# Supplementary material for: Enforced MYC expression directs a distinct transcriptional state during plasma cell differentiation
Source: Life Sci Alliance. 2025 Jul 28;8(10):e202402814. doi: 10.26508/lsa.202402814 (PMC12305944; doi:10.26508/lsa.202402814)
Supplement: Supplementary file 1 [file LSA-2024-02814_TableS1.xlsx]

## Sheet: MYCT58I_D0-D20_RSEM_ProteinCod
		Day	D0		D3									D6								D13									D20
		Condition	None		Empty			MYC.BCL2			Untransduced			Empty			MYC.BCL2			Untransduced		Empty		MYC.BCL2				Untransduced			MYC.BCL2			Untransduced
OfficialSymbol	GeneType	Gene_ID	D0_None_DN1	D0_None_DN2	D3_MSCV.empty_DN1	D3_MSCV.empty_DN3	D3_MSCV.empty_DN4	D3_MYC.BCL2_DN1	D3_MYC.BCL2_DN3	D3_MYC.BCL2_DN4	D3_Untransduced_DN1	D3_Untransduced_DN3	D3_Untransduced_DN4	D6_MSCV.empty_DN1	D6_MSCV.empty_DN3	D6_MSCV.empty_DN4	D6_MYC.BCL2_DN1	D6_MYC.BCL2_DN2	D6_MYC.BCL2_DN4	D6_Untransduced_DN1	D6_Untransduced_DN4	D13_MSCV.empty_DN1	D13_MSCV.empty_DN4	D13_MYC.BCL2_DN1	D13_MYC.BCL2_DN2	D13_MYC.BCL2_DN3	D13_MYC.BCL2_DN4	D13_Untransduced_DN1	D13_Untransduced_DN3	D13_Untransduced_DN4	D20_MYC.BCL2_DN1	D20_MYC.BCL2_DN3	D20_MYC.BCL2_DN4	D20_Untransduced_DN1
GALNT18	protein_coding	ENSG00000110328.6	4.24208	4.24208	4.89875	5.54288	6.18191	5.15303	5.36055	6.13382	5.58029	5.432	5.49335	4.79435	4.24208	4.24208	7.88743	8.41274	8.48794	4.5601	4.94413	4.89741	4.70478	8.25625	9.00458	8.67008	8.50012	4.24208	4.24208	4.24208	7.87305	8.43208	8.39262	4.24208
DMRT2	protein_coding	ENSG00000173253.15	7.40908	4.24208	4.24208	4.24208	4.6585	4.24208	4.24208	4.64284	4.24208	4.24208	4.24208	4.24208	4.24208	4.82604	5.77132	5.45138	6.58812	4.24208	4.24208	5.16122	4.89369	10.1143	9.75825	9.24076	9.69843	4.24208	4.24208	4.87977	7.83237	6.98238	8.17664	4.24208
FJX1	protein_coding	ENSG00000179431.7	4.24208	4.24208	6.50914	6.64511	5.98024	6.95255	6.40425	6.39743	6.31519	6.24406	5.73513	4.24208	4.24208	4.24208	6.37101	7.94113	7.0772	5.23033	5.50836	4.24208	4.24208	6.44488	6.95026	6.66542	6.38428	4.24208	4.24208	4.24208	5.45749	5.79133	5.95419	4.24208
XKR3	protein_coding	ENSG00000172967.7	4.24208	4.24208	4.24208	4.24208	4.53704	4.24208	4.24208	4.24208	4.24208	4.24208	4.49492	4.24208	4.24208	4.24208	4.85403	5.99484	5.67115	4.24208	4.24208	4.24208	4.24208	5.36183	7.43428	7.32106	6.871	4.24208	4.24208	4.24208	6.04648	6.96897	7.61204	4.24208
WDR17	protein_coding	ENSG00000150627.15	7.50271	6.82227	7.1783	7.31292	7.16284	7.06845	7.33717	7.08614	7.43953	7.33021	7.49477	5.52236	7.3301	5.43199	6.68107	6.35377	6.96288	6.03616	5.78434	4.89741	4.70478	7.12793	6.58973	7.48071	7.36489	4.24208	4.24208	4.61224	6.41703	7.13384	7.35975	4.24208
IGFBP2	protein_coding	ENSG00000115457.10	4.24208	4.24208	4.77977	4.54236	4.6585	4.24208	4.88361	4.52591	4.24208	4.24208	4.24208	4.69392	4.24208	5.29219	5.40434	4.24208	5.08909	4.69092	5.81115	4.24208	4.24208	6.99594	6.40668	5.42444	7.00088	4.24208	4.24208	4.24208	5.73113	5.02524	5.41877	4.95694
FAM177B	protein_coding	ENSG00000197520.10	7.56185	7.20214	4.46265	4.24208	4.89713	4.24208	4.83671	5.08299	4.24208	4.55747	5.20461	4.95223	4.24208	4.71996	5.04721	4.95365	5.13891	4.94757	5.35733	4.24208	4.24208	7.00847	7.98402	7.38123	6.38428	4.24208	4.24208	4.61224	6.37022	6.03398	5.37113	4.75012
EHF	protein_coding	ENSG00000135373.13	4.24208	4.24208	4.24208	5.78715	5.16084	5.05948	5.51676	5.44602	4.24208	5.06691	4.59919	4.24208	4.24208	5.06247	5.40434	5.23869	5.77622	4.7907	5.06959	4.70744	4.24208	6.57118	5.67062	6.26415	6.25174	4.24208	4.24208	4.24208	5.34705	4.24208	5.15081	4.24208
OSBPL1A	protein_coding	ENSG00000141447.18	4.69463	4.24208	4.46265	4.76033	4.75121	4.65486	5.23063	4.80704	4.71559	5.12221	4.99305	4.24208	4.24208	4.24208	5.15176	6.7128	5.69836	4.24208	4.24208	5.04135	4.24208	5.61673	6.78808	6.86084	6.0684	4.24208	4.24208	4.24208	5.77071	6.70216	5.73599	4.24208
CGREF1	protein_coding	ENSG00000138028.16	4.24208	4.24208	5.18745	5.3409	5.89774	5.27581	4.92711	5.90153	4.90878	5.17386	5.77068	5.07906	4.24208	4.82604	7.55464	7.20445	7.86714	5.18137	4.78801	5.16122	4.89369	9.5378	9.79288	8.78188	9.77642	4.24208	5.26889	4.76415	9.02638	8.37344	9.91811	5.24321
TLCD5	protein_coding	ENSG00000181264.9	4.24208	4.24208	4.86178	5.30266	5.20412	5.31316	5.33601	4.93185	4.98586	5.31211	4.95097	4.56223	4.24208	4.58076	5.44043	6.12125	5.27237	4.69092	4.55852	5.44363	4.89369	5.88298	6.25032	6.60212	5.87405	4.24208	4.24208	4.24208	7.158	7.49997	6.82516	4.24208
GAL	protein_coding	ENSG00000069482.7	4.24208	4.24208	4.77977	4.66598	4.89713	4.53446	4.66402	4.24208	4.82073	4.94184	4.6789	4.24208	4.24208	4.24208	5.40434	6.02769	4.91523	4.69092	4.24208	4.24208	4.24208	5.68947	6.51651	5.72561	6.22033	4.24208	4.24208	4.24208	6.75955	6.635	5.9254	4.24208
GLB1L2	protein_coding	ENSG00000149328.15	4.24208	4.24208	5.43691	5.78715	6.01946	5.9263	5.78863	5.88166	5.37761	5.69542	5.47043	6.50758	4.24208	6.29135	8.51592	9.77414	9.63179	6.51026	6.67204	5.52168	5.99163	11.084	11.9643	10.7523	11.5909	5.35886	6.3096	5.32966	10.6664	10.8861	11.5296	5.11328
CAMKV	protein_coding	ENSG00000164076.17	4.24208	4.24208	4.24208	4.54236	4.82897	4.74678	5.00622	5.12713	4.57765	5.00717	4.59919	4.24208	4.24208	4.24208	5.10126	5.47823	5.23018	4.5601	4.24208	4.24208	4.24208	6.09961	6.53148	5.962	5.99438	4.24208	4.24208	4.24208	5.15138	5.52591	4.84253	4.24208
SLC6A15	protein_coding	ENSG00000072041.17	4.24208	4.24208	4.73339	4.83945	4.53704	5.05948	4.66402	4.93185	4.82073	4.55747	4.49492	4.24208	4.24208	4.24208	4.67641	5.20375	5.38824	4.24208	4.24208	4.24208	4.24208	5.31204	5.5087	5.75156	5.61437	4.24208	4.24208	4.24208	4.61841	4.85164	4.84253	4.24208
NPW	protein_coding	ENSG00000183971.9	4.24208	4.24208	5.58899	6.16001	5.24529	5.74972	5.91048	5.24667	5.23155	5.66586	4.80459	5.41024	4.24208	5.34115	7.03362	7.09335	7.249	5.36264	5.00966	5.84372	5.3527	10.0667	10.5312	9.80156	9.70376	4.24208	5.66649	5.32966	10.8272	9.81614	9.57216	4.75012
CR1	protein_coding	ENSG00000203710.11	11.2346	11.4269	5.93663	6.00832	7.09621	5.81914	6.39447	6.95261	5.28291	6.08726	7.25378	6.19352	4.24208	6.83711	6.50673	6.98826	7.97272	5.99107	7.14303	4.24208	4.89369	8.42175	8.6895	9.43723	8.46907	5.04137	4.24208	4.87977	8.37505	10.7634	9.8224	4.24208
CD2	protein_coding	ENSG00000116824.5	4.24208	7.10081	11.6771	12.4297	11.9479	11.4141	12.1104	11.5782	4.90878	4.24208	4.24208	14.1925	13.483	13.6515	13.6745	14.038	13.7046	4.7907	4.24208	14.0367	13.975	14.3203	14.2716	14.1046	13.9271	8.90542	4.24208	4.87977	14.514	14.0738	14.0594	7.41696
MAGI1	protein_coding	ENSG00000151276.23	4.24208	4.24208	4.73339	4.54236	4.53704	4.53446	4.24208	4.24208	4.57765	4.68723	4.24208	4.56223	4.24208	4.24208	5.47524	4.9018	5.08909	4.5601	4.24208	5.04135	4.24208	5.49731	5.22587	5.38878	5.50214	4.24208	4.24208	4.24208	5.15138	5.72182	5.46418	4.24208
DDN	protein_coding	ENSG00000181418.8	4.24208	4.24208	7.27795	6.50248	7.51986	7.9343	6.90905	7.94135	7.2149	6.82896	7.21981	5.74483	4.24208	5.4744	9.20296	10.2755	9.74479	6.66844	6.07157	4.89741	5.25991	9.72411	9.80326	9.46151	9.38149	4.24208	5.73054	4.97647	9.59651	8.96248	9.61156	5.63207
WWC1	protein_coding	ENSG00000113645.15	4.24208	4.24208	5.87748	5.81124	5.98024	5.86319	6.04704	5.97786	5.71809	5.17386	5.64092	4.79435	4.24208	6.13914	7.00416	7.71853	8.33842	4.7907	5.78434	4.24208	5.88976	8.65463	8.55532	8.62466	9.07474	4.24208	4.24208	5.43854	7.889	8.28603	8.35392	5.11328
RAB40A	protein_coding	ENSG00000172476.4	4.24208	4.24208	5.27849	5.73736	5.55077	5.9263	5.65214	5.66135	5.11838	5.17386	5.73513	5.01848	4.24208	5.18531	5.60367	5.42377	5.27237	4.24208	4.55852	4.70744	4.70478	5.53866	5.60879	5.55548	5.7399	4.24208	4.24208	4.24208	5.73113	5.88826	5.01363	5.11328
MYC	protein_coding	ENSG00000136997.20	10.0456	10.6574	11.067	11.0967	11.0366	11.9563	12.5921	12.1939	10.9235	11.0006	10.8703	8.8037	8.69931	9.61341	13.5833	14.1774	14.5397	9.33672	9.9538	9.52053	7.40282	15.1128	14.3218	14.7505	14.4964	9.07062	8.87334	8.11396	13.6864	14.6682	14.758	8.14546
ESPNL	protein_coding	ENSG00000144488.15	9.00291	8.32303	5.81518	5.54288	6.34078	5.84137	5.72247	6.77511	5.78103	4.86917	6.15541	4.95223	4.24208	5.4744	5.79696	5.67102	5.72492	4.87432	5.31552	4.24208	4.24208	5.4542	6.02868	5.72561	5.34154	4.24208	4.24208	4.24208	5.07437	5.33682	4.24208	4.24208
HSD11B2	protein_coding	ENSG00000176387.7	4.24208	4.24208	4.62338	4.97116	4.24208	4.74678	4.48627	4.87273	5.05511	4.68723	4.99305	4.24208	4.24208	4.58076	6.04718	6.70323	6.31264	4.5601	4.24208	4.24208	4.89369	6.6383	6.7122	6.68993	6.80113	4.81083	4.24208	4.24208	6.32166	5.02524	6.55291	4.24208
GALNT14	protein_coding	ENSG00000158089.15	4.24208	4.24208	6.89532	6.97147	7.28726	7.08545	6.77566	7.35322	6.77681	6.87556	6.94154	6.65426	7.04619	5.76286	8.60847	9.31869	8.83201	6.90437	6.63125	5.16122	4.89369	8.74182	9.10876	9.10418	8.9365	4.24208	4.24208	5.27003	8.57496	8.77916	8.3734	4.95694
PROSER2	protein_coding	ENSG00000148426.13	4.24208	4.24208	6.03625	6.16001	5.63487	6.06176	6.31347	5.97786	5.71809	6.2804	5.3203	4.79435	4.24208	4.24208	5.57302	5.08901	5.84908	5.01341	4.24208	4.24208	4.24208	5.88298	5.5087	5.80174	5.53135	4.24208	4.24208	4.24208	5.15138	4.24208	5.37113	4.24208
AC119396.1	protein_coding	ENSG00000263264.2	9.67988	9.26234	5.02836	4.24208	5.39319	4.82388	4.587	5.08299	4.71559	4.68723	5.53769	6.25147	4.24208	6.73848	7.05292	7.21773	7.90321	7.21912	7.19889	4.24208	5.15609	7.12793	7.22664	7.453	6.70568	4.81083	4.24208	4.24208	6.0153	6.95544	7.77552	5.11328
TSKU	protein_coding	ENSG00000182704.8	4.24208	4.24208	5.18745	5.96726	6.1476	5.05948	5.7053	5.79859	4.98586	5.6042	5.44697	4.24208	4.24208	4.24208	5.40434	6.17992	5.58515	4.24208	4.24208	4.24208	4.24208	5.36183	5.39765	5.89598	5.64066	4.24208	4.24208	4.24208	5.07437	5.28301	5.08533	4.75012
TNFRSF21	protein_coding	ENSG00000146072.6	4.24208	4.24208	5.13793	5.37762	4.82897	5.38358	5.38447	5.03611	5.33148	5.26842	4.59919	4.24208	4.24208	4.24208	5.69068	5.57904	5.23018	4.7907	4.68871	4.24208	4.24208	5.40912	5.31581	5.75156	5.78638	4.24208	4.24208	4.24208	5.15138	4.24208	5.62787	4.24208
UNC13C	protein_coding	ENSG00000137766.17	4.24208	4.24208	4.46265	4.24208	4.24208	4.24208	4.24208	4.24208	4.24208	4.55747	4.24208	5.23673	4.24208	5.24041	6.47776	6.49583	6.37565	5.54889	5.06959	4.70744	4.70478	7.47128	7.68801	8.0632	8.15049	4.81083	4.709	4.61224	7.79897	8.24297	8.55493	5.11328
CCDC74B	protein_coding	ENSG00000152076.19	4.24208	4.24208	5.39973	5.63056	5.35838	5.31316	5.57692	5.44602	5.58029	5.00717	5.20461	4.24208	4.24208	4.24208	5.63346	5.87224	5.55486	4.69092	4.24208	4.70744	5.15609	5.88298	6.21283	5.64389	5.91553	4.24208	4.24208	4.61224	5.55682	5.22574	4.73351	4.75012
AL441992.2	protein_coding	ENSG00000286112.1	4.24208	4.24208	5.63511	6.08649	5.71287	6.02457	5.40779	5.44602	5.61643	6.35013	5.77068	5.28332	4.24208	4.24208	5.40434	6.12125	6.02378	5.47852	4.24208	4.24208	4.24208	5.31204	6.21283	5.18626	5.71591	4.24208	4.24208	4.24208	6.56885	4.24208	5.08533	5.24321
HHIP	protein_coding	ENSG00000164161.10	4.24208	4.24208	4.24208	4.24208	4.24208	4.24208	4.24208	4.24208	4.24208	4.24208	4.24208	4.56223	4.24208	4.24208	4.77303	4.9018	4.91523	4.24208	4.55852	4.70744	4.24208	5.40912	6.21283	5.45884	5.37587	4.24208	4.24208	4.24208	5.45749	5.9778	4.84253	4.24208
ME1	protein_coding	ENSG00000065833.9	4.24208	4.24208	4.24208	4.66598	4.53704	5.00794	4.587	4.64284	5.05511	4.78621	4.49492	4.56223	4.24208	4.24208	4.98883	5.12912	5.08909	4.24208	4.55852	5.59419	4.70478	7.51537	7.7634	8.05864	7.67024	4.93645	4.24208	4.87977	6.72351	8.52927	7.42718	4.95694
PDE2A	protein_coding	ENSG00000186642.16	4.24208	4.24208	5.11198	4.97116	4.95845	4.24208	5.23063	5.08299	5.23155	4.68723	5.17307	4.87852	4.24208	5.06247	5.54145	5.08901	5.1858	4.94757	4.87123	4.89741	5.43707	5.49731	5.57648	5.31316	5.409	4.24208	4.24208	4.24208	4.89028	6.03398	5.37113	4.24208
ZNF704	protein_coding	ENSG00000164684.13	4.24208	4.24208	4.8223	4.83945	4.53704	4.24208	4.92711	4.64284	4.24208	5.06691	4.74584	4.79435	4.24208	4.82604	5.63346	5.52987	5.87238	5.47852	4.78801	4.24208	4.24208	6.71775	6.6039	7.18392	6.77005	4.24208	4.24208	4.76415	5.77071	6.78166	6.53504	4.95694
POC1B-GALNT4	protein_coding	ENSG00000259075.6	4.24208	6.01534	4.24208	6.56921	7.05287	5.19597	5.7053	6.8241	5.95148	7.32193	6.91323	6.64029	7.73651	6.78163	5.89418	5.89055	6.24638	6.93816	5.00966	7.09287	7.20278	5.9409	5.88845	5.42444	4.81981	4.24208	4.24208	4.24208	4.24208	4.24208	4.24208	4.24208
FOXP2	protein_coding	ENSG00000128573.26	4.24208	4.24208	4.8223	4.97116	4.6585	4.89148	5.25817	4.93185	4.57765	5.17386	4.74584	4.24208	4.24208	4.24208	4.92501	4.84518	4.76537	4.24208	4.24208	4.70744	4.24208	5.49731	5.31581	5.52428	5.44103	4.24208	4.24208	4.24208	5.73113	6.2593	5.01363	4.24208
B4GALNT4	protein_coding	ENSG00000182272.12	4.24208	4.24208	5.08513	5.08106	5.06654	4.74678	4.88361	5.12713	4.24208	4.24208	4.6789	4.56223	4.24208	4.58076	6.60342	6.39076	6.21192	4.24208	4.24208	4.89741	5.3527	8.13797	8.71804	7.74865	8.26354	4.24208	4.24208	5.38566	7.03268	7.18086	5.54925	4.24208
MDH1B	protein_coding	ENSG00000138400.13	4.24208	4.24208	4.99821	4.97116	5.57955	5.15303	5.59623	5.63672	5.84066	5.3538	5.34703	4.95223	4.24208	4.58076	6.02647	5.04666	5.27237	5.47852	4.24208	4.24208	4.24208	5.40912	5.39765	5.61523	5.83105	4.24208	4.24208	4.24208	5.34705	5.33682	4.93379	4.75012
AHNAK2	protein_coding	ENSG00000185567.7	9.37163	8.76593	4.77977	5.02822	4.53704	4.82388	5.11039	4.98597	4.24208	4.55747	4.906	4.24208	4.24208	4.58076	5.04721	5.36609	4.54531	4.24208	4.24208	4.24208	4.24208	5.07824	5.5087	5.82603	4.88695	4.24208	4.24208	4.24208	5.28655	5.22574	4.24208	4.24208
CTSV	protein_coding	ENSG00000136943.11	4.24208	4.24208	4.8223	4.76033	5.57955	4.89148	4.66402	5.08299	4.24208	5.06691	5.29277	6.36004	4.24208	5.66353	6.14579	6.02769	5.75087	6.29503	5.57613	4.89741	4.24208	5.65371	5.22587	5.27287	5.37587	4.24208	4.24208	4.24208	4.24208	4.24208	5.54925	4.75012
SLC16A10	protein_coding	ENSG00000112394.17	4.24208	4.24208	5.39973	5.85798	5.01456	5.53999	5.00622	5.16893	4.57765	5.31211	4.80459	4.87852	4.24208	4.99263	7.02387	7.17749	6.87046	4.87432	4.68871	5.16122	5.51474	7.27962	7.43428	7.70249	7.97995	4.24208	4.89958	4.76415	7.10369	6.8122	7.62027	4.75012
MYCL	protein_coding	ENSG00000116990.11	7.30878	4.24208	5.39973	5.30266	5.42677	6.02457	5.55725	4.80704	5.28291	5.3538	5.47043	4.87852	4.24208	4.71996	5.32778	5.45138	5.08909	4.5601	4.24208	4.24208	4.24208	5.65371	5.1253	5.31316	5.30588	4.24208	4.24208	4.24208	4.24208	4.24208	5.08533	4.24208
HSPA4L	protein_coding	ENSG00000164070.12	4.24208	4.24208	5.73566	6.16001	6.1476	6.09785	6.04704	6.18173	6.29529	6.10797	6.22932	4.95223	4.24208	5.66353	6.21942	6.7128	6.21192	4.7907	5.35733	4.70744	4.24208	6.26223	6.17419	5.98322	6.1038	4.24208	4.24208	4.76415	5.50837	5.38767	5.32095	4.75012
PRDM13	protein_coding	ENSG00000112238.12	4.24208	4.24208	4.9667	4.54236	4.53704	4.82388	4.92711	4.52591	4.71559	4.55747	4.95097	4.24208	4.24208	4.24208	4.85403	5.20375	4.97818	4.24208	4.24208	5.16122	4.24208	5.57842	5.17712	5.31316	5.58742	4.24208	4.24208	4.24208	6.04648	6.00621	5.80265	4.24208
PDE3B	protein_coding	ENSG00000152270.9	7.69312	7.63587	6.47946	6.04803	6.21531	6.68645	6.49822	6.84321	6.42857	6.61089	6.47874	6.87194	4.24208	6.97901	9.00342	8.83016	9.76162	7.31565	7.908	7.98247	5.99163	10.8553	10.4373	11.115	10.7831	6.92232	5.16422	5.92509	9.69451	10.272	10.56	6.72223
CFAP69	protein_coding	ENSG00000105792.19	4.24208	4.24208	4.77977	5.17692	5.11511	5.10767	4.72872	4.93185	4.57765	4.86917	4.74584	4.24208	4.24208	4.24208	5.50889	4.51337	4.84524	4.5601	4.94413	4.89741	4.24208	5.65371	5.5087	5.27287	5.34154	4.24208	4.24208	4.24208	5.60312	5.38767	5.01363	4.24208
MAST1	protein_coding	ENSG00000105613.10	4.24208	4.24208	5.29984	5.63056	5.96015	5.44913	5.65214	5.90153	5.23155	5.6042	5.49335	5.07906	4.24208	5.59191	6.49232	5.89055	5.98244	5.40282	5.12505	5.16122	4.24208	8.03335	7.72621	7.43893	7.69205	5.35886	5.26889	5.13685	7.51973	7.02182	7.08839	5.35608
KIF1A	protein_coding	ENSG00000130294.17	4.24208	4.24208	5.60458	5.17692	5.35838	4.74678	5.25817	5.5321	5.33148	5.22245	6.12977	4.24208	4.24208	4.24208	5.40434	4.84518	4.76537	4.24208	4.24208	4.24208	4.24208	5.07824	5.06982	5.18626	5.23002	4.24208	4.24208	4.24208	4.7728	4.24208	5.80265	4.24208
NMU	protein_coding	ENSG00000109255.11	4.24208	4.24208	4.55371	4.24208	4.6585	4.24208	4.48627	4.52591	4.24208	4.24208	4.6789	6.09058	5.37346	5.4744	5.40434	4.84518	5.52367	5.54889	4.87123	4.24208	4.24208	5.31204	5.39765	5.27287	5.78638	4.24208	4.24208	4.24208	4.24208	5.16436	5.62787	4.24208
GREM1	protein_coding	ENSG00000166923.12	4.24208	4.24208	4.24208	4.90879	4.75121	4.24208	4.48627	4.52591	4.24208	4.55747	4.49492	4.24208	4.24208	4.24208	4.54977	5.16728	6.29639	4.5601	4.24208	4.24208	4.24208	7.13933	8.64725	8.19365	8.49088	4.24208	4.24208	5.27003	4.7728	4.74101	6.06292	4.24208
PLEKHG7	protein_coding	ENSG00000187510.10	6.88703	7.51605	5.11198	5.02822	5.42677	4.53446	4.83671	5.41559	4.57765	5.06691	5.73513	5.55713	4.24208	5.85416	6.06754	4.9018	5.96123	5.8183	5.88803	5.04135	4.70478	6.44488	5.75729	5.91839	6.13822	4.24208	4.24208	4.76415	5.22164	5.88826	6.34155	5.24321
ACY3	protein_coding	ENSG00000132744.8	4.24208	4.24208	5.02836	4.54236	5.24529	4.89148	4.587	5.12713	4.57765	5.00717	5.07029	5.59078	4.24208	5.4744	6.65569	5.85364	6.00329	5.64626	5.50836	5.04135	5.7782	7.63199	8.47208	8.1685	7.50126	5.04137	4.89958	4.61224	8.46264	7.83468	7.25744	5.11328
CBX2	protein_coding	ENSG00000173894.11	4.24208	6.53685	6.33693	6.77404	6.68113	6.09785	6.53401	6.75501	6.39187	6.63845	6.71339	5.07906	6.98172	5.59191	6.75449	7.93716	7.19125	5.96787	5.5428	5.59419	5.03685	7.20584	7.79965	7.71417	7.6085	4.93645	4.24208	5.13685	7.158	7.09749	7.56164	4.75012
LRRC25	protein_coding	ENSG00000175489.10	4.24208	8.25491	5.02836	4.24208	5.06654	4.24208	4.48627	4.52591	5.11838	4.24208	4.95097	4.24208	4.24208	4.24208	5.66245	5.69285	5.75087	4.69092	4.24208	4.24208	4.24208	6.40645	6.81246	6.86084	6.90937	4.24208	4.24208	4.76415	7.5603	7.41455	6.89584	4.24208
TERT	protein_coding	ENSG00000164362.21	4.24208	4.24208	5.91332	5.65825	6.0386	6.18374	6.14625	6.54744	5.28291	5.72421	6.16803	6.34257	8.0469	6.69392	9.14903	9.51554	9.2672	7.50573	6.67204	5.44363	5.65446	9.0926	8.99684	8.70542	8.98114	5.42315	4.24208	5.06101	8.67455	8.16436	8.2628	4.95694
NAT8L	protein_coding	ENSG00000185818.8	4.24208	4.24208	5.81518	6.58216	6.32575	6.18374	6.66827	6.35709	5.84066	5.8064	5.88707	5.18748	4.24208	4.24208	6.30583	6.24961	6.12141	4.7907	5.50836	4.70744	4.89369	7.56654	7.60154	7.87877	7.48257	4.24208	4.24208	5.38566	7.6381	7.29193	6.2099	4.95694
C5AR2	protein_coding	ENSG00000134830.6	4.24208	4.24208	4.24208	4.24208	4.24208	4.24208	4.24208	4.24208	4.24208	4.24208	4.59919	4.24208	4.24208	4.58076	5.04721	4.71059	5.80103	4.5601	5.17686	4.70744	4.24208	5.91229	6.43901	6.653	6.12113	5.04137	4.24208	4.24208	7.11747	7.46264	7.03961	4.95694
CHST4	protein_coding	ENSG00000140835.10	4.24208	4.24208	4.68194	4.83945	5.28459	4.53446	4.96783	5.03611	4.90878	4.24208	5.07029	4.69392	4.24208	5.06247	5.54145	6.15093	6.37565	4.87432	5.00966	4.24208	4.24208	4.92792	5.67062	5.77693	5.409	4.24208	4.24208	4.24208	5.07437	4.24208	4.24208	4.24208
ENPP5	protein_coding	ENSG00000112796.10	4.24208	4.24208	5.3207	5.26274	5.68748	5.56857	5.47459	5.58571	4.57765	5.31211	5.47043	4.56223	4.24208	4.24208	4.85403	4.51337	5.03576	4.69092	4.68871	4.24208	4.70478	5.57842	5.06982	5.38878	5.18944	4.24208	4.24208	4.24208	5.40386	4.24208	5.15081	4.75012
SCD	protein_coding	ENSG00000099194.6	7.13364	7.61416	11.5509	10.8275	12.8466	11.613	11.1601	12.834	12.1439	11.1722	12.9215	9.81699	9.19117	10.3866	12.1405	11.8406	12.4922	10.9371	10.9087	8.58673	6.68768	11.7168	11.8712	11.8176	11.891	7.79725	6.38451	7.23558	9.47043	9.00809	10.6974	5.54812
C12orf42	protein_coding	ENSG00000179088.14	7.85509	7.2966	4.99821	5.26274	5.66149	5.27581	5.45282	5.38417	5.05511	5.17386	5.51576	5.62339	4.24208	5.85416	5.79696	6.01138	6.1584	5.23033	5.50836	4.24208	5.43707	7.18402	7.13412	7.27418	6.56691	4.24208	5.04398	5.06101	6.58919	6.61768	6.36224	4.24208
SORD	protein_coding	ENSG00000140263.15	7.71927	9.04888	9.91378	9.9347	9.63699	10.075	10.0924	9.7139	9.6613	9.84264	9.39824	7.79111	8.56908	7.56151	10.4325	10.8902	10.6972	8.126	7.8969	6.72743	6.62958	10.7304	10.9143	10.8514	10.8781	6.99311	6.73421	6.47463	10.2932	9.9622	10.4614	6.5047
SLC4A11	protein_coding	ENSG00000088836.14	4.24208	4.24208	6.13816	6.02833	5.57955	5.74972	5.92486	6.11744	6.05289	6.08726	5.78805	5.90551	7.00355	4.99263	7.65171	8.09856	7.52675	5.67685	5.17686	6.13959	5.15609	8.10967	7.82331	7.82599	7.48883	5.04137	4.24208	5.5365	7.80739	7.72904	7.29926	5.54812
ZC3HAV1L	protein_coding	ENSG00000146858.8	4.24208	4.24208	5.50732	5.57292	6.58539	5.96658	6.2492	6.85267	6.12378	6.38364	6.72985	5.41024	4.24208	6.0678	5.77132	6.17992	7.34278	5.70661	6.23122	4.24208	4.89369	6.79279	6.28675	6.90302	6.80113	4.64554	4.24208	4.87977	5.73113	7.07273	6.81057	4.24208
KCNG2	protein_coding	ENSG00000178342.4	4.24208	4.24208	4.99821	4.90879	4.6585	4.74678	4.24208	4.24208	4.24208	4.55747	4.6789	5.23673	4.24208	5.66353	5.28699	5.04666	4.97818	5.01341	5.5428	5.16122	5.03685	5.65371	5.22587	5.0895	5.409	4.24208	4.24208	4.24208	4.24208	4.24208	4.24208	4.24208
PANK1	protein_coding	ENSG00000152782.16	4.24208	7.72628	6.55244	6.80717	6.68113	6.27963	6.3342	6.57086	6.31519	6.74338	6.72985	5.41024	4.24208	5.34115	6.87958	7.09335	6.79401	5.73559	4.24208	5.78635	5.65446	6.51852	6.48606	6.64046	6.54232	4.24208	4.24208	4.87977	6.10657	5.72182	6.47992	5.45676
APLN	protein_coding	ENSG00000171388.12	4.24208	4.24208	4.8223	4.24208	5.32223	4.24208	4.24208	5.5321	4.90878	4.24208	5.235	4.24208	4.24208	4.71996	5.77132	5.20375	5.69836	5.32065	4.24208	4.89741	4.70478	6.42581	6.77573	6.46573	6.52985	4.24208	4.24208	4.76415	5.50837	5.85684	5.62787	4.24208
PCDH8	protein_coding	ENSG00000136099.13	4.24208	4.24208	4.77977	4.24208	4.75121	4.65486	4.48627	4.24208	4.98586	4.24208	4.6789	4.56223	4.24208	4.24208	5.50889	6.7128	5.93963	4.87432	5.17686	4.24208	4.89369	5.00712	5.57648	5.55548	5.9556	4.24208	4.24208	4.24208	4.7728	4.24208	5.01363	4.24208
IQCH	protein_coding	ENSG00000103599.20	4.24208	4.24208	5.05729	5.08106	5.24529	4.24208	4.88361	5.12713	4.82073	4.78621	5.34703	4.69392	4.24208	4.91488	5.32778	5.04666	5.55486	4.7907	5.5428	4.24208	4.24208	6.09961	5.54315	6.00408	5.76338	4.64554	4.24208	4.61224	6.0153	4.94424	5.26786	4.24208
USP2	protein_coding	ENSG00000036672.16	4.24208	4.24208	4.77977	4.54236	5.11511	4.24208	5.00622	4.93185	4.24208	4.78621	4.80459	4.79435	4.24208	4.58076	5.28699	5.04666	5.31264	4.5601	4.24208	4.24208	4.24208	5.53866	5.31581	5.61523	5.76338	4.24208	4.24208	4.24208	4.24208	5.33682	4.84253	4.24208
MAP2	protein_coding	ENSG00000078018.20	4.24208	6.56828	5.8405	5.37762	6.38485	5.70095	5.88119	6.44936	5.58029	5.93155	6.43865	5.23673	4.24208	5.12629	5.28699	5.27228	5.23018	5.12933	4.94413	4.24208	5.15609	5.00712	5.47305	5.0895	4.65195	4.24208	4.24208	4.24208	4.98852	5.09795	4.24208	4.75012
ABCG1	protein_coding	ENSG00000160179.19	8.18012	6.43781	5.38058	5.57292	6.18191	5.38358	4.88361	6.2429	5.97764	5.6042	7.82902	6.36004	6.0961	8.72289	7.85528	5.90858	7.7531	7.5495	8.80852	4.70744	5.25991	8.55343	8.7491	8.92108	8.46278	5.9117	4.24208	5.20608	6.72351	7.33401	6.06292	4.24208
MAP1B	protein_coding	ENSG00000131711.15	4.24208	4.24208	6.24143	7.05594	7.64646	6.04331	7.22994	7.80963	7.08743	7.84924	9.18061	5.74483	6.90249	5.82453	6.93287	6.4385	6.77135	6.31291	6.21234	5.66205	5.25991	6.38681	5.96062	6.46573	5.83105	4.24208	4.24208	4.87977	6.84569	7.82006	5.9254	4.24208
KISS1R	protein_coding	ENSG00000116014.10	4.24208	4.24208	8.00149	7.91916	8.56302	8.07937	8.01519	8.45358	8.07664	7.56531	8.07148	5.82796	4.24208	6.44571	8.9789	8.07349	9.4857	5.4414	7.2873	4.89741	6.7704	8.9214	9.20366	9.16883	9.46082	4.93645	5.04398	6.36365	8.98267	8.57333	9.1102	5.24321
FAM227A	protein_coding	ENSG00000184949.16	4.24208	4.24208	5.02836	4.76033	5.20412	5.10767	5.07726	5.41559	4.98586	5.22245	5.14028	4.95223	6.55979	4.58076	6.20141	5.90858	5.84908	4.5601	4.24208	5.04135	5.51474	6.79279	6.89452	6.68993	6.67231	4.64554	5.04398	5.20608	6.77722	6.36909	6.93656	4.24208
AP000781.2	protein_coding	ENSG00000254979.5	4.24208	4.24208	6.48694	6.5161	6.35564	6.54343	6.0726	6.15	5.97764	6.36699	6.28779	6.02444	4.24208	5.79411	7.30627	6.77799	6.75988	5.89546	5.88803	5.04135	5.94178	6.95764	6.42294	6.80622	6.3982	4.93645	4.24208	4.97647	4.24208	4.24208	4.24208	4.24208
CTXN1	protein_coding	ENSG00000178531.6	4.24208	4.24208	5.66479	5.41296	5.35838	5.59639	5.47459	5.38417	5.33148	5.6042	4.85751	4.69392	4.24208	4.24208	6.43307	7.20445	6.26327	4.69092	5.2256	4.70744	5.15609	6.5363	7.27935	6.90302	7.12769	5.28983	4.24208	4.24208	5.50837	5.82455	6.11386	4.24208
PLAC8	protein_coding	ENSG00000145287.11	10.8651	10.1834	7.40958	7.21085	8.36826	7.63689	7.06688	8.24854	7.00728	6.79294	8.21479	6.81145	8.0469	7.68525	9.14683	8.43816	8.81596	6.4949	7.66784	6.26456	5.51474	8.65853	8.83844	8.7484	8.98772	5.78638	4.24208	5.95758	8.51479	8.16436	8.11424	5.7827
STEAP3	protein_coding	ENSG00000115107.20	4.24208	6.25398	7.60815	7.29002	6.77053	7.56673	7.35184	7.31322	7.30341	7.37088	6.63673	5.95451	4.24208	5.4744	7.68874	8.42692	8.39001	5.89546	5.60843	5.84372	5.88976	8.42175	8.51612	8.77358	8.27796	5.42315	5.04398	5.58218	8.92225	8.77916	8.66565	5.63207
SMKR1	protein_coding	ENSG00000240204.3	6.47916	7.73969	6.22327	6.2953	6.50879	6.36884	5.9531	6.76509	5.50404	5.97812	6.06327	5.62339	4.24208	6.04308	7.38398	7.01911	6.93276	5.18137	6.32166	5.16122	5.88976	7.45324	8.18873	7.67883	7.90745	4.24208	5.36243	5.43854	7.8406	7.2038	7.40824	5.70994
DIPK1B	protein_coding	ENSG00000165716.11	4.24208	8.03406	5.81518	5.88066	5.45924	5.74972	6.03406	5.58571	5.81123	6.08726	5.51576	5.01848	4.24208	5.62832	6.59003	6.36621	6.47907	5.51431	5.47272	5.16122	5.15609	7.19497	7.43428	6.97385	6.56691	4.81083	4.24208	5.13685	6.13555	6.43076	6.29915	5.24321
CCN2	protein_coding	ENSG00000118523.6	4.24208	4.24208	4.77977	4.24208	4.53704	4.24208	4.48627	4.52591	4.24208	4.24208	4.24208	5.23673	4.24208	5.59191	5.15176	5.52987	4.97818	5.36264	5.63978	4.24208	5.15609	6.21787	8.23343	6.97385	6.77005	4.24208	4.24208	5.27003	5.55682	6.41053	7.05196	4.24208
FGFR3	protein_coding	ENSG00000068078.19	4.24208	4.24208	4.24208	4.66598	4.24208	5.15303	4.78553	4.80704	5.28291	4.55747	4.49492	4.56223	4.24208	4.24208	4.92501	4.9018	4.91523	4.5601	4.24208	4.24208	4.70478	7.44414	7.14365	7.1144	7.00971	4.24208	5.36243	4.97647	7.11747	6.669	6.6554	5.11328
ATP5MF-PTCD1	protein_coding	ENSG00000248919.7	4.24208	7.3765	7.26535	7.35763	7.32397	7.40159	7.74053	7.35322	7.79012	7.67289	7.23122	6.36004	9.01037	7.53705	7.2902	7.69987	7.77554	7.0757	7.32116	4.24208	7.2222	7.58319	7.46483	7.83671	7.8457	4.24208	4.24208	5.58218	7.33297	5.52591	6.40266	7.09999
SUGCT	protein_coding	ENSG00000175600.16	4.24208	4.24208	4.62338	4.76033	5.20412	5.10767	4.83671	5.16893	4.71559	5.22245	4.80459	4.69392	4.24208	5.18531	4.98883	5.20375	5.13891	4.24208	5.00966	4.24208	4.24208	5.40912	5.06982	4.97854	5.50214	4.24208	4.24208	4.24208	5.15138	5.02524	5.01363	4.24208
SYBU	protein_coding	ENSG00000147642.17	8.63779	7.55459	7.41338	6.71696	6.50879	7.40159	6.6441	6.74484	7.28422	6.96426	6.68832	6.09058	5.6903	5.24041	7.4139	7.12197	7.08631	6.54045	5.93661	4.24208	4.24208	7.57489	7.0755	6.90302	7.06151	4.93645	5.26889	4.97647	7.17125	5.52591	7.15849	5.35608
ABCA1	protein_coding	ENSG00000165029.16	9.98537	8.55208	4.77977	4.97116	5.32223	5.23681	5.20217	5.12713	5.65138	5.46886	6.16803	6.09058	6.51398	8.48146	7.88743	6.05967	8.61718	6.99269	8.23271	4.24208	5.83532	9.15466	8.96811	9.4786	9.02017	4.24208	6.3476	5.58218	5.73113	6.73452	5.58929	4.95694
NOVA2	protein_coding	ENSG00000104967.8	4.24208	4.24208	4.55371	4.76033	4.75121	4.24208	4.72872	4.64284	4.24208	4.86917	5.10608	4.24208	4.24208	4.24208	5.28699	4.62518	5.08909	5.01341	5.00966	4.24208	4.24208	5.57842	5.31581	5.27287	5.34154	4.24208	4.24208	4.24208	4.24208	4.24208	4.24208	4.24208
PODXL2	protein_coding	ENSG00000114631.11	7.90712	8.13869	6.80419	6.1238	6.24785	7.05124	6.28174	6.74484	6.51608	6.38364	6.43865	5.65503	5.72029	6.16204	7.97476	8.38396	7.94828	6.2585	5.91257	6.22426	6.5052	9.87071	10.3641	9.29968	9.63843	5.74138	6.3096	6.77789	10.0836	9.08611	9.56584	6.9944
VWCE	protein_coding	ENSG00000167992.13	4.24208	4.24208	6.32009	6.81804	6.37032	6.56836	6.79033	6.61652	6.44655	6.62474	6.07686	6.1736	4.24208	5.18531	8.34573	8.86593	8.06195	6.33055	5.60843	5.59419	4.24208	8.40324	8.49427	7.93466	8.03201	5.54032	4.24208	5.58218	8.89892	7.89171	7.99959	5.24321
CCDC3	protein_coding	ENSG00000151468.11	4.24208	4.24208	5.73566	6.00832	5.24529	6.02457	6.05989	5.31801	6.21244	5.72421	5.55916	4.69392	4.24208	4.24208	5.60367	5.97808	5.31264	4.69092	4.94413	4.24208	5.25991	6.32602	6.51651	5.72561	5.44103	4.24208	4.24208	4.87977	4.24208	4.24208	5.21136	4.24208
CCDC154	protein_coding	ENSG00000197599.12	6.60058	6.42056	5.45498	4.90879	4.89713	5.34903	5.04261	4.93185	5.46367	5.12221	5.26436	4.95223	4.24208	4.24208	5.50889	5.20375	4.97818	4.7907	5.50836	5.66205	4.24208	5.9409	5.67062	5.67181	5.409	4.24208	4.89958	4.61224	6.13555	6.45069	5.01363	4.24208
HES2	protein_coding	ENSG00000069812.11	4.24208	4.24208	4.77977	4.97116	4.95845	4.82388	5.17271	5.28306	4.24208	4.68723	4.24208	4.95223	4.24208	5.34115	5.40434	6.07536	5.96123	4.24208	4.24208	4.24208	4.70478	5.25935	5.17712	5.0895	4.74324	4.24208	4.24208	4.24208	5.73113	5.94869	4.93379	4.95694
CYP4F3	protein_coding	ENSG00000186529.16	4.24208	4.24208	4.99821	4.76033	5.32223	5.64993	5.11039	5.2087	4.24208	5.00717	4.49492	4.24208	4.24208	4.24208	6.3868	5.90858	5.80103	4.24208	4.24208	4.24208	4.24208	5.31204	4.78816	5.03615	5.34154	4.24208	4.24208	4.24208	4.24208	5.16436	5.41877	4.24208
CYSLTR2	protein_coding	ENSG00000152207.7	4.24208	4.24208	4.24208	4.66598	4.53704	4.53446	4.24208	4.52591	4.24208	4.55747	4.49492	4.24208	4.24208	4.24208	4.24208	4.62518	4.67012	4.24208	4.24208	4.24208	4.24208	4.92792	5.35763	5.61523	5.18944	4.24208	4.24208	4.24208	5.55682	5.79133	5.62787	5.70994
CD80	protein_coding	ENSG00000121594.12	6.30971	7.07963	9.31593	9.58644	9.35496	9.40091	9.95769	9.49471	9.35162	9.91094	9.39699	6.4762	7.44516	6.78163	7.25749	6.23598	7.16575	6.27689	7.06487	4.89741	5.43707	6.60516	6.05055	6.7609	6.60297	4.24208	4.24208	5.27003	5.64748	7.25953	6.2553	4.95694
ICAM5	protein_coding	ENSG00000105376.5	4.24208	4.24208	5.39973	5.54288	5.52116	5.23681	5.47459	5.50421	4.71559	4.94184	5.3203	5.7157	4.24208	5.4744	6.60342	5.67102	6.26327	5.51431	6.11344	6.30363	5.43707	8.5022	7.9087	7.35897	8.02774	5.87141	4.24208	5.5365	7.32117	6.23617	6.2328	5.54812
MEX3A	protein_coding	ENSG00000254726.3	4.24208	4.24208	6.24143	6.19521	6.99902	6.24846	6.26014	6.92607	6.19085	5.97812	6.64547	5.32759	4.24208	5.4744	6.82414	6.04378	6.78273	5.36264	5.2256	4.70744	4.24208	7.33004	7.06549	6.8926	7.19087	5.35886	4.24208	4.97647	6.74165	6.2593	6.78093	4.75012
CCDC113	protein_coding	ENSG00000103021.9	6.91031	4.24208	6.36998	5.90291	6.35564	6.42508	6.18151	6.84321	6.58215	6.58274	6.45885	5.48637	4.24208	4.71996	6.49232	6.63424	6.57497	4.94757	4.55852	5.16122	4.24208	6.79279	6.98265	6.714	6.89988	5.04137	4.24208	4.76415	6.52722	5.82455	6.73521	5.63207
MINDY4	protein_coding	ENSG00000106125.14	4.24208	4.24208	6.32009	6.56921	7.10471	6.41124	6.34444	6.75501	6.94704	6.554	6.67986	5.7157	4.24208	5.88306	6.3868	6.31569	6.22927	6.14215	5.88803	5.59419	5.58692	6.24024	6.51651	6.12224	6.13822	4.64554	4.24208	4.87977	5.80895	4.24208	6.08865	4.24208
HGF	protein_coding	ENSG00000019991.18	4.24208	4.24208	4.24208	4.83945	4.53704	4.24208	4.88361	4.24208	4.24208	4.24208	4.6789	4.79435	4.24208	5.12629	4.54977	5.08901	5.27237	4.7907	5.67025	5.66205	7.33333	8.00287	9.36656	9.35998	8.6095	5.9117	5.84863	6.67203	5.80895	6.45069	6.78093	4.75012
MNS1	protein_coding	ENSG00000138587.6	4.24208	4.24208	4.73339	5.63056	5.42677	5.19597	5.04261	5.58571	4.90878	5.57199	5.62106	5.85439	4.24208	4.71996	5.66245	5.47823	5.45827	4.7907	5.2256	4.24208	5.15609	5.00712	5.06982	5.03615	5.53135	4.24208	4.24208	4.24208	4.24208	4.24208	5.01363	5.24321
HPDL	protein_coding	ENSG00000186603.6	4.24208	5.71766	8.44448	8.05551	7.70298	8.96232	7.9656	8.02558	8.48678	7.55127	7.46621	6.81145	4.24208	6.04308	8.96647	9.59535	9.58367	7.61956	6.7501	6.13959	5.83532	9.41876	9.44822	9.154	9.56413	6.25465	6.18835	5.70851	8.84298	8.82359	9.80283	5.63207
TNFSF9	protein_coding	ENSG00000125657.5	6.58599	5.86243	8.16934	8.38632	7.81994	8.06255	8.36001	8.12814	8.28684	8.41733	7.74467	6.96349	8.02084	7.38068	8.9413	8.47411	8.86098	6.86972	7.05478	8.08149	6.43835	9.03077	9.15351	9.08644	9.21214	6.09504	6.00598	5.95758	9.35526	9.43028	9.19732	6.09078
NPHP1	protein_coding	ENSG00000144061.14	4.95333	4.24208	5.58899	5.48002	5.93971	5.41691	5.68787	5.97786	5.46367	5.90757	5.42294	4.95223	4.24208	5.29219	6.33883	5.89055	5.96123	5.23033	5.60843	4.24208	4.24208	5.85291	5.57648	5.9404	6.05031	4.24208	4.24208	5.27003	5.60312	5.88826	6.2553	4.95694
LRFN4	protein_coding	ENSG00000173621.9	8.42516	4.24208	8.86441	8.45917	8.21811	8.96908	8.37667	8.06987	8.73033	8.39408	7.79511	6.61192	7.71711	6.6162	9.00828	9.56625	9.05122	6.59885	6.7875	7.60653	5.25991	9.45058	9.73054	9.28809	9.43699	5.54032	6.76191	6.02003	9.95581	9.47502	9.14172	5.85108
SLC30A3	protein_coding	ENSG00000115194.11	4.24208	4.24208	4.8223	5.02822	5.32223	4.95229	5.11039	5.31801	5.23155	5.31211	5.3203	5.01848	4.24208	4.91488	5.77132	5.45138	5.03576	5.23033	5.06959	5.04135	4.24208	4.92792	5.06982	5.03615	4.88695	4.24208	4.24208	4.24208	4.24208	4.24208	4.73351	4.75012
CYP1A1	protein_coding	ENSG00000140465.14	4.24208	4.24208	7.24409	7.97717	6.6221	6.89558	7.96244	6.93497	5.97764	6.79294	6.04953	4.95223	4.24208	5.66353	5.50889	5.30464	5.1858	4.94757	5.60843	5.04135	4.24208	5.25935	5.83776	5.27287	5.7399	4.24208	4.24208	4.61224	5.15138	4.24208	5.26786	4.75012
TNFRSF19	protein_coding	ENSG00000127863.15	4.24208	4.24208	4.62338	4.24208	4.6585	4.53446	4.24208	4.24208	4.24208	4.24208	4.24208	4.24208	4.24208	4.24208	4.77303	4.84518	5.1858	4.24208	4.24208	4.24208	4.24208	5.25935	6.26866	5.35174	5.14677	4.24208	4.24208	4.24208	5.40386	5.64768	5.46418	4.24208
VSIG1	protein_coding	ENSG00000101842.14	6.61501	4.24208	5.25661	4.54236	5.20412	4.89148	4.88361	4.98597	5.50404	4.55747	5.37302	6.86005	7.93409	6.95427	6.96387	6.2631	7.38742	6.92699	6.64499	4.24208	5.03685	6.46368	6.69913	6.50814	6.18813	4.93645	4.24208	4.97647	6.87868	8.01224	7.88856	4.24208
SNX32	protein_coding	ENSG00000172803.18	4.24208	7.35913	6.50178	6.71696	5.39319	6.41124	6.66827	5.79859	6.56594	6.44817	5.55916	6.23245	7.02503	5.66353	7.65795	7.14305	6.47907	6.18213	5.93661	6.30363	5.25991	8.79242	8.96811	8.68196	7.93962	6.12863	5.90343	5.74758	8.43584	8.48381	7.16983	5.63207
ATP1A3	protein_coding	ENSG00000105409.19	7.1819	4.24208	6.00394	5.02822	6.35564	6.09785	5.33601	6.30126	5.89737	5.77966	6.42844	6.11186	4.24208	6.01784	7.31424	8.33065	8.36445	6.38206	5.12505	5.78635	5.03685	7.00847	7.12452	7.50789	7.41841	4.24208	4.24208	5.5365	7.70285	7.24856	7.56164	5.7827
CSPG5	protein_coding	ENSG00000114646.10	4.24208	4.24208	4.86178	4.66598	5.35838	4.74678	4.72872	5.28306	4.82073	4.68723	4.59919	4.87852	4.24208	4.24208	5.04721	5.30464	5.27237	4.69092	5.00966	4.70744	4.70478	5.25935	5.31581	5.03615	5.64066	4.24208	4.24208	4.61224	5.77071	5.68538	5.95419	4.95694
GLB1L3	protein_coding	ENSG00000166105.16	4.24208	4.24208	4.24208	4.24208	4.53704	4.24208	4.72872	4.64284	4.24208	4.94184	4.74584	5.01848	4.24208	5.29219	5.82204	5.64875	5.75087	5.40282	5.00966	5.26558	4.24208	7.37871	7.71991	7.72576	7.70818	5.59422	5.26889	5.06101	7.79897	8.53819	8.0245	4.24208
SCML2	protein_coding	ENSG00000102098.19	7.49514	4.24208	6.11844	6.10529	6.21531	5.98622	6.20448	6.01428	6.31519	6.2255	6.14266	5.28332	6.84296	4.71996	6.44814	6.96467	6.53472	5.01341	5.12505	5.26558	4.70478	5.61673	5.43608	6.02458	5.26877	4.24208	4.24208	4.61224	5.07437	5.02524	6.11386	4.24208
RPP40	protein_coding	ENSG00000124787.14	4.24208	7.46025	6.6745	6.46076	6.44138	6.96182	6.45207	6.72429	6.97145	6.2255	6.63673	5.65503	4.69544	5.43199	7.20695	7.75964	7.19965	5.96787	5.00966	6.095	5.3527	7.61591	7.8408	7.57363	7.71352	5.13296	4.89958	5.62596	7.82409	7.46264	7.65271	5.35608
KLRG2	protein_coding	ENSG00000188883.5	4.24208	4.24208	4.62338	5.13044	4.75121	4.89148	4.587	4.73212	4.71559	5.00717	5.07029	4.24208	4.24208	4.24208	5.10126	4.9018	5.35121	4.24208	4.24208	4.24208	4.24208	5.4542	5.1253	5.35174	4.88695	4.24208	4.24208	4.24208	4.89028	4.24208	5.54925	4.24208
TTN	protein_coding	ENSG00000155657.27	9.66661	9.94994	7.09978	6.79621	7.92801	7.05987	7.54685	8.27969	7.1632	7.46396	8.67702	6.1736	7.22336	7.10766	6.65569	7.07149	7.52011	5.94422	7.70018	5.59419	5.65446	9.14079	9.05761	9.55796	8.83067	6.99311	4.24208	6.02003	7.88105	9.21391	9.11599	5.70994
ASIC1	protein_coding	ENSG00000110881.12	4.24208	4.24208	4.89875	4.76033	4.6585	4.74678	4.48627	4.80704	4.71559	5.22245	4.74584	4.24208	4.24208	5.43199	5.84659	5.36609	5.72492	4.7907	5.06959	5.44363	4.24208	9.82116	9.43684	9.42845	9.81758	4.24208	6.3476	5.43854	7.24822	7.14574	7.31972	4.24208
TMEM231	protein_coding	ENSG00000205084.11	4.24208	4.24208	6.9599	6.91214	7.05287	7.00725	7.21393	7.10197	7.09851	6.79294	6.99647	6.06893	5.19058	6.58381	7.63914	7.2949	7.71876	6.22089	6.47003	6.22426	6.21433	8.3892	8.33125	8.20606	8.46593	6.06052	5.52573	6.05009	8.52499	8.59913	7.86113	6.29135
GJD3	protein_coding	ENSG00000183153.7	4.24208	4.24208	5.70785	5.90291	5.42677	5.19597	6.05989	5.44602	5.50404	5.95506	5.3203	4.87852	4.24208	4.24208	5.87063	5.39537	5.38824	4.24208	4.87123	5.35884	5.3527	5.88298	5.86338	5.45884	5.58742	4.24208	4.24208	4.76415	4.7728	5.33682	6.60513	4.24208
USHBP1	protein_coding	ENSG00000130307.12	4.24208	4.24208	4.24208	4.76033	4.6585	4.24208	4.72872	4.73212	4.57765	4.24208	4.24208	4.24208	4.24208	4.71996	5.15176	4.62518	4.97818	4.24208	4.24208	4.24208	5.15609	5.88298	6.37353	6.29728	6.01331	4.24208	4.24208	4.87977	6.32166	5.64768	6.13857	4.95694
RHOBTB1	protein_coding	ENSG00000072422.17	4.24208	4.24208	4.24208	4.66598	4.6585	4.24208	4.83671	4.87273	4.71559	4.24208	4.49492	4.69392	4.24208	5.5542	5.98398	5.96108	5.77622	5.27664	5.39734	4.24208	5.25991	6.70223	6.75067	6.94394	6.871	4.93645	5.36243	4.76415	5.84595	5.52591	5.9254	4.75012
LY86	protein_coding	ENSG00000112799.9	10.488	9.45428	7.19171	6.68151	7.48797	7.12706	6.36469	7.5775	7.08743	6.2804	7.49477	5.77322	4.24208	6.44571	5.66245	5.16728	5.80103	5.32065	5.86296	4.89741	4.24208	5.00712	6.17419	5.9404	5.14677	4.24208	4.24208	4.76415	5.15138	6.23617	4.84253	4.24208
KIF9	protein_coding	ENSG00000088727.12	4.24208	4.24208	6.1767	6.17774	6.23168	6.38313	6.36469	6.21268	6.62964	5.93155	6.32163	5.32759	4.24208	4.82604	6.25469	6.12125	6.32868	5.64626	5.98329	5.35884	5.15609	6.44488	6.68593	6.48002	6.60297	5.35886	4.24208	5.06101	6.58919	6.36909	5.66511	5.35608
KREMEN2	protein_coding	ENSG00000131650.14	4.24208	4.24208	5.81518	6.08649	6.27958	5.64993	5.96698	6.15	6.07698	5.93155	6.04953	5.32759	4.24208	6.4088	6.32244	6.16551	5.67115	5.76383	6.7875	5.95063	5.71805	7.0454	7.82917	6.88209	7.30214	5.35886	4.24208	5.43854	6.0153	5.82455	5.83457	4.24208
NT5M	protein_coding	ENSG00000205309.14	4.24208	4.24208	6.19553	6.06741	6.44138	6.29494	6.12218	6.16596	5.58029	6.02296	6.16803	5.23673	4.24208	5.85416	6.47776	6.37854	6.57497	5.8703	5.69989	5.95063	5.43707	7.25893	7.37917	7.27418	7.2878	5.13296	4.24208	5.43854	7.14462	6.16413	6.88199	5.63207
NRARP	protein_coding	ENSG00000198435.4	4.24208	4.24208	5.82791	5.48002	5.45924	5.70095	5.75603	5.75468	5.58029	5.66586	5.39831	5.18748	4.24208	4.82604	6.80132	6.68388	6.60115	5.73559	5.5428	5.66205	5.88976	7.39772	7.27935	7.10546	7.25869	5.64552	4.24208	5.20608	6.95783	6.71843	7.40824	5.70994
NEK10	protein_coding	ENSG00000163491.16	4.24208	6.67281	4.77977	4.66598	4.95845	4.74678	4.88361	4.87273	4.71559	4.55747	4.74584	4.79435	4.24208	5.34115	5.04721	5.45138	5.38824	4.69092	4.87123	4.24208	5.03685	5.53866	5.00988	5.42444	5.409	4.24208	4.24208	4.61224	4.7728	5.02524	4.73351	4.95694
GALNT5	protein_coding	ENSG00000136542.9	4.24208	4.24208	4.8223	4.90879	4.24208	4.24208	4.24208	4.24208	4.24208	4.78621	4.24208	4.95223	4.24208	4.71996	5.54145	5.62602	5.55486	4.7907	5.00966	4.89741	4.24208	5.65371	5.81156	5.962	5.00262	4.24208	4.24208	4.76415	5.15138	5.43593	7.12388	4.75012
FAM83E	protein_coding	ENSG00000105523.3	4.24208	4.24208	5.36105	5.22091	4.95845	4.95229	5.31081	5.03611	4.98586	4.78621	4.906	4.69392	4.24208	4.71996	5.19928	4.95365	4.76537	4.69092	5.2256	4.24208	5.03685	5.53866	5.43608	5.49209	5.26877	4.24208	4.24208	4.76415	5.15138	4.24208	4.24208	4.75012
CR2	protein_coding	ENSG00000117322.18	9.25225	10.2395	8.29932	8.2165	8.83337	8.23749	8.68431	8.68033	8.14669	7.94863	8.43795	6.19352	4.24208	6.20663	7.18969	8.6487	8.04362	5.54889	6.28625	6.18264	7.03689	8.75282	9.21481	9.59135	8.72959	5.48344	6.00598	6.90733	8.45198	9.48427	9.44017	7.28979
ASB13	protein_coding	ENSG00000196372.13	8.84081	6.9095	6.54532	6.22946	6.7813	6.76336	6.66827	6.76509	6.27508	5.8064	6.44879	6.09058	6.51398	5.73073	8.05706	6.94871	7.6042	6.0581	6.85936	5.84372	6.33119	9.24818	8.9334	8.47566	9.12135	5.69449	5.52573	5.95758	8.9678	8.72162	8.60108	5.70994
DENND2B	protein_coding	ENSG00000166444.19	5.83025	4.24208	6.72538	6.88148	6.18191	6.89558	6.6522	6.41061	7.25493	6.98556	6.47874	4.95223	4.24208	5.76286	5.74508	5.87224	4.84524	4.69092	4.87123	5.16122	4.24208	5.14321	4.87141	4.54546	4.53239	4.24208	4.24208	4.76415	4.24208	4.24208	4.24208	4.75012
PNMA3	protein_coding	ENSG00000183837.9	8.2443	8.17849	5.34109	5.17692	5.66149	5.34903	4.66402	5.63672	4.57765	5.53875	5.87114	5.88023	4.24208	5.12629	5.96215	5.60279	5.72492	4.94757	5.12505	5.78635	5.25991	7.56654	7.5527	6.34543	7.32337	5.21503	5.04398	5.20608	7.28517	5.79133	5.62787	5.63207
SOX4	protein_coding	ENSG00000124766.7	4.24208	6.15112	7.67281	8.38632	8.54776	7.82867	8.21396	8.55315	8.09311	8.57719	8.79359	7.05969	7.67078	7.73617	8.62439	8.96821	8.47094	7.13486	8.3264	5.72593	6.3679	7.87401	8.7491	9.2939	8.58365	5.35886	6.00598	6.40918	7.65691	8.81261	7.76074	5.35608
LRRC26	protein_coding	ENSG00000184709.7	4.24208	4.24208	4.46265	4.83945	4.89713	4.82388	4.88361	4.52591	4.24208	4.68723	4.49492	4.24208	4.24208	4.71996	5.60367	5.39537	5.58515	4.69092	5.35733	4.24208	4.24208	5.31204	6.05055	5.91839	5.76338	4.24208	4.24208	4.76415	5.6901	4.24208	6.11386	4.24208
PLIN5	protein_coding	ENSG00000214456.8	4.24208	4.24208	4.24208	4.83945	4.53704	5.00794	4.83671	5.08299	4.82073	4.68723	4.59919	5.01848	4.24208	5.59191	5.10126	4.95365	4.97818	4.87432	5.2256	4.24208	5.3527	6.40645	6.50137	5.45884	6.17171	4.93645	4.24208	4.61224	7.22303	5.09795	5.08533	5.11328
CCDC9B	protein_coding	ENSG00000188549.12	4.24208	7.47642	4.55371	5.02822	5.45924	4.89148	5.25817	5.2087	4.82073	5.22245	5.26436	5.32759	4.24208	5.99207	5.57302	4.71059	5.13891	4.5601	5.96018	5.26558	4.24208	6.30511	5.83776	5.82603	5.93574	4.64554	4.24208	4.76415	6.19157	6.36909	4.93379	4.75012
NFIA	protein_coding	ENSG00000162599.17	4.24208	4.24208	4.62338	4.76033	4.75121	4.53446	4.24208	4.98597	4.57765	4.68723	4.49492	4.24208	4.24208	4.24208	5.50889	5.62602	5.96123	4.5601	4.24208	5.26558	4.70478	8.44002	8.21572	8.20194	7.69205	4.93645	5.26889	4.61224	7.55027	7.58051	6.49855	4.24208
EDA2R	protein_coding	ENSG00000131080.15	4.24208	4.24208	5.90149	6.82882	6.29515	6.04331	6.88883	6.41061	6.00325	6.88696	6.25303	6.5975	4.24208	6.70893	7.47898	8.40417	7.93839	6.14215	5.00966	6.34155	6.08557	8.3218	8.53407	8.58409	7.65922	5.21503	6.27045	5.5365	7.37919	8.52029	7.62845	5.11328
LRRC49	protein_coding	ENSG00000137821.12	4.24208	4.24208	5.08513	5.78715	5.76197	5.81914	5.82031	5.63672	5.92474	6.00075	5.82201	4.79435	4.24208	5.38765	5.15176	5.12912	5.23018	4.24208	4.87123	4.24208	4.24208	5.00712	5.17712	4.91557	5.30588	4.24208	4.24208	4.24208	4.24208	4.24208	4.59041	4.24208
TRNP1	protein_coding	ENSG00000253368.4	7.41713	4.24208	4.68194	4.76033	4.89713	4.53446	5.00622	4.52591	4.57765	4.86917	4.74584	4.56223	4.24208	4.24208	5.28699	5.36609	5.27237	4.5601	4.24208	5.16122	4.24208	5.75771	5.54315	5.38878	5.55976	4.24208	4.24208	4.61224	5.45749	5.33682	5.15081	4.24208
KCTD12	protein_coding	ENSG00000178695.6	7.38467	4.24208	7.27376	7.00965	8.10151	7.20673	7.64503	8.13194	7.35026	7.1166	7.93653	7.52146	6.63281	7.29546	8.34188	8.62678	8.90464	7.53506	7.71923	6.78217	7.24134	9.42105	8.8442	9.25274	9.41114	6.16134	6.27045	6.65355	8.136	8.25386	8.99567	6.29135
NUDT11	protein_coding	ENSG00000196368.5	4.24208	4.24208	5.4185	5.22091	5.01456	5.23681	5.33601	5.16893	5.28291	5.46886	4.99305	5.32759	4.24208	4.99263	5.96215	6.10614	5.91764	5.18137	4.87123	5.44363	5.15609	6.5363	6.51651	6.31353	6.2824	4.81083	4.24208	5.20608	6.39384	5.48193	5.86564	5.54812
PALD1	protein_coding	ENSG00000107719.9	7.08364	6.23407	6.86186	6.58216	7.2108	7.15948	6.28174	7.25101	7.14197	6.52461	7.0686	7.79723	8.57624	8.15419	9.39123	9.18689	9.44805	7.60582	7.66128	6.80874	7.54765	9.97593	9.40213	9.22058	9.64398	5.9884	4.24208	7.63573	8.8511	8.19858	8.15426	6.90955
VTN	protein_coding	ENSG00000109072.14	4.24208	4.24208	5.13793	4.76033	4.82897	4.82388	4.587	4.80704	4.82073	4.86917	4.6789	4.24208	4.24208	4.24208	5.36684	4.84518	4.67012	4.24208	4.78801	4.24208	4.70478	5.14321	5.43608	4.91557	4.88695	4.24208	4.24208	4.24208	5.22164	4.59575	5.26786	4.24208
FTCDNL1	protein_coding	ENSG00000226124.7	4.24208	4.24208	4.99821	5.41296	5.24529	5.5106	5.51676	5.5321	4.82073	5.85808	5.55916	4.95223	4.24208	4.58076	5.77132	5.50438	5.31264	4.94757	4.24208	4.24208	5.03685	5.61673	6.30458	5.67181	5.99438	4.93645	4.24208	4.24208	5.88182	6.34787	6.57055	5.24321
SLC25A27	protein_coding	ENSG00000153291.16	4.24208	4.24208	5.02836	4.66598	4.95845	4.82388	4.24208	5.08299	4.24208	4.78621	5.29277	4.69392	4.24208	4.91488	5.91727	5.55475	5.08909	4.87432	4.55852	5.04135	5.25991	6.76327	6.61793	5.58578	5.91553	4.24208	5.79111	4.24208	6.37022	5.64768	5.58929	4.24208
KCNQ5	protein_coding	ENSG00000185760.16	8.57511	8.97194	7.64085	7.91422	7.92801	7.51794	7.97189	7.91949	8.03744	8.04155	8.23734	6.95237	7.97812	6.80965	7.78872	8.33667	8.56046	7.45289	7.18974	6.00068	4.89369	8.63495	8.33535	8.63386	8.55733	6.76874	5.84863	5.95758	8.54016	8.39817	8.76108	6.29135
CKMT1B	protein_coding	ENSG00000237289.10	4.24208	4.24208	4.99821	5.37762	5.49067	6.09785	4.66402	4.73212	5.05511	5.17386	5.51576	4.69392	4.24208	4.82604	5.36684	5.42377	5.27237	4.94757	4.24208	4.24208	4.24208	5.14321	5.17712	4.97854	5.44103	4.24208	4.24208	4.24208	4.98852	4.24208	4.24208	4.24208
RAC3	protein_coding	ENSG00000169750.9	4.24208	4.24208	5.87748	5.41296	6.27958	5.79647	5.82031	5.81992	6.02832	5.50441	5.97839	5.77322	4.24208	5.59191	7.47189	6.805	6.91231	5.58235	5.96018	5.66205	5.43707	8.03936	8.19326	7.34393	8.05315	5.74138	5.44746	5.5365	7.33297	6.30435	6.47992	5.24321
ADGRA3	protein_coding	ENSG00000152990.14	4.24208	4.24208	4.8223	5.30266	4.95845	4.95229	4.96783	4.98597	4.24208	5.17386	4.74584	4.79435	4.24208	4.58076	5.10126	6.01138	6.22927	4.7907	5.06959	5.04135	4.89369	5.79033	6.05055	6.32958	6.79085	4.93645	4.24208	4.76415	5.15138	6.48966	6.89584	5.11328
FAM81A	protein_coding	ENSG00000157470.12	4.24208	4.24208	6.21409	6.1238	6.21531	6.6521	6.40425	6.31544	6.54953	6.29819	6.11676	4.56223	4.24208	4.71996	6.69359	7.10056	7.26508	5.36264	4.68871	4.24208	4.70478	5.40912	5.81156	5.75156	6.22033	5.04137	4.24208	4.24208	5.07437	4.24208	5.76981	4.24208
NR1I2	protein_coding	ENSG00000144852.18	4.24208	4.24208	5.05729	5.08106	5.24529	4.82388	4.72872	5.03611	5.11838	5.46886	5.49335	4.24208	4.24208	4.91488	5.40434	4.9018	5.1858	4.5601	5.17686	4.24208	5.15609	5.00712	5.43608	5.52428	5.409	4.24208	4.24208	4.61224	4.24208	5.38767	5.73599	4.24208
TRAP1	protein_coding	ENSG00000126602.11	8.70762	9.82126	11.8719	11.7866	11.5465	12.0148	11.6105	11.4969	11.9857	11.6158	11.3128	10.1173	9.98233	9.80984	12.2602	12.6232	12.3508	10.354	9.81718	10.0091	9.84072	12.5342	12.7632	12.4691	12.6617	9.73763	9.57588	9.60528	12.5006	12.1959	12.3654	9.68748
HOXB9	protein_coding	ENSG00000170689.10	4.24208	4.24208	4.93362	5.13044	4.24208	5.05948	5.47459	4.64284	4.71559	5.31211	4.74584	4.24208	4.24208	4.24208	5.28699	5.00171	4.97818	4.5601	4.24208	5.44363	4.24208	5.72411	6.35663	5.61523	5.53135	4.24208	4.709	4.76415	7.03268	6.73452	6.88199	4.24208
FABP5	protein_coding	ENSG00000164687.11	6.49496	4.24208	11.1808	10.9746	10.8269	11.5389	10.5343	10.631	11.2569	10.8376	10.6363	9.76827	9.37244	8.67922	11.2157	11.1703	10.8228	10.1179	9.15969	9.59285	6.96918	10.5472	11.347	10.8819	11.283	8.41856	7.50651	7.30683	10.656	10.3587	10.9422	5.97689
SIGLEC14	protein_coding	ENSG00000254415.3	7.22855	7.21188	7.23118	7.67191	6.79198	7.65952	7.66854	6.97002	7.45673	7.80864	7.19669	5.59078	8.42188	5.73073	5.32778	5.62602	5.58515	4.7907	5.93661	4.24208	4.24208	4.58742	4.78816	5.23066	5.18944	4.24208	4.24208	4.24208	4.24208	4.24208	4.24208	4.24208
SLC27A5	protein_coding	ENSG00000083807.10	8.06291	4.24208	6.68096	6.2953	6.50879	6.98017	6.15812	6.71389	6.77681	6.20666	6.54608	6.72199	8.34849	6.78163	8.3724	7.65697	7.88786	6.79769	6.77515	6.64093	6.7704	8.29192	8.88111	8.30168	8.72696	6.68492	6.58652	6.38661	8.29375	8.87021	8.68525	6.68834
GOLM1	protein_coding	ENSG00000135052.16	7.07342	6.76981	6.9226	7.1862	7.35267	7.5303	7.21929	7.27206	7.18411	7.05766	7.02972	8.52395	7.57332	7.83283	9.77115	9.5089	9.37513	8.59202	7.61452	8.36064	7.96811	11.6645	11.1031	11.0924	11.1777	8.6127	7.97939	7.96199	10.7598	10.7357	10.3159	8.22798
POLR3G	protein_coding	ENSG00000113356.13	4.24208	4.24208	8.01149	7.75735	8.25621	8.3594	8.07486	8.18412	8.03176	8.03152	7.97064	7.20654	6.46653	6.89042	8.64013	9.69338	9.28673	7.8581	6.76268	6.18264	6.94586	8.61098	8.95219	8.89837	9.00295	6.47468	6.48938	6.86021	8.08852	8.25386	8.21497	6.8191
ALDH1B1	protein_coding	ENSG00000137124.8	4.24208	6.03904	9.70816	9.44706	9.33202	9.86411	9.44617	9.24311	9.51477	9.3467	9.05333	7.92574	7.93967	7.76446	9.69345	10.2957	10.1675	8.48801	8.4336	7.80043	7.35103	10.234	10.4036	10.4682	10.5507	7.42046	7.55382	7.52119	10.2616	10.1083	10.2995	7.02156
ANKLE1	protein_coding	ENSG00000160117.16	7.93522	6.87279	9.41487	9.44706	9.20959	9.53444	9.42121	9.36236	9.28891	9.38053	8.83843	7.78495	8.3443	7.07374	9.57744	9.90416	10.0073	8.18235	7.49407	7.15563	6.65894	10.4084	9.90176	10.1825	10.2233	6.78891	7.59959	6.93786	10.2136	9.88231	9.93455	6.61788
CASKIN1	protein_coding	ENSG00000167971.16	4.24208	4.24208	4.46265	4.97116	5.16084	4.65486	4.72872	5.5321	4.57765	4.55747	5.10608	4.24208	4.24208	4.71996	5.44043	5.16728	5.27237	4.24208	4.55852	5.35884	5.3527	5.79033	5.39765	5.52428	5.87405	4.24208	4.24208	4.76415	4.89028	6.50872	5.08533	4.75012
CYP2J2	protein_coding	ENSG00000134716.11	4.24208	4.24208	5.76279	6.02833	5.98024	6.23259	5.73938	6.03209	6.27508	5.88308	5.77068	5.62339	4.24208	5.51508	6.12668	6.39076	6.52102	5.64626	5.50836	4.24208	5.51474	5.4542	6.32216	5.82603	6.1038	4.24208	4.24208	5.06101	6.39384	5.38767	6.13857	5.24321
AHCY	protein_coding	ENSG00000101444.13	10.1707	9.2461	12.2982	12.0502	11.8573	12.3136	11.9249	11.8627	12.1544	11.9437	11.6776	10.7474	10.9562	10.2813	12.5368	12.7165	12.6891	11.0171	10.3082	10.2866	9.75478	12.7546	13.176	12.969	12.8596	9.7626	10.0864	9.76342	12.8937	12.4137	12.4979	10.3457
BCL2L11	protein_coding	ENSG00000153094.24	9.78804	8.87866	9.78195	9.84071	10.1182	9.63272	10.1052	10.2808	9.65763	10.0887	10.7842	11.33	11.7176	11.8065	11.8327	11.2182	11.9063	11.4397	11.8144	10.7245	9.85914	13.3178	13.1569	13.512	13.1076	9.6386	10.2612	10.2482	12.9145	13.2984	12.8204	10.2949
IQANK1	protein_coding	ENSG00000203499.11	4.24208	4.24208	4.24208	4.54236	5.11511	4.89148	4.587	5.16893	5.11838	5.06691	4.906	4.24208	4.24208	4.24208	5.36684	5.50438	5.4915	4.24208	4.78801	4.70744	4.24208	5.85291	5.86338	5.9404	5.58742	4.24208	4.24208	4.87977	5.6901	5.88826	4.24208	4.24208
BCL11A	protein_coding	ENSG00000119866.22	11.3085	11.1912	8.26843	8.19225	9.01503	8.18411	8.29887	8.88288	8.00878	8.14747	9.03098	6.87194	6.58948	8.20136	7.92919	7.8299	8.51474	6.62712	8.26749	4.70744	6.89798	8.79951	8.38767	8.21837	8.68437	5.95067	4.24208	7.34114	7.77339	7.4243	7.75329	5.35608
CPLX1	protein_coding	ENSG00000168993.15	4.24208	4.24208	5.39973	4.66598	5.24529	5.34903	4.66402	5.2087	5.05511	4.24208	4.906	6.34257	4.24208	6.92909	7.89798	6.42673	7.0772	5.92009	6.72458	5.44363	5.83532	8.37502	7.94147	7.5146	8.12677	5.21503	4.709	6.1361	6.82889	5.94869	5.50761	4.95694
INPP5J	protein_coding	ENSG00000185133.14	4.24208	4.24208	5.66479	5.63056	5.85423	5.19597	5.33601	6.084	5.23155	5.432	5.88707	4.69392	4.24208	4.82604	5.84659	4.95365	5.64324	5.01341	5.60843	4.89741	4.24208	5.99614	6.19366	5.61523	5.76338	4.24208	4.24208	5.13685	5.22164	5.43593	5.58929	4.24208
RRH	protein_coding	ENSG00000180245.7	4.24208	4.24208	4.93362	4.90879	5.11511	4.65486	4.587	5.44602	4.98586	4.78621	4.99305	4.69392	4.24208	5.18531	5.19928	5.52987	5.52367	4.69092	5.2717	4.70744	4.24208	5.65371	5.06982	5.23066	5.30588	4.24208	4.24208	4.61224	4.61841	5.22574	5.32095	4.24208
ADCY1	protein_coding	ENSG00000164742.16	4.24208	4.24208	7.22685	7.20268	7.68064	7.35361	7.88447	7.7414	7.1632	7.7049	7.72478	5.90551	4.24208	5.82453	5.63346	7.17067	6.19433	5.67685	5.17686	5.52168	5.3527	5.36183	5.35763	5.45884	5.76338	4.24208	4.24208	4.76415	4.24208	5.09795	5.8959	4.24208
ANK2	protein_coding	ENSG00000145362.20	4.24208	5.94134	6.88426	7.08298	7.3668	6.83614	7.62913	7.47284	7.2149	7.79682	7.74467	5.36982	4.24208	4.24208	6.75449	5.81552	6.14004	5.70661	5.12505	4.89741	5.03685	7.48021	6.28675	7.1321	6.84149	4.81083	5.44746	4.97647	6.74165	6.85676	6.96305	4.24208
FBXO15	protein_coding	ENSG00000141665.13	4.24208	4.24208	5.18745	5.3409	5.20412	5.34903	5.04261	5.16893	4.82073	4.94184	5.235	4.79435	4.24208	4.24208	5.24424	4.9018	5.08909	4.94757	5.63978	4.24208	4.24208	5.14321	4.94433	5.18626	4.94735	4.24208	4.24208	4.24208	4.24208	5.68538	4.24208	4.75012
SLC2A12	protein_coding	ENSG00000146411.6	4.24208	4.24208	4.24208	4.24208	4.95845	4.24208	4.66402	5.03611	4.90878	5.12221	4.906	5.28332	4.24208	5.59191	5.74508	5.30464	5.87238	5.4414	4.68871	4.24208	4.89369	5.85291	6.26866	6.40696	6.18813	4.24208	4.24208	5.06101	5.55682	6.50872	6.60513	4.24208
ITGB1BP2	protein_coding	ENSG00000147166.11	4.24208	4.24208	5.91332	5.88066	6.16487	6.02457	5.77245	5.709	6.00325	5.8064	6.00735	5.23673	4.24208	4.24208	5.77132	5.62602	5.1858	5.64626	5.60843	4.70744	4.89369	5.4542	5.31581	4.67034	5.34154	4.24208	4.24208	4.61224	4.7728	5.09795	5.15081	4.24208
TIGD4	protein_coding	ENSG00000169989.3	4.24208	4.24208	5.13793	4.76033	5.06654	5.00794	5.04261	4.93185	4.82073	5.17386	5.37302	4.69392	4.24208	4.99263	5.28699	5.04666	5.35121	4.94757	4.87123	4.24208	4.24208	5.57842	5.31581	5.23066	5.55976	4.24208	4.24208	4.76415	6.04648	5.43593	5.26786	5.24321
MET	protein_coding	ENSG00000105976.15	4.24208	4.24208	7.8368	7.83795	8.00624	7.90153	8.08069	7.91065	7.82349	8.44021	7.92266	6.91848	8.46495	6.4088	7.89798	8.22093	8.88426	7.0757	6.47003	6.22426	5.94178	8.91815	8.51612	8.95081	8.55142	6.54851	6.05416	6.1903	8.69728	9.98679	9.91645	6.78757
PARD6G	protein_coding	ENSG00000178184.16	4.24208	4.24208	5.65005	5.26274	5.35838	5.34903	5.31081	5.35168	4.24208	5.06691	5.88707	5.65503	4.24208	5.82453	6.81278	7.10773	6.88105	5.40282	5.69989	5.04135	5.43707	7.24847	6.64555	6.4219	6.72748	5.13296	4.24208	5.38566	6.16387	7.21512	6.2553	5.35608
GAREM1	protein_coding	ENSG00000141441.16	4.24208	4.24208	5.02836	4.97116	4.95845	4.82388	4.78553	4.93185	4.57765	4.68723	4.74584	4.79435	4.24208	4.58076	4.98883	6.02769	5.27237	4.7907	4.24208	5.04135	5.51474	4.92792	5.31581	5.69904	5.64066	4.24208	4.24208	5.06101	5.50837	5.91886	5.08533	4.24208
ZNF80	protein_coding	ENSG00000174255.8	7.20075	7.13199	5.27849	5.90291	6.21531	5.10767	5.80458	6.1973	5.42159	5.46886	6.3546	4.69392	4.24208	5.06247	4.54977	5.00171	5.13891	4.69092	5.39734	5.26558	4.24208	5.00712	5.17712	4.76563	5.1017	4.24208	4.24208	4.24208	5.34705	4.24208	4.24208	4.24208
FAM86B1	protein_coding	ENSG00000186523.14	4.24208	4.24208	6.37811	5.88066	6.0943	6.39726	6.63594	6.28692	6.42857	6.18753	6.11676	4.24208	4.24208	4.24208	6.80132	6.94871	6.73664	5.12933	4.94413	4.24208	5.03685	7.41647	8.02024	6.98368	6.82146	5.95067	4.24208	4.76415	7.57026	6.43076	6.81057	4.24208
KAZN	protein_coding	ENSG00000189337.17	4.24208	4.24208	5.16307	5.02822	5.24529	5.67574	5.17271	5.41559	5.28291	4.24208	5.51576	5.32759	4.24208	4.82604	6.21942	6.61386	6.58812	5.18137	5.06959	4.89741	5.25991	6.46368	5.22587	5.67181	6.01331	4.24208	4.24208	4.87977	5.34705	5.72182	5.46418	4.75012
BEND6	protein_coding	ENSG00000151917.18	4.24208	4.24208	4.99821	4.90879	4.82897	4.53446	4.24208	4.24208	4.71559	5.06691	4.85751	5.18748	4.24208	4.24208	5.32778	5.60279	4.67012	5.01341	5.00966	4.70744	4.24208	5.4542	5.27198	5.27287	5.37587	4.81083	4.24208	4.24208	6.39384	4.24208	6.13857	4.24208
CCDC74A	protein_coding	ENSG00000163040.14	4.24208	4.24208	6.26819	5.54288	5.60757	6.23259	5.23063	5.77685	6.21244	5.46886	5.90279	5.28332	7.41324	5.24041	6.37101	6.22219	6.60115	5.70661	4.78801	5.16122	5.03685	6.62184	7.19953	6.53568	7.22142	5.42315	4.709	5.13685	6.50591	5.16436	5.86564	5.54812
MAPK15	protein_coding	ENSG00000181085.15	4.24208	6.1295	5.34109	5.51194	5.11511	5.34903	5.25817	5.28306	5.28291	4.68723	4.80459	4.56223	4.24208	4.24208	5.10126	5.23869	4.84524	4.5601	4.24208	4.24208	4.89369	6.89135	6.76326	5.72561	5.89497	4.93645	4.24208	4.76415	5.95042	6.00621	6.00977	4.24208
UCHL1	protein_coding	ENSG00000154277.13	4.24208	4.24208	6.55952	6.35794	7.3094	6.85624	6.42359	7.14075	6.88405	6.92062	7.28695	7.35621	6.71548	7.02718	9.29123	10.4267	9.24939	7.70575	7.4181	7.86373	7.60754	10.1382	11.3312	9.85096	10.3671	8.23749	7.83431	6.92268	11.2851	10.4357	11.0555	7.64131
REEP6	protein_coding	ENSG00000115255.11	4.24208	7.20214	5.67933	5.54288	5.52116	5.19597	5.17271	5.66135	5.42159	5.3937	5.80515	5.07906	4.24208	5.24041	6.04718	5.23869	5.72492	4.7907	4.24208	6.00068	5.03685	6.12417	6.69913	6.37656	6.52985	4.24208	4.24208	5.20608	6.92671	6.79701	6.6221	5.7827
CD70	protein_coding	ENSG00000125726.11	8.15171	8.58939	9.62635	9.94678	9.25907	9.8532	9.73926	9.35913	9.61472	9.88206	9.07378	8.98005	9.37038	9.58021	10.6553	9.78516	10.4216	8.91036	8.50085	9.16352	8.63011	10.7598	11.4225	11.1399	11.1096	7.62135	9.01966	7.84823	11.0647	11.2412	11.1682	8.10859
MEST	protein_coding	ENSG00000106484.16	4.24208	4.24208	6.25933	5.85798	6.32575	5.98622	6.34444	6.47457	5.86936	6.02296	6.24123	5.80092	4.24208	5.79411	7.60077	7.62269	7.70128	5.8703	5.69989	4.70744	5.51474	7.36911	7.21766	7.45998	7.47628	5.04137	4.24208	5.5365	7.11747	6.34787	6.97611	4.95694
DHRS2	protein_coding	ENSG00000100867.15	4.24208	4.24208	6.31158	6.35794	6.35564	5.81914	6.77566	6.27241	5.11838	5.50441	5.47043	5.62339	4.24208	5.4744	6.70599	5.67102	5.75087	4.24208	4.24208	4.24208	4.24208	5.00712	4.55861	5.27287	4.88695	4.24208	4.24208	4.24208	4.24208	4.24208	4.24208	4.24208
FRY	protein_coding	ENSG00000073910.22	5.23825	6.1295	6.55244	6.64511	6.32575	6.15009	7.01211	6.34335	6.14654	6.36699	6.41814	6.06893	5.9354	7.00331	5.77132	7.4262	7.1743	5.64626	5.83735	6.64093	5.03685	7.36911	7.98925	8.12556	7.92592	5.69449	5.79111	5.20608	5.77071	6.94177	7.96782	5.24321
NOP16	protein_coding	ENSG00000048162.21	4.24208	4.24208	9.76514	9.69646	9.10314	10.2771	9.29324	9.2166	9.66861	9.37659	8.94135	8.34814	7.77453	7.54525	9.95953	9.96937	9.58051	8.70188	8.04986	7.82608	7.08026	9.51648	10.0068	9.59292	9.9846	7.04392	7.50651	7.01136	9.70798	9.34911	9.60541	7.3118
SCARB1	protein_coding	ENSG00000073060.16	4.24208	7.95597	10.8826	10.4706	11.0943	11.1482	10.4387	11.1452	11.0281	10.3788	11.0837	9.5094	9.70941	10.3077	11.6667	11.9897	11.9012	9.84553	10.2433	9.02722	9.53938	11.9665	12.0474	11.8534	11.8384	8.96262	8.17261	9.52902	11.463	11.2261	11.3953	8.98465
NLE1	protein_coding	ENSG00000073536.18	8.37694	8.371	9.42048	9.33196	9.15836	9.51917	9.39464	9.22372	9.48192	9.39812	8.91194	7.78495	4.24208	7.54525	9.60973	9.91122	9.6989	8.07728	8.06973	7.66468	7.2222	9.94437	10.0448	10.004	10.0666	7.14026	7.2427	7.47058	9.87054	9.38164	9.81354	7.70882
KLLN	protein_coding	ENSG00000227268.4	4.24208	4.24208	5.91332	6.26281	6.45514	6.00555	6.56886	6.43657	6.05289	6.2255	6.28779	5.62339	4.24208	5.99207	5.63346	6.36621	6.26327	5.27664	5.57613	5.89839	5.99163	6.17189	6.17419	6.53568	6.49171	4.93645	4.24208	5.27003	6.21867	6.23617	6.55291	5.63207
TESMIN	protein_coding	ENSG00000132749.11	4.24208	6.19328	5.29984	4.54236	5.49067	5.23681	4.92711	5.61152	5.28291	4.86917	5.85499	5.59078	4.24208	5.66353	6.00541	6.10614	6.34452	5.64626	6.05009	5.72593	4.89369	6.36686	6.35663	6.15924	6.4391	4.64554	4.24208	5.27003	5.88182	5.60863	6.40266	4.95694
CPNE7	protein_coding	ENSG00000178773.15	4.24208	4.24208	6.86749	6.75149	6.82355	6.88585	7.10802	6.80471	6.66038	6.75594	6.64547	5.07906	4.24208	4.71996	7.55464	7.5252	7.36528	5.47852	5.39734	5.66205	4.24208	9.19011	9.17424	8.57457	8.97232	6.31326	5.04398	4.87977	10.2752	9.40129	9.97961	6.29135
GAL3ST4	protein_coding	ENSG00000197093.11	4.24208	4.24208	5.23417	5.60213	5.45924	5.56857	6.03406	5.41559	5.23155	5.8064	5.39831	4.95223	4.24208	4.82604	4.98883	5.36609	5.08909	5.12933	4.24208	5.26558	4.24208	5.25935	5.60879	5.03615	4.88695	4.24208	4.24208	4.61224	5.84595	4.24208	4.24208	4.95694
ANKRD13B	protein_coding	ENSG00000198720.13	7.22855	4.24208	8.12171	7.54292	7.97912	8.16061	7.9656	8.01326	8.02605	7.51555	7.66338	6.04689	4.24208	5.85416	8.24212	8.96821	8.54429	6.1623	6.07157	6.58	5.94178	9.0926	9.09433	8.64906	8.73742	6.54851	5.16422	5.89169	8.91064	8.52927	8.45338	4.95694
BCL7A	protein_coding	ENSG00000110987.9	9.1438	10.884	7.65052	8.05102	8.09731	7.94352	8.22978	8.08564	7.4045	8.22425	8.6416	8.56384	8.02609	8.63418	9.13133	10.2132	9.7462	8.63295	8.43742	5.89839	7.97944	9.85041	10.1646	9.75742	9.77262	6.52435	6.67706	7.93253	9.08266	8.9256	8.87123	5.70994
LAMP5	protein_coding	ENSG00000125869.10	4.24208	4.24208	4.62338	5.26274	5.01456	4.65486	5.00622	5.24667	4.24208	5.06691	4.80459	6.1736	4.24208	5.85416	6.50673	7.8299	7.28884	5.70661	5.88803	5.59419	5.94178	9.20084	10.6665	10.6076	9.72359	6.57223	8.13187	5.78534	10.0767	10.7269	10.9159	5.97689
TSNAXIP1	protein_coding	ENSG00000102904.14	4.24208	4.24208	5.39973	5.22091	5.55077	5.05948	5.40779	5.38417	5.33148	4.94184	5.39831	5.13512	4.24208	4.82604	5.28699	5.30464	5.23018	5.12933	5.31552	5.52168	5.58692	6.07455	5.93704	5.61523	5.64066	4.24208	5.04398	4.87977	5.40386	5.02524	5.58929	4.95694
TMEM121	protein_coding	ENSG00000184986.11	4.24208	7.76614	6.81007	6.87111	6.19872	7.29669	6.74584	6.18173	6.9593	6.79294	5.77068	5.13512	6.76792	5.34115	7.56798	7.17749	6.50719	5.94422	5.31552	6.95812	5.03685	7.55814	7.64876	7.36643	6.4256	5.9117	4.24208	4.61224	7.58015	7.22636	7.05196	4.24208
TEX9	protein_coding	ENSG00000151575.14	6.72517	8.09775	7.58144	7.75182	7.41517	7.95269	7.82307	7.63785	7.69951	7.59298	7.5992	7.94791	8.28869	7.50377	8.44595	8.04061	7.99197	7.34087	7.11423	6.64093	7.33333	9.29651	8.6734	8.50271	8.87394	6.19321	6.67706	6.65355	9.02278	9.46805	9.04804	7.89403
PODXL	protein_coding	ENSG00000128567.17	4.24208	5.86243	7.52994	6.91214	7.81994	7.63689	7.38548	7.91949	7.49882	7.02722	7.79892	7.22501	6.11743	8.09988	9.55108	9.68163	10.1769	7.20083	8.72979	6.72743	7.72022	10.7911	10.3469	10.1551	10.6108	6.92232	6.76191	7.8561	9.15334	9.57575	9.80283	7.90843
CDCA7	protein_coding	ENSG00000144354.14	4.24208	4.24208	10.3177	10.3584	10.7385	10.2916	10.4645	10.6256	10.4483	10.4498	10.6134	8.2844	8.28869	7.69264	9.16867	10.1541	9.77965	8.80095	8.29725	8.33416	5.99163	9.31392	9.37653	9.61936	9.64814	7.71718	5.90343	5.48871	8.06067	8.05649	8.63373	4.95694
IL17D	protein_coding	ENSG00000172458.4	4.24208	4.24208	5.27849	5.13044	5.60757	6.04331	5.49589	5.28306	5.61643	4.94184	5.37302	5.36982	4.24208	5.34115	5.93992	6.7128	6.1584	5.23033	4.24208	4.24208	5.03685	6.48221	6.89452	6.45128	6.64959	4.64554	5.44746	4.97647	6.60922	6.68568	7.33988	4.75012
GCAT	protein_coding	ENSG00000100116.17	4.24208	4.24208	7.00643	6.2953	6.82355	6.99828	6.39447	7.09408	6.85802	6.38364	6.84732	6.78649	4.24208	6.16204	7.92919	7.43188	7.8514	6.62712	6.15394	7.43304	5.3527	8.12672	8.2596	7.89423	8.27796	6.59554	4.24208	5.5365	8.5199	8.28603	7.88176	5.7827
ANKRD34A	protein_coding	ENSG00000272031.3	4.24208	4.24208	7.26956	7.22705	7.29468	7.36056	7.20855	7.49678	7.25493	7.09723	7.12495	5.97827	4.24208	6.0678	7.10002	7.4262	7.41641	5.99107	6.48552	5.44363	6.33119	8.38449	8.06054	8.32082	8.3411	5.87141	4.24208	6.16349	8.14266	8.11144	7.84021	5.45676
CCNB1IP1	protein_coding	ENSG00000100814.18	9.54672	8.90255	8.8808	9.00425	9.06512	8.95098	8.72942	9.04037	8.79535	8.425	8.89613	8.07413	4.24208	8.24203	9.55275	8.56662	8.84525	7.95849	7.29585	7.51455	7.03689	9.86566	10.1084	9.77966	9.90698	6.54851	6.70594	7.19854	9.94068	9.40616	9.7406	7.12518
KYNU	protein_coding	ENSG00000115919.15	6.98883	8.79814	9.1901	9.47236	9.28503	9.12248	9.21486	9.11692	9.21086	9.30792	8.91544	7.24323	8.24439	7.49533	8.13041	6.91622	7.2409	7.34087	7.60087	5.44363	5.15609	7.57489	7.27935	7.20077	7.5559	5.82968	5.90343	5.38566	7.33297	7.95324	6.82516	5.7827
C20orf27	protein_coding	ENSG00000101220.18	6.65738	8.80767	9.51533	9.79198	9.48538	9.69652	9.43487	9.4362	9.46101	9.4775	9.20933	8.16198	6.9256	7.94201	9.98189	10.5047	10.1516	8.61263	8.44503	7.88828	7.03689	9.64775	10.3037	9.98737	10.1333	7.30125	7.75583	7.19854	10.3743	9.66381	9.78843	7.62391
DZIP1	protein_coding	ENSG00000134874.18	4.24208	4.24208	4.86178	5.02822	5.20412	4.65486	5.36055	4.98597	5.23155	5.06691	5.07029	4.79435	4.24208	4.91488	5.04721	5.79597	4.84524	4.69092	4.55852	5.16122	4.70478	5.40912	5.43608	5.75156	5.00262	4.24208	5.04398	4.61224	5.45749	4.24208	5.15081	4.24208
FAM216A	protein_coding	ENSG00000204856.12	4.24208	6.25398	8.07721	7.79014	8.29698	8.46218	7.9844	8.29332	7.97952	7.95396	8.07461	7.12031	6.43392	7.00331	8.99121	8.77587	8.82668	6.88137	6.48552	6.30363	7.03689	9.17929	9.51832	9.26067	9.24544	6.28429	7.33625	6.69026	9.31766	9.41102	9.08094	6.88006
MOK	protein_coding	ENSG00000080823.23	4.24208	4.24208	6.22327	6.327	6.35564	6.09785	6.04704	6.084	6.16889	6.08726	5.90279	6.06893	4.24208	5.34115	7.42862	7.25685	6.93276	6.23983	6.11344	6.44908	5.88976	7.57489	8.07044	7.25819	7.75033	5.74138	5.59845	5.66801	7.06153	6.13917	6.6221	4.24208
DSCC1	protein_coding	ENSG00000136982.6	4.24208	4.24208	8.65312	9.00425	9.09478	8.93495	8.94552	8.69322	8.75807	9.08461	8.60311	7.95886	8.03654	7.28566	8.0711	8.47137	8.10676	7.99045	8.04986	7.38178	5.3527	7.48021	7.50945	7.52793	7.86498	5.78638	5.9558	5.43854	6.97313	6.32629	6.89584	5.70994
ARHGAP22	protein_coding	ENSG00000128805.15	4.24208	4.24208	4.68194	4.76033	4.82897	5.00794	5.36055	4.87273	5.05511	5.26842	5.14028	4.69392	4.24208	6.01784	5.36684	6.05967	5.61459	4.94757	5.47272	4.24208	4.24208	5.57842	5.70027	5.80174	5.97515	4.24208	4.24208	4.87977	6.10657	4.94424	5.15081	4.24208
FAM78B	protein_coding	ENSG00000188859.7	4.24208	4.24208	6.42586	6.69343	6.0943	6.24846	6.20448	5.81992	6.29529	6.18753	5.64092	5.68578	4.24208	5.24041	6.40241	6.15093	6.12141	5.84459	5.2717	5.72593	5.15609	6.17189	6.33951	6.10331	5.99438	4.81083	4.24208	5.43854	6.58919	6.2593	5.86564	5.35608
CES3	protein_coding	ENSG00000172828.13	4.24208	4.24208	5.92503	5.73736	6.0943	5.77334	5.80458	5.86144	6.07698	5.6042	6.15541	5.23673	4.24208	6.11582	6.77811	5.90858	6.39093	5.73559	5.12505	4.70744	5.51474	7.10485	6.33951	6.28082	7.06151	5.64552	4.24208	4.61224	7.00323	6.32629	6.57055	5.11328
PLD6	protein_coding	ENSG00000179598.6	7.77641	8.74955	8.87945	8.79	8.3821	8.78973	8.90515	8.42293	8.6877	8.81143	8.08709	7.27897	8.72206	7.50377	8.82774	9.99901	9.69159	7.10559	7.75043	7.11411	7.88617	9.63396	10.1841	9.55635	9.70907	6.84769	7.16308	7.767	9.43305	9.48657	9.89477	7.70882
TMEM88	protein_coding	ENSG00000167874.7	4.24208	4.24208	5.38058	5.3409	5.32223	5.10767	5.20217	4.80704	5.58029	5.00717	4.95097	4.56223	4.24208	4.24208	4.85403	4.9018	5.08909	4.24208	4.78801	5.16122	4.70478	4.83741	5.27198	5.27287	5.14677	4.24208	4.24208	4.61224	5.07437	5.52591	4.24208	4.75012
TMEM97	protein_coding	ENSG00000109084.14	4.24208	4.24208	9.79497	9.58644	9.68092	9.7524	9.47622	9.55377	9.72408	9.51202	9.51896	8.52395	7.66404	7.60919	9.80779	10.0656	9.80559	8.5211	7.96751	8.06007	6.94586	9.63396	9.78542	9.61008	9.73925	7.06045	6.84176	6.96773	9.71911	8.80524	9.68337	7.14992
TPD52L1	protein_coding	ENSG00000111907.21	4.24208	4.24208	4.62338	4.24208	4.24208	4.53446	4.66402	4.80704	4.24208	4.68723	4.6789	4.24208	4.24208	4.58076	4.77303	4.51337	4.84524	4.7907	4.24208	5.04135	5.03685	5.75771	5.43608	5.58578	5.37587	4.24208	4.24208	5.06101	5.34705	5.09795	5.41877	4.75012
PC	protein_coding	ENSG00000173599.15	4.24208	7.07963	6.38619	6.5161	6.89448	6.50515	6.69201	6.75501	6.46428	6.10797	6.79376	6.79903	8.17998	6.31168	7.24085	7.81266	7.47954	7.1823	6.77515	6.04875	5.71805	7.71733	8.04556	7.58642	7.78114	5.13296	6.27045	5.43854	7.00323	6.75041	7.47344	5.24321
TUBB2B	protein_coding	ENSG00000137285.10	4.24208	4.24208	7.26535	6.91214	7.33839	7.15948	6.97436	7.279	6.80442	6.93166	7.00319	4.69392	4.24208	4.24208	6.62981	5.90858	5.1858	5.51431	4.78801	4.70744	5.15609	4.7293	5.54315	4.24208	4.74324	4.24208	4.24208	4.24208	5.07437	4.24208	4.24208	4.24208
HMGA1	protein_coding	ENSG00000137309.20	10.4075	10.8213	13.9482	13.7281	13.4542	13.9376	13.5166	13.4761	13.8718	13.5098	13.223	12.0019	12.3568	11.5023	13.5706	14.3369	13.8739	12.2114	11.4554	10.6228	10.5242	13.3619	13.5509	13.4496	13.3289	10.672	10.9565	10.6057	13.1217	12.6252	13.164	10.7087
HK2	protein_coding	ENSG00000159399.10	8.38509	9.05689	10.5825	9.84846	11.1452	10.581	10.4148	11.1438	10.4641	10.1751	10.7617	9.18435	8.67286	8.36674	10.7986	11.0819	10.9445	9.26919	8.78175	8.49416	7.77338	10.3637	9.72431	10.2438	10.2298	7.62135	7.16308	7.99085	9.32643	9.79216	10.1791	8.10859
HES1	protein_coding	ENSG00000114315.4	4.24208	4.24208	4.68194	4.90879	4.89713	4.53446	4.92711	4.98597	4.90878	4.94184	4.6789	4.56223	6.94832	5.29219	5.28699	5.50438	5.42388	4.5601	5.5428	4.24208	5.03685	4.83741	5.35763	5.13935	4.65195	4.24208	4.24208	4.24208	5.50837	5.38767	5.01363	4.24208
LIPE	protein_coding	ENSG00000079435.10	8.34387	9.62182	8.71084	8.28304	8.0633	8.41005	7.89777	8.30346	8.25794	7.76076	8.16566	7.65595	8.79438	8.10541	8.36862	8.70559	8.36813	7.89799	7.43362	7.6359	7.33333	8.5022	8.50887	8.29007	8.47221	7.06045	5.44746	6.82788	8.30565	8.19858	7.47344	6.93842
WDR3	protein_coding	ENSG00000065183.16	6.80227	8.17358	10.1778	10.1888	10.1896	10.2662	10.384	10.2851	10.2407	10.3738	10.0332	8.91992	9.358	8.77567	10.4664	11.0407	10.7153	9.08751	9.20065	8.11302	8.24631	10.4948	10.3671	10.4044	10.5857	8.33422	8.54997	8.26907	9.84232	10.2491	10.2078	8.37997
CADPS	protein_coding	ENSG00000163618.18	4.24208	4.24208	4.24208	4.24208	4.24208	4.24208	4.24208	4.98597	4.24208	4.24208	4.24208	6.96349	4.24208	6.53369	7.7069	7.0418	7.19965	7.08574	6.60335	6.78217	6.84837	10.8545	10.5015	10.4008	10.3763	7.27332	6.76191	6.34027	10.2246	10.7587	10.2517	7.07434
BACH2	protein_coding	ENSG00000112182.15	9.77419	10.4735	9.51621	10.0931	9.93961	9.3327	10.4171	10.0965	9.55677	10.3589	10.5385	6.5975	7.53682	7.28566	7.52759	6.67409	8.32711	6.39879	7.4717	5.78635	5.03685	6.82168	6.67261	7.43893	6.86123	5.78638	4.24208	5.70851	7.11747	7.84915	7.08839	5.11328
DMXL2	protein_coding	ENSG00000104093.14	7.49514	6.15112	6.43366	6.87111	7.24955	6.54343	7.27691	7.17101	6.53291	7.33844	7.1188	5.23673	6.84296	5.29219	5.57302	5.87224	6.73664	4.94757	5.2717	5.72593	4.89369	5.53866	6.58973	7.32872	6.89988	5.28983	4.24208	4.97647	6.27121	7.83468	8.55493	4.95694
LAPTM4B	protein_coding	ENSG00000104341.17	4.24208	6.96857	5.60458	7.33545	6.69264	5.67574	7.26661	6.25774	5.86936	7.1357	6.41814	5.32759	7.97812	5.66353	6.27197	8.42692	7.39472	5.61479	6.13386	5.26558	5.15609	5.65371	7.8408	8.25467	7.67024	5.48344	5.16422	5.74758	5.84595	6.56431	6.92312	4.24208
COLGALT2	protein_coding	ENSG00000198756.12	4.24208	4.24208	5.05729	5.3409	5.71287	5.31316	5.83584	5.84087	5.37761	5.46886	5.99296	5.18748	4.24208	5.34115	5.96215	5.39537	5.93963	5.23033	5.57613	6.26456	5.71805	6.74827	7.04524	7.52128	7.51358	5.9117	4.24208	5.38566	7.87305	7.28122	8.2887	4.95694
SLC2A5	protein_coding	ENSG00000142583.18	7.25581	8.12857	9.8556	8.77922	10.7311	9.72606	8.71267	10.552	8.82842	7.96455	10.1204	10.0231	7.85359	11.106	12.3934	10.518	11.0419	10.0122	10.7308	9.18832	8.93844	12.2498	11.796	11.3151	11.5426	8.56799	7.38952	8.81504	8.55518	6.34787	6.92312	7.2447
BDH1	protein_coding	ENSG00000161267.12	6.92181	8.40909	9.02666	8.90608	8.8828	8.87381	8.88204	8.94236	9.06596	8.71479	8.87834	7.77257	7.54419	7.89168	8.96147	9.34724	9.32501	8.23656	8.18346	8.08149	7.56286	8.88857	9.30943	9.09534	9.41927	6.78891	7.07863	7.71594	9.17615	8.75259	9.08389	7.47647
CCDC34	protein_coding	ENSG00000109881.17	6.8147	6.89737	8.30542	8.39695	8.66833	8.25239	8.12932	8.46866	8.21347	8.45526	8.50677	7.73475	8.17526	7.02718	8.60847	8.58443	8.64168	7.65333	7.14303	6.64093	6.17286	8.10394	8.49793	8.10802	8.63769	6.66313	5.73054	6.26748	7.92038	7.94654	7.87492	5.11328
TWNK	protein_coding	ENSG00000107815.10	7.24678	8.7594	9.57107	9.60639	9.24592	9.83483	9.8598	9.51515	9.59949	9.78884	8.99843	8.03329	9.15583	8.12185	9.75537	10.5094	10.0295	8.27591	8.37504	7.70678	7.77338	10.1645	10.2678	10.1594	10.1674	7.93621	7.55382	7.60795	9.85448	9.87705	9.98436	7.57041
PKP4	protein_coding	ENSG00000144283.22	6.82703	4.24208	8.77951	8.74637	8.77171	8.87381	8.99406	8.80192	8.90482	8.96372	8.76677	8.47534	9.6344	8.0606	9.50548	10.1083	9.86393	8.46551	7.67437	7.93615	6.8734	10.1143	9.9506	10.0332	10.0139	7.32863	6.55492	7.01136	10.0238	10.003	9.83472	7.26743
NLN	protein_coding	ENSG00000123213.23	7.03177	4.24208	9.09498	8.57292	9.09478	9.02854	9.06173	9.17131	8.95658	9.04791	9.00008	7.49901	6.38343	6.87729	9.17084	9.88277	9.63788	7.46056	7.30433	6.69921	7.74705	9.6807	9.48	9.50721	9.66874	7.09292	6.94145	7.60795	8.58475	9.01768	9.1131	7.89403
CRIP2	protein_coding	ENSG00000182809.11	9.04716	8.62576	6.62162	7.43609	6.69264	6.32501	7.09639	5.88166	5.50404	5.77966	5.6984	4.87852	4.24208	4.24208	5.24424	4.51337	4.97818	4.24208	5.17686	5.04135	4.24208	5.07824	6.07203	5.72561	5.37587	4.24208	5.04398	4.24208	5.34705	6.08769	5.15081	4.95694
HPGD	protein_coding	ENSG00000164120.14	7.15314	4.24208	5.69368	5.08106	6.24785	5.67574	5.31081	6.27241	5.37761	5.31211	6.2173	9.83928	9.16296	9.7284	10.4655	9.48206	10.403	9.93263	9.33138	8.88879	8.54145	11.422	11.5608	11.4735	11.8481	8.75409	8.86716	8.15275	10.8127	10.8553	11.4334	8.34873
SAMD13	protein_coding	ENSG00000203943.9	4.24208	4.24208	4.68194	4.66598	4.24208	4.82388	4.587	4.98597	4.57765	4.24208	5.03271	4.56223	4.24208	5.06247	5.15176	5.33587	5.38824	4.7907	4.68871	4.24208	4.24208	5.40912	6.17419	6.14088	5.58742	5.04137	4.24208	4.24208	5.73113	5.64768	6.4224	5.24321
SOX12	protein_coding	ENSG00000177732.8	9.57187	9.29428	9.1078	8.75465	9.16236	9.25003	8.87537	9.16762	8.81528	8.3013	8.85853	8.25365	6.8184	8.64558	10.1104	10.2558	10.2192	8.37586	9.03436	8.68768	8.54905	10.9013	11.0456	10.8487	10.6921	8.12603	7.87199	8.96019	10.8231	10.586	10.4591	9.22679
RCOR2	protein_coding	ENSG00000167771.6	4.24208	4.24208	4.62338	4.54236	5.01456	4.95229	4.587	5.03611	5.05511	4.78621	4.80459	4.69392	4.24208	4.58076	5.87063	5.04666	5.03576	4.87432	5.00966	4.24208	4.24208	6.24024	5.86338	5.80174	5.64066	5.04137	4.24208	4.61224	5.40386	4.24208	4.24208	4.24208
AMN	protein_coding	ENSG00000166126.11	8.92135	8.40491	5.52417	4.54236	5.63487	5.15303	5.17271	5.84087	5.23155	5.22245	5.77068	6.06893	4.24208	6.27069	7.02387	6.13618	6.88105	6.20166	6.85936	5.04135	5.15609	8.54502	7.85235	7.48755	7.82121	5.9117	5.84863	6.34027	7.36778	7.10972	6.44186	5.70994
MYOF	protein_coding	ENSG00000138119.17	4.24208	4.24208	8.59961	8.59155	7.98822	8.32813	8.74599	8.08172	8.5635	8.7938	8.20051	6.81145	6.72878	6.7674	6.41783	7.00377	7.05879	6.59885	6.87098	5.52168	5.3527	5.82204	7.38717	8.02631	6.05031	5.35886	5.26889	5.43854	5.80895	7.25953	9.43555	5.24321
DEPTOR	protein_coding	ENSG00000155792.10	4.24208	6.52085	4.46265	4.76033	4.75121	5.00794	4.24208	5.03611	4.24208	4.86917	5.3203	5.59078	4.24208	6.55061	7.10002	6.22219	7.22454	5.58235	6.15394	5.72593	6.5052	10.11	9.57481	9.64986	9.68366	5.9117	6.84176	6.84414	9.90018	10.1882	9.7027	6.78757
NEURL1	protein_coding	ENSG00000107954.10	7.53996	5.35239	5.88955	5.63056	5.98024	6.04331	6.04704	5.68543	5.54287	5.66586	6.3546	5.18748	4.24208	5.96574	6.04718	6.52908	6.49321	5.67685	6.02823	5.78635	5.83532	5.99614	6.77573	6.43667	5.99438	5.04137	4.709	5.13685	5.77071	5.02524	4.24208	5.45676
CMBL	protein_coding	ENSG00000164237.9	4.24208	6.89737	5.52417	5.78715	6.0943	5.59639	5.83584	6.46202	5.65138	5.75228	5.75304	5.36982	4.24208	5.4744	7.24085	7.81266	7.38008	4.87432	4.24208	4.89741	5.43707	7.47128	7.51675	7.06911	7.30925	4.24208	6.05416	5.20608	7.79049	7.52733	7.62027	4.75012
CALHM6	protein_coding	ENSG00000188820.13	9.28521	9.15709	6.99622	6.2953	6.77053	6.86618	6.36469	7.05395	6.59817	6.36699	6.98972	7.00707	7.18589	6.9667	7.89798	6.24961	7.1743	6.84613	7.78095	6.58	6.33119	7.35945	6.6039	7.14959	7.6085	5.54032	5.84863	5.66801	6.75955	5.82455	5.58929	5.85108
TLN2	protein_coding	ENSG00000171914.16	4.24208	4.24208	5.61995	5.76253	6.24785	5.62349	6.12218	6.38412	6.05289	6.4163	6.57393	5.32759	4.24208	5.82453	6.32244	5.42377	6.34452	5.89546	5.43576	4.89741	5.3527	6.30511	6.02868	6.45128	6.38428	5.42315	4.24208	5.27003	5.60312	5.16436	6.76586	4.75012
MAP3K21	protein_coding	ENSG00000143674.11	4.24208	7.27821	7.51942	6.78517	7.99726	7.29669	7.131	7.9586	7.08743	6.85246	7.59482	6.66808	7.69082	7.0153	8.33027	8.18129	8.61098	7.14447	6.68537	6.44908	7.12231	9.16292	8.43815	8.90598	9.04561	6.31326	6.55492	6.8918	8.25745	8.37842	8.76108	6.5047
C3orf52	protein_coding	ENSG00000114529.13	4.24208	6.31193	6.60124	6.89178	6.41342	6.66365	7.01211	6.5115	6.02832	6.76838	6.39731	5.28332	4.24208	5.88306	6.40241	7.13606	6.50719	5.61479	5.98329	5.44363	5.15609	5.91229	6.13433	6.17734	6.18813	4.24208	5.04398	5.13685	6.39384	6.2593	6.49855	5.63207
SPINK2	protein_coding	ENSG00000128040.11	4.24208	4.24208	4.24208	4.24208	4.24208	4.24208	4.24208	4.24208	4.24208	4.24208	4.24208	4.95223	4.24208	4.99263	5.69068	5.00171	5.69836	5.40282	4.55852	5.16122	5.99163	7.0454	6.95026	6.37656	7.19087	4.24208	5.79111	5.13685	7.58015	6.47032	7.78286	5.11328
RUBCNL	protein_coding	ENSG00000102445.19	12.3514	11.7412	10.7666	10.7091	11.0922	10.7203	10.7811	10.9954	10.5368	10.408	11.2482	10.5758	9.96883	10.795	11.4378	10.9119	10.6376	10.4918	10.677	7.56128	6.56884	10.0038	9.467	9.87568	9.00943	6.64098	7.10023	7.37463	10.0363	9.86649	8.40687	6.24411
PTPRG	protein_coding	ENSG00000144724.20	7.31742	4.24208	5.60458	5.26274	5.55077	5.19597	5.73938	5.58571	5.17691	5.75228	5.82201	7.72192	7.71058	6.86402	7.51387	6.95671	8.41513	7.14447	6.94965	6.30363	5.51474	7.02089	5.913	7.09646	7.11959	4.64554	5.04398	5.78534	7.01803	7.87766	7.80464	5.24321
BCL2	protein_coding	ENSG00000171791.13	11.0015	10.9599	9.92106	10.1007	10.3692	10.7975	11.6572	11.0986	9.95845	10.1043	10.5475	9.09821	9.18183	9.92941	12.4858	12.423	12.7274	9.45918	9.82883	10.1444	10.3354	13.4477	12.6575	12.9076	13.0541	10.4625	9.69905	10.7086	12.5331	12.9908	12.965	10.5375
SLC29A4	protein_coding	ENSG00000164638.10	4.24208	4.24208	4.99821	4.76033	5.20412	5.05948	5.04261	4.80704	4.82073	4.86917	5.03271	4.79435	4.24208	4.24208	5.66245	4.95365	4.84524	4.24208	4.24208	4.70744	4.24208	5.00712	5.00988	5.49209	5.18944	4.64554	4.24208	4.24208	4.61841	4.24208	4.24208	4.24208
AK4	protein_coding	ENSG00000162433.15	4.24208	4.24208	8.88352	9.28513	11.0377	9.10417	9.6057	10.9098	8.8986	9.55796	10.5988	7.77257	4.24208	8.14885	10.9078	10.3501	11.1097	7.95849	8.4972	7.62129	8.63725	10.6388	10.651	10.8362	10.9061	7.56517	8.26965	8.89706	9.50429	9.92195	10.4443	6.8191
C1QBP	protein_coding	ENSG00000108561.8	10.7558	9.76052	11.7132	11.7213	11.5636	11.9684	11.3919	11.5053	11.7184	11.6049	11.2423	10.5363	10.0659	10.1897	12.0202	12.3828	12.0802	10.6435	10.2988	9.8096	9.7216	11.998	12.5921	12.3775	12.4162	9.62777	10.3323	9.74458	12.3161	12.3051	12.3458	10.0229
DBNDD1	protein_coding	ENSG00000003249.14	7.67986	8.21721	5.34109	5.41296	5.11511	5.27581	5.40779	4.93185	4.82073	5.17386	5.07029	5.07906	4.24208	4.24208	5.66245	5.12912	5.08909	4.5601	4.24208	4.24208	4.24208	5.14321	5.54315	5.27287	5.14677	4.64554	4.24208	4.61224	6.07689	5.02524	5.50761	5.24321
SORBS2	protein_coding	ENSG00000154556.18	4.24208	4.24208	4.77977	4.24208	4.6585	4.24208	4.24208	4.98597	4.24208	4.24208	4.6789	6.41109	4.24208	6.87729	7.50002	7.37986	8.3718	6.1623	6.69856	4.89741	6.17286	8.54079	8.20678	7.84203	8.7581	5.35886	5.16422	5.70851	7.58015	7.15755	7.84722	5.54812
NOB1	protein_coding	ENSG00000141101.13	7.57625	9.16698	10.6223	10.76	10.4639	10.9024	10.4909	10.5834	10.7431	10.5745	10.3516	9.28525	8.71883	9.27309	11.1601	11.0105	10.8977	9.57903	9.32316	9.22233	9.1022	11.3199	11.4244	11.3326	11.3898	8.78858	9.30633	8.76598	11.5603	11.1657	11.1309	8.96423
MND1	protein_coding	ENSG00000121211.8	4.24208	4.24208	7.03659	7.26673	7.2798	7.15144	6.85446	6.99574	7.64073	7.26257	7.34054	6.61192	4.24208	5.96574	7.36878	7.17749	6.39093	6.56997	6.00597	6.13959	4.70478	6.36686	6.65914	6.36109	6.74893	5.42315	4.24208	4.76415	6.19157	4.24208	6.60513	4.24208
CRLF1	protein_coding	ENSG00000006016.11	4.24208	4.24208	6.25041	6.4322	6.07601	6.23259	6.36469	5.79859	6.41035	6.10797	5.94872	5.41024	6.72878	4.24208	6.33883	6.10614	5.8253	6.03616	5.93661	5.89839	5.43707	5.88298	6.25032	5.67181	6.08623	5.21503	4.24208	4.76415	5.34705	5.60863	5.32095	5.97689
F12	protein_coding	ENSG00000131187.10	4.24208	4.24208	6.3618	6.22946	6.37032	6.42508	6.20448	6.1973	6.16889	5.6042	5.64092	7.13994	7.71058	7.14077	7.2155	6.95671	7.28884	7.2726	6.94965	5.16122	5.99163	6.99594	6.98265	6.80622	6.68353	5.42315	5.36243	5.82189	7.30927	6.76612	7.28892	5.70994
PDSS1	protein_coding	ENSG00000148459.16	4.24208	6.2929	7.81409	7.94362	8.09311	7.81364	7.94654	7.67496	7.94965	7.92171	7.6166	7.00707	4.24208	6.4992	7.99456	8.34864	8.05739	7.31565	7.0947	6.72743	5.03685	7.75448	7.89202	7.78231	8.16997	5.42315	6.05416	5.48871	7.65691	6.98238	7.69224	4.24208
WDR35	protein_coding	ENSG00000118965.15	7.76391	7.95023	8.40907	8.12124	8.21811	8.33513	8.50558	8.34658	8.51145	8.28875	8.02032	7.43732	4.24208	7.71457	8.68635	9.04179	8.95436	7.50573	7.37852	6.72743	6.79689	9.47288	9.22809	9.40002	9.27442	7.34212	6.45534	7.12139	8.38068	8.95917	8.74996	6.46472
PDCD11	protein_coding	ENSG00000148843.15	8.74288	9.7208	11.7159	11.5047	11.3067	11.6512	11.8372	11.5463	11.8971	11.7768	11.3799	10.2205	9.81582	9.87409	11.223	11.9167	11.4253	10.3932	10.305	9.52832	9.45305	11.5899	11.5079	11.4968	11.4405	9.53226	8.60299	9.36043	11.0794	11.1396	11.2856	9.05717
BZW2	protein_coding	ENSG00000136261.15	4.24208	9.34308	10.493	10.5575	10.5716	10.6007	10.4325	10.498	10.6259	10.5175	10.3309	8.98273	8.69931	8.33891	10.6599	10.8881	10.5156	9.16156	8.2371	7.9595	7.665	10.3409	10.7152	10.5777	10.7545	8.10265	7.50651	7.83235	10.549	10.4476	10.5547	7.67547
SREBF1	protein_coding	ENSG00000072310.17	10.2485	10.3047	10.5682	9.93713	10.627	10.494	9.87825	10.625	11.3434	10.1875	10.8748	9.76361	8.88643	10.5659	10.8126	9.75409	10.7382	10.9937	11.0004	9.35525	6.79689	10.8114	10.7462	10.7621	10.5124	9.10619	7.35423	6.61582	8.65611	8.81628	7.85419	5.97689
NPM3	protein_coding	ENSG00000107833.10	6.61501	4.24208	9.59856	9.51519	9.20959	9.88806	9.2175	8.86705	9.47568	9.12979	8.91369	7.73475	7.51445	6.97901	10.1701	10.1659	9.89097	8.00616	7.76882	7.09287	7.20278	9.86566	10.4382	10.2114	10.5602	6.57223	8.49492	7.1733	10.484	9.81797	9.91645	6.72223
FNDC10	protein_coding	ENSG00000228594.4	4.24208	4.24208	5.70785	6.26281	6.00001	5.62349	5.72247	5.86144	5.58029	5.66586	5.83862	5.36982	4.24208	5.12629	5.98398	5.30464	6.08328	5.01341	5.47272	5.66205	4.70478	6.46368	6.80033	6.36109	6.63809	5.78638	4.24208	4.24208	6.91089	6.08769	6.96305	4.75012
NPM1	protein_coding	ENSG00000181163.13	11.939	12.347	13.5914	13.9965	13.8299	13.844	13.8285	13.7141	13.7539	13.9157	13.5588	12.7249	11.7356	12.0794	14.2833	14.5722	14.0927	12.757	12.4895	11.871	11.8568	14.0363	14.6726	14.4084	14.6258	11.5424	12.1594	11.7501	14.1966	14.0535	14.2278	11.6779
SCN3A	protein_coding	ENSG00000153253.19	8.59981	8.86352	7.66965	7.42214	8.73448	7.63117	7.64107	8.78035	7.60272	7.09723	9.02614	10.3347	10.4274	11.0264	10.016	10.0075	10.8215	10.2297	10.7856	8.56414	9.73496	11.8475	11.1555	11.799	11.467	8.6127	8.76459	9.75925	9.96892	10.8374	10.7031	9.42408
ANK3	protein_coding	ENSG00000151150.22	4.24208	7.74635	6.00394	6.00832	6.96192	6.11551	6.63594	7.10197	5.50404	5.97812	7.65499	6.46022	4.24208	8.0606	7.16339	6.32851	7.68357	5.89546	8.13245	6.04875	6.29341	8.82055	8.23783	8.98952	8.83067	5.95067	5.59845	6.726	6.50591	8.05649	6.81057	5.45676
TRABD2A	protein_coding	ENSG00000186854.11	8.26654	8.57458	7.74371	7.67191	7.65221	7.4929	7.82655	7.55491	7.27452	7.79682	7.2083	6.64029	7.87706	6.0678	7.43592	8.29087	7.50671	6.99269	6.00597	7.09287	5.58692	7.11644	8.19778	7.93466	7.23645	6.84769	4.24208	4.97647	7.97368	8.72162	8.25231	5.11328
WASF1	protein_coding	ENSG00000112290.13	6.51057	7.47642	7.89474	7.87405	7.70298	7.85338	7.9844	7.88831	7.56365	7.94863	7.5135	6.74816	4.24208	5.93881	7.79438	7.7952	6.96288	7.11542	6.32166	5.26558	4.89369	6.6383	6.72515	6.28082	5.7399	4.93645	4.24208	4.97647	5.80895	6.41053	6.08865	4.24208
COL8A2	protein_coding	ENSG00000171812.13	4.24208	4.24208	6.62162	6.52958	6.41342	6.70888	6.36469	6.084	5.86936	5.90757	5.9183	4.79435	4.24208	4.24208	4.77303	5.04666	4.54531	4.24208	4.24208	4.70744	4.70478	5.20328	5.00988	4.76563	4.65195	4.24208	4.24208	4.24208	4.24208	4.24208	4.24208	4.24208
PRR7	protein_coding	ENSG00000131188.12	6.99969	8.78534	7.00643	7.1611	7.2723	7.3396	6.61949	6.88986	7.1095	6.40007	6.75417	7.03888	4.24208	7.07374	7.76582	7.6762	7.893	6.82213	7.70655	6.22426	6.5374	8.23021	8.42281	8.19365	8.13075	6.09504	6.58652	6.16349	8.36939	8.18157	7.6607	6.46472
PRKAR1B	protein_coding	ENSG00000188191.15	6.72517	6.06229	9.06183	9.73459	9.02386	9.1584	9.43601	8.85104	9.18558	9.39228	8.90844	7.27012	7.89441	7.86582	9.34977	10.2972	9.70906	7.87533	7.94076	7.67885	7.54765	9.81594	10.5975	10.2773	9.85161	8.07889	7.7149	7.37463	10.1459	10.3737	9.6359	7.12518
MS4A1	protein_coding	ENSG00000156738.18	14.642	14.6013	11.7793	11.9694	12.4848	11.8967	11.9345	12.3421	11.9876	12.0489	12.5744	9.60096	10.3854	11.349	9.96827	9.74847	10.4496	9.27135	11.3108	6.72743	9.45305	11.1359	11.9729	12.3028	11.3046	7.69644	8.99723	10.0321	10.9285	12.5228	11.1716	8.43057
ALOX12B	protein_coding	ENSG00000179477.11	4.24208	4.56987	5.36105	4.83945	5.01456	5.00794	4.78553	5.35168	5.05511	5.12221	5.26436	4.87852	4.24208	4.24208	5.57302	4.84518	5.08909	4.5601	4.24208	4.24208	4.70478	5.61673	5.5087	5.31316	5.61437	4.24208	4.24208	4.61224	5.80895	5.56809	4.84253	4.95694
FRZB	protein_coding	ENSG00000162998.5	4.24208	4.24208	4.68194	4.24208	4.53704	4.53446	4.24208	4.73212	4.90878	4.24208	4.24208	6.42767	6.61852	4.91488	5.28699	5.71425	5.13891	5.27664	5.39734	6.88546	6.5374	9.96968	9.93989	8.64906	9.29224	7.06045	7.79561	6.07943	10.2009	8.09941	8.87123	7.39655
C1orf115	protein_coding	ENSG00000162817.7	9.04716	8.95491	7.75568	7.00965	6.72657	7.48021	6.78302	6.44936	7.64073	6.35013	6.62794	6.87194	4.24208	5.91126	6.90115	7.04928	6.81629	6.55529	5.35733	5.26558	5.88976	6.67065	6.42294	5.91839	6.3982	4.81083	4.24208	5.5365	8.00327	6.70216	7.01456	6.29135
HSPD1	protein_coding	ENSG00000144381.17	10.3844	10.9334	13.9492	14.1301	14.0451	14.1028	14.0868	13.9321	14.1247	14.1761	13.8621	12.5161	11.7927	11.8961	14.1342	14.6076	14.0885	12.7458	12.336	11.4266	11.4979	13.5895	13.8671	13.7839	14.0398	11.2127	11.8165	11.3618	13.5381	13.2328	13.6771	11.1218
TMEM67	protein_coding	ENSG00000164953.16	4.24208	6.2929	6.52373	6.47482	7.02621	6.6751	6.81921	6.58242	6.84482	6.58274	6.76218	5.80092	4.24208	5.76286	6.84659	6.76887	6.89155	6.27689	5.12505	5.84372	6.08557	6.8359	6.53148	7.1321	7.34428	4.24208	4.24208	5.5365	6.70512	7.04751	6.55291	5.70994
REC8	protein_coding	ENSG00000100918.13	9.29387	8.17358	9.64963	9.29272	9.91371	9.41582	9.14865	9.91073	9.24797	8.96372	9.66391	10.414	10.1047	10.2318	11.0551	11.1094	10.844	9.94215	10.1512	9.57417	9.30854	12.316	12.4637	11.7768	12.0924	9.71989	8.93956	9.27251	11.9751	11.2081	11.4846	9.28832
ESD	protein_coding	ENSG00000139684.15	8.0981	8.34066	9.76734	9.7107	9.85431	9.89399	9.64248	9.6897	9.90526	9.60753	9.47826	8.70669	7.40514	8.23701	9.91501	9.69103	9.34191	8.7273	8.15121	7.76105	7.43631	9.75355	9.9731	9.63774	9.848	8.08685	7.2427	7.71594	9.81145	9.41827	9.26654	7.96461
NHP2	protein_coding	ENSG00000145912.9	8.87877	8.8045	10.7422	10.5794	10.5078	10.9712	10.1849	10.3327	10.5045	10.2043	10.1577	9.88997	9.25267	9.20551	11.1994	11.2109	11.0017	9.97561	9.67432	9.20299	8.54905	10.9827	11.6738	11.1681	11.4957	8.69815	9.78988	8.5316	11.1891	11.089	11.2201	8.99811
PMAIP1	protein_coding	ENSG00000141682.12	9.60878	6.50466	9.88904	10.0657	9.80265	10.0099	9.87825	9.78535	9.90681	10.0546	9.83849	8.75131	7.38881	7.67782	10.0304	9.28647	8.90211	8.42333	7.74424	8.66664	7.1831	9.89403	10.0757	10.0239	9.40788	8.00513	7.59959	7.19854	9.83005	10.5468	9.62783	7.12518
SLC19A1	protein_coding	ENSG00000173638.19	7.40908	8.21243	10.3876	9.78392	9.981	10.4584	9.81348	10.0138	10.2197	9.46643	9.48297	9.33212	10.048	9.07412	10.6216	11.3915	10.9396	9.71526	9.42266	8.93643	7.72022	10.8279	10.9947	10.6444	10.7141	8.80792	8.40389	7.75862	10.7588	10.3774	10.4704	7.43708
FBL	protein_coding	ENSG00000105202.9	10.9842	11.4289	11.7709	11.6781	11.5869	11.8597	11.4271	11.4785	11.6054	11.3347	11.2555	10.7646	10.6194	10.4721	12.4815	12.3483	12.2411	11.1975	11.1366	10.147	9.62082	12.3456	12.794	12.3173	12.6984	10.1144	10.5992	9.71261	12.7455	11.9134	12.2984	9.96591
THNSL1	protein_coding	ENSG00000185875.13	4.24208	4.24208	7.28629	7.74067	7.88966	7.46741	7.51256	7.53194	7.20471	7.43361	7.73277	5.80092	7.62983	6.20663	7.45761	7.54105	7.94828	5.76383	6.19317	5.59419	6.43835	7.93989	7.58082	8.1036	7.84083	5.82968	6.18835	6.34027	8.19481	7.93303	8.13724	6.58121
CCDC141	protein_coding	ENSG00000163492.15	6.34541	7.62867	5.58899	5.13044	6.13009	5.19597	5.83584	6.16596	5.42159	5.432	6.55543	4.69392	4.24208	5.06247	5.04721	5.67102	6.10249	4.7907	5.47272	5.59419	4.24208	6.46368	7.32181	7.24202	6.73825	5.64552	4.24208	4.76415	6.16387	6.669	6.75062	4.24208
CDCA7L	protein_coding	ENSG00000164649.20	9.71899	10.1538	9.74067	9.70074	10.1234	9.67603	9.83167	9.97326	9.73283	9.66839	9.92926	9.39367	9.04685	9.1129	10.0304	9.8548	10.041	9.75127	9.35777	7.65036	7.51672	9.46845	9.59373	9.67232	9.52851	7.90046	7.49038	7.01136	8.84704	8.95585	8.95753	6.84992
MACROD2	protein_coding	ENSG00000172264.17	6.44698	8.55962	5.02836	6.41768	7.08765	5.86319	6.79761	6.98722	6.1006	6.31574	6.96928	6.42767	6.51398	7.34344	8.22549	7.18428	8.408	6.31291	7.1045	5.26558	6.17286	8.84815	8.17504	7.5146	8.45011	5.48344	6.84176	6.36365	7.84878	7.33401	8.06107	5.7827
SAPCD2	protein_coding	ENSG00000186193.9	4.24208	4.24208	9.19448	9.28322	9.20959	9.1584	9.28446	9.09379	9.30073	9.1736	8.84211	9.32582	9.16296	8.62654	9.65065	10.2375	10.1106	9.88411	9.3211	8.47005	7.40282	9.88574	9.89346	9.80156	10.1343	8.55086	7.28087	7.1733	9.51965	9.5649	10.2726	6.46472
TIGD2	protein_coding	ENSG00000180346.3	4.24208	7.68527	7.51589	7.41512	7.64646	7.55469	7.66075	7.60525	7.37764	7.67935	7.79892	6.92987	7.80546	6.75302	7.70088	7.17749	7.57885	7.00335	6.81188	6.26456	7.05875	8.42634	8.43815	8.55209	8.30988	6.12863	6.3096	6.61582	8.12259	8.03769	8.17664	6.72223
CENPP	protein_coding	ENSG00000188312.14	4.24208	4.24208	7.77346	8.22847	8.15091	7.95725	7.71443	8.04588	7.70669	7.77288	7.95028	8.49798	8.46109	7.40798	8.4673	8.36051	8.07554	8.41161	7.50144	7.78742	6.79689	7.50666	7.85235	7.65477	7.8113	7.50667	5.84863	6.63482	7.24822	7.06017	8.07902	6.8191
NDC1	protein_coding	ENSG00000058804.12	6.58599	7.24069	10.4075	10.1412	10.3881	10.46	10.3633	10.3195	10.2972	10.2263	10.0999	10.0903	9.97559	9.25092	10.7531	11.1337	10.9128	10.1227	9.41108	8.67369	8.03478	10.0053	10.0659	10.2347	10.4606	8.41856	8.04674	7.50116	9.45985	9.28177	10.0325	7.84994
NCKAP1	protein_coding	ENSG00000061676.15	4.24208	4.24208	5.45498	5.13044	5.39319	4.82388	5.65214	5.31801	5.17691	5.63547	5.42294	4.24208	4.24208	4.58076	4.67641	5.16728	5.03576	5.23033	4.24208	5.95063	5.58692	7.10485	7.04524	6.36109	6.18813	4.64554	5.73054	5.74758	6.89488	6.13917	6.2553	5.54812
IMPDH2	protein_coding	ENSG00000178035.12	11.0153	10.6609	12.4149	12.4721	12.484	12.5881	12.2893	12.3923	12.3885	12.1999	12.2648	10.5436	10.554	10.297	12.7261	12.4632	12.4209	10.7899	10.2724	10.3251	10.113	12.5358	12.9438	12.741	12.7386	10.1318	10.9579	10.1078	13.1074	12.7106	12.5913	10.2674
RSL1D1	protein_coding	ENSG00000171490.13	11.2441	10.9137	11.136	11.4062	11.5323	11.4488	11.2626	11.4522	11.4336	11.3633	11.1983	10.6807	9.25267	10.2958	12.0079	12.0792	11.719	10.5631	10.3298	10.1795	10.1658	12.0989	12.3165	12.0038	12.0843	10.0731	10.6593	10.3706	12.239	11.8996	12.0167	10.5783
FLNB	protein_coding	ENSG00000136068.15	10.8974	11.4714	10.2473	10.4479	10.1698	10.1151	11.0214	10.3095	10.3764	10.7229	10.1767	6.23245	8.45333	6.67873	8.20866	8.99696	9.41826	6.80996	7.35422	6.86036	5.25991	7.66362	8.10937	9.04799	7.81627	5.82968	5.84863	5.48871	7.52998	9.68601	8.36369	5.54812
RCC1	protein_coding	ENSG00000180198.16	8.47944	7.14223	10.8121	10.8585	10.697	10.9446	10.8447	10.8398	10.8434	10.7475	10.6681	9.28091	8.95386	9.06568	10.6851	11.3461	11.1677	9.70412	9.46436	8.38664	8.5338	10.4176	10.5725	10.5974	10.7048	8.32753	7.83431	8.22124	10.1092	9.91172	10.56	7.99189
FASN	protein_coding	ENSG00000169710.9	8.82594	9.83373	13.3241	12.791	12.9362	13.195	13.15	13.1199	13.6118	13.0791	12.9835	11.7548	12.3338	11.7342	12.8194	13.6672	13.5275	12.2826	12.2919	11.8502	10.8485	13.4304	13.1586	13.1828	13.1714	11.315	9.80286	10.6945	12.059	12.0688	12.2516	10.4954
NMB	protein_coding	ENSG00000197696.10	7.08364	6.42056	6.07803	6.00832	6.0386	6.60489	5.86627	6.01428	5.61643	5.77966	6.11676	6.82377	4.24208	6.55061	7.45761	6.40286	7.12218	6.80996	5.83735	4.89741	6.5052	7.28985	6.96114	7.30561	7.6085	4.81083	5.90343	5.58218	7.47796	6.54604	7.45512	5.63207
ISYNA1	protein_coding	ENSG00000105655.19	8.78039	6.83508	7.42849	7.39384	7.875	7.69828	7.21929	7.93701	7.08743	6.84076	7.54568	6.70871	4.24208	6.7674	7.78303	7.69517	8.30039	6.41531	6.79974	6.64093	6.74338	8.88857	9.44444	9.04799	8.95228	7.34212	6.27045	6.55713	8.88316	8.39817	7.82609	6.29135
PITX1	protein_coding	ENSG00000069011.16	4.24208	4.24208	4.68194	4.54236	4.24208	5.15303	4.24208	4.52591	4.71559	4.24208	4.24208	5.01848	4.24208	4.82604	5.91727	6.12125	5.72492	4.87432	4.24208	6.51616	5.58692	8.3939	8.5518	7.98843	7.71352	6.12863	6.23006	5.62596	9.06879	8.75642	7.91548	5.63207
TRIP13	protein_coding	ENSG00000071539.14	7.47219	4.24208	9.37495	9.45385	9.35145	9.38752	9.33272	9.29977	9.44618	9.5649	9.30155	9.23904	8.64251	8.58375	9.56597	9.90719	9.70326	9.59463	8.66941	7.73417	5.65446	8.57011	8.82975	8.717	9.05608	7.35548	6.3476	6.31646	8.01057	7.4243	8.49398	5.11328
PUS7	protein_coding	ENSG00000091127.14	6.11446	7.48443	8.7411	8.68411	8.92116	9.1505	9.02	8.99116	8.93245	8.56337	8.55911	7.52887	6.0744	7.56957	9.34018	9.88892	9.7658	8.04216	7.18974	7.04939	7.40282	9.61202	9.45011	9.7277	9.60888	7.70684	7.29958	7.39653	9.00833	9.19432	9.48775	7.69224
NAP1L1	protein_coding	ENSG00000187109.15	12.5532	12.8973	12.5929	12.8951	13.0316	12.8418	12.8309	12.8189	12.6288	12.6998	12.7515	11.7614	10.7419	11.1957	13.1974	12.9262	12.5623	11.7554	11.4768	11.4462	10.8819	13.0729	13.2588	13.0343	13.2422	11.3074	11.1479	10.7438	13.4347	13.0415	12.9357	11.2125
SPNS2	protein_coding	ENSG00000183018.9	4.24208	4.24208	5.97076	5.41296	6.00001	6.00555	5.86627	5.92108	6.39187	5.77966	5.85499	5.59078	4.24208	4.82604	6.47776	7.276	6.49321	5.27664	5.2717	4.24208	4.89369	6.48221	6.72515	6.49415	6.25174	5.59422	4.24208	5.06101	6.24521	6.61768	6.85387	5.45676
RPL12	protein_coding	ENSG00000197958.13	13.9194	13.8252	12.6947	12.5466	12.7495	12.8803	12.0897	12.6383	12.4042	12.0442	12.5854	12.6725	11.8215	12.443	13.6083	12.5558	12.7772	12.6765	12.3863	11.8579	11.8157	13.8956	14.5521	14.0021	14.3672	12.0422	12.2786	11.7869	14.8582	14.584	14.4887	12.1857
DYNC2H1	protein_coding	ENSG00000187240.16	4.24208	4.24208	6.02557	6.35794	6.7813	6.23259	6.92236	6.87139	6.29529	6.93166	6.79376	6.06893	4.24208	6.09204	6.80132	6.73175	6.96288	5.84459	5.83735	5.44363	5.58692	7.00847	6.77573	6.72588	6.84149	5.69449	4.24208	5.43854	5.28655	6.34787	6.78093	4.95694
FBXO41	protein_coding	ENSG00000163013.11	10.5114	10.7483	10.2703	10.0422	10.5626	10.1581	10.2901	10.7861	10.4567	10.2198	10.4761	9.42938	9.8836	9.94636	10.7084	11.3153	11.0737	9.56502	10.1696	9.03817	9.30854	11.4576	11.0102	11.0913	11.0564	9.23316	8.43767	9.21584	10.5353	11.0152	10.8157	9.05717
RASA4	protein_coding	ENSG00000105808.18	9.85978	9.05155	8.19367	8.35028	8.38897	8.3594	8.21661	8.6542	7.81024	8.00613	8.4928	7.66269	7.46864	8.45147	9.02754	8.36935	9.20492	7.65333	8.02463	8.00507	8.02389	9.75355	9.47259	10.0344	9.99116	8.21588	7.18342	7.99798	10.1443	10.3562	10.0492	8.27307
SNRPE	protein_coding	ENSG00000182004.13	8.53906	8.4257	9.5761	9.29083	9.4997	9.81747	8.87537	9.20766	9.38975	8.98459	9.31483	9.37751	8.71883	8.4601	10.1657	9.94894	9.5614	9.37737	8.47135	8.54119	8.3104	9.67301	10.3691	9.79338	10.249	8.38025	8.31581	8.21515	9.70798	9.27912	10.0967	7.87948
BBC3	protein_coding	ENSG00000105327.18	8.31429	8.17849	8.17602	8.60689	8.12643	8.21486	8.19796	8.29671	8.00297	8.20209	8.48341	7.66939	8.44162	8.7336	9.27924	8.80436	8.86619	7.21912	7.79896	8.44553	8.23692	10.2418	10.3661	10.1196	9.99225	8.30042	7.93265	7.68085	10.6101	10.4547	9.94433	7.26743
DGKH	protein_coding	ENSG00000102780.17	4.24208	4.24208	7.61146	7.82746	7.88479	7.22977	8.23501	7.81438	7.57155	8.29713	8.18029	6.53824	7.74292	6.58381	6.97406	7.36803	7.30447	6.55529	6.65858	6.37839	5.51474	7.21662	6.28675	6.99344	7.12769	6.025	5.26889	5.43854	6.64841	7.07273	7.32983	4.95694
POLR1E	protein_coding	ENSG00000137054.16	4.24208	9.14712	9.39504	10.0011	9.61524	9.69788	9.894	9.7757	9.47568	9.97223	9.70681	8.05386	9.20506	7.75038	9.52084	9.67927	9.5614	8.32676	7.8631	7.51455	7.01469	9.29401	9.66701	9.69444	9.89654	7.44563	7.50651	7.18598	9.3059	9.59295	9.31509	7.17422
MID1IP1	protein_coding	ENSG00000165175.15	9.93506	8.8513	10.1158	10.0833	9.87031	10.1272	9.91202	9.72772	10.1179	9.85118	10.0147	8.79459	9.21654	9.30692	10.2449	10.2833	9.99193	9.48359	9.76658	8.49416	7.94518	10.5958	10.8123	10.767	10.2353	8.89189	8.14217	8.2924	10.0575	9.682	9.54028	7.58847
RPS2	protein_coding	ENSG00000140988.16	14.9222	15.4723	15.0789	15.0005	14.7896	15.1747	14.6799	14.6656	14.8261	14.6332	14.6899	14.6831	14.1481	14.3106	15.7258	14.925	15.1634	14.9583	14.7433	13.9204	13.7069	15.8886	16.3109	15.8791	16.2179	13.7756	14.3318	13.5501	16.5869	16.225	16.1109	13.7773
MARS2	protein_coding	ENSG00000247626.5	8.4212	8.49815	9.17135	8.77922	8.49464	8.98028	8.98789	8.76822	8.91717	8.87709	8.53432	8.24921	7.96177	8.12185	9.03945	10.0075	9.6813	8.25418	8.60638	7.76105	8.5338	9.79485	9.5433	9.77136	9.83105	8.02186	6.84176	8.02613	9.37792	10.1712	10.0233	7.81977
TKT	protein_coding	ENSG00000163931.16	9.95294	10.8008	12.3484	12.3304	12.2581	12.5598	12.1205	12.3533	12.3729	12.1692	12.2	11.0622	11.4182	11.524	12.5802	13.0971	13.0386	11.38	11.119	11.0892	10.7921	12.7278	13.1126	12.9133	12.8521	10.7477	11.0614	10.6901	12.3725	12.3532	12.5247	10.749
RIN1	protein_coding	ENSG00000174791.11	4.24208	4.24208	5.73566	5.63056	5.73769	5.86319	5.5372	5.84087	5.81123	5.3538	5.49335	5.68578	4.24208	5.93881	6.40241	6.28967	6.68893	5.36264	5.35733	5.44363	6.0395	7.67918	7.29649	6.90302	7.51971	5.64552	5.26889	6.07943	7.32117	6.47032	6.68789	5.54812
NRP2	protein_coding	ENSG00000118257.16	4.24208	6.75637	5.94811	6.327	5.55077	5.31316	6.69201	5.90153	5.65138	6.53939	5.73513	4.79435	4.24208	4.99263	5.54145	7.45998	6.02378	4.69092	5.2256	4.24208	4.24208	5.4542	7.15312	6.81732	5.55976	4.93645	4.24208	4.24208	5.15138	6.16413	5.66511	4.24208
LRFN1	protein_coding	ENSG00000128011.5	4.24208	4.24208	6.3618	6.35794	6.57292	6.18374	6.41395	6.46202	6.07698	5.97812	6.50802	6.3943	8.44944	7.15163	7.32216	7.86795	7.6954	6.61306	7.34603	6.69921	6.17286	8.40324	8.4073	7.95935	8.21189	6.78891	6.23006	6.34027	7.87305	7.29193	7.50048	6.75529
MTAP	protein_coding	ENSG00000099810.21	8.20798	7.36784	9.63603	9.54093	9.93727	9.7511	9.79594	9.98062	9.48814	9.65707	9.89081	8.78236	8.50677	8.65312	9.98927	10.2972	10.0248	8.83056	8.56858	7.80043	8.34578	9.96811	9.82961	10.0075	10.002	7.53036	7.85954	8.51188	9.4085	9.40859	9.48998	7.62391
EIF5AL1	protein_coding	ENSG00000253626.3	4.56273	6.19328	5.25661	5.48002	5.20412	5.41691	5.47459	5.35168	5.28291	5.3538	5.10608	4.87852	5.02105	4.71996	5.10126	5.42377	5.23018	4.7907	4.24208	5.26558	4.89369	5.14321	5.27198	5.0895	4.81981	4.24208	4.709	4.24208	5.45749	5.22574	5.15081	4.24208
ADORA2B	protein_coding	ENSG00000170425.3	8.108	7.06892	4.55371	4.66598	5.28459	5.23681	4.92711	5.24667	4.98586	4.78621	5.03271	5.41024	4.24208	5.5542	5.36684	5.36609	5.69836	5.12933	6.339	4.89741	5.83532	7.75448	7.23557	7.35897	7.13575	6.09504	4.24208	5.58218	6.0153	4.24208	5.21136	5.63207
PDLIM1	protein_coding	ENSG00000107438.9	10.9748	11.3257	10.3635	9.84588	10.8636	10.5543	9.74109	10.741	9.83712	9.2249	10.6567	11.5295	11.8394	10.7253	12.5362	12.247	12.1315	11.4635	10.7339	9.35525	9.43678	11.7491	11.8578	11.8287	11.8241	9.53806	10.1283	9.04485	11.5359	11.2199	11.2538	9.88136
NOLC1	protein_coding	ENSG00000166197.17	9.24333	10.1773	12.218	12.2723	12.0744	12.3158	12.3881	12.1991	12.3946	12.4388	11.867	10.9092	10.5467	10.4475	12.3681	12.8272	12.5613	11.2071	10.6444	10.5501	10.2635	12.5187	12.5218	12.4071	12.4776	10.4302	10.2868	10.3923	11.8999	12.1293	12.2036	10.4521
SLC29A2	protein_coding	ENSG00000174669.12	7.10385	8.54829	8.12171	7.8842	8.22581	8.29974	7.75158	8.12814	8.08215	7.67289	7.85849	6.5975	4.24208	7.32444	7.83893	8.19463	7.87754	6.72163	6.61737	6.69921	6.68768	8.03936	8.2853	8.13425	8.09044	5.82968	6.3096	6.65355	8.44124	7.64845	8.25231	6.88006
LYAR	protein_coding	ENSG00000145220.14	5.83025	7.39365	9.69278	9.95039	9.53874	10.0812	9.56278	9.58034	10.0054	9.89863	9.17625	8.34398	7.38057	7.87881	10.0375	10.7633	10.0014	8.71782	7.53057	8.18402	6.71582	9.34569	9.84117	9.4786	9.5946	8.11049	7.20346	7.1081	9.56724	9.10422	9.33009	6.65357
RHPN1	protein_coding	ENSG00000158106.14	9.29387	7.30571	6.79236	7.21897	7.07903	7.08545	7.10802	6.94382	7.1095	6.56845	6.77014	6.32486	4.24208	7.22539	7.52075	7.41476	7.30447	6.18213	7.32116	6.72743	6.84837	9.00649	8.8442	8.41998	8.42119	6.68492	6.00598	6.96773	8.07466	7.50915	7.41774	6.29135
DCTPP1	protein_coding	ENSG00000179958.9	9.03687	8.66473	11.4166	11.1405	10.8269	11.6803	10.7869	10.7855	11.2756	10.9122	10.4785	9.19822	9.0774	8.89178	10.4848	11.1766	10.6891	9.54018	9.13876	8.8582	7.92187	9.72967	10.516	10.1142	10.2913	8.11828	8.0022	7.78362	10.1591	9.72747	10.4023	7.70882
ZNF485	protein_coding	ENSG00000198298.13	6.86334	6.76981	6.71912	6.14204	6.11232	6.36884	5.93907	6.27241	6.16889	5.93155	6.24123	4.95223	4.24208	5.43199	6.32244	6.15093	6.34452	4.7907	4.94413	4.24208	5.71805	6.99594	6.30458	6.70202	6.79085	4.24208	4.24208	5.48871	7.06153	6.50872	6.2099	5.24321
CISD1	protein_coding	ENSG00000122873.12	4.24208	4.24208	8.04837	7.97717	7.98368	8.42982	7.38548	7.86104	8.17274	7.6335	7.68414	7.58676	4.69544	7.46968	8.60847	8.74682	8.24139	7.67322	7.41027	7.0713	7.1831	8.37027	8.86985	8.51936	8.81349	6.54851	7.1215	7.19854	8.95655	8.48381	8.72367	7.35481
GPR15	protein_coding	ENSG00000154165.5	7.16279	6.88514	8.7678	8.20846	9.11353	8.69498	8.44596	9.1896	8.43613	8.55641	9.039	10.8365	8.55466	11.637	10.526	10.3254	11.0899	10.6158	10.2649	9.79031	8.94996	11.687	10.7354	11.7443	11.5011	9.95682	7.80863	9.23698	11.276	11.9638	11.5743	9.45855
FKBP5	protein_coding	ENSG00000096060.15	7.44099	7.45209	10.5255	10.6977	10.5641	10.4592	10.9288	10.6135	10.5567	10.8526	10.5122	9.12508	9.59802	8.66809	9.57744	10.1651	9.94602	9.17084	8.711	7.67885	7.5928	9.48171	9.746	9.73768	9.64537	8.49223	6.67706	7.3524	8.56015	8.39326	8.75738	7.17422
FBXW9	protein_coding	ENSG00000132004.13	4.24208	5.15583	7.86192	7.88925	7.50719	7.9343	7.53836	7.34663	7.90052	7.51555	7.10642	7.14965	8.35267	6.72379	8.25036	8.06262	8.34963	6.1623	6.79974	6.69921	6.62958	8.59884	8.92527	8.63996	8.70583	6.72748	7.42395	6.1361	8.41951	8.20421	7.86113	6.19504
SIGMAR1	protein_coding	ENSG00000147955.17	8.44088	8.07684	10.5576	10.209	10.0453	10.6693	10.1983	10.2056	10.5208	10.1314	9.84582	9.1467	8.96752	8.87898	10.4549	10.9433	10.8519	9.45159	9.31282	9.65107	9.3395	11.1642	11.3054	11.246	11.2123	9.38243	8.47879	9.30146	11.1427	11.2728	11.3154	9.39895
EIF3E	protein_coding	ENSG00000104408.10	12.0679	12.3115	11.4866	11.7443	12.0184	11.7665	11.5475	11.8805	11.5823	11.4327	11.6383	11.722	10.7972	11.2845	12.7105	12.0999	12.0115	11.6337	11.4596	10.8846	10.9262	12.952	13.0705	12.8096	13.0655	11.1144	11.1248	10.7595	13.2419	12.9944	12.862	11.5434
CRACD	protein_coding	ENSG00000109265.14	4.24208	6.7428	5.66479	5.65825	6.0943	5.64993	6.30298	6.084	6.02832	6.0662	6.11676	5.88023	6.57472	5.82453	5.71821	6.50701	6.19433	5.4414	6.05009	5.16122	4.70478	6.57118	6.28675	6.43667	6.38428	5.35886	4.24208	5.48871	5.34705	6.00621	6.4224	5.11328
CHAD	protein_coding	ENSG00000136457.10	7.53996	8.30068	4.77977	4.24208	4.75121	4.53446	4.78553	4.80704	5.23155	4.78621	4.906	6.58293	4.24208	6.72379	5.54145	5.50438	6.713	6.43162	5.47272	4.89741	4.70478	5.85291	6.51651	7.00312	5.66632	4.81083	4.24208	5.48871	6.62896	7.67311	6.85387	5.63207
SMIM4	protein_coding	ENSG00000168273.8	4.24208	6.62901	6.47946	6.38815	6.05745	6.36884	5.77245	6.10083	6.42857	6.08726	6.12977	6.11186	4.24208	5.79411	6.49232	6.55078	6.72487	5.67685	6.13386	6.04875	7.16313	6.91825	7.41092	6.82834	7.30214	5.69449	6.70594	6.43136	7.28517	7.07273	7.02714	6.46472
AC092718.3	protein_coding	ENSG00000260643.2	4.24208	4.24208	5.49017	5.17692	5.60757	5.48034	5.49589	5.66135	5.54287	5.31211	5.07029	5.23673	4.24208	5.06247	5.82204	5.69285	5.87238	5.01341	4.94413	5.59419	5.51474	6.38681	6.11391	6.24725	6.2824	5.48344	4.24208	5.66801	6.13555	5.48193	6.47992	5.70994
ADAT2	protein_coding	ENSG00000189007.16	6.02695	8.55585	8.12861	8.03746	8.34724	8.35596	8.43691	8.35959	8.31983	8.08583	8.22046	7.18784	7.43725	7.03897	8.55631	8.42127	8.41513	7.38997	7.95152	7.46621	6.71582	9.17657	9.26934	9.17094	9.18569	8.25877	5.36243	6.70825	9.3638	8.98547	9.07204	6.9944
LINGO3	protein_coding	ENSG00000220008.3	9.32802	10.4575	7.0465	6.71696	7.50082	6.98926	6.81921	7.28592	6.14654	5.93155	7.2924	7.26121	8.95111	8.20651	7.2492	7.36803	8.11556	7.38997	9.05685	6.44908	7.5928	8.92788	9.31359	9.0457	8.93876	7.02719	7.1215	7.211	9.20495	9.5649	8.91834	7.07434
FARSB	protein_coding	ENSG00000116120.11	7.87264	6.25398	9.99375	10.0657	9.92907	10.1718	9.85388	9.94771	10.2147	10.1114	9.80692	9.19822	9.29876	8.7193	10.4874	10.854	10.4881	9.37537	8.51538	8.25165	8.76017	10.5153	10.7638	10.623	10.641	8.58492	8.64693	8.63546	10.2308	10.2273	10.4258	8.53598
RRAGD	protein_coding	ENSG00000025039.15	7.53259	4.24208	7.01655	6.59499	7.48797	6.96182	6.60282	7.26508	6.97145	6.46381	7.32468	6.66808	6.57472	6.18453	8.82499	7.22433	7.65962	6.58449	6.76268	6.88546	6.43835	9.304	9.06749	9.18975	9.03507	7.04392	8.32487	6.57698	9.8785	9.48427	9.37658	8.16953
TOMM34	protein_coding	ENSG00000025772.8	8.21257	7.98996	9.92764	9.84459	9.48058	10.0812	9.68121	9.59413	9.96143	9.81381	9.32667	9.05312	8.90926	8.75128	9.97819	10.0447	10.0525	9.03509	8.07956	8.52568	8.25565	10.2547	10.4191	10.3497	10.2689	8.23749	8.80392	7.94734	10.3658	10.2093	10.3444	8.33817
CHML	protein_coding	ENSG00000203668.2	8.71732	9.28068	8.57124	8.96673	8.93294	8.78718	9.26674	8.98488	8.911	9.41166	8.86757	7.60788	8.36513	7.20471	7.9847	9.1752	9.01419	7.78092	7.11423	7.0713	7.24134	7.96542	7.95222	8.3913	8.44693	6.36932	6.10052	7.01136	7.43492	7.94654	8.5928	6.38092
EIF4A1	protein_coding	ENSG00000161960.16	11.6195	11.4584	13.7262	13.7101	13.4203	13.8504	13.5098	13.3737	13.7792	13.6445	13.2316	12.7183	12.7064	12.2118	13.9964	14.1638	13.8001	12.9708	12.5061	12.3908	11.5423	13.9241	14.2326	14.0434	14.0936	12.0649	12.2663	11.6367	14.2327	13.7772	13.8207	11.7532
SYNGAP1	protein_coding	ENSG00000197283.17	8.92972	9.83373	8.7678	8.43873	9.1763	8.63952	8.78212	9.468	8.64748	8.60444	9.36162	8.64382	8.79131	8.64179	9.18592	9.62264	9.653	8.49172	8.35901	8.79499	8.36314	10.784	10.288	10.2764	9.96808	9.03414	7.70099	8.43542	9.52473	9.76587	9.43786	8.26193
FAM189B	protein_coding	ENSG00000160767.21	8.31002	6.65837	9.79569	9.74708	9.86049	9.85927	9.718	9.78174	9.67589	9.37659	9.59706	8.66063	8.98643	8.42525	9.90594	10.1473	10.0214	8.68252	8.97262	8.3952	7.43631	9.97749	9.98487	9.95964	10.0478	7.97109	7.72867	8.04688	9.64634	8.76404	9.08684	7.95077
MPP6	protein_coding	ENSG00000105926.15	8.48703	7.47642	7.95301	8.24427	8.51047	7.84355	8.38845	8.6032	7.93142	8.30961	8.27597	8.60959	6.43392	8.17009	9.11342	9.74847	9.40044	8.36374	8.20157	8.08149	8.43878	9.70351	9.67833	9.53199	9.71172	8.38025	8.34281	8.45105	9.67635	9.57142	9.77571	8.30599
OLA1	protein_coding	ENSG00000138430.16	9.25669	8.45431	10.026	10.138	10.2836	10.1342	10.0873	10.0281	10.3356	10.1649	10.1045	9.53147	8.25782	8.72647	10.3689	10.5838	10.1675	9.45918	8.84344	9.11261	8.85513	10.4959	10.7751	10.6207	10.7825	8.46809	8.69655	8.84684	10.5969	10.4837	10.5483	8.97788
IPO4	protein_coding	ENSG00000196497.17	9.1245	9.85987	11.3736	11.3239	10.7121	11.2889	11.3628	10.7192	11.467	11.3996	10.5424	9.54961	10.1851	9.1129	10.5029	11.6615	11.163	9.79092	9.33342	8.852	8.65848	10.7488	10.8853	10.8664	10.7551	8.86905	8.87949	8.89706	10.8945	10.9223	10.4636	9.01145
CCDC86	protein_coding	ENSG00000110104.13	4.24208	8.6436	10.5542	10.3977	9.67533	10.7001	10.2578	9.93802	10.4767	10.2513	9.4759	8.52395	6.02981	8.06628	9.94188	10.9676	10.158	8.68577	8.13245	8.03832	7.33333	9.81768	10.2473	9.93879	9.98679	7.79725	7.96785	7.19854	9.73016	9.66787	9.86248	7.69224
NOA1	protein_coding	ENSG00000084092.7	8.32281	9.45428	9.43257	9.42476	9.58423	9.62276	9.46849	9.58173	9.30543	9.13447	9.39699	8.97469	9.17243	9.01099	10.1036	9.64338	9.98358	9.09971	9.29192	9.00505	8.82417	10.289	10.2451	10.4071	10.4567	8.4311	8.36931	8.51684	10.4173	10.2451	10.2023	8.72609
MTARC1	protein_coding	ENSG00000186205.13	4.24208	4.24208	5.86528	5.51194	5.28459	6.15009	5.59623	5.68543	6.14654	5.22245	5.34703	5.28332	4.24208	4.82604	7.34566	6.96467	6.75988	5.07361	4.24208	5.35884	5.15609	7.61591	7.39514	6.57594	6.9188	4.24208	6.05416	4.87977	6.89488	6.47032	6.92312	5.85108
MRPL37	protein_coding	ENSG00000116221.15	8.01636	9.57803	11.4519	11.4374	11.1856	11.4834	11.1724	11.0398	11.5038	11.3578	10.9876	10.4209	10.4558	9.92941	11.4933	11.6943	11.4076	10.6911	10.1558	9.97253	9.09185	11.1268	11.381	11.2269	11.3777	9.11398	9.42027	9.25189	11.244	10.9976	10.9672	9.22679
PA2G4	protein_coding	ENSG00000170515.14	9.94883	10.4229	12.3353	12.4409	12.3468	12.4954	12.2747	12.327	12.459	12.2607	12.0467	11.1131	10.4353	10.6818	12.3092	12.8118	12.4537	11.4116	10.852	10.8892	9.94501	12.0314	12.3972	12.1739	12.3328	10.6265	10.1334	10.0963	12.0063	11.7991	11.9479	10.1153
CCT5	protein_coding	ENSG00000150753.12	8.84081	10.217	12.5354	12.5555	12.3922	12.597	12.3319	12.2719	12.5875	12.458	12.131	11.0271	10.7123	10.3267	12.2724	12.6721	12.1117	11.2575	10.617	10.382	9.59173	11.823	12.179	12.0269	12.1592	10.2406	9.88145	9.69309	11.9728	11.6195	11.8355	9.77211
DHX33	protein_coding	ENSG00000005100.13	7.84919	7.75957	10.3567	10.1391	10.0859	10.3727	10.561	10.4442	10.4128	10.5992	10.1496	9.01966	8.55466	9.00511	10.0268	10.5976	10.711	9.21189	9.12936	8.98254	8.65848	10.4561	9.98095	10.3972	10.3646	8.39953	7.9087	8.71087	9.64634	9.98027	10.2346	8.67669
POLR1C	protein_coding	ENSG00000171453.20	5.62542	8.73631	9.08559	9.13683	8.61078	9.32394	8.90515	8.67254	9.16502	8.93184	8.47633	7.96973	6.67478	7.82614	9.2732	9.6016	9.18215	7.89235	8.08445	7.99381	8.14948	9.40025	9.62248	9.29583	9.4858	7.92736	7.26192	8.23335	9.27906	9.0982	9.41694	8.12099
MCM2	protein_coding	ENSG00000073111.14	8.47181	9.14212	13.1285	12.9554	12.9186	13.087	13.0015	12.899	13.0837	12.9541	12.6517	11.4569	11.0787	10.8245	12.1662	12.7329	12.3534	11.8385	11.0969	10.4097	8.07756	11.0473	11.1543	11.1623	11.2469	9.90843	8.6755	7.87172	10.4577	9.99328	11.0955	7.57041
PHKA1	protein_coding	ENSG00000067177.15	4.24208	4.24208	6.43366	6.37313	7.20292	6.62871	6.68414	7.30645	6.61399	6.26236	6.86224	7.31382	6.38343	7.729	8.96147	9.25668	9.04435	7.11542	6.90525	7.39907	7.54765	9.56712	9.21259	9.03417	9.20086	7.74774	7.07863	7.3524	8.89892	8.3432	8.9799	6.90955
MTURN	protein_coding	ENSG00000180354.16	9.37979	9.26925	7.10452	6.95197	7.79938	7.30393	7.38073	7.59422	6.93467	6.89828	7.44196	6.9963	6.79339	7.68525	8.18735	8.01826	8.37911	6.23983	7.1239	6.83479	7.35103	9.44156	9.2586	9.26659	9.27979	7.10888	6.84176	7.42874	8.45732	8.68596	8.85056	7.12518
TOP1MT	protein_coding	ENSG00000184428.13	10.4322	9.51555	8.41472	8.3756	8.41948	8.39337	8.22715	8.59498	8.00297	8.15672	8.28681	7.38922	7.36395	7.83949	9.04655	8.80219	8.9322	7.43742	7.81674	7.57653	7.65085	9.59789	9.58688	9.25473	9.46867	7.91845	7.38952	7.63573	10.0399	9.20555	9.33009	7.72521
HLX	protein_coding	ENSG00000136630.13	6.58599	6.78312	9.51008	9.78796	9.21539	9.32218	9.46183	9.13967	9.47568	9.28918	8.80116	7.52887	8.16103	7.61698	8.2667	8.10916	7.93342	7.5495	7.86879	7.54588	6.17286	8.67789	9.0326	9.15187	8.68167	7.23036	6.3096	6.74352	8.50965	8.43208	7.46431	7.14992
HNRNPA1P48	protein_coding	ENSG00000224578.5	8.11292	7.46835	7.9685	8.09531	8.31152	8.03694	7.88447	7.90621	8.12015	7.69856	8.11782	7.78495	5.98353	6.99121	8.84955	8.4013	8.2089	7.83479	7.20799	7.04939	6.84837	8.09241	8.51972	8.05407	8.49705	6.47468	6.94145	6.47463	8.06768	7.58051	7.81182	6.93842
STS	protein_coding	ENSG00000101846.8	7.01047	7.13199	7.36313	6.75149	7.88479	7.28941	7.06688	7.96288	7.42213	7.24514	7.80651	7.70245	6.755	8.3153	8.03334	9.18523	9.74761	7.36563	8.27178	7.46621	7.86187	9.14913	10.0696	10.3035	9.44657	7.51856	7.42395	8.31535	8.9376	10.4964	10.0761	6.93842
GGCT	protein_coding	ENSG00000006625.18	4.24208	4.24208	9.42886	9.50869	9.39466	9.80242	9.25394	9.3248	9.65395	9.30792	9.38697	8.52762	8.00497	7.89168	9.83399	9.795	9.52897	8.88519	8.15586	8.17409	7.08026	9.33111	9.77793	9.48877	9.78776	7.93621	8.01346	7.0397	9.71245	9.01449	9.27689	7.67547
LIMS2	protein_coding	ENSG00000072163.20	6.92181	7.90935	6.9226	7.09188	7.24189	7.11884	6.84047	7.17848	6.88405	6.66546	7.15529	6.00158	5.13806	6.37082	6.14579	6.01138	5.93963	5.40282	6.42242	5.04135	5.51474	5.40912	5.75729	5.49209	5.409	4.24208	4.24208	5.20608	4.61841	4.24208	5.41877	4.24208
ACOT7	protein_coding	ENSG00000097021.19	4.24208	6.92152	10.3857	10.2965	9.87642	10.3279	9.91039	9.79134	10.2541	10.1055	9.7621	8.17611	9.56249	7.89168	9.26511	10.1075	9.78378	8.43881	8.13245	8.70154	6.17286	8.86175	9.47445	9.34328	9.49198	7.97109	6.05416	6.86021	8.94141	8.91195	8.66959	6.03516
SSBP4	protein_coding	ENSG00000130511.16	9.96111	9.12445	9.89443	9.86638	9.46769	10.0423	9.78443	9.55941	10.0183	9.51202	9.18206	8.68384	7.72361	8.60725	10.5064	10.7538	10.4513	9.08996	8.92722	9.83493	7.87407	10.7867	10.9856	10.6375	10.72	9.53226	8.50291	8.01914	10.7172	10.2813	10.0761	8.49854
KAT2A	protein_coding	ENSG00000108773.11	11.7644	10.7655	10.1364	9.99877	9.82808	10.2122	9.95215	9.92171	9.99962	9.75739	9.69164	9.14908	8.32742	8.79284	10.3867	10.8753	10.4617	9.41691	9.09598	9.30173	8.84283	11.3527	11.2843	10.9966	10.9032	9.42059	8.79744	9.07536	11.3235	10.8983	10.6232	9.33678
LDHB	protein_coding	ENSG00000111716.14	11.0146	11.0588	13.3161	13.3116	13.3787	13.4937	13.1033	13.1722	13.3633	13.0407	13.0588	12.7402	12.1806	11.8464	13.9362	13.7431	13.4292	12.6949	12.3326	12.0281	11.44	13.6528	13.9838	13.6435	13.9267	11.8266	12.1525	11.3964	13.8881	13.292	13.5149	11.4897
PRMT3	protein_coding	ENSG00000185238.13	7.69312	6.34916	8.97671	8.98092	8.73179	9.14653	9.03803	8.91623	9.26013	9.10857	8.55687	7.84532	7.23258	7.42589	8.91826	9.63244	9.19668	7.82299	7.69377	7.70678	7.08026	9.03677	9.01483	9.09755	9.13326	7.74774	7.62931	6.81142	9.10999	9.03981	8.9348	7.28979
EXOSC5	protein_coding	ENSG00000077348.9	8.5608	8.09255	8.87672	8.64305	8.42951	9.1103	8.37193	8.51589	8.71272	8.2504	8.35539	7.82148	7.99429	7.80588	9.30116	9.16848	9.1569	8.29306	7.8801	7.27327	7.31541	9.24818	9.83973	9.45288	9.54346	7.01026	8.55767	7.08114	9.32059	9.37916	9.61564	6.93842
HYKK	protein_coding	ENSG00000188266.14	4.24208	4.24208	5.11198	4.66598	4.89713	4.95229	5.17271	5.28306	4.82073	5.17386	5.10608	5.59078	4.24208	5.96574	6.00541	5.62602	5.96123	5.18137	5.2717	5.04135	5.25991	6.60516	6.48606	6.52198	6.71663	4.81083	5.36243	5.43854	7.36778	7.55417	7.15849	5.54812
RAN	protein_coding	ENSG00000132341.12	10.0571	10.4685	13.4174	13.327	13.2403	13.5608	13.0909	13.0409	13.3531	13.2134	13.0393	12.4233	11.6294	11.9654	13.2984	13.2705	13.1302	12.5966	12.353	11.5972	10.9721	12.7981	13.3439	13.0037	13.3741	11.1611	11.6013	11.0807	12.8935	12.7856	13.2015	11.1627
GATM	protein_coding	ENSG00000171766.17	8.80487	8.06626	9.42514	8.88863	10.3027	9.43872	9.03204	10.3344	9.5289	8.86307	10.1029	8.05386	9.4149	9.07131	10.0808	9.25668	10.142	8.53196	8.736	6.93432	8.92683	10.5196	10.2742	10.0888	10.7148	7.50667	7.67275	9.05509	9.72354	9.16874	9.46755	7.69224
CFAP251	protein_coding	ENSG00000158023.10	4.24208	4.24208	5.02836	5.08106	5.80903	5.19597	5.00622	5.47554	4.82073	4.94184	5.88707	5.44904	4.24208	5.59191	6.14579	6.83148	6.60115	5.18137	5.60843	5.16122	5.7782	6.26223	6.51651	6.29728	6.20433	5.13296	4.24208	4.87977	6.07689	6.36909	5.9823	5.11328
SERHL2	protein_coding	ENSG00000183569.18	6.54126	7.79852	5.97076	6.22946	5.96015	5.77334	5.40779	5.95923	6.12378	5.72421	5.73513	5.85439	4.24208	5.66353	5.66245	5.87224	5.64324	5.01341	4.55852	5.52168	4.89369	5.88298	5.83776	5.49209	5.64066	4.93645	4.24208	5.06101	5.88182	5.75711	5.70112	5.70994
L2HGDH	protein_coding	ENSG00000087299.12	4.24208	7.1524	8.36695	8.51554	8.59602	8.34211	8.72942	8.62489	8.49917	8.53179	8.66876	7.62868	6.83073	7.7218	8.37617	8.71023	8.62642	7.63317	7.4024	6.48304	7.38576	8.59884	8.60032	8.27837	8.82333	6.99311	6.9172	6.8761	7.98114	7.99934	8.16549	6.58121
DDX21	protein_coding	ENSG00000165732.13	9.37163	9.9254	12.604	12.5553	12.6491	12.7066	12.8926	12.7767	12.7229	12.8492	12.581	11.3606	11.2256	10.939	12.3045	13.0784	12.8194	11.664	11.3206	10.8004	10.1756	12.2655	11.9811	12.2027	12.2537	10.4564	9.84112	10.3679	11.3264	11.8023	12.0875	10.2308
ICAM4	protein_coding	ENSG00000105371.10	4.24208	4.24208	4.62338	4.76033	4.53704	4.82388	4.24208	4.64284	4.71559	4.55747	4.59919	5.80092	4.24208	5.88306	5.32778	5.36609	5.27237	5.27664	5.78434	5.35884	5.15609	6.74827	6.81246	6.67773	6.35598	5.28983	5.36243	5.43854	7.13111	6.1137	5.70112	5.70994
CLNS1A	protein_coding	ENSG00000074201.9	10.226	9.28976	10.4539	10.4108	10.3787	10.6762	10.3514	10.2826	10.283	10.1683	10.3361	9.5131	8.67286	9.00511	10.8529	10.7094	10.5065	9.18236	9.31903	9.13829	9.18248	10.8831	11.0874	10.901	11.1389	8.88735	9.54143	9.11178	10.8476	10.7142	10.8722	8.89395
YBX3	protein_coding	ENSG00000060138.13	8.1848	8.87262	9.58945	11.3363	9.63122	9.87254	11.287	9.60371	9.93286	11.3065	9.69062	9.40168	9.85158	9.34231	11.095	11.9729	11.2844	9.64876	9.43416	10.1495	8.67246	11.7798	12.1374	12.1639	11.7168	9.59478	10.571	8.78252	11.2828	12.1341	11.5328	8.47945
CCDC152	protein_coding	ENSG00000198865.10	4.24208	6.52085	7.00643	7.08298	7.3312	7.07698	7.01831	6.98722	7.41334	7.28832	7.26492	6.3943	5.98353	5.4744	6.92238	6.64431	6.68893	5.76383	6.35612	5.44363	5.15609	6.89135	6.90585	6.56265	6.34159	5.21503	5.44746	5.32966	6.98826	6.56431	5.54925	6.03516
THG1L	protein_coding	ENSG00000113272.14	6.54126	6.92152	8.71846	8.82188	8.78217	8.85447	8.78033	8.80667	8.73383	8.72723	8.6182	8.05386	8.09265	7.59347	9.04655	8.80001	8.50475	8.03707	7.73179	7.13502	7.1831	9.09548	9.05264	8.8413	9.23258	7.01026	7.14244	7.08114	9.28207	8.48381	8.89834	7.28979
UGT8	protein_coding	ENSG00000174607.11	4.24208	7.16249	7.11866	7.30533	7.40836	7.3396	7.4774	7.17101	6.97145	7.22748	7.10642	6.23245	4.24208	5.82453	6.30583	6.22219	6.65201	5.67685	5.72875	5.95063	5.71805	6.60516	6.56093	6.67773	6.56691	5.35886	4.24208	5.78534	6.60922	6.30435	6.2553	5.7827
ARL2	protein_coding	ENSG00000213465.8	7.92405	7.36784	9.52925	9.40562	9.03702	9.64683	9.01242	9.10154	9.25771	8.9768	8.88013	7.6959	8.23536	7.96653	8.67111	8.59451	8.65679	7.31565	7.91351	8.22305	7.99068	9.56504	10.0234	9.64078	9.80151	7.62135	8.21222	7.96199	10.0956	9.38657	9.43324	8.0579
RUVBL1	protein_coding	ENSG00000175792.12	6.91031	9.29203	10.5648	10.6304	10.3243	10.7269	10.3429	10.2323	10.7688	10.4233	10.1948	9.26343	10.1863	9.12108	10.7711	11.1903	10.7821	9.63876	9.02425	8.9481	8.90924	10.3613	10.7706	10.4708	10.6249	8.13373	8.58051	8.91591	10.2722	10.2437	10.1901	8.23938
SPACA9	protein_coding	ENSG00000165698.16	6.6849	4.24208	6.0984	6.24624	6.57292	6.06176	6.08518	6.39743	6.07698	5.8064	6.51764	5.44904	4.24208	5.43199	6.21942	5.83473	6.19433	5.64626	6.00597	5.78635	5.3527	6.46368	6.30458	6.56265	6.15507	5.59422	4.24208	5.43854	6.21867	5.60863	6.18657	5.54812
LRRC27	protein_coding	ENSG00000148814.18	7.33454	8.07156	6.1767	6.14204	6.34078	6.04331	6.34444	5.88166	6.23366	6.0662	6.42844	5.85439	4.24208	6.3317	6.27197	6.28967	6.24638	5.47852	6.7374	6.44908	6.17286	6.36686	7.5527	7.10546	6.70568	5.95067	5.59845	5.20608	7.39052	7.25953	6.88199	5.91565
DHCR7	protein_coding	ENSG00000172893.16	4.24208	6.94524	10.4497	9.91639	10.765	10.4464	9.9474	10.7729	10.487	9.73911	10.5266	8.72917	8.78206	9.21573	10.2673	10.8932	10.6437	9.36933	8.92451	9.08118	8.3104	10.2103	10.5286	10.3516	10.2325	8.51007	7.94448	8.15275	9.48093	9.12506	9.67361	7.64131
KIF7	protein_coding	ENSG00000166813.15	4.24208	4.24208	5.73566	6.16001	6.0943	5.86319	6.38462	5.81992	6.21244	6.29819	6.20516	4.79435	4.24208	5.62832	5.82204	6.39076	6.27994	5.01341	5.5428	6.44908	5.65446	7.83296	7.835	7.34393	7.74513	6.12863	5.79111	6.53698	8.24514	7.4243	8.09085	6.33691
TNFSF13B	protein_coding	ENSG00000102524.11	6.46317	6.82227	6.13816	6.83951	6.27958	6.35439	6.58595	6.25774	6.53291	6.97495	6.61909	5.55713	4.24208	5.76286	6.1646	6.20826	6.58812	5.67685	5.81115	5.16122	5.94178	7.0454	7.9087	7.04122	7.46997	6.36932	5.44746	5.78534	7.00323	6.52751	7.15849	6.144
BTBD19	protein_coding	ENSG00000222009.8	4.24208	4.24208	6.08826	6.16001	5.55077	5.96658	6.26014	5.68543	6.05289	6.0662	5.62106	5.85439	4.24208	6.42739	6.04718	6.78705	6.19433	5.12933	5.12505	4.89741	4.70478	5.75771	5.35763	5.31316	5.50214	4.93645	4.24208	4.87977	4.89028	5.22574	4.93379	4.24208
CENPV	protein_coding	ENSG00000166582.10	6.77705	6.40307	7.76163	7.5038	7.55105	8.42654	7.5762	7.54347	7.67775	7.21857	7.43214	6.94116	6.91409	7.09644	8.67722	9.28957	8.77779	7.10559	6.51597	6.91011	6.59955	8.44455	8.75829	8.23462	8.33077	7.01026	5.66649	6.98243	7.95866	7.82739	7.51823	6.75529
PAQR7	protein_coding	ENSG00000182749.6	8.73335	7.32374	7.82832	7.61807	8.22964	7.76237	7.7031	7.90176	7.76972	7.34662	7.90512	6.25147	6.72878	6.6162	7.36111	7.10056	6.87046	5.79139	6.60335	7.0713	6.3679	8.13797	8.27678	7.94953	7.68119	6.68492	6.00598	6.67203	8.37505	7.33401	8.10259	6.9944
ENO1	protein_coding	ENSG00000074800.16	11.8209	12.0547	15.3861	15.2728	15.5117	15.4259	15.0074	15.4274	15.3397	15.1308	15.256	14.0403	13.7612	13.7897	15.7027	15.2985	15.337	14.4253	14.0995	13.8712	12.7181	14.8491	15.1246	14.9288	15.0906	13.2359	13.2457	12.7285	14.5815	14.2173	14.2042	12.3309
CSE1L	protein_coding	ENSG00000124207.17	7.57625	8.73298	11.6014	11.4924	11.5496	11.7179	11.6185	11.513	11.671	11.6915	11.3612	10.4636	9.80371	9.84479	11.364	12.0558	11.5832	10.7386	10.0214	9.66172	8.98396	10.8947	11.0318	11.2081	11.2803	9.24384	9.0581	8.96744	10.5602	10.4906	10.8731	9.06359
RPS18	protein_coding	ENSG00000231500.7	14.6552	14.7469	13.549	13.4037	13.4516	13.7939	12.8244	13.3245	13.2313	12.9801	13.3362	13.5215	13.0736	13.5254	14.2754	13.474	13.5893	13.4949	13.1007	12.6803	12.4993	14.689	15.4495	14.893	15.0882	12.8048	13.7145	12.6031	15.7745	15.8019	15.485	12.8564
GEMIN4	protein_coding	ENSG00000179409.11	8.9408	9.30776	10.6252	10.528	10.3403	10.6457	10.6647	10.3939	10.5772	10.4271	9.94214	9.26563	9.06475	8.87253	10.3297	10.7926	10.5596	9.85131	9.30241	9.05445	8.19871	10.2675	10.2166	10.1487	10.2036	8.85517	7.93265	8.44065	10.2025	9.682	9.96047	8.68504
LRRC8D	protein_coding	ENSG00000171492.14	8.79268	9.06485	8.85614	8.82451	8.89007	8.91408	8.89364	8.97858	9.02662	8.97419	9.17334	8.49798	8.42585	8.60336	9.30116	9.57008	9.51414	8.48428	8.30982	8.36064	8.41401	9.86059	9.75519	9.83512	9.74055	8.34753	7.22322	8.21515	10.1962	10.0158	9.82593	8.9914
RPF2	protein_coding	ENSG00000197498.13	8.47563	7.33267	8.97671	9.18458	9.12589	9.08148	9.24103	9.08405	8.73033	9.31412	8.77449	8.45233	7.67749	8.03766	9.64131	9.91624	9.32123	8.30579	7.98331	8.00507	8.06699	9.33842	9.68797	9.482	9.79528	8.01352	8.29752	7.8561	9.62283	9.28442	9.36692	7.77328
RPL5	protein_coding	ENSG00000122406.14	13.9605	13.8672	13.0313	13.1444	13.2093	13.3212	12.7185	13.1135	12.9574	12.7532	12.9881	13.1972	12.3635	12.8927	14.1503	13.5687	13.5654	13.0015	12.5874	12.4882	12.4657	14.4274	14.9437	14.4347	14.6683	12.5278	13.2072	12.3316	15.3227	15.0205	14.885	12.7714
TTLL12	protein_coding	ENSG00000100304.13	9.02651	8.4664	11.6303	11.2222	11.2363	11.6456	11.2712	11.3075	11.5436	11.1705	11.044	9.74327	10.3844	9.7963	11.1705	11.9284	11.8242	10.281	9.87452	9.70358	9.51634	11.6518	11.6315	11.5229	11.6285	9.99945	9.31089	9.18198	11.463	11.2282	11.3198	9.53897
MRTO4	protein_coding	ENSG00000053372.5	7.56907	8.23146	10.8556	11.0515	10.7045	11.0962	10.7432	10.6283	11.0331	10.9385	10.2865	9.23456	8.88931	8.53964	10.5268	11.1703	10.753	9.54554	8.95676	8.70154	7.94518	10.0682	10.8057	10.2813	10.5253	8.52185	9.12169	7.84823	10.2292	10.0781	10.1846	7.87948
BBS5	protein_coding	ENSG00000163093.12	7.53996	5.77779	6.55952	6.82882	6.35564	6.69771	6.99337	6.35709	6.25454	6.9961	6.39731	5.65503	5.414	5.43199	6.93287	7.01146	6.89155	5.64626	5.2717	5.78635	5.51474	7.16185	7.22664	6.82834	6.92817	6.2243	5.66649	5.20608	6.74165	6.71843	6.13857	5.97689
DCBLD1	protein_coding	ENSG00000164465.19	4.24208	4.24208	6.46437	5.94619	6.26381	5.53999	5.96698	6.18173	5.97764	6.12834	6.24123	7.44518	8.62191	6.99121	7.70088	8.1021	8.1243	7.28132	7.03439	6.95812	7.20278	9.23257	8.88391	9.30353	9.26723	6.94037	7.87199	7.3298	8.99372	9.22498	8.98307	7.19811
RPL7	protein_coding	ENSG00000147604.14	14.2139	14.1901	13.3658	13.5103	13.5825	13.6396	13.0579	13.4032	13.3501	13.1132	13.3633	13.6892	12.1765	13.0838	14.5692	13.8919	13.7217	13.5951	13.1607	12.7402	12.7567	14.6208	15.1213	14.546	14.9043	12.6559	13.4864	12.5805	15.4757	14.8859	14.9755	13.0011
FKBP7	protein_coding	ENSG00000079150.18	4.24208	4.24208	5.8023	5.78715	5.52116	5.90563	5.77245	5.66135	5.61643	5.50441	5.53769	6.1736	6.755	5.99207	6.75449	6.48456	6.74831	6.22089	5.63978	5.44363	6.4036	6.70223	6.69913	6.8926	6.92817	5.87141	5.26889	6.1361	6.24521	7.39484	6.60513	6.58121
ATF3	protein_coding	ENSG00000162772.17	4.24208	4.24208	8.18487	8.57916	8.6935	8.50628	8.32364	8.6168	8.58689	8.31375	8.88726	7.62868	8.14182	7.08514	10.0003	8.20125	8.17566	7.0656	7.03439	8.37803	6.74338	9.94277	9.38643	8.67008	8.76833	7.75778	7.62931	6.90733	8.57986	8.54706	8.49398	7.72521
HADH	protein_coding	ENSG00000138796.17	8.75863	8.48237	9.37687	9.38623	9.92082	9.54352	9.37823	9.77812	9.21836	9.17587	9.65663	9.30033	9.10237	9.09087	10.028	9.72119	10.0536	9.39332	9.32727	8.66664	9.0443	10.1396	10.4401	10.1887	10.6122	8.86444	8.65413	8.94925	9.84841	9.76776	9.67557	8.71797
MLC1	protein_coding	ENSG00000100427.16	4.24208	4.24208	4.62338	4.66598	5.06654	4.82388	4.66402	5.24667	4.57765	4.24208	5.14028	8.89174	10.0364	9.52586	9.29322	9.35762	9.04664	9.20513	9.19164	7.88828	7.89817	11.0248	9.57999	10.4017	10.2288	9.01763	7.88433	7.69851	11.5714	9.72162	9.64991	7.37583
RPS23	protein_coding	ENSG00000186468.13	14.3341	14.4808	12.5624	12.1065	12.4041	12.8625	11.7604	12.2689	12.2583	11.5183	12.6446	12.9603	10.691	12.3618	13.7039	12.6383	12.7397	12.884	12.8742	11.8832	12.2213	13.8316	14.4472	13.4848	14.341	11.7834	12.4446	11.9701	14.8422	14.1694	14.4293	12.5022
DPH5	protein_coding	ENSG00000117543.21	7.26478	8.25955	8.42035	8.32078	8.523	8.41997	8.3861	8.30346	8.38807	8.09067	8.29758	7.35621	7.88286	6.95427	8.62755	8.79347	8.51141	7.2726	7.23493	7.41616	7.20278	8.86175	9.35854	9.16461	9.30282	6.82838	7.62931	7.22334	9.4625	9.51842	8.97354	7.47647
FAM162A	protein_coding	ENSG00000114023.15	8.57511	8.67864	8.59961	8.52849	9.47254	8.83486	8.10664	9.20046	8.38362	8.12878	8.7136	8.79459	6.00689	8.19101	10.3988	9.16173	9.4857	8.55345	8.70468	7.19595	8.30142	9.52077	9.75672	9.39282	10.0912	7.68595	8.40389	8.06055	9.36096	8.82723	9.29484	7.84994
RPS24	protein_coding	ENSG00000138326.21	12.9457	12.7722	12.2198	12.2902	12.3419	12.5299	11.8018	12.2697	12.1989	11.9976	12.2082	12.7313	11.3364	12.0173	13.5297	12.9867	12.8127	12.5156	11.9186	11.711	11.5964	13.6284	14.3865	13.8223	14.1652	11.4895	12.5513	11.6553	14.5025	14.2688	14.1711	11.7884
SLC43A3	protein_coding	ENSG00000134802.18	6.47916	6.36738	11.9493	11.757	11.9313	11.963	11.6898	12.0408	11.9839	11.8644	11.5857	10.1002	10.8497	9.77919	11.7515	12.2689	11.9973	10.6535	9.86606	8.73562	7.56286	10.7071	10.9115	10.9781	11.0189	9.41114	7.44085	7.54093	10.5327	9.8289	10.6243	6.72223
AFMID	protein_coding	ENSG00000183077.15	8.65472	7.46835	8.38625	8.00995	8.23728	8.52478	7.9337	8.24152	8.0711	7.80274	8.09947	7.51402	6.29465	7.56957	8.95142	8.71716	8.53778	7.64664	7.45659	6.86036	7.01469	9.03377	9.48922	8.93354	9.14115	7.34212	8.43767	6.84414	9.25478	9.0982	8.77212	6.88006
MRPS25	protein_coding	ENSG00000131368.8	10.6247	11.1972	9.77028	9.7893	9.73839	9.87254	9.74567	9.87165	9.80263	9.60753	9.6608	9.47565	9.12692	9.20038	10.25	10.4662	10.426	9.29701	8.99349	8.8582	9.00067	10.6279	10.7668	10.5951	10.6733	9.08653	9.4618	8.83895	10.6755	10.3787	10.6603	9.09524
DDX31	protein_coding	ENSG00000125485.17	8.97624	8.38806	8.98431	9.1177	8.77433	9.25373	9.12354	9.00155	9.46731	9.32028	8.65837	7.40543	7.96177	8.03766	9.03708	9.49688	9.11599	7.9957	7.36237	7.76105	8.16938	9.21149	9.32187	9.36367	9.23627	7.18604	7.53822	7.95468	9.29998	9.03352	9.32261	8.00534
RPL26	protein_coding	ENSG00000161970.15	13.3353	13.6744	12.3109	12.299	12.3226	12.5932	11.8498	12.1935	12.1436	11.8299	12.1355	12.5507	11.0138	12.3292	13.2387	12.5532	12.5832	12.5003	12.2678	11.7356	11.8243	13.5802	14.213	13.6339	14.104	11.6973	12.4446	11.7491	14.6753	14.4777	14.4522	12.0925
RGS16	protein_coding	ENSG00000143333.7	4.24208	4.24208	10.1301	10.4126	9.55254	10.2198	10.4578	9.44991	10.3276	10.6836	9.44243	8.70992	8.36513	7.48683	9.51403	9.5089	9.38059	8.58856	7.82847	8.86437	7.81198	9.47509	9.48	9.23675	9.42413	8.11049	7.42395	7.2952	9.53485	9.65361	9.25086	7.19811
EEF2	protein_coding	ENSG00000167658.16	15.9858	16.2287	15.9083	15.8786	15.657	15.8528	15.8301	15.7344	15.9148	15.7717	15.7497	15.1351	15.4046	15.35	16.2653	16.1389	16.3566	15.3554	15.0125	15.4087	15.2289	17.2191	17.1475	17.0636	16.8822	15.5999	14.9628	15.1747	17.548	17.3214	17.0565	15.731
FASTKD2	protein_coding	ENSG00000118246.14	8.22171	7.77918	9.84242	9.78527	9.69343	9.89162	10.0073	9.68584	9.82899	9.82541	9.52924	9.02745	8.55828	8.70848	9.87174	10.2825	9.92997	8.90758	8.65309	8.59418	8.94421	9.8589	10.0634	9.99451	10.032	8.18655	8.47879	8.76181	9.8031	9.88231	10.0371	9.18034
EEF1E1	protein_coding	ENSG00000124802.12	5.59277	7.80491	8.89701	8.76562	8.53853	9.14255	8.44596	8.37248	8.73033	8.64764	8.2091	8.36056	4.24208	7.50377	9.25494	9.46981	8.92972	8.26726	7.76272	7.81331	7.51672	8.9214	9.45011	8.85709	9.35461	6.72748	7.45755	7.54093	9.23319	8.49302	9.10149	7.6063
COA7	protein_coding	ENSG00000162377.6	7.60463	6.47166	9.52144	9.30967	9.24214	9.7194	9.42121	9.32811	9.45679	9.37264	9.13644	8.24921	9.53892	8.4644	9.36688	10.0216	9.91876	8.63295	8.01953	7.48251	8.1191	9.67108	9.85976	9.79475	9.58596	7.87304	8.279	8.26907	9.6157	9.56708	9.80104	7.77328
TNFRSF10B	protein_coding	ENSG00000120889.13	9.59658	10.1551	10.6361	10.7878	10.7511	10.6886	10.8904	10.7819	10.6315	10.7999	10.5231	9.46039	10.2412	9.94176	10.6025	10.5957	10.6543	8.77072	8.47878	9.87517	9.44494	10.9062	10.6608	10.7739	10.6548	8.69815	9.10081	8.81101	10.914	11.2254	11.0027	8.36964
RPL36A	protein_coding	ENSG00000241343.10	12.2382	12.6655	11.2391	11.153	11.4512	11.5037	10.6652	11.3725	11.066	10.9244	10.9447	12.0114	10.1769	11.6298	12.6525	11.7454	11.6063	11.6839	11.2092	10.8068	10.8438	12.766	13.4511	12.6839	13.1892	10.8053	11.6728	10.8278	13.8646	13.7068	13.5105	11.0068
RACK1	protein_coding	ENSG00000204628.12	14.0458	14.4325	14.0234	13.9487	14.0838	14.1514	13.5855	13.9635	13.9036	13.627	13.9393	13.7227	13.1319	13.7765	14.727	14.3069	14.2257	13.8721	13.6012	13.3932	13.0238	15.0627	15.3222	14.9098	15.0118	13.3238	13.5649	12.9352	15.9266	15.2578	15.1803	13.232
HNRNPA1	protein_coding	ENSG00000135486.18	13.8011	14.0401	14.434	14.4797	14.5336	14.5352	14.3311	14.4303	14.5167	14.3241	14.5562	13.9989	13.1086	13.5241	14.9664	14.7375	14.5617	14.2375	13.7639	13.3652	12.7407	14.6066	14.7822	14.5579	14.8048	13.0616	12.8929	12.7062	14.686	14.1981	14.4532	12.9134
PLA2G12A	protein_coding	ENSG00000123739.11	8.72375	6.31193	7.50881	7.61807	7.98822	7.75713	7.38548	7.79047	7.83662	7.2968	7.60357	8.39717	8.12725	7.89807	8.80279	8.68687	8.88169	8.16381	8.28032	7.92433	8.67246	9.63396	9.28424	9.34141	9.63843	8.17912	8.34281	8.23335	8.76338	9.14269	8.95753	8.00534
C12orf45	protein_coding	ENSG00000151131.11	5.01968	8.98878	7.71639	7.59965	7.83517	7.85827	8.03035	7.98409	7.47371	7.93254	7.76038	7.88034	8.20332	7.71457	8.23798	8.73092	8.77779	7.5989	7.6547	7.57653	8.00184	8.43091	8.40339	8.45849	8.73481	7.97968	7.79561	8.00507	8.5199	8.36343	8.55493	8.43057
RPL36	protein_coding	ENSG00000130255.13	12.6104	12.4196	12.1164	11.8152	11.6865	12.3074	11.1612	11.5775	11.8014	11.4757	11.5242	11.8613	11.1522	11.7231	12.7107	12.0025	11.9753	11.7211	11.3683	11.0627	11.3955	12.8811	13.8161	13.1718	13.4929	11.1489	12.226	11.3369	14.2953	13.9453	13.837	11.0939
JUP	protein_coding	ENSG00000173801.17	10.9855	11.1444	9.8816	9.62906	9.83563	9.81372	9.46738	9.8637	9.46521	9.20948	9.60896	7.90322	7.397	8.42525	9.00828	7.70456	8.33842	7.52047	7.8343	6.18264	7.38576	8.27674	7.57384	7.67883	8.16997	6.28429	6.70594	6.47463	8.56015	7.84915	8.68135	6.72223
PAICS	protein_coding	ENSG00000128050.9	4.24208	8.96629	12.3146	12.4742	12.5881	12.4525	12.3756	12.5329	12.4262	12.4359	12.2838	11.0792	10.7538	10.3489	12.4718	12.8722	12.5844	11.2205	10.445	10.2233	10.1232	12.11	12.2443	12.2542	12.3962	10.0162	10.2914	10.1656	11.7425	11.4571	11.9209	10.2894
MIPEP	protein_coding	ENSG00000027001.10	8.16124	7.5393	8.34542	8.26379	8.49464	8.42982	8.24542	8.23447	8.31048	8.31788	8.25125	7.68271	7.24173	6.89042	8.69542	8.99126	8.88426	7.42962	7.17124	7.23514	7.81198	8.6663	8.96811	8.85185	8.94554	7.07678	6.55492	7.46024	8.99372	8.62029	8.77943	7.35481
MORN2	protein_coding	ENSG00000188010.14	4.24208	4.24208	6.05731	5.98796	5.71287	6.32501	5.9807	5.66135	6.00325	6.10797	5.6984	5.68578	4.24208	5.4744	6.57651	6.13618	5.96123	5.32065	4.94413	5.52168	5.43707	6.6383	6.65914	6.56265	6.86123	5.87141	5.26889	5.27003	6.32166	5.85684	6.3826	4.75012
FAM187A	protein_coding	ENSG00000214447.4	4.24208	4.24208	6.40221	6.70524	6.16487	6.26414	6.3342	6.01428	5.75	6.56845	5.49335	4.24208	4.24208	5.18531	6.06754	5.64875	5.13891	5.12933	4.68871	5.16122	4.24208	5.07824	5.47305	6.17734	5.66632	5.48344	4.24208	4.24208	5.6901	5.48193	5.32095	4.24208
GPAT2	protein_coding	ENSG00000186281.12	4.24208	4.24208	8.31954	9.40212	7.95611	8.42326	9.3057	7.86562	8.55956	9.30999	7.94342	7.42147	9.20967	6.7674	7.92919	7.99174	7.83548	7.8111	7.36237	6.48304	6.71582	7.87401	8.09004	8.72276	7.71352	6.16134	6.84176	6.59654	6.95783	8.62448	6.78093	6.88006
CCDC58	protein_coding	ENSG00000160124.9	6.526	7.30571	7.71639	7.41512	7.66934	7.83365	7.28713	7.63785	7.70669	7.47145	7.46139	6.90699	4.24208	6.83711	7.93433	8.10916	7.71876	6.31291	6.339	6.51616	6.43835	7.54119	8.09973	7.72576	8.15049	6.28429	6.70594	6.38661	8.136	7.4436	8.13153	6.54351
PEX5	protein_coding	ENSG00000139197.11	8.40125	8.78855	9.35554	9.02265	9.01281	9.41087	9.08648	9.23961	9.14418	8.89097	8.85308	8.34814	7.91722	8.27669	9.84352	9.96937	9.92624	8.74296	8.92451	8.782	8.83663	10.3324	10.2795	10.1423	10.3306	8.6667	8.29752	8.71087	10.054	9.31324	10.0233	8.58145
RPS3	protein_coding	ENSG00000149273.15	14.7769	14.9768	14.052	13.8403	13.8985	14.219	13.4929	13.7087	13.6834	13.3093	13.7142	13.8965	13.0074	13.7862	14.8594	13.8385	14.1144	14.0656	14.2293	13.0394	13.1306	14.8119	15.4873	14.9831	15.3299	13.0109	14.0183	12.9802	15.765	15.6559	15.5124	13.1296
FUZ	protein_coding	ENSG00000010361.14	8.58221	7.71953	8.22833	8.45239	8.35076	8.46856	8.29387	8.23447	8.33835	8.11461	8.13895	7.87456	6.78071	7.81942	8.73406	8.11619	8.42222	7.97988	8.1605	7.81331	7.69288	9.02171	9.51652	9.09312	9.16842	6.76874	8.06851	7.80005	9.13682	8.74876	8.29382	7.86479
PPA1	protein_coding	ENSG00000180817.12	9.19095	8.12348	11.663	11.7353	11.7086	11.8663	11.5232	11.6718	11.6006	11.4944	11.3862	11.0965	10.1316	10.5629	12.2665	12.274	11.9031	11.17	10.7385	10.6622	10.355	12.0318	12.3918	12.2617	12.5448	10.1413	11.0259	10.1354	12.2188	12.0849	12.2351	10.3483
BCAS1	protein_coding	ENSG00000064787.13	4.24208	4.24208	7.81409	7.64823	8.27488	7.4929	7.87778	8.08172	7.29384	7.57228	8.13595	6.04689	4.24208	7.02718	7.15451	6.37854	7.14848	6.01382	6.68537	5.35884	5.99163	7.06949	6.95026	6.66542	7.16751	5.13296	4.24208	6.07943	6.89488	6.79701	7.28892	4.95694
LRPPRC	protein_coding	ENSG00000138095.19	9.39598	10.4655	11.7973	11.9083	12.0999	11.9734	12.0771	12.0628	11.9248	11.9831	11.9716	10.71	9.99304	10.1949	12.163	12.3808	12.2189	10.6975	10.5052	10.0091	10.1384	12.0604	11.9986	11.9099	12.1238	10.1299	9.52193	10.1703	11.5811	11.6216	11.6731	10.2506
RPL10A	protein_coding	ENSG00000198755.11	13.8044	14.0263	12.8442	12.8083	12.8787	13.1414	12.4618	12.7635	12.647	12.3396	12.7287	12.9633	11.6502	12.5781	13.7633	12.9629	13.004	13.063	12.9062	12.1237	11.9456	13.9579	14.4295	13.9373	14.2234	12.0695	12.847	11.8651	14.8854	14.3613	14.3309	12.0783
ZNF300	protein_coding	ENSG00000145908.12	6.72517	8.74295	6.14791	5.94619	6.31054	5.56857	6.10997	6.41061	6.16889	6.2804	6.44879	6.1736	4.24208	6.27069	6.10728	6.59316	5.93963	5.84459	6.45435	5.52168	5.83532	5.82204	6.30458	6.12224	5.78638	4.64554	4.24208	5.5365	5.07437	6.08769	5.15081	4.95694
PLEKHB1	protein_coding	ENSG00000021300.14	9.34895	8.74955	6.57357	6.68151	7.59358	6.85624	6.56023	7.37279	6.39187	6.56845	7.23122	7.15929	7.18589	8.22692	8.17874	7.14305	7.72454	6.58449	7.79896	5.89839	7.08026	8.52804	8.79743	8.90598	8.97232	6.66313	6.45534	7.1733	7.26064	8.28603	8.4625	6.38092
FAR2	protein_coding	ENSG00000064763.11	4.24208	6.86034	5.49017	5.02822	5.49067	5.27581	5.14216	5.5321	5.17691	4.94184	5.20461	6.02444	4.24208	6.13914	6.14579	6.35377	7.04013	5.18137	6.07157	6.58	5.65446	8.98801	8.98646	9.3207	9.09519	5.42315	6.18835	6.29221	9.02996	9.51616	8.92824	6.24411
LSM11	protein_coding	ENSG00000155858.6	7.10385	7.68527	8.56449	8.34296	8.34371	8.39337	8.6397	8.56443	8.60991	8.44399	8.52061	7.48384	8.66952	7.53705	8.49181	8.47683	8.60164	7.255	7.64143	6.72743	6.59955	7.94632	7.64211	7.89935	8.32731	6.70637	6.52255	6.45317	7.43492	7.28122	7.34985	6.42349
EIF4B	protein_coding	ENSG00000063046.18	13.4331	13.2872	13.0498	12.8507	13.1597	13.0576	13.1044	13.1644	12.9319	12.7431	13.1292	12.9739	12.4447	12.5342	13.7473	13.2268	13.4462	12.9501	12.7208	12.6378	12.5559	14.4764	14.0629	14.1386	14.1612	12.7723	12.6157	12.3856	14.4142	14.0591	13.9932	13.3766
TRIM22	protein_coding	ENSG00000132274.16	12.7247	12.738	10.6019	10.6401	10.6073	10.7963	10.86	10.7392	10.6099	10.8702	10.7293	8.46771	8.26227	8.8199	9.72327	9.68045	9.41116	7.63317	8.4336	10.0394	7.08026	10.1521	10.2331	10.2307	9.69843	9.03414	6.67706	6.63482	10.0593	10.7259	10.3308	7.84994
MRPL45	protein_coding	ENSG00000278845.5	8.23981	6.9095	9.28241	9.46901	9.61232	9.49441	9.27689	9.39424	9.50458	9.27444	9.32273	8.75758	7.30417	8.30094	9.89812	9.8838	9.69306	8.74296	7.98854	8.27968	8.14948	9.8874	10.4411	10.1604	10.259	8.14902	8.88561	8.25726	10.4523	10.2051	10.2829	8.39024
CENPH	protein_coding	ENSG00000153044.10	4.24208	6.96857	9.08441	9.05429	9.20766	9.27024	8.93273	9.05241	9.09613	9.07248	9.08001	8.40118	7.65726	7.43476	9.06298	8.29397	8.13731	8.3556	7.79896	7.23514	5.7782	7.6078	8.14726	7.74865	8.25991	6.94037	6.1452	5.66801	7.34467	6.89992	7.47344	5.54812
SLC25A37	protein_coding	ENSG00000147454.14	9.92115	9.85223	8.78678	8.20846	9.28135	8.80241	8.25576	9.41615	8.89549	8.24608	9.4759	8.26251	6.86708	8.48992	9.3421	9.2818	9.77274	8.63966	8.58588	7.66468	8.1191	10.2366	9.48554	9.39463	9.93446	8.5451	6.61738	8.14636	9.78627	9.42549	9.90148	7.89403
FAM83H	protein_coding	ENSG00000180921.7	6.86334	4.24208	8.47183	8.5977	8.523	8.28171	8.66895	8.49836	8.24818	8.47754	8.38848	7.63555	7.69744	8.58769	8.83596	9.02514	9.05578	7.64664	8.71729	8.02733	8.43057	10.1057	9.9372	9.62398	9.64814	8.04658	7.76921	8.13994	9.29105	9.46104	9.03589	7.5148
LRIT3	protein_coding	ENSG00000183423.12	4.24208	4.24208	5.18745	5.08106	5.52116	4.89148	4.72872	5.2087	5.23155	4.78621	5.17307	4.69392	4.24208	4.82604	5.36684	5.83473	5.4915	5.07361	4.55852	4.24208	4.89369	5.79033	5.60879	5.27287	5.18944	4.24208	4.24208	5.06101	5.22164	5.48193	5.08533	4.24208
PRR5	protein_coding	ENSG00000186654.21	8.8079	8.41742	7.42096	7.59346	7.73042	7.81364	7.41834	7.63247	7.13123	7.22748	7.72077	8.78849	8.12236	9.19264	10.1657	10.2503	10.4787	9.11422	9.24265	8.70154	8.82417	10.8996	11.2277	11.0565	10.8167	8.5793	9.94138	8.81101	10.9977	11.2425	10.8403	9.12621
RPL4	protein_coding	ENSG00000174444.15	14.8686	15.0113	14.4304	14.539	14.5521	14.6384	14.1441	14.4427	14.5081	14.2036	14.266	14.2757	13.082	14.0612	15.214	14.7256	14.6351	14.2295	13.8878	13.8133	13.4788	15.5478	15.8181	15.4132	15.5451	13.8394	14.089	13.4593	16.3374	15.8237	15.6906	13.9835
ARG2	protein_coding	ENSG00000081181.8	4.24208	4.24208	5.85296	5.92475	6.82355	5.98622	5.9531	6.44936	5.61643	6.04477	6.16803	6.02444	4.24208	5.51508	7.68874	6.40286	6.54827	5.94422	5.2717	4.89741	4.24208	6.67065	6.76326	6.50814	6.83151	4.64554	4.24208	5.32966	6.04648	5.85684	6.18657	4.95694
KIAA0895	protein_coding	ENSG00000164542.13	4.24208	4.24208	5.52417	5.78715	5.87619	5.53999	5.99426	5.90153	5.50404	5.53875	5.62106	5.65503	4.24208	5.43199	5.98398	6.4732	6.14004	5.51431	5.50836	5.72593	5.99163	6.3466	6.32216	6.50814	6.49171	4.64554	4.24208	5.74758	6.07689	5.38767	6.1628	5.45676
GRPEL1	protein_coding	ENSG00000109519.13	9.52482	7.5393	9.63522	9.65434	9.5976	9.84466	9.37705	9.53959	9.58023	9.46457	9.368	8.45233	7.57332	8.4644	9.6491	10.2864	9.84431	8.53196	8.60977	8.48617	8.55661	9.63989	10.175	9.84306	9.84559	8.15661	8.14217	8.62173	9.61332	9.72552	9.70654	8.4601
SNRPF	protein_coding	ENSG00000139343.10	4.24208	8.10294	9.69972	9.52005	9.45632	9.74848	9.24621	9.28454	9.42041	9.05039	9.15279	9.09079	8.90643	8.34825	10.4415	10.1464	9.7306	9.18236	8.48617	8.44553	7.89817	9.67686	10.288	9.89999	10.3115	7.78748	8.52664	7.90245	10.398	9.72162	9.88465	7.89403
RPL14	protein_coding	ENSG00000188846.14	12.9474	12.7824	12.2469	12.4924	12.5552	12.5806	11.9333	12.4333	12.2841	12.0455	12.3447	12.0909	11.803	12.3049	13.0287	12.6881	12.7683	12.0226	11.7496	11.8502	11.8818	13.4551	13.9164	13.7159	13.9066	11.993	12.3113	11.8377	14.2922	14.303	14.214	11.9784
POLD2	protein_coding	ENSG00000106628.10	9.404	9.1117	11.5282	11.4531	11.1548	11.6076	11.2562	11.1106	11.5799	11.3225	11.0244	10.1885	10.4046	9.75315	11.4355	11.6073	11.4814	10.4713	9.9538	9.82864	9.6458	11.4174	11.7766	11.5699	11.6055	9.60862	10.2635	9.53146	11.625	11.0653	11.1682	9.80308
AIMP2	protein_coding	ENSG00000106305.10	4.24208	7.25017	9.43996	9.37732	8.8258	9.57633	9.23062	9.00362	9.44618	9.21831	8.68113	7.80333	8.01557	7.7218	8.88696	9.25509	8.87654	8.15914	7.48665	8.16409	7.70662	8.97556	9.63582	9.20422	9.14311	7.54206	7.65842	7.23558	9.71022	9.321	9.29739	7.62391
POU4F1	protein_coding	ENSG00000152192.8	7.40099	4.24208	5.3207	4.24208	5.11511	5.15303	4.92711	4.93185	5.33148	5.26842	5.10608	6.27022	4.24208	6.75302	6.77811	5.69285	6.60115	6.43162	6.32166	6.095	6.4036	8.31687	7.69445	7.44598	8.01487	5.21503	5.26889	6.65355	7.88105	7.38488	7.40824	6.19504
RBFA	protein_coding	ENSG00000101546.13	7.44885	8.40072	8.74707	8.4284	8.66833	8.53698	8.60984	8.31686	8.54768	8.35849	8.33463	8.15724	8.49548	7.78532	9.24674	9.12053	8.89703	8.07232	7.97279	7.57653	8.03478	9.20884	9.49655	9.16672	9.43859	7.64321	7.64394	7.70725	9.55238	9.17446	9.7462	7.74142
HMGN5	protein_coding	ENSG00000198157.11	7.59051	6.82227	6.66147	7.05594	7.50082	6.95255	6.73828	7.06207	6.66038	6.56845	7.05576	7.92014	4.24208	6.75302	8.77455	8.24676	8.04362	8.00094	6.92763	6.26456	6.43835	7.89409	7.93606	7.6179	7.92592	5.9117	5.90343	6.36365	7.499	6.30435	6.868	6.144
SLC9A3R2	protein_coding	ENSG00000065054.14	6.25422	4.24208	5.05729	5.08106	5.11511	4.24208	5.07726	5.41559	4.24208	5.06691	5.07029	5.13512	4.24208	5.34115	6.33883	6.04378	6.45035	5.23033	5.35733	5.72593	6.33119	8.09241	8.00483	7.44598	7.95769	5.59422	6.10052	5.95758	8.39745	8.01224	7.98697	6.72223
SERBP1	protein_coding	ENSG00000142864.14	11.2176	10.8221	13.2285	13.418	13.272	13.3841	13.4308	13.2449	13.3844	13.4607	13.1635	12.3275	11.5318	12.0107	13.3138	13.7272	13.45	12.3818	12.2274	11.992	11.62	13.3242	13.5029	13.4113	13.561	11.5857	11.9011	11.5604	12.9702	12.8348	13.1277	11.5751
FCRLA	protein_coding	ENSG00000132185.18	11.6143	12.0413	9.07138	9.24457	10.1448	9.1838	9.09512	10.0533	8.85755	8.99234	10.2952	10.1954	8.99978	10.8394	11.0795	10.4689	10.9353	10.0352	10.1991	8.80143	9.44494	12.0378	11.9146	11.7322	11.6801	9.1748	10.8275	9.64422	11.9871	11.8796	11.4042	10.3536
RPL11	protein_coding	ENSG00000142676.14	14.2363	14.0981	12.6936	12.578	12.7013	12.9965	12.0921	12.5441	12.4286	12.1451	12.7054	12.7433	12.0595	12.5439	13.6699	12.9682	12.967	12.6687	12.3375	12.1384	12.184	13.9053	14.4642	13.77	14.0652	11.8891	12.7436	12.1883	14.8347	14.4009	14.4039	12.4506
ZC3H8	protein_coding	ENSG00000144161.13	7.65296	7.18245	7.66965	7.79553	8.0633	8.01087	7.96875	8.08172	8.25307	7.90531	8.10867	7.62178	6.55979	7.20471	8.6924	8.56406	8.48456	7.5423	6.7374	6.93432	7.41966	8.88857	8.97338	8.74274	8.9365	7.68595	7.42395	7.75862	8.895	9.16011	9.01127	8.09608
NIPSNAP1	protein_coding	ENSG00000184117.12	9.16285	9.82439	9.63603	9.67773	9.84687	9.66913	9.4861	9.72522	9.49638	9.42507	9.81441	8.97737	7.38057	9.00216	9.90594	9.24714	9.55819	8.58508	9.11277	9.20785	8.76017	10.5324	10.6978	10.6222	10.6603	9.08653	8.85473	8.84684	10.1656	10.1113	9.86248	8.43057
N4BP3	protein_coding	ENSG00000145911.6	10.264	10.0508	8.46821	8.77651	8.97685	8.34905	8.69193	8.85104	8.09311	8.42117	8.62675	7.43732	4.24208	8.51913	8.42063	7.54629	8.23334	7.58496	8.67589	6.80874	8.3803	8.74916	9.10396	8.94097	8.82578	6.19321	6.67706	7.71594	8.48895	8.0627	8.84011	7.53358
WTIP	protein_coding	ENSG00000142279.13	4.24208	4.24208	5.27849	5.30266	5.11511	5.48034	5.7053	5.2087	5.58029	5.50441	5.42294	5.7157	4.24208	4.99263	5.15176	5.20375	5.35121	4.7907	5.35733	4.24208	4.89369	5.79033	5.39765	5.77693	5.47205	5.13296	5.04398	4.76415	5.64748	5.75711	5.76981	4.75012
SMS	protein_coding	ENSG00000102172.16	7.95731	8.42157	10.6963	11.0095	10.6212	10.763	10.7694	10.4736	10.6712	10.8834	10.4523	8.79154	9.40289	8.61885	10.318	10.3314	10.3362	8.83349	8.38298	8.47005	7.41966	9.45506	9.54684	9.4955	9.65916	7.81658	8.24122	7.56041	9.34092	9.0523	9.34739	7.58847
CCT3	protein_coding	ENSG00000163468.15	10.3895	10.921	12.664	12.7861	12.6205	12.8465	12.609	12.5804	12.7649	12.6607	12.304	11.6802	11.7459	11.2845	12.7003	13.1093	12.749	11.6843	11.1856	11.233	11.0314	12.7959	13.0467	12.758	13.0595	11.1517	11.4215	10.9033	12.9774	12.3856	12.7569	10.9834
FHIT	protein_coding	ENSG00000189283.10	4.24208	7.47642	5.61995	5.54288	6.0943	5.70095	5.38447	5.5321	5.71809	5.97812	5.94872	5.77322	4.24208	6.11582	6.53508	6.31569	6.19433	6.03616	5.81115	6.44908	6.82287	7.7618	8.36376	7.84203	8.20058	5.82968	6.76191	6.31646	8.23272	7.52733	7.90208	6.144
HAGHL	protein_coding	ENSG00000103253.18	9.11719	9.53286	9.52752	9.21688	8.8706	9.70599	8.97391	8.7337	9.3652	8.65091	8.48106	7.52887	4.24208	7.41696	9.15122	9.263	9.10723	7.73125	8.05983	7.94787	8.3888	10.5524	10.7871	10.3837	10.3621	7.55366	8.79744	8.5267	10.9179	10.602	10.1328	8.26193
UTP4	protein_coding	ENSG00000141076.18	8.79879	8.47441	10.2863	10.2622	10.0995	10.5041	10.268	10.1921	10.5616	10.4366	10.0187	9.04291	9.51867	8.52326	10.1361	10.7516	10.3704	9.25399	8.41821	8.95967	8.56413	10.2063	10.3347	10.1752	10.249	7.96245	8.46248	8.34911	9.84028	9.95889	10.2465	8.75017
ATIC	protein_coding	ENSG00000138363.15	8.75863	9.65382	11.446	11.4163	11.2908	11.5883	11.4088	11.2451	11.5411	11.3362	11.0871	10.0399	9.09741	9.69413	11.3411	11.8303	11.3577	10.2474	9.73131	9.93495	9.45305	11.1622	11.4051	11.2259	11.2033	9.71222	9.60211	9.20055	11.2578	10.7785	11.1351	9.26625
RPS21	protein_coding	ENSG00000171858.18	12.7946	13.0491	11.1303	10.4169	10.6614	11.4411	9.84623	10.7008	10.5635	9.7589	10.6892	11.4297	10.1316	11.2923	12.0145	11.0133	11.3843	11.3573	11.3309	10.586	10.9392	12.4249	13.3403	12.1786	13.059	10.5893	11.4599	10.8027	13.2115	13.3959	13.5892	10.6396
GPR63	protein_coding	ENSG00000112218.9	4.24208	4.24208	6.15758	6.48872	5.80903	5.41691	6.22703	6.06694	5.65138	6.18753	6.15541	5.52236	7.64361	5.51508	6.35502	7.06413	6.97278	5.99107	6.15394	5.44363	6.17286	7.36911	6.96114	7.58004	7.19857	6.28429	5.36243	5.85731	7.62861	8.57333	8.17107	5.35608
GART	protein_coding	ENSG00000159131.17	9.24333	8.371	11.4606	11.4115	11.346	11.4838	11.5359	11.4522	11.4847	11.4664	11.2322	9.68376	9.50937	9.61727	11.1091	11.467	11.3213	9.91756	9.54959	9.71044	8.92683	11.0233	11.163	11.244	11.241	9.66797	8.87334	9.10523	10.7577	10.8991	11.1021	9.41408
CDC25A	protein_coding	ENSG00000164045.12	4.24208	4.24208	10.2547	10.1296	9.72084	10.3076	10.3375	9.71768	10.3674	10.2968	9.61541	8.90025	8.16103	8.11639	9.15561	10.2189	9.7306	9.16621	8.59617	8.14388	6.84837	8.05132	8.25093	8.52596	8.71114	7.14026	6.9172	6.77789	8.15587	7.46264	8.2628	6.61788
CFAP97	protein_coding	ENSG00000164323.14	9.91415	8.6436	9.44914	9.32272	9.51544	9.45164	9.71707	9.73645	9.33102	9.55622	9.68245	8.64043	8.65945	8.53964	9.42973	9.41693	9.58682	8.63631	8.60298	8.76231	8.72707	10.3275	9.76888	10.2567	10.0246	8.52185	8.25076	8.71949	9.86854	10.3076	10.2451	8.97107
PHLDA3	protein_coding	ENSG00000174307.7	6.51057	4.24208	7.55077	8.27921	6.99902	7.97535	7.9656	7.22245	7.72801	7.96981	6.66277	7.54357	7.23258	7.46968	8.96647	9.30803	8.94947	6.34795	5.78434	8.35187	7.67901	8.75282	9.06503	8.52266	8.94328	5.64552	7.89657	6.43136	9.11337	8.70983	8.89498	6.24411
TIMM13	protein_coding	ENSG00000099800.8	7.46445	8.60405	10.4075	10.1621	9.5976	10.6187	9.92418	9.47099	10.0662	9.72524	9.19073	9.3216	8.63224	9.12921	10.8042	10.6914	10.5483	9.79992	9.66785	8.46193	9.1429	10.4706	11.0965	10.6617	10.937	8.6127	9.646	8.83895	10.8117	10.486	10.5537	8.508
MCAM	protein_coding	ENSG00000076706.17	4.24208	4.24208	7.59486	7.65419	8.03725	7.17541	7.83694	7.91065	7.75595	7.61339	7.70866	6.523	7.29542	7.26586	7.6765	6.07536	7.13977	6.4949	6.93869	6.61081	6.5052	8.78173	7.63543	8.51936	8.25991	6.68492	7.1215	6.1361	8.66996	9.49345	8.24174	6.24411
CCDC78	protein_coding	ENSG00000162004.18	5.52426	8.16864	7.64408	7.25099	7.48797	7.88246	7.08466	7.15596	7.60272	7.1357	7.25378	6.28869	4.24208	6.18453	7.65795	7.75964	7.22454	6.61306	6.42242	6.48304	7.14287	8.93433	9.11115	8.34345	8.4309	6.70637	7.01174	6.92268	9.4625	8.89471	8.51605	7.0482
AGAP1	protein_coding	ENSG00000157985.19	4.24208	4.24208	5.23417	4.83945	4.82897	4.89148	5.33601	4.93185	4.71559	5.3538	4.6789	6.5975	7.76827	6.80965	6.37101	6.46173	6.84905	6.38206	5.72875	7.04939	6.68768	7.81198	7.34668	7.84203	7.50126	6.25465	6.3476	5.92509	7.42395	7.65672	8.09673	5.97689
CXXC4	protein_coding	ENSG00000168772.11	4.24208	4.24208	4.62338	4.24208	4.24208	4.65486	4.24208	4.64284	4.57765	4.55747	4.49492	4.56223	4.24208	4.24208	5.15176	4.62518	5.23018	5.01341	4.24208	5.59419	5.15609	6.50049	6.05055	6.46573	6.12113	5.35886	5.59845	5.27003	5.77071	6.73452	6.32052	5.54812
PCYOX1L	protein_coding	ENSG00000145882.11	8.60679	7.5995	8.2788	8.3245	8.43284	8.38326	8.07193	8.41672	8.52363	8.25471	8.50909	6.95237	4.24208	6.87729	7.97476	8.42127	8.07102	7.34087	6.98204	7.94787	5.7782	8.60289	8.76134	8.6308	8.40815	7.45805	6.05416	6.55713	8.38068	8.45111	8.07902	6.54351
RRP1B	protein_coding	ENSG00000160208.13	9.2071	9.60919	11.2134	11.185	11.1827	11.1801	11.4977	11.3633	11.2263	11.5057	11.1562	10.4636	10.1145	10.3184	11.2241	12.034	11.8101	10.7331	10.3792	9.65107	9.9819	11.292	11.1079	11.5385	11.302	9.592	9.4618	9.84234	10.3771	10.9291	11.123	10.0295
GDF15	protein_coding	ENSG00000130513.6	4.24208	4.24208	5.3207	5.02822	5.01456	5.31316	5.20217	5.16893	4.90878	5.12221	4.49492	4.24208	4.24208	4.24208	6.06754	6.4385	5.89523	5.01341	4.78801	4.24208	4.89369	6.30511	6.30458	6.24725	6.34159	5.54032	4.24208	5.32966	6.27121	6.94177	5.86564	5.45676
POGLUT2	protein_coding	ENSG00000134901.13	4.24208	4.24208	6.58054	6.17774	5.89774	6.68645	6.27098	6.16596	7.0422	6.2804	6.22932	6.23245	4.24208	5.43199	7.34566	7.82131	7.31221	6.70853	5.72875	6.72743	5.71805	7.0575	7.44198	7.23387	7.32337	6.49975	5.26889	5.06101	7.4458	7.2038	7.31972	4.75012
MFNG	protein_coding	ENSG00000100060.18	10.0494	10.5321	11.0009	10.7246	10.6161	11.0921	10.6753	10.6931	10.6184	10.2662	10.3715	10.5553	11.3126	10.7941	11.5118	11.884	11.7653	10.9111	11.1771	10.4796	9.99028	11.9239	12.1586	11.9857	11.9053	10.4761	10.2937	9.92463	11.9579	11.9181	11.8179	9.85204
NOP14	protein_coding	ENSG00000087269.16	9.36343	9.38606	11.5997	11.8783	11.431	11.7065	12.0167	11.5097	11.5804	11.8895	11.3187	10.1294	9.85746	9.85952	11.3286	11.6657	11.4367	10.4619	10.2312	10.3582	9.48504	11.2213	11.3631	11.3364	11.3677	9.93063	9.54143	9.4588	11.0974	11.1983	11.1964	9.36301
GEMIN5	protein_coding	ENSG00000082516.9	4.56273	7.44389	10.1817	10.2918	10.1629	10.2065	10.6155	10.3409	10.3356	10.4831	9.94214	8.27568	8.97835	8.27669	9.77685	10.8061	10.3192	8.8767	8.38298	8.09208	7.97944	9.72224	9.79734	9.8731	10.0117	7.68595	7.95621	8.11396	9.3919	9.51616	9.86934	8.4206
PIK3R3	protein_coding	ENSG00000117461.15	4.24208	4.24208	6.82175	6.74008	6.92379	7.02501	6.76083	6.85267	7.03065	6.84076	6.82462	7.48384	8.72206	7.729	8.30676	9.48206	8.97137	7.0656	7.1045	7.69289	7.82461	8.5022	9.29689	9.3874	9.10127	6.94037	7.82153	7.50116	8.47322	8.94248	9.28718	7.69224
LTA4H	protein_coding	ENSG00000111144.10	10.8831	11.1083	10.515	10.6214	10.9962	10.6527	10.5301	10.8965	10.4808	10.1976	10.8247	10.0928	10.4471	10.1085	11.4373	11.1491	10.994	10.0504	10.081	9.98954	10.2841	11.9039	11.9627	11.7329	11.8393	9.6386	10.3501	10.4734	12.0378	11.5214	11.8312	10.5716
STARD9	protein_coding	ENSG00000159433.12	8.76488	8.95205	8.42595	8.22847	8.53853	7.95725	8.79808	8.84643	8.34752	8.64764	8.77641	8.24027	9.30523	9.07973	8.39114	8.72406	9.16114	8.29732	8.98309	9.08118	8.57161	9.92832	9.89485	10.3954	9.81142	8.94088	7.64394	8.93822	8.74169	10.1582	9.54885	8.766
LHFPL2	protein_coding	ENSG00000145685.14	8.9923	8.54829	6.75012	5.88066	6.74872	6.6751	6.23816	6.62769	6.16889	6.33305	6.89886	6.37728	4.24208	6.55061	7.08137	8.09144	7.28884	5.92009	6.7374	5.95063	5.25991	7.76908	8.33125	7.70249	7.18313	5.54032	6.78905	6.59654	7.4566	7.4243	6.47992	6.78757
FAM83D	protein_coding	ENSG00000101447.15	4.24208	4.24208	9.23434	9.25627	8.89971	9.29016	9.23973	8.87159	8.96255	9.00516	8.63101	8.03846	8.25336	7.71457	8.06644	8.63168	8.39363	8.40768	7.97806	7.54588	6.3679	7.39772	7.46483	7.67883	7.71884	6.54851	6.3096	5.98921	7.14462	7.07273	7.45512	5.24321
ZNF581	protein_coding	ENSG00000171425.10	9.74764	9.71744	9.18241	9.12623	9.05222	9.28656	8.76957	9.12834	9.10155	8.73341	8.89789	7.72192	8.9456	8.47722	9.61928	8.82375	9.06938	7.93679	8.59958	7.97103	8.03478	10.0667	10.5889	10.1369	10.2344	7.98821	9.24103	8.11396	11.241	10.6407	10.3964	8.33817
PBK	protein_coding	ENSG00000168078.10	4.24208	4.24208	8.41472	8.67541	8.808	8.83239	8.57111	8.57561	8.78527	8.57719	8.83106	8.56384	7.55153	7.89168	8.89222	9.03811	8.68948	8.67274	8.10384	7.04939	6.0395	7.73974	8.15193	8.05864	8.55438	7.35548	5.90343	6.36365	7.61905	6.96897	7.59544	5.35608
CEP126	protein_coding	ENSG00000110318.15	6.85134	4.24208	5.50732	5.73736	6.31054	5.05948	5.99426	6.43657	5.54287	5.50441	6.84732	5.48637	4.24208	6.20663	6.20141	5.73524	6.21192	5.40282	5.69989	5.16122	5.99163	6.94464	6.83641	7.50114	7.14376	5.21503	4.24208	5.95758	5.77071	6.21261	6.67174	6.09078
TTYH2	protein_coding	ENSG00000141540.11	4.24208	4.24208	6.05731	6.10529	6.13009	5.9263	6.36469	6.35709	6.16889	6.4163	6.24123	5.65503	6.79339	6.04308	7.01405	7.46553	7.70713	5.58235	5.83735	5.89839	6.12998	7.63199	7.32181	7.63645	7.6369	5.69449	6.1452	6.31646	7.52998	8.40794	8.89834	7.02156
DCUN1D5	protein_coding	ENSG00000137692.12	7.19135	8.14373	9.75555	9.89784	9.82682	9.90695	9.85811	9.6768	9.72758	9.84122	9.56744	9.28525	8.24439	8.99328	10.3403	10.449	10.2973	9.41496	9.247	8.87664	9.07091	10.197	10.3721	10.3963	10.5661	8.60166	8.9629	8.72805	10.1377	10.135	10.1371	8.43057
RHOB	protein_coding	ENSG00000143878.10	8.83191	10.2957	7.11866	7.30533	6.52186	6.95255	6.92897	6.49931	7.71383	7.37088	6.59218	10.2474	10.2855	9.83655	10.4682	10.1835	10.4021	10.556	9.80985	10.1621	8.57905	10.8035	11.0223	10.8761	10.1587	9.41745	9.12687	8.15275	10.3328	11.0421	10.4534	8.74218
PHB2	protein_coding	ENSG00000215021.9	10.8439	11.3509	12.4875	12.3682	12.0576	12.6017	12.1209	12.0531	12.5064	12.1921	11.9393	11.0928	10.8954	11.0706	12.2129	12.2129	12.1015	11.3909	11.0522	10.8462	10.7031	12.2521	12.655	12.4173	12.5671	10.7737	10.9507	10.5681	12.692	12.6135	12.5905	10.727
MRPL4	protein_coding	ENSG00000105364.14	9.28521	9.98808	11.1323	11.0721	10.5527	11.3045	10.7627	10.4929	11.0074	10.749	10.3759	9.64211	9.96475	9.72126	11.1125	11.5315	11.4112	10.0986	9.87311	9.91431	9.7449	11.1532	11.6473	11.2009	11.3199	9.13709	10.2518	9.40647	11.353	11.035	11.0719	9.87773
UNG	protein_coding	ENSG00000076248.11	8.20337	7.7921	10.4004	10.2852	10.279	10.4885	10.1713	10.3604	10.1639	10.1931	9.95152	8.72278	8.43769	8.15951	9.95576	10.6995	10.0706	9.37737	8.88594	8.88879	7.3685	9.04573	9.38446	9.39643	9.42251	7.84509	7.67275	7.211	8.87122	8.36845	9.07501	7.77328
CTPS1	protein_coding	ENSG00000171793.16	8.84377	8.80132	10.9266	10.9669	10.3544	11.0455	11.0502	10.509	11.0577	11.0723	10.219	9.54781	9.73197	8.83986	10.2096	11.0966	10.5532	9.91756	9.29822	8.81424	7.70662	9.97593	10.243	10.2124	10.1684	8.4311	8.39533	8.23937	10.0939	10.1143	10.1791	8.0579
NDRG4	protein_coding	ENSG00000103034.14	4.24208	7.67832	6.4491	5.63056	5.78574	6.18374	6.13428	5.68543	6.37312	5.77966	5.5802	6.41109	4.24208	5.51508	7.56798	7.13606	6.39093	6.0581	4.55852	4.89741	4.89369	7.42575	6.63181	6.64046	6.23613	5.13296	4.89958	5.13685	7.04718	7.02182	4.93379	5.97689
H2AW	protein_coding	ENSG00000181218.5	4.24208	4.24208	6.73161	6.19521	5.68748	6.90524	6.0726	6.04964	6.69045	6.0662	6.27631	6.50758	7.55153	6.56731	7.50696	6.85746	7.03071	7.15403	6.90525	7.5303	6.84837	8.18754	8.73054	8.12556	8.01487	7.02719	6.18835	6.98243	8.59931	8.59487	8.53778	6.03516
SAMD12	protein_coding	ENSG00000177570.14	4.24208	8.71622	5.77611	5.63056	5.78574	5.62349	5.83584	5.84087	6.12378	5.77966	6.2173	7.30519	7.31287	8.09988	7.28209	7.51454	8.01097	7.51312	7.90246	7.00451	8.0129	9.37915	9.08463	9.34701	8.97674	7.17095	6.89251	7.89483	8.77197	9.35668	9.24823	7.53358
BTF3	protein_coding	ENSG00000145741.15	12.0553	12.3712	12.2229	12.2857	12.3496	12.5213	11.8958	12.1249	12.1961	12.0167	12.1099	12.0918	10.4674	11.6832	12.9747	12.556	12.2895	11.8705	11.6144	11.4411	11.0702	13.0036	13.3835	13.0221	13.1569	11.3777	11.7899	11.0323	13.6361	13.2922	13.3524	11.1264
PSMG1	protein_coding	ENSG00000183527.12	8.17542	7.75298	9.28958	8.95241	8.98818	9.50839	8.95663	8.97648	9.29837	9.03797	8.89613	8.16671	8.3401	7.5534	9.55275	9.79827	9.43586	8.54632	7.43362	7.81331	7.5928	9.20351	9.90314	9.5122	9.8707	7.66474	8.24122	7.65395	9.78627	9.16587	9.66575	7.89403
TIMM8A	protein_coding	ENSG00000126953.8	4.24208	4.24208	8.03373	7.93876	7.81994	8.25608	8.12369	8.00913	8.13083	8.01634	7.79511	6.77383	8.12725	6.42739	7.67034	7.84694	7.81938	7.23717	7.08483	6.34155	6.17286	7.54119	7.50945	7.58642	7.78114	5.82968	6.78905	6.24227	7.32117	7.24856	7.64467	5.97689
DIP2C	protein_coding	ENSG00000151240.17	7.37644	4.24208	5.13793	5.08106	5.93971	5.27581	5.45282	5.81992	5.58029	5.31211	6.51764	6.15336	4.24208	6.87729	6.25469	5.55475	6.8052	6.38206	6.8825	5.44363	5.99163	7.17298	6.90585	7.30561	7.54394	4.24208	5.84863	5.74758	6.5482	7.38488	6.55291	6.29135
RPS6	protein_coding	ENSG00000137154.13	14.9556	15.0161	13.5447	13.6487	13.8049	13.7658	13.229	13.5931	13.5086	13.1786	13.597	14.1232	12.5131	13.59	14.7648	13.8626	13.9254	14.0621	14.0602	12.9955	13.164	14.8327	15.4452	14.8303	15.3675	12.9582	13.8673	13.0624	15.9574	15.5977	15.5779	13.3398
SACS	protein_coding	ENSG00000151835.16	9.18863	9.01367	10.3316	10.4922	10.6775	10.4568	11.0733	10.8909	10.6547	11.0741	10.9145	9.48699	7.99429	9.62687	10.4752	11.3221	11.3829	9.74352	9.89406	8.83325	9.1022	10.6149	10.1543	10.6935	10.65	8.67726	7.83431	9.39577	9.56231	10.4964	10.705	8.52672
DKC1	protein_coding	ENSG00000130826.18	7.61164	8.4257	11.2681	11.2614	11.0657	11.4322	11.2546	11.0378	11.3198	11.2415	10.8353	10.2814	9.33291	9.54825	11.4004	11.6914	11.281	10.6927	10.2102	9.79999	9.12777	11.1282	11.21	11.0695	11.2281	9.476	9.6639	9.23398	11.1795	10.8419	10.934	9.53897
PES1	protein_coding	ENSG00000100029.18	10.0249	9.67129	11.5584	11.598	11.3376	11.7179	11.3937	11.3245	11.6886	11.3732	11.0504	10.3305	10.3731	9.92941	11.8484	12.2154	11.7867	10.5762	10.2659	10.2112	9.91597	11.6046	11.9666	11.6392	11.8031	9.6547	10.3764	9.82052	11.7588	11.2801	11.4113	9.85942
PCCB	protein_coding	ENSG00000114054.14	9.65825	8.7263	9.65043	9.63356	9.6851	9.65802	9.63559	9.64005	9.59566	9.72369	9.54622	8.49798	8.31462	8.69393	9.56762	9.90416	9.92375	8.64966	8.84057	8.51787	8.70683	9.89568	10.0818	10.0052	10.3747	8.36725	7.95621	8.71949	9.40575	9.81614	9.80998	8.60806
MRRF	protein_coding	ENSG00000148187.18	9.75863	9.19626	9.25229	9.36296	9.42998	9.40091	9.22931	9.35752	9.27219	9.23364	9.24305	8.69368	8.68945	8.51499	9.84216	10.0327	9.63179	8.7273	7.9622	8.57924	8.71361	9.8589	9.99912	10.0169	9.8825	8.30725	8.65413	8.74081	9.84028	9.81064	9.79745	8.65983
RPS12	protein_coding	ENSG00000112306.8	13.8504	14.2045	12.9171	12.6158	12.7172	13.1147	12.2976	12.4607	12.557	12.12	12.5861	12.9389	11.4917	12.4337	13.8439	12.6736	12.7709	12.7904	12.9043	11.8409	11.962	13.5269	14.2437	13.6345	14.2434	11.6895	12.8117	11.8098	14.793	14.3901	14.3775	12.1828
LY6E	protein_coding	ENSG00000160932.11	10.6341	11.8149	10.671	10.6093	10.1275	10.7597	10.465	10.081	10.2444	10.3659	9.92408	9.80496	10.5959	10.1424	10.7761	10.8446	11.0321	10.1616	10.5313	10.9132	9.36981	11.3801	12.0601	11.8109	11.7312	10.5222	10.1386	9.25189	11.583	11.8275	11.3696	9.34733
TFDP1	protein_coding	ENSG00000198176.13	9.44735	9.30328	12.0053	11.9461	12.0397	12.0172	11.9097	12.0046	11.899	11.9711	11.77	11.0147	10.8512	10.6688	11.7396	12.3332	11.9285	11.2613	11.0322	9.83493	9.46513	11.3593	11.4873	11.5587	11.5515	9.74767	9.56067	9.52902	11.0638	11.035	11.6132	8.7581
RPL37	protein_coding	ENSG00000145592.14	13.0662	12.9689	11.6472	11.7297	11.9942	11.9681	11.3088	11.9012	11.4299	11.3836	12.1259	11.8754	10.7316	12.1675	12.6022	11.6138	12.1593	11.8242	12.0019	11.1256	11.5461	13.1097	13.894	13.3023	13.7079	11.3467	12.2409	11.7543	13.9944	14.1337	14.0428	11.445
SARM1	protein_coding	ENSG00000004139.14	10.548	8.63292	10.0943	10.1631	9.88734	9.94055	10.2901	9.99732	10.2234	10.143	9.64932	7.97514	9.14144	8.65688	8.95394	9.29575	9.11817	8.14975	8.90811	8.87052	8.87339	9.88574	9.64904	9.67381	9.62021	8.85517	8.29752	8.59388	9.92922	9.7903	9.8914	8.83515
PPIA	protein_coding	ENSG00000196262.14	12.7769	13.0242	13.9713	13.8996	14.0047	14.1957	13.5804	13.8579	13.981	13.7688	13.8341	13.846	13.4282	13.0599	14.303	14.1185	13.799	13.8829	13.2313	12.7708	12.2207	13.8111	14.5118	14.104	14.3107	12.1577	13.1231	12.2831	14.2	14.0881	14.1936	12.0791
SCIN	protein_coding	ENSG00000006747.15	4.24208	4.24208	4.77977	4.83945	4.75121	4.24208	4.83671	5.31801	4.90878	4.68723	5.29277	7.21581	7.41324	7.40798	6.97406	5.69285	6.79401	6.68194	6.65858	5.52168	6.4722	8.30694	7.19953	7.43185	7.69745	6.39647	5.84863	6.05009	5.9833	6.95544	6.2553	5.70994
RPL37A	protein_coding	ENSG00000197756.10	12.8589	13.3495	12.3778	12.2697	12.2445	12.6424	11.834	12.1944	11.9784	11.8386	12.1036	12.5885	11.4617	12.3871	13.2443	12.1506	12.5191	12.4871	12.4869	11.822	12.2413	13.6439	14.4321	13.741	14.3073	11.7115	12.9708	12.1995	14.5927	14.5876	14.4993	11.9266
MRPL12	protein_coding	ENSG00000262814.8	7.96823	7.09026	11.2091	11.123	10.5716	11.3913	10.8434	10.3892	11.1513	10.919	10.1876	10.1378	9.95108	9.82492	11.1299	11.2508	10.9713	10.6593	10.4741	9.70702	9.46513	10.9297	11.6974	11.1506	11.5912	8.9583	10.3893	9.31856	11.4001	11.0016	11.0585	9.38877
POLD3	protein_coding	ENSG00000077514.9	7.19135	6.47166	9.57862	9.59722	9.75307	9.5053	9.57723	9.73521	9.60903	9.76494	9.71083	8.42895	8.04173	8.15951	8.52273	9.14642	8.82935	8.53557	7.8969	7.87606	7.20278	7.77632	8.08027	8.06775	8.06569	7.06045	7.07863	6.61582	7.58015	7.55417	7.83317	6.90955
YDJC	protein_coding	ENSG00000161179.14	10.2009	10.1821	10.1335	9.85488	9.64417	10.3608	9.79418	9.5108	10.0593	9.72369	9.34619	8.9639	8.83072	9.20295	10.2253	10.1206	10.1516	9.51854	9.77714	8.47813	8.75361	10.0549	10.4152	10.1185	10.4167	8.52185	8.81679	8.75345	10.0922	10.1335	10.154	8.49854
CISD3	protein_coding	ENSG00000277972.2	6.78972	8.05561	8.10314	7.88925	7.49441	8.26345	7.42297	7.7563	7.96167	7.58612	7.4272	7.18784	8.29739	7.42589	8.44595	8.82589	8.66279	7.55666	7.17124	8.38664	7.78636	8.56179	9.47073	8.91355	9.28513	8.11828	8.13187	7.27166	9.55487	9.14561	9.14738	7.2447
LIPA	protein_coding	ENSG00000107798.18	9.45895	9.53095	9.1501	9.05876	9.51388	9.22767	8.99098	9.37839	9.14418	8.78192	9.39699	8.47534	8.15625	9.06002	9.49687	9.50491	9.64092	8.60579	8.63658	8.42895	8.71361	9.89733	10.1772	10.0607	10.0993	8.30042	8.36931	8.63546	9.77991	9.82162	10.0356	8.16953
TRMT5	protein_coding	ENSG00000126814.7	4.24208	6.95696	7.53344	7.85869	7.8097	8.21866	8.06018	7.96288	7.9253	8.16132	7.88737	6.74816	7.54419	7.23562	8.08501	7.98791	8.16723	6.89292	6.68537	6.95812	6.92212	8.19833	8.47208	8.34719	8.42444	6.97575	7.5845	6.70825	8.46264	8.35335	8.18218	7.2447
SULT1A1	protein_coding	ENSG00000196502.11	8.44868	6.72909	6.13816	5.60213	6.31054	5.74972	5.72247	6.30126	6.37312	5.432	6.1036	7.48384	4.24208	7.22539	8.32638	8.54339	8.82668	7.50573	7.03439	7.46621	7.77338	9.58566	9.49837	9.1939	9.67825	7.77765	7.38952	7.57962	10.0715	10.0933	9.82417	8.04494
DNAAF5	protein_coding	ENSG00000164818.16	8.83191	7.51605	10.261	10.4073	9.84188	10.3253	10.5012	9.95948	10.5055	10.4338	9.7268	8.60959	8.65607	8.63418	9.63348	10.3795	10.1505	9.14752	9.06427	8.75568	8.45506	9.83672	9.7023	9.99213	9.87661	8.71363	7.87199	8.30392	9.20812	9.17732	9.3523	8.40043
JAG2	protein_coding	ENSG00000184916.9	4.56273	4.24208	6.52373	6.86066	6.65783	6.27963	6.6441	6.5592	6.19085	6.26236	5.80515	6.15336	7.97812	5.82453	8.72818	9.73262	8.57007	6.18213	5.83735	7.60653	7.77338	9.73337	9.94926	9.55956	9.12533	6.80879	7.80863	7.81629	8.86321	8.70983	8.09085	6.61788
NAF1	protein_coding	ENSG00000145414.9	8.0058	8.77567	8.18487	8.25211	7.94213	8.28171	8.36479	8.24152	8.18815	8.3013	8.17445	7.38104	7.28661	7.42589	8.20018	8.67979	8.47435	7.65999	7.18052	7.32857	7.53227	8.60289	8.37975	8.42706	8.37502	7.02719	7.18342	7.3524	8.01057	8.06888	7.98697	7.41696
RRP9	protein_coding	ENSG00000114767.7	7.35145	8.43394	9.79569	9.60639	8.77433	9.86169	9.5164	9.00155	9.76218	9.47197	8.83659	8.14771	7.62983	7.75744	9.28525	10.0862	9.54528	8.53196	8.07956	8.32522	7.665	9.19011	9.91002	9.36551	9.49044	8.08685	7.93265	7.78362	9.79891	9.11914	9.34493	7.49577
MACROD1	protein_coding	ENSG00000133315.12	4.24208	4.24208	6.36998	6.10529	6.23168	5.98622	6.34444	6.22788	6.00325	6.2255	6.15541	6.3069	4.24208	6.04308	7.90846	7.12903	7.56601	6.41531	6.40616	7.29194	7.74705	9.21415	9.55388	9.17724	9.50579	7.30125	8.01346	7.47058	9.94448	9.84154	9.3276	7.39655
ACTG1	protein_coding	ENSG00000184009.12	13.1048	13.8104	16.9691	16.9181	16.7403	16.8766	16.7443	16.6487	17.0338	16.8678	16.5616	15.2639	15.3738	15.0401	15.8848	16.0867	15.9998	15.756	15.331	14.9995	13.1278	15.0912	15.2164	15.3363	15.2458	14.4456	13.3692	13.1379	15.5398	15.1165	15.3225	13.5733
HSP90AB1	protein_coding	ENSG00000096384.20	12.9476	13.3057	15.4923	15.5939	15.4408	15.5625	15.531	15.3906	15.6691	15.5992	15.2505	13.4974	13.1347	13.0069	14.9429	15.4265	14.8905	13.7266	13.3864	13.2614	12.9337	14.4602	14.7204	14.581	14.7225	12.8485	13.1398	12.973	14.2957	14.0638	14.3791	12.8467
CLEC7A	protein_coding	ENSG00000172243.18	4.24208	4.24208	4.24208	4.24208	4.24208	4.24208	4.83671	4.24208	4.24208	4.55747	4.24208	4.79435	4.24208	4.24208	5.50889	4.71059	5.13891	4.87432	4.24208	5.95063	4.24208	7.06949	7.94147	7.38858	7.42496	4.64554	6.05416	5.20608	6.58919	6.61768	7.77552	5.70994
NCL	protein_coding	ENSG00000115053.16	12.2433	11.3815	14.0079	14.2088	14.0622	14.1953	14.2741	14.1343	14.1882	14.2741	13.8912	13.2093	12.4828	12.633	14.3145	14.8416	14.4633	13.5018	13.2027	12.5744	12.3187	13.9884	14.2655	14.1451	14.242	12.435	12.6221	12.3924	13.8889	13.6701	13.9357	12.3448
MRPS2	protein_coding	ENSG00000122140.11	6.04942	8.58201	10.4778	10.4247	9.93142	10.5803	9.97259	9.97115	10.3218	10.3256	9.77271	9.35706	8.99178	9.3516	10.9123	11.2587	10.9719	9.57903	9.18486	9.40685	9.25387	10.9936	11.491	11.1399	11.0704	9.15229	9.87224	9.26076	10.9541	10.6774	10.6731	9.06359
RPL32	protein_coding	ENSG00000144713.13	13.5274	13.6332	12.2635	12.1413	12.2504	12.6071	11.4909	12.1433	12.0378	11.7115	12.1446	12.0536	11.6139	12.2938	12.9538	12.2344	12.3378	12.0388	11.3989	11.7704	11.5097	13.3985	14.1696	13.5597	13.7763	11.7038	12.5431	11.8268	14.4644	14.2115	14.1225	11.8462
DSG2	protein_coding	ENSG00000046604.13	4.24208	4.24208	6.11844	6.4322	5.45924	6.02457	6.69201	5.5321	6.1006	6.4163	5.6984	5.74483	4.24208	4.99263	6.21942	6.76887	5.67115	6.14215	5.2256	4.70744	4.24208	6.60516	5.98373	7.09646	5.99438	5.69449	4.89958	4.97647	5.40386	6.30435	7.52702	5.54812
POLR1B	protein_coding	ENSG00000125630.16	7.62555	7.89147	10.3127	10.1878	9.96619	10.3642	10.2673	10.2585	10.0025	10.1534	9.95152	8.9639	8.30603	9.0429	10.2714	10.984	10.7289	9.24303	8.75142	8.60159	8.70002	10.4761	10.4711	10.6261	10.6739	8.45587	8.37803	8.6803	10.0522	10.1496	10.3821	8.87948
RRS1	protein_coding	ENSG00000179041.4	7.72573	7.97872	9.7622	9.56151	8.80287	9.79737	9.43601	8.90741	9.6521	9.54398	8.64581	8.21769	8.02609	8.06628	9.05361	9.86937	9.54203	8.63631	8.46762	8.72208	7.96811	9.5057	9.66701	9.39102	9.52851	8.25877	7.93265	7.70725	9.83824	9.24144	9.6892	8.4601
DNAJC12	protein_coding	ENSG00000108176.15	4.24208	4.24208	4.99821	4.90879	5.20412	4.82388	4.92711	5.16893	4.57765	4.78621	5.17307	5.36982	4.24208	5.43199	5.50889	5.92634	5.03576	5.18137	5.2256	5.26558	5.25991	6.04897	6.53148	5.87312	6.15507	4.93645	4.89958	5.06101	6.37022	6.1886	5.9254	5.54812
PPP1R14B	protein_coding	ENSG00000173457.11	8.66479	8.85742	11.3549	11.7321	10.9173	11.5577	11.2469	10.9527	11.2442	11.4455	10.7094	9.13473	10.5693	9.6383	10.8683	11.1207	11.0453	9.74352	9.88292	9.19323	9.08141	10.5927	11.2785	11.3476	11.1958	9.05856	10.1589	8.88944	11.3883	10.9765	11.1165	9.13842
CDKN2A	protein_coding	ENSG00000147889.17	4.24208	7.25958	6.79236	7.23508	6.6221	6.71995	7.25101	6.48699	6.77681	7.00655	6.62794	7.47619	8.34849	7.41696	8.44595	8.43816	8.66876	7.81706	8.20606	7.80043	7.76027	9.29901	10.175	9.90253	10.0331	7.66474	8.75793	7.55071	9.66258	9.80697	9.83996	7.6063
TRIM16L	protein_coding	ENSG00000108448.21	7.41713	4.24208	6.53096	6.02833	6.38485	6.41124	6.30298	6.41061	5.84066	5.93155	6.11676	5.55713	4.24208	5.73073	7.10925	6.64431	6.37565	5.8183	5.88803	5.52168	5.51474	6.79279	7.13412	6.78375	6.94671	5.13296	4.24208	6.31646	7.04718	6.65211	6.2553	6.09078
SNRPD1	protein_coding	ENSG00000167088.11	8.0005	8.71959	10.3484	10.1579	10.1817	10.5002	10.118	10.0159	10.1509	9.97353	9.84124	9.7098	8.88931	8.7336	10.5411	10.5027	10.1664	9.65373	9.47552	8.93643	8.43878	9.98992	10.6043	10.172	10.5646	8.86444	8.88561	8.1008	10.3897	9.72552	10.3159	8.2951
BEND4	protein_coding	ENSG00000188848.16	8.45643	7.83018	8.64514	8.74913	9.32489	8.67581	9.08648	9.44688	8.57134	8.47385	9.41559	7.71546	8.62191	8.35289	8.41332	8.48227	8.81057	8.14503	8.19706	6.30363	7.31541	8.29192	7.44964	8.09917	7.95769	6.28429	5.36243	7.34114	6.95783	7.94654	7.84722	6.72223
MYLIP	protein_coding	ENSG00000007944.15	9.17462	10.1426	5.69368	6.08649	7.60551	6.39726	6.36469	7.37926	6.49904	6.33305	8.10867	8.70345	7.06703	8.7336	8.78308	7.61274	8.36076	9.18007	8.81146	7.41616	5.88976	8.90179	9.10156	8.29007	8.10265	7.76775	5.79111	6.1361	6.75955	6.91401	7.00186	6.46472
MAPK12	protein_coding	ENSG00000188130.14	4.24208	6.19328	8.83386	8.03746	8.53853	8.75101	8.22715	8.23447	8.87664	7.89981	8.46683	8.46388	8.52167	8.28157	9.63505	9.76526	9.277	8.41553	8.76969	8.78851	8.90924	10.7787	10.7073	10.2398	10.5566	8.75409	9.1925	9.39308	11.2655	10.4105	10.1763	8.62552
LARS1	protein_coding	ENSG00000133706.19	11.2096	11.5324	11.0584	11.0227	11.3833	11.0487	11.2898	11.4002	11.1925	11.0322	11.4003	11.0284	9.66152	10.43	11.8252	11.7964	11.6693	10.9859	10.7362	10.2137	10.2818	12.0696	11.9241	11.9643	11.9695	10.571	10.1765	10.2362	11.6137	11.7226	11.7208	10.3192
APP	protein_coding	ENSG00000142192.21	10.5802	9.65206	10.0925	10.0985	10.111	10.0044	10.355	10.1875	10.1587	10.1603	10.0845	10.0952	10.2679	9.67206	10.6537	11.3682	11.1009	10.1251	9.6133	9.11261	9.39949	10.9882	11.0229	11.0796	10.7474	9.36948	9.00849	9.67992	9.45186	10.276	9.28718	9.72436
GAA	protein_coding	ENSG00000171298.13	9.0851	10.1513	8.6355	8.12552	8.62248	8.61959	7.90107	8.78517	8.65488	7.83198	8.57024	9.55141	8.67619	9.72662	10.6113	10.4717	10.4172	9.35516	9.1643	9.71044	9.69449	11.8916	11.6038	11.2599	11.3177	9.87676	9.50614	9.57715	11.5086	10.5945	10.6809	9.59757
RPL29	protein_coding	ENSG00000162244.12	14.1462	13.4567	13.2549	12.365	12.9778	13.5198	11.6035	12.9851	12.9268	11.925	12.7015	12.8061	11.8509	13.3996	13.7021	12.7751	13.3541	12.7349	12.2069	12.8514	12.6185	14.3827	14.8817	13.9786	14.6797	12.8036	12.7764	12.8052	15.6589	14.8413	15.2481	12.8629
POLR1A	protein_coding	ENSG00000068654.16	7.93522	8.27798	11.4853	11.4292	11.1192	11.3147	11.7353	11.3365	11.5939	11.7891	11.2406	9.90695	10.9082	9.7997	10.8776	11.8209	11.6098	10.204	9.96176	10.124	9.55829	11.2147	10.9441	11.2722	11.006	9.98042	8.75124	9.61223	10.6629	10.873	10.9599	9.76819
OXCT1	protein_coding	ENSG00000083720.13	8.68801	8.6436	10.2458	10.3755	10.4983	10.4504	10.3526	10.4049	10.5567	10.6009	10.5013	10.1258	9.04685	9.27554	10.7276	10.9413	10.649	9.99663	9.20513	9.24141	8.49497	10.3372	10.1167	10.3451	10.3519	9.20062	8.16254	8.23335	9.96706	9.83613	10.1596	7.90843
DLL3	protein_coding	ENSG00000090932.11	4.24208	4.24208	5.93663	5.51194	6.05745	6.24846	5.59623	5.84087	5.71809	5.53875	5.88707	4.87852	4.24208	5.34115	6.30583	5.52987	5.89523	5.61479	5.98329	4.89741	5.83532	7.0332	7.16253	6.98368	7.26602	4.81083	5.26889	5.62596	5.73113	6.85676	5.54925	4.24208
RPS3A	protein_coding	ENSG00000145425.10	14.756	14.9258	13.1488	13.2886	13.5775	13.4608	12.8321	13.3487	13.0079	12.8299	13.2482	13.6626	12.2992	13.3903	14.4034	13.3596	13.6215	13.504	13.7946	12.7335	12.9772	14.3376	15.3438	14.7141	15.1672	12.4338	14.0075	12.8072	15.4421	15.4168	15.3703	13.2671
COCH	protein_coding	ENSG00000100473.18	8.65135	8.59674	9.02789	9.07867	9.18223	9.43872	9.09225	9.01392	9.00365	8.67359	8.50909	8.53858	9.22793	7.88526	10.1701	9.98761	10.1956	7.99045	7.4181	7.00451	9.3569	10.7507	10.7623	10.4097	10.6827	7.77765	9.78334	8.77427	10.9682	11.5775	10.5769	9.06359
THOC3	protein_coding	ENSG00000051596.10	7.76391	8.32303	9.45005	10.219	10.2706	9.61417	10.1285	10.1158	9.54886	10.166	9.92235	9.07584	7.47638	9.1978	9.64287	10.498	10.2232	9.29701	9.70942	8.60896	8.6157	8.91815	10.1577	9.93632	10.2186	8.1414	8.58051	8.26318	8.2012	9.19432	9.72934	8.508
ACACA	protein_coding	ENSG00000278540.5	7.82534	8.63292	10.1077	9.78392	10.1264	9.85685	10.3823	10.3458	10.3425	10.2895	10.3816	8.72278	8.61845	8.9663	9.60973	10.314	10.3695	8.94325	8.96207	8.00507	7.63656	10.0623	9.85834	10.2053	10.1094	8.32753	6.78905	7.48085	8.78476	9.27912	9.41928	7.67547
RPL13A	protein_coding	ENSG00000142541.17	16.1062	16.3603	14.9388	14.9217	14.8395	15.1711	14.6094	14.7127	14.6046	14.3345	14.6278	14.6581	13.5493	14.5272	15.4927	14.5302	14.8344	14.6989	14.9876	14.0887	14.1347	15.6715	16.3828	15.9027	16.2347	14.0356	15	13.9508	16.7507	16.6091	16.4092	14.372
CDT1	protein_coding	ENSG00000167513.9	4.24208	4.24208	11.0158	11.0521	10.9419	10.8727	10.722	10.9322	11.0124	10.8043	10.9596	9.93205	10.7772	9.5135	10.816	10.6767	10.6323	10.3127	9.4976	9.30173	6.62958	9.68834	9.52729	9.35814	9.80275	8.60719	7.72867	6.93786	9.28806	7.74462	9.22166	5.54812
GATD1	protein_coding	ENSG00000177225.17	10.1998	10.3002	9.89845	9.93955	9.57975	10.0131	9.98503	9.7377	10.0841	9.69551	9.56411	9.49824	9.00244	9.31169	10.0244	10.277	10.2886	9.44587	9.73441	9.51662	9.65637	10.6427	10.8349	10.5554	10.5536	9.64667	10.1231	9.65995	10.9494	10.431	10.1887	10.1245
RPL31	protein_coding	ENSG00000071082.11	13.7539	13.3116	12.0235	11.931	12.1291	12.2618	11.3776	11.9548	11.6819	11.4558	11.9565	12.0678	10.0671	11.844	12.8382	12.0086	12.0866	11.8439	11.4188	11.4077	11.4298	13.0436	13.7496	13.1264	13.5421	11.3458	12.0969	11.4581	13.9752	13.9654	13.8183	11.6883
TSR1	protein_coding	ENSG00000167721.11	9.23436	7.98996	11.0584	11.1341	10.9979	11.1748	11.2763	11.0564	11.275	11.3013	10.8367	9.95808	9.4149	9.45004	11.0557	11.6929	11.2893	9.90927	9.69516	9.66172	9.61722	11.1247	11.1067	11.0924	11.1438	9.41114	9.19743	9.64647	10.7812	10.8256	10.9479	9.64963
IPO5	protein_coding	ENSG00000065150.21	10.3053	10.2511	12.3783	12.4377	12.4806	12.3272	12.6204	12.4961	12.4345	12.526	12.3022	11.6219	11.5885	11.0147	12.5238	12.8375	12.766	11.7915	11.1828	10.5577	10.8834	12.5093	12.2091	12.3588	12.6862	10.5893	10.2588	10.9024	12.1802	11.578	12.1348	10.944
ERICH1	protein_coding	ENSG00000104714.14	10.1565	9.67129	8.20894	8.35392	8.46569	8.34558	8.57523	8.56723	8.49505	8.41348	8.6542	7.90322	6.34864	8.14349	8.4673	8.60202	8.64472	7.99045	8.1789	8.25165	8.0456	9.02171	8.98124	8.91355	8.84765	7.20097	7.1215	8.01914	8.90284	9.29759	8.76845	7.77328
RPL3	protein_coding	ENSG00000100316.16	15.5327	15.8996	14.9058	14.9193	15.0619	15.0713	14.6526	14.8709	14.8187	14.5148	14.8507	14.9834	14.0919	14.8442	15.7438	14.9542	15.0462	14.9617	14.7717	14.2845	14.0704	15.9931	16.2871	15.8275	16.0795	14.3442	14.8377	14.042	16.8028	16.3757	16.2191	14.5191
PFKP	protein_coding	ENSG00000067057.17	9.29171	8.65068	11.5242	11.4654	11.9589	11.5898	11.5543	11.9254	11.6913	11.6735	11.9294	10.3336	9.92335	10.0541	11.6435	11.236	11.595	10.6047	10.4805	10.9484	9.1176	11.3977	11.0229	11.1183	11.2949	10.5367	7.97939	8.94191	10.9217	10.9248	10.9948	8.85008
EBNA1BP2	protein_coding	ENSG00000117395.13	8.80487	7.35913	10.582	10.7641	10.3657	10.7714	10.2901	10.3368	10.7857	10.5414	10.096	9.80345	9.39887	9.23343	10.8229	11.115	10.8447	10.0018	9.84899	9.08118	9.06032	10.4617	10.9759	10.6337	10.9544	8.92326	9.62788	9.01018	10.7738	10.3218	10.741	9.03776
TRIT1	protein_coding	ENSG00000043514.17	8.42516	7.65725	7.9556	8.4926	8.62829	8.10423	8.49472	8.5013	7.94965	8.23739	8.37584	7.63555	6.66093	7.37146	8.77455	8.75806	8.68359	7.67978	7.69377	7.0713	6.96918	8.8413	9.06256	8.80649	9.03295	7.07678	7.50651	7.3298	8.10906	8.01224	8.74996	6.61788
RPS17	protein_coding	ENSG00000182774.13	13.1624	13.0808	11.9898	11.9169	11.9115	12.2882	11.5106	11.7759	11.7025	11.5867	12.0039	12.106	11.2965	12.0458	12.945	12.1423	12.318	12.0322	11.7584	11.3496	11.8337	13.1708	13.9731	13.2958	13.7267	11.3259	12.5532	11.6863	14.2704	14.0722	14.1021	11.68
TPCN1	protein_coding	ENSG00000186815.13	10.4015	10.9999	10.5397	10.671	10.4784	10.3488	10.8215	10.509	10.3241	10.4281	10.5492	9.45463	9.58568	9.95401	10.2325	10.1404	10.1759	9.48173	9.5636	9.49691	9.3569	11.4687	11.007	11.2208	10.8805	9.90395	9.39477	9.7655	11.0846	10.7054	10.3457	9.53436
F2R	protein_coding	ENSG00000181104.7	4.24208	4.24208	7.69788	7.40806	8.75322	7.5905	7.39966	8.65683	7.0422	7.49367	8.4428	10.2955	9.98636	10.7474	11.4073	10.7633	11.2067	10.025	9.85042	11.2402	9.32189	11.3653	11.0197	11.2045	11.2519	10.6942	9.04722	8.79072	10.1143	10.7162	10.609	8.90829
YBX1	protein_coding	ENSG00000065978.19	12.45	12.2022	14.018	14.1839	14.0576	14.0888	13.8788	14.0147	14.1288	14.2062	13.9017	13.0751	12.9504	13.0244	14.2058	14.6629	14.4843	13.2073	12.4353	12.8748	12.6832	14.112	14.4737	14.3392	14.3054	12.6988	13.0647	12.7258	14.1334	13.9912	14.2696	12.668
XXYLT1	protein_coding	ENSG00000173950.16	6.30971	6.80934	7.69477	7.12693	7.56333	7.38805	7.79134	7.32668	7.61805	7.71751	7.32998	7.25225	4.24208	6.35141	7.60724	7.64238	7.963	7.19159	6.51597	7.11411	6.5374	8.05727	7.68154	7.86314	7.67024	6.42306	4.89958	6.1361	7.36778	7.62336	6.94987	6.88006
PDCD2	protein_coding	ENSG00000071994.11	9.0213	9.25772	10.3061	10.2358	10.1518	10.4932	10.1631	10.1023	10.1456	10.0323	9.90491	9.76206	9.67323	9.65715	10.5856	10.5416	10.4906	9.87704	9.85042	9.73756	9.449	10.565	10.9333	10.7938	10.9222	9.27195	9.82212	9.45365	10.8096	10.9797	10.7924	9.58871
NOP56	protein_coding	ENSG00000101361.17	10.3127	10.6201	11.9068	11.9373	11.7829	12.1534	11.8256	11.7969	12.1144	11.924	11.4986	11.1971	10.988	10.6529	12.2513	12.7029	12.2115	11.3119	10.8115	10.7126	10.4144	12.1665	12.5234	12.0869	12.1835	10.7576	10.438	10.4632	12.2685	11.7795	12.0476	10.5783
EIF3M	protein_coding	ENSG00000149100.13	10.5696	10.0266	11.0936	11.0588	11.192	11.3393	11.0543	11.0348	11.188	10.9027	10.9284	11.0271	9.62754	10.4278	11.9505	11.7126	11.3443	11.0836	10.7284	10.3516	10.2773	11.8496	12.123	11.7524	12.028	10.4002	10.7357	10.2906	12.2613	11.7847	11.8246	10.4739
CLYBL	protein_coding	ENSG00000125246.15	4.24208	6.15112	5.8405	5.92475	6.32575	6.00555	5.83584	6.13382	5.75	5.8064	6.1036	6.06893	4.24208	6.27069	7.18098	5.97808	6.46479	6.27689	6.50084	6.04875	6.5374	7.33004	7.62197	7.20077	7.57952	5.74138	5.90343	6.21656	7.42395	7.31313	6.92312	6.54351
NUFIP1	protein_coding	ENSG00000083635.8	4.24208	4.24208	7.76756	8.07776	7.84021	7.89679	8.05722	7.89729	8.08215	7.96455	7.5992	7.23415	4.24208	6.53369	7.96476	8.38686	8.04362	7.23717	6.91649	6.37839	6.4722	7.75448	7.93606	7.8579	8.07812	6.52435	6.67706	6.26748	7.6381	7.91252	7.34985	6.61788
DUT	protein_coding	ENSG00000128951.14	10.2463	10.2348	11.4046	11.374	11.4723	11.5256	11.1923	11.2693	11.2411	11.1835	11.28	10.4976	9.99571	9.66276	11.1465	10.8686	10.7353	10.5391	10.284	9.96681	8.43878	10.1382	10.6559	10.3488	10.8314	9.27543	8.88561	8.75764	10.136	9.86118	10.3869	8.59924
CENPW	protein_coding	ENSG00000203760.9	4.24208	6.6871	8.23474	7.91916	7.96536	8.17241	7.79845	7.80486	8.05997	7.65333	7.64655	8.47534	7.62983	7.5534	8.61486	7.89686	7.76996	8.83056	8.50813	7.11411	6.17286	7.15064	7.59467	7.5146	8.18535	6.16134	6.61738	5.85731	7.34467	6.16413	7.56164	5.45676
CKB	protein_coding	ENSG00000166165.13	4.24208	4.24208	6.49438	7.63624	6.83391	6.69771	7.09639	6.75501	6.27508	6.56845	6.49833	5.48637	7.61591	6.24969	7.77731	7.10773	7.09536	6.07965	5.35733	5.89839	6.17286	7.81901	8.33535	7.67883	7.89343	5.04137	5.73054	6.21656	6.75955	5.85684	5.21136	6.5047
UBE3D	protein_coding	ENSG00000118420.17	4.24208	4.24208	6.59437	6.2953	6.79198	6.98926	6.53401	6.61652	6.62964	6.47928	6.74611	6.46022	4.24208	6.37082	7.45761	7.40322	7.62291	6.89292	6.40616	6.64093	6.33119	7.62398	7.84659	7.55423	7.82615	6.06052	5.79111	6.67203	7.89691	7.46264	7.46431	6.88006
USP13	protein_coding	ENSG00000058056.9	8.58927	7.65725	8.58633	8.30204	8.77956	8.64516	8.72942	8.90298	8.45321	8.63778	8.99679	7.97514	7.95076	8.02605	7.99456	8.91698	8.94701	8.07728	8.12772	7.32857	7.20278	8.27674	8.16584	8.46881	8.48157	7.59914	6.3096	7.1081	8.21389	7.72904	8.21497	6.84992
S1PR1	protein_coding	ENSG00000170989.10	10.4293	9.32111	10.0641	9.71918	10.3675	10.0729	9.67834	10.317	10.1844	9.81817	10.5001	9.36527	9.46772	10.103	9.85299	9.99237	10.2915	9.81479	9.86606	8.57171	6.08557	7.78352	8.44196	8.94836	8.09859	7.24483	6.81566	7.06746	8.14266	9.23049	8.98623	6.61788
ADK	protein_coding	ENSG00000156110.14	9.68153	9.6834	9.57107	9.90529	9.7676	9.86652	9.6581	9.50643	9.67589	9.65219	9.52239	8.96119	8.99445	8.34825	9.63505	9.75857	9.37513	8.74296	8.52259	7.80043	7.82461	9.43703	9.6556	9.4769	9.50731	7.56517	8.36053	8.08082	9.5941	9.75637	9.72556	7.47647
CCT2	protein_coding	ENSG00000166226.13	9.92673	10.0562	11.9652	11.9679	11.9933	12.1578	11.9903	11.8864	11.8987	11.8833	11.7111	11.1349	10.2491	10.5518	12.1225	12.4858	12.1484	11.3563	10.9907	10.3885	10.4613	11.7936	12.1418	11.9917	12.1213	10.0671	10.4504	10.2805	11.4801	11.7236	11.8193	10.3111
ALKBH2	protein_coding	ENSG00000189046.11	5.32923	6.86034	7.7646	7.82219	7.85523	8.47174	7.60495	7.95	8.0711	7.51555	7.80272	7.25225	4.24208	6.97901	8.78591	8.40417	8.43631	7.32411	6.92763	6.58	6.3679	8.75282	9.17195	8.86232	8.92968	7.06045	7.82153	6.34027	8.60893	8.47454	8.70842	5.91565
RPL9	protein_coding	ENSG00000163682.17	13.7851	13.119	12.3525	12.146	12.6947	12.7382	11.6238	12.5482	12.2562	11.7162	12.3732	12.4348	10.651	12.525	13.3161	12.0301	12.6913	12.2874	12.4372	11.6694	12.201	13.2088	14.0518	13.3601	14.2118	11.4692	12.5034	12.1335	14.463	13.9356	14.3331	12.0592
MRPS30	protein_coding	ENSG00000112996.11	10.1132	10.0388	9.47364	9.55994	9.31593	9.64824	9.6415	9.40524	9.36969	9.63251	9.29353	8.85717	9.62065	8.82325	9.69947	10.1668	9.97879	9.08014	8.90535	8.64528	8.90924	9.88408	10.1262	9.98737	10.0593	8.44972	8.6397	8.84684	9.72796	9.88405	9.6359	8.97788
SEH1L	protein_coding	ENSG00000085415.16	9.07004	8.68899	10.429	10.3933	10.5389	10.5133	10.3893	10.4631	10.4117	10.4262	10.327	9.26343	9.1677	8.9663	10.2894	10.6395	10.4146	9.5348	9.34767	8.79499	8.86124	9.80015	9.91139	10.0686	10.1847	8.41224	8.62513	8.7948	9.59651	9.54516	9.77571	8.77385
BEX3	protein_coding	ENSG00000166681.14	6.76426	4.24208	5.86528	5.78715	6.0943	6.27963	5.51676	6.06694	5.75	5.12221	6.12977	5.97827	6.85507	5.69764	7.77731	6.77799	6.31264	5.96787	5.69989	5.35884	5.99163	7.09316	7.60154	6.68993	7.41841	5.78638	5.90343	5.38566	6.50591	4.85164	5.86564	4.24208
PDCD2L	protein_coding	ENSG00000126249.8	7.25581	8.25025	7.93209	7.86895	7.38773	8.16061	7.8643	7.3663	7.79012	7.61339	6.92746	7.21581	7.3301	6.82345	8.03812	8.36935	8.089	7.29859	6.7875	7.19595	7.20278	8.06319	8.45333	8.17272	8.55142	6.12863	7.5845	6.93786	8.88712	8.39326	8.55919	7.80444
SLCO3A1	protein_coding	ENSG00000176463.14	4.24208	4.24208	4.73339	4.90879	4.82897	4.24208	4.78553	4.80704	4.57765	4.24208	4.59919	5.7157	4.24208	6.29135	6.02647	6.42673	6.81629	6.2585	5.63978	7.34653	5.94178	7.13933	8.03549	7.94953	7.90279	7.10888	5.73054	5.43854	8.11584	9.01768	9.08684	6.42349
DTL	protein_coding	ENSG00000143476.18	4.24208	4.24208	10.241	10.2019	10.5709	10.2534	10.4038	10.4818	10.2209	10.3905	10.3904	9.39768	9.36007	8.58769	9.72031	10.1566	9.98358	9.55797	9.24047	8.08149	6.68768	8.51086	8.35165	8.836	8.94554	7.92736	7.45755	6.24227	7.27296	6.8713	8.63776	6.5047
TMEM201	protein_coding	ENSG00000188807.13	7.81931	8.82965	9.78558	9.61853	9.0039	9.91629	9.79064	9.23961	9.82572	9.65382	8.89436	7.89183	8.67286	7.60135	9.12911	10.3961	9.77965	8.59548	7.73179	8.14388	7.26023	8.99728	9.29899	8.98474	8.96122	8.39313	6.70594	7.08114	8.43584	8.38833	8.57189	7.02156
EEF1A1	protein_coding	ENSG00000156508.18	17.8161	17.9661	17.0108	17.0117	17.3316	17.1022	16.9151	17.1401	16.6162	16.3828	17.0373	17.2095	16.0813	16.7744	17.9422	17.2987	17.3468	17.1839	17.0105	16.5806	16.3135	18.0176	18.2148	17.9578	18.1658	16.5344	16.7598	16.1861	18.7769	18.4126	18.3115	16.9742
MRPL19	protein_coding	ENSG00000115364.14	6.51057	6.62901	9.70739	9.57091	9.87398	9.67051	9.95215	9.85457	9.62792	9.88345	9.68245	9.16565	9.18183	9.10468	9.75392	10.4054	10.1312	9.32845	9.39549	8.73562	9.08141	9.77704	9.78692	9.98378	10.0891	8.41856	8.50291	8.97465	9.44114	9.6392	9.6136	8.766
LAPTM5	protein_coding	ENSG00000162511.8	13.8988	14.1494	13.9705	14.0255	13.894	13.9613	13.8788	13.7866	13.7887	13.7649	13.7655	13.4538	13.5368	13.9652	13.8107	13.7188	13.5272	13.0133	12.954	12.6124	12.694	13.8046	13.7331	13.6804	13.2929	12.2198	11.9347	12.198	13.6719	13.4107	12.9287	11.3798
TFEC	protein_coding	ENSG00000105967.16	9.39195	9.21307	9.59856	9.83031	9.74107	9.68426	9.9632	9.73272	9.65395	10.122	9.83112	6.6953	7.52195	6.72379	7.65171	7.51988	7.71296	6.27689	6.15394	6.41421	7.77338	9.34327	9.15351	9.43021	8.92512	6.34159	7.40684	7.54093	7.92038	9.83974	8.13153	6.29135
ITGA4	protein_coding	ENSG00000115232.14	11.2497	11.205	10.4028	9.8277	11.1447	10.3693	10.148	11.083	9.8436	9.76945	10.8079	11.624	11.3327	11.384	11.4449	11.7904	12.0988	11.6466	11.4483	10.9785	9.43269	11.7121	11.6378	11.9821	11.2515	10.4897	10.1765	9.80645	11.8612	12.6372	12.608	10.7087
URB2	protein_coding	ENSG00000135763.10	6.73832	8.19313	10.1059	9.97065	9.35496	9.87374	10.3502	9.67031	10.1192	10.234	9.37054	7.98052	6.33089	8.30574	8.79437	9.90719	9.60404	8.49172	8.47135	7.72055	7.88617	8.95033	8.64064	9.12605	8.93196	7.70684	6.9172	7.83235	8.37505	8.75259	9.16701	8.0579
ADCY3	protein_coding	ENSG00000138031.14	9.15811	8.35808	10.8396	10.2437	10.5977	10.7861	10.3168	10.757	10.7705	10.3589	10.5775	9.59747	9.63611	9.38139	10.5486	11.1307	10.8281	9.97694	9.56535	9.64033	8.40566	10.7015	10.4942	10.0888	10.3468	9.86528	7.82153	8.63546	10.3785	9.89622	10.3134	8.90114
MCAT	protein_coding	ENSG00000100294.13	4.24208	6.55266	8.76338	8.5977	8.15899	8.79481	8.39548	8.25203	8.54768	8.39017	7.84014	7.94791	4.24208	7.95433	9.2488	9.29112	9.1312	8.19152	8.05485	7.83874	7.69288	9.28899	9.50202	9.23876	9.30282	7.38184	7.50651	7.5311	9.19541	9.15433	9.18637	7.58847
PEMT	protein_coding	ENSG00000133027.18	7.17238	7.02521	7.64408	7.54292	7.24189	7.80354	7.1592	7.21522	7.44816	7.28832	7.07498	7.38104	4.24208	6.9667	8.32248	8.15424	8.28099	7.28998	7.43362	7.11411	6.8734	8.48471	8.68308	8.679	8.82578	7.4077	7.22322	6.77789	8.65146	8.18727	8.50726	6.75529
RPS7	protein_coding	ENSG00000171863.15	13.2679	13.3725	12.2581	12.2511	12.4433	12.5765	11.843	12.3664	12.1278	11.7902	12.0548	12.5337	11.7858	12.554	13.1782	12.5664	12.7356	12.5505	12.4283	11.8029	12.2046	13.4341	14.1049	13.6889	14.0149	11.8835	12.73	12.1503	14.3533	14.1815	14.2117	12.2327
MRPL1	protein_coding	ENSG00000169288.18	6.71188	7.93867	8.47363	8.72122	8.59602	8.71122	8.2506	8.30682	8.49505	8.47754	8.44038	8.25365	7.60186	7.44357	8.95897	8.68216	8.48794	7.93131	7.78698	7.5303	7.3685	8.54079	8.83265	8.33218	8.70583	7.17095	7.45755	7.09469	8.75907	8.56463	8.49842	6.88006
XRCC2	protein_coding	ENSG00000196584.3	8.5207	4.24208	8.92363	8.90608	9.21539	8.88339	9.05584	9.13024	8.98618	9.09424	8.91892	8.12846	7.71058	7.83949	8.4673	9.16342	9.13551	8.2454	7.7749	7.27327	6.08557	7.6479	7.81153	8.0075	8.08223	6.74827	6.27045	6.10809	7.42395	7.45315	8.06708	5.85108
WDR75	protein_coding	ENSG00000115368.10	8.64458	8.25491	9.90647	10.1007	10.0572	9.95423	10.0382	9.99004	10.099	10.0398	9.96672	8.58514	7.13759	8.59162	9.63033	9.99996	9.83638	8.92415	8.97524	8.29807	8.34578	9.66915	9.72899	9.96571	10.0436	8.22312	8.61779	8.4665	9.82181	9.8753	9.57426	8.59924
TOMM20	protein_coding	ENSG00000173726.11	10.7921	9.89151	11.0284	11.0426	11.2354	11.1878	11.0082	11.0737	11.026	10.8806	11.0126	10.5544	10.2833	10.3196	11.667	11.6728	11.5729	10.5274	10.4183	10.3116	10.6722	12.0322	12.2846	12.0602	12.2081	10.4761	10.9345	10.5184	12.0204	11.7884	11.8791	10.6115
UTP14A	protein_coding	ENSG00000156697.13	7.65296	8.75284	9.24704	9.40387	9.40484	9.53292	9.54294	9.33962	9.54091	9.44965	9.24305	8.51658	8.29304	8.48146	9.46722	9.86937	9.66797	8.68901	8.28032	8.54119	8.3888	9.5057	9.79734	9.66488	9.65504	7.96245	8.47879	8.23937	9.77991	9.45635	9.81886	7.67547
COX10	protein_coding	ENSG00000006695.12	7.05275	8.02316	8.33552	8.6725	8.42951	8.58476	8.70892	8.67514	8.71272	8.84606	8.6542	7.96973	7.56609	7.82614	8.55631	9.31261	9.08285	7.71217	7.43362	8.70842	7.5928	8.85836	9.18108	9.03417	8.97674	8.12603	6.42041	7.49104	8.49934	9.16299	9.09857	7.84994
ADSL	protein_coding	ENSG00000239900.13	8.91012	8.76919	10.9184	10.8151	10.7134	11.0854	10.6786	10.6101	10.9493	10.7391	10.5792	10.2057	9.56967	10.021	10.9842	11.0873	10.8427	10.0827	10.0403	9.64749	9.25387	10.7137	11.1286	10.9054	11.0939	9.30293	9.89667	9.25781	10.9361	10.6683	10.5643	9.39895
BLMH	protein_coding	ENSG00000108578.15	4.24208	8.87262	9.90514	10.1029	9.98553	9.94855	9.90712	9.88292	9.90836	9.85543	9.75725	9.95264	8.57624	9.51143	10.7718	11.0819	10.6147	9.96366	9.70152	9.64392	8.97835	10.9021	11.1807	10.8242	11.1025	9.03824	9.35123	9.12804	10.8658	10.3423	10.6474	9.14448
LDHA	protein_coding	ENSG00000134333.14	10.043	10.6174	14.341	14.3779	14.944	14.5236	14.1162	14.8115	14.409	14.2975	14.5205	13.773	13.3253	13.3746	14.9812	14.8697	14.9564	13.9845	13.4721	12.8307	12.5403	13.9321	14.3447	14.2941	14.4163	12.363	13.066	12.52	13.3862	13.2171	13.7313	11.8322
NIFK	protein_coding	ENSG00000155438.12	7.88998	9.15709	9.6117	9.69932	9.47576	9.83483	9.53238	9.5734	9.81916	9.55622	9.39824	8.75445	8.08764	8.47296	9.84894	9.94108	9.71772	8.95673	8.84632	8.30718	8.20836	9.59382	10.1024	9.85227	10.149	7.68595	8.86096	8.5316	9.80519	9.76587	9.95403	8.48903
UBE2E1	protein_coding	ENSG00000170142.12	8.95453	8.86656	8.96009	9.17227	9.57825	9.1838	9.06905	9.35103	9.06596	9.33457	9.39449	8.38507	7.90014	8.45147	9.47425	9.1752	8.87396	8.30156	8.27606	8.45375	8.3282	9.45058	9.9345	9.75742	9.4827	8.22312	8.48688	8.38751	9.77351	9.33129	9.72556	8.48903
RPL23	protein_coding	ENSG00000125691.14	13.7758	13.146	12.0485	12.0708	12.0266	12.378	11.3366	11.981	11.8468	11.5431	11.7354	12.0143	11.5858	12.2637	12.9393	12.3848	12.2917	11.7508	11.3925	11.8401	11.8952	13.3371	14.3101	13.6833	13.8502	11.8337	12.8661	11.8733	14.6974	14.525	14.4339	12.0374
RPL38	protein_coding	ENSG00000172809.13	12.0761	12.0976	10.5332	10.3566	10.5724	10.932	9.95374	10.4609	10.3482	10.1361	10.6609	10.6675	9.80523	10.5579	11.5283	10.8088	10.939	10.4992	10.0577	10.0312	10.4185	11.8415	12.8545	12.2691	12.5418	10.1299	11.0547	10.4973	12.9241	12.6544	12.8119	10.1367
TM7SF3	protein_coding	ENSG00000064115.11	9.71255	9.3733	9.44914	9.52973	9.47254	9.58222	9.58031	9.39582	9.31012	9.26168	9.22629	9.89423	9.63953	9.40166	10.5285	10.9175	10.5288	9.69932	9.41688	9.24141	9.12777	10.5587	10.651	10.6964	10.7654	9.21518	9.25999	9.08871	10.2539	9.73717	10.4783	9.3208
CMSS1	protein_coding	ENSG00000184220.12	4.24208	8.31413	8.58966	8.74913	8.57209	8.82991	8.24542	8.45963	8.86075	8.76694	8.4159	8.7607	8.23988	7.69998	9.62718	9.5009	9.20286	8.68252	7.52335	7.97103	7.1831	9.73337	9.81942	9.5022	9.74702	7.4331	8.26965	7.52119	9.97451	9.61415	9.6136	7.89403
ISL2	protein_coding	ENSG00000159556.10	4.24208	4.24208	5.13793	5.17692	5.73769	5.41691	4.92711	5.63672	5.92474	5.00717	5.78805	6.53824	6.45032	7.17311	7.36111	7.07149	7.58523	6.85798	6.47003	7.02713	7.1831	9.1352	9.43874	9.18768	9.0519	7.36872	8.12151	7.46024	9.55238	8.96579	8.60108	7.45691
MARK1	protein_coding	ENSG00000116141.16	4.24208	4.24208	6.75012	6.327	5.91891	6.6521	6.86832	5.68543	6.25454	6.78072	6.04953	5.36982	4.24208	4.82604	5.98398	6.02769	5.42388	5.36264	5.39734	5.26558	5.88976	5.91229	5.913	6.00408	5.37587	5.28983	5.04398	4.61224	5.9833	6.32629	5.83457	5.63207
LGALS9	protein_coding	ENSG00000168961.17	11.0172	11.0061	8.89836	9.21688	8.3958	9.06264	9.04548	8.48062	8.87664	8.93988	8.80305	7.12031	8.71883	7.96653	7.7484	8.79565	7.86714	6.96023	7.1619	7.77429	6.12998	7.63997	8.99426	8.95081	7.69205	7.23036	6.86737	6.29221	7.43492	7.82739	7.96782	5.91565
RPL7A	protein_coding	ENSG00000148303.17	14.321	14.5542	13.7906	13.8106	13.9374	13.9843	13.475	13.8134	13.6021	13.4394	13.5826	14.004	13.1155	13.754	14.6182	13.8634	14.0975	14.0069	14.0341	13.2785	13.5997	14.8613	15.604	15.1419	15.5168	13.2691	14.3392	13.4715	15.8057	15.7158	15.5833	13.8891
MAT2A	protein_coding	ENSG00000168906.13	10.0722	10.6318	12.2168	12.0583	12.0324	12.2886	12.2076	12.1688	12.1191	12.0954	11.8455	11.3784	11.2324	11.1067	11.977	12.5039	12.3294	11.6185	11.5107	11.1383	11.0342	12.5326	12.4905	12.274	12.2985	11.1327	10.7032	11.0469	11.9611	12.222	12.1807	11.0462
EIF4EBP1	protein_coding	ENSG00000187840.5	8.30143	8.29164	9.72337	9.62456	9.64846	9.85442	9.14727	9.59413	9.44192	9.15532	9.49468	8.6165	7.66404	8.15419	10.1427	9.70154	9.50083	8.76766	8.08932	8.34304	8.1293	10.0798	10.5187	10.1109	10.1134	9.36296	8.54224	7.96926	10.7381	10.2693	10.1554	7.86479
SLFNL1	protein_coding	ENSG00000171790.15	4.24208	4.24208	5.85296	5.44706	5.87619	5.56857	6.00767	6.2429	5.75	6.02296	5.6984	5.85439	6.21893	5.88306	5.98398	6.89135	6.91231	6.31291	5.86296	5.52168	5.83532	6.68653	6.42294	6.57594	6.47876	5.64552	4.24208	5.70851	5.9833	6.669	5.41877	6.09078
GMPS	protein_coding	ENSG00000163655.16	8.04241	8.41742	10.5397	10.7155	10.6429	10.7243	10.74	10.5435	10.8247	10.662	10.4767	9.04034	8.89504	8.75829	10.4379	10.7788	10.3732	9.17777	9.01152	9.0652	8.29238	9.90883	10.0721	9.95476	10.1333	8.58492	8.0022	8.23937	9.49395	8.99197	9.63388	8.59038
IFRD2	protein_coding	ENSG00000214706.10	7.78262	8.29164	11.0664	10.971	10.3588	11.2065	10.9641	10.415	11.043	10.7353	10.0953	9.53694	9.85746	9.00806	10.9181	11.5977	11.0344	10.2062	9.8717	9.5704	8.92099	11.048	11.3121	11.0729	11.1991	9.34984	9.7435	9.03453	11.2239	10.7701	10.8942	9.44878
SLC25A10	protein_coding	ENSG00000183048.12	4.24208	5.5511	9.09966	9.06764	8.66551	9.03069	8.80863	8.73869	8.87348	8.55641	8.36565	8.35643	9.46579	8.13271	9.28525	9.76303	9.67094	8.73671	8.18346	8.42895	7.26023	9.10122	9.53443	9.18768	9.44498	7.97968	7.99084	7.41809	9.21443	8.83448	9.62985	7.35481
MYG1	protein_coding	ENSG00000139637.14	9.22985	8.97758	9.40546	9.10481	8.8182	9.35178	8.87871	8.81141	9.33332	8.98718	8.89081	8.42107	7.62983	8.69026	9.19659	9.29575	9.15052	8.62958	8.4336	8.42059	7.92187	9.44607	10.1167	9.72054	9.72096	8.07088	8.31581	8.12701	9.73675	9.11616	9.43786	8.60806
AL121900.1	protein_coding	ENSG00000284776.1	7.55459	6.98009	6.71284	7.10952	7.26476	7.06845	7.04281	6.8241	7.19445	7.03744	6.99647	6.28869	4.24208	6.4992	7.10002	7.07882	6.67674	6.62712	6.64499	5.95063	5.3527	7.18402	7.29649	7.30561	7.22895	6.47468	4.24208	5.95758	7.00323	5.72182	6.82516	5.97689
SLC25A26	protein_coding	ENSG00000144741.17	8.58574	7.7921	8.36889	8.05551	7.93273	8.21105	8.1899	7.80963	8.02605	7.95396	7.91216	7.92574	7.05665	7.83283	8.79718	8.21767	8.41157	8.07232	8.38298	8.21339	7.56286	8.72331	9.26934	8.96302	9.06441	7.48257	7.85954	7.79186	8.90674	8.4976	8.99253	7.35481
CDC20	protein_coding	ENSG00000117399.14	4.24208	4.24208	11.437	11.2395	10.909	11.5445	11.1135	10.9473	11.5094	11.1902	11.072	10.8201	10.8939	10.5689	10.8229	11.2563	11.1406	11.4445	10.6119	8.93056	7.26023	9.29651	9.86118	9.72913	10.0309	8.65606	7.61453	6.81142	9.14675	8.05649	9.75919	5.7827
REXO4	protein_coding	ENSG00000148300.12	9.28738	8.39651	10.3833	10.1847	10.112	10.4129	10.1693	10.0107	10.3853	10.0019	9.71584	9.28525	9.1147	9.15863	10.25	10.3925	10.1516	9.59463	9.34565	8.93643	9.00067	10.5324	10.5339	10.3755	10.5185	8.9925	9.31089	8.82305	10.6993	10.0612	10.5027	9.01145
TCP1	protein_coding	ENSG00000120438.12	10.2067	10.6442	12.8109	12.8865	12.7559	12.9148	12.7987	12.6334	12.9531	12.7903	12.5022	11.8294	11.0019	11.1129	12.7407	13.1389	12.6067	11.9558	11.7296	11.1421	11.0569	12.3502	12.5469	12.3571	12.6716	10.9195	11.3169	10.8387	12.116	11.8216	12.0959	11.0266
WARS2	protein_coding	ENSG00000116874.12	6.8147	4.24208	8.07483	8.18817	7.74125	8.39672	8.11235	7.56625	8.13613	8.29294	7.68002	7.60087	6.49835	7.02718	8.29486	8.16105	7.88786	7.38997	7.04462	6.86036	6.62958	8.46254	8.13317	8.47566	8.11476	6.61845	6.84176	6.36365	8.15587	7.84915	7.27851	7.09999
CCNA2	protein_coding	ENSG00000145386.11	4.24208	6.19328	11.1349	11.0216	11.2321	11.0614	11.1471	11.1353	11.1727	11.2788	11.2496	10.3189	10.3315	9.85789	10.4098	10.8779	10.7203	10.7533	10.0086	9.24614	6.94586	9.08393	9.35047	9.45461	9.8468	8.48021	7.68694	7.01136	8.12931	8.0627	9.16701	5.70994
NFATC4	protein_coding	ENSG00000100968.14	4.24208	4.24208	6.75012	7.24306	7.4354	6.42508	7.27177	7.42994	6.25454	6.56845	7.32998	7.22501	7.29542	7.68525	7.58118	6.42673	7.1133	6.4949	8.15586	6.41421	7.78636	9.83155	9.8865	9.01788	9.48425	7.01026	6.94145	8.08082	8.71965	7.60637	6.868	6.8191
SRPK1	protein_coding	ENSG00000096063.16	8.89595	7.51605	11.0748	10.9442	11.0168	11.045	11.0878	11.0201	11.0542	11.0759	10.8752	10.2228	9.00244	9.98418	11.0615	11.6642	11.2747	10.3064	9.80985	9.82549	9.71824	11.2813	11.2587	11.355	11.128	9.86759	9.76687	9.85996	10.914	10.841	10.9258	9.64109
PDCD5	protein_coding	ENSG00000105185.12	9.46472	7.60685	8.8699	8.8836	8.89007	9.3892	8.48378	8.74365	9.18558	8.96635	8.8837	9.12991	8.43769	8.68659	9.92659	9.53786	9.46871	9.21414	8.3428	8.34304	8.44695	9.92347	10.1577	9.80156	10.3184	8.05473	9.08494	8.59388	10.2104	10.1113	10.2622	8.37997
DNMT3B	protein_coding	ENSG00000088305.18	4.24208	4.24208	5.72184	5.63056	5.91891	5.48034	5.63382	5.97786	5.33148	5.31211	6.07686	6.96349	4.24208	6.29135	7.20695	7.19104	7.64139	6.91572	6.53094	6.18264	5.99163	7.61591	7.47237	7.70249	7.70282	6.47468	5.44746	6.26748	7.03268	5.79133	6.88199	6.38092
FAM207A	protein_coding	ENSG00000160256.13	4.24208	6.33068	9.46552	9.37375	8.97685	9.6313	9.11224	8.76822	9.27219	9.22709	8.78025	8.40518	8.00497	8.27179	9.50891	9.39695	9.26129	8.9269	8.4336	8.07082	7.99068	9.12959	9.65396	9.23876	9.59316	7.72744	8.22195	7.46024	9.47306	8.73331	9.25348	7.14992
MRM3	protein_coding	ENSG00000171861.11	7.43308	7.77267	9.32593	9.35754	9.05222	9.47872	9.21618	9.06039	9.3652	9.15761	8.85125	8.31875	7.52195	7.75038	9.66147	9.5941	9.3269	8.40768	8.42592	8.20367	7.501	8.89188	9.65887	9.16461	9.41602	8.03015	7.5845	7.69851	9.21443	8.58198	9.18912	7.84994
RCC2	protein_coding	ENSG00000179051.14	9.76176	10.6138	12.8662	12.9809	12.4123	12.7336	13.1321	12.4493	12.8788	13.0382	12.4526	11.6107	11.989	11.3823	12.3148	12.7556	12.6288	12.0562	11.6399	11.3725	10.3658	12.2559	12.1215	12.3434	12.1555	11.051	10.7272	10.3444	12.0013	11.8739	11.976	10.4521
RUVBL2	protein_coding	ENSG00000183207.14	8.64797	9.17435	11.0418	10.9272	10.6599	11.1816	10.8014	10.6182	11.2032	10.8625	10.5598	10.1474	11.1894	9.91382	11.3027	11.5565	11.3424	10.5373	10.1289	10.1495	9.81264	11.1988	11.5975	11.3369	11.5355	9.90395	10.247	9.64195	11.2918	11.0128	11.035	9.56631
MRPS27	protein_coding	ENSG00000113048.17	9.67326	9.05689	10.7245	10.7098	10.9379	10.7662	10.7331	10.8758	10.5994	10.67	10.7684	10.574	10.7964	10.8525	11.2105	11.3145	11.3406	10.4265	10.4657	10.0064	9.7482	11.4615	11.7104	11.6536	11.6023	10.1144	10.2518	10.1967	11.7944	11.1577	11.331	10.1786
RPSA	protein_coding	ENSG00000168028.14	14.4536	14.6838	14.1634	14.2797	14.1991	14.3537	13.8855	14.0086	13.984	13.846	14.0061	13.695	12.9449	13.4804	14.618	14.0233	14.1138	13.7715	13.6562	13.1978	13.1202	14.4399	15.1465	14.7274	14.9573	13.0018	13.8881	13.0083	15.2177	14.987	14.8709	13.2198
RPL22	protein_coding	ENSG00000116251.11	13.0538	12.8896	11.6228	11.5976	11.8312	11.9067	11.3717	11.6925	11.4733	11.3122	11.7178	12.0555	10.1304	11.6864	12.852	11.9462	12.0009	11.9638	11.8914	10.7939	11.2059	13.0444	13.5527	12.9402	13.4382	10.9846	11.9019	11.2114	13.6033	13.3369	13.2008	11.4873
PNPT1	protein_coding	ENSG00000138035.15	8.34387	9.00818	9.31392	9.66022	9.10938	9.49909	9.6697	9.19504	9.45679	9.74675	8.85671	8.27568	8.68615	8.11091	9.32858	10.2534	9.7824	8.51381	8.30145	8.14388	8.3282	9.60194	9.81942	9.85096	9.79278	7.75778	8.26024	8.2866	9.28806	9.62881	9.80462	8.36964
RPL39	protein_coding	ENSG00000198918.8	12.9837	12.8002	11.1541	10.9502	11.57	11.4121	10.3013	11.4729	10.9027	10.7034	11.3641	11.5203	10.5043	11.9826	12.1543	11.2799	11.5808	11.3322	11.0151	10.6228	11.1521	12.4493	13.4451	12.9535	13.1639	10.8618	12.0643	11.2748	13.6196	13.6724	13.6353	10.8339
PLTP	protein_coding	ENSG00000100979.15	4.24208	4.56987	7.13265	7.8009	7.46193	7.5905	7.66465	7.32668	7.35026	7.32193	7.50417	6.36004	4.24208	7.05066	7.66416	7.61274	7.08631	6.77281	6.58918	7.02713	6.82287	9.40722	9.70071	9.06847	8.92968	7.74774	7.7149	6.79476	9.56724	7.76767	8.24174	8.12099
RPUSD4	protein_coding	ENSG00000165526.9	8.64458	8.56712	9.57694	9.66754	9.48698	9.72473	9.61873	9.45748	9.4715	9.36868	9.43516	9.24351	8.69274	9.06002	10.1002	10.2205	10.0874	9.35719	9.02425	8.94228	8.95568	10.1029	10.311	10.1541	10.3612	8.49223	8.97444	8.65805	10.0558	9.86472	9.93945	9.01807
NDUFAF2	protein_coding	ENSG00000164182.11	6.60058	7.65725	6.41803	6.65736	6.90432	6.96182	6.55155	6.7346	6.6755	6.67876	6.78593	6.87194	4.24208	6.3317	7.69482	7.74152	7.81938	6.20166	6.21234	6.41421	6.71582	7.67918	8.79446	8.11243	8.56322	6.19321	7.40684	6.76081	8.11584	8.17012	8.53778	6.88006
COMMD9	protein_coding	ENSG00000110442.12	8.77421	8.67518	8.75599	8.98327	8.66268	9.02421	8.6728	8.71613	9.02947	8.70852	8.69745	8.56026	8.67952	8.14349	8.97145	9.37085	9.0626	8.35968	7.79896	8.22305	7.60754	8.67018	9.09433	8.86492	8.89276	7.66474	7.62931	7.54093	8.8511	8.30708	8.19319	7.5148
SCO1	protein_coding	ENSG00000133028.12	8.54634	9.01914	9.64724	9.89908	9.53874	9.84098	9.81087	9.52958	9.62416	9.9878	9.40321	9.17035	8.65945	9.26574	9.72031	10.4351	10.1051	9.26269	9.34158	8.9539	9.22574	9.70915	9.96915	10.0262	9.94912	9.08257	8.81037	9.20362	9.75417	9.50712	9.70078	9.04426
DDX10	protein_coding	ENSG00000178105.11	7.51773	8.40909	8.99815	9.33564	9.17432	9.17603	9.32784	9.12834	9.07425	9.29337	8.92239	8.46388	7.41324	7.81942	9.36688	9.77524	9.15902	8.68577	7.95152	7.92433	8.25565	9.2247	9.5696	9.25869	9.34611	7.55366	8.0022	7.98369	9.11675	8.83086	9.12462	7.75744
RPL34	protein_coding	ENSG00000109475.16	13.4315	13.0662	11.3228	11.26	11.3842	11.6205	10.5898	11.1794	10.9863	10.7081	11.3151	11.9571	10.6662	11.8006	12.5958	11.7586	11.6697	11.8526	11.8484	11.1472	11.7174	12.8859	13.8311	13.0998	13.6577	11.2903	12.4142	11.6967	14.2343	14.0371	13.943	11.7272
PTCD2	protein_coding	ENSG00000049883.15	9.61743	9.05422	8.23261	8.40751	8.44607	8.37308	8.56697	8.4414	8.41884	8.43642	8.68931	7.42147	6.94832	7.31485	8.78591	8.72635	9.03975	7.57088	7.88572	7.21569	7.665	9.31144	8.75217	9.23071	9.15485	7.09292	7.45755	7.60795	8.70178	9.1915	8.60931	7.81977
ARHGAP10	protein_coding	ENSG00000071205.12	4.24208	4.24208	6.26819	6.38815	6.11232	6.06176	6.28174	6.06694	5.92474	6.29819	5.6984	6.00158	7.38881	5.5542	7.12753	6.93256	6.1584	5.99107	5.17686	7.25434	5.71805	8.13797	8.13317	7.82061	7.60275	6.99311	6.58652	5.70851	8.39745	7.80529	7.81897	5.91565
TEDC2	protein_coding	ENSG00000162062.15	4.24208	6.48826	9.01186	8.89613	8.3821	9.13855	8.70892	8.29671	9.07425	8.77894	8.22611	8.23128	7.62289	7.29546	8.52951	8.90893	8.1243	8.31841	7.95687	7.19595	6.0395	7.45324	7.78164	7.37385	7.6085	6.88552	5.84863	5.66801	7.499	5.91886	7.13551	5.11328
PPAN	protein_coding	ENSG00000130810.20	9.2048	8.84206	11.2948	11.2561	10.5481	11.3642	10.9762	10.7435	11.1918	11.1852	10.5764	8.98005	9.55889	9.13998	10.5149	10.7936	10.5475	9.41301	9.62672	8.83953	8.87339	10.5896	10.8101	10.37	10.6157	8.68775	9.25054	8.87795	10.8415	10.4381	10.2118	9.19793
PTDSS1	protein_coding	ENSG00000156471.13	10.2474	10.7326	11.1961	10.9669	11.1366	11.1859	11.055	11.1536	11.23	11.0753	11.0028	10.5481	9.91492	10.2897	11.3349	11.8874	11.6566	10.7331	10.4008	10.1317	9.71487	11.1442	11.2128	11.2274	11.2918	10.0969	9.68509	9.60992	11.1161	10.8247	11.0494	9.71217
NUP93	protein_coding	ENSG00000102900.13	9.60182	10.1275	10.85	10.9131	10.5709	10.8917	10.9183	10.4936	10.9834	11.0019	10.4372	9.47565	8.59045	8.97535	10.01	10.7909	10.2373	9.82069	9.28347	9.38128	8.42232	9.46177	9.899	9.81103	9.80523	8.51597	8.12151	8.13349	9.53233	9.80328	9.86934	8.08347
GPI	protein_coding	ENSG00000105220.17	11.1273	10.7116	13.2646	13.0878	13.6193	13.227	12.9512	13.5238	13.2963	13.0007	13.3589	12.4879	12.4775	12.2178	13.8451	13.7307	13.7288	12.8323	12.3019	12.2133	11.5705	13.201	13.2478	13.1841	13.2539	11.8254	11.8829	11.6384	12.866	12.4557	12.7308	11.5168
APEX1	protein_coding	ENSG00000100823.12	10.9449	10.0252	11.8833	11.8871	11.7205	12.0913	11.5475	11.6676	11.9199	11.5765	11.66	10.1402	10.0325	9.83324	11.5509	11.5854	11.5012	10.32	10.0907	10.3273	10.4019	11.7121	12.0697	11.7587	11.8684	9.93722	10.6997	10.5172	12.082	11.6725	11.59	10.8208
MRPS17	protein_coding	ENSG00000239789.6	7.44099	6.93343	8.09141	8.00532	8.05034	8.37988	7.67629	7.99248	7.74205	7.77288	7.95028	7.60788	7.90586	7.49533	8.66804	8.91095	8.42576	7.52047	7.34603	7.54588	7.43631	8.47145	9.05015	8.679	8.93196	7.27332	7.53822	7.62653	8.70627	8.09941	8.14861	7.07434
FAM117B	protein_coding	ENSG00000138439.12	9.18164	9.46834	7.84242	7.72379	8.21811	7.88725	8.0836	8.18778	7.53161	7.76076	8.10867	6.09058	4.24208	7.16241	7.73667	7.95689	8.13299	6.59885	6.71163	6.00068	6.4722	7.36911	7.38717	8.04948	7.76582	6.39647	6.10052	6.53698	7.42395	7.29193	7.62027	6.5047
RAVER2	protein_coding	ENSG00000162437.14	7.30009	6.23407	6.81007	6.70524	7.17095	6.75264	6.73828	7.21522	6.80442	6.86406	7.21981	6.65426	6.43392	6.13914	7.54118	8.05166	7.80855	6.77281	6.30407	6.30363	7.26023	7.83296	7.82331	7.49436	7.54394	6.025	5.9558	7.0397	7.01803	5.79133	7.13551	6.75529
IMP4	protein_coding	ENSG00000136718.10	10.3402	9.87804	10.7381	10.5871	10.2881	10.8816	10.5827	10.3564	10.6473	10.5822	10.3158	10.4817	9.12692	10.4647	11.4838	11.3027	11.6343	10.838	10.7183	9.92319	10.1384	11.7046	11.8762	11.5155	11.7831	9.82318	10.1205	10.1225	11.3736	10.9467	11.1937	10.013
EEF1B2	protein_coding	ENSG00000114942.14	12.7237	12.7322	12.0383	12.0957	12.2415	12.2482	11.6356	12.0682	11.8948	11.6242	11.9422	12.3265	11.3599	12.0537	12.9049	12.2301	12.3911	12.1096	12.0998	11.4626	12.0851	13.0791	13.874	13.4141	13.7814	11.5702	12.6207	11.9146	14.5727	14.5436	14.3341	12.1776
HDHD5	protein_coding	ENSG00000069998.12	6.19621	7.95023	9.07376	8.70136	9.50759	9.26476	8.5855	9.56362	8.95658	8.51393	9.53605	8.91152	8.00497	8.84316	10.3575	10.426	10.4427	9.32013	9.07899	8.53346	8.76017	10.2457	10.5033	10.0309	10.5132	8.4059	9.12687	8.78662	10.2339	9.47965	10.1127	8.85008
TRIM46	protein_coding	ENSG00000163462.18	4.24208	4.24208	7.99898	8.15927	8.1428	7.75713	8.08939	8.06987	8.01456	7.99585	8.05886	7.34783	8.01028	7.92335	7.79438	7.23743	7.45881	7.47578	7.53776	7.34653	6.3679	8.37027	8.00998	7.89423	7.8457	7.48257	5.9558	6.43136	7.64754	7.83468	7.68442	6.5047
KNOP1	protein_coding	ENSG00000103550.14	4.24208	8.2688	9.15123	9.05205	9.02386	8.96908	8.93594	9.12834	9.07425	9.09424	8.84027	8.10894	8.25782	7.64773	8.76597	9.47799	9.12904	8.38787	7.81674	7.49862	7.84956	8.68173	8.79743	8.71122	8.82333	7.85447	6.81566	7.36356	8.75907	8.19294	8.25757	7.95077
EIF3L	protein_coding	ENSG00000100129.18	12.3242	13.0946	12.2873	12.4916	12.5137	12.2944	12.2811	12.4381	12.3156	12.0993	12.2368	12.1258	10.8139	12.0836	12.7738	12.4829	12.4295	12.0763	11.6547	11.6543	11.3155	13.0999	13.1938	13.051	13.0082	11.656	11.7726	11.2594	13.5701	13.2191	12.9371	11.798
FKBP4	protein_coding	ENSG00000004478.8	8.98697	9.70052	11.8716	11.7628	11.6367	11.9616	11.6919	11.559	11.7515	11.6287	11.2122	10.3189	10.5906	9.88052	11.5266	12.3116	11.7143	10.4713	9.83317	9.98389	10.0233	11.315	11.851	11.5307	11.6376	10.126	10.3323	10.0304	11.0742	10.8887	11.0933	10.0458
RRP15	protein_coding	ENSG00000067533.6	7.80108	7.65016	8.61113	8.70706	8.45592	8.82246	8.74415	8.49247	8.74427	8.83748	8.41343	7.94791	7.07733	7.52051	8.78591	9.09062	8.79154	8.04216	7.88572	7.92433	7.96811	8.3939	8.73985	8.47907	8.55438	7.68595	7.52245	7.72458	8.19481	8.38338	8.39262	7.96461
RPS13	protein_coding	ENSG00000110700.7	13.0064	13.1573	11.821	11.7577	11.7507	12.1317	11.1987	11.5335	11.7329	11.4332	11.6277	12.3933	10.5376	11.9255	12.9046	12.1701	12.1002	12.1382	11.8959	11.2613	11.6953	13.0366	13.7144	13.2301	13.5812	11.3898	12.4672	11.6161	14.4245	14.0989	13.8504	11.7689
GOT2	protein_coding	ENSG00000125166.13	7.16279	8.59307	11.484	11.4215	11.4189	11.5283	11.2785	11.3864	11.4142	11.3107	11.189	10.2114	9.81733	10.1662	11.3459	12.0768	11.8054	10.3273	9.90097	9.86291	9.87733	11.2001	11.3322	11.3834	11.3457	10.1241	9.60582	9.97579	11.0655	10.6764	11.0151	10.1029
SSBP2	protein_coding	ENSG00000145687.16	7.7888	9.14962	6.81007	7.0468	7.6232	6.92436	7.01211	7.17101	6.49904	6.9961	7.41728	7.03888	6.29465	7.31485	7.51387	8.607	7.93342	7.0957	7.03439	7.32857	7.1831	8.13797	8.70859	8.80105	8.29578	6.88552	7.94448	7.27166	8.18195	8.50217	8.82606	7.57041
SRRD	protein_coding	ENSG00000100104.13	7.13364	8.22198	8.54917	8.5977	8.69072	8.89527	8.51635	8.69578	8.75463	8.57719	8.69542	8.39315	8.42188	8.37133	9.15779	9.62018	9.277	8.2498	8.17432	8.47005	8.26492	9.31639	9.55739	9.3765	9.37649	8.39313	8.68255	8.22124	9.20812	9.07696	8.90838	8.68504
COPS2	protein_coding	ENSG00000166200.15	9.64138	8.69926	9.89845	10.1888	10.1906	10.0592	10.1024	10.1637	10.147	10.0766	10.0396	10.059	8.50302	9.56831	10.5775	10.7985	10.4048	10.0529	9.81425	9.47291	9.65988	10.4948	10.5932	10.4502	10.4987	9.29952	9.75356	9.53877	10.1243	10.0566	10.2674	10.0778
PFAS	protein_coding	ENSG00000178921.14	8.16124	10.0143	11.3946	11.3006	10.8892	11.252	11.586	11.0247	11.5022	11.4473	10.9608	9.67882	9.97154	9.24594	10.6081	11.3349	11.186	10.1227	9.88989	9.13829	8.7732	10.7561	10.582	10.8468	10.7513	9.00512	8.36053	8.3983	10.0939	10.4032	10.2372	8.508
DUSP3	protein_coding	ENSG00000108861.9	7.35983	7.22155	9.31492	9.27365	9.24024	9.40091	9.2832	9.31484	9.3652	9.29546	9.4057	7.62178	7.76197	8.15419	8.71635	8.76254	8.64775	8.03707	8.01441	7.82608	8.08806	9.46623	9.35854	9.33767	9.27621	7.90046	7.89657	8.55587	8.55019	8.18727	8.08495	8.30599
P2RY11	protein_coding	ENSG00000244165.2	8.70437	7.04724	9.64084	9.17021	9.50602	9.48345	8.8653	9.32811	9.54886	8.79675	9.38823	7.89753	4.24208	7.5534	9.25085	8.81516	8.42576	8.05228	8.32227	7.49862	6.7704	9.36967	9.06256	8.30553	8.17768	8.03839	6.27045	6.70825	9.88642	7.92622	7.32983	7.6063
ZMAT3	protein_coding	ENSG00000172667.11	8.12759	8.14373	9.37784	9.63356	9.50128	9.47714	10.1074	9.56362	8.8703	9.75284	9.47826	9.12023	9.73197	9.73196	9.74668	10.0437	9.89987	8.57111	9.31903	9.63313	9.49686	10.7894	10.3388	10.5634	10.239	9.33659	9.04175	8.99607	10.3686	11.012	10.5148	8.99811
LYL1	protein_coding	ENSG00000104903.5	10.2009	11.1186	8.03373	8.39342	8.16701	8.01087	8.01824	8.13194	7.88797	8.02648	8.04613	6.72199	6.43392	7.77145	7.84985	7.90094	8.26923	6.70853	7.89132	6.26456	7.51672	8.18212	9.18789	9.2001	8.71379	7.21574	7.85954	7.30683	9.51455	9.19432	9.40282	7.02156
ITGB3BP	protein_coding	ENSG00000142856.17	8.38509	8.0821	7.70716	7.59965	8.38553	7.7831	7.63312	8.12433	7.70669	7.92714	8.35023	8.28874	7.17637	7.58555	8.36862	8.18129	7.78109	8.15914	7.66784	7.00451	6.43835	7.6479	8.56583	8.04488	8.06569	6.76874	7.20346	6.59654	7.51973	7.72904	7.01456	7.41696
XK	protein_coding	ENSG00000047597.7	4.24208	4.24208	5.73566	5.63056	5.57955	5.59639	5.89593	5.86144	6.12378	5.69542	5.64092	5.97827	4.24208	5.29219	6.32244	6.23598	6.29639	6.07965	6.07157	6.22426	6.59955	7.19497	6.80033	6.96395	7.11144	5.87141	5.84863	6.16349	6.79466	6.61768	6.98904	6.29135
PM20D2	protein_coding	ENSG00000146281.6	9.6716	9.1117	9.16468	9.11127	9.65131	9.29913	9.41318	9.61592	8.93549	9.22709	9.54846	9.32582	8.46109	9.30931	10.1294	10.391	10.4591	9.61856	9.3211	8.44553	9.00067	10.6388	10.2922	10.6617	10.7246	9.06661	9.52193	8.94925	9.8943	9.83071	10.1969	9.5527
GALNT6	protein_coding	ENSG00000139629.16	7.14342	6.25398	7.77346	7.55573	7.94213	7.7831	7.81608	8.05393	7.86893	7.7049	7.74467	6.61192	7.49935	7.46103	7.73076	7.58755	8.10676	6.6953	7.46417	7.69289	7.87407	9.06349	8.90336	8.97271	8.98114	7.87304	7.37199	7.68971	9.10321	9.15433	8.81543	8.16953
PPP2R3B	protein_coding	ENSG00000167393.18	8.34387	7.00283	7.5848	7.67777	7.41517	7.64258	7.54261	7.42994	7.63321	7.3136	7.48056	7.79111	6.1384	7.21509	7.86069	7.85958	7.67762	7.65999	7.79896	7.69289	7.27887	8.00902	8.50887	8.46194	8.24163	7.21574	7.38952	6.70825	7.93582	8.61608	7.43655	6.65357
PPP2R3B	protein_coding	ENSG00000167393.18_PAR_Y	8.34387	7.00283	7.5848	7.67777	7.41517	7.64258	7.54261	7.42994	7.63321	7.3136	7.48056	7.79111	6.1384	7.21509	7.86069	7.85958	7.67762	7.65999	7.79896	7.69289	7.27887	8.00902	8.50887	8.46194	8.24163	7.21574	7.38952	6.70825	7.93582	8.61608	7.43655	6.65357
KLF3	protein_coding	ENSG00000109787.13	9.37776	9.22968	7.07582	7.34289	6.98059	7.26734	7.74053	6.96134	7.58722	7.61339	7.21981	8.50172	9.3476	8.4601	8.43876	8.61939	8.83467	8.1212	8.02463	6.69921	6.84837	8.09241	8.42281	8.71412	8.24163	6.94037	7.62931	7.28348	7.77339	7.84194	7.86804	7.33347
MIS18A	protein_coding	ENSG00000159055.4	5.23825	7.42734	7.88388	8.23639	7.81994	8.31755	8.25576	7.85183	8.35663	8.09067	7.85118	7.90888	5.49034	6.94174	8.54966	8.26267	7.94828	8.28451	7.38652	7.38178	5.71805	7.48021	7.56683	7.75996	7.73467	6.72748	5.73054	6.24227	6.82889	7.55417	7.33988	5.54812
ATXN7L1	protein_coding	ENSG00000146776.14	6.60058	7.19233	7.22685	7.66012	7.4354	7.25243	7.7806	7.73138	7.18411	8.04155	7.92961	6.95237	7.28661	7.68525	7.71291	7.60271	7.98719	7.01392	7.03439	6.75508	6.65894	7.79069	7.73872	7.98843	7.23645	6.82838	4.24208	7.09469	7.68465	7.32361	7.44587	6.75529
RPL6	protein_coding	ENSG00000089009.15	14.2169	13.9271	13.4069	13.5138	13.4471	13.5817	13.0498	13.2906	13.4066	13.1387	13.163	13.3411	12.3733	12.9839	14.1754	13.7308	13.6565	13.216	12.8302	12.9966	12.9733	14.4818	14.9606	14.511	14.6937	12.8714	13.7194	12.9735	15.4568	14.8806	14.8154	13.2946
RPL19	protein_coding	ENSG00000108298.11	14.4631	14.6401	13.4888	13.5574	13.5373	13.8106	12.933	13.4146	13.4963	13.2214	13.3462	13.4269	12.4948	13.3916	14.1157	13.6274	13.6185	13.2132	12.9366	12.8668	12.8413	14.3051	14.9867	14.499	14.5918	12.8998	13.6299	12.8783	15.4235	15.106	15.0366	13.1572
XYLB	protein_coding	ENSG00000093217.11	4.24208	4.24208	6.40221	6.17774	6.0943	6.23259	6.3546	6.52359	6.37312	6.7307	6.02157	5.82796	4.24208	5.24041	6.73046	6.98044	7.10436	5.40282	5.72875	5.72593	5.99163	7.0575	6.45488	7.01275	6.94671	6.12863	4.24208	5.95758	6.46222	7.29193	7.27851	4.24208
URB1	protein_coding	ENSG00000142207.7	8.29279	9.77837	10.5431	10.6184	10.5039	10.2987	11.0996	10.664	10.5116	10.9458	10.4072	9.25018	9.9121	9.65715	9.94821	11.2638	10.9677	9.44395	9.43606	8.83325	9.31746	10.5121	10.4477	10.6891	10.6444	8.68251	8.279	9.33546	9.5298	10.4141	10.3579	8.7016
WDR43	protein_coding	ENSG00000163811.12	9.01607	8.61495	10.4679	10.4839	10.5023	10.7675	10.7559	10.7154	10.5398	10.7322	10.5277	9.58522	7.16677	9.31645	10.7099	11.3969	11.1433	9.56326	9.38763	9.0652	8.92099	10.8322	10.8901	10.8605	10.8887	8.75906	8.77782	9.08205	10.1591	10.5089	10.5376	9.15653
RPL17	protein_coding	ENSG00000265681.7	13.9759	13.9586	12.45	12.3836	12.3627	12.6914	11.9109	12.2137	12.3147	11.9226	12.2919	13.0353	11.6477	12.4717	13.8168	12.8296	12.979	13.0252	12.8709	12.3386	12.6668	14.0971	14.6789	14.0391	14.6494	12.3992	13.4272	12.5061	15.0004	14.701	14.7456	12.7928
ACBD7	protein_coding	ENSG00000176244.7	4.24208	4.24208	5.18745	5.26274	5.20412	5.27581	5.17271	5.03611	4.90878	5.3538	5.235	6.19352	7.24173	5.79411	6.3868	6.7128	6.42098	6.58449	5.06959	5.72593	5.03685	5.85291	6.11391	5.61523	5.97515	5.04137	5.44746	4.76415	5.6901	5.16436	5.73599	5.11328
TBRG4	protein_coding	ENSG00000136270.14	9.61225	9.11426	11.2298	11.2182	10.6754	11.3587	11.1595	10.6542	11.3005	11.1585	10.4696	9.42152	9.7589	9.15332	10.8264	11.0913	10.7662	9.95025	9.39353	9.39838	8.94996	10.4695	10.8592	10.7856	10.7704	9.15229	9.1165	8.92711	10.4696	10.4357	10.2648	8.82007
NUP35	protein_coding	ENSG00000163002.13	4.24208	4.24208	8.05564	8.02835	7.70298	8.23375	7.71443	7.79528	8.08215	8.14282	7.65078	6.95237	7.48408	6.70893	7.5746	8.05897	7.6954	7.31565	7.04462	7.46621	6.92212	7.42575	7.47986	7.38123	7.49506	6.66313	6.3476	6.55713	7.07573	6.95544	6.58795	6.9944
FKBP1A	protein_coding	ENSG00000088832.17	10.0066	9.81812	12.1376	11.9197	12.2623	12.2457	11.7473	12.0744	12.024	11.8475	12.0711	11.7087	11.5618	11.7728	12.1894	12.2847	12.1353	11.7897	11.3643	10.9898	10.6209	11.8411	12.0028	11.9842	12.0139	10.711	11.019	10.6525	11.7523	11.2648	11.6941	10.4521
CCNG1	protein_coding	ENSG00000113328.19	9.1	10.2991	10.1751	10.2388	10.7385	10.5017	10.3223	10.5148	10.0759	10.0423	10.4696	10.3008	10.628	10.3006	11.5866	11.4158	11.4054	10.0802	10.0214	9.88126	10.3464	11.6823	11.6583	11.6614	11.8296	9.74014	10.481	9.86385	11.7122	11.5645	11.639	10.0163
SLC39A3	protein_coding	ENSG00000141873.11	8.01109	8.40491	9.83824	9.51194	9.31593	10.077	9.51104	9.29808	9.65026	9.15301	9.1864	9.27874	8.99445	9.09641	10.3171	10.6285	10.2353	9.57554	9.32316	8.9481	9.23518	10.0579	10.4524	10.1815	10.1838	8.9925	9.14738	8.91591	10.7282	10.4535	10.3209	8.92248
RFC3	protein_coding	ENSG00000133119.13	4.24208	4.24208	9.96204	9.78122	9.98553	10.0077	9.84623	9.87504	9.71528	9.81236	9.69874	9.38157	8.33588	8.56786	9.61769	10.2205	9.68719	9.57554	8.8144	7.88828	6.74338	8.63495	9.00972	8.87271	9.10933	7.51856	8.01346	6.81142	8.01784	7.53633	8.58864	6.68834
ADAM15	protein_coding	ENSG00000143537.14	8.41724	8.09255	9.11012	9.14104	8.97912	9.07314	9.24879	9.13213	9.26738	9.15301	8.78407	8.9503	9.75576	9.25835	10.0934	10.7589	10.3741	8.88519	9.2207	9.13829	8.79252	10.4595	10.6278	10.5825	10.6361	8.83646	9.01409	8.88562	10.5137	10.5556	10.6202	8.508
TFAM	protein_coding	ENSG00000108064.11	9.21396	9.23439	10.3533	10.3041	10.5335	10.3854	10.4876	10.4654	10.3864	10.4395	10.3276	9.72583	9.53159	9.45651	10.5717	10.8446	10.664	9.92443	9.83317	9.03817	9.34823	10.2509	10.2869	10.4177	10.3696	9.05452	9.0689	9.27543	9.84841	10.0253	10.1928	8.99811
NCAPG	protein_coding	ENSG00000109805.10	4.24208	4.24208	10.6377	10.8058	10.9048	10.6115	10.86	10.7656	10.841	10.8737	11.03	10.5553	9.88648	9.8382	10.5064	10.5265	10.2434	10.7914	10.0515	8.83325	7.46903	8.91163	8.99426	9.06847	9.33584	8.3208	8.18262	6.8761	8.28175	8.03137	8.73123	4.75012
DBN1	protein_coding	ENSG00000113758.13	4.24208	4.24208	6.72538	7.55573	7.22643	6.774	7.29222	7.20795	6.33479	7.02722	7.314	6.82377	7.30417	7.71457	7.98964	7.69517	7.49997	6.46364	7.6213	7.38178	7.86187	9.48171	9.47445	9.18975	9.0768	8.03015	7.16308	8.19052	9.43845	9.07084	7.75329	7.78894
GINS1	protein_coding	ENSG00000101003.10	4.24208	4.24208	9.73543	9.83812	9.77284	9.71539	9.84963	9.56921	9.44192	9.77395	9.6535	9.33002	10.3915	8.60336	9.32275	9.63244	9.54203	9.60151	8.97262	8.01624	6.59955	8.09241	8.323	8.44809	8.78102	7.39483	7.44085	6.61582	7.5094	6.78166	7.78286	7.14992
DALRD3	protein_coding	ENSG00000178149.17	9.87429	9.95137	8.98178	9.02265	8.87793	9.05419	8.80688	8.71613	9.00943	8.91563	8.68523	8.1236	8.19868	8.41196	8.59883	8.29087	8.30039	8.36374	8.84918	8.68768	7.91007	9.1928	9.3301	9.09976	9.2196	8.12603	7.83431	8.05373	9.33224	8.88426	9.17534	8.2951
TEX10	protein_coding	ENSG00000136891.14	8.17071	8.54069	9.35359	9.31714	9.50128	9.5053	9.42464	9.53531	9.54091	9.47566	9.41189	8.98273	8.71236	8.70486	9.67831	10.0206	9.67687	8.99905	8.70468	8.40372	8.58646	9.52931	9.70705	9.67677	9.56853	8.5451	8.04674	8.73657	9.14014	9.30805	9.32261	8.53598
RASSF3	protein_coding	ENSG00000153179.13	9.73498	9.12191	10.2745	10.215	10.416	10.1844	10.2267	10.4556	10.1031	10.3847	10.3753	7.89753	8.81569	8.4644	9.04655	9.32777	9.42884	8.64966	8.75448	8.42059	7.45276	9.06054	9.15583	9.41608	9.13326	8.30042	6.86737	7.28348	9.06879	9.69001	9.47656	7.41696
VDAC1	protein_coding	ENSG00000213585.11	9.7302	8.7263	12.7586	12.793	12.6843	12.867	12.6431	12.5951	12.6974	12.6898	12.4127	11.4317	10.8868	11.2414	12.4725	12.8724	12.5958	11.5053	10.9176	11.132	11.1333	12.2767	12.4811	12.3884	12.5258	10.9062	11.0842	11.1079	12.3304	11.7852	12.132	10.8036
CLUH	protein_coding	ENSG00000132361.17	10.4927	10.4136	12.5074	12.2783	11.7942	12.4845	12.3897	12.0423	12.5732	12.3136	11.6631	11.1587	10.9779	10.8236	12.1039	12.9875	12.5277	11.5433	11.0504	11.156	10.9565	12.7245	12.4028	12.1485	12.2158	11.1173	10.6485	10.9061	12.2951	11.812	12.1539	11.2039
METAP1D	protein_coding	ENSG00000172878.14	9.38993	6.9095	6.4414	6.69343	7.00814	7.12706	6.81921	6.95261	6.59817	6.85246	6.69673	6.6953	4.24208	6.6001	7.40648	7.30114	7.41641	7.05541	6.64499	6.72743	6.7704	7.87401	8.05057	7.97397	7.86498	6.82838	6.3476	6.90733	8.32332	8.0058	7.98061	6.46472
PGM2	protein_coding	ENSG00000169299.14	8.108	6.56828	9.45644	9.57403	9.55559	9.51148	9.68121	9.468	9.33792	9.75588	9.45687	8.67725	8.48411	8.32479	9.09528	9.35614	9.02354	8.36779	8.60638	8.12338	6.74338	8.65853	8.66691	8.75964	8.87631	7.25915	7.28087	7.2952	8.22647	8.42248	8.33913	7.53358
MRPS35	protein_coding	ENSG00000061794.13	7.30878	8.66123	9.42141	9.72761	9.76101	9.57928	9.55237	9.67031	9.66861	9.54924	9.69874	9.36117	9.37244	8.7407	10.2064	10.2042	9.8986	9.38935	9.09598	8.80785	8.7404	9.91698	10.3037	10.0888	10.213	8.64535	8.90382	8.77013	9.95393	9.99004	9.97326	8.78942
RANBP1	protein_coding	ENSG00000099901.17	8.75235	9.24377	11.4467	11.5374	11.3149	11.6561	11.2215	11.0995	11.5336	11.2452	11.165	10.7027	9.39484	9.83489	11.3349	11.6675	11.1855	10.9859	10.4431	9.97253	9.15787	10.6069	11.1745	10.8302	11.1414	9.81605	9.9177	9.27543	10.7652	10.3473	10.7861	9.2718
EEF1G	protein_coding	ENSG00000254772.10	15.0452	15.2382	14.6171	14.6249	14.658	14.7202	14.3303	14.5532	14.4165	14.2388	14.4096	14.4638	14.0629	14.5494	15.1856	14.5918	14.76	14.4549	14.2461	13.98	13.9808	15.4369	15.7588	15.3905	15.5791	13.9132	14.6283	13.8053	16.3399	15.963	15.8795	14.4146
ACAT1	protein_coding	ENSG00000075239.14	9.52482	8.10294	9.91312	10.0844	10.0311	10.111	9.87825	9.87165	9.84844	9.79032	9.77751	9.9662	8.54375	9.06285	10.9632	10.9149	10.617	9.82804	9.21848	9.43198	9.48504	11.0339	11.3439	10.9533	11.2299	9.54671	9.8906	9.47921	11.1971	10.8861	10.8984	9.87043
RPL35A	protein_coding	ENSG00000182899.17	13.3657	12.7221	11.9343	11.7993	11.8052	12.1588	11.0428	11.7014	11.6125	11.3563	11.8225	11.7719	11.4251	11.8191	12.4566	11.9496	12.0278	11.6083	11.2175	11.4287	11.6876	12.889	13.7851	13.1147	13.4278	11.4873	12.3962	11.7038	13.8435	14.0322	13.9695	11.6986
DFFA	protein_coding	ENSG00000160049.12	9.0291	9.46233	10.3302	10.289	10.2955	10.313	10.3106	10.2252	10.331	10.262	10.219	9.1275	9.97154	9.3353	10.1438	10.2653	10.3649	9.31805	9.27923	8.9539	9.07091	10.2865	10.379	10.3441	10.5253	9.0464	9.16258	9.13771	9.96519	10.1217	10.0923	9.12007
KCNJ14	protein_coding	ENSG00000182324.7	4.24208	4.24208	6.0984	6.16001	6.23168	5.96658	5.9531	6.32947	6.33479	5.46886	5.96365	6.21313	7.63674	5.12629	6.94328	6.94871	6.50719	6.07965	6.09268	6.095	5.83532	6.50049	6.30458	6.40696	6.46567	5.21503	5.16422	5.89169	6.70512	6.03398	6.49855	5.70994
RITA1	protein_coding	ENSG00000139405.16	7.65973	9.05422	9.71198	9.10049	9.5372	9.87494	9.08937	9.4068	9.51273	9.00771	9.26236	8.8803	8.9648	8.92642	9.90204	10.088	9.89606	9.12142	8.92993	8.92467	8.65848	9.82463	9.94659	9.77275	9.76243	8.48623	8.26965	8.7784	9.81767	9.52291	9.41225	8.49854
PEBP1	protein_coding	ENSG00000089220.5	9.47618	10.7832	11.1275	11.0233	11.1618	11.2269	10.7721	11.0942	11.1196	10.9061	10.931	11.4036	11.4172	11.3975	12.0133	12.0391	12.0999	11.5131	10.9665	10.527	10.8016	11.9031	12.3618	12.1088	12.1611	10.2299	11.0601	10.8891	12.0633	12.1334	12.2679	10.7707
DHODH	protein_coding	ENSG00000102967.12	4.24208	8.59307	8.64834	8.54133	8.57511	8.53394	8.36479	8.62489	8.75807	8.54942	8.58348	7.57251	6.84296	7.0153	8.53962	8.9369	8.88426	7.5989	7.53057	7.34653	6.92212	8.40789	8.69589	8.54885	8.92968	6.64098	6.78905	7.0397	8.69276	8.59487	8.17107	7.09999
HLA-DOA	protein_coding	ENSG00000204252.14	11.3155	12.4032	10.7611	11.025	11.0338	10.567	10.9199	11.0398	10.5878	10.9163	11.0199	8.98806	10.0195	10.0739	9.54942	9.31413	9.52405	8.80394	10.0602	8.69463	7.99068	9.08393	9.36456	9.38014	9.13721	7.96245	7.82153	8.1008	8.949	9.43028	9.39571	6.38092
LYRM7	protein_coding	ENSG00000186687.16	7.14342	9.30552	8.42222	8.47932	8.98818	8.56405	8.75328	8.97858	8.49092	8.56684	9.00991	7.83345	6.70205	8.24203	8.79718	8.91296	9.01654	8.07728	8.13717	7.93615	7.86187	9.4573	9.26075	9.25869	9.39639	7.76775	7.72867	8.03308	8.96406	9.19714	9.36449	8.23938
NAT10	protein_coding	ENSG00000135372.9	7.86096	8.51764	11.1678	11.1177	11.2225	11.1497	11.3211	11.2902	11.2964	11.3428	11.123	9.6854	10.0024	9.4522	11.0392	11.5154	11.3434	9.90372	10.0577	9.55143	9.47313	11.0969	11.0837	11.1718	11.1374	9.72244	9.43286	9.45623	10.7897	10.8401	11.0697	9.50168
RPS29	protein_coding	ENSG00000213741.11	12.0524	11.9394	10.4702	10.3237	10.5535	10.6358	9.8239	10.4549	9.9909	10.0134	11.1101	10.8986	8.88067	10.4311	11.3271	10.2099	10.5976	10.591	10.4582	10.1266	10.4329	11.7326	12.683	11.997	12.4123	10.2317	11.1479	10.601	12.4299	12.4645	12.5827	10.1122
SLC16A1	protein_coding	ENSG00000155380.12	4.24208	6.78312	10.3698	10.12	10.4719	10.5506	10.3663	10.4624	10.2072	10.247	10.0999	10.4209	10.2876	10.1235	11.4238	11.8002	11.657	10.6983	10.0992	9.17349	10.0315	11.4242	11.381	11.5114	11.5898	9.45163	9.63152	9.84431	10.9654	11.1041	11.4136	9.39895
PRPF40A	protein_coding	ENSG00000196504.19	9.89008	10.2194	10.7809	11.1016	11.3126	10.9874	11.3336	11.2416	11.1402	11.2398	11.2715	10.8511	10.0671	10.6651	11.0044	11.3122	11.1508	10.7801	10.6874	10.3799	10.6245	11.1961	10.9992	11.1822	11.2253	10.2964	10.0651	10.5681	10.5503	10.6094	10.9591	10.5443
PAFAH1B3	protein_coding	ENSG00000079462.7	6.78972	8.25955	8.67209	8.2482	8.54469	8.93265	8.22189	8.38526	8.35208	8.10029	8.31092	8.65057	7.18589	7.82614	9.30116	8.81516	9.09176	8.75536	8.51538	7.93615	7.45276	8.68556	9.34845	9.14117	9.54197	7.80694	8.29752	7.69851	8.88712	7.97976	9.29739	7.6063
SSBP1	protein_coding	ENSG00000106028.11	9.63116	8.58939	9.74292	9.58335	9.68927	9.86773	9.31435	9.50497	9.83225	9.58552	9.6896	9.59922	7.1178	9.34231	10.437	10.4337	9.95824	9.37135	8.96471	8.94228	9.09185	10.1493	10.7246	10.2646	10.6712	8.76402	9.31995	9.13449	10.2308	10.1712	10.3688	8.508
MRPL11	protein_coding	ENSG00000174547.13	8.108	8.78213	10.1152	9.99412	9.88007	10.3174	9.57209	9.56642	9.93589	9.85967	9.72083	8.92271	8.56908	8.73716	10.1559	9.80478	9.71195	9.15923	8.84918	8.41218	7.78636	9.12396	9.92639	9.54178	9.90119	8.17166	9.01966	7.88717	9.59651	8.96248	9.63187	7.78894
CD48	protein_coding	ENSG00000117091.10	11.4411	11.5827	10.2095	10.3041	10.6536	10.5655	10.0589	10.5765	10.2662	9.86249	10.4517	10.2496	9.94005	9.84972	11.1536	10.6057	10.7856	10.1369	10.2069	10.416	9.16282	10.9529	11.4177	11.2345	11.3173	10.0691	10.2085	9.30433	11.6332	11.5737	11.43	10.2784
SMARCC1	protein_coding	ENSG00000173473.11	10.0236	10.9748	11.553	11.7325	11.9598	11.4932	11.9863	11.9815	11.6425	11.9815	11.9895	10.5345	11.1245	10.611	11.1893	11.7555	11.7836	10.7448	10.4648	10.3251	10.4206	11.4254	11.3691	11.5434	11.2619	10.253	9.62423	10.4163	11.0382	11.4245	11.47	10.2108
NARS2	protein_coding	ENSG00000137513.10	7.69312	7.10081	8.68616	8.73525	8.70179	8.89764	8.78746	8.78517	8.79535	8.79084	8.67702	7.67607	6.64694	7.6401	8.9413	9.11355	8.81326	7.79307	7.48665	7.70678	8.13942	8.55762	8.73054	8.59983	8.82333	7.24483	7.38952	7.68085	7.98114	7.53633	8.62563	7.86479
AK2	protein_coding	ENSG00000004455.17	9.89151	9.68512	11.7573	11.7818	11.8727	11.9079	11.6896	11.8593	11.7792	11.6533	11.6317	10.5758	10.2591	10.3384	11.6179	12.1343	11.8262	10.7557	10.5752	10.4244	9.96215	11.452	11.7886	11.687	11.6723	10.2065	10.2423	10.1593	11.2821	11.372	11.3708	9.8922
NIN	protein_coding	ENSG00000100503.25	11.4318	11.5734	10.5804	10.7614	11.1846	10.4735	11.1799	11.2945	10.584	11.1395	11.476	10.417	10.0898	10.5738	10.5904	10.6966	11.1772	10.2264	10.4422	10.2352	10.0741	11.2193	10.9541	11.4486	11.13	10.1164	9.23145	10.0578	10.5701	11.1792	11.3732	10.1757
LCLAT1	protein_coding	ENSG00000172954.14	7.63932	7.46835	8.44999	8.4284	8.46244	8.28895	8.70139	8.42911	8.36117	8.52467	8.70555	7.82747	6.68848	7.29546	8.18305	8.44654	8.48116	7.65333	6.91649	6.83479	6.59955	7.65578	7.52401	8.15575	8.01055	7.12466	6.23006	6.84414	7.66621	7.32361	7.47344	6.42349
TAGLN2	protein_coding	ENSG00000158710.15	12.8357	12.9451	13.5766	13.5229	13.5801	13.5906	13.2227	13.4973	13.3019	13.1938	13.1947	13.0365	12.9064	12.9282	13.5156	13.4263	13.3292	13.1671	12.7549	11.9672	11.3099	12.6732	13.0846	12.9032	12.9546	11.9771	11.6087	10.9052	12.699	12.5436	12.5884	11.0939
CCT4	protein_coding	ENSG00000115484.15	10.288	10.0955	12.1841	12.2771	12.2125	12.3349	12.099	12.0188	12.2619	12.1472	11.9337	11.1486	10.5791	10.5748	12.1982	12.3822	12.035	11.2876	10.8261	10.61	10.5585	11.6331	12.1403	11.897	12.1837	10.4897	10.8511	10.4657	11.7722	11.7725	11.8551	10.4472
ERF	protein_coding	ENSG00000105722.10	8.46414	9.07013	9.9342	9.82901	9.35845	9.92327	9.5762	9.42544	9.98358	9.70497	9.57186	8.31875	9.2549	8.30094	9.05596	9.29883	9.38059	8.69546	8.31398	8.89484	8.17922	9.70915	9.60902	9.67529	9.38647	8.65606	8.81037	8.3657	9.48615	8.93912	8.89498	8.41055
EIF5A	protein_coding	ENSG00000132507.18	11.4026	11.6791	13.8625	13.7617	13.3457	13.974	13.5531	13.3661	13.766	13.706	13.2555	12.2565	12.4182	12.2159	13.2812	13.8308	13.5554	12.6299	12.2449	12.5046	12.0184	13.2845	13.7928	13.4193	13.5379	12.1506	12.4116	12.0288	13.4918	13.3141	13.5441	12.153
COX15	protein_coding	ENSG00000014919.13	8.44088	8.4664	9.46643	9.46061	9.51231	9.51148	9.61073	9.60371	9.37641	9.63746	9.59706	9.24574	9.80978	9.1346	9.85972	9.77192	9.78926	9.23641	9.26856	9.17349	9.04966	9.86228	9.95592	10.1402	10.0096	8.70333	8.99156	8.88562	9.76495	10.0158	9.64791	9.09524
ADM5	protein_coding	ENSG00000224420.3	8.06799	8.02316	7.43972	6.96176	6.87458	7.69281	6.76827	6.86206	7.54772	6.79294	6.79376	5.95451	4.24208	5.85416	7.20695	7.87627	6.78273	6.43162	6.05009	6.30363	5.7782	7.11644	7.835	6.99344	7.04445	6.12863	6.48938	5.62596	7.03268	5.85684	6.53504	5.63207
ORC1	protein_coding	ENSG00000085840.13	8.23531	4.24208	9.91776	9.87904	10.0849	9.83852	9.90222	10.0342	10.0977	9.92987	10.0697	9.08084	9.44448	8.39854	9.55108	9.85166	9.67243	9.47986	8.736	7.49862	6.71582	8.16021	8.2246	8.44111	8.74002	7.48257	6.9172	5.92509	7.64754	7.36475	8.29382	5.45676
WDR90	protein_coding	ENSG00000161996.19	8.99496	8.73298	9.78558	9.83941	9.66408	9.60118	9.90467	9.85457	10.0326	9.77993	9.57186	9.30888	9.03393	8.66063	9.84623	10.2116	9.75183	9.52035	9.25998	9.41528	8.75361	10.4662	10.1403	9.87568	10.1043	9.22599	8.05767	8.6309	9.87054	9.33385	9.64791	8.82763
TRIAP1	protein_coding	ENSG00000170855.4	4.24208	8.09255	9.07376	8.91842	8.84339	9.3959	8.86866	8.79715	8.90791	8.91291	8.59877	8.61305	7.63674	7.93582	9.83672	9.78186	9.43235	8.41944	8.06973	8.38664	8.07756	9.26105	9.65396	9.25671	9.55531	7.9967	7.93265	7.75019	9.45186	9.25501	9.15302	8.28413
TNFRSF13B	protein_coding	ENSG00000240505.9	10.9017	10.2075	10.2589	9.65581	10.7182	10.3685	9.41318	10.7813	10.2407	9.38642	11.0284	10.2976	10.6151	10.5367	11.0898	9.90618	10.8321	10.7047	10.6624	8.94228	8.59383	10.933	10.8599	10.2967	10.7622	9.39206	8.87949	9.49684	10.9977	10.2451	10.4534	9.90297
RPS10	protein_coding	ENSG00000124614.16	13.9114	13.8597	13.0479	12.6525	12.6464	13.2572	12.2805	12.5131	12.5663	12.1915	12.2285	12.8594	12.1561	12.7307	13.7009	12.7603	12.8649	12.8222	12.9756	12.2072	12.3613	13.7099	14.4106	13.8552	14.2423	12.0186	13.3932	12.2243	14.7641	14.4507	14.3117	12.4748
TRIB3	protein_coding	ENSG00000101255.11	5.88257	7.92702	9.63361	9.47903	9.98891	9.59828	9.39114	9.93369	9.81587	9.32846	10.6352	8.32299	9.91351	8.57583	10.2764	8.52243	9.15265	9.0752	9.3994	7.97103	8.25565	9.92509	9.52191	9.95964	9.37982	7.86379	8.87949	7.88717	10.1193	10.36	9.17534	7.86479
PRMT6	protein_coding	ENSG00000198890.9	7.88423	7.31475	9.35847	9.19069	8.98139	9.17992	9.49156	8.99116	9.19321	9.37856	8.85308	7.88609	9.17948	8.28644	8.75155	8.88452	8.91723	8.35152	9.25998	8.06007	8.14948	9.05759	8.84132	9.11297	9.0287	7.73762	7.59959	7.96926	8.36939	8.84529	8.5928	7.90843
FAM161A	protein_coding	ENSG00000170264.13	7.03177	6.06229	7.31101	7.13555	7.95147	7.31114	7.47295	7.80963	7.3129	7.46396	7.86577	6.53824	6.99268	6.3317	7.36878	6.90798	7.49997	6.77281	6.84764	5.95063	6.84837	7.48908	7.27935	7.46692	7.5258	5.95067	6.00598	6.63482	6.52722	7.29193	7.33988	7.14992
PTRHD1	protein_coding	ENSG00000184924.5	6.73832	6.62901	8.10314	8.01918	7.91852	7.93892	7.45045	7.62165	7.3956	7.6664	7.5727	7.52146	7.61591	7.64773	8.01408	7.3197	7.73604	7.70575	7.22601	7.5303	7.41966	7.84677	8.78849	8.25068	8.44054	6.99311	7.22322	7.22334	8.60413	8.40794	9.09564	7.2216
RPS8	protein_coding	ENSG00000142937.12	14.9551	14.4949	13.0759	13.2036	13.2327	13.3579	12.4888	13.0822	12.9768	12.7215	13.1215	13.5858	12.2529	13.4207	14.006	13.3647	13.4051	13.2975	12.9891	12.8957	13.1173	14.5454	15.1951	14.5462	14.8636	13.0042	13.9162	13.1576	15.7024	15.5369	15.3243	13.3569
AGPAT5	protein_coding	ENSG00000155189.12	7.51024	9.02187	9.42979	9.50542	9.77022	9.46285	9.70019	9.71264	9.51477	9.59063	9.46523	9.24128	8.51424	8.87898	10.0957	10.1336	10.1569	9.41691	8.92722	8.782	8.37175	9.86903	10.0634	10.1562	10.1204	8.60719	8.4293	8.39292	10.0836	10.1712	10.1084	8.41055
LARS2	protein_coding	ENSG00000011376.12	8.63096	6.48826	9.98178	10.0756	9.66266	9.88806	10.1882	9.74266	10.0397	10.2448	9.64932	8.66063	7.85949	8.43404	9.32664	9.95481	9.5075	8.65298	8.47878	8.29807	8.21795	9.1324	9.06256	9.34141	9.25274	7.92736	7.96785	8.22124	8.65611	8.56463	8.83661	8.03186
ABCF2	protein_coding	ENSG00000033050.9	8.21257	7.20214	10.6663	10.6505	10.2052	10.8636	10.4876	10.242	10.7916	10.6101	9.97677	9.38359	8.45722	9.35853	10.3092	11.2587	10.7732	9.30967	8.94876	9.3153	8.95568	10.2143	10.4969	10.4115	10.2617	9.4143	9.3468	9.04142	10.0558	9.81431	10.1969	9.21532
WDR4	protein_coding	ENSG00000160193.12	7.92964	8.12348	9.26587	9.28513	8.84089	9.29375	9.3993	8.95311	9.21336	9.26807	8.85308	7.91452	7.12773	7.729	8.84141	9.79936	9.39865	8.5816	8.5616	7.67885	7.63656	9.12114	9.24124	9.15613	9.34611	7.4077	8.81037	7.61727	8.78051	8.56463	8.94133	7.90843
PKIG	protein_coding	ENSG00000168734.14	9.30463	9.89895	9.98051	10.1412	10.2473	10.1738	9.94581	10.022	9.78592	9.77694	10.0891	8.40917	8.9648	9.07973	8.73406	8.23067	8.30424	8.13078	9.15738	7.49862	8.1293	9.17113	9.51832	9.44421	9.63982	7.12466	8.26024	8.52177	7.79049	7.69735	7.48251	7.55211
GCSH	protein_coding	ENSG00000140905.11	7.07342	4.24208	8.3939	8.36119	8.32949	8.54304	8.10378	8.14329	8.16757	8.02142	7.95028	8.22223	7.43725	7.24577	9.45838	9.46571	9.1569	8.26291	7.81674	7.11411	7.83714	9.40025	10.0411	9.60231	9.96253	7.86379	8.57294	8.1008	9.49654	9.17446	9.63991	7.99189
PFDN2	protein_coding	ENSG00000143256.5	7.71278	8.31413	9.03889	8.93794	8.3079	9.30626	8.5855	8.48062	8.73383	8.85742	8.31358	8.41315	8.44554	7.79221	8.96147	9.10125	8.62948	8.30579	7.85739	8.31623	8.40566	8.75282	9.25428	8.98952	9.10127	7.89138	7.78247	7.72458	9.00469	9.03667	8.76845	7.99189
TOMM40	protein_coding	ENSG00000130204.13	9.75393	8.13869	12.0745	11.9902	10.9776	12.0786	11.7287	11.1235	12.0983	11.7843	10.8288	10.418	10.2186	9.64964	11.4119	12.2184	11.3564	10.7347	10.1004	10.1111	9.63515	11.1907	11.4392	11.252	10.9319	10.0691	10.0944	9.30146	11.3602	10.8853	10.8705	9.74843
LYPLAL1	protein_coding	ENSG00000143353.12	8.49081	8.74625	7.8198	7.93389	8.24867	8.0877	7.46848	7.91949	8.00878	7.65333	7.94342	7.49901	7.64361	7.24577	8.45667	7.46553	7.84081	7.24612	7.38652	7.04939	7.77338	8.51948	8.93069	8.6123	8.79359	6.76874	7.70099	7.34114	9.79891	9.5363	9.32511	7.39655
ORC5	protein_coding	ENSG00000164815.11	7.28254	6.1075	8.41472	8.31705	8.50415	8.64516	8.48158	8.38208	8.55165	8.45151	8.57024	7.91452	4.24208	7.82614	8.8167	9.21162	8.87654	7.9957	7.55203	7.6359	7.51672	8.49784	8.89505	8.8119	8.84765	7.25915	7.16308	7.59857	8.66074	8.48842	8.8083	7.57041
CD320	protein_coding	ENSG00000167775.11	7.59051	8.55962	10.0677	9.70217	9.60792	10.1679	9.60771	9.4903	9.68674	9.30585	9.1214	10.9127	10.7514	10.2394	11.3706	11.8874	11.4209	10.8725	10.5613	10.3949	10.3222	11.6282	12.013	11.6577	11.8314	9.96114	11.1001	9.83642	11.7593	11.0397	11.4495	10.1397
LONP1	protein_coding	ENSG00000196365.12	9.83478	10.4167	12.4494	12.3449	12.3963	12.4201	12.3285	12.2796	12.4468	12.1856	12.1964	11.2143	11.0489	10.5896	12.5048	12.4087	12.3394	11.6644	11.426	10.7497	10.7499	12.308	12.3121	12.0825	12.2655	11.0192	10.8527	10.6412	12.54	11.9584	11.7518	10.6985
TBCA	protein_coding	ENSG00000171530.15	9.29603	8.89066	9.38551	9.22286	9.34794	9.68152	8.86361	9.12073	9.44405	9.21611	9.25273	9.68868	7.95628	9.26819	10.4451	9.82735	9.70616	9.59807	9.58952	8.83325	9.08141	10.1889	10.8557	10.2948	10.8362	8.81272	9.57209	9.31004	10.4363	10.5009	10.5311	8.99811
RPL15	protein_coding	ENSG00000174748.22	14.2696	14.025	13.2681	13.3482	13.4932	13.5119	12.9475	13.3746	13.0442	12.9546	13.1808	13.3059	12.5514	13.5642	13.8842	13.3772	13.6923	13.2753	13.3399	12.9317	13.1379	14.1794	15.0062	14.6185	14.7076	12.8896	13.6161	13.1489	14.8908	15.0065	14.9743	13.3428
FAM72C	protein_coding	ENSG00000263513.5	4.24208	4.24208	7.87842	7.99131	7.28726	7.98877	7.9656	7.19329	7.97952	7.99585	7.50884	7.58676	7.69082	5.96574	7.9847	7.21111	7.35032	7.4983	6.11344	6.86036	5.25991	6.77811	5.88845	7.0223	6.47876	5.74138	5.44746	5.06101	7.11747	6.13917	6.27742	5.11328
IFT57	protein_coding	ENSG00000114446.5	10.3824	10.1919	9.03767	9.09398	9.05006	9.1245	9.05289	8.94451	9.04079	8.91019	8.88192	8.84251	7.27775	8.7407	9.28124	8.78909	8.73858	8.9351	9.15275	7.91242	8.42232	9.60396	9.55914	9.36551	9.63284	8.36071	8.56532	8.40366	10.0112	9.66584	9.58472	8.10859
KIAA1217	protein_coding	ENSG00000120549.18	4.24208	4.24208	4.77977	5.60213	5.60757	5.10767	5.28488	5.92108	4.82073	5.57199	5.49335	4.24208	4.24208	4.71996	5.36684	5.77609	4.84524	4.24208	5.31552	4.24208	4.24208	6.77811	7.08545	6.714	6.69465	4.24208	5.16422	4.24208	5.73113	6.50872	5.58929	4.24208
QARS1	protein_coding	ENSG00000172053.18	11.1369	11.5528	11.7338	11.5822	11.6595	11.7199	11.5171	11.5737	11.628	11.3958	11.4763	11.4056	11.4481	11.1546	11.8851	11.8172	11.7407	11.3234	11.2498	11.1944	10.5242	12.0299	12.2694	12.0698	11.989	10.896	10.7774	10.5728	12.282	11.9875	11.7729	10.9867
ENPP2	protein_coding	ENSG00000136960.13	4.24208	4.24208	8.69392	8.38987	9.33735	8.78463	8.5185	9.12644	8.48263	8.23302	9.12593	9.75426	10.798	10.4572	9.83535	9.82841	10.2444	9.32845	9.74982	8.17409	9.39529	10.046	9.86685	10.599	10.4328	7.45805	8.99723	9.28706	8.22647	9.18301	9.07204	7.37583
ZNHIT6	protein_coding	ENSG00000117174.11	8.46798	8.32746	8.78532	8.76835	8.99718	9.18186	8.72014	8.97226	8.98618	8.9372	8.87476	8.16198	7.77453	7.96653	9.3208	9.57898	9.08732	8.59202	8.05485	8.20367	7.88617	9.36729	9.4763	9.47008	9.40624	8.67726	7.74231	8.04688	9.00833	9.02404	8.81187	8.03186
CDC123	protein_coding	ENSG00000151465.14	9.15811	8.35808	10.6533	10.8031	10.6227	10.8911	10.5688	10.5148	10.8761	10.6375	10.4949	9.91257	9.29227	9.42825	10.6428	10.9892	10.5858	10.0161	9.69993	9.77075	9.23046	10.2978	10.5498	10.4588	10.6541	9.34654	9.35123	8.94925	10.4403	10.2518	10.3457	9.34206
MDH2	protein_coding	ENSG00000146701.12	9.26773	10.0799	11.8831	11.9714	11.7813	11.9748	11.6538	11.6236	11.8294	11.6501	11.4624	11.3237	11.2503	11.0379	12.1706	12.2779	12.0266	11.4502	11.1065	10.8892	10.6406	12.0971	12.4493	12.2009	12.3391	10.8583	11.6307	10.689	12.3708	11.9168	11.9369	10.7148
AKAP1	protein_coding	ENSG00000121057.13	8.42911	9.00266	9.7863	9.67337	9.5372	9.91629	10.0597	9.63606	9.88657	9.9512	9.4057	8.45619	8.5474	8.27669	9.90984	10.7409	10.3465	8.90202	8.42976	8.33416	8.59383	10.0296	10.0056	10.0122	10.0499	8.94962	8.36931	8.25132	9.54739	9.77907	9.93128	8.60806
PCLAF	protein_coding	ENSG00000166803.14	4.24208	4.24208	9.79713	9.83422	10.1016	9.79484	9.31188	9.7513	9.73108	9.67642	9.86849	9.85831	8.90359	8.67922	10.0738	9.84114	9.50916	9.8029	8.84344	8.33416	6.43835	7.90733	8.65384	8.29395	8.90208	7.90948	7.59959	6.43136	7.889	6.61768	8.42098	5.45676
NAA15	protein_coding	ENSG00000164134.13	8.84377	9.31667	10.8754	11.0605	11.0518	10.8816	11.3035	11.1014	11.0514	11.3885	10.988	9.72743	9.06982	9.5543	10.5486	11.2227	11.0726	9.97031	9.76354	9.08647	9.15289	10.2195	10.2298	10.4827	10.5544	8.86905	9.0581	8.93453	9.90018	9.81614	10.3308	9.22679
ARHGDIB	protein_coding	ENSG00000111348.9	13.1778	13.0105	12.095	12.0299	12.6714	12.3134	11.6838	12.5705	12.1238	11.7359	12.4715	13.2618	13.1638	13.3561	13.2709	13.0401	13.0928	13.2484	12.7915	12.1654	11.6581	13.0623	13.4037	13.3302	13.3268	11.8692	12.2652	11.8062	12.9171	12.8444	12.9933	11.306
MTCH2	protein_coding	ENSG00000109919.10	7.43308	8.7594	9.9614	9.96946	9.957	10.1806	9.79683	9.74637	10.0382	9.81381	9.74847	9.75738	9.48869	9.43919	10.3792	10.6051	10.2701	9.74972	9.37576	9.09698	9.40786	9.92671	10.4869	10.2764	10.3888	8.65606	9.70943	9.33265	10.061	9.89276	10.2726	9.49221
ZNF532	protein_coding	ENSG00000074657.14	9.10493	9.46032	9.21831	9.33012	9.30328	8.95325	9.35446	9.30649	9.52488	9.46272	9.75627	9.43914	8.52167	9.39494	9.4261	9.07273	9.40224	9.33466	9.31074	8.73562	8.92099	10.046	9.36656	9.46323	9.46396	8.9099	7.97939	8.83499	9.12347	9.1716	9.21359	9.04426
PIK3IP1	protein_coding	ENSG00000100100.13	11.1435	9.14962	6.27698	5.96726	6.94298	6.06176	5.5372	7.01262	6.07698	6.20666	7.43706	7.68932	7.15712	8.45147	8.02855	7.24393	7.84611	7.50573	8.18801	9.15348	8.57161	9.74074	9.86826	9.74899	9.5874	8.34753	7.83431	8.49189	9.86052	10.5066	9.99537	8.28413
ARMC6	protein_coding	ENSG00000105676.14	6.95573	8.61132	10.458	10.2534	9.6413	10.5446	10.2135	9.6768	10.2022	10.036	9.37562	9.05057	8.0469	8.78257	9.92659	10.5686	10.065	9.44587	8.94341	9.07055	8.49497	9.96181	10.4239	10.0866	10.1184	8.51007	9.30176	8.74925	10.5762	10.3737	10.1214	8.62552
CHD1L	protein_coding	ENSG00000131778.19	10.3793	10.1439	9.81925	9.87019	10.212	9.87973	9.88656	10.0097	10.0537	9.74217	10.0211	9.31525	9.09989	9.07412	10.2273	10.1827	10.1204	9.54554	9.1939	9.30626	8.75361	10.1143	10.1954	10.0134	10.2036	8.82226	8.42088	8.98183	10.1126	9.71966	10.0462	8.85008
COLGALT1	protein_coding	ENSG00000130309.11	10.8622	10.7792	11.1246	11.1399	10.7598	11.1242	11.136	10.7674	11.1975	10.9955	10.5317	9.24351	9.25044	9.33764	10.4207	11.2424	10.8617	9.80886	9.4265	9.91134	8.8179	10.4904	10.5375	10.2656	10.3451	9.55817	8.60299	9.00314	9.86654	9.66584	10.1413	9.18034
GK	protein_coding	ENSG00000198814.12	8.0005	6.1075	8.90104	8.73525	8.46569	8.68953	8.73497	8.28311	8.7615	8.93453	8.62248	7.64918	8.00497	7.80588	7.98964	8.35162	7.76996	7.55666	7.30433	7.99381	7.501	8.37976	8.12844	8.23865	8.29932	7.34212	7.0344	7.43932	8.60413	8.01224	9.03894	6.9944
MCCC1	protein_coding	ENSG00000078070.13	7.52518	8.6004	8.87808	8.85821	9.24969	9.11234	8.86361	9.05641	8.90482	8.75179	9.20648	8.44069	7.33864	8.07757	9.30905	8.79565	9.06486	8.58856	8.09418	7.9004	7.86187	9.33842	9.21925	9.02954	9.3444	8.03015	8.01346	7.82434	9.26697	9.21113	8.98307	8.0579
OXSR1	protein_coding	ENSG00000172939.9	8.82893	9.42161	10.2079	10.288	10.8269	10.3367	10.3423	10.7668	10.355	10.4841	10.7427	9.45655	8.97565	9.33296	10.1635	10.2254	10.352	9.72317	9.54606	9.44438	8.84899	10.0623	9.96915	9.98138	10.2362	9.19329	8.26965	8.97824	9.54239	9.54295	9.78299	8.82007
DPH2	protein_coding	ENSG00000132768.14	9.10493	7.75957	10.7268	10.3134	9.83688	10.7623	10.4415	9.858	10.5348	10.3051	9.51781	9.31737	9.10731	8.75479	10.1625	11.1133	10.3823	9.76512	9.2207	9.15348	8.57161	10.0682	10.3681	10.1541	10.238	8.87823	8.77782	8.94925	10.0487	9.91855	10.0865	9.34206
NAA25	protein_coding	ENSG00000111300.10	9.70282	9.13709	9.81995	9.81984	10.0721	9.89044	10.1768	9.989	9.97033	10.0947	10.1249	8.72278	8.6115	8.56786	9.72031	10.0791	10.0364	8.9351	8.88035	8.852	8.69318	9.78241	9.57654	9.89872	9.73535	8.68251	8.50291	8.6891	9.52727	9.52515	9.53166	8.53598
EIF3B	protein_coding	ENSG00000106263.18	11.363	11.6423	12.7965	12.8553	12.5407	12.8741	12.8157	12.5158	12.8557	12.6896	12.2091	12.1252	11.8075	11.7015	13.0011	13.3333	12.9871	12.3617	12.2189	11.717	11.439	12.9201	13.1003	12.8146	12.9215	11.5438	11.8101	11.4465	12.7365	12.5976	12.5903	11.5594
NACA	protein_coding	ENSG00000196531.13	13.1453	12.9058	12.1669	12.1429	12.3157	12.3963	11.7851	12.1926	12.1593	11.8188	12.1119	12.7406	11.273	12.3517	13.3514	12.7909	12.4878	12.5879	12.1696	12.0397	11.9151	13.3942	13.8259	13.2583	13.5232	12.1596	12.5958	11.7981	14.1817	13.7395	13.5639	12.2426
PABPC1	protein_coding	ENSG00000070756.16	14.347	14.22	13.7838	14.176	14.1245	13.8423	14.1439	14.1072	13.9835	14.1519	13.9947	13.7573	12.987	13.411	14.0527	14.3203	14.3163	13.6361	13.4374	13.2461	13.3184	14.6273	14.6648	14.8236	14.6835	13.3417	13.3722	13.3712	14.6995	14.8179	14.7402	13.5822
SET	protein_coding	ENSG00000119335.17	11.4942	12.0593	13.0735	13.2328	13.2349	13.1667	13.2098	13.1325	13.1482	13.3065	13.1738	12.4186	11.8475	11.9774	13.0752	13.4583	13.124	12.5301	12.181	11.9273	11.7928	12.6783	12.9386	12.8332	12.9275	11.7255	11.8645	11.7648	12.599	12.4653	12.5636	11.6204
EIF3H	protein_coding	ENSG00000147677.11	11.2723	11.6119	11.1641	11.323	11.545	11.2771	10.9275	11.3681	11.2533	11.0416	11.3745	11.3263	9.83828	11.1867	11.9318	11.5561	11.4882	11.0873	10.5717	10.758	10.6424	12.0881	12.2912	12.1194	12.1737	10.8572	11.0008	10.5846	12.6784	12.2775	12.2856	10.9017
TRIM65	protein_coding	ENSG00000141569.12	8.0005	10.0428	10.1426	10.0092	9.89218	10.2515	9.90303	9.90521	9.95097	9.7081	9.7475	9.07333	9.77916	8.94496	9.85972	10.0746	10.1409	9.32638	9.0444	9.24614	9.13283	10.304	10.3621	10.0709	10.2508	9.12558	9.07426	9.24296	10.3183	9.88231	9.78117	9.51578
ZFP90	protein_coding	ENSG00000184939.16	9.01345	8.90847	8.21759	8.73803	8.808	8.40673	8.80161	8.94882	8.5635	8.70223	9.22065	7.87456	8.0572	8.20136	8.47083	7.95689	8.55401	7.71217	7.99895	7.9595	8.1191	9.01868	8.65384	8.99904	8.78606	7.91845	7.22322	7.75019	8.72851	8.79412	8.35392	7.89403
WDR36	protein_coding	ENSG00000134987.11	8.62409	8.55962	10.174	10.138	10.3787	10.1854	10.4974	10.4766	10.3066	10.3267	10.3433	9.45655	9.78687	9.20807	10.318	10.916	10.7965	9.67181	9.61667	9.01618	9.51247	10.3768	10.2985	10.4861	10.5275	8.57366	9.03075	9.4433	9.96706	10.1525	10.3603	9.53436
STOML2	protein_coding	ENSG00000165283.16	8.81695	9.49607	11.1912	11.1341	10.8155	11.1767	10.8306	10.7704	11.0465	10.9987	10.6342	10.3409	10.0785	10.161	11.2843	11.3349	11.2476	10.6073	10.3092	9.91728	9.95646	11.0443	11.6324	11.3161	11.5444	9.85603	10.6066	9.76965	11.288	11.0965	11.1108	10.1904
RPS5	protein_coding	ENSG00000083845.9	13.8571	14.0944	13.1575	13.0345	12.7801	13.3389	12.6371	12.6456	12.7734	12.5546	12.5408	12.9538	12.5705	13.112	13.9013	13.2792	13.3923	13.063	12.8679	12.7084	12.8674	14.1889	14.8512	14.4123	14.5372	12.6618	13.8576	12.7632	15.391	15.2462	14.9965	13.1019
RPL35	protein_coding	ENSG00000136942.15	13.1047	13.1255	12.5105	12.3137	11.9956	12.8611	11.6163	11.9215	12.0226	11.7965	12.1208	11.8996	12.0816	12.4139	12.6617	11.9667	12.5561	12.059	11.8181	11.7506	12.1508	13.0773	14.0766	13.4743	13.7411	11.6079	12.9117	12.0503	14.0556	14.3277	14.2751	11.8105
PGAP2	protein_coding	ENSG00000148985.20	8.86137	8.62935	8.31351	8.16344	8.39239	8.10423	8.03936	8.13951	8.27246	8.211	8.18029	7.99656	7.65726	7.35284	8.86034	9.26772	8.85576	8.08223	7.34603	8.08149	7.97944	8.94075	9.12067	9.05028	8.95228	7.98821	7.89657	7.86393	9.32059	9.02404	8.92165	7.67547
PFKM	protein_coding	ENSG00000152556.17	7.47988	7.98436	10.3479	10.2861	10.2567	10.3719	10.3934	10.3137	10.2758	10.122	10.1861	8.78849	8.52167	9.10193	10.2459	10.742	10.4565	8.56407	9.03184	8.48617	9.07091	10.8655	10.7864	10.8402	10.8615	7.90046	9.36004	8.96382	10.5188	10.5741	10.4199	8.65133
ANKS6	protein_coding	ENSG00000165138.18	8.50956	8.4257	8.12402	8.05102	8.09311	8.00648	8.29637	8.13951	8.03176	7.95926	7.8945	6.44405	6.72878	7.32444	8.36103	8.52507	8.58278	6.88137	7.66784	6.88546	8.22746	9.20084	8.98124	9.1476	9.05817	7.32863	7.01174	8.16545	9.0792	9.40129	9.29484	7.14992
GEMIN6	protein_coding	ENSG00000152147.11	7.03177	6.7428	8.10781	8.2599	8.17101	8.41005	7.98128	8.23447	7.97952	7.87755	7.873	7.19722	6.55979	7.49533	8.34188	8.31242	8.32333	7.4983	7.11423	6.83479	6.65894	7.9905	8.48322	8.40212	8.5425	6.92232	7.50651	6.84414	8.23272	8.01224	8.15989	7.09999
RPS27A	protein_coding	ENSG00000143947.14	14.1757	14.2211	12.6613	12.5212	12.6177	12.9518	12.1815	12.3249	12.3877	12.0371	12.291	13.3734	11.8003	12.4831	13.894	12.9178	12.7363	13.074	13.0789	12.1617	12.448	13.6987	14.2991	13.6147	14.3002	12.1643	13.202	12.357	14.5956	14.2391	14.1569	12.4664
UBA52	protein_coding	ENSG00000221983.8	13.2624	13.2584	12.398	12.0689	12.0831	12.5488	11.7108	11.9833	12.0522	11.6208	11.8155	12.6959	11.8818	12.5038	13.1131	12.3479	12.4125	12.6094	12.4814	12.0322	11.8727	13.1996	13.8798	13.3045	13.621	11.7723	12.8537	11.8862	14.127	13.9083	13.8135	12.0704
RPL22L1	protein_coding	ENSG00000163584.18	8.51699	8.29617	10.2489	9.76084	10.0796	10.5573	9.24879	9.8637	9.91298	9.42316	9.69367	9.40766	7.19536	9.1978	10.2408	9.68751	9.39506	9.32222	8.74835	9.14337	8.56413	10.5367	11.3281	10.7822	11.2109	8.88735	10.1913	8.97824	11.6131	11.3588	11.7961	8.43057
TRMT1	protein_coding	ENSG00000104907.12	10.47	10.3159	10.2755	10.266	9.66549	10.4616	10.1563	9.84653	10.355	10.1649	9.56188	8.96931	8.35267	8.76875	10.0552	10.3773	10.0422	8.95673	8.87192	9.41947	9.08664	10.7341	10.9054	10.5505	10.5499	9.40481	9.13716	9.05168	11.2783	10.822	10.4385	9.13842
PTMA	protein_coding	ENSG00000187514.16	13.7541	13.6256	14.4166	14.5305	14.6001	14.6256	14.2495	14.4586	14.5536	14.4519	14.457	14.2002	13.6322	13.6367	14.76	14.8585	14.725	14.4967	14.1504	13.1972	12.9779	14.2124	14.8034	14.6908	14.803	13.1948	13.7065	13.0894	14.4393	14.226	14.5816	12.9597
RPE	protein_coding	ENSG00000197713.15	8.70762	8.3624	9.31593	9.31528	9.41158	9.32394	9.46627	9.31651	9.10425	9.39033	9.34877	8.38912	8.3443	8.03766	8.97394	9.37377	9.05122	8.56759	8.78774	7.77429	8.189	8.90179	8.99684	9.26265	9.33755	7.51856	8.41241	8.25726	8.76338	8.91538	8.96074	8.40043
TSNARE1	protein_coding	ENSG00000171045.16	8.73016	8.51764	6.95464	6.81804	7.28726	7.07698	6.95509	7.08614	7.2149	6.97495	7.26492	6.91848	7.27775	7.22539	7.93945	8.0771	8.11993	6.83418	7.6547	7.27327	7.62213	8.70078	8.79743	8.63386	8.80854	7.58791	7.87199	7.44982	8.62325	8.61186	8.55066	7.3118
ST3GAL4	protein_coding	ENSG00000110080.19	4.24208	4.24208	6.81007	7.0002	6.63411	7.44145	6.66827	6.31544	7.22502	6.82896	6.43865	6.87194	7.36395	5.88306	8.02855	7.86377	7.09536	6.56997	5.88803	7.62129	5.43707	8.51086	7.9735	7.67883	7.86019	6.25465	6.27045	6.43136	8.66536	6.96897	7.98697	6.9944
LENG9	protein_coding	ENSG00000275183.2	4.24208	4.24208	6.66147	6.4322	6.45514	6.6521	6.90905	6.84321	6.62964	5.85808	6.49833	6.00158	4.24208	7.07374	6.83541	6.37854	7.19125	5.94422	7.1239	7.54588	6.56884	7.92696	7.8808	8.18113	8.04895	6.34159	6.96528	6.65355	8.57496	8.59058	8.40214	6.61788
STAT6	protein_coding	ENSG00000166888.12	12.6111	12.9393	12.3997	12.4159	12.2951	12.2933	12.3553	12.3305	12.5163	12.4498	12.36	9.76672	10.2423	10.3419	10.5586	10.6984	10.7296	9.93536	10.4202	10.2447	9.36552	11.0825	11.1892	11.2203	10.79	10.3201	9.11129	9.64422	11.2018	11.4653	10.9925	9.77991
ATP5F1D	protein_coding	ENSG00000099624.8	10.6611	10.4765	10.9744	10.8763	10.5172	11.0083	10.4188	10.362	10.5655	10.3409	10.0712	10.4845	9.84716	10.7306	11.2818	11.1606	11.2703	10.7182	10.6203	10.2161	10.2309	11.5543	12.1647	11.719	11.937	10.1696	11.1843	10.4057	11.9733	11.3707	11.5409	10.1428
RPL27	protein_coding	ENSG00000131469.15	13.075	12.7681	11.8979	11.8977	11.7266	12.3331	11.1546	11.7478	11.6327	11.4341	11.6364	11.7035	11.1665	12.0843	12.4975	12.0732	12.2189	11.5035	11.0896	11.705	11.8659	13.0535	13.9265	13.423	13.4145	11.7438	12.6804	11.9146	14.2093	14.2971	14.2175	11.7492
PPAT	protein_coding	ENSG00000128059.8	4.24208	7.92115	9.57778	9.60639	9.79236	9.80494	9.93223	9.87391	9.87871	9.93523	9.73077	9.12508	8.88067	8.67181	9.86641	10.1634	10.0974	9.17315	8.70151	8.6236	8.43057	9.74807	9.56264	9.89618	9.97912	7.95376	8.55767	8.63546	9.58925	9.59934	9.83121	8.89395
RPLP0	protein_coding	ENSG00000089157.16	14.5274	14.5712	15.0731	15.0926	15.0741	15.2624	14.6914	14.9446	15.0232	14.8199	14.837	14.8964	14.3534	14.8719	15.6202	14.9841	15.1367	15.0083	14.6277	14.4984	14.3724	15.8232	16.1992	15.8844	15.9338	14.315	15.2627	14.213	16.654	16.484	16.2966	15.0308
ZDHHC11	protein_coding	ENSG00000188818.12	4.24208	4.24208	6.51645	6.08649	6.69264	6.15009	6.46143	6.49931	6.27508	6.38364	6.56471	6.9963	6.60408	6.11582	7.86607	7.99556	7.74175	7.05541	6.60335	5.78635	5.88976	7.70978	7.53124	7.33635	7.25131	6.06052	5.66649	6.16349	6.94236	6.75041	6.6221	5.35608
WDR12	protein_coding	ENSG00000138442.10	8.20798	6.64377	9.94397	9.80797	9.8752	10.1232	9.7475	9.85914	9.93438	9.77395	9.61111	8.85425	7.73007	8.31053	9.98189	10.458	10.1258	8.97805	8.77573	8.63809	8.51063	9.98061	10.1496	10.0573	10.0993	8.46809	8.75793	8.44586	9.79261	9.58222	9.88803	8.49854
SLC25A6	protein_coding	ENSG00000169100.14	12.4415	12.4482	12.095	12.1105	11.9624	12.09	11.8325	11.89	11.9172	11.6751	11.8585	11.5381	11.5175	11.6322	12.3241	11.9725	12.1987	11.7337	11.6266	11.7523	11.5835	13.0253	13.2138	12.9884	13.0178	11.7337	12.1943	11.4555	13.8275	13.5916	13.3048	12.3598
SLC25A6	protein_coding	ENSG00000169100.14_PAR_Y	12.4415	12.4482	12.095	12.1105	11.9624	12.09	11.8325	11.89	11.9172	11.6751	11.8585	11.5381	11.5175	11.6322	12.3241	11.9725	12.1987	11.7337	11.6266	11.7523	11.5835	13.0253	13.2138	12.9884	13.0178	11.7337	12.1943	11.4555	13.8275	13.5916	13.3048	12.3598
RPL18A	protein_coding	ENSG00000105640.13	14.6502	14.6715	13.4882	13.4846	13.3452	13.7542	12.8871	13.2014	13.2695	13.0962	13.1419	13.0378	12.7244	13.5784	13.8811	13.1832	13.6786	13.2994	12.9649	13.1902	13.2526	14.5236	15.1971	14.7359	14.7346	13.2363	14.0436	13.1373	15.5717	15.4262	15.2089	13.3236
ZNF74	protein_coding	ENSG00000185252.19	5.18893	8.70946	7.22685	7.43609	6.96192	6.99828	7.50385	6.84321	6.71985	7.1357	6.94853	6.72199	6.72878	6.6162	7.52759	8.26583	7.83013	6.29503	6.42242	7.31038	7.31541	8.55762	8.31054	8.3804	8.24163	6.82838	6.64756	7.211	8.30565	8.4128	8.35392	7.12518
RPL23A	protein_coding	ENSG00000198242.14	14.2473	13.9113	12.7792	12.7981	13.0151	13.0743	12.0716	12.9219	12.7799	12.4799	12.7632	12.9798	12.13	13.0213	13.8358	13.2567	13.1531	12.7508	12.1395	12.5115	12.3838	14.1339	14.6138	14.1398	14.2198	12.6865	13.4882	12.3822	15.201	14.7378	14.6082	12.7171
GDPGP1	protein_coding	ENSG00000183208.12	4.24208	4.24208	7.41718	7.11825	7.00814	6.93382	6.84749	6.78505	7.3129	7.12618	6.89886	6.25147	6.43392	6.63211	6.71828	6.75968	6.45035	6.58449	6.32166	6.61081	6.12998	6.28385	6.73797	6.86084	6.69465	5.59422	6.48938	5.5365	7.13111	6.98238	6.06292	6.33691
MDN1	protein_coding	ENSG00000112159.12	10.7534	10.5435	10.7957	10.5871	10.946	10.5993	11.3257	11.3426	11.0224	11.2014	11.2911	9.91397	9.96475	10.0137	10.8243	11.3853	11.6397	10.2713	10.4047	9.37266	9.52406	11.1704	10.4841	11.1018	11.0673	9.6547	7.74231	9.53877	10.0853	10.9223	10.9332	9.20375
DDX49	protein_coding	ENSG00000105671.12	7.73217	8.47839	10.3694	10.3218	9.90895	10.4893	10.2162	9.8818	10.4062	10.1488	9.67115	9.90836	10.239	9.5135	10.6413	10.8644	10.6452	10.1892	9.65318	9.50088	9.19704	10.6358	10.938	10.6647	10.7799	9.14471	9.75022	8.91216	10.7684	10.464	10.4281	9.49695
AFG3L2	protein_coding	ENSG00000141385.10	9.62945	9.86746	10.9061	10.7951	10.7209	10.9813	10.8323	10.6509	10.828	10.736	10.5254	10.0347	9.4792	9.73729	10.9462	11.2223	10.9141	10.2364	10.0515	9.77403	9.58437	10.7378	10.9156	10.6083	10.8271	9.54383	9.78006	9.54846	10.4443	10.2945	10.3555	9.72436
RPL18	protein_coding	ENSG00000063177.13	13.7429	14.235	13.0855	12.7778	12.7182	13.2219	12.4579	12.5834	12.6215	12.2201	12.4396	13.1908	11.8286	13.1451	13.7856	12.9141	13.1754	13.2502	13.4414	12.5982	12.7919	13.99	14.6875	14.1712	14.5136	12.5726	13.6766	12.5591	15.0598	15.0427	14.7514	12.9372
TMEM200A	protein_coding	ENSG00000164484.12	4.24208	4.24208	5.87748	5.60213	6.05745	5.70095	5.7053	6.10083	5.75	5.432	5.80515	8.00715	8.86616	7.07374	8.28687	7.85958	8.00151	7.67978	6.50084	7.19595	6.94586	8.56596	8.2853	8.5456	8.32036	7.38184	7.49038	6.57698	8.27571	8.23201	8.52913	7.45691
AL135905.2	protein_coding	ENSG00000285976.2	9.77109	7.89147	10.1634	10.1007	10.1906	10.2151	10.3556	10.0583	10.08	10.3827	10.042	10.6558	10.1886	10.3764	11.0309	10.9594	10.7958	10.6056	10.034	10.1163	10.1207	10.945	10.8762	10.6677	10.6424	9.91512	8.26965	9.77997	10.484	10.3473	10.0642	9.84089
RASA4B	protein_coding	ENSG00000170667.15	7.70625	8.59674	7.92946	7.24306	8.27117	7.74661	7.65683	8.20231	7.47371	7.34662	8.25678	7.72835	8.03654	6.9667	8.47435	7.90094	8.82668	7.38997	8.15121	7.69289	7.7337	9.19816	8.82684	9.37467	9.38149	7.34212	8.36053	8.15275	9.71022	9.59721	9.1073	8.09608
WDCP	protein_coding	ENSG00000163026.12	6.69846	6.25398	8.65947	8.37918	8.71823	8.50938	8.82777	8.7362	8.51552	8.72723	8.68113	7.18784	7.12773	7.52051	7.98964	8.48769	8.60476	7.52047	7.49407	6.86036	6.96918	7.71733	7.87515	8.26261	8.30637	7.09292	6.81566	7.22334	7.41289	7.87766	8.30908	7.55211
ADPRM	protein_coding	ENSG00000170222.12	8.36875	7.62867	6.47194	6.52958	6.70404	6.56836	6.05989	6.42365	6.41035	6.36699	6.50802	6.27022	4.24208	6.22834	7.19835	6.02769	6.61404	5.94422	6.05009	6.41421	6.43835	7.12793	7.50211	7.03179	6.95589	6.2243	6.00598	6.10809	7.48852	7.99284	7.29926	6.72223
RFT1	protein_coding	ENSG00000163933.10	9.50817	9.15211	9.32094	9.09615	9.15434	9.30091	9.28194	9.1896	9.1468	9.2249	8.9852	9.10559	9.17714	9.07131	9.53436	9.65304	9.80017	9.18694	9.0741	8.84578	9.1176	9.77165	9.58516	9.90632	10.1392	8.7739	9.25999	9.09534	9.73016	9.50258	9.92306	9.07633
COQ3	protein_coding	ENSG00000132423.12	4.24208	4.24208	7.21377	7.22705	7.24189	7.34662	6.73068	7.06207	7.64822	7.3136	6.71339	6.3069	5.37346	5.79411	7.8444	7.47106	7.28097	6.79769	6.53094	6.64093	5.65446	7.33004	7.38717	7.18392	7.67573	6.25465	5.66649	5.66801	7.58015	6.30435	7.00186	5.63207
CDK4	protein_coding	ENSG00000135446.17	9.63287	8.88767	11.5426	11.6129	11.3674	11.7691	11.2375	11.3058	11.4623	11.3678	11.1343	10.1533	10.0997	9.88052	11.0679	11.2023	10.9893	10.2959	10.0786	10.0691	10.1732	10.8562	11.3596	11.0818	11.2478	9.91289	10.4931	10.0595	11.0837	11.2473	11.4569	10.2308
PGRMC1	protein_coding	ENSG00000101856.10	5.59277	4.24208	9.31291	9.47903	9.43495	9.64964	9.18281	9.16578	9.45679	9.23364	9.07846	8.49798	9.09741	8.32005	9.41883	9.70038	9.5075	8.9351	8.13717	8.60159	8.47116	9.23779	9.4837	9.41786	9.5375	8.18655	8.53446	7.92507	8.789	8.90508	9.33257	8.34873
SSB	protein_coding	ENSG00000138385.16	10.0494	9.03544	10.2615	10.4462	10.5851	10.4719	10.2951	10.3669	10.4029	10.2884	10.24	10.2407	9.61719	9.41944	11.1387	11.3542	10.9525	10.101	9.71571	9.39838	9.52021	10.7479	11.2078	10.9311	11.2382	9.35313	10.1309	9.43287	10.6892	10.391	10.9168	9.37852
PPT1	protein_coding	ENSG00000131238.18	9.49132	8.88467	10.5423	10.343	10.2688	10.5993	10.2699	10.2261	10.4182	10.1349	10.009	10.1258	9.59274	9.82992	10.9657	11.3187	10.9172	10.1892	9.93371	10.3626	9.76784	11.2551	11.3054	11.0525	11.1051	10.1432	9.77348	9.57478	10.9995	10.8482	11.1549	9.64537
EBPL	protein_coding	ENSG00000123179.14	4.24208	7.64303	8.15138	7.99131	8.47218	8.44932	7.96244	8.36605	8.05437	7.75466	8.15385	8.36056	7.58051	8.72647	9.46369	9.38251	9.5662	8.33506	8.8144	7.69289	8.56413	9.5057	10.1048	9.66935	10.3443	7.55366	8.95128	8.64454	9.84435	9.7059	9.95081	7.43708
TUFM	protein_coding	ENSG00000178952.11	10.6991	11.1984	12.5631	12.4813	12.236	12.6639	12.2916	12.1208	12.5092	12.3323	11.9887	11.6562	11.8468	11.4749	12.893	13.1436	12.906	11.8264	11.6501	11.6418	11.4369	12.9028	13.3516	13.1009	13.2025	11.3809	12.1009	11.4018	13.1061	12.719	12.6986	11.7942
NME1	protein_coding	ENSG00000239672.8	7.52518	6.6871	11.3085	11.029	10.7558	11.534	10.6976	10.641	11.0528	10.6987	10.4275	10.4892	9.94144	9.96312	11.6246	11.5955	11.4174	10.6902	10.1418	9.91134	9.97628	10.9354	11.9577	11.4568	11.8019	9.60033	10.9781	9.92649	11.3293	11.0882	11.6844	9.93827
CCT6A	protein_coding	ENSG00000146731.11	9.71577	10.339	12.4703	12.5733	12.3603	12.6421	12.3709	12.295	12.6081	12.5397	12.0814	11.2836	10.6246	10.7351	11.9702	12.5624	12.05	11.417	10.8305	10.7629	10.275	11.461	11.8673	11.7436	11.8571	10.4364	10.2158	10.2377	11.4643	11.3745	11.7569	10.2393
DYRK2	protein_coding	ENSG00000127334.11	10.8881	11.3713	9.09147	9.08087	9.14018	9.16626	9.44954	9.32646	9.12834	9.21831	9.45448	8.88317	9.34132	9.44571	9.38191	9.84851	9.84431	9.22309	9.34565	9.50483	8.58646	10.6099	10.1191	10.4432	10.2806	9.51179	8.26024	8.75764	9.41673	10.03	9.76839	8.58145
SUV39H2	protein_coding	ENSG00000152455.16	4.24208	4.24208	8.40529	8.91349	8.62248	8.75362	8.76236	8.83253	8.37916	8.72413	8.55239	7.98052	8.78515	7.98465	8.37617	8.94282	8.63254	8.08716	7.94615	6.88546	7.27887	8.04536	8.16122	8.35835	8.50931	6.76874	7.40684	6.99697	7.66621	7.77528	8.18218	6.96669
MRPS12	protein_coding	ENSG00000128626.11	7.67986	8.2871	10.4132	9.81325	9.66408	10.5218	9.48171	9.7476	10.0745	9.49032	9.38571	9.17269	9.93867	9.06002	10.1625	10.4047	10.1149	9.38337	9.12936	8.91281	9.0443	9.8874	10.6591	10.1762	10.3705	8.75409	9.46996	8.79887	10.3615	9.79773	10.1763	8.54519
SFXN4	protein_coding	ENSG00000183605.17	4.24208	6.83508	8.46095	8.03291	8.32949	8.64516	8.00909	8.06987	8.31983	8.16591	7.84383	8.18079	7.63674	7.5288	9.31689	9.52477	9.13336	8.21422	7.99376	7.77429	8.34578	9.07521	9.65723	9.38559	9.55678	7.4077	8.37803	8.22124	9.59892	8.86314	9.06309	7.90843
DYNC2LI1	protein_coding	ENSG00000138036.18	6.62928	6.27359	6.60124	6.92221	7.15468	6.89558	6.92897	7.29964	7.3129	6.82896	7.12495	6.58293	6.52943	6.80965	7.4139	7.03428	7.15714	6.58449	6.69856	7.21569	6.71582	7.81901	8.0655	7.83136	8.09859	6.61845	6.86737	6.96773	7.75608	7.72118	7.66865	6.68834
MCM3	protein_coding	ENSG00000112118.20	8.47563	10.7242	12.5096	12.4189	12.6259	12.4754	12.5202	12.5825	12.4931	12.3763	12.4147	11.6595	11.1067	10.8394	11.9745	12.3793	11.9082	11.8843	11.2878	10.4736	9.53938	10.8663	10.9693	10.8947	11.0894	10.1565	9.4577	9.17887	10.4603	9.88754	10.608	8.97788
CCR7	protein_coding	ENSG00000126353.3	10.0353	10.0535	12.2875	12.6943	12.0128	12.2369	12.481	11.967	12.1818	12.5372	11.7851	7.33093	8.85444	7.97864	8.70143	8.80869	8.38275	6.94924	7.95687	8.15402	5.83532	7.44414	8.48322	9.21854	7.2439	7.79725	6.3096	6.40918	7.72971	8.18157	7.20333	5.63207
ABCE1	protein_coding	ENSG00000164163.11	8.73335	10.2301	11.338	11.351	11.3403	11.5122	11.5349	11.3037	11.4223	11.4803	11.0432	10.7148	10.3494	10.0513	11.3076	11.8209	11.6267	10.7809	10.4393	10.0421	10.2095	11.4957	11.3756	11.4641	11.5433	10.1318	9.94431	10.0578	10.9663	10.9383	11.4717	10.3999
CD37	protein_coding	ENSG00000104894.12	14.9158	15.0221	11.6249	11.8142	11.4711	11.7055	11.394	11.4829	11.5809	11.4478	11.5098	10.8541	11.3227	11.3485	11.171	10.6199	10.8591	10.7763	10.9025	10.8907	10.2426	11.7247	11.6974	11.7247	11.3453	10.8676	9.89667	10.7119	12.2685	12.0845	11.5869	10.2021
MRPL10	protein_coding	ENSG00000159111.13	9.22079	8.18339	9.55159	9.67046	9.55711	9.57928	9.53026	9.54528	9.76218	9.4994	9.44001	8.83068	6.51398	8.76875	9.97819	9.67453	9.58209	8.78289	8.08445	9.12808	8.19871	10.0871	10.2678	10.2357	10.1214	9.07062	9.0689	8.38751	10.3051	9.91172	10.0264	8.53598
SLC43A1	protein_coding	ENSG00000149150.9	6.00406	4.24208	7.54386	7.03761	8.0676	7.8086	7.09054	8.10898	7.4905	6.47928	8.2814	7.82148	7.46086	8.00254	9.40786	8.62923	9.26523	7.85231	7.90246	7.77429	7.84956	10.1726	10.0535	9.9189	10.0447	8.97122	8.279	8.17804	10.3785	9.95057	10.1568	7.47647
YARS2	protein_coding	ENSG00000139131.13	6.58599	6.43781	9.10316	9.18253	8.67957	9.30804	9.0048	8.74365	9.04923	9.00516	8.7176	7.71546	7.66404	7.85272	8.98137	9.48206	9.20697	8.17311	7.54491	7.81331	7.96811	8.92788	9.1788	9.07524	9.00295	7.32863	7.67275	7.93995	9.09639	8.99844	8.77578	7.75744
UTP20	protein_coding	ENSG00000120800.5	8.96813	8.82653	10.1877	10.3485	10.0933	10.3719	10.8353	10.3228	10.3322	10.8109	10.1948	8.75445	7.94522	8.43842	9.32275	10.4545	10.1601	8.79795	7.9622	8.04924	8.51063	9.2915	9.05513	9.36551	9.47804	8.38025	7.59959	8.2924	8.50451	8.76404	9.44706	8.64278
UTP25	protein_coding	ENSG00000117597.18	8.51699	8.89364	8.86028	8.96673	9.01281	9.08356	9.13475	9.1896	8.85112	9.12275	8.99018	7.81546	7.85359	7.75038	8.81115	9.34575	9.56939	7.63992	7.73803	7.27327	8.1293	8.76734	8.41895	8.97994	9.02017	8.01352	7.07863	7.68971	8.64212	8.60339	9.01437	8.04494
RPL7L1	protein_coding	ENSG00000146223.16	8.99762	9.86898	11.62	11.9379	11.7965	11.8038	11.966	11.7879	11.7476	11.9995	11.5353	10.9106	10.602	11.0451	11.7649	11.9847	12.0732	11.1152	11.252	10.6063	10.9378	11.8783	11.9336	12.1107	12.1516	10.3907	11.0273	10.947	11.6362	11.8709	11.7734	10.8999
RNASET2	protein_coding	ENSG00000026297.16	12.1702	12.048	7.93997	7.58099	9.12589	8.16456	7.48185	9.02415	7.65566	7.32193	8.84577	9.69846	7.98353	11.0125	10.6232	8.33967	10.0885	10.3952	11.3324	9.05984	10.2356	12.0707	11.6717	11.4905	12.0262	9.2961	10.7187	10.449	12.3914	12.2894	12.048	10.1306
LETM1	protein_coding	ENSG00000168924.15	9.05992	10.3058	11.3012	11.1603	10.5164	11.0942	11.245	10.6777	11.3683	11.1406	10.4737	10.158	9.44838	10.0152	10.8105	11.7178	11.2595	10.3882	10.1442	10.147	9.80632	10.9305	11.0437	10.9685	10.9032	9.82318	9.15753	9.8265	10.7403	10.6094	10.5462	10.0097
MRPL3	protein_coding	ENSG00000114686.9	9.10739	8.95776	10.6671	10.7531	10.5777	10.9464	10.6777	10.5463	10.8523	10.8426	10.4275	9.94307	8.5798	9.37001	10.814	11.1699	10.9755	10.1452	9.60824	9.53992	10.0503	10.8279	10.9856	11.0084	11.0402	9.39845	9.88756	9.90024	10.7293	10.7259	10.9076	10.0295
MTHFD1	protein_coding	ENSG00000100714.17	9.77882	9.29428	12.0394	12.0429	12.0613	12.0407	11.9623	12.0837	12.192	12.043	11.9066	10.5363	9.86331	9.81824	11.2908	11.8524	11.5012	10.7253	9.84182	10.2935	9.07091	10.8697	11.0267	11.0219	11.1076	9.62232	9.16761	9.22191	10.5933	10.5009	10.8112	9.30465
HSP90AA1	protein_coding	ENSG00000080824.19	11.4743	11.9466	14.2967	14.5843	14.5198	14.3688	14.5488	14.4125	14.4225	14.5606	14.2475	13.2804	12.7256	12.6075	13.929	14.8113	14.258	13.4372	12.9368	12.9221	12.5159	13.4769	13.7399	13.6916	13.9657	12.5612	12.4105	12.5194	12.9611	13.0526	13.4947	12.1643
TGFBRAP1	protein_coding	ENSG00000135966.13	8.87299	8.2871	10.2775	10.0612	10.0135	10.195	10.3302	10.2226	10.1364	10.2109	10.0444	9.23007	8.98374	9.43264	10.0387	10.835	10.541	9.55443	9.25782	9.38558	9.29507	10.6535	10.2375	10.4362	10.3896	9.58921	8.69655	9.41709	9.63933	9.87705	10.205	9.47307
SLC25A5	protein_coding	ENSG00000005022.6	11.3553	10.6442	12.5231	12.5792	12.4979	12.7291	12.2954	12.3943	12.6011	12.4563	12.3619	12.059	11.8724	11.6864	12.5185	12.7228	12.5499	11.9691	11.4861	11.6018	11.2355	12.136	12.7145	12.6174	12.6639	11.2617	11.6114	11.1728	12.6361	12.5552	12.5916	11.3887
CEND1	protein_coding	ENSG00000184524.6	6.94451	7.76614	8.30339	7.68942	7.47501	8.07937	7.25101	7.57189	8.20844	7.51555	7.25378	6.46022	7.78077	6.16204	6.35502	6.79606	6.99236	6.01382	6.28625	5.95063	5.83532	6.07455	6.32216	6.00408	5.71591	4.93645	5.52573	5.66801	7.14462	6.79701	7.15849	5.24321
ESF1	protein_coding	ENSG00000089048.14	7.87264	7.95597	8.37083	8.61601	8.83839	8.44932	8.93754	8.81848	8.58689	8.94255	8.64581	7.80333	7.20475	7.86582	8.88696	9.20507	8.90211	7.83479	7.89132	7.02713	7.62213	8.42175	8.39948	8.69374	8.79609	7.30125	7.61453	7.71594	8.26965	8.80524	8.349	7.35481
GAPDH	protein_coding	ENSG00000111640.15	12.5399	12.6764	15.9465	15.6584	16.1398	16.0745	15.3266	16.0606	16.1422	15.7486	16.0501	15.6353	15.2535	15.434	16.5202	16.0916	16.1351	15.884	15.2479	14.933	14.305	15.761	15.9541	15.7373	15.8669	14.4863	14.8746	14.2691	15.713	15.1936	15.4225	14.1139
GAR1	protein_coding	ENSG00000109534.17	8.43697	6.15112	8.89567	9.20887	8.78217	9.22767	8.97391	8.67774	9.12035	9.24665	8.73154	8.14771	7.27775	7.38068	9.19233	9.7292	9.20697	8.02684	7.74424	7.97103	7.60754	8.84472	9.24994	8.92608	9.07268	7.74774	8.25076	7.3298	9.01195	9.0982	9.14738	7.49577
PATZ1	protein_coding	ENSG00000100105.18	10.3864	10.1199	9.31392	9.13471	9.19793	9.16822	9.29574	9.30313	9.31712	9.18716	9.1214	7.92574	8.67952	8.4164	9.27118	9.84851	9.70906	8.27159	8.27606	8.87052	8.63011	9.78419	9.70388	9.91764	9.82127	9.00092	8.26965	8.7784	9.65333	9.96054	9.63388	8.85008
EIF3D	protein_coding	ENSG00000100353.18	11.443	11.811	11.543	11.6726	11.6349	11.6957	11.3511	11.5671	11.6044	11.4771	11.3959	11.0036	10.6594	10.8501	11.9015	11.7086	11.6332	11.0657	10.4317	10.6282	10.4123	12.0303	12.3232	12.1027	12.1041	10.8101	11.0974	10.415	12.46	12.2561	12.1191	10.6777
AGPS	protein_coding	ENSG00000018510.16	6.72517	7.68527	9.96652	9.92129	9.97646	9.83113	10.2274	9.99212	9.88814	10.1161	10.0907	9.6854	9.39484	9.53404	10.0529	10.3925	10.3548	9.73416	9.84899	8.91281	9.37835	10.0326	10.0081	10.2347	10.1529	9.39526	8.51086	9.23097	9.49654	9.91	9.85213	8.9914
BOP1	protein_coding	ENSG00000261236.8	9.31531	10.0033	11.7867	11.6664	10.7107	11.8054	11.4862	10.7704	11.7149	11.3463	10.4559	9.73696	10.5127	9.24095	11.0668	11.9883	11.3251	10.1369	9.94044	9.93202	9.00067	11.169	11.7253	11.3834	11.3229	9.64935	10.7542	8.99252	11.692	11.2171	10.9656	9.65389
CCNB1	protein_coding	ENSG00000134057.15	4.24208	4.24208	10.9514	10.9248	10.8716	11.1517	10.9247	10.7015	10.9425	10.8667	10.7876	10.414	9.52052	9.78606	10.526	10.9447	10.532	10.5604	10.0823	9.24141	7.3685	8.92465	9.4763	9.51717	10.0009	8.734	8.38671	7.22334	8.51479	8.38338	9.55098	6.65357
GNL3L	protein_coding	ENSG00000130119.17	8.13245	9.99087	10.8805	10.9574	10.6649	11.005	10.9122	10.6887	10.8746	10.8504	10.68	10.2585	10.2186	10.1397	10.7979	11.4977	11.1136	10.3823	9.98017	9.79999	9.56953	10.7024	10.7447	10.8269	10.6228	9.55817	10.0351	9.56765	10.6618	10.2079	10.1596	9.72436
SSRP1	protein_coding	ENSG00000149136.9	11.1947	9.94277	12.7367	12.8528	12.6614	12.7637	12.7514	12.6106	12.9482	12.7784	12.5302	11.5368	11.4423	10.8194	12.1926	12.6236	12.1048	11.7734	11.1535	10.8952	10.2658	11.6984	11.9091	11.6782	11.8502	10.9503	10.4359	10.3403	11.7288	11.3084	11.4201	10.4275
PSMG4	protein_coding	ENSG00000180822.12	8.53906	7.62867	8.20241	7.83271	7.55105	8.32108	7.99988	7.73138	7.84314	7.71751	7.70866	7.52146	6.66093	6.44571	8.31464	8.24035	8.2849	7.79307	7.31277	7.65036	7.27887	8.77095	8.83844	8.47224	8.8692	7.48257	7.49038	7.67194	8.86722	8.77539	9.14456	7.80444
PTCD3	protein_coding	ENSG00000132300.19	10.0532	9.46032	10.1123	9.96828	10.2425	10.0718	10.0164	10.1812	9.99962	10.0058	10.1227	9.90413	9.19813	9.53812	10.4162	10.4744	10.5443	9.66033	9.70468	9.42365	9.81264	10.7005	10.5881	10.6647	10.737	9.20428	9.41182	9.68652	10.136	10.0948	10.117	9.84089
PHB	protein_coding	ENSG00000167085.12	8.56439	9.5575	11.745	11.6182	11.4122	11.8213	11.2671	11.3187	11.6641	11.4949	11.2273	10.1438	9.14625	9.82659	11.6211	12.0402	11.7414	10.1835	9.8201	9.9408	9.93346	11.2468	11.936	11.5344	11.6449	9.69676	10.3807	9.65323	11.4775	11.199	11.4806	9.65389
MBLAC2	protein_coding	ENSG00000176055.10	9.01868	7.35913	6.94404	6.96176	7.42869	6.774	7.10802	7.5027	6.90959	7.19149	7.38708	6.49198	6.21893	7.08514	7.01405	7.5619	7.81397	6.2585	7.22601	6.75508	7.24134	7.98427	7.8056	8.27444	8.12677	7.09292	6.3096	7.37463	7.28517	8.07504	8.50726	6.96669
CS	protein_coding	ENSG00000062485.19	10.9802	10.9985	12.119	12.0511	12.0908	12.0977	12.1175	12.0741	12.0703	12.0957	11.9976	11.091	11.0768	10.7527	11.7566	12.4534	12.1068	11.1378	10.7848	11.0342	10.6547	11.9142	11.895	11.9925	11.9598	10.8125	10.5208	10.7086	11.6982	11.8284	11.8693	10.8264
SCLY	protein_coding	ENSG00000132330.18	9.10739	5.58655	9.37302	9.38977	8.49145	9.28475	9.10513	8.69578	9.10425	9.3017	8.37076	7.57251	8.08764	7.46968	8.37617	9.20178	8.74141	8.01654	7.34603	8.6807	7.63656	8.963	9.09674	9.19804	8.62929	8.17166	6.84176	7.50116	9.00469	8.81628	9.19186	7.49577
POLA1	protein_coding	ENSG00000101868.12	8.12759	9.0462	9.92961	10.0557	10.3243	9.80746	10.2584	10.3319	9.98651	10.2779	10.3523	9.41164	8.9373	8.4075	9.4477	9.88277	9.81906	9.55266	8.93803	8.27968	7.99068	8.93433	8.73985	8.98713	9.11335	8.03839	7.33625	7.99798	8.04653	8.02502	8.96074	7.97831
SF3B3	protein_coding	ENSG00000189091.13	10.9087	10.7014	12.505	12.3578	12.3686	12.3111	12.5262	12.4105	12.61	12.5886	12.3325	11.4248	11.0086	11.1278	12.0657	12.4454	12.358	11.6121	11.3299	11.1204	10.7217	11.8741	11.8392	11.9667	12.0155	10.8184	10.5189	10.6614	11.8313	11.5353	11.7615	10.5828
MYBBP1A	protein_coding	ENSG00000132382.15	10.0785	10.4785	11.4933	11.3793	10.9084	11.4881	11.5639	11.1531	11.5461	11.4604	10.8436	10.3523	10.8018	10.2617	11.2923	12.2874	11.7485	10.6878	10.4601	10.4573	10.2635	12.0231	12.07	11.7464	11.7597	10.7288	9.92959	10.2659	11.9361	11.6511	11.2964	10.3165
TCTN3	protein_coding	ENSG00000119977.21	7.44099	7.94446	9.32992	9.03403	9.24024	9.28656	9.12635	9.27429	9.47568	9.26807	9.25549	9.41955	9.85746	8.76179	9.9905	10.1735	9.96432	9.13809	8.44503	9.88733	9.23518	10.2903	10.2408	10.0754	10.3755	9.27889	9.1165	8.75764	10.1193	9.56708	10.2023	9.43401
PRKDC	protein_coding	ENSG00000253729.8	10.9143	10.7888	12.8534	12.8848	13.1166	12.6961	13.5066	13.3429	13.0598	13.4426	13.3027	11.8875	12.0981	11.5271	12.3705	13.2754	13.2621	11.9974	11.7937	11.2856	11.0556	12.5609	12.1465	12.6283	12.5261	11.3116	10.1839	11.1088	11.4834	11.9227	12.4078	11.0085
RTL6	protein_coding	ENSG00000188636.4	7.63245	7.97307	7.7646	8.04652	7.90896	7.55469	8.28633	7.99666	7.76285	8.10508	7.83645	6.64029	6.85507	7.67782	7.36111	7.76413	7.91335	6.78531	7.73179	6.78217	7.83714	8.24068	8.634	8.60296	8.51844	7.36872	6.76191	7.80005	7.5603	8.71377	8.18218	6.9944
SNAPC4	protein_coding	ENSG00000165684.4	9.27649	9.81184	10.2341	10.22	9.58572	10.1835	10.0844	9.6755	10.3607	10.0146	9.3832	9.27874	8.8066	8.93572	10.0968	10.3284	10.0536	9.27135	9.08629	9.63313	9.18248	10.6825	10.4581	10.2398	10.2362	9.54383	8.78439	9.30719	10.5993	9.99328	10.0016	9.34733
BYSL	protein_coding	ENSG00000112578.10	6.75136	6.94524	9.63603	9.49229	9.16036	9.86532	9.45514	9.30313	9.49638	9.52986	8.94819	7.90322	8.05206	7.81942	9.14903	9.77414	9.3733	8.07728	8.1605	7.78742	7.46903	9.00649	9.29479	9.09534	8.98991	7.59914	8.37803	7.09469	9.16641	8.94248	8.43496	7.28979
MRPL46	protein_coding	ENSG00000259494.2	7.6865	7.83018	8.76485	8.68122	8.45264	8.77436	8.39314	8.28992	8.53169	8.59088	8.2457	7.91452	7.24173	7.52051	8.68331	8.68923	8.48116	7.98517	7.35422	7.69289	7.48511	8.18754	8.86985	8.8119	8.72434	7.53036	7.5845	7.69851	8.53007	8.58198	8.72367	7.58847
RPL24	protein_coding	ENSG00000114391.13	12.459	12.4368	11.883	11.7213	11.535	12.083	11.1574	11.4892	11.7407	11.3091	11.4884	12.1261	10.8541	11.8199	12.6769	11.9447	11.8933	12.0388	11.9203	11.5954	11.6334	12.8228	13.5767	12.9908	13.3752	11.6646	12.5343	11.5794	14.0105	13.8259	13.6147	11.5852
CD86	protein_coding	ENSG00000114013.16	7.93522	8.51377	10.2025	10.4512	10.1172	10.2245	10.3448	10.1646	10.2854	10.3205	10.1204	8.71958	8.66617	9.16127	9.32664	8.69626	9.22935	8.72414	8.95676	8.45375	8.75361	10.1072	10.2774	10.3178	10.1104	8.45587	9.18756	8.71518	10.554	10.3205	10.3905	8.64278
RPS14	protein_coding	ENSG00000164587.13	13.9764	14.3711	12.8959	12.7304	12.8976	13.1028	12.3437	12.7796	12.4908	12.2462	12.7886	13.207	11.7769	13.0102	13.8021	12.8466	12.9554	13.0899	13.3322	12.3073	12.7444	13.8803	14.5947	14.0249	14.5174	12.332	13.7373	12.6013	14.9433	14.8514	14.7493	12.8555
MAD2L1	protein_coding	ENSG00000164109.14	7.43308	4.24208	10.0124	10.0512	10.1935	10.3744	9.82736	9.96373	10.1285	9.89037	9.94982	10.1282	9.45033	9.11563	10.3528	10.1918	9.96432	10.2074	9.3994	8.82694	7.26023	9.48829	9.71178	9.49382	9.96586	8.80311	8.26965	7.39653	8.89106	8.81261	9.33505	7.2216
PRPS2	protein_coding	ENSG00000101911.13	8.91574	8.53305	10.4593	10.2852	10.3163	10.435	10.358	10.1821	10.4333	10.3246	10.0681	9.60616	10.6425	9.15863	10.3717	11.0338	10.5288	9.64876	9.28135	8.78851	8.63011	10.2392	10.2155	10.0686	10.178	9.03414	8.71042	8.71087	9.62756	9.35164	9.7462	8.46981
MRPL16	protein_coding	ENSG00000166902.5	8.18012	7.93867	9.89577	9.9274	9.90179	10.1018	9.67162	9.7513	9.92372	9.6391	9.53832	9.57817	9.3138	9.26574	10.1261	10.0611	9.90997	9.76512	9.45499	9.14337	9.0117	9.93957	10.3938	10.1541	10.2868	8.734	9.43286	8.90463	10.0522	9.74103	9.98436	8.87218
RPL28	protein_coding	ENSG00000108107.15	14.0935	14.3529	13.3917	12.9968	12.9058	13.5761	12.6053	12.8751	12.9224	12.515	12.8873	13.5343	13.0903	13.7095	13.9663	13.0592	13.3068	13.6121	13.5556	12.9675	12.9852	14.0087	14.694	14.0784	14.4717	12.7493	13.5645	12.8912	15.2079	14.9257	14.8544	12.811
RPS16	protein_coding	ENSG00000105193.9	13.9068	14.1254	12.9356	12.7379	12.4818	13.1778	12.2948	12.4287	12.7008	12.2228	12.4238	12.9487	12.4305	12.7449	13.6368	12.8003	13.0575	13.0668	12.8389	12.3725	12.7194	13.8483	14.5013	13.9905	14.3349	12.6979	13.4882	12.6054	14.9116	14.8367	14.6059	12.9284
MACROH2A1	protein_coding	ENSG00000113648.16	10.2124	10.6722	11.308	11.4729	11.2817	11.3156	11.5913	11.2851	11.4374	11.5722	11.2375	11.1234	11.1486	10.8744	11.3037	11.8351	11.5137	11.3384	11.2525	10.9571	10.2977	11.0672	11.3776	11.4139	11.3474	10.7186	10.3256	10.1656	10.955	11.6069	11.2682	9.60638
HDAC2	protein_coding	ENSG00000196591.12	9.07759	9.90191	10.5945	10.6349	10.6285	10.6436	10.5071	10.4594	10.4922	10.6176	10.327	10.0335	10.1022	9.74788	10.6881	10.882	10.4998	9.98879	9.61162	9.81598	9.628	10.3299	10.6194	10.4987	10.6094	9.4143	9.8474	9.71476	10.3183	9.77343	10.2412	9.65389
ZNF783	protein_coding	ENSG00000204946.10	10.081	9.26004	8.90905	8.6985	8.67115	8.91642	8.83982	8.77308	8.84144	8.55292	8.66876	8.66397	9.23472	9.09641	9.03708	8.97015	9.06033	8.36779	8.89984	8.70842	8.46313	9.87406	9.31151	9.50721	9.29224	8.36071	7.59959	8.81905	9.41947	9.0982	9.01127	8.2951
MRM1	protein_coding	ENSG00000278619.5	7.63932	7.10081	9.1669	8.97384	8.63119	9.46763	8.79985	8.45358	9.077	8.65417	8.21763	6.94116	4.24208	6.13914	8.24624	8.43255	8.33466	7.38191	6.93869	7.23514	6.62958	8.13797	8.27678	8.07228	8.39829	7.27332	6.52255	6.77789	8.51479	7.98632	8.6175	6.29135
BUB1B	protein_coding	ENSG00000156970.13	4.24208	4.24208	10.764	10.7572	11.0415	10.7454	10.8447	11.0727	10.7239	10.7702	11.0933	10.1639	11.0425	9.95401	10.2994	10.7644	10.5214	10.3702	9.79507	8.44553	8.0129	9.21679	9.39822	9.5803	9.67825	8.43733	7.93265	7.98369	8.5199	8.56025	9.1044	6.93842
YEATS4	protein_coding	ENSG00000127337.7	6.78972	8.30966	9.06183	9.07427	9.19793	9.1505	8.81562	8.86477	9.17277	8.90473	8.72359	9.03004	7.49935	7.90443	9.20718	8.66074	8.51805	9.05278	8.48986	7.9004	6.94586	8.14356	8.60032	8.47907	8.5154	7.27332	7.78247	7.39653	8.25745	8.23201	8.16549	7.65849
HPRT1	protein_coding	ENSG00000165704.15	7.59051	6.93343	9.85076	9.92496	10.0912	10.0497	9.74384	9.84076	9.96737	9.77245	9.71584	8.95303	8.78824	8.44278	9.91372	9.96162	9.42356	9.08506	8.67589	8.94228	7.65085	8.93111	9.34439	9.2165	9.56706	8.60719	7.96785	7.38562	8.97526	8.69396	8.9543	7.78894
PKM	protein_coding	ENSG00000067225.18	12.3384	12.6961	15.2529	15.3225	15.4254	15.2074	15.1523	15.3677	15.1566	15.1685	15.1054	14.3959	14.5039	14.3615	15.2447	14.7522	15.1157	14.68	14.5863	14.4297	13.2494	14.3114	14.6361	14.4695	14.6225	13.432	13.3986	13.2081	13.6352	13.265	13.6728	12.8888
TXN2	protein_coding	ENSG00000100348.10	9.53946	9.30552	10.7932	10.2407	10.5731	10.8368	10.0545	10.4374	10.6721	10.1511	10.3263	10.036	9.4849	9.81153	10.7084	10.5609	10.4119	10.1322	10.165	9.55143	9.37835	10.3803	10.8599	10.3178	10.7919	9.19329	9.79638	9.34939	10.7748	9.91684	10.4431	9.41909
DLGAP5	protein_coding	ENSG00000126787.13	4.24208	4.24208	9.61007	9.97419	10.0399	9.7194	9.7152	10.023	9.96588	9.93389	10.2365	10.1474	9.66152	9.39044	9.78818	9.85898	9.86783	10.3692	9.57403	8.12338	6.56884	8.33163	8.5728	8.58409	9.03718	8.10265	7.29958	6.36365	7.76476	7.32361	8.69688	4.75012
TATDN1	protein_coding	ENSG00000147687.19	7.51773	6.06229	7.35127	7.69521	7.70298	7.73602	7.48185	7.47886	7.84314	7.32193	7.68414	7.49901	6.60408	6.92909	8.12593	7.56707	7.52675	7.40597	7.49407	6.95812	6.89798	7.9905	8.42666	8.08579	8.43412	7.34212	7.26192	6.98243	8.61372	8.43208	7.99329	7.02156
RNASEH2B	protein_coding	ENSG00000136104.21	10.4125	11.1071	8.94847	8.78462	8.93059	9.01335	8.87369	9.0584	8.92636	8.96635	9.19934	9.62339	7.97812	8.81318	9.51744	9.69221	9.56779	9.3653	8.91359	9.32874	8.58646	9.78597	10.3162	10.055	9.90467	9.09836	9.21697	8.86248	9.84638	9.94557	9.8914	9.38877
SAAL1	protein_coding	ENSG00000166788.10	5.77544	6.98009	8.68461	8.77379	8.73179	8.96908	8.41634	8.57282	8.84144	8.62786	8.47159	8.29738	8.18936	7.33398	8.99611	9.25033	8.58278	8.35152	7.908	7.29194	6.74338	8.33651	8.72431	8.25865	8.65158	6.86673	7.50651	6.47463	8.31156	7.4243	8.01831	6.54351
ACLY	protein_coding	ENSG00000131473.17	10.3793	10.7928	12.4304	12.1764	12.4694	12.3795	12.3885	12.5377	12.5705	12.3748	12.5092	10.9534	11.6779	11.1704	11.7093	12.3	12.2389	11.2801	11.0957	11.2879	10.5088	11.7013	11.7202	11.7885	11.6915	10.924	9.71974	10.6923	10.9111	11.2486	11.4048	10.6071
NIT2	protein_coding	ENSG00000114021.12	9.70282	9.53286	9.44822	9.5787	9.4099	9.5778	9.43487	9.34941	9.5744	9.46828	9.36545	8.54584	6.19927	8.4857	9.15122	8.88041	9.07613	8.40374	8.58932	8.51001	8.59383	9.41185	9.45388	9.48877	9.51946	8.72893	8.3517	8.47671	9.67407	9.31842	9.20277	8.59924
CCDC85B	protein_coding	ENSG00000175602.4	10.8409	10.3778	11.477	11.2849	10.5611	11.5769	11.0784	10.522	11.2013	10.9498	10.2566	9.63363	10.9582	9.5881	11.0463	10.7426	10.7849	10.1627	10.7668	10.0771	9.39108	10.9168	11.4744	10.9859	11.2387	9.40481	10.7187	9.00666	11.6173	11.1548	11.1542	9.65389
MFSD10	protein_coding	ENSG00000109736.15	10.8268	10.8063	11.7883	12.0042	11.1608	11.7318	11.7857	11.1679	11.7562	11.7205	10.8819	9.51864	9.88648	9.65152	10.7704	10.3382	10.3296	10.0516	10.1076	10.9426	8.82417	11.302	11.2249	10.9422	11.0039	10.2046	9.518	9.01368	11.6548	10.8553	10.7586	8.7581
METTL26	protein_coding	ENSG00000130731.16	8.78655	8.95776	9.02912	9.38623	9.22116	9.02205	8.94712	9.08405	8.52363	8.85459	9.15575	8.83365	9.06729	8.91392	9.75392	9.65904	9.85088	9.16389	9.34565	9.68629	9.42858	10.4628	10.73	10.4053	10.5639	9.67061	9.99891	9.5339	10.8344	10.1911	10.1638	9.26625
THOP1	protein_coding	ENSG00000172009.15	9.67657	9.2461	11.8513	11.7553	11.3591	11.8423	11.5952	11.3104	11.7695	11.4251	10.9946	10.5418	10.6425	10.3753	11.3678	11.6036	11.3241	10.7763	10.6419	10.2611	10.053	11.2616	11.5966	11.188	11.3947	9.90843	10.5345	9.92463	11.2379	11.0334	10.9495	9.85574
MRPL21	protein_coding	ENSG00000197345.13	7.34302	7.62144	8.93676	8.56666	8.75055	9.03069	8.38845	8.65946	8.81198	8.47385	8.62248	8.40518	7.09771	8.48146	9.2156	9.37231	9.23136	8.41553	8.4972	8.00507	8.41401	8.7853	10.0004	9.21038	9.82861	7.77765	8.8917	8.26907	9.50686	9.12801	9.71608	8.08347
EXOSC2	protein_coding	ENSG00000130713.16	9.0239	9.75069	9.95561	10.0811	10.0068	10.2017	9.98812	9.98167	10.1125	9.84834	9.77079	9.27438	9.21654	9.11836	10.0363	10.4927	10.116	9.63374	9.14577	9.11261	8.58646	9.93315	10.1795	9.90758	10.1273	8.80792	9.13203	8.62632	9.92153	9.58438	9.94595	9.01807
IFT81	protein_coding	ENSG00000122970.16	4.24208	4.24208	6.6938	6.85013	7.08765	6.54343	6.96154	6.9171	6.59817	6.92062	7.07498	7.08019	6.15902	6.70893	7.2902	7.02672	7.16575	6.68194	6.97133	6.48304	6.8734	7.63997	7.52401	7.41757	7.85537	6.61845	6.84176	6.81142	7.40175	6.73452	7.30953	6.33691
DHCR24	protein_coding	ENSG00000116133.13	4.24208	4.24208	12.4957	12.0217	12.1752	12.3138	12.2048	12.25	12.5279	12.2082	12.0692	10.5472	11.2802	10.3172	11.1983	12.3126	11.5371	10.933	10.5098	10.9146	9.19704	10.4606	10.8818	10.6928	10.4771	9.88588	8.63244	9.1505	8.9376	8.90163	9.84171	8.75017
GPATCH4	protein_coding	ENSG00000160818.17	4.24208	6.70124	10.2304	10.5232	9.79623	10.3367	10.2806	10.0015	10.5086	10.4638	9.78897	9.11537	7.82973	8.40303	9.96328	10.4819	9.89987	9.20739	8.35092	8.72886	8.29238	9.77704	10.1738	9.67529	9.82861	8.36725	8.90984	8.19052	10.1705	9.40616	9.93945	8.23938
TCOF1	protein_coding	ENSG00000070814.22	10.0659	10.646	11.7159	11.7481	11.5689	11.6386	11.834	11.6532	11.9846	11.8496	11.5375	10.5907	10.7764	10.0166	11.1834	11.9897	11.5256	10.8539	10.0713	10.0421	9.6136	10.5927	10.799	10.6869	10.6671	9.61959	9.25999	9.65323	10.2324	10.1379	10.442	9.56179
WEE1	protein_coding	ENSG00000166483.11	9.36959	8.58939	9.7211	9.92007	9.84438	9.62704	10.172	9.82213	9.59758	10.036	10.0122	9.3384	9.64633	9.16127	9.67983	9.86937	9.96916	9.37135	9.62839	8.47813	8.31933	9.64971	9.20589	9.60853	9.53151	8.57366	7.79561	8.24536	9.59892	9.58867	9.72178	8.10859
NSMF	protein_coding	ENSG00000165802.23	9.09257	8.70267	10.0364	9.90281	10.008	10.0283	10.0597	9.94341	9.84198	9.83692	9.52125	8.33562	7.40514	8.8693	9.78677	9.96937	9.62567	8.60922	8.64321	9.29718	8.65848	10.3324	10.3358	9.88853	9.91505	9.23673	8.97444	8.91966	10.2183	9.94222	9.80998	8.88673
TMCO6	protein_coding	ENSG00000113119.13	7.6997	8.37955	8.14686	7.71243	8.14686	8.12867	8.00909	8.12433	8.02031	7.91627	7.82529	7.23415	7.29542	7.29546	7.92404	7.94509	7.92843	7.42962	6.8825	7.59161	7.48511	8.15469	8.19778	8.12556	7.94869	7.82615	7.47406	7.06746	7.90478	7.64014	7.64467	6.84992
SLC6A6	protein_coding	ENSG00000131389.17	9.83923	9.59278	10.0364	9.93713	10.0721	9.85927	10.1842	10.317	9.58797	9.70497	9.8041	8.60265	9.60851	9.08809	9.70246	10.4628	10.4711	9.01719	8.89707	9.90537	8.65848	10.2966	10.1704	10.4605	10.0541	9.98679	7.79561	8.49189	9.22696	9.73717	9.63187	9.81453
OXLD1	protein_coding	ENSG00000204237.5	9.52298	9.00266	8.51803	8.63109	8.11402	8.81747	8.14888	8.12433	8.15194	8.19762	7.96389	7.93686	6.84296	8.17009	8.62755	8.11619	8.46408	7.82891	8.47135	8.24218	8.70002	9.33355	9.83829	9.30353	9.5729	8.12603	9.01409	8.23937	9.7433	9.54516	9.48998	8.13328
ZNF277	protein_coding	ENSG00000198839.10	7.40099	7.7921	7.41338	7.46356	7.99726	7.38123	7.44591	7.79047	7.45673	7.47889	7.77205	7.97514	6.89079	7.91707	8.52612	7.68572	7.893	7.63317	7.2438	7.57653	6.96918	8.60694	8.70859	8.68196	8.9274	7.70684	7.26192	7.48085	8.96031	8.67387	8.69688	8.4206
HSPE1	protein_coding	ENSG00000115541.11	8.42516	7.71274	10.7978	10.7183	10.5573	11.1197	10.3025	10.3701	10.7239	10.5476	10.4914	9.83189	9.03133	8.98435	10.8098	11.0639	10.4531	9.61347	9.01407	8.94228	9.43678	10.2209	10.9461	10.438	10.9067	8.62367	9.94138	9.5093	10.4173	10.268	10.9192	9.07633
PAK1	protein_coding	ENSG00000149269.10	6.83924	8.4664	9.8043	9.95877	9.94077	9.72739	9.91527	9.7757	9.83874	10.0083	9.76016	10.0322	9.59977	9.71227	9.82714	9.42682	9.80153	9.81922	9.4866	9.35086	9.42446	10.757	10.2592	10.6854	10.9443	8.87823	9.76356	9.22796	10.6017	10.3885	10.7155	9.50639
TXNL4B	protein_coding	ENSG00000140830.9	6.82703	7.32374	9.069	8.92087	8.71003	9.06264	8.76957	8.7009	9.1468	9.15071	8.68523	8.19011	6.86708	7.73617	8.78024	8.93888	8.49132	8.2498	7.94076	8.00507	7.95669	8.42175	8.57627	8.37309	8.86682	7.07678	7.76921	7.68085	8.53512	8.19294	8.43958	7.75744
PRPF4	protein_coding	ENSG00000136875.13	7.40908	8.30518	10.3101	10.2427	10.1974	10.3676	10.3387	10.1702	10.4798	10.4895	10.1295	9.34256	8.78206	9.07693	10.0979	10.409	10.1956	9.57554	9.30241	8.82061	8.70002	9.75173	9.84261	9.90379	9.90351	8.5277	9.20234	8.49189	9.52219	9.09217	9.90815	8.54519
CDKN2AIPNL	protein_coding	ENSG00000237190.4	7.31742	4.24208	8.39961	8.65195	8.67957	8.69498	8.37667	8.41983	8.44042	8.67037	8.47633	7.35621	7.87123	7.93582	8.19164	8.1474	8.09791	7.52778	7.56616	7.27327	7.5928	8.19833	8.82684	8.74274	8.59232	7.28735	7.38952	7.41809	8.53007	8.08728	8.55066	7.80444
CYB5D1	protein_coding	ENSG00000182224.12	8.12272	8.18339	7.98382	7.59965	8.00176	8.00207	8.07193	8.16941	8.21848	8.07122	8.10867	7.90322	7.71711	7.81266	8.82223	9.00264	8.87654	7.99045	7.4792	7.80043	8.36314	9.03976	8.74602	9.06621	8.80357	7.78748	7.88433	8.34354	9.09297	9.13977	8.80473	8.15755
SLC5A6	protein_coding	ENSG00000138074.15	8.9073	8.97476	10.3272	10.4308	9.78977	10.2625	10.3645	9.93043	10.4704	10.4591	9.56744	8.98005	9.43469	8.58375	9.56103	10.9398	10.323	9.1262	8.80557	8.91875	8.5338	9.72038	9.7899	9.92888	9.98021	8.80311	8.76459	8.2866	9.95393	9.52066	10.1385	9.13842
KARS1	protein_coding	ENSG00000065427.15	10.7424	9.83062	11.6726	11.7919	11.6036	11.8377	11.607	11.5813	11.8893	11.8278	11.4546	10.6987	10.9194	10.5397	11.733	11.9921	11.7347	10.6789	10.267	10.81	10.4553	11.7753	12.094	11.9172	11.896	10.8927	10.7905	10.6287	12.0181	11.806	11.8316	10.6693
NAP1L5	protein_coding	ENSG00000177432.8	4.24208	4.24208	6.63503	6.74008	7.04404	6.71995	6.76827	6.8241	6.8711	6.7179	7.0493	5.93026	6.36615	6.66337	6.89041	7.02672	6.40604	6.38206	6.15394	6.13959	5.94178	6.7331	6.7122	6.74932	7.09499	6.54851	5.26889	5.85731	6.21867	6.79701	6.73521	4.24208
RPL13	protein_coding	ENSG00000167526.14	15.7097	15.9412	14.2059	14.0241	13.9363	14.3938	13.653	13.7565	13.8014	13.5438	13.5963	14.2572	13.5931	14.2998	14.9441	13.8969	14.276	14.3783	14.7972	13.8413	14.0048	15.1481	15.9323	15.3601	15.7311	13.6908	15.0418	13.8105	16.4205	16.1764	15.9772	14.1444
ACAT2	protein_coding	ENSG00000120437.9	7.1819	6.86034	10.5093	10.6009	10.9673	10.7008	10.4061	10.697	10.5025	10.3449	10.6299	9.20052	8.36513	8.45147	9.62244	9.29575	9.17797	9.15689	9.4033	8.80785	6.84837	8.01514	8.80632	8.55532	8.89743	8.07889	6.78905	7.3524	7.94347	7.55417	8.79032	7.02156
MCM7	protein_coding	ENSG00000166508.18	10.0647	11.2146	13.1999	13.1107	12.9317	13.2024	12.9427	12.8796	13.1829	12.9498	12.7845	12.246	12.2213	11.5137	12.6515	13.0765	12.7078	12.5593	11.6926	11.4172	9.35257	11.5295	11.8403	11.6566	11.825	11.0015	10.1334	9.64873	11.3694	10.7615	11.4885	9.34733
HDGF	protein_coding	ENSG00000143321.19	9.75393	10.9867	12.2737	12.5952	12.3127	12.2843	12.4424	12.3089	12.2888	12.4369	12.0289	11.6461	11.4447	11.3646	12.1955	12.8977	12.442	11.7515	11.699	11.4307	11.0489	12.2049	12.554	12.4767	12.4315	11.3342	11.6031	10.9688	12.1526	12.0909	12.1841	11.2635
ST13	protein_coding	ENSG00000100380.14	11.1047	11.5669	11.6073	11.9587	11.8684	11.696	11.7367	11.7591	11.6205	11.6811	11.6498	11.1539	10.5257	10.7761	11.8197	11.884	11.4415	10.9034	10.7569	10.9455	11.1396	11.6489	12.0925	11.8153	11.8737	10.6903	11.2354	11.0672	11.9508	11.694	11.7213	11.0813
CENPM	protein_coding	ENSG00000100162.15	4.24208	4.24208	9.96971	9.83682	9.74374	9.96215	9.44053	9.62401	9.8436	9.54924	9.65768	9.30888	9.42483	8.62654	9.51233	9.29883	9.16537	9.62195	9.247	8.36064	6.84837	8.10394	8.79446	8.26261	8.72434	7.12466	8.05767	6.47463	7.73856	7.48143	7.84021	5.7827
RPL41	protein_coding	ENSG00000229117.9	13.811	13.9628	12.5003	12.3093	12.6339	12.7745	11.9019	12.4633	12.3234	12.07	12.7741	13.0679	12.1543	12.5527	13.4396	12.4143	12.5585	13.0352	12.7547	12.1127	12.387	13.5414	14.1041	13.5373	14.0224	12.0654	13.1175	12.4536	14.3152	14.0936	14.1138	12.5175
QDPR	protein_coding	ENSG00000151552.12	7.10385	7.02521	8.19805	7.80626	8.22964	8.1327	7.58034	8.0659	8.19325	7.59982	8.06833	7.85121	7.64361	7.90443	8.93366	9.26458	9.25337	8.14029	8.41821	7.5303	8.3104	8.8413	9.29058	8.8146	9.4827	7.97968	7.96785	8.1008	9.01557	8.81261	9.71608	7.41696
OAF	protein_coding	ENSG00000184232.9	4.24208	4.24208	6.10846	6.327	5.78574	5.86319	5.92486	6.32947	5.84066	5.22245	5.60083	7.78495	6.58948	7.90443	7.67034	8.59199	8.18822	8.02684	7.96751	7.98247	7.79923	9.14079	9.36456	9.20627	9.00728	7.88224	8.11106	7.99085	9.32934	9.40129	9.34739	7.80444
ANKRD27	protein_coding	ENSG00000105186.16	8.768	8.6004	9.59194	9.60028	9.80009	9.68563	9.68312	9.83147	9.61093	9.68281	9.80692	8.58161	8.34849	8.9233	9.83125	10.471	10.057	8.83056	8.79965	8.91281	8.92099	10.022	10.2066	10.2367	10.1626	9.25445	8.61041	8.71087	9.44651	10.3712	10.0746	8.84264
EIF3F	protein_coding	ENSG00000175390.14	11.3768	11.5734	11.6618	11.8874	11.8087	11.7467	11.5788	11.7466	11.5589	11.5312	11.6144	11.6798	10.8975	11.728	12.1124	11.9262	12.0015	11.554	11.3802	11.3496	11.1421	12.355	12.5666	12.4534	12.4992	11.2954	11.6657	11.0981	12.9616	12.5574	12.6289	11.4499
DHFR	protein_coding	ENSG00000228716.7	8.84966	7.76614	11.0664	11.1865	11.7212	11.1576	11.1816	11.6347	11.0715	11.1371	11.5003	10.734	10.7818	10.149	10.873	11.2121	11.4147	10.73	10.2595	9.58167	8.189	10.0386	9.78841	10.1153	10.4142	8.94962	8.0022	8.42491	9.16967	9.03981	9.96047	7.53358
HEATR1	protein_coding	ENSG00000119285.11	8.67479	9.96843	11.1572	11.1737	11.2557	11.1772	11.7061	11.3904	11.2325	11.7064	11.2814	9.81998	9.71589	9.87731	10.4451	11.2283	11.1646	10.2017	10.1171	9.49691	9.40369	10.6958	10.4316	10.8182	10.7787	9.55817	8.47066	9.67992	10.1882	10.5402	10.6444	9.48744
CCDC51	protein_coding	ENSG00000164051.14	7.83731	6.01534	8.97798	9.01118	8.8706	8.96683	8.64167	8.69578	8.77513	8.5703	8.53432	7.75379	8.38973	7.57758	8.66804	8.9369	8.55078	7.79307	7.66784	7.25434	7.26023	8.52377	8.70543	8.59041	8.80357	6.99311	8.12151	7.37463	8.52499	8.55587	8.73123	7.12518
FAM185A	protein_coding	ENSG00000222011.9	4.79522	4.24208	6.70018	6.34256	6.69264	6.81574	6.98706	6.7346	6.71985	6.79294	6.86964	6.44405	6.72878	6.13914	7.25749	7.13606	7.40199	6.38206	6.56038	6.75508	6.59955	7.70219	7.44198	7.5477	7.79127	5.95067	7.01174	6.45317	7.34467	6.76612	7.40824	6.38092
SH3D19	protein_coding	ENSG00000109686.18	4.24208	4.24208	4.62338	5.22091	4.75121	4.82388	4.96783	4.80704	4.98586	5.22245	5.10608	5.68578	4.24208	4.82604	5.63346	5.50438	5.1858	5.23033	5.31552	5.16122	4.24208	5.82204	5.75729	4.97854	5.53135	5.13296	4.24208	4.87977	5.50837	5.91886	6.70385	4.75012
TIPIN	protein_coding	ENSG00000075131.10	4.24208	4.24208	8.35916	8.39342	8.42951	8.33163	8.29387	8.22027	8.43183	8.41348	8.18319	7.4685	7.99429	7.14077	8.15697	8.37521	7.99197	7.80511	7.48665	6.93432	6.71582	7.30001	7.42654	7.41757	7.51971	6.49975	6.78905	6.40918	7.42395	6.58234	7.35975	6.33691
TP53	protein_coding	ENSG00000141510.18	9.45316	10.2673	11.264	11.4523	11.1993	11.108	11.4609	11.2529	11.26	11.5035	11.2688	9.25682	9.67655	9.28284	10.3736	10.9144	10.9204	9.59979	9.33138	9.98954	8.89143	10.7267	10.9067	11.1442	10.6868	9.82081	9.09025	9.13449	10.956	11.0584	10.9324	9.23818
RPL27A	protein_coding	ENSG00000166441.13	14.2099	14.211	13.102	12.9307	12.854	13.2725	12.4393	12.723	12.7101	12.5313	12.7331	13.1721	12.1015	13.1426	13.7624	13.1178	13.0069	12.9469	12.707	12.5488	12.7718	13.9962	14.7629	14.1803	14.3926	12.7446	13.615	12.9099	15.2475	14.9501	14.7806	12.9592
MAK16	protein_coding	ENSG00000198042.11	7.7513	7.69219	9.41955	9.64695	9.65842	9.74586	9.69358	9.63739	9.65763	9.7918	9.57297	8.18079	8.48791	8.42965	9.02275	9.8548	9.6087	8.46929	7.98331	7.94787	7.78636	8.68556	9.04015	9.32259	9.02657	7.68595	8.36931	8.01212	8.7504	8.69794	8.82959	7.93679
TFAP4	protein_coding	ENSG00000090447.12	6.92181	6.98009	8.72453	8.66666	8.60194	8.7139	8.5814	8.66993	8.42318	8.48122	8.46206	7.81546	7.03565	7.63244	9.15342	9.35021	9.42003	7.78092	7.9622	8.12338	8.06699	9.44607	9.50384	9.34328	9.24544	8.30042	8.11106	8.23335	9.70575	9.36672	9.35719	8.2951
CCDC25	protein_coding	ENSG00000147419.19	9.29819	8.88767	9.47184	9.52167	9.66971	9.5253	9.6057	9.558	9.54091	9.63251	9.59923	9.08333	8.11252	8.90131	9.67831	9.41835	9.53061	9.03	9.12464	8.8582	8.47116	9.53568	9.66538	9.43197	9.74055	8.29356	8.46248	8.50691	9.36096	9.14561	9.30753	8.26193
TAF1D	protein_coding	ENSG00000166012.17	10.4391	10.2546	10.297	10.4715	10.3787	10.4334	10.4505	10.3054	10.3941	10.2895	10.2932	10.0101	9.4149	9.7671	10.8271	10.6322	10.8513	9.82658	9.93641	9.01618	9.48504	10.4828	10.582	10.7509	10.9974	9.03003	9.42867	9.72335	10.9867	10.5892	10.805	9.51578
CKS2	protein_coding	ENSG00000123975.5	4.24208	4.24208	9.50039	9.56622	9.10314	10.0197	8.98324	9.02007	9.84683	9.65382	9.25687	8.65057	8.70585	8.67181	9.2732	9.27556	9.22733	8.557	7.85739	8.16409	8.90333	9.08683	9.98877	9.66338	9.85521	8.17912	8.9571	8.45621	9.10999	8.76404	9.24295	7.78894
POLR3D	protein_coding	ENSG00000168495.13	8.26212	8.9999	9.34377	9.50705	9.35845	9.51917	9.49373	9.34452	9.44831	9.37659	9.31218	8.93104	10.0848	9.29974	9.70695	9.73034	9.72489	9.03	9.27284	9.26491	9.6458	9.87071	9.85976	9.94003	9.85641	9.24029	9.83797	9.61223	9.68773	9.73329	10.0672	9.36301
MRPS21	protein_coding	ENSG00000266472.6	9.74132	9.09107	9.30989	8.86077	8.84588	9.4059	8.39548	8.63027	9.02662	8.50311	8.80116	9.1178	6.52943	8.51499	9.83808	9.46708	9.07838	8.84514	8.66941	8.76231	8.6794	9.81419	10.4325	9.70028	10.2371	8.53933	9.46996	8.65356	10.3343	9.84692	9.93455	8.45032
SUPT16H	protein_coding	ENSG00000092201.10	9.8656	10.3092	12.1396	12.4217	12.489	12.2183	12.5138	12.5171	12.2915	12.4723	12.3697	11.1438	10.9568	10.9535	11.8255	12.3399	12.0109	11.1496	11.1828	10.8274	10.1854	11.4682	11.4896	11.6456	11.6562	10.6032	9.88145	10.391	11.0374	11.1293	11.3696	10.3923
ATAD5	protein_coding	ENSG00000176208.9	6.34541	7.25017	9.21401	9.14944	9.66549	9.21446	9.56174	9.73894	9.28177	9.48484	9.74063	8.90871	8.01557	8.42525	8.71635	8.86385	9.26523	8.97275	8.8144	8.13367	6.74338	7.63199	7.57384	7.80977	8.13868	7.15569	6.27045	6.70825	6.98826	6.61768	7.7458	6.58121
EIF2A	protein_coding	ENSG00000144895.12	9.25669	9.11682	10.0623	10.4856	10.5219	10.3138	10.3241	10.3725	10.259	10.3368	10.3941	10.4278	10.2635	9.90122	11.0002	10.8498	10.5976	10.3842	9.74982	10.0421	10.3892	11.239	11.3611	11.2579	11.2704	10.0265	10.1814	10.1225	11.1203	11.2801	11.123	10.457
KPNB1	protein_coding	ENSG00000108424.10	10.6409	11.2649	13.0617	13.2493	13.0709	12.9539	13.436	13.1559	13.3479	13.5751	13.0519	11.7853	12.0828	11.4648	12.2602	12.9283	12.6969	11.9338	11.7986	11.4266	11.2285	12.2745	12.2576	12.3862	12.3957	11.1202	10.6699	11.2682	11.7971	12.0021	12.1162	11.5215
DHX37	protein_coding	ENSG00000150990.8	9.58074	9.72582	11.0244	10.7517	10.4144	11.0203	10.9077	10.5576	11.059	10.8674	10.3439	9.61653	10.1675	9.24345	10.2714	11.3137	10.7382	9.97958	9.57056	9.69669	9.38685	10.3493	10.374	10.3581	10.1904	9.35641	8.38671	8.99961	10.1574	10.0751	10.3358	9.12007
TPX2	protein_coding	ENSG00000088325.16	4.24208	4.24208	11.2018	11.4382	11.5697	11.2781	11.455	11.4205	11.3928	11.4308	11.6786	11.0742	10.6107	10.2318	11.0864	11.1973	11.0304	11.2834	10.6353	9.89638	7.74705	9.63989	9.7352	9.92015	10.0499	9.50588	8.23162	7.37463	8.82245	8.80524	9.31005	5.45676
CYC1	protein_coding	ENSG00000179091.5	8.99496	9.94851	11.5192	11.3873	11.0306	11.5313	11.2369	10.9553	11.4207	11.3518	10.9236	10.697	10.3618	10.3419	11.3174	11.5111	11.4999	10.8796	10.73	10.8227	10.6245	11.2564	11.7273	11.462	11.7062	10.464	10.6875	10.527	11.4173	11.4113	11.4896	10.7589
HYPK	protein_coding	ENSG00000242028.8	7.63245	7.68527	8.92363	8.98092	8.60194	9.32218	8.94871	8.66993	8.8703	8.43642	8.89259	8.7002	7.67078	7.56957	9.45127	9.43804	8.93468	8.77377	7.78095	8.26106	8.54145	9.37205	9.69913	9.23474	9.53001	8.27279	7.85954	8.45105	8.78051	9.28177	9.33257	8.22798
RSL24D1	protein_coding	ENSG00000137876.10	9.62088	10.1439	10.1556	10.3602	10.5985	10.4735	10.0597	10.3637	10.143	9.96307	10.4232	10.4444	8.36513	9.7549	11.2823	10.6902	10.6054	10.3469	10.445	9.63313	9.82519	11.2686	11.6253	11.3118	11.7455	10.047	10.8051	9.99363	11.4957	11.4257	11.5926	9.91719
RPL30	protein_coding	ENSG00000156482.11	13.9935	13.8249	11.6098	11.7639	11.7293	12.0428	11.2129	11.6571	11.2982	11.3796	11.7577	11.7446	10.8904	11.974	12.4125	11.7977	12.0757	11.6924	11.7841	11.4697	11.6037	12.6614	13.3637	12.8352	13.1188	11.5235	12.3288	11.6086	13.6125	13.5112	13.5345	11.8322
DUS3L	protein_coding	ENSG00000141994.16	8.71732	9.37116	9.85422	9.5473	9.20183	9.95082	9.62669	9.1896	9.78255	9.45713	9.12291	9.01966	6.84296	8.65312	9.47425	10.1727	9.84431	9.29276	9.2207	9.24141	8.66549	9.87908	10.0585	9.2764	9.7011	8.94526	8.40389	8.55105	9.87253	9.67395	9.52515	8.9435
RPLP2	protein_coding	ENSG00000177600.9	14.2431	14.0145	12.9446	12.5196	12.7678	13.1921	11.9584	12.4196	12.7642	12.0603	12.7611	13.0389	12.1043	13.0524	13.6678	12.8894	12.8393	12.8711	12.6511	12.2532	12.3549	13.6842	14.328	13.5245	13.989	12.33	13.2942	12.2337	14.9538	14.1102	14.245	12.442
ERI3	protein_coding	ENSG00000117419.16	8.45256	8.79495	9.03157	9.06543	8.82833	9.23142	8.94552	8.93587	9.05203	8.92376	8.58348	8.48292	6.91409	8.51499	9.37441	9.46981	9.30216	8.63295	8.45637	8.46193	8.62292	9.46845	9.82816	9.56117	9.56413	8.57366	8.7173	8.55587	9.5171	9.25501	9.32261	8.508
RFX7	protein_coding	ENSG00000181827.15	8.18947	9.59461	9.46643	9.35754	9.79494	9.21446	9.79241	10.0138	9.42905	9.75436	9.97594	9.29819	9.30523	9.48423	9.82714	10.1361	10.3296	8.99645	9.31282	9.41947	9.13787	10.2599	9.8879	10.2357	10.1828	9.39206	8.48688	9.06526	9.75849	10.3334	10.3308	9.05073
TMEM69	protein_coding	ENSG00000159596.7	6.87524	8.26418	8.97543	9.06543	9.11353	9.27388	8.98943	9.02619	9.12035	8.93184	8.96007	7.88609	6.46653	7.89168	8.84685	8.96821	8.67768	7.82891	7.51608	7.77429	8.03478	8.64679	8.94148	8.91606	8.88103	7.20097	7.93265	7.92507	8.82658	8.80524	8.7867	8.21648
TONSL	protein_coding	ENSG00000160949.17	9.1123	8.31859	10.9684	11.1187	10.5626	10.917	11.0105	10.5046	11.0324	11.0291	10.3574	9.87279	10.0697	9.13998	10.2562	11.1146	10.6558	9.84118	9.48476	9.41528	8.13942	9.93315	9.91276	9.95598	9.98351	9.10228	9.01966	8.57974	9.55983	9.26845	9.16979	8.16953
RPS25	protein_coding	ENSG00000118181.11	13.6871	13.6374	11.9018	11.9646	11.9237	12.1723	11.4291	11.7567	11.7333	11.4609	11.938	12.4275	10.8585	12.0668	12.9593	12.1363	12.2411	12.3652	12.0734	11.871	12.0595	13.2151	13.8621	13.2551	13.7164	12.0609	12.9016	12.0387	14.1342	14.1057	14.0513	12.1695
IL32	protein_coding	ENSG00000008517.18	7.1819	6.34916	9.39789	10.897	10.5304	9.60118	10.4766	10.3179	8.91409	10.1114	9.53492	10.4779	11.4646	11.3333	10.9032	10.5532	10.1956	10.4419	11.0157	12.0506	9.85609	11.798	12.8814	12.5371	12.6863	12.1525	10.4338	9.16633	10.447	11.396	10.467	9.28283
PPP5C	protein_coding	ENSG00000011485.15	10.8028	9.82126	10.7112	10.7925	10.4152	10.7956	10.4941	10.4143	10.8255	10.6676	10.3032	10.2034	9.87059	10.0254	10.4796	11.0389	10.7001	10.3438	9.85042	10.2137	9.56205	10.6882	10.7961	10.531	10.5102	9.89945	9.59839	9.425	10.4983	10.2218	10.3976	10.0328
RANGAP1	protein_coding	ENSG00000100401.20	9.49883	10.7183	12.7504	12.6414	11.9142	12.6387	12.6253	11.8432	12.7264	12.4966	11.8412	11.2446	11.2084	10.6679	11.8069	12.3976	11.8369	11.5967	11.2455	10.9997	10.1559	11.2596	11.6689	11.335	11.3363	10.2878	10.3256	10.0269	11.4577	10.9707	11.2025	10.3084
KRAS	protein_coding	ENSG00000133703.13	9.66327	9.36258	10.0309	9.83941	10.4816	9.96328	10.2247	10.4944	9.93741	10.0899	10.7588	9.89565	9.50937	10.0484	10.199	9.82735	10.5189	10.0864	9.93506	9.86291	9.37409	10.6179	10.5383	10.9398	10.6221	9.76507	9.03626	9.45365	10.2797	10.6784	10.9838	9.51109
VRK1	protein_coding	ENSG00000100749.8	6.88703	9.16944	9.30686	9.24261	9.4612	9.46445	9.28823	9.34452	9.10155	9.36073	9.3135	9.85248	9.41291	8.99031	9.791	9.63853	9.4958	9.83827	9.06919	8.58673	7.35103	8.627	8.7795	8.72563	9.20274	8.2086	7.88433	7.0397	8.31745	7.82739	8.57189	7.39655
MLST8	protein_coding	ENSG00000167965.18	8.40527	8.6004	10.1938	10.008	9.58423	10.4696	9.74018	9.68327	10.486	9.96044	9.55183	9.33212	8.80355	9.26819	10.5913	10.46	10.323	9.56326	9.17803	9.48896	9.43678	10.8132	10.9791	10.6215	10.7082	9.18223	10.0433	9.27251	11.389	10.5752	10.6171	9.37852
MTERF1	protein_coding	ENSG00000127989.14	6.46317	7.47642	7.35524	7.88925	7.69186	7.73069	7.7949	7.53772	7.6104	7.80864	7.64231	7.56533	6.79339	7.32444	7.84985	8.095	7.92342	7.40597	7.1045	7.25434	7.38576	7.95271	8.10937	7.95935	8.15441	7.51856	6.78905	7.38562	7.79897	8.0627	7.99959	7.57041
TOMM5	protein_coding	ENSG00000175768.13	9.25225	9.04352	9.58029	9.36477	9.29053	9.9279	9.03952	9.18231	9.50049	9.19165	9.06909	9.33002	6.63281	8.99921	10.0934	9.99332	9.77413	9.5366	9.0469	8.83325	9.24455	9.86903	10.4656	9.92639	10.4512	8.37376	9.52976	8.81905	10.0003	9.60571	10.1069	8.70981
TUBB	protein_coding	ENSG00000196230.13	10.9031	11.6538	15.26	15.0716	15.1616	15.2262	14.9241	15.1347	15.2045	15.0484	14.9322	13.3746	13.7935	13.0798	13.7394	14.4416	14.1309	13.6166	12.999	13.3242	11.3122	12.8842	13.1415	13.1657	13.2516	12.7155	11.005	11.3937	13.0295	12.4533	13.116	11.2411
KLHL8	protein_coding	ENSG00000145332.14	7.64616	6.78312	7.75568	7.97243	8.05899	7.82867	8.29136	8.24503	7.81688	8.37442	8.13295	7.42942	8.14665	7.59347	8.2748	8.76477	8.83201	7.40597	7.49407	7.41616	7.77338	8.25625	8.00998	8.62466	8.52147	7.4077	6.76191	7.94734	8.07466	8.47454	7.98061	7.96461
CENPS	protein_coding	ENSG00000175279.22	4.24208	4.24208	7.27376	7.24306	7.03516	7.15144	7.28713	7.17848	7.55571	7.20058	6.94853	7.2965	8.08261	6.66337	7.58774	7.40322	7.38742	7.0957	7.14303	6.75508	7.01469	7.13933	7.64211	7.38123	7.89343	6.42306	6.27045	6.90733	7.00323	6.78166	7.64467	6.75529
PNO1	protein_coding	ENSG00000115946.8	8.54271	7.86116	9.08441	9.02949	8.59899	9.29016	9.0425	8.56443	9.20584	9.07004	8.36565	8.45233	6.83073	7.75744	8.98137	9.75969	9.21311	8.30579	8.06479	8.26106	7.84956	8.96929	9.29058	8.98234	8.99209	7.45805	8.46248	8.03308	8.9376	8.97894	9.20005	8.57247
ZZZ3	protein_coding	ENSG00000036549.13	7.36816	8.62935	8.97416	9.25627	9.31593	9.1245	9.40972	9.2166	8.93549	9.33253	9.27871	8.96119	8.29739	8.79284	9.33439	9.50624	9.4376	8.91589	8.72668	8.67369	9.0117	9.61403	9.40213	9.55635	9.46082	8.734	8.89777	9.05168	9.36664	9.40616	9.43555	9.26068
ATAD3A	protein_coding	ENSG00000197785.14	9.30463	8.96345	11.434	11.2547	10.6824	11.4293	11.0993	10.7002	11.3268	11.0215	10.4873	10.343	10.8199	10.002	10.9941	11.8714	11.3185	10.7672	10.4288	10.152	9.77108	10.8856	11.3681	10.8415	11.0699	9.66797	10.0296	9.73612	10.9719	10.4069	10.4397	9.59315
BTBD2	protein_coding	ENSG00000133243.10	10.6057	11.0122	9.65519	9.74016	10.0355	9.71405	9.63756	10.0563	9.4269	9.31823	9.90403	9.1275	8.45722	9.98119	10.1873	9.64459	10.3324	9.18007	9.45874	9.78056	9.65637	10.8914	10.96	10.8061	10.7944	9.67325	9.52976	9.69309	11.1219	10.786	10.5082	9.24384
S1PR4	protein_coding	ENSG00000125910.6	11.1784	11.1538	9.73843	9.70928	9.96848	9.82493	9.53238	9.97747	9.50458	9.20504	9.88459	9.96755	10.667	10.8582	10.7158	10.5513	11.0082	10.2948	11.0448	10.5055	9.6458	10.378	11.262	11.0513	10.7975	9.69935	10.0461	9.64422	11.1795	11.2728	11.2367	8.70981
ERLIN1	protein_coding	ENSG00000107566.14	8.46029	6.59899	8.23047	8.37201	8.40938	8.29615	8.4278	8.46566	8.43183	8.2504	8.27051	7.35621	7.42929	7.22539	8.28286	8.71254	8.53451	7.30715	7.44898	7.41616	7.51672	8.11537	8.06054	8.7399	8.62085	7.4077	7.53822	7.41809	8.35229	8.01864	8.2887	7.35481
ANP32B	protein_coding	ENSG00000136938.9	10.2673	10.2604	11.7476	11.9258	11.9092	11.8982	11.7028	11.7704	11.8233	11.7584	11.8767	11.4911	10.2535	10.6178	12.1556	11.9299	11.6848	11.6672	11.3633	10.5558	10.3442	11.5005	11.887	11.6131	11.9469	10.7161	10.9565	10.2467	11.8668	11.2261	11.5301	10.3897
CCNB2	protein_coding	ENSG00000157456.8	4.24208	4.24208	9.78775	10.0046	9.99566	9.9302	9.67643	9.70884	9.93892	9.79032	10.034	9.92512	9.03652	9.01685	9.94947	9.85166	9.53552	9.95428	9.21626	8.48617	6.71582	8.51948	8.79446	8.76523	9.00079	8.3208	7.62931	6.51652	8.06768	7.70534	8.72367	4.95694
ZNF330	protein_coding	ENSG00000109445.11	8.49081	8.64005	8.82823	8.91596	9.01945	9.11437	8.95505	8.92499	8.85112	8.80264	9.01154	8.84251	8.54009	8.61112	9.83125	9.68045	9.61798	8.86816	9.24265	8.01624	8.71361	9.50354	9.77492	9.70319	9.79278	8.29356	9.34236	8.69785	9.45186	9.53852	9.28205	8.4601
TARBP1	protein_coding	ENSG00000059588.10	10.4175	10.8629	10.1578	10.1136	10.1925	10.075	10.3758	10.2199	10.2722	10.2534	10.1392	8.60959	9.11715	8.73004	9.00099	9.29421	9.2454	8.54989	8.99867	8.97115	8.70683	9.97281	9.56787	9.51386	9.56706	8.75409	7.07863	8.79887	9.96892	10.151	9.91976	8.36964
CLEC2B	protein_coding	ENSG00000110852.4	7.5834	6.21384	6.25041	6.17774	6.70404	5.48034	5.78863	6.52359	6.12378	6.00075	6.71339	8.24027	7.50692	7.83283	7.94455	8.36346	8.04822	7.80511	7.80491	8.47813	7.01469	9.138	10.0017	9.69298	9.51188	8.71875	8.93956	7.58913	9.45719	9.88928	9.93782	7.92268
MPI	protein_coding	ENSG00000178802.18	8.50956	8.62216	9.1251	8.97856	9.83938	9.08977	9.01242	9.87504	8.90171	8.81726	9.62928	9.22556	9.75733	9.73374	10.2673	10.015	10.1811	9.40123	9.60993	9.13319	9.49293	10.2076	10.5312	10.4878	10.4456	9.4547	9.63878	9.31004	10.1126	10.3799	10.0016	9.35257
PLBD2	protein_coding	ENSG00000151176.8	7.12378	7.66431	9.27002	9.07207	9.10106	9.12248	9.39697	9.21124	9.21086	9.3366	9.09856	8.58514	8.10262	8.75479	8.90008	9.57136	9.61798	8.70828	8.77272	9.49691	9.02809	10.2637	9.8739	10.197	9.86714	9.67588	7.56924	8.91591	9.8156	9.83433	10.0032	9.45367
EIF2D	protein_coding	ENSG00000143486.16	9.29603	10.1351	10.1404	10.2554	10.1807	10.232	10.1631	10.0907	10.1152	10.2968	10.0914	9.61996	9.07992	9.50311	10.0136	9.8766	9.87687	9.37737	8.9026	9.68629	9.5954	10.6949	10.6452	10.5071	10.448	9.51473	9.61689	9.61684	10.7929	10.652	10.6414	9.83715
RPS15	protein_coding	ENSG00000115268.10	13.8246	14.0541	13.0193	12.6209	12.4876	13.2159	12.2373	12.3992	12.6178	12.135	12.1559	13.2122	12.4037	13.0181	13.6001	12.8407	12.9747	13.3646	13.2541	12.6912	12.7481	13.6555	14.2526	13.7422	14.0697	12.3654	13.3895	12.5519	14.6324	14.2542	14.1455	12.77
FXYD5	protein_coding	ENSG00000089327.15	11.0354	11.6468	10.1123	10.0512	10.1192	10.2598	9.6247	10.1023	10.2407	9.85967	10.0195	10.5714	10.8622	10.9282	10.6813	10.46	10.6054	10.3601	9.7406	10.3295	9.76458	11.2705	11.7604	11.4201	11.3212	10.4882	10.614	9.95226	12.8657	12.357	12.2792	9.81832
C11orf49	protein_coding	ENSG00000149179.14	8.27972	6.31193	8.14459	8.08217	7.91852	8.29974	8.03636	8.04185	8.00878	7.80864	8.06833	7.85709	5.9354	7.84612	7.96977	7.71389	7.76436	7.65333	7.92447	7.72055	7.89817	8.18212	8.02534	8.0075	8.22684	7.4331	7.35423	7.211	8.54519	8.07504	7.72309	7.43708
LETMD1	protein_coding	ENSG00000050426.16	10.2147	10.0102	9.70203	9.51032	9.86786	9.65384	9.61273	9.73521	9.76389	9.57696	9.95152	9.20052	8.5798	9.29252	10.2824	9.46708	9.78515	9.27135	9.15042	9.05984	9.38261	10.2235	10.3909	10.2685	10.4724	9.63319	9.1826	9.11831	10.6315	10.1394	10.2867	9.45855
DUSP2	protein_coding	ENSG00000158050.5	9.8714	8.64715	11.2407	11.386	9.77022	11.1674	11.2533	9.95093	11.1752	11.2506	9.81814	8.05386	8.3189	7.97864	9.06996	9.28647	8.98339	8.19152	8.01441	9.70702	8.62292	9.47509	9.55037	9.61936	9.36138	8.67726	7.96785	8.21515	9.43576	9.17446	8.87123	8.35922
UBE2G2	protein_coding	ENSG00000184787.19	11.2475	11.2259	10.89	10.91	10.8855	10.9041	11.0806	10.9344	10.979	10.8938	10.7694	10.7116	10.2557	10.8094	10.97	11.4348	11.2174	10.7119	10.7462	10.753	10.9749	11.8883	11.7777	11.667	11.564	10.9017	10.5748	10.9733	11.5836	11.7172	11.6766	10.8945
DCUN1D4	protein_coding	ENSG00000109184.15	9.35931	8.78213	8.08433	8.17173	8.84837	8.35596	8.45719	8.77308	8.30578	8.39408	8.85853	7.9424	6.98172	7.80588	8.92084	8.70093	8.68948	7.787	8.24585	8.11302	8.56413	9.18471	9.06503	9.05713	9.21774	8.06283	8.28829	8.25726	9.25478	8.80524	8.5928	7.97831
TMEM123	protein_coding	ENSG00000152558.15	9.78651	11.0333	11.4565	11.873	11.8604	11.4564	11.8817	11.7342	11.4539	11.8753	11.8498	11.3368	11.5151	11.2899	11.726	11.4172	11.6585	11.2742	11.212	10.8922	10.8576	11.9174	11.7265	12.13	11.7622	10.914	10.8651	10.7065	11.9465	12.2036	11.9921	11.2212
EVI2A	protein_coding	ENSG00000126860.12	9.17227	8.94344	7.97618	7.83795	8.57811	7.85827	7.55951	8.34003	7.72094	7.62012	8.95159	9.91816	8.88931	10.1316	9.61292	8.66792	9.36046	9.56854	9.54782	9.55524	9.42446	10.6407	10.7277	10.6029	10.6235	9.46994	9.50217	9.53634	11.3007	11.1934	10.8892	9.92777
PMPCB	protein_coding	ENSG00000105819.14	9.36137	9.29879	9.99626	10.1548	10.2033	10.1151	9.99582	10.1329	9.98212	9.99038	10.1511	9.70009	8.78515	9.68129	10.4822	9.99996	10.158	9.74041	9.4072	9.62589	9.50858	10.3263	10.5569	10.408	10.5056	9.48202	9.57209	9.31004	10.3827	10.2135	10.4659	9.60198
MPHOSPH6	protein_coding	ENSG00000135698.10	7.41713	6.96857	8.39008	8.41799	8.6935	8.82246	8.30883	8.34331	8.92941	8.39017	8.14493	8.22223	7.92286	7.61698	8.64949	9.05279	8.41868	8.23656	7.72552	7.54588	7.33333	8.12106	8.58663	8.07228	8.53352	6.72748	7.56924	7.68085	7.93582	8.0058	8.60108	7.57041
MCCC2	protein_coding	ENSG00000131844.16	9.61051	8.59307	10.564	10.5151	10.5381	10.5781	10.5791	10.6094	10.607	10.5762	10.4737	9.87135	9.43861	9.70866	10.4433	10.9997	10.8301	9.74352	9.49942	9.77075	10.0556	10.9209	10.8943	10.9907	10.9606	10.1028	9.72656	9.96317	10.6172	10.7453	10.9607	10.036
AP3M2	protein_coding	ENSG00000070718.12	7.96278	7.57723	9.57107	9.44535	9.49494	9.55703	9.62271	9.33469	9.8436	9.60585	9.34231	7.79111	6.94832	7.67782	8.12144	8.28153	8.37911	7.61956	7.87446	7.60653	7.87407	8.39858	8.33944	8.33971	8.44693	7.15569	6.76191	7.54093	8.43584	8.63699	8.39262	7.3118
SPRYD4	protein_coding	ENSG00000176422.14	8.47944	7.80491	8.41472	7.9819	7.84021	8.10423	7.94014	7.84256	7.79012	7.72377	7.56375	8.01766	6.52943	7.60135	7.99456	8.11969	8.1243	7.86386	7.4024	7.92433	7.84956	8.61901	8.41507	8.36205	8.45646	7.45805	7.52245	7.5311	8.77197	8.4976	8.48952	7.57041
CDHR1	protein_coding	ENSG00000148600.15	4.24208	4.24208	6.75624	7.45674	7.34555	7.17541	7.92074	7.22965	7.35945	7.85495	7.30324	6.1736	6.51398	5.91126	6.89041	6.97258	6.78273	6.10084	5.75689	6.04875	6.7704	7.15064	7.37112	6.85009	7.06995	5.78638	6.64756	6.59654	7.23568	6.45069	6.2099	6.58121
AMD1	protein_coding	ENSG00000123505.19	9.16757	9.40916	11.1272	11.3541	11.2724	11.2385	11.4466	11.1858	11.2132	11.0934	10.8205	10.7092	9.6344	10.1741	11.2157	11.7794	11.3438	10.9118	10.3723	10.2797	9.92474	11.0135	11.1156	11.0237	11.0125	9.90395	10.0891	9.974	10.5933	10.6754	10.9299	10.1963
DTD1	protein_coding	ENSG00000125821.13	7.56907	7.73969	9.02051	8.7574	8.81565	8.95325	8.5814	8.5588	8.88295	8.62121	8.55239	8.05895	6.27614	7.60135	9.13799	8.89066	8.7888	8.36779	7.75043	7.73417	7.35103	8.58659	9.13953	8.7956	9.14508	7.71718	8.33387	7.67194	8.29375	8.85959	8.91834	7.87948
YRDC	protein_coding	ENSG00000196449.4	8.0005	7.48443	9.87821	10.0723	9.41997	10.0812	9.83425	9.45748	9.93589	10.0298	9.01642	8.34398	7.52195	8.76875	8.99366	9.63974	9.14411	8.41944	8.37504	8.89484	8.26492	9.26617	9.31359	9.06621	9.34269	8.10265	8.57294	7.89483	9.0442	8.89471	9.09564	8.4206
SEPTIN9	protein_coding	ENSG00000184640.19	12.9218	13.2056	12.9989	12.7097	12.9403	12.9108	12.6637	12.919	12.8083	12.5002	12.8764	12.4799	12.3343	12.453	13.0001	13.2322	12.9825	12.671	12.6607	11.9934	11.8071	12.7972	12.8531	12.9109	12.7044	12.2616	11.6781	11.6896	12.4768	12.4368	12.3942	11.7874
TRIP6	protein_coding	ENSG00000087077.14	7.06312	7.23115	9.24387	9.00193	8.34017	9.28656	9.18011	8.3202	9.23324	9.1484	8.23174	8.71315	8.89218	8.09434	10.0505	9.88175	9.44283	8.84514	8.47507	8.76231	8.54145	10.289	10.352	10.1142	10.0881	9.1748	9.30176	8.28078	10.6982	10.3959	10.257	8.97107
POLR2H	protein_coding	ENSG00000163882.9	8.71732	9.24143	9.60843	9.50051	9.59167	9.80494	9.08793	9.50058	9.62228	9.12275	9.23609	9.03004	7.62983	8.68659	9.94062	9.76192	9.61335	9.24961	8.66616	9.0652	8.94996	9.39792	9.9506	9.51054	9.85161	8.77881	9.3688	8.85858	9.80519	9.50485	9.67557	9.0048
RPS15A	protein_coding	ENSG00000134419.15	13.4035	13.2997	11.8683	11.7976	11.9307	12.2535	11.2498	11.8397	11.6494	11.4232	11.8262	12.6007	11.67	12.7389	12.9138	12.169	12.198	12.3382	11.9556	12.259	12.0548	13.1923	13.9459	13.3716	13.5255	12.2302	12.9106	11.9566	14.4086	14.1512	14.0454	12.1455
SLC4A7	protein_coding	ENSG00000033867.16	10.3149	9.78961	10.1778	9.82378	10.4476	10.0729	10.619	10.5709	10.0481	10.304	10.2952	9.68868	9.70126	9.5703	9.96827	10.426	10.3566	9.63541	9.68398	10.1394	9.11248	10.3625	9.75367	10.1477	10.2833	9.36622	8.14217	9.01718	8.79743	9.68401	9.59303	8.40043
RRM1	protein_coding	ENSG00000167325.15	6.32768	7.84265	11.3894	11.4704	11.6729	11.3879	11.5229	11.513	11.5886	11.6028	11.4919	10.7907	10.682	9.75839	11.0656	11.3345	11.1902	10.9674	10.1753	9.79031	8.84283	9.76985	9.79437	9.96571	10.2662	9.35313	8.74451	8.55105	9.32643	8.96909	9.7331	8.18141
PGAM5	protein_coding	ENSG00000247077.7	9.74449	9.15709	11.3365	11.0459	10.6241	11.3112	10.9824	10.5744	11.1611	10.9379	10.589	9.97024	10.1472	9.82992	10.724	11.5516	10.9408	10.4323	10.0859	9.63673	9.72495	10.4783	10.904	10.767	10.532	9.49698	10.0296	9.30719	10.3813	10.2626	10.4625	9.65813
FAM210A	protein_coding	ENSG00000177150.13	6.91031	7.52384	8.90905	8.84792	9.39806	9.06264	8.91169	9.20945	8.69848	8.85459	9.08622	7.79723	6.29465	7.5288	9.03708	9.11704	8.87654	7.9531	7.76882	8.01624	7.51672	8.62301	8.85851	8.72563	8.91134	7.30125	7.35423	7.52119	8.65611	8.50672	8.59694	7.41696
THOC5	protein_coding	ENSG00000100296.13	9.07759	6.75637	9.52665	9.40562	9.41495	9.58222	9.44279	9.25879	9.32871	9.3667	9.26783	8.96119	9.7029	8.89814	9.60653	9.71082	9.4958	8.7646	8.6399	8.49416	8.05633	9.12678	9.60054	9.33203	9.30633	8.76897	8.57294	8.01212	9.48615	8.96909	9.60541	7.93679
POLR3H	protein_coding	ENSG00000100413.17	9.22306	8.33187	10.4724	10.1285	9.89458	10.4664	9.99889	9.97009	10.2358	9.80212	9.64932	9.47944	8.96207	9.39718	10.4787	10.623	10.6216	9.99663	10.0073	9.23666	9.36981	10.2713	10.4046	10.0921	10.4003	9.11785	9.12687	9.1851	10.3458	9.9539	10.2346	9.20955
ATP5MPL	protein_coding	ENSG00000156411.10	8.07306	8.50598	9.05943	8.82975	9.01945	9.30804	8.38375	8.87385	8.87664	8.43642	8.69135	9.52599	7.26883	8.84974	9.96577	9.28336	9.33442	9.27566	9.1056	8.6807	8.72035	9.39792	10.3601	9.8298	10.3202	8.36725	9.67454	8.79072	10.1227	10.0978	10.1142	8.74218
IPO7	protein_coding	ENSG00000205339.10	9.39396	9.52134	11.8895	11.9652	11.9709	11.8669	12.2389	12.0665	11.9821	12.254	12.0363	10.0952	10.3925	10.2039	11.0568	11.839	11.8068	10.3672	10.2411	10.3863	10.5919	11.4087	11.3525	11.5991	11.5459	10.2826	10.1127	10.491	11.0382	11.086	11.3936	11.0671
ZBTB32	protein_coding	ENSG00000011590.14	8.23531	8.94344	11.2062	10.8927	11.0284	11.2464	10.8119	10.8937	11.1303	10.407	10.4595	10.1378	9.69472	10.0064	10.8455	10.3374	10.5222	10.4675	10.6649	8.35187	9.02265	9.60194	10.0423	9.70028	10.0235	8.65606	8.98588	8.9084	10.0021	9.8753	9.68337	8.18141
MRPS26	protein_coding	ENSG00000125901.6	8.04756	9.10657	9.22795	9.16815	8.53234	9.43058	8.97702	8.49836	8.7819	8.77295	8.42819	8.37695	6.60408	7.97864	9.54442	9.5739	9.45669	8.63631	8.62992	8.42895	8.1293	9.56089	9.98226	9.52707	9.86833	8.48623	9.09554	8.26318	9.6157	9.38904	9.74247	8.40043
CYFIP2	protein_coding	ENSG00000055163.20	12.2477	12.4095	12.2452	12.1143	12.3918	12.1011	12.288	12.5046	12.3976	12.3074	12.5888	11.884	12.1318	12.6391	12.1033	12.127	12.5846	12.1231	12.4913	11.5319	11.3614	12.3111	12.1601	12.2798	12.2972	11.4191	10.7101	11.3313	11.6113	11.7968	12.027	11.0201
COA4	protein_coding	ENSG00000181924.7	7.57625	8.01218	9.3418	9.14315	9.04138	9.62419	8.99714	9.08209	9.20835	8.85742	8.79359	8.7607	7.397	8.70122	9.45838	9.32324	9.3269	8.62621	8.59617	8.42059	8.65144	9.5057	10.0272	9.83379	10.0107	8.27279	9.3688	8.38209	9.44919	9.59508	9.82063	8.75017
IARS1	protein_coding	ENSG00000196305.18	9.15097	10.2856	12.0536	11.9661	12.2386	12.0229	12.2557	12.2876	12.138	12.1469	12.2818	11.6007	11.2872	11.2941	12.265	12.4172	12.3133	11.7987	11.6001	11.0905	11.493	12.6919	12.421	12.5531	12.6014	11.8891	11.3225	11.4432	12.2297	12.4445	12.3998	11.4039
ZPR1	protein_coding	ENSG00000109917.11	10.1193	9.68168	10.1364	10.138	9.99004	10.3085	10.1264	9.98482	10.1984	10.0791	9.81347	9.39568	8.79131	8.9233	10.0051	10.2009	9.95581	9.25617	9.20736	9.32427	8.94996	9.61804	9.95326	9.78104	9.86476	9.13709	8.73776	8.88179	9.94258	9.5003	9.50547	8.89395
RPL8	protein_coding	ENSG00000161016.17	15.1421	14.9816	14.4868	14.1712	13.9231	14.6269	13.7653	13.8513	14.18	13.7679	13.9158	13.9302	13.6542	14.0291	14.7299	14.0362	14.2854	14.141	13.94	13.6594	13.5631	14.7616	15.4564	14.8621	15.1404	13.698	14.4926	13.4651	15.7685	15.5345	15.3989	13.8525
DCAF17	protein_coding	ENSG00000115827.14	7.53996	8.35374	8.70931	8.8735	9.03484	8.81497	8.97234	8.9659	8.90791	8.95582	9.26783	8.20396	8.84263	8.0606	8.67417	9.0083	9.07389	7.8867	8.18801	7.81331	8.36314	9.16292	9.07486	9.4786	9.12135	8.19394	7.28087	8.55105	8.90674	9.13977	8.82606	8.508
DNAJC2	protein_coding	ENSG00000105821.15	8.04241	8.41742	8.96266	9.35573	9.27211	9.28656	9.13056	9.36397	9.26979	9.31412	9.01317	8.99603	7.55153	8.42083	9.6553	10.1136	9.56939	8.90202	8.52976	8.5021	8.66549	9.69405	10.0043	9.73768	9.76881	8.53352	8.60299	8.6847	9.68999	9.54295	9.57216	8.49854
RPL21	protein_coding	ENSG00000122026.10	14.0735	14.2825	12.4433	12.2128	12.4814	12.6658	11.8719	12.242	12.1034	11.6497	12.2433	13.2688	12.1946	12.7099	13.7664	12.8099	12.6891	13.1102	12.9019	12.3039	12.5265	13.5671	14.267	13.5218	14.133	12.2324	13.5491	12.4054	14.8067	14.2836	14.1848	12.7517
YWHAG	protein_coding	ENSG00000170027.7	9.33433	8.43803	12.4295	12.386	12.5275	12.3956	12.5507	12.5811	12.2649	12.5108	12.4494	11.3168	11.5377	11.6507	11.8554	12.3099	12.4644	11.5755	11.6898	11.2175	11.369	12.1167	12.0961	12.3423	12.1972	11.0998	10.8851	11.4276	11.4867	11.7025	12.0827	11.4065
MSH2	protein_coding	ENSG00000095002.15	8.21257	6.94524	10.1471	10.3301	10.4983	10.2478	10.4914	10.4002	10.4095	10.3728	10.3632	9.26343	8.92895	8.5437	9.61451	10.1668	9.78102	9.31596	9.07655	8.40372	7.84956	8.84472	8.71804	9.02954	9.19329	8.23749	7.70099	7.87946	8.29971	7.94654	9.08978	7.78894
UTP3	protein_coding	ENSG00000132467.4	9.76019	8.5445	9.51271	9.99761	9.62107	9.98676	9.69547	9.50934	9.3425	9.54924	9.40073	9.84516	9.53892	9.50103	10.3904	10.2972	10.0661	9.76971	9.38763	9.18832	8.92683	10.5845	10.6786	10.3954	10.491	9.30633	9.90271	9.24296	10.821	10.8338	10.8782	9.33678
CAMSAP1	protein_coding	ENSG00000130559.19	9.01868	9.0246	9.95368	9.97301	9.93259	9.8629	10.2234	9.92717	9.99381	10.3449	9.87835	8.8803	9.1342	8.59945	9.22814	9.69338	9.54851	8.81287	8.82899	8.8582	8.7667	9.58975	9.30527	9.55312	9.38315	8.734	8.41241	8.24536	8.85918	9.02086	9.43555	8.60806
NOC2L	protein_coding	ENSG00000188976.11	10.1906	10.2523	11.8024	11.7174	11.3425	11.787	11.6838	11.2624	11.8885	11.7629	11.2178	10.7975	10.5549	10.4529	11.7026	11.4639	11.9282	11.0139	10.7408	10.664	10.2864	11.6712	11.1532	11.646	11.7355	10.5526	10.6664	10.4282	11.4323	11.3639	11.1758	10.3562
DARS2	protein_coding	ENSG00000117593.12	7.03177	7.87942	10.2394	10.3384	10.2369	10.257	10.5386	10.1939	10.2806	10.5094	10.1897	9.24128	8.21255	8.63799	9.60813	9.81557	9.92375	9.34084	8.93803	8.55653	8.22746	9.12678	9.06503	9.3169	9.33412	8.23749	7.78247	8.22124	8.44662	8.90852	9.07204	8.07074
UCP2	protein_coding	ENSG00000175567.10	12.6022	13.0754	12.6267	12.9351	12.1494	12.566	12.8723	12.1589	12.3962	12.6166	12.0096	11.2858	10.8548	11.7563	11.2052	10.9418	11.1492	11.1182	11.7381	11.3833	10.6617	11.6102	11.6361	11.8035	11.6376	10.7212	10.7458	10.6195	11.5131	12.0845	11.4885	10.6418
MEMO1	protein_coding	ENSG00000162959.13	9.05227	9.53095	9.43349	9.66754	9.44814	9.44196	9.38177	9.20226	9.39858	9.50663	9.30155	8.93657	9.36421	8.92952	9.15779	9.69221	9.38784	8.87386	8.76969	8.83325	8.1191	9.32622	9.64079	9.5882	9.65504	8.36725	8.82955	8.37665	9.3638	9.06468	9.45848	8.51739
MTPAP	protein_coding	ENSG00000107951.15	8.38102	9.07013	8.74558	9.04532	8.77956	8.92107	8.91819	8.86705	8.93549	9.09424	8.7196	8.31024	7.80546	8.32005	8.95646	9.33379	9.13336	8.54632	8.08932	8.41218	7.84956	9.138	9.452	9.18559	9.15095	8.45587	8.52664	7.96926	9.19222	8.72162	9.06608	8.35922
NET1	protein_coding	ENSG00000173848.19	7.56185	7.733	9.47724	9.54412	9.86295	9.59973	9.48281	9.87955	9.68494	9.41742	9.7621	10.1965	10.0684	9.82992	10.4673	10.3604	10.2018	10.232	9.58952	9.27883	8.7732	9.84358	9.86543	9.76997	9.65504	8.9321	8.48688	8.82704	9.17291	9.34658	9.51425	8.12099
TUBA1A	protein_coding	ENSG00000167552.14	10.2396	9.15957	11.496	11.4071	11.9922	11.4224	11.2159	11.7695	11.5084	11.1631	11.6975	9.25461	9.63269	9.37912	9.97448	9.3065	9.6545	9.22754	9.38763	9.43613	7.48511	8.17667	9.13718	8.9703	8.70049	7.57659	7.79561	7.52119	8.9261	8.9256	8.98307	7.2216
CCDC6	protein_coding	ENSG00000108091.11	9.64984	9.75562	10.8114	10.9375	10.6845	10.6886	11.0335	10.7135	10.6231	11.0796	10.7204	8.79154	9.53159	8.98733	9.25902	8.97208	9.2672	8.78591	8.79965	9.58914	7.67901	8.79951	8.33535	8.72563	8.50625	7.92736	7.10023	7.69851	8.46794	8.21539	8.15426	7.97831
TYW3	protein_coding	ENSG00000162623.16	8.48324	8.27339	9.08559	9.50379	9.37581	9.24448	9.39348	9.14718	9.26013	9.3825	9.07846	9.16093	7.37228	8.60725	9.32664	9.65063	9.41294	8.90758	8.37504	9.09698	8.6794	9.3015	9.42728	9.43548	9.45134	8.65072	8.78439	8.67588	9.25478	9.3964	9.51425	9.13233
NRROS	protein_coding	ENSG00000174004.6	9.76954	8.61495	10.6683	10.6579	10.1448	10.7028	10.6349	10.1572	10.624	10.6473	10.0968	9.37141	10.4146	9.53608	9.9368	10.6212	10.5937	9.79992	9.71884	9.01063	9.13787	10.1493	10.0004	10.1174	10.1033	9.35641	8.47066	9.02762	10.1785	10.0253	10.2969	9.24947
INSIG1	protein_coding	ENSG00000186480.13	9.01607	9.28523	11.1111	10.7077	11.9026	11.1591	10.708	11.7637	11.1448	10.4319	11.7201	11.6835	11.1771	11.626	12.1792	11.4072	12.1337	12.2375	12.0917	10.6728	10.8515	11.4548	11.4716	11.9055	11.8195	10.3664	11.0628	10.701	10.1656	10.301	10.879	10.7648
NMD3	protein_coding	ENSG00000169251.13	7.49514	8.86048	10.103	9.94919	10.2042	10.1262	10.0916	10.0332	10.0126	9.90138	9.81721	9.30888	9.25935	9.21573	10.348	10.2067	10.0364	9.3653	9.11753	9.01063	9.44494	10.1794	10.056	10.0436	10.1732	8.53933	9.23145	9.36867	9.81767	9.81248	9.86076	9.49695
POLE3	protein_coding	ENSG00000148229.13	10.1058	9.41954	10.5478	10.5004	10.4606	10.7493	10.4567	10.4002	10.6022	10.5414	10.2316	10.7953	10.1121	10.2617	11.1732	11.6184	11.2158	10.8366	10.1254	10.1918	9.42446	10.5988	10.9895	10.9354	10.7583	9.29268	10.385	9.46393	10.2463	10.4141	10.6434	9.59315
TRIM14	protein_coding	ENSG00000106785.15	10.1229	9.30776	10.0497	9.74293	9.71676	10.0592	10.1081	9.82213	10.1404	10.0472	9.89434	8.53858	7.88865	9.10743	9.00828	9.61772	9.77274	8.78289	9.34158	9.62225	8.7667	9.5588	9.1442	9.69736	9.61314	9.12942	7.9087	8.6803	9.18902	9.31583	9.75178	7.62391
IARS2	protein_coding	ENSG00000067704.10	8.83785	10.1809	11.0763	11.1075	11.1151	11.0973	11.2741	10.9478	11.1906	11.0958	10.8926	10.2	8.68945	9.78948	10.838	11.1371	10.9755	10.2017	10.123	9.99517	9.87733	10.6199	10.6746	10.6758	10.8663	9.52352	9.72997	9.82451	10.2277	10.4202	10.517	9.94523
CDKN3	protein_coding	ENSG00000100526.20	4.24208	4.24208	8.03618	7.94362	8.11402	8.03263	7.52552	7.63247	8.0711	7.89981	7.90159	8.74817	8.36099	7.89168	8.29486	8.2595	7.87754	8.56759	7.88572	7.48251	6.3679	7.36911	7.79965	7.53455	8.01055	6.86673	6.98871	6.24227	6.79466	6.88569	7.50048	5.91565
GLIS2	protein_coding	ENSG00000126603.9	4.24208	4.24208	6.31158	6.19521	5.96015	6.20023	5.88119	6.03209	5.92474	5.75228	5.82201	5.74483	6.61852	5.51508	6.23718	6.17992	5.84908	5.64626	5.43576	5.89839	6.21433	5.96884	6.30458	6.04474	6.15507	5.42315	5.66649	5.48871	5.9833	6.43076	6.13857	6.54351
ATP5PB	protein_coding	ENSG00000116459.11	9.61398	9.77998	10.917	11.0256	11.2259	11.1635	10.715	11	11.0016	10.9177	10.8149	11.0792	9.43665	10.487	11.5935	11.517	11.1881	10.8322	10.5898	10.2471	10.435	11.1752	11.6411	11.4464	11.6771	10.3032	10.9781	10.2029	11.4424	11.1461	11.4212	9.93478
SURF6	protein_coding	ENSG00000148296.7	9.99071	9.41124	10.21	10.049	9.922	10.3505	9.99659	9.99524	10.1535	9.8751	9.7842	9.09079	9.44838	9.22587	10.1926	10.6273	10.1894	9.51672	9.87592	8.48617	9.37409	10.0769	10.4674	9.9645	10.2426	8.87365	9.03075	9.31572	10.4049	9.84333	9.92635	9.19209
MIF	protein_coding	ENSG00000240972.2	10.3701	10.4063	12.3163	12.0384	12.0131	12.56	11.5275	11.9357	11.7964	11.594	11.593	12.5246	11.9237	12.7556	13.2085	12.1984	12.7576	13.0379	12.8628	11.947	12.4511	13.1498	13.8913	13.4421	13.7359	11.6895	13.1295	12.2758	13.4472	13.3648	13.2475	11.9536
DDX28	protein_coding	ENSG00000182810.7	8.48703	7.76614	9.23008	9.11127	8.72095	9.26109	8.91819	8.81848	9.05762	8.92915	8.56579	8.49798	6.0744	8.16481	9.09756	9.27243	9.2008	8.6629	8.31398	8.40372	8.27413	9.12114	9.47445	9.13471	9.20463	7.85447	8.54997	8.02613	9.26393	8.56025	9.45164	8.04494
TOX	protein_coding	ENSG00000198846.6	7.44885	7.39365	8.78823	8.82188	9.11766	8.83486	8.93112	9.03835	8.69848	9.01025	9.5086	8.1236	9.05199	9.70141	8.96397	8.65353	9.1247	8.80394	9.22952	8.60159	8.74702	9.82463	9.29058	9.40361	9.1293	8.23749	8.15239	8.80697	8.32916	7.70534	7.81897	7.6063
NUP37	protein_coding	ENSG00000075188.9	4.24208	6.25398	9.21939	9.32642	9.12178	9.48502	9.11366	9.15837	9.30073	9.02795	9.10316	8.90308	9.03393	8.22184	9.47425	9.29112	8.91974	8.85669	8.33052	8.02733	7.95669	8.84472	9.09191	8.8146	9.02017	7.63232	8.15239	8.04	8.71521	8.38338	8.68525	8.0579
METAP1	protein_coding	ENSG00000164024.12	9.69467	10.0225	10.0772	10.0985	10.1955	10.2625	10.17	10.0372	10.0312	10.046	9.84399	9.74012	8.10262	9.1129	10.3518	10.494	10.1863	9.58077	9.35777	9.17845	8.72035	9.98527	9.96255	10.0999	10.1461	9.20428	9.16761	8.96382	9.54989	9.37171	9.56584	8.87948
KIF26A	protein_coding	ENSG00000066735.14	4.24208	4.24208	4.68194	4.54236	4.95845	5.15303	4.72872	4.52591	4.90878	5.06691	4.24208	4.24208	4.24208	4.24208	4.67641	5.94384	7.04949	5.01341	5.2256	4.24208	4.24208	5.07824	5.93704	4.76563	5.1017	4.24208	4.24208	4.24208	6.10657	5.52591	7.94189	4.24208
UTP18	protein_coding	ENSG00000011260.14	7.59051	9.69541	9.99312	10.0149	9.98666	10.2027	9.99121	9.9326	10.095	10.0032	9.66908	9.40766	8.7381	8.88859	10.1862	10.3685	9.90113	9.47238	9.42266	9.25555	9.03892	9.79308	10.0964	9.83645	10.1451	8.62912	9.13203	9.02067	9.72354	9.62881	9.68143	9.07633
UBE2N	protein_coding	ENSG00000177889.10	9.5063	9.90191	11.3163	11.2811	11.3695	11.3955	11.1021	11.1438	11.3767	11.1659	11.1079	10.4655	9.07488	10.3279	10.875	11.0273	10.7153	10.2572	10.0528	9.94952	9.64933	10.3127	10.6436	10.6161	10.7062	9.40798	9.90572	9.7018	10.2292	10.3218	10.3869	9.59757
C12orf29	protein_coding	ENSG00000133641.18	8.73971	7.09026	7.89744	7.89929	8.08041	8.0877	7.88781	8.07778	8.09856	7.65333	7.71674	7.85709	6.60408	7.46968	8.48485	8.81732	8.42576	8.04723	7.34603	7.78742	8.29238	8.4891	8.72431	8.66411	8.8692	7.63232	8.01346	8.16545	8.52499	8.60339	8.60108	7.81977
CHAF1A	protein_coding	ENSG00000167670.16	6.67121	8.371	10.7852	10.7049	10.825	10.7368	10.6791	10.7423	10.7966	10.666	10.6866	10.5714	9.76672	9.85462	10.6057	10.9359	10.5866	10.7899	10.2301	9.35962	7.95669	9.4302	9.58516	9.42845	9.72752	9.09443	8.05767	7.94734	9.05127	8.52479	9.08389	7.45691
RPS28	protein_coding	ENSG00000233927.5	13.168	13.3293	12.1347	11.8622	11.7616	12.3485	11.2258	11.6825	11.6369	11.4738	11.533	12.4554	12.3832	12.9075	12.9339	12.1901	12.4354	12.446	12.4023	12.337	12.6364	13.6174	14.4197	13.6865	13.9841	12.1335	13.4477	12.5799	14.7424	14.4888	14.2213	12.5463
IFI16	protein_coding	ENSG00000163565.18	11.1255	10.9435	11.5223	11.7953	12.0651	11.6119	11.7674	12.0106	11.8664	11.9097	12.1342	11.3805	10.6886	11.2625	11.8718	11.5269	11.6845	11.4087	11.3061	11.2753	10.3935	11.7573	11.8991	11.9952	11.9145	11.2886	10.1864	10.5319	11.6681	11.8152	11.6289	10.5626
AHSA1	protein_coding	ENSG00000100591.8	9.59308	9.73914	11.158	11.1551	10.8758	11.4013	10.9782	10.8587	11.1487	10.9538	10.7003	9.88997	9.4811	9.42385	10.8373	11.3042	10.7579	10.0704	9.61667	9.85364	9.75805	10.314	10.9067	10.8336	10.8615	9.30633	10.1205	9.69309	10.7577	10.4141	10.6642	9.51578
PARS2	protein_coding	ENSG00000162396.6	4.24208	4.24208	6.95464	7.34289	7.14648	7.15948	7.4774	7.35322	7.4045	7.3136	7.59482	5.80092	6.80595	6.85063	6.86867	7.2504	7.53337	5.89546	7.19889	5.84372	7.26023	7.28985	7.262	7.57363	7.74513	6.39647	6.45534	6.86021	7.83237	7.76767	7.62845	6.58121
DCAF13	protein_coding	ENSG00000164934.14	9.61743	8.98599	9.64244	9.68352	9.54335	9.88688	9.77013	9.51805	9.8208	9.64402	9.36927	9.28308	8.38973	8.7336	9.78818	10.16	9.77413	9.33466	8.84632	8.96542	8.59383	9.65946	9.91413	9.76162	9.98788	8.72893	9.39905	8.64906	9.72354	9.78843	9.80462	8.36964
TYSND1	protein_coding	ENSG00000156521.14	9.81537	9.08847	9.32094	9.04082	8.93294	9.45806	9.00937	8.90962	9.42258	8.92376	8.74338	8.28874	7.7493	8.18059	9.26916	9.53002	9.42356	8.19152	8.53689	8.68768	8.90333	9.74258	9.95326	9.61627	9.73665	8.87823	8.33387	8.93082	9.69225	9.48657	9.29739	8.78942
NEIL2	protein_coding	ENSG00000154328.16	6.04942	7.12168	8.71998	8.67832	8.75587	8.76921	8.53766	8.78757	8.70562	8.52823	8.57245	7.33941	7.85949	7.74329	8.39857	8.48499	8.15874	7.16351	7.62804	7.49862	7.24134	8.26653	8.44955	8.17693	8.50625	7.4077	7.2427	7.36356	8.74605	7.9398	7.73827	7.45691
SLC25A32	protein_coding	ENSG00000164933.12	7.66647	7.43564	9.86866	9.84071	9.91846	10.0687	10.005	9.8396	9.78928	10.073	9.54058	9.16093	9.08744	9.00806	9.63191	10.284	9.99786	9.34494	9.13172	9.07055	8.68631	9.6807	9.6275	9.74335	9.81635	8.63996	8.93366	8.80293	9.17291	9.01768	9.41694	8.61682
SNRPD3	protein_coding	ENSG00000100028.12	10.3212	10.5186	10.441	10.5167	10.3054	10.6251	10.4125	10.3765	10.4798	10.4432	10.1474	10.0244	9.34132	9.6702	10.5175	10.5976	10.2151	10.1558	9.7696	9.70702	9.7216	10.209	10.5898	10.2327	10.4841	9.66533	10.3029	9.69745	10.4295	10.1481	9.90482	9.73243
QTRT2	protein_coding	ENSG00000151576.10	9.04716	9.36902	9.51271	9.48733	9.58721	9.72207	9.78532	9.71137	9.48192	9.88761	9.59162	8.49047	8.20794	8.59162	9.31101	9.84956	9.6087	8.557	8.76363	8.02733	8.31933	9.29651	9.22588	9.4803	9.43539	8.53933	8.11106	8.25132	9.18581	9.02404	9.16979	8.13328
SEPTIN11	protein_coding	ENSG00000138758.11	6.51057	7.92702	10.4688	10.7049	10.6656	10.3479	10.8933	10.6276	10.4128	11.012	10.652	9.66391	9.34342	9.52791	10.2043	10.5532	10.7131	9.90511	9.51574	9.39413	9.64226	10.0445	9.81942	10.1487	10.2518	9.17107	8.99156	9.32985	9.62992	9.9655	10.3773	9.05717
WDR59	protein_coding	ENSG00000103091.15	9.16757	9.00818	9.14672	9.18865	9.36368	9.29375	9.21486	9.40524	9.20332	8.82307	9.52582	9.03777	8.59045	9.39044	9.81473	9.45194	9.71195	9.22977	9.24265	9.26491	9.23046	10.1451	10.112	10.1668	10.148	9.25445	8.95128	9.16318	10.0381	9.977	9.69307	8.75017
CAPRIN1	protein_coding	ENSG00000135387.21	10.3339	9.95708	12.2863	12.2651	12.2684	12.3228	12.4782	12.382	12.4529	12.4923	12.3458	11.4066	11.4147	11.2796	11.9365	12.5076	12.3355	11.4836	11.0504	11.3854	11.2577	12.0805	11.9125	12.1815	12.0489	11.057	10.862	11.1751	11.6948	11.881	11.9398	11.4002
RPUSD1	protein_coding	ENSG00000007376.8	10.0571	8.87866	10.5949	10.288	9.77415	10.7526	10.1236	9.77207	10.3963	9.92852	9.43638	9.61996	7.84766	9.51969	10.5124	10.9496	10.5048	9.97164	9.36178	9.48896	9.31746	10.7751	11.0146	10.3627	10.5595	9.34654	9.97904	9.41444	11.0177	10.301	10.3773	9.28832
UCK2	protein_coding	ENSG00000143179.16	7.49514	6.2929	10.6485	10.6214	10.343	10.7681	10.4494	10.3507	10.5167	10.4923	10.2379	9.33631	8.67286	9.20807	10.2884	10.7717	10.7103	9.59979	9.36979	9.37698	8.77967	10.1256	10.3731	10.3506	10.4288	8.83174	8.7035	8.60787	10.1591	10.1826	10.0672	8.58145
CYCS	protein_coding	ENSG00000172115.9	9.30034	9.16204	11.5443	11.4382	11.4715	11.9055	11.1515	11.2783	11.5948	11.3362	11.1219	11.6823	11.311	11.0169	12.0438	12.5308	11.8933	11.738	10.8591	10.7058	10.6227	11.5311	11.9928	11.7688	11.9789	10.5879	11.1681	10.6275	11.7913	11.5601	11.8206	10.6093
LRRC20	protein_coding	ENSG00000172731.14	4.24208	4.24208	8.28087	7.83795	8.45918	8.38326	7.65683	8.26938	7.97952	8.08583	8.3294	7.60087	7.03565	7.21509	8.63385	9.37523	8.87138	8.10185	7.36237	7.94787	6.4722	8.56179	8.72743	8.48925	8.44374	8.01352	7.53822	6.98243	7.79049	8.02502	7.94842	6.93842
CPSF3	protein_coding	ENSG00000119203.14	7.56185	7.43564	10.0137	10.1745	10.087	10.1282	10.0597	9.97326	10.1031	9.96438	9.91278	9.59747	9.74945	9.00806	10.0244	9.95188	9.61025	9.51854	9.06427	9.03271	8.46313	9.60396	9.70547	9.64835	9.67825	8.62367	9.12169	8.72378	9.55735	9.1915	9.70654	8.90829
EIF2S1	protein_coding	ENSG00000134001.14	8.01109	8.22198	10.9256	10.8483	10.9501	11.0295	10.8892	10.7975	10.912	10.8419	10.6336	10.5696	9.65816	10.0598	10.9989	11.3247	11.0029	10.6494	10.1912	9.83807	9.97628	10.7388	10.9785	10.8441	11.0433	9.74014	10.2327	10.0963	10.4227	10.4998	10.7577	9.93128
PPRC1	protein_coding	ENSG00000148840.11	9.74606	9.41124	11.0611	10.9502	10.5769	11.075	11.1683	10.845	11.1389	11.1366	10.5065	9.65053	9.54984	9.60178	10.2684	11.2039	11.0205	9.97958	9.67271	9.7773	9.98749	10.5472	10.4172	10.6169	10.4424	9.51473	8.87949	9.84037	9.94068	10.0978	10.3108	9.89939
RPS4X	protein_coding	ENSG00000198034.11	14.5814	14.6262	13.8266	13.7541	13.7722	14.101	13.3491	13.6399	13.6095	13.4015	13.684	14.2538	13.5905	14.0863	14.7737	14.0314	14.0343	14.0021	13.8866	13.5203	13.672	14.7662	15.3182	14.8426	15.1061	13.5831	14.5296	13.5826	16.0333	15.7916	15.708	13.8262
TP53BP1	protein_coding	ENSG00000067369.14	8.77421	9.92102	9.69818	9.7731	9.8167	9.50375	9.96084	9.86484	9.9283	10.0632	10.0332	9.39367	9.11224	9.48	9.51403	9.59284	9.59936	9.19607	9.45499	9.31979	9.09703	9.78775	9.41379	9.4803	9.64676	8.94526	8.0022	9.52165	8.87122	8.94918	9.31005	9.28832
UVRAG	protein_coding	ENSG00000198382.9	10.5399	9.97829	9.40829	9.669	9.50128	9.41417	9.68217	9.42852	9.29837	9.62423	9.48062	8.20396	8.7349	8.08877	8.83869	8.49578	9.01419	8.05732	8.36704	8.23265	7.7337	9.05168	8.95486	9.0842	8.95228	7.74774	6.98871	8.11396	9.27	9.682	9.62783	7.97831
NUDT19	protein_coding	ENSG00000213965.3	7.02116	7.36784	9.10664	9.25238	9.35671	9.16822	9.31804	9.0584	8.8986	8.87988	9.06281	7.96973	7.93967	8.60725	8.89747	9.23593	9.32123	8.18235	8.57206	8.00507	7.77338	9.27889	9.26075	9.33015	9.358	7.98821	8.65413	8.46137	9.50943	9.18868	9.11599	8.52672
ANAPC1	protein_coding	ENSG00000153107.13	9.08759	9.90487	11.1999	11.1546	11.2047	11.2193	11.5074	11.4092	11.3233	11.4926	11.3471	9.98231	9.65479	9.5881	10.6768	11.3225	11.2214	10.1778	9.86606	9.46481	9.06032	10.9257	10.6786	10.8978	10.6451	9.43309	8.79093	9.43025	10.0663	10.4558	10.7344	9.88498
PCID2	protein_coding	ENSG00000126226.22	9.80783	9.52903	9.37302	9.44535	9.54335	9.73402	9.48281	9.48438	9.4902	9.28709	9.36034	9.34256	7.97269	8.99625	9.77543	9.77524	9.8324	9.16389	9.1411	8.82061	9.26774	10.1889	10.1589	10.0977	10.3443	9.07062	9.10081	9.36867	10.0076	9.8289	10.3259	9.36301
PAK1IP1	protein_coding	ENSG00000111845.5	4.24208	4.24208	8.29115	8.67541	8.28597	8.60807	8.40479	8.38844	8.77173	8.72102	8.09329	7.72835	7.13759	7.35284	8.36862	8.9585	8.32711	7.86386	7.19889	7.5303	7.7337	8.14914	8.6927	8.44111	8.54845	6.90404	8.15239	7.3524	8.51479	8.64113	8.24704	7.45691
SAMM50	protein_coding	ENSG00000100347.15	8.62753	8.80767	10.1606	10.069	9.99566	10.3471	9.90712	9.92934	10.0523	9.85685	9.81907	9.60963	10.2844	9.5881	10.3422	10.4295	10.1821	9.69772	9.45311	9.22233	9.49293	10.1534	10.5734	10.3291	10.4902	9.30293	9.79963	9.22494	10.3587	10.1854	10.1818	9.28283
PGK1	protein_coding	ENSG00000102144.15	11.2125	11.3531	13.3671	13.2137	14.1564	13.4236	13.1111	14.0138	13.3361	13.2428	13.825	13.131	12.9386	13.0034	14.2341	13.4983	13.8694	13.4862	13.3115	12.4406	12.0661	13.0192	13.1983	13.1507	13.4223	12.0908	12.5906	12.1132	12.421	12.4982	12.8055	11.765
TXLNG	protein_coding	ENSG00000086712.13	6.32768	8.86352	9.25648	9.3521	9.50286	9.41087	9.63362	9.75376	9.29837	9.59233	9.56854	8.76692	8.7285	8.29129	9.476	10.3201	10.1611	8.91865	8.57553	8.38664	8.67246	9.87741	9.7899	9.97297	9.87543	8.83174	8.53446	8.91966	9.27605	9.50258	9.72934	8.52672
TOMM22	protein_coding	ENSG00000100216.6	8.72696	8.74955	9.93092	9.99761	9.57675	10.1482	9.71986	9.56081	9.98798	9.82107	9.70076	9.19361	8.35683	8.84316	10.0411	10.255	10.1302	9.50393	9.2877	8.64528	8.87943	9.72782	10.3142	10.124	10.1761	8.65606	9.60952	8.75345	10.1459	9.89622	10.011	8.80483
SREBF2	protein_coding	ENSG00000198911.12	11.7982	12.4681	12.4644	12.398	12.5764	12.3175	12.6274	12.6034	12.4503	12.4868	12.6674	12.1896	12.4268	12.2845	12.3992	12.219	12.5014	12.5914	12.7686	12.2931	11.3976	12.5954	12.3077	12.3997	12.4733	11.7274	11.0735	11.5073	11.796	11.6975	11.9022	11.4861
OXA1L	protein_coding	ENSG00000155463.14	10.9269	10.7082	10.9371	10.6956	10.9535	11.0138	10.5354	10.966	10.998	10.5864	10.7904	10.8424	10.8327	11.0437	11.2041	11.0434	11.2092	10.6667	10.3603	10.6622	10.5937	11.6297	11.5612	11.4525	11.6814	10.7956	9.9177	10.7823	11.8607	11.4711	11.6228	10.733
RRP8	protein_coding	ENSG00000132275.11	7.87845	8.04488	9.13766	8.93065	8.65131	9.22013	8.85855	8.68808	9.09341	8.8743	8.5229	7.93131	7.64361	7.82614	8.71338	8.77144	8.4433	7.91474	7.66784	7.70678	7.56286	8.52804	8.55532	8.78738	8.29223	7.76775	7.7149	7.41809	8.40852	8.01864	8.20956	8.09608
CHAF1B	protein_coding	ENSG00000159259.8	4.24208	4.24208	9.58112	9.60943	9.72762	9.62704	9.58236	9.60915	9.60713	9.64566	9.53152	8.33562	8.61845	7.85928	8.59883	9.17016	8.82133	8.67601	8.30564	7.9595	6.4722	7.48908	7.48732	7.48071	8.13075	7.39483	6.81566	6.38661	7.19738	6.23617	7.36958	5.70994
GSPT1	protein_coding	ENSG00000103342.13	9.65657	10.3778	11.7586	12.0211	11.8727	11.8819	11.9948	11.8735	11.8613	11.9873	11.7005	11.259	11.2576	11.0278	11.8375	12.249	12.2268	11.5039	11.0664	10.7313	10.8111	11.5782	11.5245	11.7176	11.7872	10.6128	10.9093	10.9616	11.3994	11.683	11.767	10.7431
MRPL30	protein_coding	ENSG00000185414.20	9.04716	8.96912	9.32992	9.40562	9.45141	9.3292	9.25394	9.33962	9.33332	9.402	9.23049	8.92271	8.36513	8.90763	9.52762	9.81557	9.59467	9.01203	8.58244	8.57171	9.06032	9.59789	9.82671	9.72054	9.82127	8.23749	8.73776	8.66699	9.65564	9.44693	9.53597	8.93653
CCT7	protein_coding	ENSG00000135624.16	10.3824	10.937	12.9851	12.9363	12.7609	13.0724	12.7818	12.5749	12.9228	12.7662	12.4615	11.9317	11.4442	11.3646	12.854	12.9999	12.6984	12.0023	11.8206	11.5616	11.5106	12.342	12.8352	12.5531	12.8069	11.2414	12.0274	11.2936	12.4866	12.2053	12.4282	11.3887
NDUFA10	protein_coding	ENSG00000130414.12	10.4633	9.57988	10.585	10.536	10.5109	10.7816	10.5141	10.5053	10.6639	10.4693	10.3676	10.3951	9.64123	10.0254	10.9922	10.9487	10.7325	10.3962	10.1076	10.1545	9.75805	10.9889	11.1445	11.0248	11.0306	10.0099	10.4504	10.0235	11.1778	10.8948	10.6232	10.2365
ZNF639	protein_coding	ENSG00000121864.10	9.05483	8.5783	8.7722	8.6549	9.03702	8.75884	8.59975	8.85334	8.66956	8.23739	8.63525	8.99603	8.78824	8.69393	9.69796	9.65904	9.42356	8.97805	8.8144	8.96542	8.15946	9.68643	9.83251	9.5803	9.57582	8.81272	9.07961	8.64454	9.28806	9.49802	9.31257	8.7016
NUP155	protein_coding	ENSG00000113569.16	7.86096	8.47041	10.6769	10.7469	10.8256	10.6769	10.9913	10.8305	10.8856	10.9722	10.7819	9.58346	9.63782	9.28041	10.3082	10.9368	10.6437	9.5738	9.44556	8.88273	8.34578	9.76985	9.74292	10.1087	9.90467	9.19696	8.36053	8.5267	9.21757	8.85959	9.48775	8.61682
RNF44	protein_coding	ENSG00000146083.12	11.3824	11.2911	10.197	10.1631	10.1518	10.1767	10.3681	10.2936	10.3908	10.2863	10.3948	9.36937	9.90077	9.81153	10.1894	10.4295	10.2691	9.52759	9.82301	10.5424	9.17759	10.7369	10.4046	10.6368	10.2168	10.2335	8.90984	9.57003	10.2976	10.4511	10.342	9.92425
PIP4K2A	protein_coding	ENSG00000150867.14	10.8005	10.2662	10.6292	10.5716	10.8855	10.6735	10.7136	10.9333	10.6203	10.64	10.7704	9.67056	9.89507	9.97218	10.1504	9.74283	10.1323	9.44204	9.67594	10.3406	9.30854	10.4279	9.99912	10.291	10.2055	10.0691	8.90382	9.40113	10.0003	9.60359	9.68143	9.31006
SETD6	protein_coding	ENSG00000103037.12	7.47988	8.13869	8.68927	8.22847	8.20258	8.4396	8.31379	8.16571	8.73033	8.02648	7.82155	8.34398	8.84855	7.98465	8.69843	8.86385	8.7099	8.20971	7.92447	8.24218	8.43057	9.07228	9.10396	8.7285	8.86682	8.12603	8.43767	8.59388	9.21127	8.28072	8.64978	8.35922
IVD	protein_coding	ENSG00000128928.10	9.67823	8.92897	10.2929	10.2679	10.0399	10.2607	10.3393	10.0128	10.4355	10.3256	10.0814	9.46995	9.69636	9.41058	10.0387	10.1439	10.304	9.47238	9.47181	9.78707	9.19704	10.6149	10.6119	10.8468	10.6249	9.66268	9.49017	9.42237	10.9494	10.9968	10.7577	9.54814
CHCHD3	protein_coding	ENSG00000106554.13	8.81995	7.51605	10.037	10.0931	9.92318	10.1591	9.96162	9.85457	10.1205	9.88206	9.81441	9.29819	8.78515	8.76179	9.90594	10.0428	9.51414	9.50393	9.00125	8.84578	8.6794	9.29901	9.746	9.55151	9.73795	8.79344	8.75793	8.49189	9.54989	9.11616	9.46981	8.57247
PDRG1	protein_coding	ENSG00000088356.6	7.94078	8.2688	8.96266	9.01807	8.54161	9.1584	8.60581	8.76334	9.02091	8.83461	8.51371	8.16198	6.02981	7.76446	8.61804	8.54599	8.33466	8.34742	8.1789	7.27327	8.06699	7.74713	8.66039	8.05864	8.31338	7.12466	7.10023	7.60795	8.16897	8.12337	7.95491	7.37583
MRPL15	protein_coding	ENSG00000137547.9	7.54729	7.46025	9.8157	9.71494	9.67112	9.91513	9.51319	9.53816	9.74844	9.51561	9.54959	9.30675	8.63567	8.47722	9.92659	9.94992	9.58209	9.05529	9.14344	8.95967	8.71361	9.4302	9.84978	9.54827	9.75988	8.16415	8.8917	8.5316	9.51199	9.36421	9.88634	8.52672
MAPKAPK3	protein_coding	ENSG00000114738.11	9.38588	9.19626	10.6847	10.2534	10.3172	10.5648	10.1145	10.2472	10.5791	10.2405	9.74063	9.32582	9.17007	8.9233	9.79521	10.44	9.95459	9.30335	9.02171	9.96107	9.01719	9.81594	10.0081	9.75321	9.86357	9.30633	8.56532	8.4665	9.65796	9.52739	9.46755	9.03122
TMED3	protein_coding	ENSG00000166557.14	8.80183	8.20763	9.49508	9.63505	9.39466	9.67878	9.4292	9.43773	9.45467	9.37066	9.07534	10.0903	10.1364	10.3006	10.4611	10.6612	10.6108	10.243	10.1673	9.78056	9.93346	10.7137	11.3281	11.1302	11.0459	9.53516	10.483	9.92835	11.3081	11.0844	11.2617	9.64537
DNAJA3	protein_coding	ENSG00000103423.14	9.68812	9.94708	10.6788	10.544	10.4169	10.748	10.6285	10.4654	10.7388	10.7198	10.3753	9.89282	9.86622	9.65528	10.5285	10.9274	10.7842	9.93808	9.80248	9.82232	10.1584	10.7616	10.9012	10.9392	10.946	9.78226	9.76687	10.1766	10.9644	10.7558	10.6394	10.1367
PMPCA	protein_coding	ENSG00000165688.12	9.90993	9.81969	10.8199	10.7344	10.4177	10.9701	10.7196	10.2893	10.9856	10.6604	10.065	10.0653	9.71589	9.83489	10.9252	11.3653	11.0304	10.2842	10.0478	10.0929	9.97065	11.0264	11.4515	10.9612	11.1982	9.87905	10.3958	9.99363	11.0141	10.5838	10.6364	9.96248
BIRC5	protein_coding	ENSG00000089685.15	4.24208	4.24208	10.9546	11.0193	10.9	11.0083	10.8494	10.697	10.895	10.829	10.7451	10.8224	10.4274	9.99162	10.7069	11.0231	10.7495	11.0701	10.5161	9.49294	7.56286	9.24039	9.88091	9.61318	9.92078	8.96262	8.49492	7.13455	8.34654	7.91939	8.93807	5.24321
CBWD3	protein_coding	ENSG00000196873.16	8.31856	9.07013	8.93937	8.85307	9.07366	8.99801	8.7108	8.82083	8.38807	8.53887	8.95838	9.4527	9.03652	8.99031	9.52593	9.16342	9.16537	8.98069	9.15969	8.36064	9.22574	9.31885	9.40992	9.45979	9.60746	8.42484	9.28335	8.90463	9.60133	9.57791	9.60951	8.9914
NIPAL3	protein_coding	ENSG00000001461.17	7.44099	8.11324	8.77659	8.60993	8.75587	8.70852	8.94552	9.06039	8.5635	8.81143	9.14983	9.18667	9.46964	9.44571	9.46546	9.38686	9.68866	9.01461	9.1481	9.31979	9.32632	10.0638	9.8121	10.2705	9.94575	9.68896	9.04722	9.40913	9.83415	10.4214	9.76287	9.54814
APRT	protein_coding	ENSG00000198931.11	10.0972	10.3989	10.9795	10.8405	10.4302	11.1537	10.4914	10.4212	10.5684	10.5511	10.109	10.0296	10.0442	10.3501	11.0195	10.8115	10.7445	10.2539	10.2681	10.2471	10.2727	11.0672	11.8617	11.3615	11.4277	9.95682	10.9492	10.2452	11.499	11.5337	11.3021	9.85204
NUDT5	protein_coding	ENSG00000165609.13	8.86429	8.43803	9.92567	9.96472	9.84063	10.0864	9.70396	9.78895	10.0183	9.77545	9.57848	9.95808	9.65984	9.48	10.4015	10.4655	10.1654	10.0044	9.32316	9.61861	9.35257	10.3028	10.4628	10.4484	10.3946	9.31649	9.63516	9.20362	10.5896	10.2839	10.3494	9.22679
SPATA2	protein_coding	ENSG00000158480.11	4.24208	4.24208	9.03767	8.99961	8.87549	9.14851	9.03204	8.88737	9.17534	9.10857	8.8549	7.91452	9.3476	8.29612	8.39486	9.00642	8.7527	8.06733	8.08445	8.55653	8.1191	8.19833	8.4305	8.48586	8.33422	7.21574	7.35423	7.83235	8.26356	8.35335	8.07902	7.78894
CBX3	protein_coding	ENSG00000122565.19	10.2988	10.0942	11.5479	11.7142	11.6651	11.7404	11.5171	11.3621	11.7029	11.5821	11.4895	11.2651	10.4996	10.3077	11.753	11.7653	11.3706	11.2526	10.837	10.586	10.2403	11.3431	11.6102	11.3793	11.649	10.3955	10.8259	10.1402	11.2925	11.3187	11.5398	10.2165
RPS9	protein_coding	ENSG00000170889.14	14.5518	14.7372	13.799	13.6195	13.3163	13.9469	13.298	13.1329	13.3753	13.2516	13.2796	13.4959	13.0184	13.3298	14.0991	13.3003	13.5299	13.5967	13.5696	13.0302	13.0228	14.0783	14.7882	14.4113	14.4936	12.9968	14.2118	12.764	14.9916	15.0189	14.7057	13.2433
ZFAND1	protein_coding	ENSG00000104231.11	8.78655	7.46835	8.30135	8.42494	8.78217	8.62816	8.29136	8.59223	8.25794	8.29294	8.59005	8.972	8.31462	8.52326	9.26714	8.73092	8.68948	8.76152	8.45637	8.27968	8.87943	9.32131	9.23249	9.40361	9.41927	8.67726	9.09025	8.63546	9.63228	9.73523	9.6519	9.10771
PWP1	protein_coding	ENSG00000136045.12	8.57154	8.49422	10.2909	10.3818	10.4736	10.5133	10.2584	10.3789	10.5004	10.354	10.2764	9.74012	8.86616	9.05434	10.3708	10.49	10.1675	9.61856	9.51032	9.30626	9.13787	9.99146	10.2795	10.1369	10.2581	8.94526	9.518	9.1913	9.88642	10.041	9.96047	9.07633
PSME3	protein_coding	ENSG00000131467.11	9.54128	10.265	11.8047	11.685	11.3385	11.8584	11.6933	11.4174	11.7618	11.8078	11.2132	10.8765	10.3834	10.8801	11.2596	12.1425	11.6559	11.0545	10.5143	10.7211	10.5622	11.4133	11.4873	11.5385	11.4517	10.506	10.3611	10.5704	11.1378	11.2213	11.4444	10.6071
CEP68	protein_coding	ENSG00000011523.14	8.96271	9.29654	7.70716	7.929	8.55082	7.65952	8.33587	8.7486	8.39693	8.27183	9.29755	7.89183	8.47265	8.76527	8.70742	8.62186	8.99056	7.94224	8.67589	7.92433	8.74702	8.9214	8.94417	9.28809	9.0768	7.61029	8.18262	8.51684	8.63271	9.48887	9.03589	8.56344
EFTUD2	protein_coding	ENSG00000108883.13	10.2629	9.7408	11.8806	11.9587	11.662	11.8834	11.9967	11.7116	12.0147	12.0667	11.5642	10.8504	11.4246	10.5244	11.4037	12.0285	11.6951	11.0003	10.6922	10.5482	10.0503	11.2048	11.3126	11.3378	11.366	10.2705	9.75022	10.0996	10.7886	10.6147	11.0411	10.2921
PCK2	protein_coding	ENSG00000100889.12	7.59051	9.45023	11.292	11.4284	11.2747	11.3284	11.2245	11.1998	11.2929	11.1533	11.3965	9.91816	9.42285	9.84644	10.8428	9.92523	10.2944	10.3732	10.3792	9.45667	9.38261	11.0738	10.9054	11.0576	11.0141	10.798	9.54916	9.42763	11.0168	10.8293	10.7089	9.54356
COASY	protein_coding	ENSG00000068120.15	8.95999	10.2395	10.9377	10.9412	10.6928	10.8982	10.815	10.5625	10.7991	10.621	10.5402	10.4948	10.2311	10.209	10.9663	11.0189	10.806	10.6927	10.4018	10.4836	10.3288	11.3706	11.5169	11.1973	11.2225	10.5324	10.3501	10.419	11.4015	10.8356	10.7344	10.5166
RRN3	protein_coding	ENSG00000085721.13	8.06291	8.97758	10.0713	10.1928	9.80905	10.164	10.391	9.82564	10.0382	10.2032	9.66495	9.34048	9.49436	9.07412	10.0256	10.1464	9.80829	9.45918	9.28135	9.33319	9.23518	9.7499	9.6556	10.0821	9.90119	9.16734	8.68957	8.78252	9.58195	9.70195	9.63388	9.05717
DDX55	protein_coding	ENSG00000111364.16	8.49834	7.76614	9.64084	9.68062	9.63122	9.73798	9.64051	9.54528	9.6354	9.65707	9.38948	9.00395	8.54009	8.7193	9.50548	9.77745	9.61952	9.26052	8.82609	8.91281	9.0062	9.53144	9.68957	9.60853	9.59603	8.48021	8.77122	8.97824	9.54739	9.08914	9.26393	8.85008
ECSIT	protein_coding	ENSG00000130159.14	9.63628	8.83587	9.67568	9.49723	9.05222	9.5314	9.25779	9.00155	9.28177	9.17813	8.82178	8.53858	8.96752	8.31053	9.33632	9.6016	9.44631	8.46929	8.31398	8.69463	7.83714	9.15742	9.72119	9.21854	9.48425	8.43733	8.31581	7.91003	9.51965	9.08914	9.46755	8.01866
SLC25A19	protein_coding	ENSG00000125454.12	5.13649	7.09026	10.535	10.5925	10.5273	10.7428	10.3161	10.4458	10.4387	10.4385	10.3026	9.26563	8.90643	9.37912	9.95451	9.92024	9.73771	9.50393	9.45122	9.36398	9.07091	10.0784	10.1795	9.9239	10.0861	8.84116	9.6639	9.06526	9.71022	9.52962	9.28974	9.23818
C12orf43	protein_coding	ENSG00000157895.11	6.73832	7.4106	9.01805	8.9476	8.72638	9.04569	8.92467	8.53321	9.10425	9.03547	8.59877	8.32299	7.24173	8.32951	8.45667	8.84077	8.82133	8.54632	8.39875	8.63086	8.07756	8.3892	8.75523	8.46538	8.58655	7.80694	7.44085	7.94734	8.57986	8.58629	8.30908	7.90843
HNRNPC	protein_coding	ENSG00000092199.17	12.5266	12.5092	13.4937	13.5529	13.5193	13.5752	13.4028	13.3764	13.5225	13.4606	13.3077	13.0446	12.2695	12.5642	13.3748	13.4592	13.2638	13.2481	12.7411	12.3474	12.1231	12.8375	13.1901	13.0294	13.2332	12.1205	12.3124	12.1685	13.0886	12.9833	13.0799	12.021
JUN	protein_coding	ENSG00000177606.7	12.7622	12.2097	11.1434	10.9863	11.099	11.1227	10.93	11.1058	10.762	10.4601	11.1676	11.618	11.8461	11.8829	11.8652	10.5538	11.4018	11.1809	11.6938	11.3197	10.5882	12.4824	11.215	11.4888	11.8198	10.9654	10.9316	10.5905	11.2371	11.794	11.1875	10.9457
RBMX	protein_coding	ENSG00000147274.14	11.5535	12.0073	11.7611	11.9328	12.0378	11.8132	11.7683	11.9791	11.8652	11.8595	11.8995	11.4443	10.9623	11.0067	11.8348	11.9949	11.8388	11.4291	11.0472	11.0613	10.6635	11.6956	11.9194	11.7425	11.7552	10.9514	10.8866	10.7364	11.6143	11.4305	11.7462	10.7824
HK1	protein_coding	ENSG00000156515.23	10.275	10.6264	12.7008	12.5009	12.648	12.6578	12.5764	12.6303	12.6617	12.5244	12.4437	10.5607	11.1018	10.634	11.5118	11.5354	11.445	10.8049	10.9162	10.9279	10.342	11.2692	11.1514	11.0661	11.2442	10.6561	9.81573	10.2978	10.7027	10.652	10.7825	10.013
CNIH1	protein_coding	ENSG00000100528.12	8.86719	8.96061	9.26691	9.18458	9.60056	9.43709	9.09225	9.44839	9.05762	8.92106	9.35006	9.46804	7.12773	9.4039	10.2127	10.2059	10.2018	9.49287	9.38763	9.26024	9.35257	10.2953	10.5542	10.4467	10.7101	8.89189	9.91173	9.32139	10.3813	10.1755	10.1914	9.68748
ELOVL5	protein_coding	ENSG00000012660.14	11.7511	11.0211	11.2311	11.153	11.3534	11.1308	11.2254	11.2728	11.1375	11.1869	11.395	10.665	10.6992	11.0147	10.9278	11.2911	10.9652	10.6469	10.693	10.6246	10.2309	10.9936	11.0134	11.2604	11.172	10.0409	10.2061	10.415	10.6184	10.7606	10.8507	9.87773
POLR2E	protein_coding	ENSG00000099817.12	9.94746	10.6336	11.9394	11.8191	11.4491	11.9605	11.4572	11.401	11.7407	11.5718	11.1588	10.7348	11.047	10.6033	11.436	11.8892	11.4593	10.9872	10.3969	10.7972	10.4391	11.1846	11.6165	11.3199	11.3107	10.5865	10.7221	10.4373	11.3953	10.9366	11.0955	10.2223
NAA10	protein_coding	ENSG00000102030.16	9.57365	8.65068	10.0376	10.0069	9.5372	10.1998	9.62271	9.62536	9.84521	9.73296	9.46642	9.63022	9.40289	9.53608	10.054	10.2254	10.1388	9.58077	9.36579	9.67581	9.40786	10.1996	10.879	10.4657	10.6541	9.30633	10.4275	9.44589	10.9014	10.3166	10.707	9.95215
TEFM	protein_coding	ENSG00000172171.11	7.94631	8.63292	7.52994	7.5235	7.51354	7.26734	7.33224	7.279	7.80356	7.33844	7.42225	7.23415	7.84171	7.41696	7.46477	7.45998	7.06802	6.97114	6.47003	7.15563	6.94586	6.77811	7.18115	7.45998	7.51358	6.16134	6.73421	6.92268	7.5603	7.87059	7.16983	7.02156
DNAJC19	protein_coding	ENSG00000205981.8	8.87299	7.23115	7.92417	7.5104	7.83517	8.0877	7.51689	7.86104	7.76285	7.62683	7.85484	7.80941	7.36395	7.52051	8.52951	8.02575	8.04362	7.28132	7.49407	7.34653	7.65085	8.25625	8.73985	8.6908	8.80357	7.35548	8.13187	7.82434	8.70627	9.03352	9.29229	7.86479
ELP3	protein_coding	ENSG00000134014.17	9.63287	9.12952	8.98431	9.10912	9.17828	9.09596	9.0048	9.29808	9.01231	9.02544	9.37308	8.91152	8.10758	8.77912	9.40969	9.34277	9.58209	8.85381	8.69515	8.27968	8.6794	9.41876	9.69276	9.70465	9.61314	8.64535	8.78439	8.55105	9.51199	9.64745	9.20005	8.75017
NKRF	protein_coding	ENSG00000186416.17	9.25669	7.54697	9.72337	9.69359	9.57525	9.69923	9.71893	9.59824	9.50254	9.67802	9.45687	8.46388	8.84263	8.83655	9.14683	9.63366	9.67983	8.56759	8.8549	8.21339	8.51063	9.19011	9.04266	9.33767	9.4046	7.96245	8.22195	8.50691	9.23008	8.79784	8.98623	8.52672
B3GAT1	protein_coding	ENSG00000109956.13	4.24208	4.24208	4.24208	4.54236	4.24208	4.24208	4.24208	4.24208	4.24208	4.24208	4.24208	4.24208	4.24208	4.24208	4.85403	5.30464	5.64324	4.7907	4.24208	4.89741	5.15609	5.68947	6.02868	5.35174	6.23613	4.24208	4.24208	4.76415	4.89028	5.16436	6.18657	4.24208
NCBP1	protein_coding	ENSG00000136937.13	8.87299	8.371	10.1352	10.1402	10.1964	10.2084	10.4788	10.2783	10.1548	10.354	10.1257	9.56039	7.65045	9.4039	9.8624	10.4281	10.1171	9.85419	9.24483	9.02722	9.1922	9.71291	9.8121	9.96085	9.83348	9.26847	8.75793	9.13127	9.29998	9.72357	9.31257	9.10771
GLDC	protein_coding	ENSG00000178445.10	4.24208	4.24208	11.1209	11.1155	11.3153	11.1423	11.145	11.3348	10.925	11.0139	11.004	10.529	10.7687	11.0052	11.0129	11.0917	11.4209	10.2938	10.6312	8.78851	9.72495	10.497	10.7018	10.4597	10.9567	8.24462	9.70598	9.67992	10.0256	10.5871	11.063	9.28832
DEPDC1	protein_coding	ENSG00000024526.17	4.24208	4.24208	8.16711	8.30204	8.59602	8.07518	8.38375	8.37889	8.42751	8.5703	8.66046	8.94757	7.1178	8.30574	8.6526	8.94676	8.63864	8.98859	8.50085	7.38178	6.68768	7.80492	7.8408	8.04948	8.28868	7.58791	7.20346	6.10809	6.84569	6.36909	6.71962	5.63207
EEF1AKMT4	protein_coding	ENSG00000284753.2	4.24208	4.24208	7.87019	7.51696	7.12157	7.98877	7.38073	7.32668	7.4045	6.80505	7.17318	7.38104	6.9256	7.22539	8.52612	8.6986	8.37911	7.70575	7.53057	7.21569	7.88617	8.20904	8.92798	8.52596	8.56909	7.38184	7.93265	7.79186	8.62799	8.66168	8.58864	7.37583
GLRX5	protein_coding	ENSG00000182512.5	6.97789	7.96739	9.84312	9.92129	9.7072	9.97451	9.6057	9.64138	9.68674	9.7437	9.52125	9.73379	8.83966	9.19005	10.2148	10.5945	10.3539	9.75436	9.1939	9.03817	8.7667	9.80894	10.442	10.2685	10.3331	8.86444	9.92069	8.81504	10.3444	10.1697	10.3603	8.98465
NKAPD1	protein_coding	ENSG00000150776.18	7.77641	8.31859	8.874	9.05429	9.02606	8.87381	9.09512	9.28454	8.90482	8.78192	9.28006	8.7002	9.35177	8.96024	9.07228	9.11004	9.44457	8.72099	8.92722	8.34304	8.81159	9.56504	9.51291	9.7191	9.77389	8.62912	8.65413	8.83895	9.1826	9.454	9.5951	9.03122
KPNA3	protein_coding	ENSG00000102753.10	7.0423	7.77918	10.4	10.4056	10.4711	10.2898	10.5485	10.3588	10.4714	10.6101	10.2267	9.75738	9.77761	9.45651	10.2148	10.9144	10.483	9.88833	9.28347	9.49294	9.16282	10.1312	10.0659	10.2124	10.0738	9.21155	9.24579	9.20362	9.56231	9.51616	9.90148	9.61077
NSA2	protein_coding	ENSG00000164346.10	11.1566	10.3025	9.85214	10.0161	9.95238	10.1302	9.51748	9.77933	10.1574	9.79918	9.76403	10.0615	8.84855	9.39718	10.6881	10.301	10.0604	9.80737	9.05188	9.70014	9.54318	10.6249	10.6648	10.4186	10.6895	9.69935	9.9177	9.47921	11.2918	10.7054	10.8139	9.82588
OGFOD1	protein_coding	ENSG00000087263.17	7.54729	8.52151	10.3391	10.2397	10.1305	10.3938	10.433	10.2559	10.3345	10.4712	10.176	9.29819	9.07488	9.15598	9.63033	10.1935	9.89352	9.3653	8.99608	8.95967	9.17759	9.44382	9.53621	9.72627	9.59603	8.60719	8.9571	9.10523	9.23008	9.38411	9.60746	8.69334
TRMT10C	protein_coding	ENSG00000174173.7	6.89872	7.05812	9.21724	9.33748	9.32489	9.5161	9.10513	9.16947	9.55282	9.3366	8.84027	8.09908	8.88067	7.9966	9.30116	9.62755	9.23136	8.05228	8.04485	8.09208	8.16938	9.14635	9.56787	9.30545	9.39804	7.59914	8.96868	8.39292	9.34092	9.01768	9.45848	8.23938
TOMM7	protein_coding	ENSG00000196683.10	11.2005	11.0521	8.78096	8.38632	8.61371	8.9487	8.05129	8.47166	8.4447	8.32609	8.75513	9.355	8.52167	8.70848	9.95953	8.9546	9.04435	9.20964	9.47367	8.58673	8.86124	9.74441	10.2155	9.63164	10.2344	8.58492	9.81573	9.09864	10.3672	9.92874	10.1185	8.85008
PRELID3B	protein_coding	ENSG00000101166.16	7.89572	9.3733	10.1905	10.221	10.1837	10.2799	10.0012	10.0946	10.0868	10.0803	10.1555	9.63872	8.85444	9.62687	10.1228	10.1927	9.98716	9.69932	9.5067	9.38128	9.44494	10.2777	10.4373	10.3282	10.4987	9.22599	9.76356	9.43025	10.2555	10.1481	10.3033	9.2718
RPS6KA1	protein_coding	ENSG00000117676.14	10.922	11.5248	12.116	12.4207	11.8921	11.9248	12.3891	11.8498	11.8529	12.1853	11.6098	10.4901	10.9819	10.9251	10.9983	11.4239	11.2431	10.6846	10.8534	11.4534	10.3913	11.0361	11.2598	11.3638	11.1453	10.8208	9.98474	10.2805	11.1502	10.8293	11.0801	10.1122
NUDT16	protein_coding	ENSG00000198585.12	7.46445	8.61495	9.10316	9.19678	9.13203	9.47556	9.25651	9.15092	9.27219	9.18265	9.08622	8.58161	7.3301	8.61499	8.92084	9.39839	9.28673	8.60922	8.74527	8.54888	8.84899	9.74625	9.70862	9.59918	9.8347	8.48623	8.58051	8.67588	9.44114	9.39395	9.63187	8.43057
SWAP70	protein_coding	ENSG00000133789.15	12.1288	12.4874	12.0615	12.1411	12.1882	11.8615	12.3178	12.1563	11.9788	12.2124	12.1623	10.2673	10.1034	10.4113	10.6065	10.6678	10.6655	10.2648	10.3247	8.74233	9.85914	10.0798	9.94525	10.2388	9.90814	8.70849	9.1826	9.51426	9.92538	9.96054	9.87446	8.99811
UQCRH	protein_coding	ENSG00000173660.12	10.0404	9.81184	10.3297	10.1007	10.3	10.6108	9.75568	10.1674	10.2734	9.72214	10.0666	11.3921	10.1206	10.6753	11.6842	11.0001	10.9384	11.1068	10.5743	9.97822	10.5753	11.4514	12.1054	11.4259	12.0658	9.73511	11.5023	10.6714	12.0611	11.6105	11.8875	10.6027
LAS1L	protein_coding	ENSG00000001497.17	9.49883	10.1846	10.1883	10.1579	10.0647	10.1332	10.1187	9.99732	10.4258	10.1372	9.97008	9.75894	10.1921	9.43701	10.4734	10.9244	10.4331	9.84408	9.4072	9.31979	9.12269	10.046	10.3958	10.0641	10.2734	9.20062	9.33791	9.1882	10.0836	9.85228	10.0401	9.29923
ITPA	protein_coding	ENSG00000125877.13	9.22306	9.08325	9.77028	9.85617	9.21924	10.0088	9.78265	9.01802	9.81916	9.61423	9.10468	9.13473	9.32868	8.70486	9.85972	9.26142	9.38422	9.21414	9.27923	9.10221	8.3888	9.43248	9.73675	9.81508	9.6769	8.71363	8.97444	8.27494	9.94826	9.54516	9.03589	8.64278
PDHA1	protein_coding	ENSG00000131828.14	9.67657	8.99157	10.6167	10.6123	10.3036	10.5744	10.5538	10.2757	10.5507	10.5598	10.2702	9.98764	10.2401	9.54421	10.6153	11.0194	10.5483	10.1381	9.64001	9.90537	9.76132	10.3673	10.7269	10.4742	10.5857	9.31649	9.96178	9.91343	10.3095	10.3141	10.2893	9.76426
EEF1AKNMT	protein_coding	ENSG00000010165.20	8.94631	8.64005	10.5555	10.5175	10.3234	10.6244	10.5417	10.2961	10.5208	10.4563	10.2414	9.65053	9.01037	9.43919	10.1851	10.4933	10.3221	9.92991	10.0639	9.88126	9.68075	9.99609	10.1681	10.047	10.0912	9.47297	9.22182	9.33265	9.90603	9.67999	10.0047	9.69576
NCDN	protein_coding	ENSG00000020129.16	7.80719	8.57086	10.3182	9.90529	9.69343	10.2046	10.1292	9.78053	10.416	10.2142	9.65976	9.46804	10.0582	9.50103	9.70844	10.4047	10.1473	9.36732	9.6367	10.0876	9.08141	10.3815	10.2869	10.1594	10.2886	9.54095	9.1165	9.37685	9.98929	10.2653	9.88465	9.59315
RRP7A	protein_coding	ENSG00000189306.11	9.76019	10.0482	11.0635	11.1525	10.8053	11.1684	10.86	10.8316	11.1836	10.9385	10.5681	9.42938	9.32868	9.37229	10.2834	11.1965	10.7088	9.39728	9.6217	9.17845	8.7732	9.90062	10.7136	10.1196	10.547	8.65072	9.42027	8.92339	10.0767	9.68801	10.0923	8.86485
APOO	protein_coding	ENSG00000184831.14	4.24208	4.24208	7.06611	7.29002	7.25718	7.50548	6.81205	7.05395	7.37764	7.20058	6.97613	7.6959	7.93409	7.15163	7.81125	7.78639	7.65357	7.15403	6.8239	7.0713	7.45276	7.42575	7.96821	7.77118	7.92133	6.90404	6.61738	7.61727	8.01057	6.79701	7.87492	6.96669
SH2D5	protein_coding	ENSG00000189410.12	4.24208	4.24208	4.73339	4.97116	5.28459	4.82388	4.92711	4.87273	4.24208	4.78621	4.6789	5.13512	4.24208	4.24208	5.36684	5.30464	5.35121	4.5601	4.24208	5.04135	4.24208	5.25935	5.35763	4.54546	5.44103	4.24208	4.24208	4.24208	5.15138	4.24208	5.37113	4.95694
PEX26	protein_coding	ENSG00000215193.13	9.54128	8.61856	11.0478	10.9069	10.8281	10.9995	10.9817	10.7747	10.9105	10.9048	10.5808	9.4851	9.9593	9.3516	9.94568	10.5951	10.1505	9.7326	9.65154	9.83493	9.24922	10.2405	10.3327	10.3773	10.0341	9.61959	9.09025	9.45623	10.1426	9.74872	9.86248	9.28832
EIF2S3	protein_coding	ENSG00000130741.11	12.0341	12.3478	12.5275	12.6832	12.7609	12.6227	12.6808	12.7434	12.7189	12.7522	12.7136	12.2193	11.6117	12.0206	12.7323	12.866	12.7133	12.1698	11.8997	11.6074	11.6747	12.845	13.0201	12.9698	12.8746	11.7192	12.0514	11.7575	13.1406	12.8148	12.7422	11.9622
ADA	protein_coding	ENSG00000196839.13	6.62928	7.12168	7.80548	7.996	7.84021	7.87766	7.7806	7.72634	7.09851	7.47145	7.80651	9.62681	9.19117	9.47788	9.48299	9.79718	9.24341	9.29489	8.93264	9.44438	9.46111	10.1298	10.5321	10.2851	10.3417	8.97122	10.0731	8.77427	9.71245	9.42068	9.60746	9.3208
TBC1D1	protein_coding	ENSG00000065882.16	9.4551	10.5883	9.91974	10.2368	9.96504	9.99781	10.3429	9.91733	10.0731	10.3619	10.2062	10.5125	9.87059	9.9479	10.5004	10.3685	10.2513	10.2353	9.58781	10.2866	8.68631	10.3944	10.5958	10.3954	10.0932	9.43309	9.03075	9.06863	10.2009	9.78843	9.6136	9.74045
SP110	protein_coding	ENSG00000135899.18	11.3915	11.6164	10.2806	10.5645	10.5926	10.3349	10.4165	10.6149	10.3333	10.504	10.6922	9.26563	8.68284	10.2555	9.27118	9.47118	9.94602	9.10214	9.57056	9.42365	9.20667	9.4302	9.96255	10.2977	10.1655	9.27543	9.62423	9.29859	8.65611	9.85585	9.70845	8.14546
COX7A2L	protein_coding	ENSG00000115944.15	9.41595	9.05422	9.92961	9.87146	9.70583	10.0486	9.75568	9.6781	9.76389	9.68281	9.7553	9.70495	8.98374	9.42825	10.1937	9.39695	9.79063	9.62026	9.56011	9.29718	9.08664	9.97593	10.3306	10.4213	10.2307	9.26148	10.2351	9.37957	10.5099	10.3762	10.1928	9.40401
FXR1	protein_coding	ENSG00000114416.18	10.0366	10.1338	10.3981	10.674	10.9155	10.5993	10.6379	10.7204	10.4767	10.6084	10.904	10.2351	9.58745	9.92163	10.861	10.4203	10.4339	10.1709	9.85042	9.85054	9.88034	10.544	10.6762	10.6993	10.7042	9.54095	10.0213	9.75508	10.6196	10.4105	10.4117	9.81832
GNPNAT1	protein_coding	ENSG00000100522.10	6.51057	5.25963	9.02298	8.95959	9.21539	9.37061	9.20159	9.27086	9.18558	9.03797	9.1748	9.40766	8.54009	8.94803	9.79942	10.3634	10.1821	9.62026	9.29612	8.6807	9.15787	9.95391	10.1274	10.0436	10.1214	8.70333	9.35123	9.13127	9.66948	9.11616	9.69693	8.92952
NASP	protein_coding	ENSG00000132780.17	10.1636	10.505	11.8184	11.859	11.893	11.9701	11.8204	11.7043	11.9438	11.7181	11.804	11.3394	11.1092	10.3137	11.8982	12.1483	11.6962	11.3805	10.7354	10.4675	9.55453	10.6593	11.0127	10.7938	11.103	10.1789	10.1765	9.48175	10.529	9.79402	10.544	9.61949
LSM7	protein_coding	ENSG00000130332.15	9.11475	9.45226	9.5761	9.20082	9.13203	9.65384	8.99867	9.13967	9.26979	8.85459	8.79169	9.72583	8.63567	9.51556	10.3792	10.0502	9.97036	9.72789	9.68878	9.11779	9.0443	9.84871	10.6228	10.172	10.544	9.07461	9.96178	9.36593	10.6858	10.1098	10.4715	9.13233
TPGS2	protein_coding	ENSG00000134779.15	9.31956	9.45023	10.1784	9.88031	10.1223	10.0486	9.76743	10.0994	10.0112	9.81527	10.05	9.64211	8.3443	9.19005	9.81196	10.3802	9.83638	9.76052	9.28347	9.65818	8.65144	9.36013	9.72743	9.33954	9.5729	9.28235	8.54224	8.54136	9.10321	8.81628	9.71418	9.02466
TICRR	protein_coding	ENSG00000140534.14	4.24208	4.24208	9.51795	9.61247	10.0785	9.39256	9.82563	10.0682	9.58023	9.84122	10.0891	8.8803	8.21255	8.48992	8.9863	9.09417	9.46357	9.20964	8.99349	7.70678	6.5052	7.71733	7.77559	8.07228	8.32384	7.92736	6.38451	6.77789	6.68648	7.03472	8.04899	5.11328
HSPA8	protein_coding	ENSG00000109971.14	12.8705	12.9707	15.1452	15.2441	15.0924	15.2951	15.1251	15.0266	15.1506	15.1534	14.7008	13.808	13.2984	13.116	14.4784	15.078	14.5088	13.8759	13.1647	13.6295	13.3624	13.9596	14.4696	14.577	14.5013	13.3403	13.5141	13.2954	14.4827	14.2332	14.3681	13.2695
MZT2A	protein_coding	ENSG00000173272.16	10.0773	8.96912	8.94717	8.96673	8.74789	9.13054	8.77496	8.79477	8.7819	8.54239	8.78407	9.08582	8.44554	9.31407	9.56432	8.68216	9.17797	9.40909	9.79061	8.48617	8.81159	9.69215	10.5106	10.0742	10.0891	8.4311	9.81892	8.70654	9.87054	10.0827	9.8998	8.39024
ANP32A	protein_coding	ENSG00000140350.15	10.4728	11.211	11.4301	11.4845	11.5991	11.5029	11.3263	11.4851	11.52	11.3698	11.5302	11.1575	10.5025	10.5305	11.8296	12.1517	11.7719	11.225	10.8027	11.2318	10.2612	11.3334	11.7238	11.493	11.5937	10.7237	10.7774	10.315	11.3373	10.8383	11.4586	10.1214
RBBP8	protein_coding	ENSG00000101773.19	8.57866	8.62216	9.35944	9.47236	9.72491	9.3535	9.60972	9.72522	9.61283	9.60753	9.63564	9.49824	9.25044	9.10743	9.6859	9.89808	9.80288	9.48731	8.96471	8.70154	8.62292	9.46845	9.36456	9.53526	9.55236	8.79344	7.94448	8.26318	9.03353	9.26577	9.26133	8.47945
TOMM70	protein_coding	ENSG00000154174.8	8.64458	8.45835	10.5289	10.7211	10.6543	10.6123	10.9179	10.5177	10.5753	10.866	10.6573	10.3315	10.0286	9.97969	10.7039	11.0913	10.9122	10.3169	10.0823	9.87822	9.96499	10.6796	10.7447	10.9392	10.9015	9.93722	10.0704	9.85411	10.6537	10.65	10.8438	10.0714
COX7C	protein_coding	ENSG00000127184.13	10.0672	10.5301	10.5027	10.3666	10.4752	10.7982	9.95847	10.4049	10.178	10.073	10.5676	10.6356	9.55347	10.5356	11.1387	10.6334	10.649	10.3692	10.2334	10.1111	10.8683	10.949	11.9139	11.4184	11.7561	10.1584	11.1843	10.6253	11.6755	11.842	11.8232	10.1397
METAP2	protein_coding	ENSG00000111142.14	9.49508	9.62721	10.7253	10.949	10.946	10.8393	10.8838	10.8316	10.9936	10.9054	10.6963	10.5381	9.11224	9.76536	11.0332	11.1799	10.7917	10.5346	10.3257	9.81279	9.47313	10.6506	10.8656	10.5513	10.8945	9.54958	10.1205	9.57241	10.5701	10.28	10.5852	9.62817
UCHL5	protein_coding	ENSG00000116750.13	7.08364	8.03948	10.2426	10.2909	10.31	10.448	10.3345	10.28	10.277	10.4776	10.2858	10.1002	9.34132	9.3353	10.4043	10.4758	10.2202	10.1732	9.78314	9.47693	9.50078	10.1368	10.1391	10.0966	10.3872	9.15983	9.55301	9.425	10.0663	9.682	10.0953	9.56179
ACP5	protein_coding	ENSG00000102575.13	10.8141	10.9797	9.47903	9.18253	9.61962	9.42568	8.83467	9.50789	8.84144	8.38232	9.09856	9.29389	9.31594	10.0906	9.14021	7.94903	9.00006	9.06279	9.5531	9.78707	8.09848	9.1928	9.84117	9.65288	9.25456	9.03824	8.12151	7.88717	9.23939	9.43267	9.4562	8.87948
BCKDHA	protein_coding	ENSG00000248098.12	8.71732	9.23909	9.23221	9.11556	9.06726	9.22579	8.68431	9.18414	8.8986	8.85175	9.14835	8.91992	8.64591	9.40166	9.62561	9.36351	9.7462	9.25617	8.64651	9.38128	8.92099	10.2431	10.6009	10.3936	10.1876	9.5667	9.50614	9.26076	10.193	10.1098	9.82769	9.09524
ELAC2	protein_coding	ENSG00000006744.19	9.25447	10.4775	11.3313	11.3418	10.9553	11.3791	11.3272	10.9365	11.3906	11.2815	10.7333	10.4424	9.85158	10.2481	10.9136	11.7025	11.1989	10.7182	10.3451	10.2728	10.0846	10.9241	11.1898	11.0347	10.9353	10.1451	10.1075	10.083	11.0906	10.7729	10.7951	10.3057
ATP5MC2	protein_coding	ENSG00000135390.21	10.7007	10.3445	10.8111	10.5216	10.5933	10.9141	10.0404	10.5162	10.5675	10.1396	10.396	10.9831	10.3347	10.4267	11.4658	10.7054	10.5206	10.8474	9.99317	10.5482	10.4733	11.593	11.7562	11.4325	11.6059	10.6278	10.8911	10.4529	12.079	11.2768	11.5665	10.4618
CORO1A	protein_coding	ENSG00000102879.16	14.2868	14.3015	14.3248	14.0535	14.077	14.2853	13.6933	13.956	14.2225	13.7057	14.0018	13.0547	13.6241	13.2857	13.4267	13.5286	13.5943	13.504	13.3691	13.5098	11.4752	13.012	13.5205	13.3064	13.1778	13.0008	12.071	11.5362	13.7333	13.5607	13.5342	11.7591
VDAC2	protein_coding	ENSG00000165637.13	9.91555	10.125	11.3058	11.3623	11.3058	11.4857	11.13	11.2075	11.3314	11.1591	11.0003	10.7529	10.1352	10.4806	11.4942	11.419	11.1331	10.7801	10.3832	10.4856	10.4793	11.1401	11.5312	11.3298	11.5459	10.1584	10.8291	10.5159	11.5227	11.1962	11.331	10.6503
OXNAD1	protein_coding	ENSG00000154814.14	4.24208	6.34916	7.80548	7.93389	8.15899	8.27079	8.03035	8.19869	8.23835	8.06632	8.08087	8.10402	8.01557	7.46103	8.10789	8.2595	8.20479	7.90359	7.7749	7.70678	7.35103	8.14914	8.08516	8.14289	8.23795	6.86673	6.76191	7.42874	7.80739	7.99934	8.20412	7.67547
NUP210	protein_coding	ENSG00000132182.12	12.5807	12.8291	12.9202	12.7692	12.9285	12.6279	13.0866	13.1372	12.9115	13.008	12.9179	12.387	12.8888	12.5093	12.3015	12.8422	13.0249	12.4867	12.3146	12.2301	12.1026	13.0339	12.7147	13.1512	12.8342	12.4539	11.4205	12.0271	12.4686	12.9257	12.9829	12.0094
ATP5F1B	protein_coding	ENSG00000110955.9	10.8745	11.8406	13.7351	13.6645	13.5771	13.876	13.4625	13.4904	13.7319	13.5703	13.3458	12.9643	12.7184	12.7378	13.4857	13.9253	13.5587	12.953	12.5896	12.7123	12.5042	13.2106	13.6337	13.4851	13.5269	12.3341	12.8742	12.4305	13.2071	13.2289	13.3759	12.5093
RPS19	protein_coding	ENSG00000105372.8	13.9255	14.2933	13.1671	13.0335	12.812	13.3615	12.6206	12.71	12.5831	12.4934	12.4712	13.6864	13.0899	13.6064	14.0775	13.0187	13.2542	13.5392	13.6197	13.0902	13.4689	14.0144	14.9008	14.2564	14.7012	12.8601	14.3425	12.9518	15.3465	15.3357	15.175	13.2323
ODC1	protein_coding	ENSG00000115758.13	11.4382	11.247	12.3874	12.398	11.9427	12.6426	12.323	12.0446	12.7097	12.6573	11.9881	11.7726	11.6307	11.1264	12.809	13.3655	12.8468	11.9308	11.4393	11.554	11.9698	12.7329	13.0587	12.7859	12.9092	11.6479	12.1937	11.8713	12.8246	12.6053	12.9355	12.0069
PELP1	protein_coding	ENSG00000141456.16	10.141	10.2592	11.4275	11.2311	10.9564	11.2612	11.2782	10.9354	11.3423	11.0297	10.7308	10.411	10.3028	9.89011	11.1585	11.4137	11.1212	10.7142	10.3673	10.1444	9.89827	10.9482	10.9921	10.8428	10.8939	10.0078	9.92366	9.90214	11.0427	10.2586	10.5257	9.99302
POLR3K	protein_coding	ENSG00000161980.6	6.88703	8.25025	9.26795	8.9903	8.86076	9.41747	8.89364	8.94667	9.3831	8.86588	8.68523	8.38507	8.27994	7.56151	9.15342	9.34873	8.78055	8.35968	8.52618	7.67885	7.79923	8.23021	9.04766	8.59983	8.96567	7.56517	8.33387	7.49104	8.19481	8.28603	8.349	7.41696
HSPBP1	protein_coding	ENSG00000133265.11	7.06312	7.58469	10.3321	10.221	9.44321	10.3103	9.92418	9.3768	10.4714	10.2209	9.37181	8.96661	8.53643	8.55985	9.84352	10.2383	9.79199	9.61006	8.68234	9.26024	8.13942	9.51863	10.012	9.65137	9.49352	8.71875	9.06351	8.44586	9.79681	9.21946	9.28461	8.49854
MRM2	protein_coding	ENSG00000122687.19	9.22985	7.89746	10.0155	10.1061	9.82303	10.1591	9.9474	9.76842	9.92525	9.96307	9.68654	9.1467	6.51398	9.00806	9.85703	10.1004	9.74337	8.77682	8.47878	8.6807	9.03351	9.33111	9.71492	9.48369	9.60461	8.14902	8.77782	8.63546	9.49395	9.41586	9.58054	8.49854
KAT14	protein_coding	ENSG00000149474.13	8.38102	8.03948	8.40907	8.53493	8.32591	8.35251	8.5313	8.36605	8.4701	8.46644	8.34505	7.47619	8.82773	7.51216	8.35722	8.38396	8.29653	7.93131	7.8343	7.70678	7.7337	8.26653	8.46461	8.24267	8.16609	7.35548	7.61453	7.70725	8.54016	8.02502	7.29926	7.97831
TGS1	protein_coding	ENSG00000137574.11	6.58599	7.65016	9.20753	9.42303	9.37753	9.10417	9.55342	9.4362	9.22334	9.52986	9.40321	8.59916	8.53276	8.44278	9.2156	9.35021	9.55658	8.82468	8.86343	8.01624	8.189	8.79951	8.63733	9.12388	9.16456	8.19394	7.61453	8.42491	8.81	8.46522	9.13889	7.95077
RBM18	protein_coding	ENSG00000119446.14	7.94078	7.73969	8.55429	8.73245	8.76645	8.87861	8.45942	8.63294	8.83494	8.75179	8.6437	8.31024	6.21893	8.32005	9.09984	9.1752	9.05806	8.13554	8.10384	8.23265	8.3888	8.8413	9.10156	9.22261	9.32895	8.25877	8.22195	8.37118	8.76769	8.88426	9.03284	8.35922
LSM2	protein_coding	ENSG00000204392.11	9.37368	8.77567	9.65995	9.43852	9.4997	9.80368	9.34845	9.39424	9.46311	9.29754	9.21359	9.00658	8.55466	8.66809	9.45483	9.22949	8.99769	8.98069	8.58588	8.58673	8.09848	8.92788	9.35451	9.28226	9.35631	8.17912	8.48688	8.33233	9.33803	8.95585	9.16422	8.03186
PPM1G	protein_coding	ENSG00000115241.11	9.94609	10.4073	12.3714	12.3785	11.9508	12.4303	12.2094	11.9349	12.3332	12.1422	11.8619	11.1873	11.2222	10.7172	11.9109	12.2642	11.7594	11.4766	11.0106	10.9397	10.5088	11.3778	11.7389	11.4671	11.5087	10.5668	10.9197	10.458	11.5769	11.0382	11.2578	10.4075
PRPF38A	protein_coding	ENSG00000134748.13	9.13177	9.04352	9.97798	10.213	10.1397	10.0401	9.97571	9.97642	10.0579	10.1442	10.0276	9.83928	9.54621	9.60373	10.0172	10.1145	9.97879	9.96366	9.71728	9.44438	8.96138	9.5877	9.77492	9.80833	9.97912	9.38886	9.28797	9.29284	9.66488	9.03036	9.64192	8.81247
TMEM161A	protein_coding	ENSG00000064545.15	8.83488	5.77779	8.5075	8.46928	8.04163	8.65638	8.41634	8.19506	8.27246	8.23739	8.04293	8.95848	7.68417	8.89496	9.66608	9.71313	9.47893	8.73044	8.87754	8.8582	8.189	9.93797	10.2996	9.98737	10.052	9.03003	9.79638	8.80293	10.0328	9.4727	9.23235	8.59038
CARM1	protein_coding	ENSG00000142453.12	9.36548	10.0825	12.4225	12.5076	11.9136	12.3116	12.4283	11.9419	12.4879	12.36	11.7683	10.289	10.6778	10.153	11.2282	11.5574	11.6544	10.665	10.2777	10.4594	10.0449	11.4665	11.2222	11.3075	11.1345	10.7859	9.78006	10.1936	11.0506	10.9035	10.7079	10.3298
EPOP	protein_coding	ENSG00000273604.2	4.24208	4.24208	9.77393	10.049	9.39466	9.86169	9.94581	9.38158	9.97033	9.95649	8.91892	7.57966	6.97068	7.20471	9.16433	9.83267	9.23136	7.67978	7.67437	9.69323	7.77338	8.76734	9.11829	8.95571	9.11335	8.03015	8.43767	7.73317	9.18902	9.04607	9.38378	8.30599
AHCTF1	protein_coding	ENSG00000153207.16	9.42978	8.83896	10.3867	10.498	10.5474	10.2671	10.9452	10.6732	10.5458	10.8036	10.6728	9.76517	9.32657	9.67945	10.1592	10.804	10.6573	9.75898	9.51393	9.37698	9.78078	10.2182	9.93045	10.1835	10.1114	9.40798	8.98017	9.78407	9.38353	9.8594	9.90815	9.77991
KIF2A	protein_coding	ENSG00000068796.19	8.62409	9.76541	11.2514	11.2849	11.265	11.2726	11.3388	11.3133	11.495	11.5413	11.1082	10.4511	10.0325	10.145	10.8823	10.8737	10.7246	10.7786	10.2411	10.147	9.81578	10.5773	10.3388	10.4502	10.3747	10.0224	9.4618	9.5412	10.0166	10.3587	10.3321	9.81832
EIF2B2	protein_coding	ENSG00000119718.11	6.72517	8.54069	9.48975	9.27365	9.04355	9.41582	9.31065	8.9337	9.45467	9.17587	8.83659	8.38912	8.88356	8.12729	8.6924	9.03811	8.66578	8.68577	8.47135	8.31623	7.72022	8.10967	8.4906	8.30936	8.61235	8.05473	7.88433	7.1605	8.27571	8.28603	8.05504	8.07074
SOD1	protein_coding	ENSG00000142168.15	8.61027	9.91517	10.508	10.4555	10.4402	10.7784	10.0844	10.2995	10.4419	10.212	10.2723	10.1136	9.89078	9.37685	11.2209	10.9024	10.7296	10.0174	9.81571	9.91431	10.2426	10.8035	11.4392	11.0031	11.5515	9.89268	10.8651	10.006	10.9802	10.9707	11.0297	9.88498
AAR2	protein_coding	ENSG00000131043.12	9.37776	8.30966	9.42793	9.26209	9.24214	9.37401	9.29824	9.23961	9.4589	9.32438	9.26373	9.05566	8.25782	9.33061	9.46546	9.7383	9.49076	9.00685	8.89152	9.02722	8.65144	9.46177	9.71963	9.56598	9.49198	8.87823	8.32487	8.8741	9.44651	9.45165	9.14456	8.82007
SNRNP25	protein_coding	ENSG00000161981.11	7.30009	8.30518	9.89308	10.1115	9.72626	9.95989	9.7049	9.49618	9.62228	9.70497	9.46404	9.24128	9.39685	8.75479	9.40234	9.53395	9.46529	9.12859	9.28981	8.6236	7.70662	8.41252	9.28847	9.14546	9.40788	7.75778	8.91583	7.81629	8.67455	8.44163	8.76845	8.41055
EIF3I	protein_coding	ENSG00000084623.11	10.1083	9.82595	11.6034	11.625	11.467	11.7671	11.3372	11.4135	11.642	11.4967	11.2971	10.7614	10.8825	10.6614	11.6092	11.7769	11.5318	10.8004	10.4269	10.8274	10.4713	11.2718	11.8229	11.5595	11.6445	10.5367	10.9966	10.467	11.7609	11.4601	11.4846	10.5939
ADSS2	protein_coding	ENSG00000035687.10	9.15097	8.97476	9.85076	9.909	10.055	9.97227	10.0981	9.99732	9.91452	9.91908	9.87746	8.79459	8.91209	8.97234	9.65839	9.92224	9.77689	9.01203	8.93264	9.11261	9.02809	9.45506	9.64739	9.84174	9.94237	8.43733	9.03075	9.06863	9.19222	9.19995	9.71418	8.61682
ISG20L2	protein_coding	ENSG00000143319.17	8.66144	8.37955	10.5401	10.5021	10.3561	10.6287	10.5642	10.2885	10.7457	10.6168	10.1687	9.40368	8.39783	9.37457	10.0599	10.5318	10.3465	9.5312	9.21626	9.56284	9.50078	10.1835	10.2451	10.1615	10.34	9.1409	9.47403	9.55329	9.96332	10.03	9.96688	9.31006
SEC11A	protein_coding	ENSG00000140612.14	9.93506	8.60769	10.0978	10.1928	10.3709	10.2689	9.85133	10.1784	9.84198	9.7589	10.1332	10.5014	10.5395	10.3454	10.5668	10.2463	10.1925	10.5382	10.4298	9.79999	9.79361	10.2916	10.9163	10.6773	10.9026	9.86298	10.2635	9.51673	11.0004	10.9223	10.8679	9.8922
EIF6	protein_coding	ENSG00000242372.9	9.95294	8.20281	10.8734	10.7511	10.3795	11.0492	10.3223	10.3773	10.8165	10.5502	10.2302	9.36527	9.62754	9.58219	10.4298	10.6316	10.3306	9.41496	9.03184	9.83179	9.16776	10.1507	10.9785	10.5698	10.4504	9.51179	9.94724	9.35492	10.8096	10.7424	10.5977	9.20955
ZC3HC1	protein_coding	ENSG00000091732.17	7.12378	8.18827	8.78678	8.75189	8.7155	8.81747	8.57523	8.39793	8.64005	8.82307	8.42329	7.93131	7.97269	7.87881	8.58913	8.43536	8.39363	8.07232	7.84011	7.49862	7.05875	7.97801	8.19326	8.07228	8.3411	7.14026	7.85954	7.30683	8.01784	7.95992	7.92213	7.57041
GTPBP4	protein_coding	ENSG00000107937.19	8.53174	9.75562	11.0336	11.2542	10.9833	11.2803	11.1993	10.9306	11.3406	11.1891	10.6871	10.1803	9.88504	9.59593	10.9531	11.3341	10.926	10.0851	9.89544	9.37698	9.30854	10.6109	10.7998	10.6971	10.8338	8.99672	9.79963	9.42237	10.4008	10.2879	10.5408	9.44388
CDC6	protein_coding	ENSG00000094804.12	4.24208	4.24208	10.2484	10.1253	10.377	10.232	10.0619	10.2235	10.2722	10.0681	10.219	10.2879	10.3315	9.38818	10.1438	10.4552	10.1051	10.2831	9.7031	8.66664	8.23692	9.02171	9.01993	9.22869	9.50731	8.21588	7.9087	8.37118	8.87521	7.87766	8.95107	8.08347
HAUS2	protein_coding	ENSG00000137814.12	8.65809	8.5445	9.62392	9.77175	9.52636	9.65524	9.7124	9.39739	9.63166	9.61757	9.29621	8.94208	9.4049	8.57583	9.3421	9.47254	9.05806	8.86816	8.81733	8.3952	8.35449	8.64285	8.58318	8.92358	8.75038	8.04658	8.48688	8.21515	8.79743	8.41765	8.24704	8.34873
INO80B	protein_coding	ENSG00000115274.15	8.24878	8.22198	8.91172	9.01807	8.46569	9.10622	8.54609	8.3531	8.69848	8.46644	8.59005	8.7762	6.19927	8.67552	9.2135	8.8555	8.86098	8.58856	8.4526	9.10742	8.73375	9.98837	10.112	9.87439	9.82617	8.9583	9.1826	8.78662	10.3729	10.1038	9.72178	9.13842
NOP58	protein_coding	ENSG00000055044.11	9.66661	9.26004	11.0936	11.1494	11.0953	11.1907	11.0856	11.1101	11.2368	11.1018	10.978	10.8844	9.71427	10.2013	11.4188	11.6785	11.2624	10.869	10.5197	10.2889	10.3722	11.167	11.3495	11.0207	11.3037	10.2757	10.6195	10.3896	11.032	10.9534	11.1486	10.425
ITGB1BP1	protein_coding	ENSG00000119185.13	8.66479	7.88546	9.21724	9.42303	9.15232	9.50994	9.2267	9.1054	9.23324	9.25526	8.96682	8.96119	8.22628	8.24203	9.50891	9.57136	9.21718	9.19151	8.89152	8.84578	8.40566	9.07228	9.53443	9.3169	9.28335	8.70849	8.94543	7.94734	9.3919	9.14852	9.13604	8.32752
DNAJC11	protein_coding	ENSG00000007923.16	10.1813	9.55938	10.5307	10.591	10.2482	10.5905	10.5517	10.2559	10.5811	10.6441	10.1272	9.61996	9.77451	9.34231	10.2623	10.9916	10.6023	9.82511	9.4866	9.47693	9.67035	10.421	10.6152	10.5029	10.424	9.52935	9.22182	9.53634	10.5353	10.272	10.0909	9.63679
NT5C	protein_coding	ENSG00000125458.7	9.9057	10.4595	9.58945	9.31154	9.14424	9.57633	8.9956	9.14531	9.5107	9.08943	9.19504	9.38157	9.1342	9.6923	9.31689	8.96045	9.24341	9.81922	10.1395	8.59418	8.26492	8.91815	9.53976	9.10418	9.59172	8.6182	8.44599	8.43542	9.51455	8.70588	9.30247	7.99189
CKAP2	protein_coding	ENSG00000136108.15	8.50956	8.1637	9.69433	9.87273	10.1558	9.65942	9.9177	10.0312	9.73979	9.89588	10.3289	10.6449	9.59977	10.4355	10.4943	10.4628	10.5937	10.32	10.1336	9.45259	10.1878	10.7286	10.8915	10.8825	10.9744	9.54958	10.2799	10.0235	10.1443	10.4629	10.5451	10.0522
CACYBP	protein_coding	ENSG00000116161.18	8.84966	9.23439	10.8093	10.7844	10.9425	10.9645	10.4733	10.7969	10.9826	10.5353	10.7966	10.2171	9.21654	9.46724	10.7408	10.8556	10.4889	10.4778	9.82301	9.88733	9.71149	10.1889	10.5178	10.2705	10.7227	9.64667	9.68158	9.55809	10.3197	10.1143	10.5192	9.60638
NOL12	protein_coding	ENSG00000273899.5	7.19135	6.67281	8.56449	8.43873	8.1428	8.59647	8.12932	7.99248	8.59461	8.0614	7.85849	8.05895	8.44944	7.81266	8.2667	8.58695	8.32711	7.96387	7.75043	7.9004	7.3685	8.25625	8.49427	8.39492	8.35136	7.12466	8.16254	7.84823	8.65611	7.78284	8.24174	7.57041
MT-CO3	protein_coding	ENSG00000198938.2	15.9703	15.8446	16.2872	16.1471	16.6203	16.4904	15.5101	16.6307	16.4222	16.0067	16.3334	15.8888	15.1026	16.3199	16.2677	16.5687	16.3378	15.6903	14.2398	15.7478	15.3746	16.5799	16.9546	16.8203	16.3608	15.7045	15.8853	15.7145	16.682	16.4942	16.5222	15.8104
TMEM43	protein_coding	ENSG00000170876.8	9.81837	9.565	9.44822	9.65434	9.57675	9.47081	9.54189	9.54244	9.70819	9.5991	9.54959	9.10804	8.79438	8.93572	9.45127	9.65304	9.39685	9.08751	9.05188	9.43198	8.60116	9.86903	9.84405	9.82179	9.53151	9.46082	8.62513	8.70654	10.0575	10.003	9.89645	9.33678
TRIM25	protein_coding	ENSG00000121060.18	10.1494	10.3768	10.8924	10.604	11.0943	10.8207	10.8892	11.1989	10.8643	10.7732	11.2326	10.7945	10.3975	10.8085	11.0141	11.2591	11.2737	10.8561	10.7546	10.7075	10.549	11.4759	11.1269	11.3128	11.1136	10.5809	10.3807	10.5196	10.8935	11.2032	11.2881	10.7824
EIF1AX	protein_coding	ENSG00000173674.11	8.70111	9.81341	11.6333	11.6532	11.7712	11.78	11.6329	11.5838	11.7052	11.7595	11.593	11.1082	10.3975	10.7899	11.737	12.0718	11.9189	11.2967	11.0354	10.8384	11.0069	11.4514	11.6709	11.5643	11.7208	10.5411	10.9078	10.9155	11.1819	11.2425	11.5628	11.0299
RFWD3	protein_coding	ENSG00000168411.14	8.88452	8.99157	10.4318	10.548	10.5851	10.2616	10.6205	10.5256	10.4451	10.6644	10.6733	9.37141	10.4664	9.28527	9.66455	10.2391	10.1215	9.5929	9.61499	8.70154	8.6794	9.17657	9.06009	9.41608	9.26	8.91882	8.37803	8.72378	8.32332	8.85603	8.84011	8.74218
PRDX6	protein_coding	ENSG00000117592.9	9.34687	8.70607	10.656	10.6334	10.4244	10.7414	10.4222	10.3717	10.5616	10.4813	10.1113	10.2705	9.23472	9.85462	10.8229	10.8871	10.5467	10.1405	9.70626	10.3799	9.69107	10.6179	10.8874	10.7303	10.8277	9.99945	10.4586	9.60063	10.8757	10.1038	10.7915	10.0522
ABCB7	protein_coding	ENSG00000131269.19	8.94905	8.19313	8.83105	9.08744	9.17432	8.76662	8.89364	9.08405	8.59461	8.75179	8.83843	8.22676	8.4059	8.23701	8.92341	8.98935	8.87912	8.40768	8.14655	8.06007	8.0456	8.7853	9.00201	8.90598	8.94779	7.93621	8.32487	7.96199	8.77625	8.53819	8.46704	8.08347
HADHA	protein_coding	ENSG00000084754.12	10.2695	11.2376	11.6414	12.0202	11.9225	11.6933	11.8468	11.7813	11.7567	11.8974	11.7352	11.3688	11.3961	11.1867	11.5621	11.7474	11.4009	11.3234	11.0713	11.0011	10.5864	11.3174	11.8489	11.6793	11.4988	10.5439	10.9824	10.5561	11.5677	11.4233	11.2347	10.6049
RPS20	protein_coding	ENSG00000008988.10	13.8703	14.218	12.3924	12.3253	12.382	12.6637	11.9888	12.0842	12.0585	11.814	12.2184	12.7449	11.5437	12.2201	13.2971	12.099	12.3453	12.6646	12.8875	11.8641	12.3811	12.9654	13.6882	13.1261	13.6053	11.7606	13.1211	12.1692	14.0331	13.7867	13.8222	12.3128
ZCCHC2	protein_coding	ENSG00000141664.10	8.68801	9.48029	8.87536	9.00425	8.79256	8.78463	9.31065	8.75353	9.077	9.31617	8.91892	7.34783	7.94522	7.29546	7.99456	8.27527	8.14162	7.42962	8.08445	8.34304	7.5928	8.44455	8.30218	8.41642	8.34795	8.01352	6.84176	7.66298	8.15587	8.30708	8.18769	7.35481
TRAF7	protein_coding	ENSG00000131653.13	10.3402	10.3159	11.2159	11.3024	10.8142	11.1757	11.1622	10.7261	11.2448	11.1505	10.7368	10.1002	10.0312	10.1662	10.6413	11.1887	10.7972	10.2713	9.85755	10.3495	9.97347	11.1941	11.2582	11.1437	10.9947	10.3368	10.3545	9.93575	11.4323	11.2199	10.9838	10.1122
EXOSC7	protein_coding	ENSG00000075914.13	4.69463	7.83018	9.22046	9.15778	9.05006	9.29016	8.86361	8.86249	8.99494	8.92646	8.92759	8.64043	7.94522	8.31053	9.476	9.41552	9.11162	8.73671	8.45637	8.14388	8.00184	9.138	9.36256	9.02954	9.47024	8.20129	8.65413	8.40366	9.42492	9.11914	9.35474	7.72521
SDHAF3	protein_coding	ENSG00000196636.8	8.0527	6.43781	7.1419	7.44301	7.34555	7.22213	7.3273	7.29964	7.18411	7.37088	7.23122	7.25225	6.25735	6.9667	8.46022	8.38105	7.90829	7.04516	6.93869	7.27327	6.96918	8.09241	8.61726	8.0768	8.44693	6.99311	8.04674	7.37463	8.06067	7.73685	8.06708	6.84992
LYRM4	protein_coding	ENSG00000214113.11	8.71409	7.24069	8.78967	9.01807	8.55388	9.16234	8.59772	8.49836	8.88295	8.71166	8.25678	7.65595	7.04619	7.54525	8.79718	8.79783	8.3459	7.89235	7.93535	7.29194	7.60754	8.45806	9.24124	9.40002	9.06441	7.59914	8.9629	7.67194	9.48354	9.73717	9.37417	7.14992
ITPK1	protein_coding	ENSG00000100605.17	10.2859	10.6618	11.0965	10.7323	10.7956	10.9297	10.613	10.8194	10.795	10.4601	10.5681	9.66558	9.8836	9.68314	10.3278	10.7238	10.7139	10.1358	9.58266	10.2233	9.58806	10.1185	10.1309	10.0955	10.1838	9.835	8.71042	9.38499	9.91767	9.89968	10.0264	9.34733
TRUB2	protein_coding	ENSG00000167112.10	6.65738	5.8349	9.82278	10.0332	9.54182	9.9644	9.77013	9.58725	9.74326	9.71747	9.38948	9.17035	9.31166	9.06002	9.92531	10.0692	10.0661	9.29489	9.08143	8.93056	8.92099	9.82983	10.2133	10.1981	10.0436	8.95396	9.58718	8.89325	10.2041	9.93718	9.93945	9.48267
PNPO	protein_coding	ENSG00000108439.11	4.24208	4.89351	9.57694	9.62756	9.37753	9.57338	9.56589	9.44688	9.75017	9.5649	9.46046	8.79764	8.28869	8.4644	9.61928	10.1404	9.92997	8.64966	8.53333	8.74902	8.70002	9.67686	9.85264	9.95232	9.83591	8.33422	8.99723	8.76181	10.1109	9.57142	9.55098	8.59924
CELF1	protein_coding	ENSG00000149187.18	11.1854	10.9606	11.6329	11.5238	11.6584	11.4492	11.864	11.8536	11.6696	11.932	11.8798	10.7823	10.6177	10.827	10.975	11.56	11.6105	10.8108	10.9305	10.4097	10.4513	11.3106	10.8888	11.2525	11.1221	10.1863	9.79638	10.7226	10.4376	10.3321	10.7633	10.3138
HSPA14	protein_coding	ENSG00000187522.16	7.80719	7.52384	8.87263	8.84534	8.94927	8.9936	8.66508	8.66471	8.792	8.7849	8.70958	8.89458	8.43769	8.28157	9.17732	9.56881	8.85051	8.8767	8.33462	8.19388	8.00184	8.3218	8.66691	8.48247	8.80854	7.54206	7.84698	7.97649	8.51479	8.16436	8.58029	8.03186
TIMM22	protein_coding	ENSG00000177370.5	6.29148	7.71953	9.1546	8.87096	8.59305	9.21256	8.80863	8.7136	8.8798	8.88544	8.3294	8.31875	8.06742	8.44278	8.80279	9.29883	8.86359	8.72099	8.57553	8.07082	8.3888	8.73445	9.10876	8.81729	9.01374	8.04658	8.23162	8.06055	8.72409	8.81628	8.87465	8.20488
MLLT1	protein_coding	ENSG00000130382.9	10.6868	10.826	11.0083	10.9094	10.7431	10.86	10.8826	10.7613	11.1507	10.8568	10.5847	10.385	9.99571	10.5016	10.7839	11.1799	11.0164	10.4021	10.4694	10.3991	10.2262	11.0876	11.0666	10.7938	10.8338	10.3285	10.0917	10.2717	10.7425	10.4733	10.6424	10.0998
TRMT10B	protein_coding	ENSG00000165275.10	9.13177	8.30966	6.82175	6.71696	6.80258	6.81574	6.71534	7.10197	6.8711	6.56845	7.26492	7.11039	6.38343	6.87729	7.3764	7.17067	6.96288	7.17294	6.72458	7.17594	7.33333	7.6479	7.44198	7.57363	7.41841	7.01026	6.64756	7.19854	7.77339	7.71328	7.31972	7.3118
MAP4K4	protein_coding	ENSG00000071054.16	11.1501	11.3069	11.6752	11.8358	11.8632	11.4912	11.9517	11.918	11.829	12.003	12.1057	9.95808	9.56787	10.3512	10.653	10.7854	10.667	9.95428	10.3762	9.99236	9.23987	9.95549	9.93045	10.0239	9.58162	9.61411	8.69655	9.20362	9.59892	9.83252	9.69886	8.78166
MAD1L1	protein_coding	ENSG00000002822.15	8.85553	8.80132	9.48351	9.45892	9.03046	9.51456	9.35924	8.86477	9.27459	9.1251	8.77641	9.25461	9.59626	8.93572	9.64754	9.54696	9.26916	9.14987	8.9026	8.9882	8.56413	9.03976	9.34845	9.03417	9.09722	8.91436	8.58804	8.42491	9.65564	9.0982	9.12748	8.48903
SRM	protein_coding	ENSG00000116649.10	9.408	9.53668	11.7389	11.6034	11.0742	11.8825	11.4027	11.0388	11.6471	11.3845	10.7742	11.4189	11.045	11.2054	12.0999	12.9717	12.4072	11.6219	11.0164	11.5626	11.1232	12.4605	12.7011	12.5124	12.5733	11.4152	12.1249	11.1618	13.0674	12.7604	12.6052	11.5086
MIEF1	protein_coding	ENSG00000100335.15	9.79721	8.55962	10.9581	10.8489	10.8734	10.9268	11.1145	11.015	10.998	11.0982	10.8385	10.5696	10.4807	10.8501	11.0326	11.5154	11.4979	10.8004	10.8333	10.2161	10.4553	11.2813	10.9547	11.1612	11.2076	10.1882	10.2891	10.4464	10.5652	10.8428	10.8679	10.3948
SUSD3	protein_coding	ENSG00000157303.11	9.5683	9.29428	8.35132	7.96767	8.59602	8.56107	7.76253	8.42911	7.95567	7.501	8.51831	8.58865	8.22172	9.4651	9.08613	8.59451	8.95436	8.5816	8.86627	8.01624	8.3104	9.0126	9.44822	9.01554	9.294	7.96245	7.89657	8.75764	8.73731	8.57333	8.80473	7.58847
POLDIP2	protein_coding	ENSG00000004142.12	9.00555	9.45428	11.4862	11.3851	11.0398	11.516	11.2848	11.0206	11.5376	11.436	10.9995	10.5925	9.97424	10.455	11.2209	11.7372	11.2722	10.6402	10.3278	10.397	10.32	11.169	11.4501	11.2579	11.1705	10.464	10.5228	10.403	11.3322	11.0592	10.9664	10.4324
CSNK2A1	protein_coding	ENSG00000101266.19	10.3995	10.6688	11.2449	11.1691	11.3622	11.3548	11.3505	11.4104	11.2988	11.3801	11.2968	10.8729	10.7888	10.6973	11.1591	11.541	11.3128	10.7533	10.4713	10.5766	10.5659	11.2396	11.1875	11.2849	11.1686	10.3987	10.2891	10.6989	10.706	10.8765	11.1287	10.5761
NSDHL	protein_coding	ENSG00000147383.11	8.23531	5.8067	8.73058	8.91596	8.84588	8.94413	8.37193	8.73869	8.90791	8.58747	8.65837	8.05386	8.55466	7.87233	8.59883	9.05096	8.71568	7.94768	7.67437	8.00507	7.27887	8.30195	8.98124	8.60608	8.58655	7.4077	8.21222	7.61727	8.41951	8.11742	8.70074	7.83493
ABHD14B	protein_coding	ENSG00000114779.19	10.852	10.365	9.62635	9.41261	9.73032	9.5405	9.17333	9.63872	9.47568	9.09903	9.49468	8.84839	8.5798	9.20551	9.9905	9.69103	9.85873	8.8653	8.82317	9.28803	9.39949	10.2353	10.4887	10.196	10.4069	9.38565	9.71631	9.44589	10.706	10.4523	10.0953	9.53436
DENR	protein_coding	ENSG00000139726.11	10.0145	9.78641	10.3718	10.3338	10.4211	10.4456	10.355	10.2507	10.2972	10.3348	10.2831	9.95127	9.30092	9.67206	10.4926	10.5551	10.2866	10.0839	9.8069	9.63673	9.42858	10.1326	10.1589	10.1551	10.2214	9.20062	9.45359	9.26958	10.3501	9.87354	10.1285	9.2718
SLC25A23	protein_coding	ENSG00000125648.15	9.48188	8.65421	10.538	10.1734	11.0566	10.5164	10.2539	11.0796	10.5208	10.1694	10.8961	9.49824	10.0972	10.0123	10.4576	10.2817	10.6399	9.79842	9.79359	9.46481	9.65637	10.9466	10.5829	10.6766	10.6472	9.80166	9.0689	9.86772	10.6196	10.2707	10.2816	10.1816
NUDC	protein_coding	ENSG00000090273.14	9.90004	9.74905	11.6295	11.7032	11.131	11.7662	11.475	11.0761	11.6723	11.4558	10.9692	10.54	10.2071	9.82159	11.3474	11.6782	11.1048	10.6318	10.2213	10.1646	9.98749	10.8996	11.4928	11.0055	11.2267	10.0099	10.7937	9.9722	11.3687	10.5213	10.8892	10.0196
NKD2	protein_coding	ENSG00000145506.14	4.24208	4.24208	5.29984	5.13044	4.53704	5.10767	5.04261	4.93185	4.24208	4.24208	4.74584	4.56223	4.24208	4.24208	4.98883	6.58269	5.69836	5.40282	4.24208	4.24208	4.24208	4.83741	5.54315	5.18626	5.30588	4.24208	4.24208	4.24208	5.22164	4.24208	4.84253	4.24208
RPP25	protein_coding	ENSG00000178718.7	4.24208	4.24208	7.65692	7.67191	7.77852	7.65952	7.34208	7.73138	7.20471	7.33021	7.47101	7.61485	7.32151	7.53705	8.87371	9.21325	8.98579	7.80511	7.68086	8.00507	8.51063	9.15189	9.57308	9.34328	9.18378	8.27279	8.93956	8.30392	8.9376	8.44638	8.18218	8.67669
TARS2	protein_coding	ENSG00000143374.17	7.90143	8.38381	9.96524	9.84459	9.73973	9.99671	9.84963	9.59138	10.0269	9.80944	9.82742	8.85132	9.37858	8.15419	9.476	9.55342	9.43586	8.99121	8.736	8.65955	8.46313	9.33355	9.55739	9.40718	9.37482	8.4059	8.46248	8.20289	9.414	9.50485	9.38139	8.27307
ZNF142	protein_coding	ENSG00000115568.15	9.39396	9.565	10.0588	9.88534	9.58124	9.9279	10.2443	9.87278	10.1844	10.1887	9.89611	9.15146	9.34551	9.35853	9.06064	9.92324	9.84957	9.26269	9.33547	9.05984	9.33512	9.74625	9.3805	9.68121	9.55678	8.9925	8.25076	9.23097	9.13016	9.2604	9.54028	9.20955
MAFK	protein_coding	ENSG00000198517.10	10.3349	9.01367	10.18	9.9347	9.51074	10.1352	10.002	9.5267	10.0411	9.64893	9.55631	9.27438	9.43272	9.54825	9.82164	10.6444	10.0672	9.56502	9.61499	9.35086	9.09185	9.85381	9.94525	9.84438	9.69575	8.91882	9.1925	8.96382	9.69451	9.79587	9.3276	9.05073
NDUFA7	protein_coding	ENSG00000267855.6	8.19875	7.26893	8.05322	7.93876	8.05467	8.20723	7.58859	8.00083	7.9253	7.88315	8.01706	8.31024	6.64694	7.96653	8.55963	8.13361	8.26529	8.28879	7.57317	8.51001	8.69318	8.85496	9.452	8.92358	9.37482	8.13373	8.45426	8.37118	9.21443	9.46805	9.19186	8.14546
POLR1D	protein_coding	ENSG00000186184.19	10.6999	9.47234	10.0346	10.1093	10.3306	10.3041	9.7124	10.3054	10.0662	9.9123	10.3211	9.84956	9.53342	9.66089	10.6684	10.4545	10.3832	9.62701	9.36779	9.96681	9.99861	11.012	11.3429	11.1947	11.2637	9.9017	10.3278	10.006	11.2533	11.1476	11.1302	10.1214
[truncated: 16,579 more rows]
