# Supplementary material for: Enforced MYC expression directs a distinct transcriptional state during plasma cell differentiation
Source: Life Sci Alliance. 2025 Jul 28;8(10):e202402814. doi: 10.26508/lsa.202402814 (PMC12305944; doi:10.26508/lsa.202402814)
Supplement: Supplementary file 2 [file LSA-2024-02814_TableS2.xlsx]

## Sheet: D0D20_Fig2_SF2
				Day 3			Day 6			D13			D20
				MSCV	MSCV	T58I-t2A-BCL2	MSCV	MSCV	T58I-t2A-BCL2	MSCV	MSCV	T58I-t2A-BCL2	T58I-t2A-BCL2	Condition_1
Figure	OfficialSymbol	GeneType	GeneID	T58I-t2A-BCL2	Untransduced	Untransduced	T58I-t2A-BCL2	Untransduced	Untransduced	T58I-t2A-BCL2	Untransduced	Untransduced	Untransduced	Condition_2
Fig2	CD19	protein_coding	ENSG00000177455.15	1	1	1	0.358996	0.976406	0.0227539	0.0113908	1	7.20078e-06	2.56227e-11
Fig2	CD2	protein_coding	ENSG00000116824.5	1	1.66637e-10	1.04214e-09	0.996073	2.86665e-08	4.74124e-09	0.969519	0.0402706	1.5573e-06	0.00590878
Fig2	CD27	protein_coding	ENSG00000139193.3	1	1	1	0.0282241	1	0.35615	0.00835153	1	0.00039424	0.00519327
Fig2	CD38	protein_coding	ENSG00000004468.13	1	1	1	0.0978387	1	0.870136	0.38369	1	0.327035	0.510138
Fig2	DERL3	protein_coding	ENSG00000099958.15	1	1	1	0.00191893	1	0.0208511	0.000147024	1	6.80895e-09	0.0546962
Fig2	EBF1	protein_coding	ENSG00000164330.17	1	1	1	0.377669	1	0.646902	0.385967	1	0.222291	0.328308
Fig2	ERLEC1	protein_coding	ENSG00000068912.14	1	1	1	0.000168305	1	0.0337978	8.08454e-06	1	1.49158e-11	0.00308568
Fig2	FABP5	protein_coding	ENSG00000164687.11	1	1	1	0.0443041	1	0.302712	0.00933228	1	9.77843e-07	1.93818e-06
Fig2	FICD	protein_coding	ENSG00000198855.7	1	1	1	1.01368e-07	0.499811	0.078152	0.00756257	1	0.00237272	0.0989185
Fig2	HERPUD1	protein_coding	ENSG00000051108.15	1	1	1	1.45489e-06	1	0.00790118	9.68678e-20	1	5.32225e-32	1.16787e-08
Fig2	IRF4	protein_coding	ENSG00000137265.15	1	1	1	0.0995869	1	0.0919608	0.000157453	1	9.76042e-07	0.0259428
Fig2	JAG2	protein_coding	ENSG00000184916.9	1	1	1	0.00983072	0.73138	1.88706e-05	0.00528838	1	0.00279252	0.0354339
Fig2	KISS1R	protein_coding	ENSG00000116014.10	1	1	1	0.000276718	1	0.0651642	0.000528477	1	4.64164e-07	0.00133306
Fig2	MS4A1	protein_coding	ENSG00000156738.18	1	1	1	0.32762	1	0.827523	6.07733e-05	1	0.000177482	0.00256171
Fig2	MYC	protein_coding	ENSG00000136997.20	1	1	0.472558	2.44622e-36	1	8.22776e-22	1.01538e-42	1	2.77627e-57	1.14774e-24
Fig2	PAX5	protein_coding	ENSG00000196092.14	1	1	1	0.607406	1	0.981852	0.48939	1	0.402144	0.348632
Fig2	PRDM1	protein_coding	ENSG00000057657.17	1	1	1	0.460699	1	0.74008	0.275453	1	0.301404	0.456049
Fig2	SDC1	protein_coding	ENSG00000115884.11	1	1	1	0.185088	0.616821	0.813666	2.60399e-10	1	7.11791e-13	9.89504e-05
Fig2	TERT	protein_coding	ENSG00000164362.21	1	1	1	0.000395229	1	0.00894533	5.13186e-11	1	7.59578e-12	0.0670302
Fig2	TRAP1	protein_coding	ENSG00000126602.11	1	1	1	1.95986e-20	1	2.57904e-16	2.58399e-21	1	4.61125e-46	3.6756e-15
Fig2	TXNDC5	protein_coding	ENSG00000239264.9	1	1	1	1.56964e-07	1	0.000348	2.2214e-25	1	1.13669e-34	3.17099e-08
Fig2	XBP1	protein_coding	ENSG00000100219.16	1	1	1	2.95949e-07	1	5.41723e-05	5.51902e-18	1	1.98524e-27	3.45254e-10
SF2	BACH2	protein_coding	ENSG00000112182.15	1	1	1	0.298205	1	0.682088	0.0333594	1	8.28045e-06	0.909349
SF2	BCL2	protein_coding	ENSG00000171791.13	1	1	1	2.3761e-21	1	5.6762e-14	1.85133e-15	1	3.87228e-16	1.10923e-05
SF2	BCL6	protein_coding	ENSG00000113916.18	1	1	1	0.592503	1	0.52863	0.978932	1	0.98551	0.669228
SF2	CD79A	protein_coding	ENSG00000105369.10	1	1	1	3.46426e-07	1	0.00123459	2.31871e-18	1	8.51411e-32	4.83009e-08
SF2	CD79B	protein_coding	ENSG00000007312.13	1	1	1	0.0320006	1	0.138828	0.963264	1	0.258761	0.533335
SF2	FOXO1	protein_coding	ENSG00000150907.10	1	1	1	0.913519	1	0.989856	0.0871124	1	0.374525	0.728366
SF2	IGHA1	IG_C_gene	ENSG00000211895.5	1	1	1	0.0411199	1	0.10422	0.0679467	1	0.0126553	0.336765
SF2	IGHA2	IG_C_gene	ENSG00000211890.4	1	1	1	0.0351696	1	0.232366	0.127915	1	0.00418962	0.0182901
SF2	IGHG1	IG_C_gene	ENSG00000211896.7	1	1	1	0.000959972	1	0.0440092	1.21432e-10	1	5.7344e-18	2.02484e-05
SF2	IGHG2	IG_C_gene	ENSG00000211893.4	1	1	1	0.0189469	1	0.14011	7.35877e-08	1	4.07956e-12	2.21771e-05
SF2	IGHG3	IG_C_gene	ENSG00000211897.9	1	1	1	0.028716	1	0.500976	0.00256902	1	3.33139e-09	0.359595
SF2	IGHM	IG_C_gene	ENSG00000211899.10	1	1	1	6.4895e-05	1	0.0178796	1.45086e-14	1	6.91056e-21	6.09591e-18
SF2	IGKC	IG_C_gene	ENSG00000211592.8	1	1	1	0.000186268	1	0.14736	2.54799e-11	1	8.25521e-20	3.78279e-05
SF2	IGLC1	IG_C_gene	ENSG00000211675.2	1	1	1	0.0933858	1	0.475886	0.00110836	1	4.89612e-06	0.0405586
SF2	IGLC2	IG_C_gene	ENSG00000211677.2	1	1	1	0.0669443	1	0.684114	0.00833689	1	2.71333e-05	0.656942
SF2	IGLC3	IG_C_gene	ENSG00000211679.2	1	1	1	8.99878e-06	0.954271	0.0876851	3.75782e-11	1	2.91832e-20	2.61291e-05
SF2	IGLC7	IG_C_gene	ENSG00000211685.3	1	1	1	0.053752	1	0.595396	0.0820629	1	1.60693e-05	0.521529
SF2	RUNX1	protein_coding	ENSG00000159216.19	1	1	1	0.0124946	0.94786	0.761801	3.18061e-10	1	2.37232e-10	0.000663166
SF2	SREBF1	protein_coding	ENSG00000072310.17	1	1	1	0.861806	1	0.745257	0.0221634	1	1.99845e-05	0.255588
SF2	TNFRSF13B	protein_coding	ENSG00000240505.9	1	1	1	0.879177	1	0.89624	5.48195e-05	1	0.00080016	0.584839
SF2	TNFRSF17	protein_coding	ENSG00000048462.11	1	1	1	0.274496	1	0.304094	0.00180347	1	3.04604e-06	0.204811
	5_8S_rRNA	rRNA	ENSG00000277739.1	1	1	1	1	1	1	1	1	1	1
	A1BG	protein_coding	ENSG00000121410.12	1	1	1	0.0358379	1	0.123534	0.149982	1	0.0084181	0.71975
	A1BG-AS1	lncRNA	ENSG00000268895.6	1	1	1	1	1	0.960835	0.735644	1	0.543194	0.895578
	A1CF	protein_coding	ENSG00000148584.15	1	1	1	1	1	1	1	1	1	1
	A2M	protein_coding	ENSG00000175899.15	1	1	1	0.0576872	0.854842	0.971465	0.0731961	1	0.299718	0.35957
	A2M-AS1	lncRNA	ENSG00000245105.4	1	1	1	0.99912	1	1	1	1	1	1
	A3GALT2	protein_coding	ENSG00000184389.9	1	1	1	1	1	1	1	1	1	1
	A4GALT	protein_coding	ENSG00000128274.17	1	1	1	0.751207	1	0.974908	0.0787542	1	0.0064042	0.804318
	AA06	lncRNA	ENSG00000265544.1	1	1	1	1	1	1	1	1	1	1
	AAAS	protein_coding	ENSG00000094914.14	1	1	1	0.540076	1	0.42182	0.731904	1	0.360899	0.981743
	AACS	protein_coding	ENSG00000081760.17	1	1	1	0.860282	1	0.999001	0.0119376	1	0.088377	0.34067
	AADAT	protein_coding	ENSG00000109576.14	1	1	1	1	1	1	1	1	1	1
	AAGAB	protein_coding	ENSG00000103591.13	1	1	1	0.656499	1	0.601398	0.860715	1	0.9166	0.98523
	AAK1	protein_coding	ENSG00000115977.19	1	1	1	0.813482	1	0.855434	1	1	0.763954	0.772313
	AAMDC	protein_coding	ENSG00000087884.14	1	1	1	0.872775	1	0.967915	0.571186	1	0.49274	1
	AAMP	protein_coding	ENSG00000127837.10	1	1	1	0.308894	1	0.70746	0.579667	1	0.887001	0.726104
	AANAT	protein_coding	ENSG00000129673.10	1	1	1	0.676157	1	0.822165	0.89867	1	0.902562	1
	AAR2	protein_coding	ENSG00000131043.12	1	1	1	0.174619	1	0.339625	0.109439	1	0.0116863	0.523183
	AARD	protein_coding	ENSG00000205002.4	1	1	1	1	1	1	1	1	1	1
	AARS1	protein_coding	ENSG00000090861.17	1	1	1	0.971878	1	0.535296	0.497059	1	7.07845e-05	0.670043
	AARS2	protein_coding	ENSG00000124608.5	1	1	1	0.96007	1	0.992073	0.936176	1	0.998859	0.956178
	AARSD1	protein_coding	ENSG00000266967.7	1	1	1	9.19122e-05	1	0.0268343	0.0254489	1	0.112679	0.275408
	AASDH	protein_coding	ENSG00000157426.14	1	1	1	0.458646	1	0.902956	0.988636	1	0.730998	0.929337
	AASDHPPT	protein_coding	ENSG00000149313.11	1	1	1	0.79006	1	0.593475	0.0745638	1	0.162462	0.570098
	AASS	protein_coding	ENSG00000008311.15	1	1	1	0.884745	1	0.953358	0.848936	1	0.947142	0.952374
	AATBC	lncRNA	ENSG00000215458.8	1	1	1	0.586547	1	0.383358	0.896846	1	0.940266	0.994171
	AATF	protein_coding	ENSG00000275700.5	1	1	1	0.0348555	1	0.168767	0.0492881	1	0.0314712	0.15669
	AATK	protein_coding	ENSG00000181409.14	1	1	1	0.928598	0.545996	0.0321145	0.444308	1	0.363159	0.0840196
	ABALON	lncRNA	ENSG00000281376.1	1	1	1	0.533486	1	0.847749	0.84363	1	0.814169	0.0431286
	ABAT	protein_coding	ENSG00000183044.12	1	1	1	0.55654	0.94786	0.695433	0.754684	1	0.502758	0.298856
	ABBA01000935.2	unprocessed_pseudogene	ENSG00000283544.1	1	1	1	1	1	1	1	1	1	1
	ABCA1	protein_coding	ENSG00000165029.16	1	1	1	0.771283	1	0.992859	1.94427e-05	1	1.47888e-05	0.312221
	ABCA10	protein_coding	ENSG00000154263.17	1	1	1	0.00193388	0.534901	0.781056	0.167233	1	0.000281303	0.214886
	ABCA11P	transcribed_processed_pseudogene	ENSG00000251595.7	1	1	1	0.113989	0.99183	0.980813	0.762144	1	0.711992	0.954773
	ABCA12	protein_coding	ENSG00000144452.15	1	1	1	1	1	1	1	1	1	1
	ABCA13	protein_coding	ENSG00000179869.15	1	1	1	1	1	1	1	1	1	1
	ABCA17P	transcribed_unitary_pseudogene	ENSG00000238098.9	1	1	1	1	1	1	1	1	0.719445	1
	ABCA2	protein_coding	ENSG00000107331.17	1	1	1	0.0534368	0.508337	0.942968	0.00194764	1	1.88101e-05	0.589543
	ABCA3	protein_coding	ENSG00000167972.14	1	1	1	0.553357	1	0.116037	1.60991e-05	1	0.0122323	0.0803668
	ABCA4	protein_coding	ENSG00000198691.13	1	1	1	1	1	1	1	1	1	1
	ABCA5	protein_coding	ENSG00000154265.16	1	1	1	0.00776974	1	0.0407695	3.72101e-10	1	3.58398e-14	0.00121367
	ABCA6	protein_coding	ENSG00000154262.13	1	1	1	0.489636	1	0.745495	0.0605559	1	0.00638031	0.334275
	ABCA7	protein_coding	ENSG00000064687.13	1	1	1	1.41828e-07	1	0.00139776	0.0100808	1	0.000449895	0.0830743
	ABCA8	protein_coding	ENSG00000141338.14	1	1	1	1	1	1	1	1	1	1
	ABCA9	protein_coding	ENSG00000154258.17	1	1	1	0.878559	1	0.881679	0.284528	1	0.329635	0.796643
	ABCA9-AS1	lncRNA	ENSG00000231749.3	1	1	1	1	1	1	1	1	1	1
	ABCB1	protein_coding	ENSG00000085563.15	1	1	1	0.856881	1	0.966015	0.772669	1	0.964738	0.867997
	ABCB10	protein_coding	ENSG00000135776.5	1	1	1	0.5253	0.976406	0.750817	0.584272	1	0.343653	0.559745
	ABCB11	protein_coding	ENSG00000073734.10	1	1	1	1	1	1	1	1	1	1
	ABCB4	protein_coding	ENSG00000005471.18	1	1	1	0.355977	1	0.936752	0.682254	1	0.613845	0.323976
	ABCB6	protein_coding	ENSG00000115657.14	1	1	1	0.998567	1	0.916276	0.000432719	1	5.48207e-10	0.0115843
	ABCB7	protein_coding	ENSG00000131269.19	1	1	1	0.0115675	1	0.404076	0.0167502	1	2.32333e-05	0.00717198
	ABCB8	protein_coding	ENSG00000197150.12	1	1	1	0.784391	1	0.724839	0.605244	1	0.714765	0.657954
	ABCB9	protein_coding	ENSG00000150967.18	1	1	1	0.400144	1	0.935868	0.910645	1	0.125418	0.929626
	ABCC1	protein_coding	ENSG00000103222.19	1	1	1	0.966834	1	0.820426	0.585751	1	0.00436272	0.224128
	ABCC10	protein_coding	ENSG00000124574.15	1	1	1	0.334773	1	0.871865	0.456996	1	0.969542	0.961185
	ABCC11	protein_coding	ENSG00000121270.15	1	1	1	1	1	1	1	1	1	1
	ABCC12	protein_coding	ENSG00000140798.16	1	1	1	1	1	1	1	1	1	1
	ABCC2	protein_coding	ENSG00000023839.12	1	1	1	0.317857	1	0.873035	0.888105	1	0.764236	0.450371
	ABCC3	protein_coding	ENSG00000108846.16	1	1	1	1	1	1	1	1	1	1
	ABCC4	protein_coding	ENSG00000125257.16	1	1	1	0.486295	1	0.408838	0.790746	1	0.95101	0.946467
	ABCC5	protein_coding	ENSG00000114770.17	1	1	1	0.714552	1	0.470466	0.118613	1	0.0242352	0.0191573
	ABCC6	protein_coding	ENSG00000091262.15	1	1	1	0.324116	1	0.788242	0.94416	1	0.496389	1
	ABCC6P1	transcribed_unprocessed_pseudogene	ENSG00000256340.8	1	1	1	1	1	1	1	1	1	1
	ABCC6P2	transcribed_unprocessed_pseudogene	ENSG00000255277.3	1	1	1	1	1	1	1	1	1	1
	ABCC8	protein_coding	ENSG00000006071.15	1	1	1	1	1	1	1	1	1	1
	ABCC9	protein_coding	ENSG00000069431.11	1	1	1	1	1	1	1	1	1	1
	ABCD1	protein_coding	ENSG00000101986.12	1	1	1	0.520667	1	0.508437	0.272405	1	0.931576	0.452284
	ABCD2	protein_coding	ENSG00000173208.4	1	1	1	0.399601	1	0.968318	0.941914	1	0.596397	0.928381
	ABCD3	protein_coding	ENSG00000117528.14	1	1	1	0.370859	1	0.850771	0.365859	1	0.578286	0.0508916
	ABCD4	protein_coding	ENSG00000119688.21	1	1	1	0.0713936	1	0.645794	0.472691	1	0.563499	0.336765
	ABCE1	protein_coding	ENSG00000164163.11	1	1	1	0.817498	1	0.279831	0.0228698	1	0.0014136	0.372716
	ABCF1	protein_coding	ENSG00000204574.13	1	1	1	0.147882	1	0.223661	0.56042	1	0.22468	0.992608
	ABCF2	protein_coding	ENSG00000033050.9	1	1	1	4.42159e-08	1	0.00123047	0.000832709	1	4.99195e-05	0.628661
	ABCF2-H2BE1	protein_coding	ENSG00000285292.1	1	1	1	0.270236	1	0.838507	0.199949	1	0.0643219	0.402362
	ABCF3	protein_coding	ENSG00000161204.11	1	1	1	0.95706	1	0.869934	0.62843	1	0.044364	0.818606
	ABCG1	protein_coding	ENSG00000160179.19	1	1	1	0.897179	1	0.661212	0.000286041	1	5.92783e-06	0.0288548
	ABCG2	protein_coding	ENSG00000118777.12	1	1	1	0.787306	0.287577	0.0920092	0.127127	1	0.643736	1
	ABCG4	protein_coding	ENSG00000172350.10	1	1	1	1	1	1	1	1	1	1
	ABCG5	protein_coding	ENSG00000138075.14	1	1	1	1	1	1	1	1	1	1
	ABCG8	protein_coding	ENSG00000143921.9	1	1	1	1	1	1	1	1	1	1
	ABHD1	protein_coding	ENSG00000143994.14	1	1	1	0.90172	1	0.873035	0.18104	1	0.941753	1
	ABHD10	protein_coding	ENSG00000144827.9	1	1	1	0.362884	1	0.974069	0.313132	1	0.837272	0.719031
	ABHD11	protein_coding	ENSG00000106077.18	1	1	1	0.447017	1	0.93728	0.834052	1	0.749193	1
	ABHD11-AS1	transcribed_unitary_pseudogene	ENSG00000225969.2	1	1	1	1	1	1	1	1	0.991075	1
	ABHD12	protein_coding	ENSG00000100997.20	1	1	1	0.0358379	1	0.812663	0.149299	1	0.0621684	0.47347
	ABHD12B	protein_coding	ENSG00000131969.15	1	1	1	1	1	1	1	1	1	1
	ABHD13	protein_coding	ENSG00000139826.6	1	1	1	0.952725	1	0.813003	0.624065	1	0.393641	0.839133
	ABHD14A	protein_coding	ENSG00000248487.9	1	1	1	0.307221	0.51863	0.612393	0.687729	1	0.490017	0.72577
	ABHD14A-ACY1	protein_coding	ENSG00000114786.16	1	1	1	0.0155898	0.0819812	0.598957	0.733015	1	0.824384	0.518419
	ABHD14B	protein_coding	ENSG00000114779.19	1	1	1	0.000264083	1	0.000690735	8.80553e-05	1	0.000160125	0.0179764
	ABHD15	protein_coding	ENSG00000168792.5	1	1	1	0.246158	1	0.503223	0.536551	1	0.659592	0.55981
	ABHD15-AS1	lncRNA	ENSG00000264031.1	1	1	1	1	1	1	1	1	1	1
	ABHD16A	protein_coding	ENSG00000204427.12	1	1	1	0.888664	1	0.786244	0.183501	1	0.0148574	0.59431
	ABHD16B	protein_coding	ENSG00000183260.7	1	1	1	0.998897	1	0.436443	0.970828	1	0.177999	0.91252
	ABHD17A	protein_coding	ENSG00000129968.16	1	1	1	0.993954	1	0.434564	0.0924044	1	0.0457717	0.95255
	ABHD17AP1	unprocessed_pseudogene	ENSG00000198658.4	1	1	1	1	1	1	1	1	0.954369	1
	ABHD17AP3	unprocessed_pseudogene	ENSG00000250536.1	1	1	1	1	1	1	1	1	1	1
	ABHD17AP4	processed_pseudogene	ENSG00000229107.2	1	1	1	1	1	1	1	1	0.153941	1
	ABHD17AP5	processed_pseudogene	ENSG00000263366.2	1	1	1	0.634152	1	0.972412	0.417748	1	0.28832	0.999374
	ABHD17AP6	unprocessed_pseudogene	ENSG00000226981.2	1	1	1	1	1	1	1	1	1	1
	ABHD17B	protein_coding	ENSG00000107362.14	1	1	1	0.875332	1	0.994047	0.997814	1	0.886246	0.901393
	ABHD17C	protein_coding	ENSG00000136379.12	1	1	1	0.161348	1	0.605897	0.124016	1	0.151858	0.322706
	ABHD18	protein_coding	ENSG00000164074.15	1	1	1	0.444508	1	0.617322	0.933625	1	0.539363	0.999109
	ABHD2	protein_coding	ENSG00000140526.18	1	1	1	0.144328	1	0.661212	0.177343	1	0.569853	0.95678
	ABHD3	protein_coding	ENSG00000158201.10	1	1	1	0.000900204	1	0.279634	3.26195e-07	1	1.27734e-10	5.58779e-05
	ABHD4	protein_coding	ENSG00000100439.10	1	1	1	0.0612824	1	0.480822	0.145605	1	0.0908469	0.358045
	ABHD5	protein_coding	ENSG00000011198.10	1	1	1	0.388465	1	0.935148	0.308026	1	0.265034	0.99904
	ABHD6	protein_coding	ENSG00000163686.15	1	1	1	0.248402	1	0.829135	0.974783	1	0.665284	0.765649
	ABHD8	protein_coding	ENSG00000127220.6	1	1	1	0.000111931	1	0.000457657	0.0184461	1	0.000277032	0.00768786
	ABI1	protein_coding	ENSG00000136754.17	1	1	1	0.808147	1	0.824802	0.744904	1	0.565035	0.985731
	ABI1P1	unprocessed_pseudogene	ENSG00000271484.1	1	1	1	1	1	1	1	1	1	1
	ABI2	protein_coding	ENSG00000138443.17	1	1	1	0.75681	1	0.980813	0.406923	1	0.916765	0.880662
	ABI3	protein_coding	ENSG00000108798.9	1	1	1	0.284754	1	0.446469	0.000379565	1	0.0196937	0.0470308
	ABI3BP	protein_coding	ENSG00000154175.18	1	1	1	1	0.977934	1	1	1	1	1
	ABITRAM	protein_coding	ENSG00000119328.12	1	1	1	0.152317	1	0.724839	0.322632	1	0.220414	0.722485
	ABL1	protein_coding	ENSG00000097007.19	1	1	1	0.657629	1	0.943226	0.787957	1	0.218765	0.458978
	ABL2	protein_coding	ENSG00000143322.21	1	1	1	0.932654	1	0.907929	0.699321	1	0.991075	0.36429
	ABLIM1	protein_coding	ENSG00000099204.20	1	1	1	0.961675	1	0.928902	0.0976193	1	0.0280457	0.930749
	ABLIM2	protein_coding	ENSG00000163995.20	1	1	1	0.475575	1	0.985882	0.666582	1	0.639536	1
	ABLIM3	protein_coding	ENSG00000173210.20	1	1	1	1	1	1	1	1	1	1
	ABO	protein_coding	ENSG00000175164.15	1	1	1	1	1	1	1	1	1	1
	ABR	protein_coding	ENSG00000159842.15	1	1	1	0.729727	0.747819	0.409547	0.35144	1	0.671975	0.818134
	ABRA	protein_coding	ENSG00000174429.4	1	1	1	1	1	1	1	1	1	1
	ABRACL	protein_coding	ENSG00000146386.8	1	1	1	1	1	0.935868	0.527719	1	0.514443	0.535084
	ABRAXAS1	protein_coding	ENSG00000163322.14	1	1	1	0.0453651	1	0.648964	0.0969874	1	0.13849	0.949594
	ABRAXAS2	protein_coding	ENSG00000165660.8	1	1	1	0.557541	1	0.286292	0.423273	1	0.0296857	0.979044
	ABT1	protein_coding	ENSG00000146109.5	1	1	1	0.150925	1	0.829135	0.746579	1	0.0810701	0.479735
	ABT1P1	processed_pseudogene	ENSG00000250496.2	1	1	1	1	1	1	1	1	1	1
	ABTB1	protein_coding	ENSG00000114626.18	1	1	1	1.20713e-05	1	0.00436366	0.0133982	1	0.00956596	0.985922
	ABTB2	protein_coding	ENSG00000166016.6	1	1	1	0.907237	1	0.258721	0.17377	1	0.198726	0.95678
	AC000032.1	lncRNA	ENSG00000260246.1	1	1	1	1	1	1	1	1	1	1
	AC000041.1	unprocessed_pseudogene	ENSG00000242156.1	1	1	1	1	1	1	1	1	1	1
	AC000065.1	lncRNA	ENSG00000286742.1	1	1	1	1	1	1	1	1	0.148623	1
	AC000065.2	lncRNA	ENSG00000287932.1	1	1	1	1	1	1	1	1	1	1
	AC000068.1	lncRNA	ENSG00000185065.6	1	1	1	0.696767	1	0.839409	0.479456	1	0.563789	0.932323
	AC000068.2	lncRNA	ENSG00000273212.1	1	1	1	1	1	1	1	1	1	1
	AC000068.3	lncRNA	ENSG00000273300.1	1	1	1	0.97337	1	0.963937	0.476901	1	0.472361	1
	AC000072.1	lncRNA	ENSG00000286367.1	1	1	1	1	1	1	1	1	1	1
	AC000078.1	processed_pseudogene	ENSG00000232926.1	1	1	1	1	1	1	1	1	0.92117	1
	AC000085.1	lncRNA	ENSG00000287146.1	1	1	1	1	1	1	1	1	1	1
	AC000089.1	processed_pseudogene	ENSG00000235776.2	1	1	1	1	1	1	1	1	1	1
	AC000093.1	protein_coding	ENSG00000284874.1	1	1	1	1	1	1	1	1	1	1
	AC000095.1	processed_pseudogene	ENSG00000270393.1	1	1	1	1	1	1	1	1	1	1
	AC000095.3	polymorphic_pseudogene	ENSG00000286025.1	1	1	1	0.850329	1	1	1	1	0.587119	1
	AC000120.2	lncRNA	ENSG00000243107.1	1	1	1	0.97813	1	0.912257	0.906979	1	0.778797	0.917586
	AC000120.3	protein_coding	ENSG00000285772.1	1	1	1	1	1	1	1	1	1	1
	AC000120.4	protein_coding	ENSG00000285953.1	1	1	1	0.439301	1	0.994026	0.787985	1	0.677703	1
	AC000123.1	lncRNA	ENSG00000224138.1	1	1	1	0.581347	1	0.933723	0.86957	1	0.231851	1
	AC000123.2	TEC	ENSG00000279265.1	1	1	1	0.99912	1	0.886673	0.907789	1	0.764965	0.442544
	AC000123.3	TEC	ENSG00000280347.1	1	1	1	0.933261	1	0.974641	0.611127	1	0.980354	0.868634
	AC000367.1	processed_pseudogene	ENSG00000224981.1	1	1	1	1	1	1	1	1	1	1
	AC000403.1	lncRNA	ENSG00000278727.1	1	1	1	1	1	1	1	1	1	1
	AC001226.1	lncRNA	ENSG00000274898.1	1	1	1	1	1	1	1	1	1	1
	AC001226.2	protein_coding	ENSG00000283208.2	1	1	1	1	1	0.947445	0.958306	1	0.960229	0.944916
	AC002044.2	TEC	ENSG00000279591.1	1	1	1	1	1	1	1	1	1	1
	AC002056.1	processed_pseudogene	ENSG00000213683.4	1	1	1	1	1	1	1	1	1	1
	AC002059.1	lncRNA	ENSG00000273216.1	1	1	1	1	1	1	1	1	1	1
	AC002059.3	transcribed_unprocessed_pseudogene	ENSG00000285697.1	1	1	1	1	1	1	1	1	1	1
	AC002064.1	lncRNA	ENSG00000225498.1	1	1	1	1	1	1	1	1	1	1
	AC002064.3	TEC	ENSG00000280440.1	1	1	1	1	1	1	1	1	1	1
	AC002066.1	lncRNA	ENSG00000237813.4	1	1	1	1	1	1	1	1	1	1
	AC002069.2	lncRNA	ENSG00000233420.2	1	1	1	1	1	1	1	1	1	1
	AC002070.1	lncRNA	ENSG00000248636.7	1	1	1	1	1	1	1	1	1	1
	AC002074.1	lncRNA	ENSG00000285090.1	1	1	1	1	1	1	1	1	1	1
	AC002091.1	lncRNA	ENSG00000265975.1	1	1	1	1	1	1	1	1	0.969154	1
	AC002091.2	lncRNA	ENSG00000266389.1	1	1	1	0.692947	1	0.645794	0.982891	1	0.576148	1
	AC002094.1	lncRNA	ENSG00000258924.4	1	1	1	0.889366	1	0.453567	0.932323	1	0.782987	0.201157
	AC002094.2	lncRNA	ENSG00000265618.1	1	1	1	1	1	1	1	1	1	1
	AC002094.4	lncRNA	ENSG00000277450.1	1	1	1	1	1	1	1	1	1	1
	AC002094.5	TEC	ENSG00000279532.1	1	1	1	1	1	1	1	1	1	1
	AC002115.1	lncRNA	ENSG00000267626.1	1	1	1	1	1	1	1	1	1	1
	AC002116.1	lncRNA	ENSG00000248101.2	1	1	1	0.540506	1	0.988368	0.89681	1	0.783276	0.494545
	AC002116.2	lncRNA	ENSG00000267698.1	1	1	1	0.0975077	1	0.774339	0.451698	1	0.0343371	1
	AC002128.1	lncRNA	ENSG00000268947.1	1	1	1	0.97813	1	0.847011	0.388489	1	0.857474	1
	AC002128.2	lncRNA	ENSG00000271366.1	1	1	1	1	1	1	1	1	1	1
	AC002306.1	lncRNA	ENSG00000259242.2	1	1	1	1	1	1	1	1	1	1
	AC002310.1	lncRNA	ENSG00000235560.4	1	1	1	0.965717	1	0.481949	0.615428	1	0.15261	0.622377
	AC002310.2	lncRNA	ENSG00000239791.2	1	1	1	0.0718776	1	0.822133	0.0958773	1	0.678618	1
	AC002310.3	unprocessed_pseudogene	ENSG00000260494.1	1	1	1	1	1	1	1	1	1	1
	AC002310.4	protein_coding	ENSG00000261459.1	1	1	1	1	1	0.730231	0.847943	1	1	1
	AC002310.5	TEC	ENSG00000278922.1	1	1	1	0.213387	1	0.914558	0.281948	1	0.207187	0.833457
	AC002331.1	lncRNA	ENSG00000286712.1	1	1	1	1	1	1	1	1	1	1
	AC002347.1	lncRNA	ENSG00000261433.1	1	1	1	1	1	1	1	1	1	1
	AC002350.2	TEC	ENSG00000278993.1	1	1	1	0.540689	1	0.148287	0.0176775	1	0.0823016	0.851878
	AC002398.1	lncRNA	ENSG00000267049.1	1	1	1	1	1	1	1	1	1	1
	AC002398.2	lncRNA	ENSG00000267328.1	1	1	1	1	1	1	1	1	1	1
	AC002401.2	lncRNA	ENSG00000250282.1	1	1	1	1	1	1	1	1	1	1
	AC002401.3	lncRNA	ENSG00000275025.1	1	1	1	1	1	1	1	1	1	1
	AC002401.4	lncRNA	ENSG00000276851.1	1	1	1	1	1	1	1	1	1	1
	AC002407.1	lncRNA	ENSG00000283638.2	1	1	1	1	1	1	1	1	1	1
	AC002451.1	lncRNA	ENSG00000231170.7	1	1	1	1	1	1	1	1	1	1
	AC002456.1	lncRNA	ENSG00000223969.6	1	1	1	0.944066	1	0.716386	0.652928	1	0.790742	1
	AC002458.1	lncRNA	ENSG00000286411.1	1	1	1	1	1	1	1	1	1	1
	AC002464.1	lncRNA	ENSG00000260188.1	1	1	1	1	1	1	1	1	1	1
	AC002467.1	lncRNA	ENSG00000241764.4	1	1	1	0.112011	1	0.883123	0.81216	1	0.24896	0.806343
	AC002470.1	lncRNA	ENSG00000272829.1	1	1	1	1	1	1	1	1	1	1
	AC002470.2	lncRNA	ENSG00000285314.1	1	1	1	0.0946053	1	0.198476	0.216052	1	0.050497	1
	AC002472.2	transcribed_unprocessed_pseudogene	ENSG00000284060.1	1	1	1	1	1	1	1	1	1	1
	AC002480.1	lncRNA	ENSG00000232759.1	1	1	1	0.799555	1	0.982873	0.00695097	1	0.00148946	0.805476
	AC002480.2	lncRNA	ENSG00000232949.2	1	1	1	1	1	1	1	1	1	1
	AC002511.2	lncRNA	ENSG00000233214.1	1	1	1	1	1	1	1	1	1	1
	AC002511.3	transcribed_unprocessed_pseudogene	ENSG00000283479.1	1	1	1	1	1	1	1	1	1	1
	AC002519.1	lncRNA	ENSG00000259810.2	1	1	1	0.144758	0.927498	0.968389	0.663763	1	0.587205	1
	AC002524.1	processed_pseudogene	ENSG00000233247.3	1	1	1	1	1	1	1	1	1	1
	AC002525.1	TEC	ENSG00000279314.1	1	1	1	1	1	1	1	1	1	1
	AC002542.6	lncRNA	ENSG00000287829.1	1	1	1	1	1	1	1	1	1	1
	AC002543.1	processed_pseudogene	ENSG00000235945.1	1	1	1	1	1	1	1	1	1	1
	AC002546.1	lncRNA	ENSG00000267653.1	1	1	1	1	1	1	1	1	1	1
	AC002550.1	lncRNA	ENSG00000261312.1	1	1	1	1	1	1	1	1	1	1
	AC002550.2	lncRNA	ENSG00000276571.1	1	1	1	1	0.810894	1	1	1	1	1
	AC002551.1	lncRNA	ENSG00000261736.1	1	1	1	1	1	1	1	1	1	1
	AC002553.1	lncRNA	ENSG00000227782.2	1	1	1	0.903234	1	0.931592	0.697512	1	0.704818	0.847882
	AC002553.2	lncRNA	ENSG00000275413.1	1	1	1	1	1	1	1	1	1	1
	AC002558.1	processed_pseudogene	ENSG00000239291.1	1	1	1	1	1	1	1	1	0.968469	1
	AC002558.2	lncRNA	ENSG00000261872.1	1	1	1	1	1	1	1	1	1	1
	AC002558.3	lncRNA	ENSG00000262265.2	1	1	1	0.832371	1	1	0.952533	1	0.771777	1
	AC002984.1	processed_pseudogene	ENSG00000267005.1	1	1	1	1	1	1	1	1	1	1
	AC002985.1	protein_coding	ENSG00000268193.5	1	1	1	1	1	1	1	1	1	1
	AC002996.1	protein_coding	ENSG00000257767.3	1	1	1	1	1	1	1	1	1	1
	AC003002.1	protein_coding	ENSG00000268133.1	1	1	1	1	1	1	1	1	1	1
	AC003002.3	protein_coding	ENSG00000269533.5	1	1	1	1	1	1	1	1	0.77357	1
	AC003005.1	protein_coding	ENSG00000268107.6	1	1	1	0.460915	0.534901	0.407641	0.0814587	1	0.646594	1
	AC003005.2	lncRNA	ENSG00000268266.1	1	1	1	1	1	1	1	1	1	1
	AC003006.1	protein_coding	ENSG00000269026.2	1	1	1	1	1	1	1	1	1	1
	AC003035.1	lncRNA	ENSG00000212663.2	1	1	1	1	1	1	1	1	1	1
	AC003070.1	lncRNA	ENSG00000267344.1	1	1	1	1	1	1	1	1	0.377306	1
	AC003072.1	unprocessed_pseudogene	ENSG00000250318.1	1	1	1	0.81233	1	0.93416	0.960619	1	0.614929	0.999374
	AC003086.1	lncRNA	ENSG00000287672.1	1	1	1	0.175386	1	1	1	1	0.0425982	1
	AC003092.1	lncRNA	ENSG00000236453.5	1	1	1	1	1	1	1	1	1	1
	AC003092.2	lncRNA	ENSG00000236938.1	1	1	1	1	1	1	1	1	1	1
	AC003093.1	lncRNA	ENSG00000287093.1	1	1	1	1	1	1	1	1	1	1
	AC003101.2	lncRNA	ENSG00000278546.1	1	1	1	1	1	1	1	1	1	1
	AC003101.3	TEC	ENSG00000278977.1	1	1	1	1	1	1	1	1	1	1
	AC003102.1	lncRNA	ENSG00000260793.2	1	1	1	0.974476	1	0.981852	0.285061	1	0.36868	0.982498
	AC003681.1	lncRNA	ENSG00000279159.1	1	1	1	0.863456	1	0.635995	0.705506	1	0.786526	0.852457
	AC003682.1	lncRNA	ENSG00000268392.1	1	1	1	1	1	1	1	1	1	1
	AC003684.1	lncRNA	ENSG00000228543.1	1	1	1	1	1	1	1	1	1	1
	AC003957.1	TEC	ENSG00000279825.1	1	1	1	0.0819812	1	0.282289	0.810613	1	0.899274	0.414582
	AC003965.1	lncRNA	ENSG00000263280.2	1	1	1	1	1	1	1	1	1	1
	AC003973.1	lncRNA	ENSG00000269504.3	1	1	1	1	1	1	1	1	1	1
	AC003973.2	TEC	ENSG00000279377.1	1	1	1	0.752719	1	0.948191	0.141047	1	0.668677	0.985132
	AC003984.1	lncRNA	ENSG00000235139.2	1	1	1	1	1	1	1	1	1	1
	AC003991.1	lncRNA	ENSG00000228113.7	1	1	1	1	1	1	1	1	1	1
	AC003991.2	lncRNA	ENSG00000254003.1	1	1	1	1	1	1	1	1	1	1
	AC003992.1	lncRNA	ENSG00000282859.1	1	1	1	1	1	1	1	1	1	1
	AC004000.1	lncRNA	ENSG00000237903.1	1	1	1	1	1	1	1	1	1	1
	AC004014.2	TEC	ENSG00000279043.1	1	1	1	1	1	1	1	1	1	1
	AC004023.1	lncRNA	ENSG00000261462.1	1	1	1	1	1	1	1	1	1	1
	AC004034.1	lncRNA	ENSG00000262482.1	1	1	1	1	1	1	1	1	1	1
	AC004039.1	lncRNA	ENSG00000230612.3	1	1	1	1	1	1	1	1	1	1
	AC004057.1	transcribed_processed_pseudogene	ENSG00000196656.7	1	1	1	0.902913	1	0.877553	0.408458	1	0.402144	0.113464
	AC004067.1	lncRNA	ENSG00000273447.1	1	1	1	1	1	1	1	1	1	1
	AC004069.1	lncRNA	ENSG00000251259.1	1	1	1	1	1	1	1	1	1	1
	AC004069.2	processed_pseudogene	ENSG00000251473.2	1	1	1	1	1	1	1	1	1	1
	AC004076.1	protein_coding	ENSG00000268163.1	1	1	1	1	1	1	1	1	1	1
	AC004076.2	lncRNA	ENSG00000276449.1	1	1	1	0.139533	1	0.99111	0.959734	1	0.637262	0.243892
	AC004079.4	misc_RNA	ENSG00000276771.1	1	1	1	1	1	1	1	1	1	1
	AC004080.6	lncRNA	ENSG00000273433.1	1	1	1	1	1	1	1	1	1	1
	AC004083.1	lncRNA	ENSG00000254180.2	1	1	1	1	1	1	1	1	1	1
	AC004130.2	lncRNA	ENSG00000271133.5	1	1	1	0.855005	1	0.943738	0.862501	1	0.194695	0.857999
	AC004147.2	lncRNA	ENSG00000263571.3	1	1	1	1	1	1	1	1	1	1
	AC004148.1	lncRNA	ENSG00000263272.1	1	1	1	0.722476	1	0.892341	0.900479	1	0.954869	0.846466
	AC004156.1	lncRNA	ENSG00000267666.2	1	1	1	1	1	1	1	1	1	1
	AC004158.1	lncRNA	ENSG00000260664.2	1	1	1	1	1	1	1	1	1	1
	AC004160.1	lncRNA	ENSG00000230333.6	1	1	1	1	1	1	1	1	1	1
	AC004217.1	lncRNA	ENSG00000257494.1	1	1	1	1	1	1	1	1	1	1
	AC004217.2	processed_pseudogene	ENSG00000257658.1	1	1	1	1	1	1	1	1	1	1
	AC004221.1	lncRNA	ENSG00000267778.1	1	1	1	1	1	1	1	1	1	1
	AC004223.2	lncRNA	ENSG00000267457.1	1	1	1	1	1	1	1	1	1	1
	AC004223.3	protein_coding	ENSG00000267618.5	1	1	1	0.838708	1	0.848485	0.946573	1	0.913811	1
	AC004223.4	lncRNA	ENSG00000273687.1	1	1	1	1	1	1	1	1	1	1
	AC004224.2	lncRNA	ENSG00000263212.2	1	1	1	1	1	1	1	1	1	1
	AC004232.1	lncRNA	ENSG00000262899.1	1	1	1	1	1	1	1	1	1	1
	AC004232.2	TEC	ENSG00000279031.1	1	1	1	1	1	1	1	1	1	1
	AC004233.1	lncRNA	ENSG00000262362.1	1	1	1	1	1	1	1	1	1	1
	AC004233.2	lncRNA	ENSG00000272079.2	1	1	1	1	1	1	1	1	1	1
	AC004233.3	lncRNA	ENSG00000274367.1	1	1	1	1	1	1	1	1	1	1
	AC004241.1	lncRNA	ENSG00000257433.6	1	1	1	0.0169259	0.807753	0.870436	0.999684	1	0.70976	0.858858
	AC004241.2	lncRNA	ENSG00000274902.1	1	1	1	1	1	1	1	1	0.997324	1
	AC004241.3	lncRNA	ENSG00000276390.1	1	1	1	1	0.977934	1	1	1	1	1
	AC004241.4	lncRNA	ENSG00000277173.1	1	1	1	1	1	1	1	1	1	1
	AC004241.5	TEC	ENSG00000280054.1	1	1	1	0.770794	1	1	0.964718	1	0.288211	0.607733
	AC004253.1	lncRNA	ENSG00000263990.1	1	1	1	1	1	1	1	1	0.463971	1
	AC004263.1	lncRNA	ENSG00000275936.1	1	1	1	1	1	1	1	1	0.963641	1
	AC004263.2	lncRNA	ENSG00000286067.1	1	1	1	0.0593521	0.251311	0.751558	0.923208	1	0.908137	0.883976
	AC004264.1	lncRNA	ENSG00000268812.3	1	1	1	1	1	1	1	1	1	1
	AC004264.2	TEC	ENSG00000279699.1	1	1	1	1	1	1	1	1	1	1
	AC004381.4	transcribed_unprocessed_pseudogene	ENSG00000285303.1	1	1	1	1	1	1	1	1	1	1
	AC004383.1	processed_pseudogene	ENSG00000226107.1	1	1	1	1	1	1	1	1	1	1
	AC004408.2	TEC	ENSG00000280177.1	1	1	1	1	1	1	1	1	1	1
	AC004448.2	lncRNA	ENSG00000235979.9	1	1	1	1	1	1	1	1	1	1
	AC004449.1	lncRNA	ENSG00000261204.1	1	1	1	1	1	1	1	1	1	1
	AC004453.1	processed_pseudogene	ENSG00000146677.7	1	1	1	1	1	1	1	1	1	1
	AC004453.2	TEC	ENSG00000279853.1	1	1	1	1	1	1	1	1	0.259692	1
	AC004461.2	processed_pseudogene	ENSG00000237347.2	1	1	1	1	1	1	1	1	1	1
	AC004461.3	lncRNA	ENSG00000281530.1	1	1	1	1	1	1	1	1	0.991075	1
	AC004466.1	lncRNA	ENSG00000268069.2	1	1	1	0.046105	1	0.336473	0.0992179	1	0.637993	0.404728
	AC004466.2	lncRNA	ENSG00000274737.1	1	1	1	0.571874	1	0.944557	0.684841	1	0.887001	1
	AC004466.3	lncRNA	ENSG00000276691.1	1	1	1	1	1	1	1	1	1	1
	AC004471.1	lncRNA	ENSG00000223461.1	1	1	1	1	1	1	1	1	1	1
	AC004471.2	lncRNA	ENSG00000272682.1	1	1	1	1	1	1	1	1	1	1
	AC004477.2	lncRNA	ENSG00000278765.1	1	1	1	0.484843	0.975033	0.0690561	0.693549	1	0.522403	1
	AC004486.1	processed_pseudogene	ENSG00000257905.1	1	1	1	1	1	1	1	1	1	1
	AC004490.1	lncRNA	ENSG00000267122.1	1	1	1	0.842629	1	0.870436	0.923402	1	0.82379	1
	AC004491.1	TEC	ENSG00000279996.1	1	1	1	1	1	1	1	1	1	1
	AC004492.1	lncRNA	ENSG00000272072.1	1	1	1	0.72727	1	0.991861	0.711591	1	0.8815	1
	AC004494.1	lncRNA	ENSG00000262312.2	1	1	1	0.759006	1	0.470466	0.854324	1	0.894035	0.898211
	AC004494.2	TEC	ENSG00000278942.1	1	1	1	1	1	1	1	1	1	1
	AC004522.3	lncRNA	ENSG00000237640.1	1	1	1	1	1	1	1	1	1	1
	AC004522.4	lncRNA	ENSG00000286921.1	1	1	1	1	1	1	1	1	1	1
	AC004522.5	lncRNA	ENSG00000286923.1	1	1	1	1	1	1	1	1	1	1
	AC004528.2	lncRNA	ENSG00000274177.1	1	1	1	0.987153	1	0.665716	0.926269	1	0.199916	0.337783
	AC004540.1	lncRNA	ENSG00000214870.9	1	1	1	1	1	1	1	1	0.949303	1
	AC004540.2	lncRNA	ENSG00000225792.2	1	1	1	0.42126	0.8471	0.713993	0.710219	1	0.616764	1
	AC004542.1	lncRNA	ENSG00000269972.1	1	1	1	1	1	1	1	1	1	1
	AC004542.2	lncRNA	ENSG00000269987.1	1	1	1	1	1	1	1	1	1	1
	AC004542.3	misc_RNA	ENSG00000275307.1	1	1	1	1	1	1	1	1	1	1
	AC004542.5	misc_RNA	ENSG00000276664.1	1	1	1	1	1	1	1	1	1	1
	AC004542.6	misc_RNA	ENSG00000276965.1	1	1	1	1	1	1	1	1	1	1
	AC004551.1	lncRNA	ENSG00000257452.1	1	1	1	1	1	1	1	1	1	1
	AC004552.1	processed_pseudogene	ENSG00000225071.1	1	1	1	1	1	1	1	1	1	1
	AC004554.2	lncRNA	ENSG00000282840.1	1	1	1	1	1	1	1	1	1	1
	AC004584.1	lncRNA	ENSG00000262298.1	1	1	1	1	1	1	1	1	1	1
	AC004584.3	lncRNA	ENSG00000263120.1	1	1	1	1	1	1	1	1	0.86914	1
	AC004585.1	lncRNA	ENSG00000266088.6	1	1	1	0.811091	1	0.796581	0.0242842	1	0.252658	0.999021
	AC004585.2	TEC	ENSG00000279775.1	1	1	1	1	1	1	1	1	1	1
	AC004593.1	lncRNA	ENSG00000285081.1	1	1	1	1	1	1	1	1	1	1
	AC004593.2	protein_coding	ENSG00000285162.1	1	1	1	1	1	1	1	1	1	1
	AC004596.1	lncRNA	ENSG00000267394.1	1	1	1	1	1	1	1	1	1	1
	AC004623.1	TEC	ENSG00000279488.1	1	1	1	0.450799	1	1	0.986574	1	0.995331	0.268247
	AC004637.1	lncRNA	ENSG00000267304.1	1	1	1	1	1	1	1	1	1	1
	AC004672.1	lncRNA	ENSG00000249028.2	1	1	1	1	1	1	1	1	1	1
	AC004678.1	processed_pseudogene	ENSG00000275468.1	1	1	1	1	1	1	1	1	1	1
	AC004678.2	TEC	ENSG00000279653.1	1	1	1	1	1	1	1	1	1	1
	AC004687.1	lncRNA	ENSG00000265206.5	1	1	1	0.771162	1	0.631769	0.260224	1	0.343757	0.0561809
	AC004687.2	protein_coding	ENSG00000285897.1	1	1	1	1	1	1	1	1	1	1
	AC004687.3	lncRNA	ENSG00000286788.1	1	1	1	1	1	1	1	1	1	1
	AC004691.2	protein_coding	ENSG00000250424.4	1	1	1	1	1	1	1	1	1	1
	AC004706.1	lncRNA	ENSG00000261996.1	1	1	1	1	1	1	1	1	0.969542	1
	AC004706.3	protein_coding	ENSG00000282936.2	1	1	1	0.731973	1	0.980342	0.769696	1	0.93656	0.651804
	AC004707.1	lncRNA	ENSG00000253102.1	1	1	1	1	1	1	1	1	1	1
	AC004765.1	lncRNA	ENSG00000285704.1	1	1	1	1	1	1	1	1	1	1
	AC004771.1	lncRNA	ENSG00000234203.1	1	1	1	1	1	1	1	1	1	1
	AC004771.2	lncRNA	ENSG00000262227.1	1	1	1	0.934743	1	0.953027	0.547631	1	0.545318	1
	AC004771.3	lncRNA	ENSG00000262429.1	1	1	1	1	1	1	1	1	1	1
	AC004771.4	lncRNA	ENSG00000262678.1	1	1	1	0.92486	1	0.717398	0.917543	1	0.451564	1
	AC004775.1	lncRNA	ENSG00000272203.1	1	1	1	1	1	1	1	1	1	1
	AC004777.1	TEC	ENSG00000279370.1	1	1	1	1	1	1	1	1	1	1
	AC004801.1	processed_pseudogene	ENSG00000226138.4	1	1	1	1	1	1	1	1	1	1
	AC004801.2	transcribed_processed_pseudogene	ENSG00000240399.1	1	1	1	0.422515	1	0.82687	0.813586	1	0.0816756	0.985816
	AC004801.3	lncRNA	ENSG00000257955.1	1	1	1	1	1	1	1	1	1	1
	AC004801.4	lncRNA	ENSG00000257985.1	1	1	1	1	1	1	1	1	1	1
	AC004801.6	lncRNA	ENSG00000276814.1	1	1	1	0.81103	1	0.96199	0.589044	1	0.760713	1
	AC004803.1	lncRNA	ENSG00000250132.6	1	1	1	0.696121	1	0.945494	0.86969	1	0.882361	0.218588
	AC004805.1	protein_coding	ENSG00000266076.1	1	1	1	1	1	1	1	1	1	1
	AC004812.2	lncRNA	ENSG00000277283.1	1	1	1	0.692722	1	0.534817	0.97537	1	0.459428	0.926285
	AC004816.1	lncRNA	ENSG00000259153.2	1	1	1	0.863437	1	0.866847	0.372338	1	0.965579	1
	AC004816.2	lncRNA	ENSG00000275630.1	1	1	1	1	1	1	1	1	1	1
	AC004817.2	lncRNA	ENSG00000259907.1	1	1	1	1	1	1	1	1	1	1
	AC004817.3	lncRNA	ENSG00000269927.1	1	1	1	1	1	1	1	1	1	1
	AC004817.4	lncRNA	ENSG00000269945.1	1	1	1	1	1	1	1	1	1	1
	AC004817.5	lncRNA	ENSG00000286423.1	1	1	1	1	1	1	1	1	1	1
	AC004825.1	processed_pseudogene	ENSG00000258431.1	1	1	1	1	1	1	1	1	1	1
	AC004825.2	lncRNA	ENSG00000274818.1	1	1	1	0.934011	1	0.955201	0.461651	1	0.473039	1
	AC004825.3	lncRNA	ENSG00000287643.1	1	1	1	1	1	1	1	1	1	1
	AC004828.1	lncRNA	ENSG00000258871.1	1	1	1	1	1	1	1	1	1	1
	AC004828.2	lncRNA	ENSG00000286333.1	1	1	1	1	1	1	1	1	1	1
	AC004832.2	processed_pseudogene	ENSG00000230137.1	1	1	1	1	1	1	1	1	1	1
	AC004832.4	lncRNA	ENSG00000272689.1	1	1	1	1	1	1	1	1	1	1
	AC004832.5	lncRNA	ENSG00000273350.1	1	1	1	1	1	1	1	1	1	1
	AC004832.6	lncRNA	ENSG00000273428.3	1	1	1	0.982358	1	0.960648	0.906629	1	0.275031	1
	AC004834.1	lncRNA	ENSG00000284523.2	1	1	1	1	1	1	1	1	1	1
	AC004835.1	lncRNA	ENSG00000230392.1	1	1	1	1	1	1	1	1	1	1
	AC004836.1	TEC	ENSG00000280439.1	1	1	1	1	1	1	1	1	1	1
	AC004837.1	processed_pseudogene	ENSG00000106540.4	1	1	1	1	1	1	1	1	1	1
	AC004837.2	lncRNA	ENSG00000228554.1	1	1	1	1	1	1	1	1	1	1
	AC004837.3	lncRNA	ENSG00000231951.1	1	1	1	1	1	1	1	1	1	1
	AC004837.4	lncRNA	ENSG00000287584.1	1	1	1	1	1	1	1	1	1	1
	AC004839.2	lncRNA	ENSG00000272854.1	1	1	1	1	1	1	1	1	1	1
	AC004840.1	transcribed_unitary_pseudogene	ENSG00000230914.3	1	1	1	1	1	1	1	1	1	1
	AC004846.1	lncRNA	ENSG00000258376.2	1	1	1	0.889604	1	0.394955	0.774376	1	0.591477	1
	AC004846.2	lncRNA	ENSG00000258944.1	1	1	1	0.427801	1	0.960947	0.203427	1	0.383662	1
	AC004847.1	lncRNA	ENSG00000260997.1	1	1	1	0.0494762	1	0.00923671	0.653061	1	0.24757	0.071937
	AC004854.2	lncRNA	ENSG00000272768.1	1	1	1	1	1	1	1	1	0.661039	1
	AC004863.1	lncRNA	ENSG00000286407.1	1	1	1	1	1	1	1	1	1	1
	AC004865.2	lncRNA	ENSG00000239636.1	1	1	1	0.865486	1	0.756801	0.383521	1	0.269126	0.0316792
	AC004877.1	lncRNA	ENSG00000273419.1	1	1	1	1	1	1	1	1	0.432219	1
	AC004877.2	TEC	ENSG00000280149.1	1	1	1	1	1	1	1	1	1	1
	AC004879.1	lncRNA	ENSG00000286639.1	1	1	1	1	1	1	1	1	1	1
	AC004882.3	lncRNA	ENSG00000287967.1	1	1	1	1	1	1	1	1	1	1
	AC004884.1	processed_pseudogene	ENSG00000213361.2	1	1	1	1	1	1	1	1	1	1
	AC004884.2	lncRNA	ENSG00000242154.1	1	1	1	1	1	1	1	1	1	1
	AC004890.2	transcribed_unprocessed_pseudogene	ENSG00000244560.7	1	1	1	0.307704	0.794775	0.790444	0.3109	1	0.0690727	0.988878
	AC004890.3	unprocessed_pseudogene	ENSG00000271664.1	1	1	1	1	1	1	1	1	1	1
	AC004893.2	lncRNA	ENSG00000286305.1	1	1	1	0.813504	1	0.69802	0.611034	1	0.683177	1
	AC004895.1	lncRNA	ENSG00000231704.6	1	1	1	1	1	1	1	1	1	1
	AC004898.1	processed_pseudogene	ENSG00000236018.2	1	1	1	1	1	1	1	1	1	1
	AC004900.1	lncRNA	ENSG00000285518.1	1	1	1	1	1	1	1	1	1	1
	AC004908.1	lncRNA	ENSG00000272240.1	1	1	1	1	1	1	1	1	1	1
	AC004908.2	lncRNA	ENSG00000272812.1	1	1	1	0.474358	1	0.974641	0.781424	1	0.399284	1
	AC004908.3	lncRNA	ENSG00000273402.1	1	1	1	1	1	1	1	1	1	1
	AC004917.1	lncRNA	ENSG00000243797.6	1	1	1	1	1	1	1	1	1	1
	AC004918.1	lncRNA	ENSG00000244701.1	1	1	1	0.884687	1	0.534357	0.645903	1	0.322468	1
	AC004918.3	lncRNA	ENSG00000270157.1	1	1	1	0.858569	1	0.876192	0.782404	1	0.68011	1
	AC004922.1	protein_coding	ENSG00000284292.1	1	1	1	0.600108	1	0.869934	0.791344	1	0.405828	0.152029
	AC004923.1	transcribed_unprocessed_pseudogene	ENSG00000254610.3	1	1	1	1	1	1	1	1	1	1
	AC004923.4	lncRNA	ENSG00000255306.1	1	1	1	1	1	1	1	1	1	1
	AC004925.1	TEC	ENSG00000279419.1	1	1	1	1	1	1	1	1	1	1
	AC004938.2	lncRNA	ENSG00000287574.1	1	1	1	0.998215	1	0.817199	0.488631	1	0.878893	1
	AC004941.1	lncRNA	ENSG00000228151.1	1	1	1	1	1	1	1	1	1	1
	AC004943.1	lncRNA	ENSG00000259209.3	1	1	1	0.804015	0.763629	1	1	1	0.350383	1
	AC004943.2	lncRNA	ENSG00000259768.6	1	1	1	0.307514	1	0.30904	0.871176	1	0.736873	0.956877
	AC004943.3	lncRNA	ENSG00000279206.1	1	1	1	1	1	1	1	1	1	1
	AC004947.2	TEC	ENSG00000280255.1	1	1	1	1	1	1	1	1	1	1
	AC004947.3	lncRNA	ENSG00000286507.1	1	1	1	1	1	1	1	1	1	1
	AC004948.1	lncRNA	ENSG00000272745.1	1	1	1	1	1	1	1	1	0.956604	1
	AC004951.1	lncRNA	ENSG00000228434.1	1	1	1	0.814197	1	0.955173	0.968929	1	0.704135	0.382903
	AC004951.2	transcribed_unprocessed_pseudogene	ENSG00000239556.4	1	1	1	0.895718	1	0.436577	0.725739	1	0.461504	1
	AC004951.3	transcribed_unprocessed_pseudogene	ENSG00000241057.2	1	1	1	1	1	1	1	1	1	1
	AC004951.4	lncRNA	ENSG00000273432.1	1	1	1	0.875411	1	0.920712	0.668495	1	0.721526	1
	AC004967.1	transcribed_unprocessed_pseudogene	ENSG00000243554.1	1	1	1	1	1	1	1	1	1	1
	AC004967.2	lncRNA	ENSG00000285725.1	1	1	1	0.911131	1	1	0.704609	1	0.892222	0.926242
	AC004974.1	lncRNA	ENSG00000285612.1	1	1	1	1	1	1	1	1	1	1
	AC004975.2	lncRNA	ENSG00000229660.1	1	1	1	1	1	1	1	1	1	1
	AC004980.1	transcribed_unprocessed_pseudogene	ENSG00000205485.13	1	1	1	0.482133	1	0.988368	0.676688	1	0.220337	0.51872
	AC004980.2	processed_pseudogene	ENSG00000214243.3	1	1	1	1	1	1	1	1	1	1
	AC004980.3	unprocessed_pseudogene	ENSG00000230305.2	1	1	1	1	1	1	1	1	1	1
	AC004982.1	lncRNA	ENSG00000272732.1	1	1	1	1	1	1	1	1	1	1
	AC004982.2	lncRNA	ENSG00000272894.5	1	1	1	0.712693	1	0.889032	0.715455	1	0.9584	0.233331
	AC004986.1	processed_pseudogene	ENSG00000227573.2	1	1	1	1	1	1	1	1	1	1
	AC004987.3	processed_pseudogene	ENSG00000270797.1	1	1	1	1	1	1	1	1	1	1
	AC004988.1	lncRNA	ENSG00000203446.2	1	1	1	1	1	1	1	1	1	1
	AC004997.1	protein_coding	ENSG00000248751.6	1	1	1	1	1	1	1	1	0.604241	1
	AC005000.1	processed_pseudogene	ENSG00000228532.4	1	1	1	1	1	1	1	1	1	1
	AC005005.1	processed_pseudogene	ENSG00000214125.2	1	1	1	1	1	1	1	1	1	1
	AC005005.3	lncRNA	ENSG00000273387.1	1	1	1	0.660306	1	0.968636	1	1	0.890449	1
	AC005005.4	lncRNA	ENSG00000278920.1	1	1	1	1	1	1	1	1	1	1
	AC005014.1	processed_pseudogene	ENSG00000224280.1	1	1	1	1	1	1	1	1	1	1
	AC005014.2	lncRNA	ENSG00000272361.2	1	1	1	1	1	1	1	1	1	1
	AC005014.4	lncRNA	ENSG00000287799.1	1	1	1	1	1	1	1	1	1	1
	AC005020.1	processed_pseudogene	ENSG00000224448.1	1	1	1	1	1	1	1	1	1	1
	AC005020.2	protein_coding	ENSG00000272647.3	1	1	1	1	1	1	1	1	1	1
	AC005034.2	lncRNA	ENSG00000270462.1	1	1	1	1	1	1	1	1	1	1
	AC005034.3	lncRNA	ENSG00000270696.1	1	1	1	1	1	1	1	1	1	1
	AC005034.4	lncRNA	ENSG00000270996.1	1	1	1	1	1	1	1	1	1	1
	AC005034.5	lncRNA	ENSG00000271452.1	1	1	1	1	1	1	1	1	0.588667	1
	AC005034.6	lncRNA	ENSG00000286045.1	1	1	1	1	1	1	1	1	1	1
	AC005037.1	lncRNA	ENSG00000183308.6	1	1	1	1	1	1	1	1	0.619457	1
	AC005040.2	lncRNA	ENSG00000286218.2	1	1	1	1	1	1	1	1	1	1
	AC005041.1	protein_coding	ENSG00000159239.13	1	1	1	1	1	1	1	1	1	1
	AC005041.3	lncRNA	ENSG00000272183.1	1	1	1	1	1	1	1	1	1	1
	AC005041.4	lncRNA	ENSG00000286623.1	1	1	1	1	1	1	1	1	1	1
	AC005041.5	lncRNA	ENSG00000286883.1	1	1	1	0.799824	1	0.850533	0.837265	1	0.319124	0.921
	AC005045.1	misc_RNA	ENSG00000273623.1	1	1	1	1	1	1	1	1	1	1
	AC005045.2	misc_RNA	ENSG00000276185.1	1	1	1	1	1	1	1	1	1	1
	AC005046.1	lncRNA	ENSG00000273055.1	1	1	1	0.414296	0.952773	1	1	1	0.798363	1
	AC005050.1	lncRNA	ENSG00000267052.3	1	1	1	1	1	1	1	1	1	1
	AC005052.1	TEC	ENSG00000279601.1	1	1	1	0.567847	1	0.600388	0.913325	1	0.984143	1
	AC005052.2	lncRNA	ENSG00000286366.1	1	1	1	0.540269	1	0.655112	0.814059	1	0.369893	1
	AC005062.1	lncRNA	ENSG00000243004.6	1	1	1	1	1	1	1	1	1	1
	AC005070.1	processed_pseudogene	ENSG00000270764.1	1	1	1	1	1	1	1	1	1	1
	AC005070.2	processed_pseudogene	ENSG00000271482.1	1	1	1	1	1	1	1	1	1	1
	AC005070.3	lncRNA	ENSG00000272918.1	1	1	1	0.0893068	1	0.358028	0.506959	1	0.656559	0.829134
	AC005072.1	lncRNA	ENSG00000272219.1	1	1	1	1	1	1	1	1	1	1
	AC005076.1	lncRNA	ENSG00000224046.2	1	1	1	0.370253	1	0.637808	0.606636	1	0.546842	1
	AC005077.1	processed_pseudogene	ENSG00000213549.3	1	1	1	1	1	1	1	1	1	1
	AC005077.2	transcribed_unprocessed_pseudogene	ENSG00000224273.2	1	1	1	1	1	1	1	1	1	1
	AC005077.4	processed_pseudogene	ENSG00000230882.1	1	1	1	1	1	1	1	1	1	1
	AC005081.1	lncRNA	ENSG00000287815.1	1	1	1	1	1	1	1	1	1	1
	AC005082.1	lncRNA	ENSG00000226816.3	1	1	1	1	1	1	1	1	1	1
	AC005082.2	lncRNA	ENSG00000285926.1	1	1	1	1	1	1	1	1	1	1
	AC005083.1	lncRNA	ENSG00000233834.6	1	1	1	0.936608	1	0.897809	0.314165	1	0.00739179	0.857999
	AC005086.2	lncRNA	ENSG00000261535.1	1	1	1	1	1	1	1	1	1	1
	AC005089.1	lncRNA	ENSG00000274080.1	1	1	1	1	1	1	1	1	1	1
	AC005091.1	lncRNA	ENSG00000229893.2	1	1	1	1	1	1	1	1	1	1
	AC005096.1	lncRNA	ENSG00000259294.1	1	1	1	1	1	1	1	1	1	1
	AC005099.1	processed_pseudogene	ENSG00000226624.1	1	1	1	1	1	1	1	1	1	1
	AC005100.2	lncRNA	ENSG00000285960.1	1	1	1	1	1	1	1	1	1	1
	AC005104.1	lncRNA	ENSG00000223374.1	1	1	1	0.81103	1	0.717914	0.977632	1	0.913969	1
	AC005104.2	lncRNA	ENSG00000288080.1	1	1	1	1	1	1	1	1	1	1
	AC005154.1	processed_pseudogene	ENSG00000226874.1	1	1	1	1	1	1	1	1	1	1
	AC005154.2	transcribed_processed_pseudogene	ENSG00000244480.1	1	1	1	0.879165	1	0.605897	0.253765	1	0.939427	0.932403
	AC005154.4	lncRNA	ENSG00000264520.1	1	1	1	1	1	1	1	1	1	1
	AC005154.5	protein_coding	ENSG00000281039.1	1	1	1	1	1	1	1	1	0.915736	1
	AC005165.1	lncRNA	ENSG00000223561.7	1	1	1	1	1	1	1	1	1	1
	AC005165.2	processed_pseudogene	ENSG00000239622.1	1	1	1	1	1	1	1	1	1	1
	AC005176.1	transcribed_unprocessed_pseudogene	ENSG00000268153.5	1	1	1	1	1	1	1	1	1	1
	AC005180.2	lncRNA	ENSG00000267505.1	1	1	1	1	1	1	1	1	1	1
	AC005183.1	processed_pseudogene	ENSG00000271500.1	1	1	1	1	1	1	1	1	1	1
	AC005189.1	processed_pseudogene	ENSG00000229497.1	1	1	1	1	1	1	1	1	1	1
	AC005192.1	protein_coding	ENSG00000288640.1	1	1	1	0.91263	1	0.977868	0.926358	1	0.950871	0.867477
	AC005220.1	lncRNA	ENSG00000236352.1	1	1	1	1	1	1	1	1	0.108632	1
	AC005224.1	lncRNA	ENSG00000262786.1	1	1	1	1	1	1	1	1	1	1
	AC005224.2	lncRNA	ENSG00000266378.1	1	1	1	1	1	1	1	1	1	1
	AC005224.3	lncRNA	ENSG00000266709.1	1	1	1	0.0631447	1	0.0133811	0.994497	1	0.156143	0.00260775
	AC005225.1	lncRNA	ENSG00000258443.1	1	1	1	1	1	1	1	1	1	1
	AC005225.2	lncRNA	ENSG00000258603.4	1	1	1	1	1	1	1	1	1	1
	AC005225.3	lncRNA	ENSG00000258695.2	1	1	1	1	1	1	1	1	1	1
	AC005225.4	TEC	ENSG00000279026.1	1	1	1	0.542911	1	0.911072	0.624553	1	0.532685	1
	AC005229.4	lncRNA	ENSG00000273314.1	1	1	1	0.88393	1	0.972357	0.648982	1	0.76248	0.973339
	AC005234.2	lncRNA	ENSG00000286979.1	1	1	1	1	1	1	1	1	1	1
	AC005237.1	lncRNA	ENSG00000225521.1	1	1	1	1	1	1	1	1	1	1
	AC005244.1	processed_pseudogene	ENSG00000263648.1	1	1	1	1	1	1	1	1	1	1
	AC005253.1	lncRNA	ENSG00000268030.1	1	1	1	0.783901	1	0.902533	0.867381	1	0.873221	0.710379
	AC005253.2	lncRNA	ENSG00000268983.1	1	1	1	1	1	1	1	1	1	1
	AC005255.1	processed_pseudogene	ENSG00000256210.3	1	1	1	1	1	1	1	1	1	1
	AC005258.2	lncRNA	ENSG00000286880.1	1	1	1	1	1	1	1	1	1	1
	AC005261.1	lncRNA	ENSG00000268205.1	1	1	1	0.27568	1	0.839053	0.765894	1	0.440279	0.273487
	AC005261.2	lncRNA	ENSG00000268678.1	1	1	1	1	1	1	1	1	1	1
	AC005261.3	lncRNA	ENSG00000268713.1	1	1	1	0.853226	0.16644	0.0311946	0.980592	1	0.562394	0.963019
	AC005261.5	TEC	ENSG00000279541.1	1	1	1	0.112288	1	0.555909	0.9027	1	0.58555	0.706125
	AC005262.2	lncRNA	ENSG00000267139.1	1	1	1	1	1	1	1	1	1	1
	AC005264.1	lncRNA	ENSG00000267551.3	1	1	1	1	1	1	1	1	1	1
	AC005274.1	TEC	ENSG00000280168.1	1	1	1	1	1	1	1	1	1	1
	AC005277.1	lncRNA	ENSG00000263707.1	1	1	1	1	1	1	1	1	1	1
	AC005277.2	lncRNA	ENSG00000277621.1	1	1	1	1	1	1	1	1	1	1
	AC005280.1	lncRNA	ENSG00000251393.4	1	1	1	1	1	1	1	1	1	1
	AC005280.2	lncRNA	ENSG00000284930.1	1	1	1	1	1	1	1	1	1	1
	AC005280.3	lncRNA	ENSG00000285006.1	1	1	1	1	1	1	1	1	1	1
	AC005281.1	lncRNA	ENSG00000225606.1	1	1	1	1	1	1	1	1	1	1
	AC005288.1	lncRNA	ENSG00000266469.2	1	1	1	0.718655	0.340481	0.135971	0.751192	1	0.798864	0.644067
	AC005291.2	lncRNA	ENSG00000273388.1	1	1	1	1	1	1	1	1	1	1
	AC005293.1	lncRNA	ENSG00000285555.1	1	1	1	1	1	1	1	1	1	1
	AC005300.1	processed_pseudogene	ENSG00000236325.1	1	1	1	1	1	1	1	1	1	1
	AC005304.1	lncRNA	ENSG00000233852.1	1	1	1	1	1	1	1	1	1	1
	AC005304.2	lncRNA	ENSG00000265494.1	1	1	1	1	1	1	1	1	1	1
	AC005304.3	lncRNA	ENSG00000266744.1	1	1	1	1	1	1	1	1	1	1
	AC005306.1	lncRNA	ENSG00000267283.1	1	1	1	0.879165	1	0.751315	0.623022	1	0.912761	0.670043
	AC005307.1	lncRNA	ENSG00000260725.1	1	1	1	1	1	1	1	1	0.872391	1
	AC005324.3	protein_coding	ENSG00000251537.4	1	1	1	1	1	1	1	1	1	1
	AC005324.4	protein_coding	ENSG00000255104.8	1	1	1	1	1	1	1	1	1	1
	AC005324.5	lncRNA	ENSG00000266261.1	1	1	1	1	1	1	1	1	1	1
	AC005329.1	lncRNA	ENSG00000248015.7	1	1	1	0.669003	1	0.944622	0.626957	1	0.87556	0.423569
	AC005329.3	lncRNA	ENSG00000280486.2	1	1	1	0.00512203	0.314612	0.981852	0.423319	1	0.112996	0.913326
	AC005330.1	lncRNA	ENSG00000267372.2	1	1	1	1	1	1	1	1	1	1
	AC005332.1	lncRNA	ENSG00000265100.1	1	1	1	0.89242	1	0.850533	0.860538	1	0.92971	1
	AC005332.2	lncRNA	ENSG00000267731.1	1	1	1	1	1	1	1	1	0.939427	1
	AC005332.3	lncRNA	ENSG00000274561.1	1	1	1	1	1	1	1	1	0.745278	1
	AC005332.4	transcribed_unprocessed_pseudogene	ENSG00000274712.2	1	1	1	1	1	0.694953	0.361595	1	0.0579584	0.925365
	AC005332.5	lncRNA	ENSG00000277476.1	1	1	1	0.403311	1	0.257984	0.0449743	1	0.013417	0.804318
	AC005332.6	lncRNA	ENSG00000278730.1	1	1	1	0.0709232	1	0.251618	0.063268	1	0.019926	0.0574701
	AC005332.7	lncRNA	ENSG00000278740.1	1	1	1	1	1	1	1	1	1	1
	AC005336.2	processed_pseudogene	ENSG00000267218.2	1	1	1	1	1	1	1	1	1	1
	AC005336.3	TEC	ENSG00000279717.1	1	1	1	1	1	1	1	1	1	1
	AC005339.1	lncRNA	ENSG00000268565.1	1	1	1	1	1	1	1	1	1	1
	AC005342.1	lncRNA	ENSG00000203593.3	1	1	1	1	1	1	1	1	1	1
	AC005343.1	lncRNA	ENSG00000285627.1	1	1	1	1	1	1	1	1	0.674573	1
	AC005343.4	lncRNA	ENSG00000287698.1	1	1	1	1	1	1	1	1	1	1
	AC005355.2	TEC	ENSG00000280420.1	1	1	1	1	1	1	1	1	1	1
	AC005357.2	transcribed_unprocessed_pseudogene	ENSG00000267623.3	1	1	1	1	1	1	1	1	1	1
	AC005363.1	transcribed_processed_pseudogene	ENSG00000255513.1	1	1	1	1	1	1	1	1	1	1
	AC005363.2	lncRNA	ENSG00000277602.1	1	1	1	1	1	1	1	1	1	1
	AC005379.1	lncRNA	ENSG00000267159.2	1	1	1	1	1	1	1	1	1	1
	AC005381.1	lncRNA	ENSG00000267243.6	1	1	1	1	1	1	1	1	1	1
	AC005391.1	lncRNA	ENSG00000275162.1	1	1	1	1	1	1	1	1	1	1
	AC005393.1	lncRNA	ENSG00000276445.1	1	1	1	1	1	1	1	1	1	1
	AC005394.1	lncRNA	ENSG00000266893.1	1	1	1	1	1	1	1	1	1	1
	AC005394.2	lncRNA	ENSG00000283403.1	1	1	1	1	1	1	1	1	0.994477	1
	AC005400.1	lncRNA	ENSG00000287249.1	1	1	1	1	1	1	1	1	1	1
	AC005410.2	lncRNA	ENSG00000266368.1	1	1	1	1	1	1	1	1	1	1
	AC005414.1	lncRNA	ENSG00000285734.1	1	1	1	1	1	1	1	1	1	1
	AC005476.1	processed_pseudogene	ENSG00000259079.1	1	1	1	1	1	1	1	1	1	1
	AC005476.2	lncRNA	ENSG00000259146.4	1	1	1	1	1	1	1	1	1	1
	AC005479.1	lncRNA	ENSG00000259005.1	1	1	1	1	1	1	1	1	1	1
	AC005480.1	lncRNA	ENSG00000258891.1	1	1	1	0.305249	1	0.346964	0.911487	1	0.443451	1
	AC005481.1	lncRNA	ENSG00000222012.1	1	1	1	1	1	1	1	1	1	1
	AC005487.1	lncRNA	ENSG00000225647.2	1	1	1	1	1	1	1	1	1	1
	AC005498.2	lncRNA	ENSG00000267421.6	1	1	1	1	1	1	1	1	1	1
	AC005498.3	lncRNA	ENSG00000269696.2	1	1	1	1	1	1	1	1	0.660695	1
	AC005515.1	lncRNA	ENSG00000269460.1	1	1	1	1	1	1	1	1	1	1
	AC005519.1	lncRNA	ENSG00000258559.2	1	1	1	0.921527	1	0.855564	0.930952	1	0.765395	0.651093
	AC005520.1	protein_coding	ENSG00000258653.3	1	1	1	1	0.817366	1	1	1	0.16332	1
	AC005520.2	lncRNA	ENSG00000259065.2	1	1	1	1	1	0.732428	0.756778	1	0.873514	0.867847
	AC005520.3	lncRNA	ENSG00000270140.1	1	1	1	1	1	1	1	1	1	1
	AC005520.5	lncRNA	ENSG00000273711.2	1	1	1	0.814197	1	0.268618	0.41147	1	0.230979	1
	AC005522.1	lncRNA	ENSG00000250614.1	1	1	1	1	1	1	1	1	1	1
	AC005523.1	lncRNA	ENSG00000268536.1	1	1	1	1	1	1	1	1	1	1
	AC005523.2	lncRNA	ENSG00000269604.1	1	1	1	0.586244	1	0.325161	0.499343	1	0.0438207	1
	AC005524.1	transcribed_unprocessed_pseudogene	ENSG00000283269.1	1	1	1	1	1	1	1	1	1	1
	AC005531.1	processed_pseudogene	ENSG00000253183.1	1	1	1	1	1	1	1	1	1	1
	AC005532.1	lncRNA	ENSG00000230825.2	1	1	1	0.91257	1	0.970281	0.968114	1	0.912416	1
	AC005532.2	processed_pseudogene	ENSG00000244167.1	1	1	1	1	1	1	1	1	1	1
	AC005534.1	processed_pseudogene	ENSG00000234450.1	1	1	1	1	1	1	1	1	1	1
	AC005537.1	lncRNA	ENSG00000232006.9	1	1	1	1	1	1	1	1	1	1
	AC005538.2	TEC	ENSG00000279809.1	1	1	1	0.833443	1	0.992961	0.989523	1	0.833756	0.466601
	AC005540.1	lncRNA	ENSG00000235852.1	1	1	1	0.867078	1	0.605546	0.0356836	1	0.259439	0.638036
	AC005544.1	lncRNA	ENSG00000264491.1	1	1	1	1	1	1	1	1	1	1
	AC005546.1	lncRNA	ENSG00000266897.1	1	1	1	1	1	1	1	1	1	1
	AC005549.1	lncRNA	ENSG00000264990.1	1	1	1	1	1	1	1	1	1	1
	AC005562.1	lncRNA	ENSG00000214719.13	1	1	1	0.59173	1	0.730255	0.492686	1	0.237487	0.657342
	AC005578.1	TEC	ENSG00000280247.1	1	1	1	1	1	1	1	1	1	1
	AC005580.1	lncRNA	ENSG00000267320.5	1	1	1	1	1	1	1	1	1	1
	AC005586.1	lncRNA	ENSG00000240449.1	1	1	1	1	1	1	1	1	1	1
	AC005586.2	lncRNA	ENSG00000261305.2	1	1	1	0.591215	1	0.991689	0.501666	1	0.309286	1
	AC005592.2	lncRNA	ENSG00000287203.1	1	1	1	1	1	1	1	1	1	1
	AC005593.1	TEC	ENSG00000279584.1	1	1	1	1	1	1	1	1	1	1
	AC005594.1	lncRNA	ENSG00000287884.1	1	1	1	1	1	1	1	1	0.957681	1
	AC005606.1	lncRNA	ENSG00000260107.1	1	1	1	1	1	1	1	1	1	1
	AC005606.2	lncRNA	ENSG00000261790.2	1	1	1	0.734115	1	0.947593	0.976378	1	0.907182	0.92663
	AC005614.1	lncRNA	ENSG00000269296.1	1	1	1	1	1	1	1	1	1	1
	AC005614.2	lncRNA	ENSG00000269749.1	1	1	1	1	1	1	1	1	1	1
	AC005618.1	lncRNA	ENSG00000272070.1	1	1	1	1	1	1	1	1	0.619005	1
	AC005618.2	lncRNA	ENSG00000279855.1	1	1	1	1	1	1	1	1	1	1
	AC005618.3	lncRNA	ENSG00000280026.1	1	1	1	1	1	1	1	1	1	1
	AC005618.4	lncRNA	ENSG00000288095.1	1	1	1	1	1	1	1	1	1	1
	AC005622.1	transcribed_unprocessed_pseudogene	ENSG00000283525.1	1	1	1	1	1	1	1	1	1	1
	AC005625.1	lncRNA	ENSG00000266963.1	1	1	1	1	1	1	1	1	1	1
	AC005632.3	lncRNA	ENSG00000261596.2	1	1	1	0.444368	1	1	1	1	0.330237	1
	AC005632.5	lncRNA	ENSG00000273956.1	1	1	1	1	1	1	1	1	1	1
	AC005632.6	lncRNA	ENSG00000287809.1	1	1	1	0.47187	1	0.947445	0.961226	1	0.964867	0.861077
	AC005670.1	lncRNA	ENSG00000261886.1	1	1	1	1	1	1	1	1	1	1
	AC005670.2	protein_coding	ENSG00000262633.2	1	1	1	0.747987	1	0.927425	0.0108221	1	1	0.0531972
	AC005670.3	lncRNA	ENSG00000262879.6	1	1	1	0.333255	0.724425	0.731708	0.952666	1	0.235722	0.488509
	AC005674.2	lncRNA	ENSG00000261490.1	1	1	1	0.918688	1	0.960559	0.423995	1	0.288816	0.517391
	AC005682.1	unprocessed_pseudogene	ENSG00000226329.2	1	1	1	1	1	1	1	1	1	1
	AC005682.2	lncRNA	ENSG00000286703.1	1	1	1	1	1	1	1	1	1	1
	AC005692.3	lncRNA	ENSG00000285841.1	1	1	1	1	1	1	1	1	1	1
	AC005695.1	lncRNA	ENSG00000262966.2	1	1	1	1	1	1	1	1	1	1
	AC005695.3	lncRNA	ENSG00000273816.1	1	1	1	1	1	1	1	1	1	1
	AC005696.1	lncRNA	ENSG00000262050.1	1	1	1	1	1	1	1	1	1	1
	AC005696.4	lncRNA	ENSG00000277200.1	1	1	1	1	1	1	1	1	1	1
	AC005697.1	protein_coding	ENSG00000266202.1	1	1	1	1	1	1	1	1	1	1
	AC005697.2	lncRNA	ENSG00000266527.1	1	1	1	1	1	1	1	1	1	1
	AC005699.1	lncRNA	ENSG00000249631.6	1	1	1	1	1	1	1	1	1	1
	AC005702.1	protein_coding	ENSG00000267318.1	1	1	1	1	1	1	1	1	1	1
	AC005702.2	processed_pseudogene	ENSG00000267526.1	1	1	1	1	1	1	1	1	1	1
	AC005702.3	unprocessed_pseudogene	ENSG00000274378.1	1	1	1	1	1	1	1	1	1	1
	AC005703.6	lncRNA	ENSG00000286792.1	1	1	1	1	1	1	1	1	1	1
	AC005722.3	lncRNA	ENSG00000262681.2	1	1	1	1	1	1	1	1	1	1
	AC005726.1	protein_coding	ENSG00000258472.9	1	1	1	0.808769	1	0.839054	0.894058	1	0.831205	0.087025
	AC005726.2	lncRNA	ENSG00000264044.1	1	1	1	1	1	1	1	1	0.920084	1
	AC005726.3	lncRNA	ENSG00000265168.1	1	1	1	1	1	1	1	1	1	1
	AC005726.4	lncRNA	ENSG00000265287.2	1	1	1	0.717234	1	1	0.280229	1	0.631322	0.428283
	AC005730.2	lncRNA	ENSG00000261033.1	1	1	1	1	1	1	1	1	1	1
	AC005730.3	lncRNA	ENSG00000266126.1	1	1	1	1	1	1	1	1	1	1
	AC005740.4	lncRNA	ENSG00000271871.1	1	1	1	1	1	1	1	1	1	1
	AC005746.1	lncRNA	ENSG00000266934.1	1	1	1	1	1	1	1	1	1	1
	AC005757.1	lncRNA	ENSG00000267044.1	1	1	1	1	1	1	1	1	1	1
	AC005759.1	lncRNA	ENSG00000268650.3	1	1	1	1	1	1	1	1	1	1
	AC005775.1	lncRNA	ENSG00000266933.2	1	1	1	0.569016	1	0.418307	0.733369	1	0.471796	1
	AC005776.1	processed_pseudogene	ENSG00000270802.2	1	1	1	1	1	1	1	1	1	1
	AC005776.2	lncRNA	ENSG00000273218.1	1	1	1	0.939848	1	0.964773	0.999426	1	0.121978	1
	AC005785.1	lncRNA	ENSG00000268189.2	1	1	1	0.75353	1	0.938239	0.75237	1	0.633925	0.788024
	AC005785.2	TEC	ENSG00000279203.1	1	1	1	1	1	0.796288	0.44947	1	0.441095	1
	AC005786.2	lncRNA	ENSG00000267231.1	1	1	1	1	1	1	1	1	1	1
	AC005786.3	lncRNA	ENSG00000267436.1	1	1	1	0.741098	1	1	1	1	0.490949	1
	AC005786.4	TEC	ENSG00000279590.1	1	1	1	1	1	1	1	1	1	1
	AC005796.1	TEC	ENSG00000279617.1	1	1	1	1	1	1	1	1	1	1
	AC005803.1	lncRNA	ENSG00000286629.1	1	1	1	1	1	1	1	1	0.711434	1
	AC005821.1	lncRNA	ENSG00000265702.2	1	1	1	1	1	1	1	1	1	1
	AC005822.1	processed_pseudogene	ENSG00000235554.1	1	1	1	1	1	1	1	1	1	1
	AC005828.2	lncRNA	ENSG00000263501.1	1	1	1	1	1	1	1	1	1	1
	AC005828.3	lncRNA	ENSG00000263644.1	1	1	1	1	1	1	1	1	1	1
	AC005829.1	transcribed_unprocessed_pseudogene	ENSG00000261575.2	1	1	1	0.992311	1	1	1	1	0.388887	1
	AC005829.2	processed_pseudogene	ENSG00000262539.1	1	1	1	1	1	1	1	1	1	1
	AC005831.1	TEC	ENSG00000280202.1	1	1	1	0.908532	1	0.682232	0.588504	1	0.464702	0.685071
	AC005832.2	processed_pseudogene	ENSG00000256748.1	1	1	1	1	1	1	1	1	1	1
	AC005832.3	processed_pseudogene	ENSG00000256799.1	1	1	1	1	1	1	1	1	1	1
	AC005832.4	protein_coding	ENSG00000272921.1	1	1	1	0.776637	1	0.927425	0.934582	1	0.95101	1
	AC005833.1	protein_coding	ENSG00000255639.3	1	1	1	0.964413	1	0.980146	0.866916	1	0.788283	0.969394
	AC005833.2	lncRNA	ENSG00000256988.2	1	1	1	1	1	1	1	1	1	1
	AC005837.1	lncRNA	ENSG00000261335.1	1	1	1	1	1	1	1	1	1	1
	AC005838.2	lncRNA	ENSG00000266538.1	1	1	1	1	1	1	1	1	1	1
	AC005839.1	TEC	ENSG00000279089.1	1	1	1	0.849146	1	1	0.8801	1	0.0281136	0.959359
	AC005840.2	lncRNA	ENSG00000256433.3	1	1	1	1	1	1	1	1	1	1
	AC005840.3	processed_pseudogene	ENSG00000256913.1	1	1	1	1	1	1	1	1	1	1
	AC005840.4	lncRNA	ENSG00000276718.1	1	1	1	0.711103	1	0.861451	0.362728	1	0.0432793	0.936743
	AC005841.1	lncRNA	ENSG00000258092.1	1	1	1	1	1	1	1	1	1	1
	AC005856.1	lncRNA	ENSG00000286997.1	1	1	1	1	1	1	1	1	1	1
	AC005863.1	lncRNA	ENSG00000205325.3	1	1	1	1	1	1	1	1	1	1
	AC005865.2	lncRNA	ENSG00000287712.1	1	1	1	1	1	1	1	1	1	1
	AC005868.1	processed_pseudogene	ENSG00000256125.1	1	1	1	1	1	1	1	1	1	1
	AC005899.1	lncRNA	ENSG00000264083.1	1	1	1	1	1	1	1	1	1	1
	AC005899.4	lncRNA	ENSG00000265794.5	1	1	1	1	1	1	1	1	1	1
	AC005899.5	lncRNA	ENSG00000266385.1	1	1	1	1	1	1	1	1	1	1
	AC005899.6	lncRNA	ENSG00000274341.1	1	1	1	1	1	1	1	1	1	1
	AC005899.7	lncRNA	ENSG00000278668.1	1	1	1	1	1	1	1	1	0.796516	1
	AC005899.8	lncRNA	ENSG00000279762.3	1	1	1	1	1	1	1	1	1	1
	AC005911.1	lncRNA	ENSG00000278356.1	1	1	1	1	1	1	1	1	1	1
	AC005912.1	processed_pseudogene	ENSG00000227081.5	1	1	1	1	1	1	1	1	1	1
	AC005912.2	lncRNA	ENSG00000275850.1	1	1	1	1	1	1	1	1	1	1
	AC005914.1	lncRNA	ENSG00000287886.1	1	1	1	1	1	1	1	1	1	1
	AC005915.1	TEC	ENSG00000279446.1	1	1	1	1	1	1	1	1	1	1
	AC005920.1	lncRNA	ENSG00000247011.2	1	1	1	1	1	1	1	1	1	1
	AC005921.2	lncRNA	ENSG00000262967.1	1	1	1	1	1	1	1	1	1	1
	AC005921.3	TEC	ENSG00000278963.1	1	1	1	0.813911	1	0.956356	0.310451	1	0.993576	1
	AC005921.4	lncRNA	ENSG00000285829.1	1	1	1	1	1	1	1	1	1	1
	AC005943.1	protein_coding	ENSG00000267059.2	1	1	1	0.554713	1	0.947445	0.013325	1	1	1
	AC005943.2	TEC	ENSG00000279009.1	1	1	1	1	1	1	1	1	1	1
	AC005944.1	lncRNA	ENSG00000267469.1	1	1	1	1	1	1	1	1	1	1
	AC005954.1	lncRNA	ENSG00000267138.1	1	1	1	1	1	1	1	1	1	1
	AC005954.2	lncRNA	ENSG00000267205.1	1	1	1	1	1	1	1	1	1	1
	AC005962.1	lncRNA	ENSG00000278627.1	1	1	1	1	1	1	1	1	1	1
	AC005962.2	lncRNA	ENSG00000287337.1	1	1	1	1	1	1	1	1	1	1
	AC005972.3	lncRNA	ENSG00000283538.3	1	1	1	1	1	1	1	1	1	1
	AC005998.1	lncRNA	ENSG00000287744.1	1	1	1	1	1	1	1	1	1	1
	AC006001.1	processed_pseudogene	ENSG00000177418.2	1	1	1	1	1	1	1	1	1	1
	AC006001.2	lncRNA	ENSG00000226824.7	1	1	1	0.548722	1	0.624541	0.528391	1	0.527387	0.956178
	AC006001.3	transcribed_unprocessed_pseudogene	ENSG00000229180.7	1	1	1	0.315254	1	0.522757	0.0185909	1	0.0204387	0.361133
	AC006001.4	processed_pseudogene	ENSG00000275400.1	1	1	1	0.751417	1	1	1	1	0.422186	1
	AC006008.1	lncRNA	ENSG00000286912.1	1	1	1	0.918964	1	0.974981	0.762608	1	0.937853	1
	AC006017.1	lncRNA	ENSG00000229591.1	1	1	1	0.889443	1	1	1	1	0.537925	1
	AC006027.1	lncRNA	ENSG00000272638.1	1	1	1	0.714582	1	0.779119	0.966533	1	0.958123	0.996898
	AC006028.1	processed_pseudogene	ENSG00000231357.1	1	1	1	1	1	1	1	1	1	1
	AC006030.1	protein_coding	ENSG00000264324.1	1	1	1	1	1	1	1	1	1	1
	AC006033.1	processed_pseudogene	ENSG00000231916.1	1	1	1	1	1	1	1	1	1	1
	AC006033.2	lncRNA	ENSG00000272908.1	1	1	1	0.970279	1	0.946462	0.0301827	1	0.0257735	1
	AC006042.1	lncRNA	ENSG00000227719.1	1	1	1	1	1	1	1	1	1	1
	AC006042.2	processed_pseudogene	ENSG00000233264.2	1	1	1	0.635657	1	0.824838	0.627762	1	0.455379	0.614383
	AC006042.3	lncRNA	ENSG00000234141.1	1	1	1	1	1	1	1	1	0.732909	1
	AC006058.1	lncRNA	ENSG00000261786.1	1	1	1	0.895889	1	0.811845	0.983227	1	0.761542	0.711449
	AC006058.2	lncRNA	ENSG00000271192.1	1	1	1	1	1	1	1	1	1	1
	AC006058.3	lncRNA	ENSG00000272121.1	1	1	1	1	1	1	1	1	1	1
	AC006058.4	TEC	ENSG00000280435.1	1	1	1	0.817826	1	0.835805	0.923822	1	0.819846	0.853228
	AC006059.1	lncRNA	ENSG00000230084.6	1	1	1	0.959512	1	0.989856	0.820729	1	0.819584	0.845947
	AC006059.2	protein_coding	ENSG00000280571.2	1	1	1	0.430825	1	0.271462	0.965202	1	0.885173	0.0381595
	AC006059.4	lncRNA	ENSG00000287417.1	1	1	1	1	1	1	1	1	1	1
	AC006059.5	lncRNA	ENSG00000287629.1	1	1	1	1	1	1	1	1	1	1
	AC006064.1	lncRNA	ENSG00000245667.2	1	1	1	1	1	1	1	1	1	1
	AC006064.2	lncRNA	ENSG00000247853.2	1	1	1	0.945198	0.897698	0.302712	0.0728097	1	0.00352692	0.157717
	AC006064.3	lncRNA	ENSG00000255966.1	1	1	1	1	1	1	1	1	1	1
	AC006064.4	lncRNA	ENSG00000269968.1	1	1	1	0.223491	1	0.183043	0.978932	1	0.0504724	0.102436
	AC006064.5	lncRNA	ENSG00000276232.1	1	1	1	1	1	1	1	1	1	1
	AC006064.6	protein_coding	ENSG00000285238.2	1	5.58714e-05	1.69505e-10	0.934445	1	0.995158	0.384708	1	0.38931	0.970673
	AC006065.1	processed_pseudogene	ENSG00000255853.1	1	1	1	1	1	1	1	1	1	1
	AC006077.2	TEC	ENSG00000279799.1	1	1	1	0.982124	1	0.916872	0.937068	1	0.560152	1
	AC006111.2	lncRNA	ENSG00000263235.1	1	1	1	0.129666	1	0.394955	0.608762	1	0.679069	0.543522
	AC006111.3	lncRNA	ENSG00000276754.1	1	1	1	1	1	1	1	1	1	1
	AC006115.1	processed_pseudogene	ENSG00000268407.1	1	1	1	1	1	1	1	1	1	1
	AC006115.2	lncRNA	ENSG00000286125.1	1	1	1	1	1	1	1	1	1	1
	AC006116.10	lncRNA	ENSG00000285996.1	1	1	1	1	0.866404	1	1	1	0.919149	1
	AC006116.2	processed_pseudogene	ENSG00000266907.1	1	1	1	1	1	1	1	1	1	1
	AC006116.3	transcribed_processed_pseudogene	ENSG00000266932.1	1	1	1	1	1	1	1	1	1	1
	AC006116.6	lncRNA	ENSG00000267298.1	1	1	1	1	1	1	1	1	1	1
	AC006116.7	lncRNA	ENSG00000267429.1	1	1	1	1	1	1	1	1	1	1
	AC006116.8	lncRNA	ENSG00000267549.6	1	1	1	1	1	1	1	1	1	1
	AC006122.1	transcribed_processed_pseudogene	ENSG00000213970.4	1	1	1	1	1	1	1	1	1	1
	AC006128.1	TEC	ENSG00000279716.1	1	1	1	0.0155898	1	0.4462	0.26097	1	0.316827	0.694559
	AC006130.1	lncRNA	ENSG00000267063.1	1	1	1	1	1	1	1	1	1	1
	AC006130.3	lncRNA	ENSG00000287766.1	1	1	1	1	1	1	1	1	0.488666	1
	AC006141.1	lncRNA	ENSG00000264895.1	1	1	1	1	1	1	1	1	1	1
	AC006146.1	lncRNA	ENSG00000258660.1	1	1	1	1	1	1	1	1	1	1
	AC006148.1	lncRNA	ENSG00000242593.7	1	1	1	1	1	1	1	1	1	1
	AC006160.1	lncRNA	ENSG00000249502.3	1	1	1	0.75282	1	0.880855	0.775598	1	0.779651	1
	AC006195.1	processed_pseudogene	ENSG00000238090.1	1	1	1	1	1	1	1	1	1	1
	AC006197.2	lncRNA	ENSG00000286591.1	1	1	1	1	1	1	1	1	1	1
	AC006205.1	lncRNA	ENSG00000255825.1	1	1	1	1	1	1	1	1	1	1
	AC006206.1	lncRNA	ENSG00000256146.1	1	1	1	1	1	1	1	1	1	1
	AC006207.1	lncRNA	ENSG00000283138.1	1	1	1	1	1	1	1	1	1	1
	AC006213.1	lncRNA	ENSG00000266921.2	1	1	1	1	1	1	1	1	0.621467	1
	AC006213.2	lncRNA	ENSG00000267058.1	1	1	1	0.074617	1	0.868951	0.993761	1	0.343682	0.969661
	AC006213.3	lncRNA	ENSG00000267191.2	1	1	1	1	1	1	1	1	0.603296	1
	AC006213.4	lncRNA	ENSG00000277806.1	1	1	1	1	1	1	1	1	1	1
	AC006213.5	lncRNA	ENSG00000278492.1	1	1	1	1	1	1	1	1	1	1
	AC006213.6	TEC	ENSG00000278917.1	1	1	1	1	1	1	1	1	0.922938	1
	AC006213.7	lncRNA	ENSG00000286613.1	1	1	1	1	1	1	1	1	1	1
	AC006230.1	lncRNA	ENSG00000287778.1	1	1	1	0.791494	1	0.893065	0.0473032	1	0.694868	1
	AC006238.1	lncRNA	ENSG00000272799.1	1	1	1	1	1	1	1	1	1	1
	AC006238.2	lncRNA	ENSG00000285653.1	1	1	1	1	1	1	1	1	1	1
	AC006252.1	lncRNA	ENSG00000243224.1	1	1	1	0.550052	1	0.644402	0.913751	1	0.999607	0.697957
	AC006254.1	protein_coding	ENSG00000243696.5	1	1	1	0.985076	1	0.968736	0.964185	1	0.741757	0.726148
	AC006254.3	processed_pseudogene	ENSG00000271137.1	1	1	1	1	1	1	1	1	1	1
	AC006262.1	lncRNA	ENSG00000268460.2	1	1	1	1	1	1	1	1	1	1
	AC006277.1	TEC	ENSG00000279452.1	1	1	1	0.101068	0.0356261	0.109159	0.900537	1	0.88711	0.724677
	AC006296.3	lncRNA	ENSG00000287360.1	1	1	1	1	1	1	1	1	1	1
	AC006299.1	lncRNA	ENSG00000246225.7	1	1	1	1	1	1	1	1	1	1
	AC006330.1	TEC	ENSG00000280388.1	1	1	1	0.906498	1	0.980813	0.861793	1	0.377312	0.948814
	AC006357.1	lncRNA	ENSG00000230033.1	1	1	1	1	1	1	1	1	1	1
	AC006364.1	lncRNA	ENSG00000287554.1	1	1	1	1	1	1	1	1	0.561394	1
	AC006369.1	lncRNA	ENSG00000236213.2	1	1	1	1	1	1	1	1	1	1
	AC006372.1	lncRNA	ENSG00000223872.2	1	1	1	1	1	1	1	1	1	1
	AC006372.2	lncRNA	ENSG00000233191.2	1	1	1	1	1	1	1	1	1	1
	AC006372.3	lncRNA	ENSG00000234210.1	1	1	1	1	1	1	1	1	1	1
	AC006372.4	TEC	ENSG00000280266.1	1	1	1	1	1	1	1	1	1	1
	AC006378.1	TEC	ENSG00000278959.1	1	1	1	0.711103	1	0.833145	0.938799	1	0.310868	0.385696
	AC006435.1	lncRNA	ENSG00000262456.1	1	1	1	1	1	1	1	1	0.589863	1
	AC006435.2	lncRNA	ENSG00000263345.1	1	1	1	1	1	1	1	1	1	1
	AC006441.1	lncRNA	ENSG00000263466.1	1	1	1	1	1	1	1	1	1	1
	AC006449.2	lncRNA	ENSG00000275532.1	1	1	1	1	1	1	1	1	1	1
	AC006449.5	lncRNA	ENSG00000277182.1	1	1	1	1	1	1	1	1	1	1
	AC006449.6	lncRNA	ENSG00000277969.1	1	1	1	0.863437	1	0.983072	0.247979	1	0.0518049	0.676641
	AC006449.7	TEC	ENSG00000279119.1	1	1	1	0.0575333	1	0.79547	0.58056	1	0.527159	0.352833
	AC006452.2	lncRNA	ENSG00000285904.1	1	1	1	1	1	1	1	1	1	1
	AC006453.3	unprocessed_pseudogene	ENSG00000283427.1	1	1	1	1	1	1	1	1	1	1
	AC006460.1	lncRNA	ENSG00000228509.6	1	1	1	1	1	1	1	1	0.391869	1
	AC006460.2	lncRNA	ENSG00000284052.1	1	1	1	0.904375	1	0.964262	0.65399	1	0.804776	1
	AC006480.2	lncRNA	ENSG00000273448.1	1	1	1	0.766925	1	0.985638	0.286341	1	0.435275	1
	AC006483.2	lncRNA	ENSG00000272719.1	1	1	1	1	1	1	1	1	1	1
	AC006486.1	protein_coding	ENSG00000268643.1	1	1	1	1	1	1	1	1	1	1
	AC006486.2	TEC	ENSG00000279539.1	1	1	1	0.346907	1	0.577352	0.568264	1	0.675956	1
	AC006487.2	lncRNA	ENSG00000250310.2	1	1	1	1	1	1	1	1	1	1
	AC006504.1	lncRNA	ENSG00000261770.1	1	1	1	0.995155	1	0.962824	0.696983	1	0.557491	0.54333
	AC006504.3	processed_pseudogene	ENSG00000267264.1	1	1	1	1	1	1	1	1	1	1
	AC006504.4	unprocessed_pseudogene	ENSG00000267389.2	1	1	1	1	1	1	1	1	1	1
	AC006504.5	lncRNA	ENSG00000267575.7	1	1	1	0.251277	1	0.846144	0.702916	1	0.302092	0.818134
	AC006504.7	lncRNA	ENSG00000281468.1	1	1	1	0.440228	1	0.713912	0.993783	1	0.760418	1
	AC006509.1	processed_pseudogene	ENSG00000224058.2	1	1	1	1	1	1	1	1	1	1
	AC006511.2	processed_pseudogene	ENSG00000255581.1	1	1	1	1	1	1	1	1	1	1
	AC006511.3	TEC	ENSG00000279865.1	1	1	1	1	1	1	1	1	0.141849	1
	AC006511.5	lncRNA	ENSG00000284697.1	1	1	1	1	1	1	1	1	1	1
	AC006511.6	lncRNA	ENSG00000288043.1	1	1	1	1	1	1	1	1	1	1
	AC006512.1	processed_pseudogene	ENSG00000239701.1	1	1	1	1	1	1	1	1	1	1
	AC006512.2	processed_pseudogene	ENSG00000257078.1	1	1	1	1	1	1	1	1	1	1
	AC006517.2	lncRNA	ENSG00000287713.1	1	1	1	1	1	1	1	1	1	1
	AC006518.1	unprocessed_pseudogene	ENSG00000256651.1	1	1	1	0.89971	1	1	1	1	0.585666	1
	AC006518.2	transcribed_processed_pseudogene	ENSG00000256682.2	1	1	1	1	1	1	1	1	1	1
	AC006529.1	processed_pseudogene	ENSG00000240579.1	1	1	1	1	1	1	1	1	1	1
	AC006538.1	lncRNA	ENSG00000261342.1	1	1	1	0.998311	0.862785	0.223661	0.996115	1	0.987082	0.81813
	AC006538.2	protein_coding	ENSG00000267001.1	1	1	1	0.646358	1	0.676379	0.790323	1	0.439613	0.97582
	AC006538.3	lncRNA	ENSG00000276097.1	1	1	1	1	1	1	1	1	1	1
	AC006538.4	lncRNA	ENSG00000286460.1	1	1	1	1	1	1	1	1	1	1
	AC006539.1	processed_pseudogene	ENSG00000240673.1	1	1	1	1	1	1	1	1	1	1
	AC006539.2	processed_pseudogene	ENSG00000268070.1	1	1	1	1	1	1	1	1	1	1
	AC006547.1	lncRNA	ENSG00000236540.7	1	1	1	0.486681	1	0.933723	0.539511	1	0.779432	1
	AC006547.2	lncRNA	ENSG00000243762.1	1	1	1	1	1	1	1	1	1	1
	AC006557.1	lncRNA	ENSG00000267150.1	1	1	1	1	1	1	1	1	0.680586	1
	AC006557.3	lncRNA	ENSG00000267356.1	1	1	1	1	1	1	1	1	1	1
	AC006557.4	unprocessed_pseudogene	ENSG00000267756.1	1	1	1	1	1	1	1	1	1	1
	AC006557.5	processed_pseudogene	ENSG00000270469.1	1	1	1	1	1	1	1	1	1	1
	AC006557.6	TEC	ENSG00000279352.1	1	1	1	1	1	1	1	1	1	1
	AC006581.1	lncRNA	ENSG00000257105.1	1	1	1	1	1	1	1	1	1	1
	AC006581.2	lncRNA	ENSG00000282022.1	1	1	1	1	1	1	1	1	1	1
	AC006942.1	lncRNA	ENSG00000269194.1	1	1	1	0.946229	1	0.87095	0.979525	1	0.979722	1
	AC006946.1	processed_pseudogene	ENSG00000235328.1	1	1	1	1	1	1	1	1	1	1
	AC006946.2	lncRNA	ENSG00000273203.1	1	1	1	0.919308	1	0.966015	0.739474	1	0.882361	0.671527
	AC006946.3	lncRNA	ENSG00000273442.1	1	1	1	0.843684	1	1	1	1	0.869887	1
	AC006963.1	TEC	ENSG00000279587.1	1	1	1	1	1	1	1	1	1	1
	AC006974.2	lncRNA	ENSG00000283648.1	1	1	1	1	1	1	1	1	1	1
	AC006978.1	processed_pseudogene	ENSG00000235859.5	1	1	1	0.620089	1	0.741279	0.31445	1	0.233685	0.751408
	AC006978.2	protein_coding	ENSG00000281593.1	1	1	1	1	1	1	1	1	1	1
	AC006994.1	lncRNA	ENSG00000279317.2	1	1	1	1	1	1	1	1	1	1
	AC007000.2	processed_pseudogene	ENSG00000213542.3	1	1	1	0.132684	1	0.974641	0.414523	1	0.535046	0.408265
	AC007000.3	processed_pseudogene	ENSG00000225726.1	1	1	1	1	1	1	1	1	1	1
	AC007000.4	lncRNA	ENSG00000259628.1	1	1	1	1	1	1	1	1	1	1
	AC007014.1	lncRNA	ENSG00000262020.1	1	1	1	1	1	1	1	1	1	1
	AC007014.2	lncRNA	ENSG00000274038.1	1	1	1	1	1	1	1	1	1	1
	AC007029.1	lncRNA	ENSG00000271185.1	1	1	1	1	1	1	1	1	1	1
	AC007032.1	lncRNA	ENSG00000273320.1	1	1	1	1	1	1	1	1	1	1
	AC007036.1	lncRNA	ENSG00000227017.1	1	1	1	1	1	1	1	1	1	1
	AC007036.2	lncRNA	ENSG00000230751.1	1	1	1	1	1	1	1	1	1	1
	AC007036.3	lncRNA	ENSG00000251660.1	1	1	1	0.790006	1	0.635564	0.74159	1	0.834766	1
	AC007036.5	lncRNA	ENSG00000286847.1	1	1	1	1	1	1	1	1	1	1
	AC007038.1	lncRNA	ENSG00000272807.1	1	1	1	0.921527	1	0.888898	0.368944	1	0.882279	0.581938
	AC007040.2	protein_coding	ENSG00000258881.6	1	1	1	1	1	1	1	1	1	1
	AC007064.1	processed_pseudogene	ENSG00000237358.1	1	1	1	1	1	1	1	1	1	1
	AC007064.2	lncRNA	ENSG00000237689.1	1	1	1	1	1	1	1	1	1	1
	AC007064.3	processed_pseudogene	ENSG00000237835.1	1	1	1	1	1	1	1	1	1	1
	AC007064.4	unprocessed_pseudogene	ENSG00000283535.1	1	1	1	1	1	1	1	1	1	1
	AC007066.1	processed_pseudogene	ENSG00000213216.2	1	1	1	1	1	1	1	1	1	1
	AC007066.2	lncRNA	ENSG00000261094.2	1	1	1	0.780678	1	0.792399	0.594979	1	0.57184	0.953652
	AC007066.3	lncRNA	ENSG00000286718.1	1	1	1	1	1	1	1	1	1	1
	AC007068.1	processed_pseudogene	ENSG00000213443.2	1	1	1	0.817826	1	0.988368	0.798075	1	0.913915	0.0485817
	AC007098.1	lncRNA	ENSG00000231609.7	1	1	1	0.447017	1	0.962611	0.738491	1	0.905425	1
	AC007106.1	lncRNA	ENSG00000251410.2	1	1	1	1	1	1	1	1	1	1
	AC007114.1	lncRNA	ENSG00000263004.2	1	1	1	0.814272	1	0.63674	0.801732	1	0.564378	1
	AC007114.2	lncRNA	ENSG00000263089.1	1	1	1	1	1	1	1	1	0.176833	1
	AC007126.1	lncRNA	ENSG00000250497.1	1	1	1	1	1	1	1	1	1	1
	AC007151.1	processed_pseudogene	ENSG00000262516.1	1	1	1	1	1	1	1	1	1	1
	AC007161.1	transcribed_processed_pseudogene	ENSG00000234718.7	1	1	1	1	1	1	1	1	1	1
	AC007161.2	processed_pseudogene	ENSG00000270314.1	1	1	1	1	1	1	1	1	1	1
	AC007161.3	lncRNA	ENSG00000283549.1	1	1	1	1	1	1	1	1	1	1
	AC007182.1	lncRNA	ENSG00000224721.1	1	1	1	1	1	1	1	1	1	1
	AC007182.2	processed_pseudogene	ENSG00000242951.1	1	1	1	1	1	1	1	1	1	1
	AC007191.1	TEC	ENSG00000279407.1	1	1	1	0.951658	1	0.869934	0.868037	1	0.958053	0.480401
	AC007192.1	protein_coding	ENSG00000268173.3	1	1	1	0.784624	1	0.876807	0.943188	1	0.868154	0.80334
	AC007192.2	lncRNA	ENSG00000269145.2	1	1	1	0.923208	1	0.682088	0.869209	1	0.724382	0.967302
	AC007193.1	lncRNA	ENSG00000268810.1	1	1	1	1	1	1	1	1	1	1
	AC007204.1	unprocessed_pseudogene	ENSG00000273791.1	1	1	1	1	1	1	1	1	1	1
	AC007207.1	transcribed_processed_pseudogene	ENSG00000242444.3	1	1	1	1	1	1	1	1	1	1
	AC007216.1	lncRNA	ENSG00000260488.1	1	1	1	1	1	1	1	1	1	1
	AC007216.2	lncRNA	ENSG00000261216.1	1	1	1	1	1	1	1	1	1	1
	AC007216.3	lncRNA	ENSG00000261560.1	1	1	1	0.746379	1	0.807892	0.441145	1	0.82698	1
	AC007216.4	lncRNA	ENSG00000263307.1	1	1	1	1	1	1	1	1	0.578061	1
	AC007220.1	lncRNA	ENSG00000263033.2	1	1	1	1	1	1	1	1	1	1
	AC007220.2	lncRNA	ENSG00000287121.1	1	1	1	1	1	1	1	1	1	1
	AC007224.2	TEC	ENSG00000279357.1	1	1	1	1	1	1	1	1	1	1
	AC007225.1	processed_pseudogene	ENSG00000260782.1	1	1	1	1	1	1	1	1	1	1
	AC007225.2	processed_pseudogene	ENSG00000261725.1	1	1	1	1	1	1	1	1	1	1
	AC007229.1	processed_pseudogene	ENSG00000267544.1	1	1	1	1	1	1	1	1	1	1
	AC007238.1	processed_pseudogene	ENSG00000231043.3	1	1	1	1	1	1	1	1	1	1
	AC007240.3	lncRNA	ENSG00000285872.1	1	1	1	1	1	1	1	1	1	1
	AC007250.1	lncRNA	ENSG00000273063.1	1	1	1	1	1	1	1	1	1	1
	AC007255.1	lncRNA	ENSG00000223813.3	1	1	1	1	1	1	1	1	1	1
	AC007255.2	processed_pseudogene	ENSG00000270196.1	1	1	1	1	1	1	1	1	1	1
	AC007262.2	lncRNA	ENSG00000284959.2	1	1	1	0.880681	1	0.732428	0.818695	1	0.711434	0.842584
	AC007272.1	lncRNA	ENSG00000232719.1	1	1	1	1	1	1	1	1	1	1
	AC007278.1	lncRNA	ENSG00000234389.1	1	1	1	1	1	1	1	1	1	1
	AC007278.2	lncRNA	ENSG00000236525.1	1	1	1	1	1	1	1	1	0.674999	1
	AC007279.1	lncRNA	ENSG00000287133.1	1	1	1	1	1	1	1	1	1	1
	AC007283.1	lncRNA	ENSG00000234431.2	1	1	1	1	1	1	1	1	1	1
	AC007285.1	lncRNA	ENSG00000231519.1	1	1	1	1	1	1	1	1	1	1
	AC007292.1	lncRNA	ENSG00000267980.1	1	1	1	0.258484	1	0.985882	0.694976	1	0.0918977	1
	AC007292.2	lncRNA	ENSG00000269318.1	1	1	1	0.990977	1	0.869934	0.73605	1	0.57043	0.597147
	AC007298.1	lncRNA	ENSG00000257715.1	1	1	1	1	1	1	1	1	1	1
	AC007298.2	lncRNA	ENSG00000257878.1	1	1	1	1	1	1	1	1	1	1
	AC007308.1	lncRNA	ENSG00000272600.1	1	1	1	1	1	1	1	1	1	1
	AC007317.1	lncRNA	ENSG00000285898.1	1	1	1	1	1	1	1	1	1	1
	AC007318.1	transcribed_processed_pseudogene	ENSG00000273763.2	1	1	1	0.88383	1	0.974641	0.869209	1	0.00520932	0.991989
	AC007319.1	lncRNA	ENSG00000224063.6	1	1	1	1	1	1	1	1	1	1
	AC007326.4	protein_coding	ENSG00000283809.1	1	1	1	1	1	1	1	1	1	1
	AC007326.5	lncRNA	ENSG00000284294.1	1	1	1	1	1	1	1	1	1	1
	AC007342.1	lncRNA	ENSG00000259926.1	1	1	1	1	1	1	1	1	1	1
	AC007342.3	transcribed_unprocessed_pseudogene	ENSG00000260078.3	1	1	1	1	1	1	1	1	1	1
	AC007342.4	lncRNA	ENSG00000261804.2	1	1	1	1	1	1	1	1	0.352927	1
	AC007342.5	lncRNA	ENSG00000262714.1	1	1	1	1	1	1	1	1	0.228225	1
	AC007342.6	TEC	ENSG00000279344.1	1	1	1	1	1	1	1	1	0.214324	1
	AC007342.7	TEC	ENSG00000279722.1	1	1	1	0.257266	1	0.38726	0.821078	1	0.456412	1
	AC007342.8	TEC	ENSG00000279741.1	1	1	1	1	1	1	1	1	1	1
	AC007342.9	TEC	ENSG00000280027.1	1	1	1	1	1	1	1	1	1	1
	AC007346.1	transcribed_processed_pseudogene	ENSG00000260258.2	1	1	1	1	1	1	1	1	1	1
	AC007349.3	lncRNA	ENSG00000235728.1	1	1	1	1	1	1	1	1	1	1
	AC007349.4	lncRNA	ENSG00000272984.1	1	1	1	1	1	1	1	1	1	1
	AC007350.1	lncRNA	ENSG00000286300.1	1	1	1	1	1	1	1	1	1	1
	AC007365.1	lncRNA	ENSG00000226756.1	1	1	1	1	0.94786	1	1	1	0.451164	1
	AC007368.1	lncRNA	ENSG00000255595.5	1	1	1	0.764095	1	0.729245	0.702685	1	0.792989	1
	AC007370.2	lncRNA	ENSG00000250371.1	1	1	1	1	1	1	1	1	1	1
	AC007378.1	lncRNA	ENSG00000273090.1	1	1	1	1	1	1	1	1	1	1
	AC007381.1	lncRNA	ENSG00000287640.1	1	1	1	1	1	1	1	1	1	1
	AC007383.1	lncRNA	ENSG00000227946.1	1	1	1	0.403844	1	0.93048	0.413656	1	0.211416	0.906427
	AC007383.2	lncRNA	ENSG00000231955.1	1	1	1	0.786686	1	0.979862	0.667259	1	0.771857	1
	AC007384.1	lncRNA	ENSG00000237513.2	1	1	1	0.176525	0.934742	0.958197	0.68069	1	0.422313	0.987191
	AC007387.2	lncRNA	ENSG00000287687.2	1	1	1	1	1	1	1	1	1	1
	AC007389.2	lncRNA	ENSG00000235725.1	1	1	1	1	1	1	1	1	1	1
	AC007390.1	lncRNA	ENSG00000272054.1	1	1	1	0.833044	1	0.988302	0.565084	1	1	0.362425
	AC007391.1	lncRNA	ENSG00000232028.1	1	1	1	1	1	1	1	1	1	1
	AC007405.1	lncRNA	ENSG00000234350.5	1	1	1	1	1	1	1	1	1	1
	AC007405.2	lncRNA	ENSG00000235934.2	1	1	1	1	1	1	1	1	1	1
	AC007405.3	lncRNA	ENSG00000239467.6	1	1	1	1	1	1	1	1	1	1
	AC007406.2	lncRNA	ENSG00000255746.1	1	1	1	1	1	1	1	1	1	1
	AC007406.3	lncRNA	ENSG00000256540.1	1	1	1	1	1	1	1	1	1	1
	AC007406.5	lncRNA	ENSG00000261799.1	1	1	1	0.690398	1	0.935148	0.903362	1	0.735802	0.490256
	AC007424.1	transcribed_processed_pseudogene	ENSG00000257501.6	1	1	1	1	1	1	1	1	1	1
	AC007431.1	lncRNA	ENSG00000263499.1	1	1	1	1	1	1	1	1	1	1
	AC007431.2	lncRNA	ENSG00000266100.1	1	1	1	1	1	1	1	1	1	1
	AC007431.3	TEC	ENSG00000280028.1	1	1	1	1	1	1	1	1	1	1
	AC007448.4	lncRNA	ENSG00000266473.1	1	1	1	1	1	1	1	1	1	1
	AC007448.5	lncRNA	ENSG00000285877.1	1	1	1	1	1	1	1	1	1	1
	AC007450.4	processed_pseudogene	ENSG00000278654.1	1	1	1	1	1	1	1	1	1	1
	AC007485.2	TEC	ENSG00000279059.1	1	1	1	0.965717	1	0.538722	0.949824	1	0.530509	0.926285
	AC007493.2	lncRNA	ENSG00000261393.1	1	1	1	1	1	1	1	1	1	1
	AC007494.1	processed_pseudogene	ENSG00000260012.1	1	1	1	1	1	1	1	1	1	1
	AC007494.2	lncRNA	ENSG00000260744.1	1	1	1	1	1	1	1	1	1	1
	AC007494.3	TEC	ENSG00000279509.1	1	1	1	1	1	1	1	1	1	1
	AC007496.1	lncRNA	ENSG00000260194.1	1	1	1	1	1	1	1	1	1	1
	AC007496.2	lncRNA	ENSG00000261630.1	1	1	1	1	1	1	1	1	1	1
	AC007496.3	TEC	ENSG00000280392.1	1	1	1	1	1	1	1	1	1	1
	AC007497.1	lncRNA	ENSG00000275191.1	1	1	1	1	1	1	1	1	1	1
	AC007533.1	lncRNA	ENSG00000261369.1	1	1	1	1	1	1	1	1	1	1
	AC007540.1	lncRNA	ENSG00000257579.1	1	1	1	1	1	1	1	1	1	1
	AC007541.1	lncRNA	ENSG00000260329.1	1	1	1	1	1	1	1	1	1	1
	AC007546.1	lncRNA	ENSG00000277595.1	1	1	1	1	1	1	1	1	0.969817	1
	AC007546.2	TEC	ENSG00000279360.1	1	1	1	1	1	1	1	1	1	1
	AC007546.3	transcribed_unprocessed_pseudogene	ENSG00000286220.1	1	1	1	0.208542	1	0.98277	0.847638	1	0.809164	1
	AC007551.2	processed_pseudogene	ENSG00000274328.1	1	1	1	1	1	1	1	1	1	1
	AC007566.1	lncRNA	ENSG00000244055.2	1	1	1	0.908747	1	0.613158	0.844742	1	0.510038	0.810067
	AC007566.2	processed_pseudogene	ENSG00000270453.1	1	1	1	1	1	1	1	1	1	1
	AC007569.1	lncRNA	ENSG00000257221.4	1	1	1	0.0614746	0.283441	0.807892	0.123384	1	0.0684971	0.868634
	AC007570.1	lncRNA	ENSG00000255655.1	1	1	1	1	1	1	1	1	1	1
	AC007598.2	lncRNA	ENSG00000261394.1	1	1	1	1	1	1	1	1	1	1
	AC007598.3	TEC	ENSG00000278979.1	1	1	1	1	1	1	1	1	1	1
	AC007599.1	processed_pseudogene	ENSG00000259866.1	1	1	1	1	1	1	1	1	1	1
	AC007601.1	lncRNA	ENSG00000175604.2	1	1	1	1	1	1	1	1	1	1
	AC007601.2	lncRNA	ENSG00000261293.1	1	1	1	1	1	1	1	1	1	1
	AC007608.1	lncRNA	ENSG00000205414.1	1	1	1	1	1	1	1	1	1	1
	AC007608.3	lncRNA	ENSG00000260249.3	1	1	1	0.210652	1	0.961174	0.836977	1	1	0.231593
	AC007608.4	TEC	ENSG00000278909.1	1	1	1	1	1	1	1	1	1	1
	AC007610.1	lncRNA	ENSG00000259843.2	1	1	1	1	1	1	1	1	1	1
	AC007610.2	lncRNA	ENSG00000260381.2	1	1	1	1	1	1	1	1	1	1
	AC007610.3	unprocessed_pseudogene	ENSG00000261835.1	1	1	1	1	1	1	1	1	1	1
	AC007610.4	TEC	ENSG00000279356.1	1	1	1	0.816451	1	0.852265	0.558727	1	0.917222	1
	AC007610.5	lncRNA	ENSG00000287444.1	1	1	1	1	1	1	1	1	1	1
	AC007611.1	lncRNA	ENSG00000260086.3	1	1	1	1	1	1	1	1	1	1
	AC007613.1	lncRNA	ENSG00000262420.3	1	1	1	0.180532	1	0.823558	0.723567	1	0.431699	0.423067
	AC007614.1	lncRNA	ENSG00000279249.3	1	1	1	0.602354	1	0.680382	0.423086	1	0.43328	1
	AC007619.1	lncRNA	ENSG00000255670.1	1	1	1	1	1	1	1	1	1	1
	AC007620.2	lncRNA	ENSG00000242539.2	1	1	1	0.628529	1	0.658726	0.903436	1	0.602172	0.867997
	AC007620.3	lncRNA	ENSG00000272699.1	1	1	1	1	1	1	1	1	1	1
	AC007622.1	processed_pseudogene	ENSG00000240441.1	1	1	1	1	1	1	1	1	1	1
	AC007622.2	lncRNA	ENSG00000258136.2	1	1	1	1	1	1	1	1	1	1
	AC007637.1	lncRNA	ENSG00000256139.2	1	1	1	1	1	1	1	1	0.916443	1
	AC007638.2	lncRNA	ENSG00000263096.1	1	1	1	1	1	1	1	1	1	1
	AC007639.1	lncRNA	ENSG00000263680.2	1	1	1	1	1	1	1	1	1	1
	AC007655.2	lncRNA	ENSG00000286107.1	1	1	1	1	1	1	1	1	1	1
	AC007663.1	unprocessed_pseudogene	ENSG00000161132.6	1	1	1	1	1	1	1	1	1	1
	AC007663.2	lncRNA	ENSG00000249923.1	1	1	1	1	1	1	1	1	1	1
	AC007663.3	lncRNA	ENSG00000273139.1	1	1	1	1	1	1	1	1	1	1
	AC007663.4	lncRNA	ENSG00000273343.1	1	1	1	0.987754	1	0.906089	0.931119	1	1	1
	AC007666.1	lncRNA	ENSG00000236754.5	1	1	1	1	1	1	1	1	1	1
	AC007679.1	lncRNA	ENSG00000225610.1	1	1	1	1	1	1	1	1	1	1
	AC007681.1	lncRNA	ENSG00000270571.2	1	1	1	1	1	1	1	1	0.89796	1
	AC007683.1	processed_pseudogene	ENSG00000224415.1	1	1	1	1	1	1	1	1	1	1
	AC007683.2	TEC	ENSG00000279482.1	1	1	1	1	1	1	1	1	1	1
	AC007684.2	lncRNA	ENSG00000273035.1	1	1	1	1	1	1	1	1	1	1
	AC007686.1	processed_pseudogene	ENSG00000243225.2	1	1	1	1	1	1	1	1	1	1
	AC007686.3	lncRNA	ENSG00000273729.1	1	1	1	0.988562	1	0.872493	0.52031	1	0.450867	0.506026
	AC007686.4	lncRNA	ENSG00000285966.1	1	1	1	1	1	1	1	1	1	1
	AC007686.5	lncRNA	ENSG00000287004.1	1	1	1	1	1	1	1	1	1	1
	AC007687.1	lncRNA	ENSG00000270178.1	1	1	1	1	1	1	1	1	1	1
	AC007688.2	processed_pseudogene	ENSG00000241352.3	1	1	1	1	1	1	1	1	1	1
	AC007695.1	lncRNA	ENSG00000287957.1	1	1	1	1	1	1	1	1	0.467164	1
	AC007728.1	lncRNA	ENSG00000260616.6	1	1	1	1	1	1	1	1	1	1
	AC007728.2	lncRNA	ENSG00000261644.2	1	1	1	0.155776	1	0.350586	0.00848931	1	0.00702863	0.533903
	AC007728.3	lncRNA	ENSG00000270120.1	1	1	1	0.807847	1	0.895875	0.454859	1	0.319624	1
	AC007731.1	processed_pseudogene	ENSG00000215493.3	1	1	1	0.928568	1	1	1	1	0.964738	1
	AC007731.3	lncRNA	ENSG00000236003.1	1	1	1	1	1	1	1	1	1	1
	AC007731.4	protein_coding	ENSG00000277971.1	1	1	1	0.545055	1	0.945846	0.97619	1	0.627173	1
	AC007743.1	lncRNA	ENSG00000233251.8	1	1	1	1	1	1	1	1	1	1
	AC007744.1	lncRNA	ENSG00000271894.1	1	1	1	0.75415	1	0.964825	0.984284	1	0.417615	0.754935
	AC007750.1	lncRNA	ENSG00000236841.8	1	1	1	1	1	1	1	1	1	1
	AC007773.1	lncRNA	ENSG00000267213.4	1	1	1	1	1	1	1	1	1	1
	AC007780.1	lncRNA	ENSG00000267009.6	1	1	1	1	1	1	1	1	0.982115	1
	AC007785.3	lncRNA	ENSG00000268401.2	1	1	1	0.7793	1	0.816796	0.68418	1	0.342179	1
	AC007786.1	lncRNA	ENSG00000267498.2	1	1	1	1	1	1	1	1	1	1
	AC007786.2	lncRNA	ENSG00000276251.1	1	1	1	1	1	1	1	1	1	1
	AC007786.3	lncRNA	ENSG00000276631.1	1	1	1	1	1	1	1	1	1	1
	AC007823.1	lncRNA	ENSG00000260743.1	1	1	1	1	1	1	1	1	0.0630663	1
	AC007842.1	processed_pseudogene	ENSG00000269069.1	1	1	1	0.814123	1	0.988196	0.970433	1	0.851353	0.898679
	AC007846.1	lncRNA	ENSG00000284837.1	1	1	1	1	1	1	1	1	1	1
	AC007848.2	lncRNA	ENSG00000256218.1	1	1	1	1	1	1	1	1	1	1
	AC007878.1	lncRNA	ENSG00000281195.1	1	1	1	0.971528	1	0.99367	0.628942	1	0.837675	0.782167
	AC007879.2	lncRNA	ENSG00000225916.1	1	1	1	1	1	1	1	1	1	1
	AC007879.3	lncRNA	ENSG00000234902.6	1	1	1	1	1	1	1	1	1	1
	AC007879.5	lncRNA	ENSG00000286568.1	1	1	1	1	1	1	1	1	1	1
	AC007880.1	lncRNA	ENSG00000287123.1	1	1	1	1	1	1	1	1	0.90536	1
	AC007881.1	unprocessed_pseudogene	ENSG00000233870.1	1	1	1	1	1	1	1	1	1	1
	AC007881.3	lncRNA	ENSG00000272735.1	1	1	1	1	1	1	1	1	1	1
	AC007881.4	lncRNA	ENSG00000288065.1	1	1	1	0.839688	1	0.902533	0.341705	1	0.31779	0.736983
	AC007906.1	lncRNA	ENSG00000261291.1	1	1	1	1	1	1	1	1	1	1
	AC007906.2	protein_coding	ENSG00000277639.2	1	1	1	0.419688	1	1	1	1	0.566451	1
	AC007923.1	lncRNA	ENSG00000263567.1	1	1	1	1	1	1	1	1	1	1
	AC007938.2	lncRNA	ENSG00000270823.1	1	1	1	1	1	1	1	1	1	1
	AC007938.3	lncRNA	ENSG00000270953.1	1	1	1	1	1	1	1	1	1	1
	AC007950.1	lncRNA	ENSG00000259268.2	1	1	1	1	1	1	1	1	1	1
	AC007950.2	lncRNA	ENSG00000276651.1	1	1	1	1	1	1	1	1	1	1
	AC007952.1	lncRNA	ENSG00000197665.7	1	1	1	1	1	1	1	1	1	1
	AC007952.2	lncRNA	ENSG00000228157.4	1	1	1	0.919309	1	0.45755	0.89681	1	0.846526	1
	AC007952.3	lncRNA	ENSG00000230197.6	1	1	1	1	1	1	1	1	1	1
	AC007952.4	lncRNA	ENSG00000262202.4	1	1	1	0.650892	1	0.963837	0.949703	1	0.939473	1
	AC007952.5	lncRNA	ENSG00000262292.2	1	1	1	0.972544	1	0.731497	0.158271	1	1	0.563306
	AC007952.6	lncRNA	ENSG00000262319.1	1	1	1	0.971449	1	0.999469	0.81216	1	0.235255	0.853459
	AC007952.7	lncRNA	ENSG00000263394.1	1	1	1	0.928948	1	0.798773	0.818112	1	0.694126	1
	AC007952.8	lncRNA	ENSG00000266311.6	1	1	1	1	1	1	1	1	1	1
	AC007954.1	processed_pseudogene	ENSG00000258510.2	1	1	1	1	1	1	1	1	1	1
	AC007956.2	processed_pseudogene	ENSG00000258439.1	1	1	1	1	1	1	1	1	1	1
	AC007991.1	processed_pseudogene	ENSG00000253790.1	1	1	1	1	1	1	1	1	1	1
	AC007992.2	processed_pseudogene	ENSG00000271349.1	1	1	1	1	1	1	1	1	1	1
	AC007993.1	unprocessed_pseudogene	ENSG00000267166.5	1	1	1	1	1	1	1	1	1	1
	AC007993.3	lncRNA	ENSG00000282199.1	1	1	1	1	1	1	1	1	1	1
	AC007996.1	lncRNA	ENSG00000277534.1	1	1	1	0.949056	1	0.949436	0.214696	1	0.883079	0.748302
	AC007998.2	protein_coding	ENSG00000267140.1	1	1	1	1	1	1	1	1	1	1
	AC007998.3	lncRNA	ENSG00000267583.5	1	1	1	1	1	1	1	1	1	1
	AC007998.4	lncRNA	ENSG00000275512.1	1	1	1	1	1	1	1	1	1	1
	AC007998.5	TEC	ENSG00000279074.1	1	1	1	1	1	1	1	1	1	1
	AC008011.2	lncRNA	ENSG00000257042.1	1	1	1	1	1	1	1	1	1	1
	AC008012.1	protein_coding	ENSG00000285901.2	1	1	1	0.165807	1	0.0607533	0.251047	1	0.0867212	0.998084
	AC008013.1	transcribed_unprocessed_pseudogene	ENSG00000226472.8	1	1	1	1	1	1	1	1	1	1
	AC008014.1	lncRNA	ENSG00000257261.6	1	1	1	0.723585	1	0.977485	0.854845	1	0.328153	0.76769
	AC008015.1	processed_pseudogene	ENSG00000258578.2	1	1	1	1	1	1	1	1	1	1
	AC008026.3	lncRNA	ENSG00000264546.1	1	1	1	1	1	1	1	1	1	1
	AC008033.3	lncRNA	ENSG00000273824.1	1	1	1	0.431429	1	0.747683	0.324961	1	0.0698124	0.93544
	AC008035.1	lncRNA	ENSG00000272369.1	1	1	1	1	1	1	1	1	1	1
	AC008038.1	processed_pseudogene	ENSG00000283041.1	1	1	1	0.421489	1	0.562562	0.0063015	1	0.00832563	0.00260775
	AC008040.1	lncRNA	ENSG00000239219.2	1	1	1	0.909611	1	0.776128	0.229772	1	0.0358565	1
	AC008040.2	processed_pseudogene	ENSG00000244039.1	1	1	1	1	1	1	1	1	1	1
	AC008040.3	transcribed_processed_pseudogene	ENSG00000244193.1	1	1	1	1	1	1	1	1	1	1
	AC008073.3	protein_coding	ENSG00000276087.2	1	1	1	1	1	1	1	1	1	1
	AC008074.1	processed_pseudogene	ENSG00000237217.1	1	1	1	1	1	1	1	1	1	1
	AC008074.2	lncRNA	ENSG00000260101.1	1	1	1	0.264267	1	0.831855	0.0117632	1	2.97929e-05	0.275339
	AC008079.1	lncRNA	ENSG00000280007.1	1	1	1	0.453242	1	0.369804	0.938562	1	0.618604	0.946103
	AC008080.1	lncRNA	ENSG00000173862.3	1	1	1	1	1	1	1	1	1	1
	AC008080.4	lncRNA	ENSG00000236494.2	1	1	1	1	1	1	1	1	1	1
	AC008083.2	lncRNA	ENSG00000257925.1	1	1	1	1	1	1	1	1	1	1
	AC008083.3	lncRNA	ENSG00000258181.1	1	1	1	1	1	1	1	1	1	1
	AC008083.4	lncRNA	ENSG00000276454.1	1	1	1	1	1	1	1	1	1	1
	AC008105.1	lncRNA	ENSG00000233175.2	1	1	1	0.863785	1	0.868682	0.798075	1	0.156564	0.00885782
	AC008105.2	transcribed_unitary_pseudogene	ENSG00000233483.3	1	1	1	1	1	1	1	1	0.51047	1
	AC008105.3	lncRNA	ENSG00000267121.6	1	1	1	0.611507	1	0.792399	0.0784547	1	0.0280387	0.695525
	AC008115.3	lncRNA	ENSG00000275560.1	1	1	1	0.0306139	1	0.273564	0.575253	1	0.173865	0.382903
	AC008115.4	lncRNA	ENSG00000275963.1	1	1	1	1	1	1	1	1	1	1
	AC008119.1	lncRNA	ENSG00000287202.1	1	1	1	0.873865	1	0.668513	0.887428	1	0.578061	0.19417
	AC008121.2	lncRNA	ENSG00000274156.1	1	1	1	1	1	1	1	1	1	1
	AC008121.3	lncRNA	ENSG00000274797.1	1	1	1	1	1	1	1	1	1	1
	AC008124.1	lncRNA	ENSG00000273015.2	1	1	1	0.760779	1	0.829135	0.86379	1	0.651136	0.879638
	AC008147.2	lncRNA	ENSG00000257298.1	1	1	1	1	1	1	1	1	1	1
	AC008147.4	processed_pseudogene	ENSG00000278842.1	1	1	1	1	1	1	1	1	1	1
	AC008149.1	lncRNA	ENSG00000258177.1	1	1	1	1	1	1	1	1	1	1
	AC008149.2	lncRNA	ENSG00000287454.1	1	1	1	0.813911	1	0.927244	0.644274	1	0.445543	1
	AC008163.1	transcribed_unitary_pseudogene	ENSG00000233491.8	1	1	1	1	1	1	1	1	1	1
	AC008164.1	lncRNA	ENSG00000223536.6	1	1	1	1	1	1	1	1	1	1
	AC008170.1	lncRNA	ENSG00000285754.1	1	1	1	1	1	1	1	1	1	1
	AC008180.2	lncRNA	ENSG00000288104.1	1	1	1	1	1	1	1	1	1	1
	AC008264.1	processed_pseudogene	ENSG00000224545.1	1	1	1	1	1	1	1	1	1	1
	AC008264.2	lncRNA	ENSG00000273489.1	1	1	1	0.975908	1	0.877585	1	1	0.464883	0.843418
	AC008267.1	processed_pseudogene	ENSG00000179342.4	1	1	1	1	1	1	1	1	1	1
	AC008267.3	unprocessed_pseudogene	ENSG00000234500.1	1	1	1	1	1	1	1	1	1	1
	AC008267.4	processed_pseudogene	ENSG00000236928.3	1	1	1	1	1	1	1	1	1	1
	AC008267.7	TEC	ENSG00000279785.1	1	1	1	1	1	1	1	1	1	1
	AC008269.1	lncRNA	ENSG00000229321.2	1	1	1	0.0838791	1	1	1	1	0.630113	1
	AC008269.2	lncRNA	ENSG00000260171.1	1	1	1	1	1	1	1	1	1	1
	AC008277.1	lncRNA	ENSG00000223642.7	1	1	1	1	1	1	1	1	1	1
	AC008277.2	processed_pseudogene	ENSG00000270893.1	1	1	1	1	1	1	1	1	1	1
	AC008280.1	processed_pseudogene	ENSG00000241114.1	1	1	1	1	1	1	1	1	1	1
	AC008280.2	lncRNA	ENSG00000272156.1	1	1	1	1	1	1	1	1	0.558799	1
	AC008378.1	lncRNA	ENSG00000253172.1	1	1	1	1	1	1	1	1	1	1
	AC008379.1	processed_pseudogene	ENSG00000241187.1	1	1	1	1	1	1	1	1	1	1
	AC008393.1	lncRNA	ENSG00000245317.2	1	1	1	0.816902	1	0.970479	0.313476	1	0.941175	1
	AC008394.1	lncRNA	ENSG00000288569.1	1	1	1	1	1	1	1	1	1	1
	AC008397.2	protein_coding	ENSG00000285188.1	1	1	1	1	1	1	1	1	1	1
	AC008403.2	lncRNA	ENSG00000268530.6	1	1	1	1	1	1	1	1	1	1
	AC008403.3	lncRNA	ENSG00000287603.1	1	1	1	1	1	1	1	1	1	1
	AC008406.3	lncRNA	ENSG00000277619.1	1	1	1	1	1	1	1	1	1	1
	AC008417.1	processed_pseudogene	ENSG00000249068.1	1	1	1	1	1	1	1	1	1	1
	AC008429.1	lncRNA	ENSG00000204758.8	1	1	1	0.784422	1	0.955243	0.485036	1	0.170251	1
	AC008429.2	processed_pseudogene	ENSG00000253785.1	1	1	1	1	1	1	1	1	1	1
	AC008434.1	lncRNA	ENSG00000249655.1	1	1	1	1	1	1	1	1	1	1
	AC008438.1	lncRNA	ENSG00000249637.2	1	1	1	1	1	1	1	1	1	1
	AC008438.2	lncRNA	ENSG00000253965.1	1	1	1	1	1	1	1	1	1	1
	AC008440.1	lncRNA	ENSG00000232220.2	1	1	1	1	1	1	1	1	1	1
	AC008443.1	lncRNA	ENSG00000247049.2	1	1	1	1	1	1	1	1	1	1
	AC008443.4	lncRNA	ENSG00000250222.2	1	1	1	1	1	1	1	1	1	1
	AC008443.5	lncRNA	ENSG00000250900.6	1	1	1	1	1	1	1	1	1	1
	AC008443.7	lncRNA	ENSG00000286310.1	1	1	1	1	1	1	1	1	1	1
	AC008443.8	lncRNA	ENSG00000286644.1	1	1	1	1	1	1	1	1	1	1
	AC008453.2	lncRNA	ENSG00000286657.1	1	1	1	1	1	1	1	1	1	1
	AC008456.1	lncRNA	ENSG00000253687.1	1	1	1	1	1	1	1	1	1	1
	AC008462.1	lncRNA	ENSG00000286503.1	1	1	1	1	1	1	1	1	1	1
	AC008467.1	lncRNA	ENSG00000249476.2	1	1	1	0.892816	1	0.975305	0.81216	1	0.855575	0.443399
	AC008474.1	lncRNA	ENSG00000267557.1	1	1	1	1	1	1	1	1	1	1
	AC008481.1	processed_pseudogene	ENSG00000213303.3	1	1	1	1	1	1	1	1	1	1
	AC008481.2	processed_pseudogene	ENSG00000213304.3	1	1	1	1	1	1	1	1	1	1
	AC008481.3	protein_coding	ENSG00000267477.1	1	1	1	1	1	1	1	1	1	1
	AC008494.1	processed_pseudogene	ENSG00000243304.3	1	1	1	0.148567	0.419989	0.628599	0.954845	1	0.12385	1
	AC008494.2	lncRNA	ENSG00000249791.1	1	1	1	1	1	1	1	1	1	1
	AC008494.3	lncRNA	ENSG00000271797.1	1	1	1	0.608469	1	0.444672	0.997196	1	0.561134	1
	AC008496.3	lncRNA	ENSG00000286818.1	1	1	1	1	1	1	1	1	1	1
	AC008498.1	unprocessed_pseudogene	ENSG00000276945.1	1	1	1	1	1	1	1	1	1	1
	AC008498.2	TEC	ENSG00000279985.1	1	1	1	1	1	1	1	1	1	1
	AC008507.1	processed_pseudogene	ENSG00000266910.2	1	1	1	1	1	1	1	1	0.839809	1
	AC008507.2	lncRNA	ENSG00000267006.1	1	1	1	1	1	1	1	1	1	1
	AC008507.4	lncRNA	ENSG00000287859.1	1	1	1	1	1	1	1	1	1	1
	AC008507.5	lncRNA	ENSG00000288072.1	1	1	1	1	1	1	1	1	1	1
	AC008522.1	lncRNA	ENSG00000279232.2	1	1	1	0.229793	1	0.730288	0.706076	1	0.24896	0.239059
	AC008525.1	lncRNA	ENSG00000250377.2	1	1	1	1	1	1	1	1	1	1
	AC008532.1	lncRNA	ENSG00000286669.1	1	1	1	1	1	1	1	1	1	1
	AC008533.1	TEC	ENSG00000285366.1	1	1	1	1	1	1	1	1	1	1
	AC008537.1	protein_coding	ENSG00000268797.1	1	1	1	1	1	1	1	1	1	1
	AC008537.2	lncRNA	ENSG00000269843.1	1	1	1	1	1	1	1	1	1	1
	AC008537.3	TEC	ENSG00000279108.1	1	1	1	0.761675	1	0.825215	0.773317	1	0.945569	1
	AC008537.4	lncRNA	ENSG00000282951.1	1	1	1	0.973409	1	0.966973	0.122229	1	0.0193626	1
	AC008543.1	lncRNA	ENSG00000197332.9	1	1	1	1	1	1	1	1	0.490814	1
	AC008543.2	unprocessed_pseudogene	ENSG00000220949.2	1	1	1	1	1	1	1	1	1	1
	AC008543.3	lncRNA	ENSG00000266922.1	1	1	1	1	1	1	1	1	1	1
	AC008543.5	lncRNA	ENSG00000267646.1	1	1	1	1	1	1	1	1	1	1
	AC008549.2	lncRNA	ENSG00000249021.1	1	1	1	1	1	1	1	1	1	1
	AC008550.1	processed_pseudogene	ENSG00000234259.3	1	1	1	1	1	1	1	1	1	1
	AC008551.1	lncRNA	ENSG00000263331.1	1	1	1	1	1	1	1	1	1	1
	AC008554.1	lncRNA	ENSG00000269043.2	1	1	1	1	1	1	1	1	1	1
	AC008555.1	lncRNA	ENSG00000261754.2	1	1	1	0.820062	1	0.999506	0.727433	1	0.0591859	1
	AC008555.2	lncRNA	ENSG00000269086.3	1	1	1	0.863338	1	0.884729	0.989734	1	0.860908	0.514336
	AC008555.3	processed_pseudogene	ENSG00000270624.1	1	1	1	1	1	1	1	1	1	1
	AC008555.4	lncRNA	ENSG00000271109.2	1	1	1	0.663497	1	0.870842	0.927332	1	0.437263	0.20407
	AC008555.6	TEC	ENSG00000280106.1	1	1	1	0.80814	1	0.746704	0.640383	1	0.899928	0.901274
	AC008556.1	lncRNA	ENSG00000277013.1	1	1	1	1	1	1	1	1	1	1
	AC008567.1	processed_pseudogene	ENSG00000260112.1	1	1	1	1	1	1	1	1	1	1
	AC008567.3	lncRNA	ENSG00000287960.1	1	1	1	1	1	1	1	1	1	1
	AC008568.1	lncRNA	ENSG00000229855.9	1	1	1	1	1	1	1	1	1	1
	AC008569.2	lncRNA	ENSG00000267474.1	1	1	1	1	1	1	1	1	1	1
	AC008581.1	lncRNA	ENSG00000250615.1	1	1	1	1	1	1	1	1	1	1
	AC008581.2	protein_coding	ENSG00000285000.1	1	1	1	1	1	1	1	1	1	1
	AC008592.1	lncRNA	ENSG00000250362.1	1	1	1	1	1	1	1	1	1	1
	AC008592.3	lncRNA	ENSG00000251409.1	1	1	1	1	1	1	1	1	1	1
	AC008592.4	lncRNA	ENSG00000272021.1	1	1	1	1	1	1	1	1	1	1
	AC008608.2	lncRNA	ENSG00000271737.1	1	1	1	0.314498	0.288449	1	1	1	0.691389	1
	AC008610.1	lncRNA	ENSG00000248367.1	1	1	1	1	1	1	1	1	1	1
	AC008622.2	lncRNA	ENSG00000275719.1	1	1	1	0.792797	1	0.755172	0.941611	1	0.592029	1
	AC008625.1	lncRNA	ENSG00000287695.1	1	1	1	1	1	1	1	1	1	1
	AC008627.1	lncRNA	ENSG00000253297.1	1	1	1	1	1	1	1	1	1	1
	AC008629.1	lncRNA	ENSG00000249494.6	1	1	1	1	1	1	1	1	0.617293	1
	AC008629.2	processed_pseudogene	ENSG00000250678.1	1	1	1	1	1	1	1	1	1	1
	AC008629.3	processed_pseudogene	ENSG00000250928.1	1	1	1	1	1	1	1	1	1	1
	AC008641.1	lncRNA	ENSG00000254298.1	1	1	1	1	1	1	1	1	1	1
	AC008649.1	lncRNA	ENSG00000267291.1	1	1	1	1	1	1	1	1	1	1
	AC008655.2	lncRNA	ENSG00000269392.1	1	1	1	1	1	1	1	1	1	1
	AC008659.1	lncRNA	ENSG00000245688.1	1	1	1	1	1	1	1	1	1	1
	AC008663.2	lncRNA	ENSG00000253955.2	1	1	1	1	1	1	1	1	0.761412	1
	AC008667.3	lncRNA	ENSG00000251387.1	1	1	1	1	1	1	1	1	1	1
	AC008676.1	lncRNA	ENSG00000248544.2	1	1	1	0.65822	1	0.727116	0.498006	1	0.69208	0.705881
	AC008676.3	protein_coding	ENSG00000285868.1	1	1	1	0.545963	1	1	1	1	0.628974	1
	AC008686.1	lncRNA	ENSG00000267633.1	1	1	1	1	1	1	1	1	1	1
	AC008687.3	lncRNA	ENSG00000268287.1	1	1	1	1	1	1	1	1	1	1
	AC008687.4	protein_coding	ENSG00000268655.2	1	1	1	1	1	1	1	1	0.840159	1
	AC008687.7	transcribed_unprocessed_pseudogene	ENSG00000283251.1	1	1	1	1	1	1	1	1	1	1
	AC008687.8	protein_coding	ENSG00000283663.1	1	1	1	1	1	1	1	1	1	1
	AC008691.1	lncRNA	ENSG00000249738.10	1	1	1	1	1	1	1	1	0.897497	1
	AC008694.1	transcribed_unprocessed_pseudogene	ENSG00000253798.2	1	1	1	1	1	1	1	1	1	1
	AC008695.2	processed_pseudogene	ENSG00000286676.1	1	1	1	1	1	1	1	1	1	1
	AC008696.2	lncRNA	ENSG00000249881.1	1	1	1	1	1	1	1	1	1	1
	AC008703.1	lncRNA	ENSG00000283413.1	1	1	1	1	1	1	1	1	1	1
	AC008708.2	lncRNA	ENSG00000254187.1	1	1	1	1	1	1	1	1	1	1
	AC008731.1	lncRNA	ENSG00000261669.1	1	1	1	1	1	1	1	1	1	1
	AC008734.1	lncRNA	ENSG00000269300.1	1	1	1	1	1	1	1	1	1	1
	AC008734.2	lncRNA	ENSG00000269400.1	1	1	1	1	1	1	1	1	1	1
	AC008735.1	lncRNA	ENSG00000267096.1	1	1	1	0.832371	1	0.715242	0.961809	1	0.718762	0.399227
	AC008735.2	lncRNA	ENSG00000267523.1	1	1	1	0.971449	1	0.835291	1	1	1	0.837421
	AC008735.3	lncRNA	ENSG00000269859.1	1	1	1	1	1	1	1	1	1	1
	AC008735.4	lncRNA	ENSG00000276488.1	1	1	1	0.946031	1	0.942968	0.806977	1	0.478142	0.901393
	AC008735.5	TEC	ENSG00000279063.1	1	1	1	1	1	1	1	1	1	1
	AC008736.1	lncRNA	ENSG00000267475.1	1	1	1	0.0868248	1	0.797905	0.52562	1	0.122251	1
	AC008736.2	lncRNA	ENSG00000267567.1	1	1	1	1	1	1	1	1	1	1
	AC008738.3	lncRNA	ENSG00000267580.1	1	1	1	1	1	1	1	1	1	1
	AC008738.5	lncRNA	ENSG00000267727.1	1	1	1	1	1	1	1	1	1	1
	AC008738.7	lncRNA	ENSG00000273420.1	1	1	1	1	1	1	1	1	1	1
	AC008739.5	TEC	ENSG00000279404.1	1	1	1	1	1	1	1	1	1	1
	AC008741.1	lncRNA	ENSG00000259955.1	1	1	1	1	1	1	1	1	1	1
	AC008747.1	lncRNA	ENSG00000267024.1	1	1	1	1	1	1	1	1	1	1
	AC008749.1	processed_pseudogene	ENSG00000268593.3	1	1	1	1	1	1	1	1	1	1
	AC008750.1	lncRNA	ENSG00000254760.1	1	1	1	1	1	1	1	1	1	1
	AC008750.3	lncRNA	ENSG00000267984.1	1	1	1	1	1	1	1	1	1	1
	AC008750.4	lncRNA	ENSG00000268520.1	1	1	1	1	1	1	1	1	1	1
	AC008750.6	lncRNA	ENSG00000268889.1	1	1	1	1	1	1	1	1	1	1
	AC008750.7	protein_coding	ENSG00000269403.1	1	1	1	1	0.972034	1	1	1	1	1
	AC008751.3	lncRNA	ENSG00000286632.1	1	1	1	1	1	1	1	1	1	1
	AC008752.2	lncRNA	ENSG00000266950.1	1	1	1	1	1	1	1	1	1	1
	AC008752.3	lncRNA	ENSG00000267289.1	1	1	1	1	1	1	1	1	1	1
	AC008752.4	unprocessed_pseudogene	ENSG00000267370.1	1	1	1	1	1	1	1	1	1	1
	AC008758.1	protein_coding	ENSG00000196826.7	1	1	1	0.09457	1	0.347275	0.985754	1	0.734066	0.19464
	AC008758.3	transcribed_unprocessed_pseudogene	ENSG00000248406.1	1	1	1	1	1	1	1	1	1	1
	AC008758.4	lncRNA	ENSG00000268744.1	1	1	1	1	1	1	1	1	1	1
	AC008758.5	protein_coding	ENSG00000268870.1	1	1	1	1	1	1	1	1	1	1
	AC008758.6	protein_coding	ENSG00000269755.1	1	1	1	1	1	1	1	1	1	1
	AC008759.2	lncRNA	ENSG00000267612.1	1	1	1	1	1	1	1	1	1	1
	AC008760.1	lncRNA	ENSG00000269680.1	1	1	1	0.538959	1	0.908384	0.905358	1	0.686063	0.430306
	AC008760.2	lncRNA	ENSG00000276980.1	1	1	1	1	1	1	1	1	1	1
	AC008761.1	lncRNA	ENSG00000268112.1	1	1	1	1	1	1	1	1	1	1
	AC008763.1	lncRNA	ENSG00000268204.1	1	1	1	1	1	1	1	1	0.498187	1
	AC008763.2	protein_coding	ENSG00000268400.5	1	1	1	1	1	1	1	1	1	1
	AC008764.1	protein_coding	ENSG00000141979.4	1	1	1	1	1	1	1	1	1	1
	AC008764.10	TEC	ENSG00000279977.1	1	1	1	1	1	1	1	1	0.707879	1
	AC008764.2	lncRNA	ENSG00000268087.1	1	1	1	0.94442	1	1	1	1	0.300314	1
	AC008764.3	lncRNA	ENSG00000268309.1	1	1	1	1	1	1	1	1	1	1
	AC008764.4	protein_coding	ENSG00000268790.5	1	1	1	0.364258	1	0.880851	0.960148	1	0.953417	0.156805
	AC008764.6	lncRNA	ENSG00000269399.2	1	1	1	0.755393	1	0.886299	0.629782	1	0.947789	0.0804864
	AC008764.7	lncRNA	ENSG00000269578.1	1	1	1	1	1	1	1	1	1	1
	AC008764.8	lncRNA	ENSG00000279529.1	1	1	1	0.936194	1	0.883123	0.620477	1	0.889958	0.925138
	AC008764.9	TEC	ENSG00000279748.1	1	1	1	0.790525	1	0.88019	0.596964	1	0.964738	0.714158
	AC008766.1	lncRNA	ENSG00000286741.1	1	1	1	1	1	1	1	1	1	1
	AC008770.1	protein_coding	ENSG00000257355.1	1	1	1	1	1	1	1	1	1	1
	AC008770.2	protein_coding	ENSG00000267179.1	1	1	1	1	1	1	1	1	1	1
	AC008770.3	lncRNA	ENSG00000267274.1	1	1	1	1	1	1	1	1	1	1
	AC008770.4	protein_coding	ENSG00000286098.1	1	1	1	1	1	1	1	1	0.663304	1
	AC008771.1	lncRNA	ENSG00000249042.6	1	1	1	0.20111	1	0.462401	0.55428	1	0.685934	0.906427
	AC008780.1	lncRNA	ENSG00000287709.1	1	1	1	1	1	1	1	1	1	1
	AC008781.1	lncRNA	ENSG00000228737.2	1	1	1	1	1	1	1	1	1	1
	AC008798.2	lncRNA	ENSG00000286538.1	1	1	1	1	1	1	1	1	1	1
	AC008798.3	lncRNA	ENSG00000286867.1	1	1	1	1	1	1	1	1	1	1
	AC008799.2	lncRNA	ENSG00000241059.2	1	1	1	1	1	1	1	1	1	1
	AC008805.1	processed_pseudogene	ENSG00000267245.1	1	1	1	1	1	1	1	1	1	1
	AC008806.1	TEC	ENSG00000279936.1	1	1	1	1	1	1	1	1	1	1
	AC008813.1	processed_pseudogene	ENSG00000255875.2	1	1	1	1	1	1	1	1	1	1
	AC008833.1	processed_pseudogene	ENSG00000276214.1	1	1	1	1	1	1	1	1	1	1
	AC008840.1	lncRNA	ENSG00000250240.6	1	1	1	1	1	1	1	1	1	1
	AC008868.1	processed_pseudogene	ENSG00000248288.1	1	1	1	1	1	1	1	1	1	1
	AC008870.1	lncRNA	ENSG00000260482.3	1	1	1	1	1	1	1	1	1	1
	AC008870.2	lncRNA	ENSG00000260751.2	1	1	1	0.611242	0.928612	0.632694	0.720301	1	0.450373	0.892096
	AC008870.3	lncRNA	ENSG00000261266.2	1	1	1	1	1	1	1	1	1	1
	AC008870.4	lncRNA	ENSG00000261723.1	1	1	1	1	1	1	1	1	1	1
	AC008875.1	lncRNA	ENSG00000271788.1	1	1	1	1	1	1	1	1	1	1
	AC008875.2	lncRNA	ENSG00000286656.1	1	1	1	0.874061	1	1	1	1	0.779004	1
	AC008875.3	lncRNA	ENSG00000287263.1	1	1	1	0.697184	1	0.505886	0.180636	1	0.175646	0.410408
	AC008878.1	protein_coding	ENSG00000267952.1	1	1	1	1	1	1	1	1	1	1
	AC008878.2	protein_coding	ENSG00000268614.1	1	1	1	1	1	1	1	1	1	1
	AC008878.3	protein_coding	ENSG00000268861.7	1	1	1	0.985888	1	0.878739	0.162316	1	0.480763	0.0984205
	AC008878.4	lncRNA	ENSG00000269371.1	1	1	1	1	1	1	1	1	1	1
	AC008883.3	lncRNA	ENSG00000286828.1	1	1	1	1	1	1	1	1	1	1
	AC008894.1	lncRNA	ENSG00000267373.1	1	1	1	1	1	1	1	1	1	1
	AC008894.2	lncRNA	ENSG00000269243.1	1	1	1	0.996264	1	0.917839	0.097732	1	0.0731283	0.428643
	AC008894.3	TEC	ENSG00000279198.1	1	1	1	0.992517	1	0.762345	0.940644	1	1	0.831362
	AC008895.1	TEC	ENSG00000279948.1	1	1	1	0.0793808	1	1	1	1	0.849894	1
	AC008897.1	processed_pseudogene	ENSG00000242198.1	1	1	1	1	1	1	1	1	1	1
	AC008897.3	lncRNA	ENSG00000271815.1	1	1	1	1	1	1	1	1	1	1
	AC008906.1	lncRNA	ENSG00000248734.2	1	1	1	0.879165	1	0.732428	0.918647	1	0.57389	1
	AC008906.2	lncRNA	ENSG00000272109.2	1	1	1	1	1	1	1	1	0.639585	1
	AC008914.1	lncRNA	ENSG00000262211.1	1	1	1	1	1	1	1	1	1	1
	AC008915.2	lncRNA	ENSG00000259782.2	1	1	1	1	1	1	1	1	1	1
	AC008915.3	lncRNA	ENSG00000260136.6	1	1	1	0.988769	1	0.768673	0.582968	1	0.585491	0.883755
	AC008937.1	lncRNA	ENSG00000225230.1	1	1	1	1	1	1	1	1	1	1
	AC008937.3	lncRNA	ENSG00000271828.1	1	1	1	1	1	1	1	1	0.568919	1
	AC008945.1	lncRNA	ENSG00000272234.1	1	1	1	1	1	1	1	1	1	1
	AC008945.2	lncRNA	ENSG00000286271.2	1	1	1	1	1	1	1	1	1	1
	AC008946.1	lncRNA	ENSG00000267939.1	1	1	1	1	1	1	1	1	1	1
	AC008953.1	processed_pseudogene	ENSG00000242602.1	1	1	1	1	1	1	1	1	1	1
	AC008957.1	lncRNA	ENSG00000250155.2	1	1	1	0.533574	1	0.931405	0.724496	1	0.958725	0.217209
	AC008957.3	TEC	ENSG00000279400.1	1	1	1	1	1	1	1	1	1	1
	AC008958.1	processed_pseudogene	ENSG00000251648.2	1	1	1	1	1	1	1	1	1	1
	AC008966.1	lncRNA	ENSG00000247796.3	1	1	1	0.0605516	1	0.408403	0.635203	1	0.102771	0.637702
	AC008966.2	lncRNA	ENSG00000272123.1	1	1	1	1	1	1	1	1	1	1
	AC008969.1	lncRNA	ENSG00000176593.8	1	1	1	0.0601151	1	0.138173	0.57337	1	0.11602	0.857999
	AC008972.2	lncRNA	ENSG00000272081.1	1	1	1	1	1	1	1	1	1	1
	AC008982.1	protein_coding	ENSG00000268083.5	1	1	1	1	1	1	1	1	1	1
	AC008982.2	lncRNA	ENSG00000269688.1	1	1	1	0.842551	1	1	1	1	0.586831	1
	AC008985.1	TEC	ENSG00000278999.1	1	1	1	1	1	1	1	1	1	1
	AC008993.1	TEC	ENSG00000282542.1	1	1	1	0.887233	1	0.913207	0.606317	1	0.452684	1
	AC008993.2	TEC	ENSG00000282798.1	1	1	1	0.660306	1	0.983553	0.389971	1	0.346043	0.223719
	AC009005.1	lncRNA	ENSG00000267751.5	1	1	1	0.0416962	1	0.605897	0.547364	1	0.518946	1
	AC009014.4	misc_RNA	ENSG00000277859.1	1	1	1	1	1	1	1	1	1	1
	AC009019.1	lncRNA	ENSG00000260277.2	1	1	1	1	1	1	1	1	1	1
	AC009019.2	lncRNA	ENSG00000287739.1	1	1	1	1	1	1	1	1	1	1
	AC009021.2	lncRNA	ENSG00000260973.1	1	1	1	1	1	1	1	1	1	1
	AC009027.1	processed_pseudogene	ENSG00000271129.1	1	1	1	1	1	1	1	1	1	1
	AC009032.1	lncRNA	ENSG00000274093.1	1	1	1	1	1	1	1	1	1	1
	AC009034.1	lncRNA	ENSG00000261113.1	1	1	1	1	1	1	1	1	1	1
	AC009035.1	lncRNA	ENSG00000260580.1	1	1	1	1	1	1	1	1	1	1
	AC009041.3	lncRNA	ENSG00000276931.1	1	1	1	1	0.94786	1	1	1	1	1
	AC009044.1	TEC	ENSG00000279991.1	1	1	1	1	1	1	1	1	1	1
	AC009053.1	transcribed_unprocessed_pseudogene	ENSG00000214331.8	1	1	1	0.607816	1	0.604418	0.848409	1	0.588148	0.83888
	AC009053.2	lncRNA	ENSG00000261079.1	1	1	1	0.773124	1	0.986798	0.934582	1	0.853556	1
	AC009053.3	lncRNA	ENSG00000261170.2	1	1	1	0.947293	1	0.672673	0.952182	1	0.997324	1
	AC009054.1	lncRNA	ENSG00000259999.1	1	1	1	1	1	1	1	1	1	1
	AC009054.2	lncRNA	ENSG00000261783.1	1	1	1	1	1	1	1	1	1	1
	AC009055.2	lncRNA	ENSG00000260834.1	1	1	1	1	1	1	1	1	1	1
	AC009060.1	lncRNA	ENSG00000247228.3	1	1	1	1	1	1	1	1	1	1
	AC009061.1	lncRNA	ENSG00000261320.1	1	1	1	1	1	1	1	1	1	1
	AC009061.2	lncRNA	ENSG00000270049.3	1	1	1	0.64727	1	0.813604	0.587492	1	0.477845	0.257528
	AC009063.2	lncRNA	ENSG00000260788.6	1	1	1	1	1	1	1	1	1	1
	AC009065.1	lncRNA	ENSG00000259780.3	1	1	1	1	1	1	1	1	1	1
	AC009065.2	lncRNA	ENSG00000259933.6	1	1	1	1	1	1	1	1	1	1
	AC009065.3	lncRNA	ENSG00000260447.1	1	1	1	1	1	1	1	1	1	1
	AC009065.4	lncRNA	ENSG00000260778.5	1	1	1	0.47031	1	0.900648	0.731713	1	0.439147	1
	AC009065.5	lncRNA	ENSG00000261123.1	1	1	1	1	1	1	1	1	1	1
	AC009065.7	lncRNA	ENSG00000261532.1	1	1	1	1	1	1	1	1	1	1
	AC009065.8	lncRNA	ENSG00000261663.1	1	1	1	0.970279	1	0.962798	0.918719	1	0.176502	0.89943
	AC009070.1	protein_coding	ENSG00000286221.1	1	1	1	1	1	1	1	1	1	1
	AC009075.1	lncRNA	ENSG00000261673.1	1	1	1	1	1	1	1	1	1	1
	AC009078.3	TEC	ENSG00000280152.1	1	1	1	1	1	1	1	1	1	1
	AC009084.2	TEC	ENSG00000280334.1	1	1	1	0.948189	1	0.993668	0.726532	1	0.462535	0.641652
	AC009084.3	TEC	ENSG00000280416.1	1	1	1	0.391343	1	0.204887	0.973293	1	0.790356	1
	AC009086.2	TEC	ENSG00000279583.1	1	1	1	1	1	1	1	1	0.960199	1
	AC009088.1	lncRNA	ENSG00000260060.1	1	1	1	0.469574	1	0.72239	0.795279	1	0.992489	1
	AC009088.2	lncRNA	ENSG00000260304.1	1	1	1	1	1	1	1	1	1	1
	AC009090.3	lncRNA	ENSG00000276663.1	1	1	1	1	1	1	1	1	1	1
	AC009090.4	TEC	ENSG00000279019.1	1	1	1	1	1	1	1	1	0.461658	1
	AC009090.5	TEC	ENSG00000279803.1	1	1	1	1	1	1	1	1	1	1
	AC009090.6	lncRNA	ENSG00000285979.1	1	1	1	0.850483	1	0.774929	0.987791	1	0.941175	0.743054
	AC009093.1	lncRNA	ENSG00000259807.2	1	1	1	0.954251	1	0.705416	0.92436	1	0.361536	1
	AC009093.10	lncRNA	ENSG00000284685.1	1	1	1	1	1	1	1	1	0.335089	1
	AC009093.11	lncRNA	ENSG00000288630.1	1	1	1	0.946979	1	1	0.536913	1	0.969813	0.674335
	AC009093.2	lncRNA	ENSG00000260517.3	1	1	1	0.714552	1	1	1	1	0.696586	1
	AC009093.3	transcribed_unprocessed_pseudogene	ENSG00000260908.1	1	1	1	1	1	1	1	1	0.77615	1
	AC009093.4	lncRNA	ENSG00000260953.1	1	1	1	1	1	1	1	1	1	1
	AC009093.6	lncRNA	ENSG00000277999.1	1	1	1	1	1	1	1	1	0.926878	1
	AC009093.7	TEC	ENSG00000279106.1	1	1	1	1	1	1	1	1	1	1
	AC009093.8	transcribed_unprocessed_pseudogene	ENSG00000284649.1	1	1	1	1	1	1	1	1	1	1
	AC009093.9	transcribed_unprocessed_pseudogene	ENSG00000284671.1	1	1	1	0.892092	1	0.939846	0.751572	1	0.657444	1
	AC009095.1	lncRNA	ENSG00000237718.2	1	1	1	1	1	1	1	1	1	1
	AC009097.3	lncRNA	ENSG00000260612.1	1	1	1	1	1	1	1	1	1	1
	AC009097.4	lncRNA	ENSG00000261513.1	1	1	1	1	1	1	1	1	1	1
	AC009102.1	lncRNA	ENSG00000260198.1	1	1	1	1	1	1	1	1	1	1
	AC009102.2	lncRNA	ENSG00000272372.1	1	1	1	1	1	1	1	1	1	1
	AC009102.3	TEC	ENSG00000279764.1	1	1	1	1	1	1	1	1	1	1
	AC009107.2	lncRNA	ENSG00000260927.2	1	1	1	0.406448	1	0.83487	0.965936	1	0.16853	0.900434
	AC009108.1	processed_pseudogene	ENSG00000243697.1	1	1	1	1	1	1	1	1	1	1
	AC009108.3	lncRNA	ENSG00000270020.1	1	1	1	1	1	1	1	1	1	1
	AC009108.4	TEC	ENSG00000279142.1	1	1	1	1	1	1	1	1	1	1
	AC009113.1	lncRNA	ENSG00000259877.2	1	1	1	0.85421	1	0.993282	0.739556	1	0.474888	0.936674
	AC009118.2	lncRNA	ENSG00000276131.1	1	1	1	0.504713	1	0.819386	0.0734288	1	0.0129921	1
	AC009118.3	lncRNA	ENSG00000276259.1	1	1	1	1	1	1	0.797756	1	1	1
	AC009119.1	lncRNA	ENSG00000260228.6	1	1	1	0.86791	1	0.97818	0.127065	1	0.00308155	0.0375839
	AC009119.2	lncRNA	ENSG00000260932.1	1	1	1	1	1	1	1	1	1	1
	AC009120.1	processed_pseudogene	ENSG00000239763.2	1	1	1	0.925451	1	0.947095	0.822884	1	1	1
	AC009120.2	lncRNA	ENSG00000259972.3	1	1	1	0.869212	1	0.988196	0.713721	1	0.246544	0.761886
	AC009120.3	lncRNA	ENSG00000260884.1	1	1	1	1	1	1	1	1	0.248621	1
	AC009120.4	lncRNA	ENSG00000261248.1	1	1	1	1	1	1	1	1	1	1
	AC009120.5	lncRNA	ENSG00000275236.1	1	1	1	1	1	1	1	1	1	1
	AC009121.3	lncRNA	ENSG00000262703.1	1	1	1	0.375564	1	1	1	1	0.529402	1
	AC009121.4	lncRNA	ENSG00000263080.1	1	1	1	1	1	1	1	1	1	1
	AC009121.5	lncRNA	ENSG00000287429.1	1	1	1	1	1	1	1	1	1	1
	AC009123.1	lncRNA	ENSG00000250685.7	1	1	1	1	1	1	1	1	1	1
	AC009126.1	lncRNA	ENSG00000247121.7	1	1	1	0.000373941	0.903654	0.330101	0.0608438	1	0.0204163	0.769101
	AC009127.2	unprocessed_pseudogene	ENSG00000263311.1	1	1	1	1	1	1	1	1	1	1
	AC009133.1	lncRNA	ENSG00000238045.9	1	1	1	0.293215	1	0.929405	0.970828	1	0.85634	0.932288
	AC009133.2	lncRNA	ENSG00000259952.1	1	1	1	0.787983	1	0.659371	1	1	1	1
	AC009133.3	lncRNA	ENSG00000260719.1	1	1	1	0.199385	1	0.470466	0.152748	1	0.101936	0.834362
	AC009133.4	lncRNA	ENSG00000275857.1	1	1	1	1	1	1	1	1	1	1
	AC009133.6	protein_coding	ENSG00000280893.1	1	1	1	0.94007	0.694067	0.107699	0.995242	1	0.456269	0.476329
	AC009137.2	lncRNA	ENSG00000266801.1	1	1	1	1	1	1	1	1	1	1
	AC009139.1	lncRNA	ENSG00000260922.2	1	1	1	1	1	1	1	1	1	1
	AC009139.2	lncRNA	ENSG00000261063.1	1	1	1	0.563087	1	0.544524	0.741698	1	0.246544	1
	AC009141.1	lncRNA	ENSG00000286894.1	1	1	1	1	1	1	1	1	1	1
	AC009145.4	TEC	ENSG00000280274.1	1	1	1	1	1	1	1	1	1	1
	AC009148.1	lncRNA	ENSG00000260495.1	1	1	1	1	1	1	1	1	1	1
	AC009152.1	lncRNA	ENSG00000275927.1	1	1	1	1	1	1	1	1	0.838463	1
	AC009152.3	lncRNA	ENSG00000285850.1	1	1	1	0.855316	1	1	1	1	0.920487	1
	AC009152.6	lncRNA	ENSG00000286849.1	1	1	1	0.794925	1	0.920404	0.891954	1	0.751306	1
	AC009153.1	processed_pseudogene	ENSG00000240861.1	1	1	1	1	1	1	1	1	1	1
	AC009159.2	lncRNA	ENSG00000277214.1	1	1	1	1	1	1	1	1	1	1
	AC009159.3	lncRNA	ENSG00000278058.1	1	1	1	1	1	1	1	1	1	1
	AC009159.4	TEC	ENSG00000279378.1	1	1	1	1	1	1	1	1	1	1
	AC009163.1	lncRNA	ENSG00000203472.3	1	1	1	1	1	1	1	1	1	1
	AC009163.3	protein_coding	ENSG00000260092.1	1	1	1	0.428993	1	1	1	1	0.054149	1
	AC009163.4	lncRNA	ENSG00000261476.1	1	1	1	1	1	1	1	1	1	1
	AC009163.5	protein_coding	ENSG00000261717.5	1	1	1	1	1	1	1	1	1	1
	AC009163.6	lncRNA	ENSG00000273971.1	1	1	1	1	1	1	1	1	1	1
	AC009163.7	lncRNA	ENSG00000274220.1	1	1	1	0.72038	1	0.916102	0.815393	1	0.991751	1
	AC009185.1	lncRNA	ENSG00000253653.1	1	1	1	1	1	1	1	1	1	1
	AC009220.2	processed_pseudogene	ENSG00000239254.1	1	1	1	1	1	1	1	1	1	1
	AC009220.3	processed_pseudogene	ENSG00000271537.1	1	1	1	1	1	1	1	1	1	1
	AC009226.1	lncRNA	ENSG00000223725.6	1	1	1	1	1	1	1	1	1	1
	AC009228.1	lncRNA	ENSG00000242628.6	1	1	1	0.649625	1	1	1	1	0.875542	1
	AC009229.4	TEC	ENSG00000280276.1	1	1	1	1	1	1	1	1	1	1
	AC009237.14	lncRNA	ENSG00000272913.1	1	1	1	0.868202	1	0.997585	0.775598	1	0.69044	0.44741
	AC009237.15	lncRNA	ENSG00000273305.1	1	1	1	1	1	1	1	1	1	1
	AC009237.3	transcribed_unprocessed_pseudogene	ENSG00000229689.3	1	1	1	0.275297	1	0.939846	0.841024	1	0.195089	0.337873
	AC009237.5	processed_pseudogene	ENSG00000233037.2	1	1	1	1	1	1	1	1	1	1
	AC009237.8	processed_pseudogene	ENSG00000236431.1	1	1	1	1	1	1	1	1	1	1
	AC009242.1	lncRNA	ENSG00000283031.2	1	1	1	1	1	1	1	1	1	1
	AC009244.1	processed_pseudogene	ENSG00000238072.1	1	1	1	1	1	1	1	1	1	1
	AC009244.2	lncRNA	ENSG00000286722.1	1	1	1	1	1	1	1	1	0.875542	1
	AC009245.1	processed_pseudogene	ENSG00000230383.1	1	1	1	1	1	1	1	1	0.178125	1
	AC009248.1	processed_pseudogene	ENSG00000257738.2	1	1	1	1	1	1	1	1	1	1
	AC009262.1	lncRNA	ENSG00000236212.2	1	1	1	1	1	1	1	1	1	1
	AC009263.1	processed_pseudogene	ENSG00000234639.1	1	1	1	1	1	1	1	1	1	1
	AC009268.1	processed_pseudogene	ENSG00000259505.1	1	1	1	1	1	1	1	1	1	1
	AC009268.2	lncRNA	ENSG00000278472.1	1	1	1	1	1	1	1	1	1	1
	AC009268.3	lncRNA	ENSG00000287840.1	1	1	1	1	1	1	1	1	1	1
	AC009275.1	lncRNA	ENSG00000273297.2	1	1	1	1	1	1	1	1	0.796062	1
	AC009283.1	lncRNA	ENSG00000273576.1	1	1	1	0.366616	1	0.403371	0.782995	1	0.775287	0.523485
	AC009292.1	lncRNA	ENSG00000245719.1	1	1	1	1	1	1	1	1	1	1
	AC009299.2	lncRNA	ENSG00000235724.10	1	1	1	1	1	1	1	1	0.801635	1
	AC009303.2	lncRNA	ENSG00000235066.7	1	1	1	1	1	1	1	1	1	1
	AC009303.4	TEC	ENSG00000279227.1	1	1	1	0.0547262	1	1	1	1	1	1
	AC009309.2	lncRNA	ENSG00000273080.1	1	1	1	1	1	1	1	1	1	1
	AC009312.1	lncRNA	ENSG00000238207.2	1	1	1	1	1	1	1	1	1	1
	AC009313.2	processed_pseudogene	ENSG00000232337.1	1	1	1	1	1	1	1	1	1	1
	AC009315.1	lncRNA	ENSG00000286797.1	1	1	1	1	1	1	1	1	1	1
	AC009318.1	lncRNA	ENSG00000257176.3	1	1	1	0.491232	1	0.970033	0.416519	1	0.962801	0.422595
	AC009318.2	lncRNA	ENSG00000273680.1	1	1	1	0.517625	1	0.954404	0.93216	1	0.889044	1
	AC009318.3	lncRNA	ENSG00000274315.1	1	1	1	1	1	1	1	1	0.849048	1
	AC009318.4	lncRNA	ENSG00000275476.1	1	1	1	1	1	1	1	1	1	1
	AC009362.1	processed_pseudogene	ENSG00000233287.1	1	1	1	1	1	1	1	1	1	1
	AC009365.3	lncRNA	ENSG00000227197.1	1	1	1	1	1	1	1	1	1	1
	AC009403.1	lncRNA	ENSG00000216895.9	1	1	1	0.885401	1	0.781691	0.987586	1	0.621126	0.0211176
	AC009403.2	lncRNA	ENSG00000283128.2	1	1	1	0.913449	1	0.831024	0.965626	1	0.0495141	0.488509
	AC009404.1	lncRNA	ENSG00000236255.2	1	1	1	0.561733	1	0.977485	0.688884	1	0.815556	0.870952
	AC009407.1	lncRNA	ENSG00000261829.1	1	1	1	1	1	1	1	1	1	1
	AC009411.2	lncRNA	ENSG00000235537.3	1	1	1	1	1	1	1	1	1	1
	AC009412.1	protein_coding	ENSG00000286075.1	1	1	1	0.760779	1	0.96687	0.964096	1	0.997793	0.949302
	AC009432.2	lncRNA	ENSG00000287950.1	1	1	1	1	1	1	1	1	1	1
	AC009434.1	lncRNA	ENSG00000287741.1	1	1	1	1	1	1	1	1	1	1
	AC009464.1	lncRNA	ENSG00000278475.1	1	1	1	1	1	1	1	1	1	1
	AC009486.1	lncRNA	ENSG00000261117.1	1	1	1	1	1	1	1	1	1	1
	AC009486.2	lncRNA	ENSG00000286427.1	1	1	1	1	1	1	1	1	1	1
	AC009487.3	TEC	ENSG00000280105.1	1	1	1	1	1	1	1	1	1	1
	AC009495.1	lncRNA	ENSG00000229195.1	1	1	1	1	1	1	1	1	1	1
	AC009495.2	lncRNA	ENSG00000232411.1	1	1	1	1	1	1	1	1	1	1
	AC009495.3	lncRNA	ENSG00000235192.1	1	1	1	0.932458	1	1	1	1	0.932353	1
	AC009501.2	lncRNA	ENSG00000286480.1	1	1	1	1	1	1	1	1	1	1
	AC009506.1	lncRNA	ENSG00000224152.1	1	1	1	0.805076	1	0.950506	0.494843	1	0.718456	1
	AC009509.2	lncRNA	ENSG00000256377.6	1	1	1	1	1	1	1	1	1	1
	AC009511.1	lncRNA	ENSG00000256512.1	1	1	1	1	1	1	1	1	1	1
	AC009511.2	lncRNA	ENSG00000256747.1	1	1	1	1	1	1	1	1	1	1
	AC009522.1	lncRNA	ENSG00000258216.7	1	1	1	1	1	1	1	1	1	1
	AC009533.1	unprocessed_pseudogene	ENSG00000111788.10	1	1	1	0.995821	1	0.848485	0.818079	1	0.981526	0.959664
	AC009533.3	lncRNA	ENSG00000286911.1	1	1	1	1	1	1	1	1	1	1
	AC009533.4	lncRNA	ENSG00000287577.1	1	1	1	1	1	1	1	1	1	1
	AC009542.1	lncRNA	ENSG00000231794.5	1	1	1	1	1	1	1	1	1	1
	AC009554.1	lncRNA	ENSG00000259564.2	1	1	1	1	1	1	1	1	1	1
	AC009554.2	lncRNA	ENSG00000285863.1	1	1	1	0.490989	1	0.36775	0.866919	1	0.925706	1
	AC009560.1	lncRNA	ENSG00000273958.1	1	1	1	1	1	1	1	1	1	1
	AC009560.3	lncRNA	ENSG00000286457.1	1	1	1	1	1	1	1	1	1	1
	AC009560.4	lncRNA	ENSG00000287508.1	1	1	1	1	1	1	1	1	1	1
	AC009562.1	lncRNA	ENSG00000259720.2	1	1	1	1	1	1	1	1	1	1
	AC009563.1	lncRNA	ENSG00000253961.1	1	1	1	1	1	1	1	1	1	1
	AC009570.1	lncRNA	ENSG00000272986.1	1	1	1	0.436864	1	0.409474	0.993667	1	0.557047	1
	AC009570.2	lncRNA	ENSG00000286848.1	1	1	1	0.236269	1	0.42415	0.983884	1	0.684812	1
	AC009630.1	lncRNA	ENSG00000253133.2	1	1	1	0.947114	1	0.249101	0.313068	1	0.513232	1
	AC009630.2	lncRNA	ENSG00000253174.2	1	1	1	0.621454	1	0.728234	0.211182	1	0.513716	0.35809
	AC009630.3	lncRNA	ENSG00000264578.1	1	1	1	0.969689	1	0.787474	0.595725	1	0.61176	0.876369
	AC009630.4	lncRNA	ENSG00000287535.1	1	1	1	1	1	1	1	1	1	1
	AC009652.1	lncRNA	ENSG00000255160.5	1	1	1	1	1	1	1	1	1	1
	AC009682.1	lncRNA	ENSG00000287201.1	1	1	1	1	1	1	1	1	1	1
	AC009686.1	lncRNA	ENSG00000254205.1	1	1	1	1	1	1	1	1	1	1
	AC009686.2	lncRNA	ENSG00000272264.1	1	1	1	0.901834	1	0.919269	0.712723	1	0.712871	0.523911
	AC009690.1	protein_coding	ENSG00000260729.1	1	1	1	0.696121	1	0.945133	0.618339	1	0.673082	0.712071
	AC009690.2	lncRNA	ENSG00000261460.1	1	1	1	0.952725	1	0.98787	0.765758	1	0.435027	0.886016
	AC009690.3	protein_coding	ENSG00000273025.1	1	1	1	1	1	1	1	1	1	1
	AC009704.2	lncRNA	ENSG00000276934.1	1	1	1	1	1	1	1	1	0.45212	1
	AC009716.2	TEC	ENSG00000280205.1	1	1	1	1	1	1	1	1	1	1
	AC009729.1	processed_pseudogene	ENSG00000257281.1	1	1	1	1	1	1	1	1	1	1
	AC009731.1	lncRNA	ENSG00000287229.1	1	1	1	1	1	1	1	1	1	1
	AC009754.1	lncRNA	ENSG00000259935.1	1	1	1	1	1	1	1	1	1	1
	AC009754.2	lncRNA	ENSG00000287500.1	1	1	1	1	1	1	1	1	1	1
	AC009779.1	processed_pseudogene	ENSG00000257384.1	1	1	1	1	1	1	1	1	1	1
	AC009779.2	lncRNA	ENSG00000258056.2	1	1	1	0.98498	1	0.98277	0.309836	1	0.0668557	0.56648
	AC009779.3	protein_coding	ENSG00000258311.5	1	1	1	0.896401	1	0.790823	0.823847	1	0.934994	0.221145
	AC009802.1	lncRNA	ENSG00000283667.1	1	1	1	0.813623	1	0.71258	0.788681	1	0.210134	0.222653
	AC009812.1	lncRNA	ENSG00000251867.4	1	1	1	0.998335	1	0.668334	0.533146	1	0.276977	0.379093
	AC009812.3	lncRNA	ENSG00000254162.1	1	1	1	1	1	1	1	1	0.810502	1
	AC009812.4	lncRNA	ENSG00000260317.1	1	1	1	0.988562	1	0.983725	0.977035	1	0.969813	0.929669
	AC009831.1	lncRNA	ENSG00000263823.1	1	1	1	0.170584	0.972034	0.972348	0.860715	1	0.502297	0.911615
	AC009831.3	lncRNA	ENSG00000274275.1	1	1	1	1	1	1	1	1	1	1
	AC009831.4	TEC	ENSG00000280380.1	1	1	1	1	1	1	1	1	1	1
	AC009879.3	protein_coding	ENSG00000285791.1	1	1	1	1	1	1	1	1	1	1
	AC009902.2	lncRNA	ENSG00000254027.1	1	1	1	1	1	1	1	1	1	1
	AC009902.3	lncRNA	ENSG00000272425.1	1	1	1	1	1	1	1	1	1	1
	AC009927.1	processed_pseudogene	ENSG00000250031.1	1	1	1	1	1	1	1	1	1	1
	AC009948.1	lncRNA	ENSG00000270277.1	1	1	1	0.296561	1	0.722289	0.969519	1	0.734752	0.282816
	AC009948.2	lncRNA	ENSG00000270956.1	1	1	1	1	1	1	1	1	1	1
	AC009948.3	TEC	ENSG00000279598.1	1	1	1	1	1	1	1	1	1	1
	AC009949.1	TEC	ENSG00000279964.1	1	1	1	1	1	1	1	1	1	1
	AC009950.1	lncRNA	ENSG00000225963.8	1	1	1	0.957971	1	0.854704	0.815955	1	0.990046	0.885319
	AC009951.4	TEC	ENSG00000279166.1	1	1	1	1	1	1	1	1	1	1
	AC009951.6	lncRNA	ENSG00000287115.1	1	1	1	1	1	1	1	1	1	1
	AC009955.3	lncRNA	ENSG00000268896.1	1	1	1	1	1	1	1	1	1	1
	AC009955.4	lncRNA	ENSG00000269068.1	1	1	1	1	1	1	1	1	1	1
	AC009961.1	lncRNA	ENSG00000226266.6	1	1	1	0.898647	1	1	1	1	0.87758	1
	AC009961.3	lncRNA	ENSG00000287091.1	1	1	1	1	1	1	1	1	1	1
	AC009962.1	lncRNA	ENSG00000260742.1	1	1	1	1	1	1	1	1	0.732909	1
	AC009970.1	lncRNA	ENSG00000233953.1	1	1	1	1	1	1	1	1	1	1
	AC009996.1	lncRNA	ENSG00000259659.1	1	1	1	1	1	1	1	1	1	1
	AC010087.1	unprocessed_pseudogene	ENSG00000276362.1	1	1	1	1	1	1	1	1	1	1
	AC010092.1	lncRNA	ENSG00000286115.1	1	1	1	1	1	1	1	1	1	1
	AC010096.1	lncRNA	ENSG00000234597.2	1	1	1	1	1	1	1	1	1	1
	AC010132.2	processed_pseudogene	ENSG00000234983.1	1	1	1	1	1	1	1	1	1	1
	AC010132.3	protein_coding	ENSG00000256646.7	1	1	1	1	0.174116	0.0167897	0.968929	1	0.898062	0.893075
	AC010132.4	lncRNA	ENSG00000261019.1	1	1	1	1	1	1	1	1	1	1
	AC010136.1	lncRNA	ENSG00000223923.2	1	1	1	1	1	1	1	1	1	1
	AC010148.1	lncRNA	ENSG00000235726.7	1	1	1	1	1	1	1	1	1	1
	AC010149.1	lncRNA	ENSG00000235419.5	1	1	1	1	1	1	1	1	1	1
	AC010149.2	unitary_pseudogene	ENSG00000283202.1	1	1	1	1	1	1	1	1	1	1
	AC010168.1	lncRNA	ENSG00000214772.2	1	1	1	1	1	1	1	1	1	1
	AC010168.2	lncRNA	ENSG00000261324.2	1	1	1	0.180722	1	0.850514	0.435278	1	0.0590359	0.527289
	AC010173.1	lncRNA	ENSG00000258101.2	1	1	1	1	1	1	1	1	1	1
	AC010175.1	lncRNA	ENSG00000256427.2	1	1	1	1	1	1	1	1	1	1
	AC010184.1	lncRNA	ENSG00000288585.1	1	1	1	1	1	1	1	1	1	1
	AC010186.1	lncRNA	ENSG00000256442.2	1	1	1	1	1	1	1	1	1	1
	AC010186.2	transcribed_unprocessed_pseudogene	ENSG00000256594.8	1	1	1	0.615918	1	0.948953	0.156719	1	0.0415505	0.00946072
	AC010186.3	lncRNA	ENSG00000257027.1	1	1	1	0.908587	1	0.867578	0.271033	1	0.205012	0.282899
	AC010186.4	lncRNA	ENSG00000272917.1	1	1	1	0.810352	1	0.716279	0.022346	1	0.175348	0.014858
	AC010197.2	protein_coding	ENSG00000285854.1	1	1	1	1	1	1	1	1	1	1
	AC010198.1	lncRNA	ENSG00000246331.2	1	1	1	1	1	1	1	1	1	1
	AC010198.2	lncRNA	ENSG00000285517.1	1	1	1	1	1	1	1	1	1	1
	AC010200.1	processed_pseudogene	ENSG00000257803.2	1	1	1	1	1	1	1	1	1	1
	AC010201.1	lncRNA	ENSG00000271259.1	1	1	1	1	1	1	1	1	1	1
	AC010201.2	lncRNA	ENSG00000271327.1	1	1	1	1	1	1	1	1	1	1
	AC010201.3	lncRNA	ENSG00000286608.1	1	1	1	1	1	1	1	1	1	1
	AC010202.1	processed_pseudogene	ENSG00000257254.1	1	1	1	1	1	1	1	1	1	1
	AC010203.1	transcribed_unprocessed_pseudogene	ENSG00000257489.6	1	1	1	0.893155	1	0.966979	0.706175	1	0.954079	1
	AC010207.1	lncRNA	ENSG00000260633.1	1	1	1	1	1	1	1	1	1	1
	AC010210.1	lncRNA	ENSG00000250608.2	1	1	1	0.41479	1	0.618329	0.79713	1	0.774251	1
	AC010226.1	lncRNA	ENSG00000249249.2	1	1	1	0.000417694	0.324126	0.777668	0.00277307	1	0.000562643	0.423335
	AC010240.2	processed_pseudogene	ENSG00000235253.1	1	1	1	1	1	1	1	1	1	1
	AC010240.3	lncRNA	ENSG00000272023.1	1	1	1	1	1	1	1	1	1	1
	AC010245.1	lncRNA	ENSG00000248881.1	1	1	1	1	0.229143	1	1	1	0.0464437	1
	AC010245.2	lncRNA	ENSG00000272040.1	1	1	1	0.684725	1	0.889032	0.657867	1	0.557071	0.595322
	AC010247.1	lncRNA	ENSG00000254887.1	1	1	1	0.816446	1	0.944039	0.888221	1	0.374046	0.349569
	AC010247.2	lncRNA	ENSG00000259436.1	1	1	1	0.805203	1	0.855252	0.450751	1	0.671975	0.319406
	AC010255.2	lncRNA	ENSG00000249610.1	1	1	1	1	1	1	1	1	1	1
	AC010255.3	protein_coding	ENSG00000250803.6	1	1	1	1	1	1	1	1	1	1
	AC010260.1	lncRNA	ENSG00000251675.1	1	1	1	1	1	1	1	1	1	1
	AC010261.1	lncRNA	ENSG00000250882.1	1	1	1	1	1	1	1	1	1	1
	AC010266.2	lncRNA	ENSG00000261037.1	1	1	1	1	1	1	1	1	1	1
	AC010271.1	lncRNA	ENSG00000268366.1	1	1	1	1	1	1	1	1	1	1
	AC010271.2	lncRNA	ENSG00000277453.1	1	1	1	1	1	1	1	1	1	1
	AC010285.1	lncRNA	ENSG00000249412.1	1	1	1	1	1	1	1	1	1	1
	AC010285.3	lncRNA	ENSG00000285865.1	1	1	1	1	1	1	1	1	1	1
	AC010287.1	transcribed_processed_pseudogene	ENSG00000260865.1	1	1	1	1	1	1	1	1	1	1
	AC010300.1	lncRNA	ENSG00000267934.1	1	1	1	1	1	1	1	1	1	1
	AC010307.1	processed_pseudogene	ENSG00000240611.1	1	1	1	1	1	1	1	1	1	1
	AC010307.3	lncRNA	ENSG00000249478.1	1	1	1	1	1	1	1	1	1	1
	AC010319.1	processed_pseudogene	ENSG00000254503.1	1	1	1	1	1	0.540738	0.173433	1	0.113399	1
	AC010319.3	lncRNA	ENSG00000269053.1	1	1	1	1	1	1	1	1	0.744037	1
	AC010319.4	lncRNA	ENSG00000269481.1	1	1	1	0.694427	0.664251	1	1	1	0.916321	1
	AC010319.5	lncRNA	ENSG00000269736.1	1	1	1	1	1	1	1	1	1	1
	AC010320.1	lncRNA	ENSG00000267927.1	1	1	1	1	1	1	1	1	1	1
	AC010320.3	lncRNA	ENSG00000269102.1	1	1	1	1	1	1	1	1	1	1
	AC010320.4	lncRNA	ENSG00000269535.1	1	1	1	1	1	1	1	1	1	1
	AC010320.5	processed_pseudogene	ENSG00000277562.1	1	1	1	1	1	1	1	1	1	1
	AC010323.1	protein_coding	ENSG00000167774.2	1	1	1	0.582198	1	0.981852	0.143146	1	0.619709	1
	AC010325.1	protein_coding	ENSG00000261341.6	1	1	1	1	1	1	1	1	1	1
	AC010326.1	processed_pseudogene	ENSG00000243234.1	1	1	1	1	1	1	1	1	1	1
	AC010326.2	protein_coding	ENSG00000269476.1	1	1	1	1	1	1	1	1	1	1
	AC010326.3	lncRNA	ENSG00000269867.1	1	1	1	0.993225	1	0.741279	0.84411	1	0.437028	0.830376
	AC010326.4	transcribed_processed_pseudogene	ENSG00000270804.1	1	1	1	0.328063	1	0.935133	0.817499	1	0.197921	0.696994
	AC010327.3	processed_pseudogene	ENSG00000267507.1	1	1	1	1	1	1	1	1	1	1
	AC010327.4	lncRNA	ENSG00000267577.1	1	1	1	1	1	1	1	1	1	1
	AC010327.5	lncRNA	ENSG00000267649.1	1	1	1	0.609333	1	0.893065	0.985683	1	0.499516	1
	AC010327.6	lncRNA	ENSG00000276570.1	1	1	1	0.131608	1	0.382029	0.230496	1	0.00380734	0.482256
	AC010327.7	lncRNA	ENSG00000286230.1	1	1	1	1	1	1	1	1	1	1
	AC010327.8	lncRNA	ENSG00000287170.1	1	1	1	0.952683	0.823361	0.162354	0.960801	1	0.427124	1
	AC010328.1	lncRNA	ENSG00000267943.1	1	1	1	1	1	1	1	1	1	1
	AC010328.2	processed_pseudogene	ENSG00000268282.1	1	1	1	1	1	1	1	1	1	1
	AC010329.1	lncRNA	ENSG00000268416.1	1	1	1	1	1	1	1	1	1	1
	AC010329.5	unprocessed_pseudogene	ENSG00000280171.1	1	1	1	1	1	1	1	1	1	1
	AC010331.1	lncRNA	ENSG00000277383.1	1	1	1	1	1	0.720258	0.956494	1	0.905032	1
	AC010332.2	unprocessed_pseudogene	ENSG00000278543.1	1	1	1	1	1	1	1	1	1	1
	AC010332.3	lncRNA	ENSG00000288253.1	1	1	1	0.433993	1	0.441144	0.13259	1	0.95101	0.214762
	AC010333.1	lncRNA	ENSG00000259876.1	1	1	1	1	1	1	1	1	1	1
	AC010333.2	lncRNA	ENSG00000259899.1	1	1	1	1	1	1	1	1	1	1
	AC010335.1	lncRNA	ENSG00000268199.2	1	1	1	1	1	1	1	1	1	1
	AC010335.2	TEC	ENSG00000279262.1	1	1	1	1	1	1	1	1	1	1
	AC010336.1	lncRNA	ENSG00000214248.2	1	1	1	1	1	1	1	1	0.731477	1
	AC010336.2	lncRNA	ENSG00000260500.1	1	1	1	1	1	1	1	1	1	1
	AC010336.3	lncRNA	ENSG00000268120.1	1	1	1	1	1	1	1	1	1	1
	AC010336.5	lncRNA	ENSG00000269139.2	1	1	1	1	1	1	1	1	1	1
	AC010336.7	lncRNA	ENSG00000286138.1	1	1	1	0.808769	1	1	1	1	0.692476	1
	AC010342.1	processed_pseudogene	ENSG00000226432.3	1	1	1	1	1	1	1	1	1	1
	AC010343.1	processed_pseudogene	ENSG00000240376.1	1	1	1	1	1	1	1	1	1	1
	AC010343.3	lncRNA	ENSG00000250697.2	1	1	1	1	1	1	1	1	1	1
	AC010359.2	lncRNA	ENSG00000269961.1	1	1	1	1	1	1	1	1	1	1
	AC010359.3	lncRNA	ENSG00000286314.1	1	1	1	1	1	1	1	1	1	1
	AC010378.1	lncRNA	ENSG00000286403.1	1	1	1	1	1	1	1	1	1	1
	AC010401.1	lncRNA	ENSG00000262732.1	1	1	1	1	1	1	1	1	0.148833	1
	AC010422.2	lncRNA	ENSG00000268945.1	1	1	1	1	1	1	1	1	1	1
	AC010422.3	protein_coding	ENSG00000269242.1	1	1	1	0.656131	1	0.944039	0.860672	1	0.166828	0.675028
	AC010422.4	lncRNA	ENSG00000269560.1	1	1	1	1	1	1	1	1	1	1
	AC010422.6	protein_coding	ENSG00000269693.1	1	1	1	0.784532	0.694067	0.338621	0.797577	1	0.472598	0.0277807
	AC010422.7	lncRNA	ENSG00000285583.1	1	1	1	0.147965	1	0.33192	0.556429	1	0.351864	1
	AC010422.8	protein_coding	ENSG00000285589.1	1	1	1	0.401992	0.191849	0.233057	0.825385	1	0.985384	0.602605
	AC010424.3	lncRNA	ENSG00000282925.1	1	1	1	1	1	1	1	1	1	1
	AC010435.1	TEC	ENSG00000279557.1	1	1	1	1	1	1	1	1	1	1
	AC010442.1	processed_pseudogene	ENSG00000214278.4	1	1	1	1	1	1	1	1	1	1
	AC010442.2	processed_pseudogene	ENSG00000250645.1	1	1	1	1	1	1	1	1	1	1
	AC010442.3	protein_coding	ENSG00000288622.1	1	1	1	0.925637	0.0345544	0.00329009	0.0270085	1	0.000135625	0.956675
	AC010463.3	lncRNA	ENSG00000269815.1	1	1	1	0.974335	1	0.817199	0.510203	1	0.288024	1
	AC010480.1	TEC	ENSG00000279883.1	1	1	1	1	1	1	1	1	1	1
	AC010485.1	lncRNA	ENSG00000266985.1	1	1	1	1	1	1	1	1	1	1
	AC010487.1	lncRNA	ENSG00000269646.1	1	1	1	1	1	1	1	1	1	1
	AC010491.1	lncRNA	ENSG00000261360.1	1	1	1	0.0142214	0.84788	0.853522	0.9466	1	0.371789	0.163306
	AC010491.2	lncRNA	ENSG00000286970.1	1	1	1	0.846052	1	0.316853	0.965262	1	0.921713	1
	AC010501.2	lncRNA	ENSG00000271714.1	1	1	1	1	1	1	1	1	1	1
	AC010503.2	lncRNA	ENSG00000268191.1	1	1	1	1	1	1	1	1	1	1
	AC010503.3	lncRNA	ENSG00000268203.1	1	1	1	1	1	1	1	1	1	1
	AC010503.4	processed_pseudogene	ENSG00000268742.1	1	1	1	1	1	1	1	1	1	1
	AC010503.5	lncRNA	ENSG00000275234.1	1	1	1	0.260805	1	0.942968	0.91965	1	0.687593	1
	AC010504.1	lncRNA	ENSG00000267219.1	1	1	1	1	1	1	1	1	1	1
	AC010507.1	transcribed_processed_pseudogene	ENSG00000282051.1	1	1	1	0.934303	1	0.790823	0.546252	1	0.941175	0.958303
	AC010507.2	transcribed_processed_pseudogene	ENSG00000282339.1	1	1	1	0.976344	1	0.91352	0.222562	1	0.95101	0.914438
	AC010522.1	protein_coding	ENSG00000268750.7	1	1	1	0.177206	1	0.750817	0.928376	1	0.863316	0.995228
	AC010524.1	lncRNA	ENSG00000268157.1	1	1	1	1	1	1	1	1	1	1
	AC010525.1	lncRNA	ENSG00000267117.1	1	1	1	1	1	1	1	1	0.112175	1
	AC010530.1	lncRNA	ENSG00000270165.1	1	1	1	1	1	1	1	1	1	1
	AC010531.1	protein_coding	ENSG00000131152.4	1	1	1	0.0871134	0.615952	0.942968	0.453491	1	0.711434	1
	AC010531.3	lncRNA	ENSG00000261592.1	1	1	1	1	1	1	1	1	1	1
	AC010531.4	lncRNA	ENSG00000261697.5	1	1	1	1	1	1	1	1	1	1
	AC010531.5	lncRNA	ENSG00000269901.1	1	1	1	1	1	1	1	1	1	1
	AC010531.6	lncRNA	ENSG00000270006.2	1	1	1	1	1	1	1	1	1	1
	AC010531.7	lncRNA	ENSG00000270082.1	1	1	1	1	1	1	1	1	1	1
	AC010531.8	TEC	ENSG00000280419.1	1	1	1	1	1	1	1	1	1	1
	AC010536.1	lncRNA	ENSG00000226180.3	1	1	1	0.328918	1	0.944039	0.597747	1	0.945415	0.851491
	AC010536.3	lncRNA	ENSG00000277504.1	1	1	1	1	1	1	1	1	1	1
	AC010538.1	lncRNA	ENSG00000275734.2	1	1	1	0.634898	1	0.970544	0.995549	1	0.763858	0.767346
	AC010542.3	protein_coding	ENSG00000260851.6	1	1	1	1	1	1	1	1	1	1
	AC010542.4	lncRNA	ENSG00000261519.3	1	1	1	1	1	1	1	1	0.513716	1
	AC010542.5	lncRNA	ENSG00000277978.1	1	1	1	0.946229	1	0.970479	0.299446	1	0.0169817	1
	AC010547.1	lncRNA	ENSG00000247324.2	1	1	1	1	1	1	1	1	1	1
	AC010547.2	lncRNA	ENSG00000260015.1	1	1	1	1	1	1	1	1	1	1
	AC010547.4	protein_coding	ENSG00000261611.6	1	1	1	0.929428	1	0.956668	0.839936	1	0.493656	0.861908
	AC010609.1	lncRNA	ENSG00000253980.1	1	1	1	1	1	1	1	1	1	1
	AC010615.1	unprocessed_pseudogene	ENSG00000213976.4	1	1	1	0.958237	1	0.989056	0.652859	1	0.814429	1
	AC010615.2	lncRNA	ENSG00000268119.6	1	1	1	0.121962	1	0.201887	0.125686	1	0.971408	0.541358
	AC010615.3	processed_pseudogene	ENSG00000268731.1	1	1	1	1	1	1	1	1	1	1
	AC010616.1	protein_coding	ENSG00000285505.1	1	1	1	1	1	1	1	1	1	1
	AC010618.2	lncRNA	ENSG00000269161.1	1	1	1	1	1	1	1	1	1	1
	AC010618.3	lncRNA	ENSG00000269439.6	1	1	1	0.273431	0.854842	0.861236	0.803619	1	0.843631	0.647695
	AC010619.1	protein_coding	ENSG00000269469.1	1	1	1	1	1	1	1	1	1	1
	AC010619.2	lncRNA	ENSG00000273189.1	1	1	1	1	1	1	1	1	1	1
	AC010620.1	unprocessed_pseudogene	ENSG00000268892.1	1	1	1	1	1	1	1	1	1	1
	AC010623.1	lncRNA	ENSG00000286721.1	1	1	1	1	1	1	1	1	1	1
	AC010624.1	lncRNA	ENSG00000204666.3	1	1	1	1	1	1	1	1	1	1
	AC010624.2	lncRNA	ENSG00000267890.1	1	1	1	1	1	1	1	1	1	1
	AC010624.3	lncRNA	ENSG00000269091.6	1	1	1	0.928598	1	1	1	1	0.526998	1
	AC010624.4	processed_pseudogene	ENSG00000269540.1	1	1	1	1	1	1	1	1	1	1
	AC010624.5	lncRNA	ENSG00000287001.1	1	1	1	1	1	1	1	1	1	1
	AC010627.1	processed_pseudogene	ENSG00000248791.1	1	1	1	1	1	1	1	1	1	1
	AC010632.1	lncRNA	ENSG00000267345.1	1	1	1	1	1	1	1	1	1	1
	AC010632.2	lncRNA	ENSG00000267672.1	1	1	1	1	1	1	1	1	1	1
	AC010636.2	lncRNA	ENSG00000269110.1	1	1	1	1	1	1	1	1	1	1
	AC010641.2	lncRNA	ENSG00000286667.1	1	1	1	0.718655	2.2345e-06	1	1	1	0.547919	1
	AC010642.1	processed_pseudogene	ENSG00000269794.1	1	1	1	1	1	1	1	1	1	1
	AC010642.2	lncRNA	ENSG00000283103.3	1	1	1	0.574692	1	0.997445	0.720822	1	0.824234	0.677822
	AC010643.1	lncRNA	ENSG00000268686.2	1	1	1	1	1	1	1	1	0.589261	1
	AC010653.1	unprocessed_pseudogene	ENSG00000262140.1	1	1	1	1	1	1	1	1	1	1
	AC010653.2	TEC	ENSG00000279592.1	1	1	1	0.745742	1	0.986004	0.911929	1	0.83794	0.516677
	AC010654.1	lncRNA	ENSG00000277369.1	1	1	1	0.867486	1	1	0.564185	1	0.573528	1
	AC010655.1	processed_pseudogene	ENSG00000228700.1	1	1	1	1	1	1	1	1	1	1
	AC010655.2	lncRNA	ENSG00000240758.2	1	1	1	1	1	1	1	1	0.902562	1
	AC010655.3	transcribed_unprocessed_pseudogene	ENSG00000272601.1	1	1	1	1	1	1	1	1	0.398191	1
	AC010655.4	lncRNA	ENSG00000273184.1	1	1	1	1	1	1	1	1	1	1
	AC010680.1	lncRNA	ENSG00000267784.1	1	1	1	1	1	1	1	1	1	1
	AC010680.2	lncRNA	ENSG00000270574.1	1	1	1	0.0239665	1	0.0687024	0.937272	1	0.421512	0.692379
	AC010680.3	lncRNA	ENSG00000271011.1	1	1	1	0.978702	1	1	1	1	0.427124	1
	AC010680.4	lncRNA	ENSG00000271141.1	1	1	1	0.971449	1	1	1	1	0.427156	1
	AC010680.5	lncRNA	ENSG00000271401.1	1	1	1	1	1	1	1	1	1	1
	AC010719.1	lncRNA	ENSG00000270933.1	1	1	1	0.732462	1	0.655119	0.703759	1	0.105744	0.399877
	AC010727.1	lncRNA	ENSG00000288050.1	1	1	1	1	1	1	1	1	1	1
	AC010729.2	lncRNA	ENSG00000242540.3	1	1	1	1	1	1	1	1	1	1
	AC010733.1	lncRNA	ENSG00000267520.2	1	1	1	0.452897	0.138977	0.145463	0.487762	1	0.313069	0.801076
	AC010735.1	lncRNA	ENSG00000261379.1	1	1	1	1	1	1	1	1	1	1
	AC010735.2	lncRNA	ENSG00000272622.2	1	1	1	1	1	1	1	1	1	1
	AC010745.2	lncRNA	ENSG00000228876.4	1	1	1	1	1	1	1	1	1	1
	AC010746.2	lncRNA	ENSG00000225979.1	1	1	1	1	1	1	1	1	1	1
	AC010754.1	lncRNA	ENSG00000265752.3	1	1	1	1	1	1	1	1	1	1
	AC010760.1	lncRNA	ENSG00000260739.1	1	1	1	1	1	1	1	1	1	1
	AC010761.1	lncRNA	ENSG00000264577.1	1	1	1	0.161348	1	0.23151	0.349458	1	0.0308607	0.465578
	AC010761.2	lncRNA	ENSG00000265073.1	1	1	1	1	1	1	1	1	1	1
	AC010761.3	lncRNA	ENSG00000265205.1	1	1	1	1	1	1	1	1	1	1
	AC010761.4	lncRNA	ENSG00000265474.1	1	1	1	0.671314	1	0.942968	0.806745	1	0.206955	0.867847
	AC010761.5	lncRNA	ENSG00000265840.1	1	1	1	1	1	1	1	1	1	1
	AC010768.1	lncRNA	ENSG00000254693.1	1	1	1	1	1	1	1	1	1	1
	AC010768.2	lncRNA	ENSG00000255092.1	1	1	1	1	1	1	1	1	1	1
	AC010789.1	lncRNA	ENSG00000224817.2	1	1	1	1	1	1	1	1	1	1
	AC010789.2	lncRNA	ENSG00000286489.1	1	1	1	1	1	1	1	1	1	1
	AC010809.1	lncRNA	ENSG00000259287.2	1	1	1	0.888911	1	0.965728	0.921222	1	0.957454	1
	AC010809.2	lncRNA	ENSG00000259408.2	1	1	1	0.693939	1	1	1	1	0.690296	1
	AC010809.3	lncRNA	ENSG00000276702.1	1	1	1	1	1	1	1	1	1	1
	AC010834.1	lncRNA	ENSG00000253722.1	1	1	1	0.233231	1	1	1	1	0.302318	1
	AC010834.2	lncRNA	ENSG00000253848.1	1	1	1	1	1	1	1	1	1	1
	AC010834.3	lncRNA	ENSG00000253854.1	1	1	1	1	1	1	1	1	0.753452	1
	AC010864.1	lncRNA	ENSG00000273008.1	1	1	1	0.865306	1	0.981852	0.459726	1	0.46587	1
	AC010872.2	lncRNA	ENSG00000287956.1	1	1	1	1	1	1	1	1	1	1
	AC010878.1	processed_pseudogene	ENSG00000225402.1	1	1	1	1	1	1	1	1	1	1
	AC010883.1	lncRNA	ENSG00000234936.1	1	1	1	1	1	1	1	1	1	1
	AC010883.2	lncRNA	ENSG00000286796.1	1	1	1	1	1	1	1	1	1	1
	AC010883.3	lncRNA	ENSG00000287387.1	1	1	1	0.696121	1	0.46798	0.932072	1	0.743567	1
	AC010894.1	lncRNA	ENSG00000226853.3	1	1	1	1	1	1	1	1	1	1
	AC010894.2	lncRNA	ENSG00000236449.2	1	1	1	1	1	1	1	1	1	1
	AC010894.4	TEC	ENSG00000279884.1	1	1	1	1	1	1	1	1	1	1
	AC010896.1	lncRNA	ENSG00000286707.1	1	1	1	1	1	1	1	1	1	1
	AC010913.1	lncRNA	ENSG00000272702.1	1	1	1	1	1	1	1	1	1	1
	AC010931.1	lncRNA	ENSG00000248540.3	1	1	1	1	1	1	1	1	1	1
	AC010969.2	lncRNA	ENSG00000269973.1	1	1	1	0.644214	1	0.961174	0.993762	1	0.712422	0.907296
	AC010969.3	lncRNA	ENSG00000287305.1	1	1	1	1	1	1	1	1	1	1
	AC010970.1	processed_pseudogene	ENSG00000225840.2	1	1	1	1	1	1	1	1	1	1
	AC010973.1	lncRNA	ENSG00000243433.1	1	1	1	1	1	1	1	1	1	1
	AC010973.2	lncRNA	ENSG00000244151.1	1	1	1	0.997339	1	0.824838	0.897569	1	0.635434	0.748658
	AC010976.1	lncRNA	ENSG00000231731.7	1	1	1	0.677552	1	0.947095	0.837265	1	0.78703	0.77173
	AC010976.2	lncRNA	ENSG00000272789.1	1	1	1	1	1	1	1	1	1	1
	AC010978.1	lncRNA	ENSG00000235522.6	1	1	1	1	1	1	1	1	1	1
	AC010996.1	lncRNA	ENSG00000287016.1	1	1	1	1	1	1	1	1	0.144147	1
	AC010998.1	lncRNA	ENSG00000227307.1	1	1	1	1	1	1	1	1	1	1
	AC010998.2	lncRNA	ENSG00000271670.1	1	1	1	1	1	1	1	1	1	1
	AC010999.1	lncRNA	ENSG00000275343.1	1	1	1	1	1	1	1	1	1	1
	AC010999.2	lncRNA	ENSG00000276524.1	1	1	1	1	1	1	1	1	1	1
	AC011005.1	protein_coding	ENSG00000230626.4	1	1	1	1	1	1	1	1	1	1
	AC011008.1	lncRNA	ENSG00000253695.2	1	1	1	1	1	1	1	1	1	1
	AC011008.2	TEC	ENSG00000280294.1	1	1	1	0.945328	1	1	1	1	0.867189	1
	AC011092.1	processed_pseudogene	ENSG00000254765.1	1	1	1	1	1	1	1	1	1	1
	AC011199.1	TEC	ENSG00000280053.1	1	1	1	1	1	1	1	1	1	1
	AC011228.2	lncRNA	ENSG00000286404.1	1	1	1	1	1	1	1	1	1	1
	AC011239.1	lncRNA	ENSG00000224361.1	1	1	1	1	1	1	1	1	1	1
	AC011242.1	processed_pseudogene	ENSG00000229695.1	1	1	1	1	1	1	1	1	1	1
	AC011246.1	lncRNA	ENSG00000286481.1	1	1	1	1	1	1	1	1	1	1
	AC011270.2	TEC	ENSG00000279694.1	1	1	1	1	1	1	1	1	1	1
	AC011287.1	lncRNA	ENSG00000229618.3	1	1	1	1	1	1	1	1	1	1
	AC011290.2	processed_pseudogene	ENSG00000236015.1	1	1	1	0.510182	1	0.646208	0.948762	1	0.25414	1
	AC011298.1	lncRNA	ENSG00000219159.4	1	1	1	1	1	1	1	1	1	1
	AC011317.1	lncRNA	ENSG00000287688.1	1	1	1	1	1	1	1	1	1	1
	AC011322.1	lncRNA	ENSG00000286017.1	1	1	1	1	1	1	1	1	1	1
	AC011330.1	unprocessed_pseudogene	ENSG00000249839.1	1	1	1	0.97773	1	0.967269	0.876656	1	0.946215	0.631659
	AC011330.2	lncRNA	ENSG00000275601.1	1	1	1	0.785294	1	0.796341	0.971936	1	0.338314	1
	AC011330.3	protein_coding	ENSG00000284772.1	1	1	1	0.974519	1	0.852846	0.775598	1	0.635429	1
	AC011337.1	lncRNA	ENSG00000271795.1	1	1	1	0.220984	1	0.947087	0.20011	1	0.271217	0.804318
	AC011346.1	lncRNA	ENSG00000247199.5	1	1	1	0.978574	1	0.935679	0.997519	1	0.999564	1
	AC011369.2	TEC	ENSG00000279739.1	1	1	1	1	1	1	1	1	1	1
	AC011370.1	lncRNA	ENSG00000287630.1	1	1	1	1	1	1	1	1	1	1
	AC011374.1	lncRNA	ENSG00000260581.1	1	1	1	1	1	1	1	1	1	1
	AC011374.2	lncRNA	ENSG00000272112.1	1	1	1	0.80055	1	0.622473	0.800931	1	0.1468	1
	AC011379.1	lncRNA	ENSG00000250069.1	1	1	1	1	1	1	1	1	1	1
	AC011379.2	lncRNA	ENSG00000254363.6	1	1	1	0.572048	1	0.815284	0.764997	1	0.443177	0.847271
	AC011388.1	lncRNA	ENSG00000286331.1	1	1	1	1	1	1	1	1	1	1
	AC011405.1	lncRNA	ENSG00000249593.6	1	1	1	1	1	1	1	1	1	1
	AC011411.1	processed_pseudogene	ENSG00000249363.1	1	1	1	1	1	1	1	1	1	1
	AC011416.3	lncRNA	ENSG00000283897.2	1	1	1	1	1	1	1	1	1	1
	AC011416.4	lncRNA	ENSG00000286615.1	1	1	1	1	1	1	1	1	1	1
	AC011442.1	lncRNA	ENSG00000266936.1	1	1	1	1	1	1	1	1	1	1
	AC011443.1	lncRNA	ENSG00000269172.1	1	1	1	1	1	1	1	1	1	1
	AC011444.1	lncRNA	ENSG00000266983.1	1	1	1	1	1	1	1	1	1	1
	AC011445.1	lncRNA	ENSG00000269246.1	1	1	1	1	1	1	1	1	1	1
	AC011446.2	lncRNA	ENSG00000267598.1	1	1	1	0.118628	0.99901	1	0.00132076	0.120629	0.866887	0.00193099
	AC011446.3	lncRNA	ENSG00000287296.1	1	1	1	1	1	1	1	1	0.709296	1
	AC011447.1	transcribed_processed_pseudogene	ENSG00000224864.4	1	1	1	1	1	1	1	1	1	1
	AC011447.3	lncRNA	ENSG00000267383.7	1	1	1	0.655687	1	0.741279	0.880778	1	0.257893	0.844969
	AC011447.5	processed_pseudogene	ENSG00000274612.1	1	1	1	1	1	1	1	1	1	1
	AC011447.6	TEC	ENSG00000279039.1	1	1	1	1	1	1	1	1	0.813535	1
	AC011447.7	TEC	ENSG00000280079.1	1	1	1	0.0379607	1	0.303345	0.81216	1	0.841302	0.842584
	AC011448.1	protein_coding	ENSG00000258674.5	1	1	1	0.288204	1	0.957472	0.937149	1	0.983429	0.758972
	AC011450.1	lncRNA	ENSG00000197813.6	1	1	1	0.525296	1	0.438854	0.600089	1	0.386803	1
	AC011451.2	processed_pseudogene	ENSG00000270614.1	1	1	1	1	1	1	1	1	1	1
	AC011451.3	lncRNA	ENSG00000283108.1	1	1	1	1	1	1	1	1	1	1
	AC011451.4	lncRNA	ENSG00000287275.1	1	1	1	1	1	1	1	1	1	1
	AC011455.1	lncRNA	ENSG00000269050.1	1	1	1	1	1	1	1	1	1	1
	AC011455.2	protein_coding	ENSG00000269547.1	1	1	1	1	1	1	1	1	1	1
	AC011455.6	lncRNA	ENSG00000287271.1	1	1	1	0.204981	1	1	1	1	0.786038	1
	AC011458.1	processed_pseudogene	ENSG00000270402.1	1	1	1	1	1	1	1	1	1	1
	AC011461.1	lncRNA	ENSG00000267197.1	1	1	1	1	1	1	1	1	1	1
	AC011462.1	protein_coding	ENSG00000255730.5	1	1	1	1	1	1	1	1	1	1
	AC011462.3	lncRNA	ENSG00000268987.1	1	1	1	1	1	1	1	1	1	1
	AC011462.4	lncRNA	ENSG00000277744.1	1	1	1	1	1	1	1	1	0.575028	1
	AC011462.5	lncRNA	ENSG00000286177.1	1	1	1	0.83601	1	0.948524	0.735126	1	0.442454	0.956597
	AC011466.1	lncRNA	ENSG00000268583.2	1	1	1	0.75495	1	0.774339	0.921629	1	0.869779	1
	AC011466.3	lncRNA	ENSG00000269534.5	1	1	1	1	1	1	1	1	1	1
	AC011466.4	TEC	ENSG00000280353.1	1	1	1	1	1	1	1	1	0.798363	1
	AC011468.1	lncRNA	ENSG00000260160.1	1	1	1	0.918688	1	0.928532	0.678263	1	0.132109	1
	AC011468.2	lncRNA	ENSG00000267827.5	1	1	1	0.896463	1	0.983553	0.609015	1	0.451399	1
	AC011468.4	processed_pseudogene	ENSG00000270248.1	1	1	1	1	1	1	1	1	1	1
	AC011468.5	lncRNA	ENSG00000275055.1	1	1	1	0.895198	1	0.69485	0.838092	1	0.329211	1
	AC011471.2	lncRNA	ENSG00000267563.1	1	1	1	1	1	1	1	1	1	1
	AC011471.3	TEC	ENSG00000280394.1	1	1	1	1	1	1	1	1	1	1
	AC011472.1	lncRNA	ENSG00000267082.1	1	1	1	1	1	1	1	1	1	1
	AC011472.2	lncRNA	ENSG00000267174.5	1	1	1	1	1	1	1	1	1	1
	AC011472.3	lncRNA	ENSG00000267576.1	1	1	1	0.919308	1	0.724839	0.719007	1	0.667586	0.764576
	AC011472.4	lncRNA	ENSG00000273733.1	1	1	1	1	1	1	1	1	1	1
	AC011472.5	TEC	ENSG00000279807.1	1	1	1	1	1	1	1	1	1	1
	AC011474.4	TEC	ENSG00000279387.1	1	1	1	1	1	1	1	1	1	1
	AC011476.2	lncRNA	ENSG00000267149.2	1	1	1	1	1	1	1	1	1	1
	AC011476.3	lncRNA	ENSG00000267265.5	1	1	1	0.256782	1	0.752942	0.27296	1	0.99717	0.64382
	AC011477.1	lncRNA	ENSG00000267481.1	1	1	1	0.407245	1	0.979239	0.987265	1	0.784761	0.818795
	AC011477.2	lncRNA	ENSG00000267565.1	1	1	1	1	1	1	1	1	1	1
	AC011477.3	lncRNA	ENSG00000267581.1	1	1	1	1	1	1	1	1	1	1
	AC011477.5	processed_pseudogene	ENSG00000271499.1	1	1	1	1	1	1	1	1	1	1
	AC011477.7	lncRNA	ENSG00000286080.1	1	1	1	1	1	1	1	1	1	1
	AC011477.8	lncRNA	ENSG00000287533.1	1	1	1	1	1	1	1	1	1	1
	AC011479.1	protein_coding	ENSG00000267748.4	1	1	1	1	1	1	1	1	1	1
	AC011479.2	lncRNA	ENSG00000268499.1	1	1	1	1	1	1	1	1	1	1
	AC011479.3	lncRNA	ENSG00000269653.1	1	1	1	1	1	1	1	1	1	1
	AC011479.4	lncRNA	ENSG00000286037.1	1	1	1	1	1	1	1	1	1	1
	AC011481.1	lncRNA	ENSG00000267114.1	1	1	1	1	1	1	1	1	1	1
	AC011481.3	TEC	ENSG00000280087.1	1	1	1	1	1	1	1	1	1	1
	AC011484.1	lncRNA	ENSG00000204850.4	1	1	1	1	1	1	1	1	1	1
	AC011487.1	transcribed_processed_pseudogene	ENSG00000213777.5	1	1	1	1	1	1	1	1	1	1
	AC011491.2	lncRNA	ENSG00000269444.1	1	1	1	1	1	1	1	1	1	1
	AC011495.1	processed_pseudogene	ENSG00000243829.1	1	1	1	1	1	1	1	1	1	1
	AC011497.1	lncRNA	ENSG00000268605.1	1	1	1	1	1	1	1	1	1	1
	AC011497.2	processed_pseudogene	ENSG00000269374.1	1	1	1	0.0842693	1	0.436577	0.528391	1	0.868934	0.115726
	AC011498.1	lncRNA	ENSG00000267011.5	1	1	1	1	1	1	1	1	1	1
	AC011498.2	lncRNA	ENSG00000267030.1	1	1	1	1	1	1	1	1	1	1
	AC011498.3	lncRNA	ENSG00000267255.1	1	1	1	1	1	1	1	1	1	1
	AC011498.4	protein_coding	ENSG00000267385.1	1	1	1	1	1	1	1	1	1	1
	AC011498.5	unprocessed_pseudogene	ENSG00000267408.1	1	1	1	1	1	1	1	1	1	1
	AC011498.6	lncRNA	ENSG00000267769.1	1	1	1	0.873905	1	0.559013	0.717906	1	0.693496	1
	AC011498.7	TEC	ENSG00000280239.1	1	1	1	0.118669	0.854842	0.973423	0.867466	1	0.932215	0.565932
	AC011499.1	protein_coding	ENSG00000267157.1	1	1	1	1	1	1	1	1	1	1
	AC011500.3	lncRNA	ENSG00000269792.1	1	1	1	1	1	1	1	1	0.835079	1
	AC011503.1	lncRNA	ENSG00000269289.6	1	1	1	1	1	1	1	1	1	1
	AC011503.2	lncRNA	ENSG00000269397.1	1	1	1	0.0806629	0.856451	0.970479	0.256846	1	0.0911937	1
	AC011503.3	unprocessed_pseudogene	ENSG00000269421.1	1	1	1	1	1	1	1	1	1	1
	AC011511.1	protein_coding	ENSG00000167807.15	1	1	1	0.127793	0.94786	1	0.748035	1	0.854136	1
	AC011511.2	lncRNA	ENSG00000266978.1	1	1	1	1	1	1	1	1	1	1
	AC011511.3	lncRNA	ENSG00000267105.1	1	1	1	1	1	1	1	1	1	1
	AC011511.4	protein_coding	ENSG00000267303.1	1	1	1	0.983453	8.92196e-05	1.10553e-05	0.983273	1	0.771777	0.972096
	AC011511.5	lncRNA	ENSG00000267607.1	1	1	1	0.0604396	0.902509	0.939846	0.834505	1	0.732932	1
	AC011518.1	lncRNA	ENSG00000267133.2	1	1	1	1	1	1	1	1	1	1
	AC011530.1	protein_coding	ENSG00000268434.5	1	1	1	1	1	1	1	1	1	1
	AC011551.1	unprocessed_pseudogene	ENSG00000278797.1	1	1	1	1	1	1	1	1	1	1
	AC011558.1	TEC	ENSG00000279753.1	1	1	1	0.890259	1	0.600598	0.977831	1	0.738019	0.862957
	AC011592.1	TEC	ENSG00000280397.1	1	1	1	1	1	1	1	1	1	1
	AC011601.1	lncRNA	ENSG00000257515.1	1	1	1	1	1	1	1	1	1	1
	AC011603.3	lncRNA	ENSG00000258017.2	1	1	1	0.208904	1	0.938239	0.862501	1	0.162619	0.240431
	AC011603.4	lncRNA	ENSG00000258283.1	1	1	1	1	1	1	1	1	1	1
	AC011611.3	lncRNA	ENSG00000257453.1	1	1	1	1	1	1	1	1	1	1
	AC011611.4	lncRNA	ENSG00000257839.1	1	1	1	1	1	1	1	1	1	1
	AC011611.5	processed_pseudogene	ENSG00000257941.1	1	1	1	1	1	1	1	1	0.791507	1
	AC011632.1	lncRNA	ENSG00000253706.5	1	1	1	1	1	1	1	1	1	1
	AC011676.2	lncRNA	ENSG00000254019.1	1	1	1	1	1	1	1	1	1	1
	AC011676.5	TEC	ENSG00000280035.1	1	1	1	1	1	1	1	1	1	1
	AC011700.1	lncRNA	ENSG00000274895.1	1	1	1	1	1	1	1	1	1	1
	AC011731.1	lncRNA	ENSG00000266495.1	1	1	1	1	1	1	1	1	1	1
	AC011752.1	lncRNA	ENSG00000231204.7	1	1	1	1	1	1	1	1	1	1
	AC011767.1	transcribed_unprocessed_pseudogene	ENSG00000259425.5	1	1	1	1	1	1	1	1	1	1
	AC011773.1	lncRNA	ENSG00000254208.1	1	1	1	1	1	1	1	1	1	1
	AC011773.4	lncRNA	ENSG00000260493.1	1	1	1	1	1	1	1	1	1	1
	AC011815.1	lncRNA	ENSG00000268573.1	1	1	1	0.0443041	1	0.727892	0.862649	1	0.884564	0.727195
	AC011815.2	lncRNA	ENSG00000274184.1	1	1	1	1	1	1	1	1	1	1
	AC011815.3	TEC	ENSG00000279989.1	1	1	1	1	1	1	1	1	1	1
	AC011816.1	processed_pseudogene	ENSG00000234073.1	1	1	1	1	1	1	1	1	1	1
	AC011816.2	lncRNA	ENSG00000272334.1	1	1	1	0.624209	1	1	1	1	0.543937	1
	AC011825.1	processed_pseudogene	ENSG00000214917.3	1	1	1	1	1	1	1	1	1	1
	AC011825.2	lncRNA	ENSG00000263393.1	1	1	1	1	1	1	1	1	1	1
	AC011825.3	lncRNA	ENSG00000263917.1	1	1	1	0.976464	1	0.827523	0.30343	1	0.482894	1
	AC011825.4	lncRNA	ENSG00000265008.1	1	1	1	1	1	1	1	1	1	1
	AC011840.2	lncRNA	ENSG00000259928.1	1	1	1	1	1	1	1	1	1	1
	AC011840.4	lncRNA	ENSG00000266775.1	1	1	1	1	1	1	1	1	1	1
	AC011840.5	TEC	ENSG00000279431.1	1	1	1	1	1	1	1	1	1	1
	AC011894.1	processed_pseudogene	ENSG00000271586.1	1	1	1	1	1	1	1	1	1	1
	AC011912.1	lncRNA	ENSG00000279145.2	1	1	1	0.177494	1	0.966973	0.631095	1	0.401383	0.293309
	AC011921.1	lncRNA	ENSG00000259349.2	1	1	1	1	1	1	1	1	0.21405	1
	AC011921.3	processed_pseudogene	ENSG00000270553.1	1	1	1	1	1	1	1	1	1	1
	AC011933.1	processed_pseudogene	ENSG00000228007.1	1	1	1	1	1	1	1	1	1	1
	AC011933.2	lncRNA	ENSG00000264853.1	1	1	1	0.524819	1	0.958197	0.694023	1	0.705555	0.601572
	AC011933.4	lncRNA	ENSG00000265987.1	1	1	1	1	1	1	1	1	1	1
	AC011939.1	processed_pseudogene	ENSG00000259924.1	1	1	1	1	1	1	1	1	0.940217	1
	AC011939.2	lncRNA	ENSG00000261544.1	1	1	1	1	1	1	1	1	1	1
	AC011939.3	lncRNA	ENSG00000275638.1	1	1	1	0.675063	1	1	1	1	0.46541	1
	AC011944.1	lncRNA	ENSG00000177699.4	1	1	1	0.295481	1	0.894795	0.568147	1	0.772768	0.7283
	AC011944.2	TEC	ENSG00000279235.1	1	1	1	1	1	1	1	1	1	1
	AC011978.2	lncRNA	ENSG00000261542.1	1	1	1	0.980114	1	0.790823	0.731904	1	0.69537	1
	AC011979.1	processed_pseudogene	ENSG00000239470.3	1	1	1	1	1	1	1	1	1	1
	AC011995.2	lncRNA	ENSG00000237720.2	1	1	1	1	1	1	1	1	1	1
	AC011997.1	lncRNA	ENSG00000222017.1	1	1	1	1	1	1	1	1	1	1
	AC012020.1	lncRNA	ENSG00000279277.2	1	1	1	0.338751	1	0.988302	0.862501	1	0.573125	0.811618
	AC012063.1	lncRNA	ENSG00000227252.2	1	1	1	0.761675	1	0.730231	0.556344	1	0.52559	0.501199
	AC012065.2	lncRNA	ENSG00000269976.1	1	1	1	1	1	1	1	1	1	1
	AC012065.3	lncRNA	ENSG00000270100.1	1	1	1	0.97337	1	0.779229	0.703613	1	0.529992	1
	AC012066.1	lncRNA	ENSG00000287085.1	1	1	1	1	1	1	1	1	1	1
	AC012073.1	lncRNA	ENSG00000271936.1	1	1	1	0.795864	1	0.974641	0.596617	1	1	0.781627
	AC012076.1	lncRNA	ENSG00000286864.1	1	1	1	1	1	1	1	1	1	1
	AC012085.1	processed_pseudogene	ENSG00000186076.5	1	1	1	0.800896	1	0.814647	0.557443	1	0.060795	0.467325
	AC012085.2	lncRNA	ENSG00000258274.1	1	1	1	1	1	1	1	1	1	1
	AC012100.2	lncRNA	ENSG00000259773.1	1	1	1	1	1	1	1	1	1	1
	AC012100.3	TEC	ENSG00000279665.1	1	1	1	1	1	1	1	1	1	1
	AC012101.2	lncRNA	ENSG00000287281.1	1	1	1	1	1	1	1	1	1	1
	AC012123.1	lncRNA	ENSG00000228835.1	1	1	1	0.785065	1	0.958197	0.927433	1	0.522413	1
	AC012146.1	lncRNA	ENSG00000234327.8	1	1	1	0.705087	1	0.972412	0.790785	1	0.357812	0.399946
	AC012146.3	lncRNA	ENSG00000262693.1	1	1	1	1	1	1	1	1	1	1
	AC012150.1	lncRNA	ENSG00000257258.2	1	1	1	1	1	1	1	1	1	1
	AC012150.2	lncRNA	ENSG00000275278.1	1	1	1	1	1	1	1	1	1	1
	AC012157.2	lncRNA	ENSG00000258034.1	1	1	1	1	1	1	1	1	1	1
	AC012158.1	transcribed_processed_pseudogene	ENSG00000243024.6	1	1	1	1	1	1	1	1	1	1
	AC012170.1	processed_pseudogene	ENSG00000242737.1	1	1	1	1	1	1	1	1	1	1
	AC012173.1	lncRNA	ENSG00000260350.1	1	1	1	1	1	1	1	1	1	1
	AC012178.1	lncRNA	ENSG00000260071.2	1	1	1	1	1	1	1	1	1	1
	AC012181.1	lncRNA	ENSG00000261114.1	1	1	1	0.20706	1	0.382595	0.00454851	1	0.0244729	0.0444552
	AC012181.2	lncRNA	ENSG00000261270.1	1	1	1	0.675158	1	0.881353	0.211261	1	0.0252748	0.494572
	AC012183.1	TEC	ENSG00000279889.1	1	1	1	1	1	1	1	1	1	1
	AC012184.2	protein_coding	ENSG00000260537.2	1	1	1	0.835453	1	1	0.694418	1	0.0929737	0.207945
	AC012184.3	lncRNA	ENSG00000261777.6	1	1	1	0.290484	1	0.966348	0.878836	1	0.328121	1
	AC012184.4	lncRNA	ENSG00000285710.1	1	1	1	1	1	1	1	1	1	1
	AC012186.3	TEC	ENSG00000280376.1	1	1	1	1	1	1	1	1	1	1
	AC012213.1	lncRNA	ENSG00000253477.5	1	1	1	1	1	1	1	1	1	1
	AC012213.2	lncRNA	ENSG00000261670.1	1	1	1	1	1	1	1	1	1	1
	AC012213.3	lncRNA	ENSG00000266289.1	1	1	1	1	1	1	1	1	1	1
	AC012213.4	lncRNA	ENSG00000271830.1	1	1	1	1	1	1	1	1	1	1
	AC012236.1	lncRNA	ENSG00000259772.6	1	1	1	0.569997	1	0.893065	0.776026	1	0.36835	0.330171
	AC012254.2	protein_coding	ENSG00000267228.7	1	1	1	1	1	1	1	1	1	1
	AC012254.3	lncRNA	ENSG00000267724.1	1	1	1	0.445979	0.86084	0.710928	0.938382	1	0.811703	1
	AC012254.4	processed_pseudogene	ENSG00000267800.1	1	1	1	1	1	1	1	1	1	1
	AC012254.5	TEC	ENSG00000280212.1	1	1	1	1	1	1	1	1	1	1
	AC012291.2	lncRNA	ENSG00000259415.1	1	1	1	1	1	1	1	1	1	1
	AC012291.3	lncRNA	ENSG00000285667.1	1	1	1	1	1	1	1	1	1	1
	AC012301.2	lncRNA	ENSG00000286777.1	1	1	1	1	1	1	1	1	1	1
	AC012306.2	lncRNA	ENSG00000272667.1	1	1	1	0.742128	1	0.93728	0.378499	1	0.57374	0.197669
	AC012306.3	lncRNA	ENSG00000286873.1	1	1	1	1	1	1	1	1	0.546281	1
	AC012309.1	protein_coding	ENSG00000267360.6	1	1	1	1	1	1	1	1	1	1
	AC012313.1	lncRNA	ENSG00000232098.3	1	1	1	0.0675572	1	0.763072	0.348519	1	0.0451098	0.661817
	AC012313.10	TEC	ENSG00000279611.1	1	1	1	0.891507	1	0.837772	0.213382	1	0.30642	0.54273
	AC012313.2	lncRNA	ENSG00000268049.1	1	1	1	0.343609	1	0.974641	0.491274	1	0.467228	1
	AC012313.3	lncRNA	ENSG00000268230.5	1	1	1	0.78746	1	0.930558	0.651198	1	0.508988	0.931619
	AC012313.4	TEC	ENSG00000268543.1	1	1	1	1	1	1	1	1	1	1
	AC012313.5	lncRNA	ENSG00000268912.1	1	1	1	0.0733	1	0.362894	0.978453	1	1	0.515783
	AC012313.6	lncRNA	ENSG00000269054.2	1	1	1	0.467428	1	0.870457	0.521435	1	0.341141	1
	AC012313.7	lncRNA	ENSG00000269106.1	1	1	1	1	1	1	1	1	1	1
	AC012313.8	lncRNA	ENSG00000269473.1	1	1	1	0.118883	1	0.966015	0.384158	1	0.612969	1
	AC012313.9	lncRNA	ENSG00000273901.1	1	1	1	1	1	1	1	1	1	1
[truncated: 30,797 more rows]

## Sheet: D6D13_Fig5_SF4
				D6															D13
				MSCV	MYC.WT	MYC.WT	MYC.delMB0	MYC.delMB0	MYC.delMB0	MYC.delMBI	MYC.delMBI	MYC.delMBI	MYC.delMBI	MYC.delMBII	MYC.delMBII	MYC.delMBII	MYC.delMBII	MYC.delMBII	MSCV	MYC.WT	MYC.WT	MYC.delMB0	MYC.delMB0	MYC.delMB0	MYC.delMBI	MYC.delMBI	MYC.delMBI	MYC.delMBI	MYC.delMBII	MYC.delMBII	MYC.delMBII	MYC.delMBII	MYC.delMBII	Condition_1
Figure	OfficialSymbol	GeneType	GeneID	Untransduced	MSCV	Untransduced	MSCV	MYC.WT	Untransduced	MSCV	MYC.WT	MYC.delMB0	Untransduced	MSCV	MYC.WT	MYC.delMB0	MYC.delMBI	Untransduced	Untransduced	MSCV	Untransduced	MSCV	MYC.WT	Untransduced	MSCV	MYC.WT	MYC.delMB0	Untransduced	MSCV	MYC.WT	MYC.delMB0	MYC.delMBI	Untransduced	Condition_2
Fig5	CD19	protein_coding	ENSG00000177455.15	0.891183	3.46431e-05	0.000358051	0.00587819	0.404113	0.034336	4.88099e-05	0.996808	0.479135	0.000559769	0.775561	0.0166924	0.290585	0.0209112	0.926455	0.476109	0.00566906	1.25832e-05	0.294043	0.261788	0.0127294	4.2856e-06	1	0.00760538	5.25571e-10	0.856649	0.0257693	0.621316	5.15567e-05	0.282955
Fig5	CD27	protein_coding	ENSG00000139193.3	0.751514	1.22039e-19	1.03486e-15	0.00136527	7.34807e-07	0.0347568	9.00123e-09	0.0450417	0.106825	3.05465e-06	0.963195	6.45993e-16	0.0300358	2.24825e-06	0.999941	0.973113	6.72378e-15	2.58085e-14	3.24109e-06	0.0252896	8.26963e-06	1.60199e-10	1	0.345685	4.86754e-10	0.0971296	2.29005e-07	0.0566293	0.000155292	0.187405
Fig5	CD38	protein_coding	ENSG00000004468.13	0.981252	0.0194533	0.015071	0.306142	0.38034	0.301698	0.234565	0.67886	0.94887	0.216293	1	0.0115008	0.258374	0.178546	0.999941	0.377233	0.942656	0.10778	0.301779	0.312014	0.825351	0.615452	1	0.731829	0.399676	0.597351	0.423639	0.877191	0.859828	0.788537
Fig5	DERL3	protein_coding	ENSG00000099958.15	0.97523	1.33005e-11	5.60415e-11	0.290187	8.79395e-07	0.408724	0.000256239	0.066924	0.0842672	0.000647317	1	7.42054e-11	0.426055	0.000754734	0.999941	0.95933	4.84034e-10	1.34888e-10	0.0243946	0.00224676	0.0159306	5.08582e-07	1	0.0681156	1.74534e-07	0.895968	7.90042e-09	0.0991625	5.00155e-06	0.864911
Fig5	EBF1	protein_coding	ENSG00000164330.17	0.848256	0.000116145	0.00180373	0.0210628	0.326189	0.123864	0.00132359	0.886611	1	0.0145037	0.95982	0.00456491	0.194896	0.0287629	0.999941	0.609019	0.00401328	0.111993	0.0416522	0.715283	0.404627	9.42187e-05	1	0.277664	0.00927798	0.0149926	0.952627	0.707301	0.549276	0.277395
Fig5	ERLEC1	protein_coding	ENSG00000068912.14	0.99924	1.2229e-29	2.22513e-29	0.000116333	1.18166e-10	0.000198605	8.52467e-11	0.000745781	0.0953077	1.63312e-10	0.984253	8.10629e-26	0.00280142	1.53073e-08	0.999941	0.0492303	3.93377e-24	6.96019e-41	0.201544	1.50985e-15	1.14833e-05	1.22804e-14	1	7.49499e-08	4.99196e-28	0.509565	1.72653e-18	0.847805	2.01878e-10	0.000581981
Fig5	FICD	protein_coding	ENSG00000198855.7	0.936981	6.94426e-05	1.58145e-05	0.115926	0.0755362	0.0730154	0.00987312	0.607509	0.589031	0.00418733	0.990029	6.4898e-06	0.0479401	0.00221783	0.999941	0.941918	1.98932e-15	1.80957e-16	0.254716	1.98997e-09	0.177439	1.83771e-12	1	8.14334e-07	2.26422e-13	0.840618	6.70906e-17	0.184288	1.00503e-13	0.962777
Fig5	HERPUD1	protein_coding	ENSG00000051108.15	0.205935	7.21946e-23	1.55042e-13	3.4181e-07	0.000100004	0.0099237	3.29205e-13	0.178372	0.187811	1.86256e-06	0.90224	2.18686e-17	0.000252094	4.10502e-09	0.942792	0.941361	4.95342e-46	7.54638e-48	5.87574e-11	2.11948e-11	9.64606e-12	9.20386e-42	1	6.55426e-09	1.9821e-43	0.0538716	1.45628e-29	0.000583163	4.23063e-26	0.0407158
Fig5	IRF4	protein_coding	ENSG00000137265.15	0.987983	4.47375e-10	9.15939e-10	9.05675e-05	0.106613	0.00020381	6.04065e-05	0.281466	0.98852	0.000116644	0.990029	2.79497e-08	0.00163987	0.000970973	0.999941	0.985309	2.00024e-09	3.83923e-09	0.000224215	0.133927	0.000383098	8.56034e-10	1	0.127434	1.64091e-09	0.0944877	0.00074401	0.305754	0.000454435	0.163641
Fig5	JAG2	protein_coding	ENSG00000184916.9	0.43972	0.000724066	2.66915e-07	0.958413	0.00132003	0.232664	0.186372	0.296648	1	0.00294001	0.990029	5.6717e-05	0.752665	0.0587575	0.935433	0.987818	0.00118657	0.00103022	0.738109	0.000570205	0.795171	0.012027	1	0.00901001	0.0103979	0.270895	5.70006e-07	0.494069	2.0594e-05	0.397982
Fig5	KISS1R	protein_coding	ENSG00000116014.10	0.0942377	1.14666e-26	8.07816e-40	6.15148e-12	0.000583627	2.23751e-21	1.22567e-16	0.138513	1	9.78944e-28	0.968305	1.24957e-32	4.81702e-15	6.35326e-21	0.5787	0.966977	1.52013e-32	4.46346e-34	7.21071e-17	0.000233857	2.46492e-17	1.23236e-31	1	0.000970707	4.17691e-33	0.0901644	7.68227e-28	7.07576e-11	8.94299e-27	0.164852
Fig5	MS4A1	protein_coding	ENSG00000156738.18	0.802967	0.480261	0.931843	0.0452396	0.322749	0.260414	0.013269	0.356654	0.840455	0.109499	0.824878	0.72657	0.58607	0.339521	0.999941	0.765663	0.000900568	2.90329e-05	0.109862	0.290609	0.0174493	0.0126507	1	0.694374	0.000786549	0.292417	0.138426	0.908959	0.45456	0.107293
Fig5	PAX5	protein_coding	ENSG00000196092.14	0.689307	0.133298	0.63462	0.0226197	0.601374	0.271947	0.0159465	0.749236	0.971124	0.21438	0.642005	0.96193	0.644604	0.571393	0.993896	0.872809	0.00214396	0.013718	0.0301479	0.68683	0.116847	0.000224121	1	0.421272	0.00204783	0.47331	0.0950242	0.458927	0.023193	0.810128
Fig5	PRDM1	protein_coding	ENSG00000057657.17	0.942768	7.04503e-09	6.45817e-08	0.000126815	0.197688	0.000781911	0.000135396	0.367948	0.98035	0.000701673	0.940875	4.0815e-06	0.00958997	0.00872862	0.994937	0.583861	1.536e-10	4.80575e-07	1.15878e-05	0.215951	0.00272012	6.24642e-09	1	0.487406	8.74724e-06	0.028591	0.00141489	0.263554	0.00923494	0.399051
Fig5	SDC1	protein_coding	ENSG00000115884.11	0.470773	8.97841e-07	0.00150517	0.00668769	0.122961	0.31205	0.00521647	0.306069	0.988196	0.270484	0.812123	0.00105657	0.267918	0.225421	0.999941	1	1.68894e-17	2.03002e-17	6.821e-07	0.00566317	8.48536e-07	6.60945e-14	1	0.101573	8.09313e-14	0.0169983	2.38085e-07	0.151074	4.34536e-05	0.0246707
Fig5	SORD	protein_coding	ENSG00000140263.15	0.707568	3.83483e-27	2.24404e-22	1.52361e-11	0.000954672	2.76981e-08	1.42185e-20	0.554575	0.100815	2.91979e-16	0.571928	2.03973e-18	5.34484e-06	6.68073e-13	0.968806	0.64143	1.3712e-24	1.51152e-29	2.15784e-11	0.00560088	6.83921e-15	5.20265e-26	1	0.00328402	5.1237e-31	0.372464	3.87229e-18	9.27933e-07	2.80737e-19	0.0887832
Fig5	TERT	protein_coding	ENSG00000164362.21	0.87956	3.49609e-05	0.000418061	0.000696753	0.719162	0.00692902	0.000485699	0.882992	1	0.00449587	0.786173	0.0145419	0.0938213	0.0714049	0.952815	0.491555	1.13152e-11	2.97319e-08	1.69338e-07	0.314792	0.000117708	1.83693e-12	1	0.23711	5.80363e-09	0.0194427	0.00015746	0.0537058	4.9092e-05	0.396896
Fig5	TRAP1	protein_coding	ENSG00000126602.11	0.371057	9.88482e-74	3.14864e-59	2.97878e-38	1.10576e-05	1.20715e-27	2.13799e-53	0.108602	0.130824	6.52048e-41	0.0138624	3.87904e-45	4.11902e-18	3.22793e-29	0.581794	0.996544	8.11425e-58	9.68652e-58	1.0698e-22	6.6868e-08	1.42036e-22	2.68546e-49	1	7.47063e-05	3.20629e-49	0.0129578	2.22615e-36	1.05375e-09	1.42875e-29	0.0196785
Fig5	TXNDC5	protein_coding	ENSG00000239264.9	0.735077	9.32145e-24	3.55022e-19	1.10482e-05	2.13494e-06	0.00123316	5.76604e-09	0.004581	0.439287	2.73646e-06	0.996365	1.15873e-21	0.00012272	1.04478e-07	0.999941	0.660479	6.6205e-69	5.02021e-78	2.21255e-29	8.16575e-08	2.68874e-35	2.99032e-48	1	0.0177259	1.07879e-55	0.0244328	6.56285e-46	1.3048e-14	2.06347e-29	0.00108781
Fig5	XBP1	protein_coding	ENSG00000100219.16	0.725958	3.58033e-20	6.39036e-16	9.5331e-05	1.05147e-05	0.00638731	6.84621e-09	0.0378592	0.268873	3.49373e-06	0.822174	4.00179e-14	0.0261381	3.79886e-05	0.999941	0.836087	1.14473e-31	3.99208e-35	2.4405e-15	0.00389427	1.10522e-17	1.16182e-28	1	0.0276187	6.56749e-32	5.27678e-06	9.09095e-10	0.031337	3.51689e-08	2.60518e-07
SF4	BACH2	protein_coding	ENSG00000112182.15	0.978929	0.17227	0.141535	0.945743	0.270034	0.899785	0.377926	0.903824	1	0.349021	0.940618	0.714473	0.529751	0.972239	0.897021	0.180526	0.00276869	6.23787e-08	0.464984	0.0800388	0.00245481	0.0961031	1	0.607808	3.85618e-05	0.785503	0.0186986	0.854058	0.304756	0.036234
SF4	CD2	protein_coding	ENSG00000116824.5	1.18324e-59	3.50015e-05	4.39784e-55	0.0936339	0.0710858	1.82395e-57	9.47329e-06	0.939078	0.0713609	1.61715e-54	2.43855e-07	0.13066	0.000221436	0.251523	2.35798e-52	5.01539e-209	0.000651942	1.54749e-187	0.0150699	0.658691	3.42612e-192	0.0092334	1	0.991655	5.44703e-192	3.2351e-05	0.365822	0.1748	0.106083	1.72904e-180
SF4	CD79A	protein_coding	ENSG00000105369.10	0.279317	4.21844e-70	9.19259e-54	7.48899e-16	9.51458e-18	1.04468e-08	2.28793e-32	1.32461e-05	0.0142456	1.38671e-21	0.215053	3.08766e-49	5.35303e-07	1.09061e-18	0.999941	0.956656	1.90868e-118	6.77438e-121	5.12972e-47	7.54744e-15	1.39005e-48	8.05655e-119	1	1.49957e-14	2.17763e-121	3.71225e-11	4.01386e-54	6.54765e-11	2.43233e-54	8.55592e-12
SF4	CD79B	protein_coding	ENSG00000007312.13	0.982648	4.21779e-06	8.15417e-06	0.490708	0.000958078	0.594609	0.000336422	0.760232	0.045689	0.000673698	0.869886	0.00162373	0.831311	0.0321149	0.894989	0.743488	0.0317115	0.00214973	0.988043	0.0577751	0.57542	0.137992	1	0.231627	0.0171036	0.858852	0.103595	0.849084	0.323185	0.554255
SF4	FOXO1	protein_coding	ENSG00000150907.10	0.999274	0.00124278	0.00130318	0.00412222	0.899822	0.00585461	0.178216	0.367188	0.343126	0.197664	0.977162	0.0174189	0.0495831	0.55014	0.993896	0.839951	9.2894e-12	1.0217e-09	1.46007e-09	0.746806	1.08006e-07	1.43458e-12	1	0.656966	1.88725e-10	0.0671131	6.88318e-05	0.00241523	2.35166e-05	0.292024
SF4	IGHA1	IG_C_gene	ENSG00000211895.5	0.969265	2.22917e-08	8.66944e-09	0.484583	2.38379e-05	0.437837	0.000952789	0.256379	0.0742898	0.000626647	1	1.68727e-08	0.485526	0.000913732	0.999941	0.216528	0.0182239	2.55392e-06	0.992171	0.0419593	0.0703691	0.0483134	1	0.115155	1.69276e-05	0.181839	1.0824e-05	0.164768	6.6548e-05	0.95284
SF4	IGHA2	IG_C_gene	ENSG00000211890.4	0.908386	0.000396077	0.0024624	0.567141	0.0153003	0.851135	0.058551	0.485048	0.405534	0.169316	1	0.000138856	0.459158	0.0332489	0.99437	0.781569	0.0896804	0.0130306	0.983463	0.160608	0.601708	0.0169719	1	0.0546058	0.00139727	0.428857	0.00255088	0.411151	0.000195215	0.858307
SF4	IGHG1	IG_C_gene	ENSG00000211896.7	0.9521	3.31552e-14	4.88611e-13	0.000922267	0.000559126	0.00393694	8.22104e-07	0.156051	0.361616	5.84735e-06	0.867637	9.15933e-10	0.067311	0.000578052	0.948842	0.891625	6.68484e-23	4.18251e-25	6.41297e-08	0.000496627	3.88646e-09	4.69494e-16	1	0.0800022	7.45902e-18	0.0178482	1.18703e-10	0.0627881	2.57298e-06	0.00617505
SF4	IGHG2	IG_C_gene	ENSG00000211893.4	0.959206	3.36787e-08	1.77993e-07	0.0784818	0.00263858	0.160471	0.000356065	0.374746	0.276184	0.0012582	0.956856	7.42018e-06	0.431763	0.0116515	0.999941	0.880794	1.58681e-15	2.008e-17	2.704e-05	0.00469385	2.58838e-06	5.15119e-14	1	0.0217575	8.57654e-16	0.0210711	3.71e-06	0.389444	2.9802e-05	0.0067535
SF4	IGHG3	IG_C_gene	ENSG00000211897.9	0.994734	4.92819e-18	6.66611e-18	0.00107946	6.93576e-06	0.00156118	2.04148e-08	0.0766316	0.147595	2.85364e-08	0.897991	3.6948e-13	0.063193	2.87291e-05	0.879563	0.706059	6.08173e-26	6.04936e-31	1.20285e-08	0.000107342	1.78663e-11	4.07837e-17	1	0.0791479	3.62853e-21	0.0544764	2.76618e-14	0.00876648	3.94658e-08	0.0053512
SF4	IGHM	IG_C_gene	ENSG00000211899.10	0.513286	1.37442e-21	2.84989e-15	0.00414022	1.06955e-08	0.213932	1.04781e-08	0.0144405	0.0656428	5.3788e-05	0.990029	5.83059e-19	0.0295462	4.41002e-07	0.967243	0.985256	6.81428e-39	2.38004e-39	5.65124e-07	2.95691e-12	4.30991e-07	4.19142e-31	1	7.07995e-08	1.8114e-31	0.798446	7.35843e-35	3.48257e-05	1.87876e-27	0.834541
SF4	IGKC	IG_C_gene	ENSG00000211592.8	0.72427	1.74048e-33	8.36167e-28	0.000162857	4.71751e-13	0.00948476	2.45935e-15	0.00552008	0.00696713	1.44073e-11	0.956171	4.84407e-28	0.00796075	1.03573e-11	0.999941	0.506546	6.90324e-43	1.56782e-52	6.25426e-11	6.24968e-10	7.73857e-16	1.27575e-32	1	2.40402e-05	4.33041e-41	0.281849	4.6081e-32	9.25128e-06	2.5929e-23	0.0228417
SF4	IGLC1	IG_C_gene	ENSG00000211675.2	0.85667	1.41499e-13	2.44509e-11	0.0186857	2.71078e-05	0.108214	1.24844e-06	0.184272	0.113669	4.31352e-05	0.990029	2.63245e-11	0.109915	4.54426e-05	0.999941	0.645656	1.07963e-14	5.19963e-19	0.00108046	0.000472679	1.00311e-05	5.85503e-13	1	0.00421229	5.56612e-17	0.844462	9.16232e-13	0.0113704	3.89447e-11	0.437972
SF4	IGLC2	IG_C_gene	ENSG00000211677.2	0.919487	7.24895e-12	1.88019e-10	0.0687993	2.4952e-05	0.190887	1.12804e-05	0.205123	0.0976414	0.000109207	0.994149	3.39644e-10	0.215501	0.000157997	0.999941	0.686423	2.00855e-13	3.64737e-17	0.00416738	0.000429408	9.56421e-05	3.45931e-10	1	0.0171663	1.96975e-13	0.948014	1.62469e-12	0.0153922	2.11409e-09	0.609651
SF4	IGLC3	IG_C_gene	ENSG00000211679.2	0.963218	0.00025655	0.000722123	0.423785	0.0231706	0.592355	0.0191163	0.638771	0.333565	0.0413137	1	0.00111205	0.645023	0.0521367	0.999941	0.898257	5.67528e-05	7.43359e-06	0.109854	0.0939078	0.0475946	0.000779954	1	0.305613	0.000135083	0.871876	0.000441259	0.328419	0.00436976	0.765225
SF4	MYC	protein_coding	ENSG00000136997.20	0.632052	1.25968e-164	4.28133e-152	7.41507e-170	0.82471	3.78092e-157	2.32683e-150	0.649529	0.32731	3.08073e-138	1.87379e-133	0.0189194	0.00939269	0.262947	7.05889e-122	0.000259709	6.20831e-263	4.61477e-218	6.53471e-267	0.895405	5.6923e-222	1.86134e-254	1	0.641514	7.84375e-210	3.10801e-225	0.0153591	0.0171772	0.0732776	1.36862e-181
SF4	RUNX1	protein_coding	ENSG00000159216.19	0.929919	5.12959e-13	1.12597e-11	0.0327422	2.11277e-05	0.0978142	0.00558779	0.00257059	0.780163	0.0207888	0.983433	1.4193e-10	0.186226	0.0497622	0.999941	0.693602	9.06999e-18	6.98761e-14	0.00858918	5.53652e-07	0.120346	7.52803e-10	1	0.0122872	4.35213e-07	0.040193	3.4219e-08	0.934796	0.0020183	0.353113
SF4	SREBF1	protein_coding	ENSG00000072310.17	0.21383	7.10082e-06	0.039258	8.81971e-05	0.81765	0.135198	0.0515043	0.174636	0.206242	0.996197	0.861089	0.00267592	0.0169923	0.537044	0.977641	0.284009	1.1054e-22	8.01608e-15	6.19934e-15	0.175561	1.41988e-08	6.46326e-23	1	0.186204	5.19038e-15	0.0792046	1.70138e-13	3.44979e-07	1.26269e-13	0.900388
SF4	TNFRSF13B	protein_coding	ENSG00000240505.9	0.785525	0.939042	0.471891	0.053653	0.0558123	0.309895	0.896559	0.988327	0.0926862	0.46022	0.976284	0.504848	0.290585	0.478224	0.999941	0.00361395	2.37907e-14	0.000775394	5.86276e-06	0.0254055	0.613659	1.16837e-11	1	0.167006	0.0115664	5.64512e-06	0.0365521	0.885727	0.20076	0.635756
SF4	TNFRSF17	protein_coding	ENSG00000048462.11	0.883931	1.59063e-10	6.873e-09	0.360479	2.19096e-06	0.688755	2.39827e-05	0.297156	0.0240681	0.000346274	1	1.50822e-09	0.554914	0.000129148	0.999941	0.731922	1.49485e-28	1.85692e-33	1.87191e-06	8.99497e-08	1.03656e-08	5.04503e-19	1	0.0021825	4.65676e-23	0.470134	6.28451e-22	0.00151438	9.08345e-14	0.198216
	5_8S_rRNA	rRNA	ENSG00000277739.1	1	0.504987	0.553687	1	1	1	1	1	1	1	1	0.649198	1	1	1	1	0.880712	0.440964	1	1	1	0.428739	1	1	0.831143	1	0.372303	1	1	1
	A1BG	protein_coding	ENSG00000121410.12	0.160084	9.28947e-05	0.199984	0.96539	0.000351056	0.0497695	5.66171e-05	0.965258	1	0.158981	0.989423	0.00139432	0.731621	0.0010044	0.650701	0.866445	0.00114535	0.00839192	0.155302	0.235133	0.394103	0.000347985	1	0.164953	0.00301705	0.441648	0.077763	0.85164	0.0378983	0.789655
	A1BG-AS1	lncRNA	ENSG00000268895.6	0.994869	0.199075	0.19199	0.906374	0.325907	0.908448	0.250114	0.984003	1	0.263074	0.94347	0.0187377	0.383824	0.032106	0.954809	0.698251	2.64225e-05	0.0020077	0.0301724	0.182246	0.264289	8.96444e-06	1	0.145268	0.000854729	0.10841	0.0934366	0.931998	0.0569369	0.567806
	A1CF	protein_coding	ENSG00000148584.15	1	0.155431	1	1	1	1	1	1	1	1	1	1	1	1	1	1	0.447607	0.477654	1	1	1	0.138725	1	1	1	1	1	1	1	1
	A2M	protein_coding	ENSG00000175899.15	0.80274	0.998385	0.573101	0.251076	0.298889	0.693331	0.935859	1	1	0.670631	1	0.955285	0.342539	0.994312	0.999941	0.719268	0.663144	0.811916	0.765369	0.489826	0.283747	0.982795	1	0.838796	0.44228	0.697458	0.917136	0.456368	0.569895	0.964305
	A2M-AS1	lncRNA	ENSG00000245105.4	1	1	1	1	1	1	1	1	1	1	1	1	1	1	1	1	1	1	1	1	1	1	1	1	1	1	1	1	1	1
	A2MP1	transcribed_unprocessed_pseudogene	ENSG00000256069.7	1	1	1	1	1	1	1	1	1	1	1	1	1	1	1	1	1	1	1	1	1	1	1	1	1	1	1	1	1	1
	A3GALT2	protein_coding	ENSG00000184389.9	1	1	1	1	1	1	1	1	1	1	1	1	1	1	1	1	1	1	1	1	1	1	1	1	1	1	1	1	1	1
	A4GALT	protein_coding	ENSG00000128274.17	1	0.500321	0.556037	0.792655	1	0.867465	0.292573	1	1	0.359119	1	0.630764	0.922332	0.405436	0.999941	0.227656	0.000579114	0.273591	0.000734297	0.962099	0.28549	0.00011363	1	0.891164	0.13262	0.268641	0.12474	0.179126	0.0517542	0.883121
	AAAS	protein_coding	ENSG00000094914.14	0.993031	0.790247	0.821273	0.406934	0.662735	0.478654	0.527177	0.907266	0.92104	0.580984	1	0.890592	0.536428	0.641171	0.999941	0.453444	0.000154037	0.0396041	0.00401336	0.687177	0.228133	7.19848e-07	1	0.207727	0.00132022	0.074451	0.2791	0.741552	0.0292373	0.737396
	AACS	protein_coding	ENSG00000081760.17	0.979784	0.912826	0.846748	0.874259	0.970445	0.835278	0.863936	0.986612	0.997442	0.815994	0.994149	0.86169	0.91666	0.912262	0.999941	0.459771	0.768443	0.361241	0.391263	0.662641	0.818939	0.333893	1	0.990473	0.799921	0.0824472	0.0819355	0.447092	0.337044	0.748581
	AADAT	protein_coding	ENSG00000109576.14	1	1	1	1	1	1	1	1	1	1	1	1	1	1	1	1	1	1	1	1	1	1	1	1	1	1	1	1	1	1
	AAGAB	protein_coding	ENSG00000103591.13	0.249666	1.80913e-07	0.00375009	0.00253462	0.124741	0.42724	0.00187822	0.301982	0.990782	0.384145	0.984253	7.64688e-06	0.0280898	0.0198135	0.810285	0.782932	0.0162614	0.119006	0.569392	0.172162	0.988263	0.946618	1	0.699678	0.622447	0.395934	0.376378	0.771	0.298671	0.83457
	AAK1	protein_coding	ENSG00000115977.19	0.826957	0.00146435	8.77317e-05	0.417753	0.0676927	0.170283	0.155975	0.421491	0.754631	0.0384539	0.990029	0.0100811	0.752218	0.388768	0.883459	0.894187	0.597169	0.886265	0.676262	0.977927	0.930549	0.780027	1	0.923827	0.968394	0.527559	0.789134	0.827688	0.623207	0.827137
	AAMDC	protein_coding	ENSG00000087884.14	0.962988	0.552184	0.428684	0.920092	0.513482	0.977922	0.519326	1	1	0.425932	1	0.65866	0.8537	0.631241	0.999941	0.66872	0.3102	0.935764	0.897223	0.26687	0.326131	0.712037	1	0.671968	0.669934	0.539814	0.0359408	0.627398	0.175712	0.198046
	AAMP	protein_coding	ENSG00000127837.10	0.907423	2.00092e-10	4.38864e-09	0.0126528	0.00190116	0.0551716	4.8758e-06	0.444992	0.202397	5.72844e-05	1	8.46362e-11	0.0118924	3.40052e-06	0.999941	0.329849	0.382515	0.544375	0.701663	0.791918	0.345378	0.38447	1	0.816719	0.545426	0.061799	0.224535	0.159455	0.229126	0.8172
	AANAT	protein_coding	ENSG00000129673.10	1	0.161821	0.0100898	0.853194	1	0.293569	0.840154	1	1	0.598664	0.96248	0.0197908	0.389949	0.70719	0.999941	0.956656	0.0188549	0.0490344	0.753312	1	0.897082	0.63082	1	1	0.801822	0.982106	0.017965	0.791826	0.625427	0.936281
	AAR2	protein_coding	ENSG00000131043.12	0.618219	5.24943e-08	4.46793e-05	0.000451259	0.196636	0.0373772	2.27632e-05	0.691647	0.74469	0.00453035	0.876055	4.97037e-05	0.0392738	0.00478017	0.999941	0.679569	1.55284e-10	1.52602e-07	0.00964408	0.00193338	0.144687	6.4662e-09	1	0.017509	3.28413e-06	0.297304	4.06632e-06	0.46528	6.70953e-05	0.842927
	AARD	protein_coding	ENSG00000205002.4	1	1	1	1	1	1	1	1	1	1	1	1	1	1	1	1	1	1	1	1	1	1	1	1	1	1	1	1	1	1
	AARS1	protein_coding	ENSG00000090861.17	0.872623	0.274844	0.100563	0.924579	0.414585	0.647066	0.556558	0.888505	0.746659	0.29584	1	0.214679	0.845165	0.47901	0.999941	0.799702	0.000245909	9.62692e-06	0.935616	0.00166361	0.569616	2.61527e-06	1	6.69787e-05	4.60728e-08	0.945605	0.000728855	0.988139	1.04507e-05	0.733621
	AARS2	protein_coding	ENSG00000124608.5	0.125936	0.00039891	0.413501	0.102199	0.175493	0.667373	8.64658e-05	0.911903	0.131721	0.241837	1	0.000244414	0.102481	6.17481e-05	0.237521	0.551216	0.103116	0.00220938	0.999798	0.137765	0.309537	0.150257	1	0.223913	0.00412196	0.925848	0.0659552	0.918146	0.101028	0.648796
	AARSD1	protein_coding	ENSG00000266967.7	0.313004	1.78259e-11	4.85236e-06	4.26355e-11	0.990437	1.23345e-05	7.83963e-10	0.910589	0.818078	7.65033e-05	0.621285	2.71329e-06	7.72351e-06	4.54957e-05	0.999941	0.712689	0.00211883	0.0450307	0.18643	0.24989	0.678386	0.0021927	1	0.283644	0.0456324	0.653506	0.0372908	0.692408	0.0386788	0.979065
	AASDH	protein_coding	ENSG00000157426.14	0.648089	0.0372535	0.000661736	0.791805	0.123411	0.217731	0.158199	0.862241	1	0.00909856	1	0.0337487	0.800318	0.157251	0.899508	0.632436	0.145726	0.737817	0.517171	0.0273643	0.0908171	0.393325	1	0.136842	0.939911	0.427795	0.00443008	0.838386	0.0291557	0.106543
	AASDHPPT	protein_coding	ENSG00000149313.11	0.769158	7.65591e-19	7.77027e-23	2.74835e-08	0.0111592	1.2398e-10	1.40934e-13	0.581308	0.280041	8.78858e-17	0.707081	1.60509e-12	0.000273426	3.03123e-08	0.292457	0.98207	7.69317e-10	1.70268e-09	4.56902e-05	0.170248	8.70984e-05	3.62696e-12	1	0.0466882	8.69075e-12	0.17217	8.77186e-05	0.0920059	2.36697e-06	0.289319
	AASS	protein_coding	ENSG00000008311.15	0.843112	0.775775	0.872128	0.430966	0.703542	0.84008	0.994019	1	1	0.668583	1	0.851882	0.539673	0.957999	0.999941	0.627366	0.886776	0.462644	0.283721	0.428665	0.91845	0.662906	1	0.659737	0.676594	0.740828	0.762394	0.737744	0.958599	0.879498
	AATBC	lncRNA	ENSG00000215458.8	0.564313	0.246475	0.0100913	0.968846	0.270115	0.338383	0.345272	1	1	0.0234668	0.977162	0.656218	0.585325	0.786898	0.502078	0.454014	0.877605	0.264272	0.661126	0.819025	0.533396	0.801699	1	0.549823	0.0881871	0.0448904	0.02338	0.133629	0.00410645	0.635836
	AATF	protein_coding	ENSG00000275700.5	0.493609	6.73919e-12	2.13736e-07	1.12761e-09	0.728353	1.4485e-05	2.02791e-10	0.926179	0.935705	3.59517e-06	0.969043	2.51042e-09	3.83419e-07	6.23048e-08	0.994937	0.942183	0.00499719	0.0130077	0.108396	0.50867	0.202657	0.00135332	1	0.360419	0.00392417	0.844272	0.0242731	0.351159	0.00819968	0.964477
	AATK	protein_coding	ENSG00000181409.14	1	0.0827619	0.837053	1	1	1	0.0653173	1	1	0.959167	1	0.594303	1	1	1	1	0.286698	0.378027	0.191828	1	0.2865	0.9487	1	1	0.935953	1	0.722615	1	0.551753	1
	ABALON	lncRNA	ENSG00000281376.1	1	0.876132	0.730839	0.876957	1	0.765777	0.656133	1	1	0.534082	1	0.961862	0.964377	0.762163	0.999941	0.386521	0.141809	0.936551	0.0430567	0.686812	0.751476	0.159081	1	0.68234	0.906017	0.0206058	0.224911	0.65512	0.207092	0.537194
	ABAT	protein_coding	ENSG00000183044.12	0.411964	0.298642	0.0046813	0.245616	0.0198043	0.857413	0.548341	0.232998	1	0.499674	0.955018	0.0446908	0.780341	0.931121	0.990938	0.523619	0.000150922	1.79677e-07	0.223449	0.0538382	0.0104781	0.00459703	1	0.324977	1.84323e-05	0.523288	0.0125211	0.867319	0.120139	0.102181
	ABCA1	protein_coding	ENSG00000165029.16	0.982573	0.00717703	0.0103265	0.0202505	0.887847	0.034698	0.829096	0.028337	0.0367886	0.796096	0.969613	0.0732007	0.162178	0.393649	0.996156	0.790208	3.33011e-20	1.4799e-17	2.96857e-10	0.0251994	3.24666e-08	6.28673e-19	1	0.0688332	2.34567e-16	0.0944877	4.11725e-12	0.000220204	4.40665e-11	0.415989
	ABCA10	protein_coding	ENSG00000154263.17	0.574525	8.88444e-06	0.0025145	0.0372121	0.0765217	0.485083	0.000773759	0.688978	1	0.0601939	0.978423	0.000237847	0.204761	0.0109898	0.999941	0.45848	0.109483	0.00138175	0.849173	0.290486	0.140829	0.276127	1	0.5722	0.00793677	0.520414	0.00698142	0.368754	0.0316736	0.90287
	ABCA11P	transcribed_processed_pseudogene	ENSG00000251595.7	0.95661	0.211044	0.314656	0.998342	0.252582	0.890982	0.753331	1	1	0.911085	0.962963	0.653962	0.560899	0.794499	0.999941	0.882608	0.0817446	0.0250547	0.26625	0.769992	0.124675	0.156688	1	0.933833	0.0555857	0.984109	0.083372	0.347917	0.161475	0.896411
	ABCA12	protein_coding	ENSG00000144452.15	1	0.126811	1	1	1	1	1	1	1	1	1	1	1	1	1	1	0.431251	0.286563	1	1	1	0.545604	1	1	1	1	1	1	1	1
	ABCA13	protein_coding	ENSG00000179869.15	1	1	1	1	1	1	1	1	1	1	1	1	1	1	1	1	1	1	1	1	1	1	1	1	1	1	1	1	1	1
	ABCA17P	transcribed_unitary_pseudogene	ENSG00000238098.9	1	0.717241	0.889849	1	1	1	1	1	1	1	1	0.34406	1	1	1	1	0.968824	0.619696	0.583242	1	1	0.767187	1	1	0.429495	1	0.932398	1	0.757825	1
	ABCA2	protein_coding	ENSG00000107331.17	0.860753	0.0573493	0.211383	0.0803557	0.968251	0.29652	0.134474	0.932449	0.908741	0.395602	0.732144	0.761146	0.826834	0.952568	0.939205	0.769909	0.000109417	0.0031798	0.00666079	0.566915	0.0713303	0.000379267	1	0.746689	0.00816145	0.187209	0.0906591	0.558365	0.163646	0.633587
	ABCA3	protein_coding	ENSG00000167972.14	0.922856	0.00913518	0.00233063	0.464593	0.1459	0.313932	0.000145476	0.615884	0.0280883	2.85091e-05	0.977162	0.000495038	0.17088	3.37588e-06	0.999941	0.582385	0.011741	0.000138154	0.98286	0.0205315	0.378756	3.64359e-06	1	2.16746e-05	3.60119e-09	0.339076	3.36215e-05	0.334502	3.44948e-10	0.943435
	ABCA4	protein_coding	ENSG00000198691.13	1	1	1	1	1	1	1	1	1	1	1	1	1	1	1	1	1	1	1	1	1	1	1	1	1	1	1	1	1	1
	ABCA5	protein_coding	ENSG00000154265.16	0.517344	2.16981e-19	1.60336e-13	4.00484e-09	0.020025	2.91693e-05	2.54192e-09	0.0743368	0.997758	1.84552e-05	0.99859	9.38091e-18	8.5076e-08	3.73962e-08	0.911934	0.769242	2.38651e-15	1.64069e-18	2.6843e-05	0.00507516	4.47866e-07	5.35577e-15	1	0.0100806	4.20824e-18	0.545401	2.73505e-11	0.005324	6.01326e-11	0.294374
	ABCA6	protein_coding	ENSG00000154262.13	0.396297	0.39345	0.592734	0.0326032	0.297624	0.668876	0.387484	1	1	0.673768	0.955018	0.956239	0.266477	0.92609	0.987689	0.95214	0.000172324	7.42871e-05	0.122848	0.119944	0.0878207	0.00448576	1	0.489731	0.0022262	0.909032	0.000807183	0.314643	0.0150153	0.867719
	ABCA7	protein_coding	ENSG00000064687.13	0.278625	2.77712e-30	4.12265e-20	3.41254e-06	6.25841e-09	0.0191444	1.42649e-20	0.301686	0.00192839	2.56933e-12	0.4762	7.64423e-20	0.0227744	4.62939e-12	0.999941	0.969669	3.62442e-18	1.98044e-17	0.000190543	6.36842e-05	0.000461607	1.59473e-12	1	0.0207047	6.52971e-12	0.495484	2.69321e-13	0.0270081	1.31923e-08	0.685675
	ABCA8	protein_coding	ENSG00000141338.14	1	1	1	1	1	1	1	1	1	1	1	1	1	1	1	1	1	1	1	1	1	1	1	1	1	1	1	1	1	1
	ABCA9	protein_coding	ENSG00000154258.17	0.993582	0.14723	0.161685	0.0702442	0.818599	0.0949889	0.249336	1	1	0.260826	0.981466	0.0320661	0.0165252	0.632864	0.993896	0.534143	0.0135843	0.294671	0.144253	0.5869	0.816628	0.00212511	1	0.344211	0.106806	0.843458	0.0584179	0.431772	0.0132915	0.734706
	ABCA9-AS1	lncRNA	ENSG00000231749.3	1	1	1	1	1	1	1	1	1	1	1	1	1	1	1	1	1	1	1	1	1	1	1	1	1	1	1	1	1	1
	ABCB1	protein_coding	ENSG00000085563.15	0.754964	0.139516	0.548803	0.578294	0.529688	0.948831	0.538478	0.752992	0.983496	0.966352	1	0.211619	0.728409	0.672358	0.996156	0.947614	0.475062	0.358176	0.157165	0.0292745	0.270044	0.964964	1	0.249838	0.907326	0.382613	0.0374239	0.902494	0.283943	0.611569
	ABCB10	protein_coding	ENSG00000135776.5	0.399606	9.59863e-06	0.0126525	0.0474707	0.0742421	0.770015	0.000245214	0.852672	0.31866	0.0820178	0.598636	0.020118	0.841159	0.110666	0.999941	0.30071	2.20431e-05	0.0379751	0.000278248	0.82871	0.135651	3.47908e-06	1	0.665684	0.0136063	0.0690013	0.143081	0.417167	0.0658073	0.864911
	ABCB11	protein_coding	ENSG00000073734.10	1	1	1	1	1	1	1	1	1	1	1	1	1	1	1	1	1	1	1	1	1	1	1	1	1	1	1	1	1	1
	ABCB4	protein_coding	ENSG00000005471.18	0.959031	0.00469846	0.0115547	0.0671928	0.524668	0.143957	0.0285563	1	1	0.0638317	0.994149	0.0010468	0.0283162	0.00896431	0.994868	0.962207	3.70237e-05	1.85697e-05	0.682474	0.00166205	0.601708	6.97911e-06	1	0.000828096	3.20229e-06	0.955167	0.000101561	0.840152	2.14661e-05	0.920791
	ABCB5	protein_coding	ENSG00000004846.16	1	1	1	1	1	1	1	1	1	1	1	1	1	1	1	1	1	1	1	1	1	1	1	1	1	1	1	1	1	1
	ABCB6	protein_coding	ENSG00000115657.14	0.95661	3.61783e-09	7.58157e-10	0.0170466	0.00625775	0.011158	0.000652811	0.191263	0.611518	0.00031149	0.381743	0.000742573	0.831959	0.325652	0.305648	0.902428	4.90958e-23	6.50234e-21	2.03805e-11	0.0197852	6.51394e-10	5.68763e-18	1	0.256315	4.18994e-16	1.46803e-06	6.15944e-05	0.417256	0.00572477	2.42495e-05
	ABCB7	protein_coding	ENSG00000131269.19	0.992151	1.73598e-07	1.23823e-07	0.000701562	0.229886	0.000840384	1.15794e-06	0.958154	0.411822	1.14333e-06	0.824012	0.000277728	0.0768172	0.00115429	0.781583	0.783721	5.79951e-07	3.75146e-05	0.00402058	0.16187	0.0451081	5.95671e-06	1	0.361712	0.000254701	0.527837	0.000197857	0.141148	0.0011664	0.921945
	ABCB8	protein_coding	ENSG00000197150.12	0.663533	0.000237229	9.15048e-07	0.607493	0.00805621	0.142928	0.165487	0.23009	0.598174	0.0124224	0.995337	0.00126557	0.855861	0.335258	0.772138	0.680674	0.00012794	8.53061e-07	0.236757	0.0480874	0.0314945	0.0435504	1	0.697731	0.00191711	0.545537	0.00992423	0.8627	0.400332	0.214046
	ABCB9	protein_coding	ENSG00000150967.18	0.551244	0.0103895	0.276546	0.417586	0.197852	0.852001	0.092529	0.795966	1	0.726551	0.969613	0.000667041	0.140219	0.0137632	0.4646	0.262539	0.057128	3.88878e-05	0.17303	0.824103	0.000508623	0.0274668	1	0.699412	9.25426e-06	0.447345	0.00125625	0.0142364	0.00040242	0.789655
	ABCC1	protein_coding	ENSG00000103222.19	0.775372	0.605945	0.194891	0.733142	0.393431	0.851259	0.707222	0.972287	0.544772	0.28645	0.977162	0.232641	0.892883	0.320245	0.999941	0.667786	0.391166	0.0607159	0.67113	0.828638	0.1939	0.236458	1	0.681187	0.0250636	0.398181	0.831283	0.697774	0.997748	0.112554
	ABCC10	protein_coding	ENSG00000124574.15	0.982187	0.0622992	0.0849322	0.262818	0.669911	0.358206	0.900753	0.311105	0.46828	0.965038	1	0.0488535	0.250794	0.839924	0.999941	0.850867	0.475214	0.841125	0.568975	0.970533	0.901795	0.742273	1	0.423792	0.414241	0.749934	0.892142	0.951008	0.407026	0.985636
	ABCC11	protein_coding	ENSG00000121270.15	1	0.537941	0.572223	1	1	1	1	1	1	1	1	0.0890492	1	1	1	1	0.262547	0.813718	0.911732	1	1	0.648614	1	1	0.815461	1	0.943982	1	0.564307	1
	ABCC12	protein_coding	ENSG00000140798.16	1	1	1	1	1	1	1	1	1	1	1	1	1	1	1	1	1	1	1	1	1	1	1	1	1	1	1	1	1	1
	ABCC2	protein_coding	ENSG00000023839.12	0.963218	0.00510755	0.00290212	0.0774664	0.550964	0.0657578	0.247257	0.465068	1	0.19835	0.593443	0.422535	0.94653	0.746589	0.50815	0.0674348	0.000169203	0.472021	0.000111589	0.911181	0.409149	7.5875e-07	1	0.630409	0.071819	0.422458	0.0257193	0.0304663	0.000663127	0.44028
	ABCC3	protein_coding	ENSG00000108846.16	1	1	1	1	1	1	1	1	1	1	1	1	1	1	1	1	1	1	1	1	1	1	1	1	1	1	1	1	1	1
	ABCC4	protein_coding	ENSG00000125257.16	0.160084	0.24176	0.000188238	0.508315	0.0576431	0.245214	0.229461	0.991264	1	0.000243186	0.822174	0.00718328	0.728012	0.00784943	0.959179	0.874385	0.0286222	0.00635317	0.98286	0.0512179	0.781799	0.796987	1	0.855192	0.50071	0.629117	0.00207448	0.652243	0.328684	0.910021
	ABCC5	protein_coding	ENSG00000114770.17	0.615176	0.00541249	3.58902e-05	0.183693	0.332663	0.0125714	0.0252233	0.907266	0.630202	0.000438609	0.853248	0.194759	0.902984	0.412067	0.26481	0.107469	0.306332	0.000126315	0.460653	0.915384	0.000665092	0.0103739	1	0.220503	4.73415e-08	0.499129	0.0296463	0.103451	0.000139813	0.453957
	ABCC6	protein_coding	ENSG00000091262.15	1	0.558321	0.702014	0.281859	1	0.990261	0.335171	1	1	0.961945	0.921239	0.813014	1	0.966219	0.999941	0.964927	0.973944	0.874842	0.977186	1	0.943348	0.292168	1	1	0.380591	0.823418	0.702029	1	0.573711	0.929845
	ABCC6P1	transcribed_unprocessed_pseudogene	ENSG00000256340.8	1	1	1	1	1	1	1	1	1	1	1	1	1	1	1	1	1	1	1	1	1	1	1	1	1	1	1	1	1	1
	ABCC6P2	transcribed_unprocessed_pseudogene	ENSG00000255277.3	1	1	1	1	1	1	1	1	1	1	1	1	1	1	1	1	1	1	1	1	1	1	1	1	1	1	1	1	1	1
	ABCC8	protein_coding	ENSG00000006071.15	1	0.0468623	1	1	1	1	1	1	1	1	1	1	1	1	1	1	0.970886	0.855926	1	1	1	0.872971	1	1	1	1	1	1	1	1
	ABCC9	protein_coding	ENSG00000069431.11	1	1	1	1	1	1	1	1	1	1	1	1	1	1	1	1	1	1	1	1	1	1	1	1	1	1	1	1	1	1
	ABCD1	protein_coding	ENSG00000101986.12	0.615373	0.00146047	0.0750365	0.0475443	0.47432	0.507396	2.73873e-05	0.691051	1	0.00587577	0.909393	0.0571077	0.444512	0.00374689	0.999941	0.144189	4.5337e-08	0.00784462	1.27777e-06	0.805959	0.0434548	2.84031e-09	1	0.598957	0.00173683	0.0468543	0.0106076	0.0785958	0.00239178	0.974313
	ABCD2	protein_coding	ENSG00000173208.4	0.914083	0.13127	0.281115	0.558344	0.0300632	0.377068	0.960915	0.32568	1	0.748896	0.996712	0.260463	0.403056	0.775384	0.999941	0.00058323	4.79166e-14	0.005018	9.41128e-11	0.579298	0.0889978	2.53516e-13	1	0.722534	0.00996323	8.67605e-09	0.376906	0.910987	0.491535	0.328864
	ABCD3	protein_coding	ENSG00000117528.14	0.113175	3.11448e-07	0.0261401	0.0508636	0.0129985	0.809171	0.00017861	0.615884	0.274514	0.350435	0.990029	5.71162e-06	0.191528	0.00184126	0.51895	0.0455706	0.378026	0.0643101	0.000873481	0.033737	0.798947	0.0109881	1	0.60956	0.768209	0.535686	0.977379	0.0599049	0.201077	0.264544
	ABCD4	protein_coding	ENSG00000119688.21	0.962095	6.31265e-06	1.9724e-06	0.127053	0.0203183	0.099862	0.028019	0.242133	0.741818	0.0174392	0.955018	2.95113e-08	0.0170183	0.00163551	0.994868	0.519289	0.000149562	0.0260371	0.0590639	0.2201	0.610262	0.000445177	1	0.357176	0.0500635	0.24439	0.0757216	0.859623	0.131657	0.913345
	ABCE1	protein_coding	ENSG00000164163.11	0.0583203	1.69356e-44	3.7257e-27	5.92226e-17	1.87747e-06	4.31095e-07	1.3637e-36	0.622701	0.00544751	6.82984e-21	0.0187972	1.71078e-23	2.2426e-05	1.17707e-17	0.993896	0.961911	1.02794e-17	1.48577e-18	2.13172e-09	0.073724	6.1974e-10	6.78444e-23	1	0.00408462	6.92875e-24	0.160292	2.89623e-10	0.000426199	3.71397e-14	0.165892
	ABCF1	protein_coding	ENSG00000204574.13	0.476965	9.699e-05	0.0297427	4.39618e-05	0.881479	0.0214074	0.000186412	0.986612	0.860771	0.0460992	0.977162	0.00237936	0.00169729	0.00435017	0.988417	0.310246	0.533095	0.373854	0.534261	0.970282	0.475294	0.567715	1	0.957998	0.345841	0.191601	0.390511	0.560671	0.368448	0.996864
	ABCF2	protein_coding	ENSG00000033050.9	0.286873	5.39027e-19	2.29842e-11	4.10129e-09	0.0245234	0.000341613	1.30595e-15	0.809516	0.203076	9.65102e-09	0.0292286	4.11828e-07	0.0439818	3.86237e-05	0.790538	0.666835	0.0292507	0.00106541	0.0634541	0.933472	0.0038886	6.5871e-05	1	0.185442	3.52044e-07	0.307758	0.608447	0.793953	0.0310174	0.0728953
	ABCF2-H2BE1	protein_coding	ENSG00000285292.1	0.911092	9.41874e-11	1.92821e-09	0.051197	0.000148767	0.157206	2.55201e-06	0.447641	0.0691815	3.03127e-05	0.950534	6.90643e-08	0.377631	0.000354522	0.999941	0.0832922	6.33223e-12	0.000108735	5.15651e-10	0.792197	0.00159995	1.11297e-12	1	0.698491	3.78075e-05	2.45896e-05	0.0923356	0.351785	0.0547415	0.2519
	ABCF2P1	processed_pseudogene	ENSG00000242159.1	1	1	1	1	1	1	1	1	1	1	1	1	1	1	1	1	1	1	1	1	1	1	1	1	1	1	1	1	1	1
	ABCF3	protein_coding	ENSG00000161204.11	0.974444	0.351472	0.445106	0.684836	0.728347	0.811979	0.182127	0.913191	0.557932	0.266267	0.901171	0.974866	0.695827	0.814364	0.935433	0.882608	0.24434	0.103983	0.493623	0.829497	0.281452	0.0543397	1	0.476134	0.0152616	0.737183	0.645175	0.913766	0.254358	0.612227
	ABCG1	protein_coding	ENSG00000160179.19	0.930642	0.41557	0.256886	0.243941	0.82156	0.160822	0.160369	0.0832109	1	0.319491	1	0.431117	0.285597	0.178569	0.999941	0.671189	1.08077e-17	1.2555e-15	4.45788e-15	0.692129	1.73146e-13	4.54071e-19	1	0.497313	1.21895e-16	0.000465197	3.10324e-07	5.39704e-05	2.44211e-08	0.000167379
	ABCG2	protein_coding	ENSG00000118777.12	1	0.231176	0.784269	0.561583	1	0.892877	0.109654	1	1	0.556099	0.809525	0.974624	1	0.814673	0.999941	0.555456	0.482811	0.765366	0.169992	1	0.82495	0.460062	1	1	0.780019	0.571066	0.940348	1	0.955302	0.932207
	ABCG4	protein_coding	ENSG00000172350.10	1	1	1	1	1	1	1	1	1	1	1	1	1	1	1	1	1	1	1	1	1	1	1	1	1	1	1	1	1	1
	ABCG5	protein_coding	ENSG00000138075.14	1	1	1	1	1	1	1	1	1	1	1	1	1	1	1	1	1	1	1	1	1	1	1	1	1	1	1	1	1	1
	ABCG8	protein_coding	ENSG00000143921.9	1	1	1	1	1	1	1	1	1	1	1	1	1	1	1	1	1	1	1	1	1	1	1	1	1	1	1	1	1	1
	ABHD1	protein_coding	ENSG00000143994.14	1	0.782536	0.277188	0.662612	1	0.419275	0.309836	1	1	0.756258	0.996712	0.990283	1	0.536201	0.845662	0.717221	0.140507	0.596548	0.660738	1	0.851429	0.39559	1	1	0.96885	0.866071	0.326694	1	0.680058	0.86413
	ABHD10	protein_coding	ENSG00000144827.9	0.883931	0.27737	0.553287	0.587982	0.728515	0.903591	0.642609	0.835433	0.963327	0.948641	1	0.219056	0.536826	0.567449	0.999941	0.985309	0.408716	0.385945	0.972425	0.539101	0.943348	0.860945	1	0.886861	0.907877	0.822447	0.218171	0.794637	0.889671	0.899769
	ABHD11	protein_coding	ENSG00000106077.18	0.957236	0.195632	0.302545	0.183629	0.970357	0.324393	0.362255	0.926387	1	0.529197	1	0.202701	0.215501	0.384574	0.999941	0.824338	0.00251432	0.000171888	0.118279	0.368365	0.027331	0.017724	1	0.719752	0.00190227	0.587616	0.0612084	0.647241	0.214058	0.389391
	ABHD11-AS1	transcribed_unitary_pseudogene	ENSG00000225969.2	1	0.0723399	0.789393	1	1	1	0.0660253	1	1	0.859038	1	0.167768	1	1	1	1	0.00145389	0.0246825	0.012073	1	0.114294	0.0223897	1	1	0.173271	1	0.329318	1	0.939077	1
	ABHD12	protein_coding	ENSG00000100997.20	0.411964	0.00199981	6.88883e-07	0.897305	0.00229449	0.253112	0.273314	0.313397	0.321767	0.00500363	1	0.0035347	0.84634	0.356643	0.610735	0.984008	1.25121e-11	3.10031e-11	0.00452559	0.00209653	0.00729501	8.45529e-07	1	0.208779	1.61018e-06	0.0332797	0.000312349	0.906341	0.0772408	0.0629403
	ABHD12B	protein_coding	ENSG00000131969.15	1	1	1	1	1	1	1	1	1	1	1	1	1	1	1	1	1	1	1	1	1	1	1	1	1	1	1	1	1	1
	ABHD13	protein_coding	ENSG00000139826.6	0.993996	0.0624381	0.0696753	0.15175	0.841328	0.192684	0.244579	0.841822	0.89635	0.282923	0.977162	0.283083	0.512521	0.64822	0.994937	0.389682	0.420037	0.00992769	0.965113	0.46778	0.193334	0.440465	1	0.526668	0.0108556	0.942172	0.356775	0.962705	0.376748	0.444832
	ABHD14A	protein_coding	ENSG00000248487.9	0.706585	0.737063	0.693976	0.441829	0.263829	0.0963106	0.782286	0.988418	0.374734	0.675547	1	0.629642	0.598133	0.682792	0.880024	0.878513	0.588749	0.332024	0.856623	0.517386	0.913401	0.478662	1	0.456976	0.245023	0.854337	0.394006	0.961229	0.303037	0.983883
	ABHD14A-ACY1	protein_coding	ENSG00000114786.16	1	0.0666752	0.182515	0.458923	1	0.776289	0.151767	1	1	0.362262	0.977162	0.292836	0.906077	0.499679	0.999941	0.604108	0.361617	0.951393	0.714628	0.767935	0.698771	0.71978	1	0.976542	0.601774	0.582044	0.955194	0.851304	0.746615	0.956452
	ABHD14B	protein_coding	ENSG00000114779.19	0.920223	7.49626e-07	6.40146e-06	0.00120116	0.270369	0.00677475	0.019692	0.151526	0.619755	0.06311	0.940875	0.000144477	0.0420129	0.221885	0.999941	0.421259	0.000235979	5.57719e-08	0.349776	0.0368123	0.0120347	0.107973	1	0.767525	0.000840969	0.991122	0.000359895	0.490145	0.136866	0.381731
	ABHD15	protein_coding	ENSG00000168792.5	0.957042	0.889575	0.981797	0.80818	0.938772	0.955812	0.543053	0.862858	0.829359	0.718289	1	0.798149	0.737958	0.464581	0.999941	0.118566	0.0488191	0.74141	0.0100397	0.672183	0.899476	0.02721	1	0.817392	0.872121	0.0303922	0.623736	0.999037	0.762151	0.948848
	ABHD16A	protein_coding	ENSG00000204427.12	0.845306	3.37346e-05	1.11511e-06	0.0897892	0.0690763	0.0235531	0.00582594	0.606352	0.56521	0.000653717	0.976851	6.30397e-07	0.0172692	0.00042509	0.999941	0.780814	7.99794e-11	1.8954e-08	3.29757e-05	0.110954	0.00116299	1.90579e-09	1	0.284146	2.97619e-07	0.0353622	0.000786367	0.336214	0.00434533	0.248633
	ABHD16B	protein_coding	ENSG00000183260.7	1	0.538452	0.329935	0.700434	1	0.519297	0.820785	1	1	0.614444	0.994149	0.815758	0.959932	0.951886	0.983167	0.553565	0.225737	0.958427	0.766403	0.555513	0.577805	0.0851824	1	0.337278	0.665199	0.75569	0.5928	0.945986	0.319393	0.81907
	ABHD17A	protein_coding	ENSG00000129968.16	0.961797	0.00713956	0.0157874	0.975666	0.0172041	0.929968	0.0672883	0.807618	0.168226	0.125741	0.907335	0.16124	0.431108	0.521054	0.963155	0.870794	0.00472705	0.0257739	0.00790631	0.997801	0.0407151	0.000194901	1	0.642296	0.00176466	0.728424	0.0469205	0.0961466	0.00407026	0.964779
	ABHD17AP1	unprocessed_pseudogene	ENSG00000198658.4	1	0.393175	0.861134	1	1	1	0.350155	1	1	0.815638	1	0.398904	1	1	1	1	0.105875	0.288842	0.434451	1	0.761083	0.35404	1	1	0.677512	1	0.353203	1	0.762569	1
	ABHD17AP3	unprocessed_pseudogene	ENSG00000250536.1	1	1	1	1	1	1	1	1	1	1	1	1	1	1	1	1	1	1	1	1	1	1	1	1	1	1	1	1	1	1
	ABHD17AP4	processed_pseudogene	ENSG00000229107.2	1	0.146364	0.419524	1	1	1	1	1	1	1	1	0.0496977	1	1	1	1	0.833419	0.38594	0.857747	1	1	0.89018	1	1	0.675097	1	0.935853	1	0.823691	1
	ABHD17AP5	processed_pseudogene	ENSG00000263366.2	1	0.0632106	0.308778	0.706783	1	0.882963	0.379279	1	1	0.862236	0.936208	0.440895	1	0.980999	0.999941	0.686396	0.0183213	0.209066	0.0105039	1	0.144609	9.35663e-05	1	1	0.00338229	0.259425	0.599726	1	0.0299397	0.802357
	ABHD17AP6	unprocessed_pseudogene	ENSG00000226981.2	1	0.121111	0.199936	1	1	1	0.329144	1	1	0.492599	1	0.214679	1	1	1	1	0.396733	0.976896	0.914299	1	0.592479	0.492442	1	1	0.938191	0.999884	0.438712	1	0.53421	0.699903
	ABHD17B	protein_coding	ENSG00000107362.14	0.805399	0.13514	0.0210656	0.690181	0.412502	0.322793	0.267313	0.929465	0.662665	0.0674133	0.994303	0.29088	0.940429	0.494754	0.8948	0.283614	0.0472628	3.62662e-05	0.950803	0.0579203	0.122151	0.279669	1	0.343247	0.00142843	0.643295	0.00408227	0.690268	0.0555332	0.631783
	ABHD17C	protein_coding	ENSG00000136379.12	0.814837	0.010764	0.079314	0.640033	0.0923326	0.967124	0.135315	0.715875	1	0.460954	0.955601	0.127257	0.878786	0.567858	0.999941	0.712689	0.108081	0.00997903	0.976129	0.147789	0.542325	0.290692	1	0.394285	0.0452594	0.456483	0.00400522	0.467569	0.022262	0.930839
	ABHD18	protein_coding	ENSG00000164074.15	0.978743	0.753383	0.833206	0.431622	0.721248	0.548711	0.474189	0.899238	0.965948	0.576604	0.784893	0.387425	0.753869	0.675144	0.81812	0.983139	0.924402	0.877335	0.708273	0.819339	0.676577	0.415729	1	0.837219	0.377779	0.618748	0.415575	0.336269	0.0954074	0.765436
	ABHD2	protein_coding	ENSG00000140526.18	0.486588	0.505957	0.0292313	0.594109	0.948856	0.0606321	0.303178	0.223063	0.173975	0.881051	0.963615	0.147442	0.228008	0.789307	0.999941	0.377287	0.0306233	0.669405	0.212007	0.645025	0.926123	0.152028	1	0.974377	0.954641	0.258058	0.690326	0.945653	0.963492	1
	ABHD3	protein_coding	ENSG00000158201.10	0.844692	1.40162e-11	1.75058e-09	0.00132099	0.00600192	0.0164968	0.00011508	0.0989312	0.783644	0.00209495	1	4.53835e-12	0.00106105	7.21243e-05	0.983167	0.366869	1.6583e-14	1.01774e-21	0.000313162	0.0015768	3.85908e-08	1.36323e-09	1	0.119556	1.71068e-15	0.276572	9.18352e-09	0.119172	3.69846e-05	0.00770092
	ABHD4	protein_coding	ENSG00000100439.10	0.373781	2.62337e-16	5.89205e-10	6.56649e-08	0.0430168	0.000877282	7.80997e-09	0.223063	0.89635	0.000183631	0.902519	7.12999e-12	7.01445e-05	1.09762e-05	0.999941	0.814314	0.000104012	0.001824	0.00818897	0.530778	0.0595361	3.30345e-07	1	0.119661	1.40068e-05	0.597965	0.00609196	0.163023	7.44494e-05	0.93678
	ABHD5	protein_coding	ENSG00000011198.10	0.824196	0.0347726	0.17462	0.138346	0.740925	0.467724	0.0341198	0.991264	0.761607	0.180495	0.915668	0.359137	0.702206	0.352493	0.999941	0.597996	0.593423	0.71485	0.708647	0.953752	0.687743	0.944452	1	0.830329	0.380287	0.724966	0.993193	0.955591	0.696137	0.872802
	ABHD6	protein_coding	ENSG00000163686.15	0.963218	0.001759	0.000749229	0.614132	0.0283745	0.538852	0.0121719	0.886357	1	0.00712755	0.990029	0.0134196	0.960907	0.06592	0.988424	0.377251	0.603108	0.379171	0.538661	0.924219	0.540401	0.680521	1	0.887952	0.319613	0.138143	0.224208	0.43394	0.185802	0.912191
	ABHD8	protein_coding	ENSG00000127220.6	0.728154	1.30571e-19	1.48751e-15	0.000471681	2.56107e-06	0.0191464	1.57522e-12	0.372503	0.0174494	2.69393e-09	0.952402	1.50205e-15	0.0190708	2.87068e-09	1	0.960609	2.56147e-07	8.73773e-07	0.00533674	0.111211	0.0116564	1.07932e-07	1	0.103939	3.82515e-07	0.340646	0.000666503	0.324976	0.000373578	0.536338
	ABI1	protein_coding	ENSG00000136754.17	0.75234	0.653239	0.196957	0.0773999	0.288986	0.00924928	0.129933	0.638771	0.908348	0.0162227	0.994149	0.405889	0.0339409	0.0534679	0.999941	0.706588	0.514555	0.92652	0.898885	0.486523	0.390182	0.194311	1	0.409497	0.0218049	0.0580245	0.13687	0.0223715	6.14068e-05	0.413731
	ABI1P1	unprocessed_pseudogene	ENSG00000271484.1	1	1	1	1	1	1	1	1	1	1	1	1	1	1	1	1	1	1	1	1	1	1	1	1	1	1	1	1	1	1
	ABI2	protein_coding	ENSG00000138443.17	0.889038	0.683123	0.969	0.344895	0.699964	0.660851	0.471625	0.929258	0.911593	0.78948	0.747095	0.419602	0.802879	0.640785	0.915327	0.161497	0.692091	0.0961628	0.907116	0.87218	0.0664742	0.966917	1	0.906391	0.0213961	0.405601	0.539456	0.493323	0.243642	0.678839
	ABI3	protein_coding	ENSG00000108798.9	0.891446	0.0115353	0.00237168	0.638147	0.10073	0.416902	0.149316	0.710143	0.542186	0.0602104	0.940445	0.168268	0.818036	0.661901	0.768261	0.0549717	0.0562858	0.472916	6.62882e-06	0.0319576	0.221145	0.00204019	1	0.323767	0.923659	0.00106243	0.111801	0.742877	0.585769	0.729788
	ABI3BP	protein_coding	ENSG00000154175.18	1	0.794504	0.296858	1	1	1	1	1	1	1	1	0.840082	1	1	1	1	0.465498	0.626413	0.597294	1	1	0.832114	1	1	0.962164	1	0.131849	1	0.362082	1
	ABITRAM	protein_coding	ENSG00000119328.12	0.565749	6.76998e-12	3.61396e-08	1.88309e-05	0.0533745	0.00545935	3.04564e-08	0.630598	1	4.13427e-05	0.82696	5.4648e-08	0.00692606	5.60643e-05	0.999941	0.633309	0.274588	0.0238088	0.453447	0.887149	0.0705742	0.01206	1	0.222321	0.000182591	0.933694	0.414482	0.677053	0.0246694	0.51759
	ABL1	protein_coding	ENSG00000097007.19	0.873495	0.00434523	0.0271253	0.511177	0.0879813	0.863884	0.0553389	0.775237	0.43285	0.202156	1	0.00851448	0.651213	0.0920569	0.999941	0.53324	0.321036	0.0177631	0.440402	0.946991	0.0416269	0.307409	1	0.943047	0.0160721	0.654847	0.075973	0.184374	0.0718256	0.871076
	ABL2	protein_coding	ENSG00000143322.21	0.458815	0.784216	0.336111	0.174809	0.379062	0.990463	0.689134	0.972287	0.532198	0.45151	0.999501	0.967353	0.343063	0.885541	0.874944	0.100357	0.00119712	0.638191	0.021066	0.675275	0.973795	0.0350249	1	0.887852	0.795081	0.580358	0.0386001	0.293148	0.319126	0.381319
	ABLIM1	protein_coding	ENSG00000099204.20	0.0296134	0.000161034	0.67918	0.0011402	0.833307	0.913833	0.0694796	0.357349	0.389152	0.37953	0.998531	0.000786852	0.005959	0.158356	0.163828	0.168166	2.00855e-13	2.08952e-06	0.0717139	3.56021e-06	0.897985	6.01821e-13	1	1.56267e-05	4.33055e-06	0.792083	2.9966e-11	0.317647	8.77431e-11	0.328335
	ABLIM2	protein_coding	ENSG00000163995.20	1	0.688121	0.220717	0.484051	1	0.428877	0.924476	1	1	0.13452	0.926218	0.697475	1	0.480152	0.960299	0.940215	0.347619	0.522333	0.815112	1	0.964448	0.641879	1	1	0.829088	0.949503	0.327343	1	0.593797	0.891168
	ABLIM3	protein_coding	ENSG00000173210.20	1	0.0154342	0.491721	1	1	1	1	1	1	1	1	1	1	1	1	1	0.0549846	0.208276	1	1	1	0.38589	1	1	0.764902	1	0.943574	1	1	1
	ABO	protein_coding	ENSG00000175164.15	1	1	1	1	1	1	1	1	1	1	1	1	1	1	1	1	1	1	1	1	1	1	1	1	1	1	1	1	1	1
	ABR	protein_coding	ENSG00000159842.15	0.56158	0.692625	0.0934951	0.389839	0.205683	0.887706	0.745228	0.702325	0.745151	0.524958	0.984253	0.331212	0.801549	0.902633	0.999941	0.176505	0.00103652	0.418607	0.000269215	0.78993	0.248256	1.10877e-06	1	0.574663	0.0210811	0.145997	0.320917	0.231887	0.0123973	0.947573
	ABRA	protein_coding	ENSG00000174429.4	1	0.949363	0.630897	1	1	1	1	1	1	1	1	0.726403	1	1	1	1	0.229127	0.841789	0.683296	1	1	0.572727	1	1	0.379185	1	0.926438	1	0.674913	1
	ABRACL	protein_coding	ENSG00000146386.8	0.602946	0.0688311	0.583959	0.00096339	0.269745	0.067305	0.133171	0.951625	0.247286	0.771541	1	0.0444604	0.000683143	0.0966212	0.781583	0.926852	0.00562293	0.0178885	0.519839	0.000514833	0.37187	0.707148	1	0.343247	0.915402	0.881111	0.0212562	0.449574	0.939028	0.995197
	ABRAXAS1	protein_coding	ENSG00000163322.14	0.835182	0.0046803	0.000438494	0.794033	0.0288959	0.456902	0.129641	0.622701	1	0.0328606	1	0.00387712	0.772142	0.120082	0.999941	0.376823	0.148896	0.00118104	0.584854	0.589702	0.0305609	0.319436	1	0.846983	0.00553022	0.896735	0.0858993	0.520575	0.212368	0.484303
	ABRAXAS2	protein_coding	ENSG00000165660.8	0.805399	0.00354423	0.000159176	0.739676	0.0276247	0.358803	0.0445851	0.787027	0.234669	0.00530724	0.968305	0.04298	0.848114	0.251933	0.727789	0.784427	0.0262845	0.171951	0.622119	0.17911	0.968938	0.0323531	1	0.236459	0.195924	0.221649	0.73722	0.482685	0.78716	0.663937
	ABT1	protein_coding	ENSG00000146109.5	0.155775	6.00639e-08	0.00591053	1.75849e-05	0.544347	0.103697	1.24836e-06	0.913191	0.818551	0.029103	0.940831	1.81156e-05	0.00211073	0.000235371	0.82871	0.424798	0.271394	0.00506931	0.668208	0.116984	0.472292	0.29931	1	0.155457	0.00601567	0.0413202	6.12132e-05	0.110116	7.90036e-05	0.660013
	ABT1P1	processed_pseudogene	ENSG00000250496.2	1	1	1	1	1	1	1	1	1	1	1	1	1	1	1	1	1	1	1	1	1	1	1	1	1	1	1	1	1	1
	ABTB1	protein_coding	ENSG00000114626.18	0.595756	1.58901e-26	3.24557e-20	4.10347e-05	1.5261e-08	0.00967579	7.52287e-21	0.653946	0.000243301	3.46878e-15	0.946151	1.34349e-21	0.00376829	2.40061e-16	0.999941	0.958039	6.40699e-05	2.83825e-05	0.80164	0.00124297	0.704984	7.29302e-05	1	0.00223196	3.19413e-05	0.683471	1.6668e-06	0.482954	2.02741e-06	0.85258
	ABTB2	protein_coding	ENSG00000166016.6	0.7995	0.0108017	0.0923022	0.853344	0.00907978	0.456338	0.157514	0.688847	1	0.536192	0.984253	0.0736106	0.512111	0.469154	0.999941	0.905543	0.315822	0.166176	0.318075	0.964615	0.181373	0.405617	1	0.906407	0.22466	0.799992	0.660463	0.708685	0.767683	0.707517
	AC000032.1	lncRNA	ENSG00000260246.1	1	1	1	1	1	1	1	1	1	1	1	1	1	1	1	1	1	1	1	1	1	1	1	1	1	1	1	1	1	1
	AC000036.1	lncRNA	ENSG00000225929.1	1	1	1	1	1	1	1	1	1	1	1	1	1	1	1	1	1	1	1	1	1	1	1	1	1	1	1	1	1	1
	AC000041.1	unprocessed_pseudogene	ENSG00000242156.1	1	1	1	1	1	1	1	1	1	1	1	1	1	1	1	1	1	1	1	1	1	1	1	1	1	1	1	1	1	1
	AC000065.1	lncRNA	ENSG00000286742.1	1	0.0590932	0.186033	0.120993	1	0.349319	0.400167	1	1	0.732216	0.96248	0.00511033	1	0.102102	0.805683	0.591054	0.0595261	0.00441244	0.669203	1	0.154311	0.116761	1	1	0.0097994	0.894439	0.0272887	1	0.0609084	0.716726
	AC000065.2	lncRNA	ENSG00000287932.1	1	0.83197	1	1	1	1	1	1	1	1	1	1	1	1	1	1	0.0623245	0.169025	1	1	1	0.142611	1	1	1	1	1	1	1	1
	AC000068.1	lncRNA	ENSG00000185065.6	0.970893	0.0316132	0.0516139	0.0766923	0.879087	0.135414	0.122174	1	1	0.188887	0.98813	0.146942	0.294915	0.377212	0.999941	0.978506	0.0549846	0.043256	0.974248	0.0985571	0.924375	0.0186561	1	0.0506216	0.0138314	0.717423	0.27535	0.738997	0.135037	0.75889
	AC000068.2	lncRNA	ENSG00000273212.1	1	0.169074	0.767787	1	1	1	0.0314439	1	1	0.297796	1	0.331212	1	1	1	1	0.277506	0.207253	0.625024	1	0.528597	0.60989	1	1	0.496329	0.939164	0.225247	1	0.525207	0.997788
	AC000068.3	lncRNA	ENSG00000273300.1	1	0.766276	0.601347	0.467254	1	0.371764	0.366108	1	1	0.266267	0.990029	0.432881	0.236653	0.154061	0.999941	0.91343	0.205032	0.104918	0.92454	0.363614	0.738532	0.755994	1	0.911556	0.539087	0.944403	0.317766	0.994122	0.890638	0.854156
	AC000072.1	lncRNA	ENSG00000286367.1	1	1	1	1	1	1	1	1	1	1	1	1	1	1	1	1	1	1	1	1	1	1	1	1	1	1	1	1	1	1
	AC000078.1	processed_pseudogene	ENSG00000232926.1	1	0.661871	0.681271	1	1	1	0.958803	1	1	0.351908	1	0.852264	1	1	1	1	0.0129354	0.922613	0.0171632	1	0.966606	0.00371974	1	1	0.764145	0.103298	0.762394	1	0.425803	0.844643
	AC000082.1	lncRNA	ENSG00000287652.1	1	1	1	1	1	1	1	1	1	1	1	1	1	1	1	1	1	1	1	1	1	1	1	1	1	1	1	1	1	1
	AC000085.1	lncRNA	ENSG00000287146.1	1	1	1	1	1	1	1	1	1	1	1	1	1	1	1	1	1	1	1	1	1	1	1	1	1	1	1	1	1	1
	AC000089.1	processed_pseudogene	ENSG00000235776.2	1	1	1	1	1	1	1	1	1	1	1	1	1	1	1	1	1	1	1	1	1	1	1	1	1	1	1	1	1	1
	AC000093.1	protein_coding	ENSG00000284874.1	1	1	0.182658	1	1	1	0.638081	1	1	0.638886	1	0.42759	1	1	1	1	0.381102	0.342816	0.888089	1	0.949045	0.825856	1	1	0.766721	1	0.315037	1	0.726163	1
	AC000095.1	processed_pseudogene	ENSG00000270393.1	1	0.958794	0.644022	1	1	1	1	1	1	1	1	0.755305	1	1	1	1	0.147348	0.317661	1	1	1	0.280527	1	1	0.505285	1	0.843017	1	1	1
	AC000095.3	polymorphic_pseudogene	ENSG00000286025.1	1	0.869767	0.805613	0.372659	1	0.752079	0.902301	1	1	0.577304	0.984253	0.770096	1	0.529442	0.999941	0.770811	0.779358	0.337569	0.994218	1	0.596533	0.771768	1	1	0.765641	0.706242	0.816822	1	0.368649	0.445773
	AC000120.2	lncRNA	ENSG00000243107.1	0.748681	0.127557	0.0114713	0.175377	0.960333	0.0277869	0.0506253	1	1	0.00387164	0.990029	0.0302203	0.0613573	0.010601	0.999941	0.522457	0.0991909	0.801806	0.134116	0.98636	0.850449	0.0456028	1	0.863998	0.605234	0.993203	0.106907	0.197504	0.0494301	0.488894
	AC000120.3	protein_coding	ENSG00000285772.1	1	1	1	1	1	1	1	1	1	1	1	1	1	1	1	1	1	1	1	1	1	1	1	1	1	1	1	1	1	1
	AC000120.4	protein_coding	ENSG00000285953.1	1	0.396336	0.728098	0.817158	1	0.911067	0.366742	1	1	0.170871	0.990029	0.76661	0.887079	0.153406	0.999941	0.834302	0.969427	0.688231	0.77541	1	0.456797	0.993013	1	1	0.644053	0.997801	0.970216	0.847805	0.999421	0.833071
	AC000123.1	lncRNA	ENSG00000224138.1	1	0.479885	0.270612	1	1	1	0.599448	1	1	0.393066	1	0.536536	1	1	1	1	0.875363	0.715539	0.983146	1	0.647811	0.436042	1	1	0.872483	1	0.434887	1	0.878492	1
	AC000123.2	TEC	ENSG00000279265.1	1	0.987025	0.889969	0.86718	1	0.758411	0.846917	1	1	0.724626	1	0.897245	0.965455	0.947246	0.999941	0.752999	0.997245	0.497921	0.720359	1	0.849954	0.957765	1	1	0.540103	0.424587	0.26115	0.65679	0.297023	0.878061
	AC000123.3	TEC	ENSG00000280347.1	0.932309	0.271724	0.45131	0.657664	0.655101	0.883022	0.495765	0.914465	1	0.72652	1	0.381298	0.807283	0.63912	0.999941	0.797936	0.955694	0.53388	0.619816	0.615918	0.988911	0.371743	1	0.86547	0.820998	0.481169	0.298543	0.815606	0.938441	0.88158
	AC000124.1	lncRNA	ENSG00000226770.1	1	1	1	1	1	1	1	1	1	1	1	1	1	1	1	1	1	1	1	1	1	1	1	1	1	1	1	1	1	1
	AC000374.1	processed_pseudogene	ENSG00000227249.1	1	1	1	1	1	1	1	1	1	1	1	1	1	1	1	1	1	1	1	1	1	1	1	1	1	1	1	1	1	1
	AC000403.1	lncRNA	ENSG00000278727.1	1	1	1	1	1	1	1	1	1	1	1	1	1	1	1	1	1	1	1	1	1	1	1	1	1	1	1	1	1	1
	AC001226.1	lncRNA	ENSG00000274898.1	1	1	1	1	1	1	1	1	1	1	1	1	1	1	1	1	1	1	1	1	1	1	1	1	1	1	1	1	1	1
	AC001226.2	protein_coding	ENSG00000283208.2	0.399606	0.429188	0.577457	0.344895	0.921387	0.734226	0.511388	1	1	0.531884	0.956856	0.957894	0.874922	0.984841	0.983167	0.477178	0.266664	0.00924296	0.703895	0.657766	0.0904827	0.375363	1	0.802315	0.0176453	0.940247	0.402426	0.874263	0.525559	0.373501
	AC002044.2	TEC	ENSG00000279591.1	1	1	1	1	1	1	1	1	1	1	1	1	1	1	1	1	1	1	1	1	1	1	1	1	1	1	1	1	1	1
	AC002056.1	processed_pseudogene	ENSG00000213683.4	1	1	1	1	1	1	1	1	1	1	1	1	1	1	1	1	1	1	1	1	1	1	1	1	1	1	1	1	1	1
	AC002057.2	lncRNA	ENSG00000287702.1	1	1	1	1	1	1	1	1	1	1	1	1	1	1	1	1	1	1	1	1	1	1	1	1	1	1	1	1	1	1
	AC002059.1	lncRNA	ENSG00000273216.1	1	0.870978	0.74551	1	1	1	1	1	1	1	1	0.820799	1	1	1	1	0.797366	0.78761	1	1	1	0.721076	1	1	0.8579	1	0.940363	1	1	1
	AC002059.3	transcribed_unprocessed_pseudogene	ENSG00000285697.1	1	1	1	1	1	1	1	1	1	1	1	1	1	1	1	1	1	1	1	1	1	1	1	1	1	1	1	1	1	1
	AC002064.1	lncRNA	ENSG00000225498.1	1	1	1	1	1	1	1	1	1	1	1	1	1	1	1	1	1	1	1	1	1	1	1	1	1	1	1	1	1	1
	AC002064.3	TEC	ENSG00000280440.1	1	1	1	1	1	1	1	1	1	1	1	1	1	1	1	1	1	1	1	1	1	1	1	1	1	1	1	1	1	1
	AC002066.1	lncRNA	ENSG00000237813.4	1	1	1	1	1	1	1	1	1	1	1	1	1	1	1	1	1	1	1	1	1	1	1	1	1	1	1	1	1	1
	AC002069.2	lncRNA	ENSG00000233420.2	1	1	1	1	1	1	1	1	1	1	1	1	1	1	1	1	1	1	1	1	1	1	1	1	1	1	1	1	1	1
	AC002070.1	lncRNA	ENSG00000248636.7	1	1	1	1	1	1	1	1	1	1	1	1	1	1	1	1	1	1	1	1	1	1	1	1	1	1	1	1	1	1
	AC002074.1	lncRNA	ENSG00000285090.1	1	1	1	1	1	1	1	1	1	1	1	1	1	1	1	1	1	1	1	1	1	1	1	1	1	1	1	1	1	1
	AC002075.2	processed_pseudogene	ENSG00000237729.2	1	1	1	1	1	1	1	1	1	1	1	1	1	1	1	1	1	1	1	1	1	1	1	1	1	1	1	1	1	1
	AC002091.1	lncRNA	ENSG00000265975.1	1	0.566729	0.424176	1	1	1	1	1	1	1	1	0.159773	1	1	1	1	0.767229	0.983575	0.977932	1	1	0.555104	1	1	0.362848	1	0.935853	1	0.437462	1
	AC002091.2	lncRNA	ENSG00000266389.1	1	0.227775	0.154845	1	1	1	0.335518	1	1	0.263435	1	0.365131	1	1	1	1	0.945307	0.512447	0.587834	1	0.275454	0.870128	1	1	0.438419	1	0.856386	1	0.780793	1
	AC002094.1	lncRNA	ENSG00000258924.4	1	0.55996	0.0072058	0.911161	1	0.105307	0.923854	1	1	0.0451868	1	0.455602	1	0.821257	0.576622	0.917347	0.804975	0.990369	0.0114413	1	0.0339044	0.88544	1	1	0.926674	0.902645	0.985293	1	0.964162	0.989429
	AC002094.3	protein_coding	ENSG00000273171.1	1	1	1	1	1	1	1	1	1	1	1	1	1	1	1	1	1	1	1	1	1	1	1	1	1	1	1	1	1	1
	AC002094.4	lncRNA	ENSG00000277450.1	1	1	1	1	1	1	1	1	1	1	1	1	1	1	1	1	1	1	1	1	1	1	1	1	1	1	1	1	1	1
	AC002094.5	TEC	ENSG00000279532.1	1	1	1	1	1	1	1	1	1	1	1	1	1	1	1	1	1	1	1	1	1	1	1	1	1	1	1	1	1	1
	AC002101.1	lncRNA	ENSG00000261018.1	1	1	1	1	1	1	1	1	1	1	1	1	1	1	1	1	1	1	1	1	1	1	1	1	1	1	1	1	1	1
	AC002115.1	lncRNA	ENSG00000267626.1	1	1	1	1	1	1	1	1	1	1	1	1	1	1	1	1	1	1	1	1	1	1	1	1	1	1	1	1	1	1
	AC002116.1	lncRNA	ENSG00000248101.2	0.936981	0.179188	0.0930249	0.794	0.111745	0.977987	0.0540126	1	1	0.0264028	0.994149	0.0678795	0.965153	0.016971	0.999941	0.533898	0.342279	0.876172	0.137951	0.702194	0.820752	0.114573	1	0.993363	0.795075	0.580459	0.944182	0.691104	0.593301	0.914488
	AC002116.2	lncRNA	ENSG00000267698.1	1	0.683222	0.496576	1	1	0.412623	0.865674	1	1	0.974306	0.95982	0.222421	1	0.65956	0.999941	0.869244	0.610267	0.341984	0.996242	1	0.739968	0.907874	1	1	0.789005	0.420734	0.0942268	1	0.329477	0.758995
	AC002128.1	lncRNA	ENSG00000268947.1	1	0.351116	0.0882517	1	1	0.608793	0.674153	1	1	0.288264	1	0.471914	1	0.812228	0.954809	0.366869	0.0357213	0.694844	0.310805	1	0.719215	0.619113	1	1	0.271235	0.182134	0.834449	1	0.200418	0.954766
	AC002128.2	lncRNA	ENSG00000271366.1	1	1	1	1	1	1	1	1	1	1	1	1	1	1	1	1	1	1	1	1	1	1	1	1	1	1	1	1	1	1
	AC002306.1	lncRNA	ENSG00000259242.2	1	1	1	1	1	1	1	1	1	1	1	1	1	1	1	1	1	1	1	1	1	1	1	1	1	1	1	1	1	1
	AC002310.1	lncRNA	ENSG00000235560.4	0.889028	1.02356e-06	4.5604e-08	0.000383334	0.375972	5.8271e-05	0.000364492	1	1	4.56531e-05	0.950595	5.10283e-05	0.0106738	0.00899768	0.777375	0.820574	0.00140598	0.000113091	0.00964781	0.800286	0.00121352	0.00116209	1	0.798955	8.7531e-05	0.281849	0.163654	0.465942	0.148984	0.140551
	AC002310.2	lncRNA	ENSG00000239791.2	1	0.643877	0.954477	1	1	1	0.554679	1	1	0.881981	1	0.990283	1	1	1	1	0.654534	0.537155	0.624944	1	0.521746	0.971189	1	1	0.90742	0.343672	0.452684	1	0.199959	0.362844
	AC002310.3	unprocessed_pseudogene	ENSG00000260494.1	1	1	1	1	1	1	1	1	1	1	1	1	1	1	1	1	1	1	1	1	1	1	1	1	1	1	1	1	1	1
	AC002310.4	protein_coding	ENSG00000261459.1	1	0.869967	0.642158	1	1	1	0.211353	1	1	0.694357	1	0.574607	1	1	1	1	0.179638	0.841789	0.458481	1	0.895797	0.368938	1	1	0.925564	1	0.185284	1	0.375498	1
	AC002310.5	TEC	ENSG00000278922.1	1	0.597027	0.0588495	0.778692	1	0.487328	0.818548	1	1	0.150272	0.231303	0.00192367	0.0532927	0.00732967	0.82871	0.794434	0.846814	0.731861	0.505701	1	0.941427	0.431948	1	1	0.903933	0.324591	0.287103	0.725055	0.652324	0.767839
	AC002347.1	lncRNA	ENSG00000261433.1	1	1	1	1	1	1	1	1	1	1	1	1	1	1	1	1	1	1	1	1	1	1	1	1	1	1	1	1	1	1
	AC002350.2	TEC	ENSG00000278993.1	1	0.0750962	0.0177281	0.130999	1	0.0499292	0.473331	1	1	0.238052	0.984253	0.0115209	0.0344089	0.181153	0.999941	0.637735	0.00929572	0.191884	0.0243519	0.918304	0.319152	0.0590042	1	0.800362	0.509869	0.0389437	0.912878	0.867637	0.530658	0.400674
	AC002366.1	processed_pseudogene	ENSG00000232392.1	1	1	1	1	1	1	1	1	1	1	1	1	1	1	1	1	1	1	1	1	1	1	1	1	1	1	1	1	1	1
	AC002398.1	lncRNA	ENSG00000267049.1	1	1	1	1	1	1	1	1	1	1	1	1	1	1	1	1	1	1	1	1	1	1	1	1	1	1	1	1	1	1
	AC002398.2	lncRNA	ENSG00000267328.1	1	1	1	1	1	1	1	1	1	1	1	1	1	1	1	1	1	1	1	1	1	1	1	1	1	1	1	1	1	1
	AC002401.2	lncRNA	ENSG00000250282.1	1	1	1	1	1	1	1	1	1	1	1	1	1	1	1	1	1	1	1	1	1	1	1	1	1	1	1	1	1	1
	AC002401.3	lncRNA	ENSG00000275025.1	1	1	1	1	1	1	1	1	1	1	1	1	1	1	1	1	1	1	1	1	1	1	1	1	1	1	1	1	1	1
	AC002401.4	lncRNA	ENSG00000276851.1	1	1	1	1	1	1	1	1	1	1	1	1	1	1	1	1	1	1	1	1	1	1	1	1	1	1	1	1	1	1
	AC002407.1	lncRNA	ENSG00000283638.2	1	1	1	1	1	1	1	1	1	1	1	1	1	1	1	1	1	1	1	1	1	1	1	1	1	1	1	1	1	1
	AC002451.1	lncRNA	ENSG00000231170.7	1	1	1	1	1	1	1	1	1	1	1	1	1	1	1	1	1	1	1	1	1	1	1	1	1	1	1	1	1	1
	AC002456.1	lncRNA	ENSG00000223969.6	1	0.665385	0.635114	1	1	1	0.670279	1	1	0.68587	1	0.423671	1	1	1	1	0.770221	0.647534	0.900628	1	0.370776	0.968706	1	1	0.389734	1	0.131371	1	0.0562034	1
	AC002458.1	lncRNA	ENSG00000286411.1	1	0.48339	0.796751	1	1	1	1	1	1	1	1	0.84221	1	1	1	1	0.659713	0.627399	0.948549	1	1	0.351197	1	1	0.325997	1	0.912823	1	0.797662	1
	AC002463.1	lncRNA	ENSG00000223646.2	1	1	1	1	1	1	1	1	1	1	1	1	1	1	1	1	1	1	1	1	1	1	1	1	1	1	1	1	1	1
	AC002467.1	lncRNA	ENSG00000241764.4	1	0.0797628	0.976843	0.0667401	1	0.955861	0.0946998	1	1	0.965239	0.517978	0.955727	0.976628	0.941688	0.999941	0.299116	0.0424562	0.889258	0.131641	0.817463	0.915806	0.135875	1	0.94873	0.81156	0.390186	0.532412	0.848578	0.868742	0.838289
	AC002470.1	lncRNA	ENSG00000272829.1	1	1	1	1	1	1	1	1	1	1	1	1	1	1	1	1	1	1	1	1	1	1	1	1	1	1	1	1	1	1
	AC002470.2	lncRNA	ENSG00000285314.1	1	0.641456	0.67653	1	1	1	0.747389	1	1	0.60486	1	0.604313	1	1	1	1	0.216794	0.2353	0.511728	1	0.543622	0.54264	1	1	0.566709	1	0.86973	1	0.811557	1
	AC002472.2	transcribed_unprocessed_pseudogene	ENSG00000284060.1	1	1	1	1	1	1	1	1	1	1	1	1	1	1	1	1	1	1	1	1	1	1	1	1	1	1	1	1	1	1
	AC002480.1	lncRNA	ENSG00000232759.1	1	0.0934491	0.0206496	0.314839	1	0.131656	0.00796752	1	1	0.00143811	1	0.075013	1	0.00654175	0.999941	0.933482	0.0611218	0.121639	0.975345	1	0.877333	0.501085	1	1	0.730502	0.73589	0.017012	1	0.189141	0.698421
	AC002480.2	lncRNA	ENSG00000232949.2	1	0.461136	0.217539	1	1	1	1	1	1	1	1	0.961066	1	1	1	1	0.502672	0.378804	0.908032	1	1	0.747717	1	1	0.611449	1	0.112222	1	0.255675	1
	AC002519.1	lncRNA	ENSG00000259810.2	1	0.779615	0.986256	1	1	1	1	1	1	1	1	0.969074	1	1	1	1	0.117949	0.156895	0.96007	1	1	0.217065	1	1	0.276153	1	0.168263	1	0.296264	1
	AC002524.1	processed_pseudogene	ENSG00000233247.3	1	1	1	1	1	1	1	1	1	1	1	1	1	1	1	1	1	1	1	1	1	1	1	1	1	1	1	1	1	1
	AC002525.1	TEC	ENSG00000279314.1	1	1	1	1	1	1	1	1	1	1	1	1	1	1	1	1	1	1	1	1	1	1	1	1	1	1	1	1	1	1
	AC002540.1	TEC	ENSG00000279067.1	1	1	1	1	1	1	1	1	1	1	1	1	1	1	1	1	1	1	1	1	1	1	1	1	1	1	1	1	1	1
	AC002542.6	lncRNA	ENSG00000287829.1	1	1	1	1	1	1	1	1	1	1	1	1	1	1	1	1	1	1	1	1	1	1	1	1	1	1	1	1	1	1
	AC002543.1	processed_pseudogene	ENSG00000235945.1	1	0.648575	0.99925	1	1	1	1	1	1	1	1	0.89094	1	1	1	1	0.535925	0.545891	1	1	1	0.990715	1	1	1	1	0.848268	1	1	1
	AC002546.1	lncRNA	ENSG00000267653.1	1	1	1	1	1	1	1	1	1	1	1	1	1	1	1	1	1	1	1	1	1	1	1	1	1	1	1	1	1	1
	AC002550.1	lncRNA	ENSG00000261312.1	1	1	1	1	1	1	1	1	1	1	1	1	1	1	1	1	1	1	1	1	1	1	1	1	1	1	1	1	1	1
	AC002550.2	lncRNA	ENSG00000276571.1	1	0.849514	0.401806	1	1	1	1	1	1	1	1	0.977424	1	1	1	1	0.517048	0.741674	0.981042	1	1	0.939245	1	1	0.888966	1	0.507654	1	0.905746	1
	AC002551.1	lncRNA	ENSG00000261736.1	1	1	1	1	1	1	1	1	1	1	1	1	1	1	1	1	1	1	1	1	1	1	1	1	1	1	1	1	1	1
	AC002553.1	lncRNA	ENSG00000227782.2	1	0.256593	0.427753	0.320434	1	0.542284	0.710999	1	1	0.91889	1	0.173765	0.255523	0.589592	0.999941	0.95533	0.935192	0.943922	0.757254	1	0.894214	0.770836	1	1	0.917622	0.988146	0.969249	0.847972	0.828575	0.962823
	AC002553.2	lncRNA	ENSG00000275413.1	1	0.763065	0.265828	1	1	1	1	1	1	1	1	0.940312	1	1	1	1	0.176531	0.83502	0.534848	1	1	0.103768	1	1	0.968965	1	0.553727	1	0.701143	1
	AC002558.1	processed_pseudogene	ENSG00000239291.1	1	0.377674	0.362197	0.588565	1	0.60931	0.135847	1	1	0.139201	0.981466	0.112205	0.265816	0.0290103	0.999941	0.500493	0.0650744	0.720941	0.0106645	0.596966	0.327717	0.146252	1	0.425746	0.934193	0.396721	0.696589	0.377654	0.909053	0.987702
	AC002558.2	lncRNA	ENSG00000261872.1	1	0.582637	0.39926	1	1	1	1	1	1	1	1	0.801271	1	1	1	1	0.0293929	0.942129	1	1	1	0.140418	1	1	0.645656	1	0.256542	1	1	1
	AC002558.3	lncRNA	ENSG00000262265.2	1	0.137536	0.652433	0.317328	1	0.937747	0.397331	1	1	0.990612	0.998994	0.244614	0.517367	0.594282	0.990938	0.708012	0.0999427	0.494516	0.267249	0.791471	0.801477	0.298333	1	0.938232	0.866749	0.279616	0.935506	0.892225	0.742911	0.797703
	AC002984.1	processed_pseudogene	ENSG00000267005.1	1	1	1	1	1	1	1	1	1	1	1	1	1	1	1	1	1	1	1	1	1	1	1	1	1	1	1	1	1	1
	AC002996.1	protein_coding	ENSG00000257767.3	1	0.438839	0.51493	1	1	0.77909	0.947238	1	1	0.993998	0.749067	0.655826	1	0.227534	0.781583	0.952938	0.756512	0.907891	0.46558	1	0.622256	0.9493	1	1	0.934069	0.944403	0.89185	1	0.966665	0.991926
	AC003001.1	lncRNA	ENSG00000235461.2	1	1	1	1	1	1	1	1	1	1	1	1	1	1	1	1	1	1	1	1	1	1	1	1	1	1	1	1	1	1
	AC003002.1	protein_coding	ENSG00000268133.1	1	1	1	1	1	1	1	1	1	1	1	1	1	1	1	1	1	1	1	1	1	1	1	1	1	1	1	1	1	1
	AC003002.3	protein_coding	ENSG00000269533.5	1	1	1	1	1	1	1	1	1	1	1	1	1	1	1	1	1	1	1	1	1	1	1	1	1	1	1	1	1	1
	AC003005.1	protein_coding	ENSG00000268107.6	1	0.667984	0.618569	1	1	0.858635	0.871471	1	1	0.841266	1	0.83072	1	0.997906	0.999941	0.697807	0.66668	0.76152	0.78729	1	0.722841	0.7014	1	1	0.733989	0.893884	0.887264	1	0.911785	0.815574
	AC003005.2	lncRNA	ENSG00000268266.1	1	1	1	1	1	1	1	1	1	1	1	1	1	1	1	1	1	1	1	1	1	1	1	1	1	1	1	1	1	1
	AC003006.1	protein_coding	ENSG00000269026.2	1	1	1	1	1	1	1	1	1	1	1	1	1	1	1	1	1	1	1	1	1	1	1	1	1	1	1	1	1	1
	AC003035.1	lncRNA	ENSG00000212663.2	1	1	1	1	1	1	1	1	1	1	1	1	1	1	1	1	1	1	1	1	1	1	1	1	1	1	1	1	1	1
	AC003035.2	lncRNA	ENSG00000233535.1	1	1	1	1	1	1	1	1	1	1	1	1	1	1	1	1	1	1	1	1	1	1	1	1	1	1	1	1	1	1
	AC003043.2	lncRNA	ENSG00000285486.1	1	1	1	1	1	1	1	1	1	1	1	1	1	1	1	1	1	1	1	1	1	1	1	1	1	1	1	1	1	1
	AC003070.1	lncRNA	ENSG00000267344.1	1	0.065401	0.112002	1	1	1	0.169692	1	1	0.275783	1	0.288917	1	1	1	1	0.241915	0.171525	0.913667	1	0.972662	0.911481	1	1	0.764902	1	0.133191	1	0.667395	1
	AC003072.1	unprocessed_pseudogene	ENSG00000250318.1	1	0.997792	0.187767	1	1	1	0.891083	1	1	0.299419	1	0.37347	1	1	1	1	0.842435	0.534838	0.368805	1	0.669487	0.68557	1	1	0.992878	0.966926	0.795265	1	0.789156	0.907198
	AC003077.1	lncRNA	ENSG00000287011.1	1	1	1	1	1	1	1	1	1	1	1	1	1	1	1	1	1	1	1	1	1	1	1	1	1	1	1	1	1	1
	AC003086.1	lncRNA	ENSG00000287672.1	1	0.272226	0.0681158	1	1	1	1	1	1	1	1	0.330607	1	1	1	1	0.0247916	0.307263	0.385233	1	1	0.0229702	1	1	0.290051	1	0.0209219	1	0.0195939	1
	AC003092.1	lncRNA	ENSG00000236453.5	1	1	1	1	1	1	1	1	1	1	1	1	1	1	1	1	1	1	1	1	1	1	1	1	1	1	1	1	1	1
	AC003093.1	lncRNA	ENSG00000287093.1	1	1	1	1	1	1	1	1	1	1	1	1	1	1	1	1	1	1	1	1	1	1	1	1	1	1	1	1	1	1
	AC003101.2	lncRNA	ENSG00000278546.1	1	1	1	1	1	1	1	1	1	1	1	1	1	1	1	1	1	1	1	1	1	1	1	1	1	1	1	1	1	1
	AC003101.3	TEC	ENSG00000278977.1	1	1	1	1	1	1	1	1	1	1	1	1	1	1	1	1	1	1	1	1	1	1	1	1	1	1	1	1	1	1
	AC003102.1	lncRNA	ENSG00000260793.2	0.861078	0.168169	0.045831	0.563411	0.592037	0.300338	0.0226337	1	1	0.00433271	0.919662	0.756108	0.843866	0.27062	0.674659	0.414403	0.561843	0.0275193	0.862378	0.8033	0.108949	0.28271	1	0.556165	0.00483265	0.905376	0.433292	0.777108	0.193016	0.523418
	AC003681.1	lncRNA	ENSG00000279159.1	0.980471	2.86453e-07	6.34806e-07	0.00673155	0.083566	0.0137054	0.00160616	0.360927	1	0.00315972	1	9.94689e-07	0.0170143	0.00401421	0.999941	0.248448	0.0681139	0.947929	0.0472626	0.886361	0.925771	0.035727	1	0.993018	0.920879	0.509927	0.539686	0.513179	0.397961	0.713942
	AC003682.1	lncRNA	ENSG00000268392.1	1	1	1	1	1	1	1	1	1	1	1	1	1	1	1	1	1	1	1	1	1	1	1	1	1	1	1	1	1	1
	AC003688.1	protein_coding	ENSG00000262302.1	1	1	1	1	1	1	1	1	1	1	1	1	1	1	1	1	1	1	1	1	1	1	1	1	1	1	1	1	1	1
	AC003956.1	lncRNA	ENSG00000268564.1	1	1	1	1	1	1	1	1	1	1	1	1	1	1	1	1	1	1	1	1	1	1	1	1	1	1	1	1	1	1
	AC003957.1	TEC	ENSG00000279825.1	0.91559	0.0173077	0.0561979	0.101543	0.69063	0.262243	0.220683	1	1	0.439329	1	0.0179994	0.122783	0.233432	0.999941	0.246084	0.00277914	0.473112	0.0345616	0.677707	0.89313	0.00784453	1	0.863254	0.657478	0.10489	0.5833	0.973217	0.772283	0.969133
	AC003965.1	lncRNA	ENSG00000263280.2	1	0.767016	1	1	1	1	1	1	1	1	1	1	1	1	1	1	0.11246	0.251637	1	1	1	0.641454	1	1	1	1	1	1	1	1
	AC003973.2	TEC	ENSG00000279377.1	1	0.797398	0.966004	0.630549	1	0.906019	0.721686	1	1	0.489915	1	0.838281	0.698768	0.70873	0.999941	0.892209	0.0827062	0.0281942	0.306302	1	0.158055	0.0146053	1	1	0.00365878	0.25315	0.948775	0.823772	0.565894	0.181451
	AC003989.1	processed_pseudogene	ENSG00000227948.4	1	1	1	1	1	1	1	1	1	1	1	1	1	1	1	1	1	1	1	1	1	1	1	1	1	1	1	1	1	1
	AC003991.1	lncRNA	ENSG00000228113.7	1	1	1	1	1	1	1	1	1	1	1	1	1	1	1	1	1	1	1	1	1	1	1	1	1	1	1	1	1	1
	AC003991.2	lncRNA	ENSG00000254003.1	1	1	1	1	1	1	1	1	1	1	1	1	1	1	1	1	1	1	1	1	1	1	1	1	1	1	1	1	1	1
	AC003992.1	lncRNA	ENSG00000282859.1	1	1	1	1	1	1	1	1	1	1	1	1	1	1	1	1	1	1	1	1	1	1	1	1	1	1	1	1	1	1
	AC004000.1	lncRNA	ENSG00000237903.1	1	1	1	1	1	1	1	1	1	1	1	1	1	1	1	1	1	1	1	1	1	1	1	1	1	1	1	1	1	1
	AC004023.1	lncRNA	ENSG00000261462.1	1	1	1	1	1	1	1	1	1	1	1	1	1	1	1	1	1	1	1	1	1	1	1	1	1	1	1	1	1	1
	AC004034.1	lncRNA	ENSG00000262482.1	1	1	1	1	1	1	1	1	1	1	1	1	1	1	1	1	1	1	1	1	1	1	1	1	1	1	1	1	1	1
	AC004039.1	lncRNA	ENSG00000230612.3	1	0.939171	1	1	1	1	1	1	1	1	1	1	1	1	1	1	0.552159	0.582898	1	1	1	0.248741	1	1	1	1	1	1	1	1
	AC004057.1	transcribed_processed_pseudogene	ENSG00000196656.7	0.97523	0.166589	0.22556	0.328398	0.834006	0.451815	0.536807	0.795966	0.843018	0.653389	1	0.217529	0.433389	0.62845	0.999941	0.832037	0.0208616	0.104568	0.114737	0.746288	0.356882	0.0315437	1	0.841666	0.140035	0.511125	0.29232	0.704861	0.366254	0.87142
	AC004067.1	lncRNA	ENSG00000273447.1	1	0.631165	0.228417	1	1	1	1	1	1	1	1	0.424641	1	1	1	1	0.150551	0.240368	0.259014	1	1	0.195291	1	1	0.298132	1	0.494416	1	0.414416	1
	AC004069.1	lncRNA	ENSG00000251259.1	1	0.364511	1	1	1	1	1	1	1	1	1	1	1	1	1	1	0.448	0.904739	1	1	1	0.556748	1	1	1	1	1	1	1	1
	AC004076.1	protein_coding	ENSG00000268163.1	1	0.350908	0.928859	1	1	1	0.240838	1	1	0.948996	1	0.912753	1	1	1	1	0.251082	0.547103	0.838891	1	0.915557	0.26373	1	1	0.559069	1	0.309071	1	0.323033	1
	AC004076.2	lncRNA	ENSG00000276449.1	1	0.0777037	0.281212	0.648102	1	0.967108	0.140278	1	1	0.439329	0.99817	0.149245	1	0.255206	0.999941	0.666481	0.112202	0.579672	0.436192	1	0.982533	0.079902	1	1	0.476323	0.36071	0.85716	1	0.759296	0.892373
	AC004079.4	misc_RNA	ENSG00000276771.1	1	1	1	1	1	1	1	1	1	1	1	1	1	1	1	1	1	1	1	1	1	1	1	1	1	1	1	1	1	1
	AC004080.5	lncRNA	ENSG00000272801.1	1	1	1	1	1	1	1	1	1	1	1	1	1	1	1	1	1	1	1	1	1	1	1	1	1	1	1	1	1	1
	AC004080.6	lncRNA	ENSG00000273433.1	1	1	1	1	1	1	1	1	1	1	1	1	1	1	1	1	1	1	1	1	1	1	1	1	1	1	1	1	1	1
	AC004083.1	lncRNA	ENSG00000254180.2	1	1	1	1	1	1	1	1	1	1	1	1	1	1	1	1	1	1	1	1	1	1	1	1	1	1	1	1	1	1
	AC004130.2	lncRNA	ENSG00000271133.5	1	0.525027	0.459821	0.794496	1	0.882726	0.775543	1	1	0.861581	0.98508	0.207261	0.878621	0.875826	0.999941	0.675222	0.534744	0.110583	0.922565	0.537269	0.571345	0.824858	1	0.955056	0.601563	0.501409	0.0928116	0.587918	0.547998	0.97183
	AC004134.1	processed_pseudogene	ENSG00000267592.1	1	1	1	1	1	1	1	1	1	1	1	1	1	1	1	1	1	1	1	1	1	1	1	1	1	1	1	1	1	1
	AC004147.4	lncRNA	ENSG00000265356.2	1	1	1	1	1	1	1	1	1	1	1	1	1	1	1	1	1	1	1	1	1	1	1	1	1	1	1	1	1	1
	AC004148.1	lncRNA	ENSG00000263272.1	0.906413	0.344476	0.59693	0.849014	0.55827	0.940544	0.877732	0.724302	1	0.90223	0.968305	0.823468	0.752218	0.696207	0.999941	0.501031	0.205909	0.984666	0.343603	0.903246	0.88427	0.632676	1	0.740522	0.500169	0.636722	0.71275	0.892225	0.862982	0.853062
	AC004156.1	lncRNA	ENSG00000267666.2	1	1	1	1	1	1	1	1	1	1	1	1	1	1	1	1	1	1	1	1	1	1	1	1	1	1	1	1	1	1
	AC004158.1	lncRNA	ENSG00000260664.2	1	1	1	1	1	1	1	1	1	1	1	1	1	1	1	1	1	1	1	1	1	1	1	1	1	1	1	1	1	1
	AC004160.1	lncRNA	ENSG00000230333.6	1	1	1	1	1	1	1	1	1	1	1	1	1	1	1	1	1	1	1	1	1	1	1	1	1	1	1	1	1	1
	AC004217.1	lncRNA	ENSG00000257494.1	1	1	1	1	1	1	1	1	1	1	1	1	1	1	1	1	1	1	1	1	1	1	1	1	1	1	1	1	1	1
	AC004217.2	processed_pseudogene	ENSG00000257658.1	1	1	1	1	1	1	1	1	1	1	1	1	1	1	1	1	1	1	1	1	1	1	1	1	1	1	1	1	1	1
	AC004221.1	lncRNA	ENSG00000267778.1	1	1	1	1	1	1	1	1	1	1	1	1	1	1	1	1	1	1	1	1	1	1	1	1	1	1	1	1	1	1
	AC004223.1	processed_pseudogene	ENSG00000243423.1	1	1	1	1	1	1	1	1	1	1	1	1	1	1	1	1	1	1	1	1	1	1	1	1	1	1	1	1	1	1
	AC004223.2	lncRNA	ENSG00000267457.1	1	1	1	1	1	1	1	1	1	1	1	1	1	1	1	1	1	1	1	1	1	1	1	1	1	1	1	1	1	1
	AC004223.3	protein_coding	ENSG00000267618.5	1	1	1	1	1	1	1	1	1	1	1	1	1	1	1	1	1	1	1	1	1	1	1	1	1	1	1	1	1	1
	AC004223.4	lncRNA	ENSG00000273687.1	1	0.738803	1	1	1	1	1	1	1	1	1	1	1	1	1	1	0.872952	0.503649	1	1	1	0.924758	1	1	1	1	1	1	1	1
	AC004224.1	processed_pseudogene	ENSG00000240311.1	1	1	1	1	1	1	1	1	1	1	1	1	1	1	1	1	1	1	1	1	1	1	1	1	1	1	1	1	1	1
	AC004224.2	lncRNA	ENSG00000263212.2	1	1	1	1	1	1	1	1	1	1	1	1	1	1	1	1	1	1	1	1	1	1	1	1	1	1	1	1	1	1
	AC004231.1	lncRNA	ENSG00000234477.1	1	1	1	1	1	1	1	1	1	1	1	1	1	1	1	1	1	1	1	1	1	1	1	1	1	1	1	1	1	1
	AC004232.1	lncRNA	ENSG00000262899.1	1	1	1	1	1	1	1	1	1	1	1	1	1	1	1	1	1	1	1	1	1	1	1	1	1	1	1	1	1	1
	AC004232.2	TEC	ENSG00000279031.1	1	1	1	1	1	1	1	1	1	1	1	1	1	1	1	1	1	1	1	1	1	1	1	1	1	1	1	1	1	1
	AC004233.2	lncRNA	ENSG00000272079.2	1	0.884102	1	1	1	1	0.0970832	1	1	0.0660394	1	0.911969	1	1	1	1	0.0661474	0.0104158	0.701728	1	0.311899	0.736312	1	1	0.30624	1	0.106416	1	0.854307	1
	AC004233.3	lncRNA	ENSG00000274367.1	1	1	1	1	1	1	1	1	1	1	1	1	1	1	1	1	1	1	1	1	1	1	1	1	1	1	1	1	1	1
	AC004241.1	lncRNA	ENSG00000257433.6	0.969687	0.906239	1	0.98702	0.94023	0.940668	0.361606	1	1	0.483281	1	0.987759	0.925485	0.494758	0.999941	0.906352	0.547917	0.345026	0.70501	0.924281	0.499076	0.27554	1	0.695417	0.13993	0.983722	0.554698	0.761669	0.285042	0.920271
	AC004241.2	lncRNA	ENSG00000274902.1	1	0.884129	0.785174	1	1	1	0.545649	1	1	0.665518	1	0.990789	1	1	1	1	0.121118	0.882385	0.0572144	1	0.810231	0.350674	1	1	0.404794	1	0.898249	1	0.695158	1
	AC004241.3	lncRNA	ENSG00000276390.1	1	0.874366	0.766998	1	1	1	0.698825	1	1	0.949173	1	0.864178	1	1	1	1	0.700671	0.422907	0.623614	1	0.377023	0.347159	1	1	0.156361	0.926952	0.876705	1	0.517224	0.801183
	AC004241.4	lncRNA	ENSG00000277173.1	1	1	1	1	1	1	1	1	1	1	1	1	1	1	1	1	1	1	1	1	1	1	1	1	1	1	1	1	1	1
	AC004241.5	TEC	ENSG00000280054.1	1	0.618803	0.8435	0.815799	1	0.994905	0.626616	1	1	0.860057	0.989756	0.278638	0.492001	0.30462	0.948157	0.701403	0.64754	0.776424	0.849937	0.884615	0.660216	0.297414	1	0.579813	0.8908	0.995615	0.67667	0.888802	0.323352	0.692076
	AC004253.1	lncRNA	ENSG00000263990.1	1	0.984069	0.285551	1	1	1	1	1	1	1	1	0.569735	1	1	1	1	0.594766	0.698761	0.845267	1	1	0.964964	1	1	0.26368	1	0.919858	1	0.677549	1
	AC004263.1	lncRNA	ENSG00000275936.1	1	0.730695	0.481374	1	1	1	0.663401	1	1	0.582128	1	0.822397	1	1	1	1	0.751027	0.86768	0.481894	1	0.87011	0.811836	1	1	0.405635	1	0.970492	1	0.533808	1
	AC004263.2	lncRNA	ENSG00000286067.1	1	0.507038	0.666361	0.52159	1	0.710303	0.460197	1	1	0.634313	0.977162	0.164393	0.207401	0.155385	0.947443	0.898818	0.365314	0.185715	0.918918	0.541746	0.689866	0.651931	1	0.647345	0.929475	0.841086	0.191694	0.747534	0.943188	0.998986
	AC004264.1	lncRNA	ENSG00000268812.3	1	1	1	1	1	1	1	1	1	1	1	1	1	1	1	1	1	1	1	1	1	1	1	1	1	1	1	1	1	1
	AC004264.2	TEC	ENSG00000279699.1	1	0.560953	0.557584	1	1	1	1	1	1	1	1	0.725181	1	1	1	1	0.226672	0.550424	0.676354	1	1	0.44165	1	1	0.843389	1	0.894607	1	0.859479	1
	AC004381.1	lncRNA	ENSG00000260510.1	1	1	1	1	1	1	1	1	1	1	1	1	1	1	1	1	1	1	1	1	1	1	1	1	1	1	1	1	1	1
	AC004381.4	transcribed_unprocessed_pseudogene	ENSG00000285303.1	1	1	1	1	1	1	1	1	1	1	1	1	1	1	1	1	1	1	1	1	1	1	1	1	1	1	1	1	1	1
	AC004383.1	processed_pseudogene	ENSG00000226107.1	1	1	1	1	1	1	1	1	1	1	1	1	1	1	1	1	1	1	1	1	1	1	1	1	1	1	1	1	1	1
	AC004386.4	misc_RNA	ENSG00000275254.1	1	1	1	1	1	1	1	1	1	1	1	1	1	1	1	1	1	1	1	1	1	1	1	1	1	1	1	1	1	1
	AC004408.1	lncRNA	ENSG00000266101.1	1	1	1	1	1	1	1	1	1	1	1	1	1	1	1	1	1	1	1	1	1	1	1	1	1	1	1	1	1	1
	AC004408.2	TEC	ENSG00000280177.1	1	1	1	1	1	1	1	1	1	1	1	1	1	1	1	1	1	1	1	1	1	1	1	1	1	1	1	1	1	1
	AC004449.1	lncRNA	ENSG00000261204.1	1	1	1	1	1	1	1	1	1	1	1	1	1	1	1	1	1	1	1	1	1	1	1	1	1	1	1	1	1	1
	AC004453.1	processed_pseudogene	ENSG00000146677.7	1	0.0273769	0.723802	1	1	1	0.0421616	1	1	0.834876	1	0.314377	1	1	1	1	0.353151	0.0115254	0.724481	1	0.0564023	0.303581	1	1	0.00910503	1	0.253007	1	0.213944	1
	AC004453.2	TEC	ENSG00000279853.1	1	0.323767	0.928715	1	1	1	1	1	1	1	1	0.855711	1	1	1	1	0.805451	0.778306	0.563984	1	1	0.648686	1	1	0.623399	1	0.574264	1	0.740157	1
	AC004461.2	processed_pseudogene	ENSG00000237347.2	1	1	1	1	1	1	1	1	1	1	1	1	1	1	1	1	1	1	1	1	1	1	1	1	1	1	1	1	1	1
	AC004461.3	lncRNA	ENSG00000281530.1	1	0.504616	0.721437	0.508511	1	0.749253	0.504277	1	1	0.735591	0.990029	0.869241	1	0.861002	0.999941	0.625219	0.1557	0.782193	0.404134	1	0.963023	0.00439457	1	1	0.116331	0.840338	0.377073	1	0.0217875	0.807319
	AC004466.1	lncRNA	ENSG00000268069.2	0.867835	0.00112088	9.61548e-05	0.470861	0.0408377	0.239886	0.0326061	1	1	0.00686063	1	0.00143788	0.549297	0.0419316	0.999941	0.216673	0.013071	0.811683	0.0422256	0.883469	0.970647	0.00365219	1	0.712791	0.58129	0.0652838	0.978723	0.920545	0.787337	0.93319
	AC004466.2	lncRNA	ENSG00000274737.1	1	0.124576	0.0262338	0.757504	1	0.923596	0.0412649	1	1	0.00804258	0.98508	0.393701	0.417179	0.177405	0.857649	0.948124	0.435934	0.608412	0.949849	1	0.936301	0.5955	1	1	0.77352	0.978894	0.516401	0.990695	0.682229	0.96426
	AC004466.3	lncRNA	ENSG00000276691.1	1	0.133066	0.232978	1	1	1	0.214442	1	1	0.36479	1	0.513287	1	1	1	1	0.855126	0.778991	0.860496	1	0.796352	0.727557	1	1	0.650008	1	0.561091	1	0.682665	1
	AC004471.1	lncRNA	ENSG00000223461.1	1	0.786528	1	1	1	1	1	1	1	1	1	1	1	1	1	1	0.128058	0.328745	1	1	1	0.595787	1	1	1	1	1	1	1	1
	AC004471.2	lncRNA	ENSG00000272682.1	1	1	1	1	1	1	1	1	1	1	1	1	1	1	1	1	1	1	1	1	1	1	1	1	1	1	1	1	1	1
	AC004477.2	lncRNA	ENSG00000278765.1	1	0.601829	0.119537	1	1	1	0.252486	1	1	0.473032	1	0.610665	1	1	1	1	0.741717	0.295543	0.913547	1	0.696733	0.900705	1	1	0.418123	0.733168	0.366073	1	0.503011	0.977977
	AC004486.1	processed_pseudogene	ENSG00000257905.1	1	1	1	1	1	1	1	1	1	1	1	1	1	1	1	1	1	1	1	1	1	1	1	1	1	1	1	1	1	1
	AC004490.1	lncRNA	ENSG00000267122.1	1	0.200068	0.415845	1	1	1	0.930654	1	1	0.838329	1	0.438414	1	1	1	1	0.552588	0.637231	0.740296	1	0.55693	0.555619	1	1	0.633252	0.546743	0.827835	1	0.82552	0.934599
	AC004491.1	TEC	ENSG00000279996.1	1	1	1	1	1	1	1	1	1	1	1	1	1	1	1	1	1	1	1	1	1	1	1	1	1	1	1	1	1	1
	AC004492.1	lncRNA	ENSG00000272072.1	0.613612	0.0165356	0.29256	0.0215428	0.991533	0.346381	0.0969355	1	1	0.671064	1	0.0220571	0.0349095	0.125802	0.894989	0.811542	0.158166	0.505414	0.653031	0.527123	0.974737	0.26105	1	0.714768	0.670215	0.681171	0.578325	0.948346	0.750418	0.981295
	AC004494.1	lncRNA	ENSG00000262312.2	0.506918	0.000440546	0.0604516	0.000628025	0.973881	0.0779241	0.000656578	1	1	0.0755778	0.935238	0.020336	0.0289606	0.0266265	0.999941	0.806335	0.365118	0.816271	0.955796	0.494668	0.694106	0.991339	1	0.961403	0.573932	0.908276	0.257886	0.861197	0.866744	0.692344
	AC004494.2	TEC	ENSG00000278942.1	1	0.502398	0.369714	1	1	1	1	1	1	1	1	0.741954	1	1	1	1	0.774613	0.88208	0.848402	1	1	0.477887	1	1	0.587407	1	0.735955	1	0.990168	1
	AC004522.4	lncRNA	ENSG00000286921.1	1	1	1	1	1	1	1	1	1	1	1	1	1	1	1	1	1	1	1	1	1	1	1	1	1	1	1	1	1	1
	AC004522.5	lncRNA	ENSG00000286923.1	1	1	1	1	1	1	1	1	1	1	1	1	1	1	1	1	1	1	1	1	1	1	1	1	1	1	1	1	1	1
	AC004528.1	lncRNA	ENSG00000266990.1	1	1	1	1	1	1	1	1	1	1	1	1	1	1	1	1	1	1	1	1	1	1	1	1	1	1	1	1	1	1
	AC004528.2	lncRNA	ENSG00000274177.1	1	0.697923	0.973827	0.870852	1	0.573952	0.663427	1	1	0.997403	1	0.669323	1	0.642321	0.999941	0.844981	0.469358	0.848768	0.305114	1	0.652896	0.497635	1	1	0.871845	0.753238	0.885704	1	0.909761	0.992255
	AC004540.1	lncRNA	ENSG00000214870.9	1	0.658774	0.813075	0.997462	1	0.892637	0.659133	1	1	0.828013	0.932971	0.725752	1	0.742014	0.983167	0.645348	0.586302	0.111201	0.967534	1	0.388931	0.245002	1	1	0.0214535	0.650342	0.91977	1	0.760357	0.266958
	AC004540.2	lncRNA	ENSG00000225792.2	1	0.837189	1	1	1	1	1	1	1	1	1	1	1	1	1	1	0.969819	0.192768	1	1	1	0.798293	1	1	1	1	1	1	1	1
	AC004542.1	lncRNA	ENSG00000269972.1	1	1	1	1	1	1	1	1	1	1	1	1	1	1	1	1	1	1	1	1	1	1	1	1	1	1	1	1	1	1
	AC004542.3	misc_RNA	ENSG00000275307.1	1	1	1	1	1	1	1	1	1	1	1	1	1	1	1	1	1	1	1	1	1	1	1	1	1	1	1	1	1	1
	AC004542.5	misc_RNA	ENSG00000276664.1	1	1	1	1	1	1	1	1	1	1	1	1	1	1	1	1	1	1	1	1	1	1	1	1	1	1	1	1	1	1
	AC004542.6	misc_RNA	ENSG00000276965.1	1	1	1	1	1	1	1	1	1	1	1	1	1	1	1	1	1	1	1	1	1	1	1	1	1	1	1	1	1	1
	AC004551.1	lncRNA	ENSG00000257452.1	1	1	1	1	1	1	1	1	1	1	1	1	1	1	1	1	1	1	1	1	1	1	1	1	1	1	1	1	1	1
	AC004552.1	processed_pseudogene	ENSG00000225071.1	1	1	1	1	1	1	1	1	1	1	1	1	1	1	1	1	1	1	1	1	1	1	1	1	1	1	1	1	1	1
	AC004554.2	lncRNA	ENSG00000282840.1	1	1	1	1	1	1	1	1	1	1	1	1	1	1	1	1	1	1	1	1	1	1	1	1	1	1	1	1	1	1
	AC004584.1	lncRNA	ENSG00000262298.1	1	1	1	1	1	1	1	1	1	1	1	1	1	1	1	1	1	1	1	1	1	1	1	1	1	1	1	1	1	1
	AC004584.2	processed_pseudogene	ENSG00000262623.1	1	1	1	1	1	1	1	1	1	1	1	1	1	1	1	1	1	1	1	1	1	1	1	1	1	1	1	1	1	1
	AC004584.3	lncRNA	ENSG00000263120.1	1	0.051206	0.169591	0.0318018	1	0.129388	0.0784144	1	1	0.240998	1	0.0806827	0.0598816	0.120407	0.999941	0.587938	0.169772	0.00823473	0.941645	1	0.297559	0.209727	1	1	0.0109914	0.845074	0.0782947	0.781521	0.100059	0.777707
	AC004585.1	lncRNA	ENSG00000266088.6	1	0.766629	1	1	1	1	1	1	1	1	1	1	1	1	1	1	0.924606	0.922613	1	1	1	1	1	1	1	1	1	1	1	1
	AC004585.2	TEC	ENSG00000279775.1	1	1	1	1	1	1	1	1	1	1	1	1	1	1	1	1	1	1	1	1	1	1	1	1	1	1	1	1	1	1
	AC004593.1	lncRNA	ENSG00000285081.1	1	1	1	1	1	1	1	1	1	1	1	1	1	1	1	1	1	1	1	1	1	1	1	1	1	1	1	1	1	1
	AC004594.1	lncRNA	ENSG00000240499.7	1	1	1	1	1	1	1	1	1	1	1	1	1	1	1	1	1	1	1	1	1	1	1	1	1	1	1	1	1	1
	AC004596.1	lncRNA	ENSG00000267394.1	1	1	1	1	1	1	1	1	1	1	1	1	1	1	1	1	1	1	1	1	1	1	1	1	1	1	1	1	1	1
	AC004623.1	TEC	ENSG00000279488.1	0.625209	0.0304544	0.378855	0.124933	0.742405	0.729984	0.462146	1	1	0.866809	0.950595	0.265507	0.588179	0.985647	0.999941	0.802384	0.00113445	0.0148561	0.113102	0.287962	0.407784	0.0461942	1	0.904762	0.225581	0.247629	0.202643	0.969313	0.817127	0.673694
	AC004637.1	lncRNA	ENSG00000267304.1	1	1	1	1	1	1	1	1	1	1	1	1	1	1	1	1	1	1	1	1	1	1	1	1	1	1	1	1	1	1
	AC004672.1	lncRNA	ENSG00000249028.2	1	1	1	1	1	1	1	1	1	1	1	1	1	1	1	1	1	1	1	1	1	1	1	1	1	1	1	1	1	1
	AC004678.1	processed_pseudogene	ENSG00000275468.1	1	0.589157	0.769064	1	1	1	1	1	1	1	1	0.700103	1	1	1	1	0.305869	0.910107	0.218921	1	1	0.480318	1	1	0.925176	1	0.458892	1	0.309163	1
	AC004678.2	TEC	ENSG00000279653.1	1	1	1	1	1	1	1	1	1	1	1	1	1	1	1	1	1	1	1	1	1	1	1	1	1	1	1	1	1	1
	AC004687.1	lncRNA	ENSG00000265206.5	0.936981	0.835337	0.98749	0.840097	0.702091	0.685939	0.134115	0.501664	0.158537	0.270858	0.994149	0.917823	0.60268	0.328988	0.999941	0.960609	5.29233e-05	0.000145631	0.097532	0.0981201	0.160875	0.00439512	1	0.557534	0.00895279	0.267912	0.0342881	0.912666	0.323244	0.451021
	AC004687.2	protein_coding	ENSG00000285897.1	1	0.614501	1	1	1	1	1	1	1	1	1	1	1	1	1	1	0.662736	0.689732	1	1	1	1	1	1	1	1	1	1	1	1
	AC004691.1	lncRNA	ENSG00000229263.1	1	1	1	1	1	1	1	1	1	1	1	1	1	1	1	1	1	1	1	1	1	1	1	1	1	1	1	1	1	1
	AC004691.2	protein_coding	ENSG00000250424.4	1	1	1	1	1	1	1	1	1	1	1	1	1	1	1	1	1	1	1	1	1	1	1	1	1	1	1	1	1	1
	AC004706.1	lncRNA	ENSG00000261996.1	1	0.23439	0.723802	1	1	1	1	1	1	1	1	0.365155	1	1	1	1	0.931993	0.892256	0.790076	1	1	0.998596	1	1	0.955651	1	0.125599	1	0.10256	1
	AC004706.3	protein_coding	ENSG00000282936.2	1	0.384117	0.903845	0.668069	1	0.874313	0.626514	1	1	0.897807	0.990029	0.734123	0.990466	0.963405	0.999941	0.712514	0.469041	0.1036	0.704144	0.860135	0.242323	0.589754	1	0.958934	0.15277	0.933766	0.63951	0.882101	0.763788	0.609883
	AC004707.1	lncRNA	ENSG00000253102.1	1	0.557172	1	1	1	1	1	1	1	1	1	1	1	1	1	1	0.915906	0.65924	1	1	1	0.904684	1	1	1	1	1	1	1	1
	AC004765.1	lncRNA	ENSG00000285704.1	1	0.367831	1	1	1	1	1	1	1	1	1	1	1	1	1	1	0.916262	0.961329	1	1	1	0.770975	1	1	1	1	1	1	1	1
	AC004771.1	lncRNA	ENSG00000234203.1	1	1	1	1	1	1	1	1	1	1	1	1	1	1	1	1	1	1	1	1	1	1	1	1	1	1	1	1	1	1
	AC004771.2	lncRNA	ENSG00000262227.1	1	0.700811	0.583533	0.925612	1	0.844357	0.966111	1	1	0.877447	0.966955	0.841271	0.65222	0.579777	0.935386	0.660845	0.11696	0.605826	0.134773	1	0.630347	0.185959	1	1	0.755813	0.449854	0.75183	0.805339	0.890828	0.954102
	AC004771.3	lncRNA	ENSG00000262429.1	1	1	1	1	1	1	1	1	1	1	1	1	1	1	1	1	1	1	1	1	1	1	1	1	1	1	1	1	1	1
	AC004771.4	lncRNA	ENSG00000262678.1	1	0.970723	0.331153	0.47795	1	0.853628	0.953804	1	1	0.378463	1	0.912163	0.658665	0.930238	0.945151	0.949415	0.899761	0.969148	0.830333	0.937751	0.961119	0.854986	1	0.749815	0.717536	0.967381	0.857871	0.835456	0.93436	0.91581
	AC004775.1	lncRNA	ENSG00000272203.1	1	1	1	1	1	1	1	1	1	1	1	1	1	1	1	1	1	1	1	1	1	1	1	1	1	1	1	1	1	1
	AC004777.1	TEC	ENSG00000279370.1	1	1	1	1	1	1	1	1	1	1	1	1	1	1	1	1	1	1	1	1	1	1	1	1	1	1	1	1	1	1
	AC004801.1	processed_pseudogene	ENSG00000226138.4	1	1	1	1	1	1	1	1	1	1	1	1	1	1	1	1	1	1	1	1	1	1	1	1	1	1	1	1	1	1
	AC004801.2	transcribed_processed_pseudogene	ENSG00000240399.1	1	0.976732	0.204822	0.688801	1	0.078642	0.844961	1	1	0.357789	0.995337	0.827916	0.499657	0.966219	0.895774	0.422602	0.365903	0.00987829	0.913849	0.575571	0.147073	0.445694	1	0.684089	0.0152616	0.825572	0.185286	0.738032	0.241991	0.612774
	AC004801.3	lncRNA	ENSG00000257955.1	1	1	1	1	1	1	1	1	1	1	1	1	1	1	1	1	1	1	1	1	1	1	1	1	1	1	1	1	1	1
	AC004801.4	lncRNA	ENSG00000257985.1	1	1	1	1	1	1	1	1	1	1	1	1	1	1	1	1	1	1	1	1	1	1	1	1	1	1	1	1	1	1
	AC004801.6	lncRNA	ENSG00000276814.1	1	0.797058	0.220571	0.762128	1	0.705213	0.543385	1	1	0.116263	1	0.953843	1	0.713483	0.854887	0.31492	0.0479956	0.964899	0.0637281	1	0.969565	0.109723	1	1	0.845869	0.40847	0.617532	1	0.833508	0.84511
	AC004803.1	lncRNA	ENSG00000250132.6	0.859941	0.750408	0.928609	0.949587	0.735111	0.653193	0.357865	1	1	0.717753	1	0.708838	0.998043	0.33455	0.996156	0.96729	0.829508	0.7432	0.948875	0.825265	0.976902	0.966238	1	0.940984	0.875528	0.964516	0.783958	0.995594	0.909998	0.993179
	AC004805.1	protein_coding	ENSG00000266076.1	1	1	1	1	1	1	1	1	1	1	1	1	1	1	1	1	1	1	1	1	1	1	1	1	1	1	1	1	1	1
	AC004812.2	lncRNA	ENSG00000277283.1	0.92669	0.882238	0.662424	0.820869	0.951535	0.64218	0.932279	1	1	0.741407	0.99859	0.692783	0.656225	0.754429	0.999941	0.753202	0.0631267	0.361262	0.176489	0.831662	0.625287	0.0918768	1	0.925318	0.445629	0.765109	0.256802	0.570413	0.335264	0.947307
	AC004816.1	lncRNA	ENSG00000259153.2	1	0.087836	0.181152	0.395214	1	0.637653	0.0929153	1	1	0.201361	0.811669	0.774051	0.812025	0.774717	0.911023	0.96537	0.859008	0.760873	0.472795	1	0.404438	0.0926916	1	1	0.0627343	0.270332	0.214526	0.693772	0.924193	0.292024
	AC004816.2	lncRNA	ENSG00000275630.1	1	1	1	1	1	1	1	1	1	1	1	1	1	1	1	1	1	1	1	1	1	1	1	1	1	1	1	1	1	1
	AC004817.3	lncRNA	ENSG00000269927.1	1	1	1	1	1	1	1	1	1	1	1	1	1	1	1	1	1	1	1	1	1	1	1	1	1	1	1	1	1	1
	AC004817.4	lncRNA	ENSG00000269945.1	1	1	1	1	1	1	1	1	1	1	1	1	1	1	1	1	1	1	1	1	1	1	1	1	1	1	1	1	1	1
	AC004817.5	lncRNA	ENSG00000286423.1	1	1	1	1	1	1	1	1	1	1	1	1	1	1	1	1	1	1	1	1	1	1	1	1	1	1	1	1	1	1
	AC004825.1	processed_pseudogene	ENSG00000258431.1	1	1	1	1	1	1	1	1	1	1	1	1	1	1	1	1	1	1	1	1	1	1	1	1	1	1	1	1	1	1
	AC004825.2	lncRNA	ENSG00000274818.1	1	0.789168	0.475037	0.934805	1	0.676559	0.789766	1	1	0.50819	0.995337	0.559898	0.745524	0.575735	0.999941	0.963995	0.860714	0.972549	0.986376	1	0.903823	0.977004	1	1	0.875528	0.791905	0.542381	0.794328	0.725042	0.794737
	AC004825.3	lncRNA	ENSG00000287643.1	1	0.692423	0.830721	1	1	1	0.779632	1	1	0.776099	1	0.851795	1	1	1	1	0.21607	0.13247	0.593923	1	0.431952	0.33006	1	1	0.206264	0.372464	0.974863	1	0.816518	0.346555
	AC004828.1	lncRNA	ENSG00000258871.1	1	1	1	1	1	1	1	1	1	1	1	1	1	1	1	1	1	1	1	1	1	1	1	1	1	1	1	1	1	1
	AC004828.2	lncRNA	ENSG00000286333.1	1	1	1	1	1	1	1	1	1	1	1	1	1	1	1	1	1	1	1	1	1	1	1	1	1	1	1	1	1	1
	AC004832.2	processed_pseudogene	ENSG00000230137.1	1	1	1	1	1	1	1	1	1	1	1	1	1	1	1	1	1	1	1	1	1	1	1	1	1	1	1	1	1	1
	AC004832.4	lncRNA	ENSG00000272689.1	1	1	1	1	1	1	1	1	1	1	1	1	1	1	1	1	1	1	1	1	1	1	1	1	1	1	1	1	1	1
	AC004832.5	lncRNA	ENSG00000273350.1	1	1	1	1	1	1	1	1	1	1	1	1	1	1	1	1	1	1	1	1	1	1	1	1	1	1	1	1	1	1
	AC004832.6	lncRNA	ENSG00000273428.3	1	0.888585	0.510165	0.805246	1	0.28204	0.88271	1	1	0.552358	0.990029	0.792478	1	0.808802	0.999941	0.678252	0.603866	0.786447	0.94418	1	0.510958	0.601236	1	1	0.791477	0.937168	0.514487	1	0.509604	0.576062
	AC004834.1	lncRNA	ENSG00000284523.2	1	1	1	1	1	1	1	1	1	1	1	1	1	1	1	1	1	1	1	1	1	1	1	1	1	1	1	1	1	1
	AC004835.1	lncRNA	ENSG00000230392.1	1	1	1	1	1	1	1	1	1	1	1	1	1	1	1	1	1	1	1	1	1	1	1	1	1	1	1	1	1	1
	AC004836.1	TEC	ENSG00000280439.1	1	1	1	1	1	1	1	1	1	1	1	1	1	1	1	1	1	1	1	1	1	1	1	1	1	1	1	1	1	1
	AC004837.1	processed_pseudogene	ENSG00000106540.4	1	1	1	1	1	1	1	1	1	1	1	1	1	1	1	1	1	1	1	1	1	1	1	1	1	1	1	1	1	1
	AC004837.2	lncRNA	ENSG00000228554.1	1	1	1	1	1	1	1	1	1	1	1	1	1	1	1	1	1	1	1	1	1	1	1	1	1	1	1	1	1	1
	AC004837.3	lncRNA	ENSG00000231951.1	1	1	1	1	1	1	1	1	1	1	1	1	1	1	1	1	1	1	1	1	1	1	1	1	1	1	1	1	1	1
	AC004837.4	lncRNA	ENSG00000287584.1	1	0.082829	0.0193284	1	1	1	1	1	1	1	1	0.141481	1	1	1	1	0.153216	0.237938	1	1	1	0.569478	1	1	0.74292	1	0.389084	1	1	1
	AC004839.2	lncRNA	ENSG00000272854.1	1	1	1	1	1	1	1	1	1	1	1	1	1	1	1	1	1	1	1	1	1	1	1	1	1	1	1	1	1	1
	AC004840.1	transcribed_unitary_pseudogene	ENSG00000230914.3	1	1	1	1	1	1	1	1	1	1	1	1	1	1	1	1	1	1	1	1	1	1	1	1	1	1	1	1	1	1
	AC004846.1	lncRNA	ENSG00000258376.2	1	0.599718	0.494629	1	1	0.468579	0.46927	1	1	0.662032	0.983433	1	1	0.883939	0.977641	0.985309	0.144337	0.136601	0.0221477	1	0.0225583	0.200316	1	1	0.186812	0.287441	0.991233	1	0.900488	0.361766
	AC004846.2	lncRNA	ENSG00000258944.1	1	0.215789	0.258591	0.873563	1	0.941212	0.429083	1	1	0.514582	0.990029	0.509398	1	0.783345	0.999941	0.734655	0.115442	0.528223	0.156145	1	0.605637	0.257832	1	1	0.788493	0.229234	0.944082	1	0.71419	0.724455
	AC004847.1	lncRNA	ENSG00000260997.1	0.941949	0.175845	0.0958886	0.931757	0.183296	0.925506	0.733726	0.669859	0.748723	0.574384	0.955018	0.0203741	0.59609	0.255781	0.999941	0.331907	1.23195e-05	2.88378e-10	0.294331	0.00875686	0.00420944	0.000109532	1	0.0433231	6.1601e-09	0.726029	4.13559e-07	0.139263	5.41849e-06	0.621754
	AC004854.2	lncRNA	ENSG00000272768.1	1	0.814752	0.537008	1	1	0.554813	0.789602	1	1	0.966255	0.971345	0.758766	1	0.364954	0.876493	0.9954	0.700956	0.736851	0.928257	1	0.920168	0.838035	1	1	0.859254	0.766736	0.379451	1	0.495682	0.830492
	AC004863.1	lncRNA	ENSG00000286407.1	1	1	1	1	1	1	1	1	1	1	1	1	1	1	1	1	1	1	1	1	1	1	1	1	1	1	1	1	1	1
	AC004865.1	processed_pseudogene	ENSG00000236274.1	1	1	1	1	1	1	1	1	1	1	1	1	1	1	1	1	1	1	1	1	1	1	1	1	1	1	1	1	1	1
	AC004865.2	lncRNA	ENSG00000239636.1	1	0.159704	0.0244104	0.538682	1	0.201671	0.363484	1	1	0.0994836	0.977162	0.50151	0.964215	0.795478	0.759638	0.850867	0.670607	0.977141	0.733282	0.457811	0.433032	0.325955	1	0.213986	0.690349	0.619488	0.219313	0.852977	0.063095	0.458961
	AC004877.1	lncRNA	ENSG00000273419.1	1	0.500852	0.057257	1	1	1	0.658808	1	1	0.109008	1	0.969324	1	1	1	1	0.552159	0.126712	0.191109	1	0.0325155	0.297146	1	1	0.0481564	1	0.496677	1	0.810208	1
	AC004877.2	TEC	ENSG00000280149.1	1	0.256881	0.78905	1	1	1	1	1	1	1	1	0.278334	1	1	1	1	0.781252	0.281946	0.337534	1	1	0.84374	1	1	0.234476	1	0.969249	1	0.921822	1
	AC004882.3	lncRNA	ENSG00000287967.1	1	0.181631	1	1	1	1	1	1	1	1	1	1	1	1	1	1	0.540367	0.760366	1	1	1	0.904463	1	1	1	1	1	1	1	1
	AC004884.1	processed_pseudogene	ENSG00000213361.2	1	1	1	1	1	1	1	1	1	1	1	1	1	1	1	1	1	1	1	1	1	1	1	1	1	1	1	1	1	1
	AC004884.2	lncRNA	ENSG00000242154.1	1	1	1	1	1	1	1	1	1	1	1	1	1	1	1	1	1	1	1	1	1	1	1	1	1	1	1	1	1	1
	AC004890.1	processed_pseudogene	ENSG00000239719.1	1	1	1	1	1	1	1	1	1	1	1	1	1	1	1	1	1	1	1	1	1	1	1	1	1	1	1	1	1	1
	AC004890.2	transcribed_unprocessed_pseudogene	ENSG00000244560.7	0.614082	0.905092	0.379939	0.690274	0.824134	0.64647	0.975275	1	1	0.297712	0.955601	0.368391	0.239513	0.515844	0.438366	0.982036	0.339288	0.310082	0.862064	0.589854	0.821612	0.275607	1	0.549823	0.246448	0.876752	0.214526	0.744357	0.167614	0.942819
	AC004890.3	unprocessed_pseudogene	ENSG00000271664.1	1	0.741978	1	1	1	1	1	1	1	1	1	1	1	1	1	1	0.175876	0.547425	1	1	1	0.138777	1	1	1	1	1	1	1	1
	AC004893.2	lncRNA	ENSG00000286305.1	1	0.287486	0.236301	0.257853	1	0.244689	0.767806	1	1	0.716756	0.963615	0.774798	0.737165	0.788989	0.957195	0.727506	0.85754	0.619455	0.689098	0.859576	0.848496	0.673933	1	0.987678	0.797258	0.988636	0.904946	0.798528	0.742585	0.743934
	AC004895.1	lncRNA	ENSG00000231704.6	1	1	1	1	1	1	1	1	1	1	1	1	1	1	1	1	1	1	1	1	1	1	1	1	1	1	1	1	1	1
	AC004898.1	processed_pseudogene	ENSG00000236018.2	1	0.469128	0.582441	1	1	1	0.280666	1	1	0.392909	1	0.899828	1	1	1	1	0.128576	0.313897	0.317416	1	0.598263	0.0172067	1	1	0.0609677	1	0.888208	1	0.311998	1
	AC004899.2	TEC	ENSG00000279578.1	1	1	1	1	1	1	1	1	1	1	1	1	1	1	1	1	1	1	1	1	1	1	1	1	1	1	1	1	1	1
	AC004900.1	lncRNA	ENSG00000285518.1	1	1	1	1	1	1	1	1	1	1	1	1	1	1	1	1	1	1	1	1	1	1	1	1	1	1	1	1	1	1
	AC004908.1	lncRNA	ENSG00000272240.1	1	0.513978	0.22461	1	1	1	0.504337	1	1	0.245063	1	0.7081	1	1	1	1	0.836479	0.935783	0.750526	1	0.971121	0.549011	1	1	0.815181	0.606764	0.63373	1	0.907244	0.86206
	AC004908.2	lncRNA	ENSG00000272812.1	1	0.128095	0.846482	0.0162298	1	0.355811	0.451909	1	1	0.77291	1	0.225038	0.0426878	0.638056	0.910132	0.982898	0.434069	0.516974	0.888788	1	0.946171	0.621876	1	1	0.704541	0.423533	0.78388	0.484679	0.586822	0.58218
	AC004908.3	lncRNA	ENSG00000273402.1	1	0.750012	0.370004	1	1	1	1	1	1	1	1	0.942237	1	1	1	1	0.0480991	0.0537861	0.121735	1	1	0.0330961	1	1	0.0365224	1	0.926438	1	0.835166	1
	AC004917.1	lncRNA	ENSG00000243797.6	1	1	1	1	1	1	1	1	1	1	1	1	1	1	1	1	1	1	1	1	1	1	1	1	1	1	1	1	1	1
	AC004918.1	lncRNA	ENSG00000244701.1	1	0.0805382	0.138462	1	1	1	0.853646	1	1	0.985546	1	0.548634	1	1	1	1	0.888804	0.747278	0.784271	1	0.925428	0.847799	1	1	0.990589	1	0.509749	1	0.795616	1
	AC004918.3	lncRNA	ENSG00000270157.1	1	0.208316	0.104759	0.0255021	1	0.0135591	0.389203	1	1	0.253212	0.935238	0.814774	0.257291	0.994151	0.804944	0.600026	0.740989	0.132061	0.407679	1	0.0429423	0.739774	1	1	0.533855	0.434545	0.111358	0.0489783	0.490256	0.980319
	AC004922.1	protein_coding	ENSG00000284292.1	1	0.841428	0.84901	0.140041	1	0.170283	0.963294	1	1	0.967653	0.940947	0.598548	0.0170143	0.407978	0.943231	0.894051	0.912208	0.654303	0.249267	0.366876	0.129978	0.856508	1	0.455716	0.594001	0.00427274	0.000521267	3.11066e-05	0.000389169	0.0202178
	AC004923.1	transcribed_unprocessed_pseudogene	ENSG00000254610.3	1	1	1	1	1	1	1	1	1	1	1	1	1	1	1	1	1	1	1	1	1	1	1	1	1	1	1	1	1	1
	AC004923.4	lncRNA	ENSG00000255306.1	1	1	1	1	1	1	1	1	1	1	1	1	1	1	1	1	1	1	1	1	1	1	1	1	1	1	1	1	1	1
	AC004938.2	lncRNA	ENSG00000287574.1	1	0.5024	0.715457	0.735901	1	0.942937	0.675736	1	1	0.892809	0.983433	0.926715	1	0.946162	0.999941	0.970853	0.298051	0.247195	0.0981141	1	0.0806976	0.388649	1	1	0.323229	0.806817	0.637822	1	0.749386	0.816056
	AC004941.1	lncRNA	ENSG00000228151.1	1	1	1	1	1	1	1	1	1	1	1	1	1	1	1	1	1	1	1	1	1	1	1	1	1	1	1	1	1	1
	AC004943.1	lncRNA	ENSG00000259209.3	1	0.0966668	0.813533	1	1	1	0.157107	1	1	0.893454	1	0.74843	1	1	1	1	0.961548	0.943233	0.961849	1	0.957937	0.857748	1	1	0.962123	0.665298	0.569333	1	0.690484	0.824764
	AC004943.2	lncRNA	ENSG00000259768.6	0.917338	0.0177232	0.0535287	0.590956	0.148761	0.855329	0.196461	0.700656	1	0.395009	1	0.0363037	0.772142	0.313577	0.999941	0.90829	0.132587	0.292288	0.847368	0.31445	0.964292	0.129836	1	0.34235	0.283792	0.917879	0.245731	0.983412	0.241991	0.971163
	AC004943.3	lncRNA	ENSG00000279206.1	1	1	1	1	1	1	1	1	1	1	1	1	1	1	1	1	1	1	1	1	1	1	1	1	1	1	1	1	1	1
	AC004947.2	TEC	ENSG00000280255.1	1	1	1	1	1	1	1	1	1	1	1	1	1	1	1	1	1	1	1	1	1	1	1	1	1	1	1	1	1	1
	AC004947.3	lncRNA	ENSG00000286507.1	1	1	1	1	1	1	1	1	1	1	1	1	1	1	1	1	1	1	1	1	1	1	1	1	1	1	1	1	1	1
	AC004948.1	lncRNA	ENSG00000272745.1	1	0.601959	0.308574	1	1	1	1	1	1	1	1	0.161171	1	1	1	1	0.625009	0.895509	1	1	1	0.347159	1	1	0.818475	1	0.914781	1	1	1
	AC004951.1	lncRNA	ENSG00000228434.1	0.861324	0.187502	0.470454	0.0400193	0.597755	0.177502	0.452793	1	1	0.828013	1	0.309214	0.094591	0.636678	0.999941	0.686763	0.134427	0.645488	0.455899	0.68008	0.985765	0.284405	1	0.909406	0.888554	0.698311	0.505656	0.921729	0.756342	0.942386
	AC004951.2	transcribed_unprocessed_pseudogene	ENSG00000239556.4	1	0.469687	0.280095	0.977202	1	0.801562	0.666641	1	1	0.473866	0.912697	0.883158	1	0.707947	0.768851	0.585398	0.0197508	0.311378	0.0739089	1	0.583934	0.0850728	1	1	0.639759	0.0398008	0.76421	1	0.438778	0.411797
	AC004951.3	transcribed_unprocessed_pseudogene	ENSG00000241057.2	1	1	1	1	1	1	1	1	1	1	1	1	1	1	1	1	1	1	1	1	1	1	1	1	1	1	1	1	1	1
	AC004951.4	lncRNA	ENSG00000273432.1	1	0.880322	0.0530686	0.467018	1	0.531132	0.891353	1	1	0.168871	0.775561	0.106303	0.69173	0.271085	0.999941	0.0049665	0.185101	0.0142776	0.0897759	0.783938	0.065105	0.0396908	1	0.925165	0.0679049	0.0229529	0.201572	0.538138	0.527648	0.585529
	AC004967.1	transcribed_unprocessed_pseudogene	ENSG00000243554.1	1	1	1	1	1	1	1	1	1	1	1	1	1	1	1	1	1	1	1	1	1	1	1	1	1	1	1	1	1	1
	AC004967.2	lncRNA	ENSG00000285725.1	0.987807	0.945752	0.980997	0.720024	0.813086	0.793262	0.820619	0.908271	1	0.804323	0.976851	0.509638	0.344707	0.785372	0.98344	0.251187	0.0248123	0.83613	0.0582326	0.918603	0.955274	0.11048	1	0.847117	0.840033	0.453299	0.385615	0.615956	0.741434	0.769272
	AC004974.1	lncRNA	ENSG00000285612.1	1	1	1	1	1	1	1	1	1	1	1	1	1	1	1	1	1	1	1	1	1	1	1	1	1	1	1	1	1	1
	AC004975.1	processed_pseudogene	ENSG00000224629.1	1	1	1	1	1	1	1	1	1	1	1	1	1	1	1	1	1	1	1	1	1	1	1	1	1	1	1	1	1	1
	AC004975.2	lncRNA	ENSG00000229660.1	1	1	1	1	1	1	1	1	1	1	1	1	1	1	1	1	1	1	1	1	1	1	1	1	1	1	1	1	1	1
	AC004980.1	transcribed_unprocessed_pseudogene	ENSG00000205485.13	0.817064	0.387356	0.112499	0.661203	0.179555	0.953503	0.863108	1	1	0.466783	0.990029	0.162905	0.970152	0.564903	0.999941	0.194068	0.128066	0.647384	0.233517	0.913285	0.578424	0.322549	1	0.887592	0.352372	0.392394	0.865717	0.979369	0.886429	0.73369
	AC004980.2	processed_pseudogene	ENSG00000214243.3	1	1	1	1	1	1	1	1	1	1	1	1	1	1	1	1	1	1	1	1	1	1	1	1	1	1	1	1	1	1
	AC004980.3	unprocessed_pseudogene	ENSG00000230305.2	1	1	1	1	1	1	1	1	1	1	1	1	1	1	1	1	1	1	1	1	1	1	1	1	1	1	1	1	1	1
	AC004982.1	lncRNA	ENSG00000272732.1	1	0.251452	0.757564	1	1	1	1	1	1	1	1	0.897542	1	1	1	1	0.0970861	0.702467	0.136989	1	1	0.447317	1	1	0.797405	1	0.752161	1	0.780964	1
	AC004982.2	lncRNA	ENSG00000272894.5	1	0.0256219	0.701935	0.105045	1	0.987961	0.0898746	1	1	0.962534	0.854433	0.409507	0.741016	0.685412	0.999941	0.943334	0.492736	0.681812	0.81051	1	0.958	0.286583	1	1	0.443557	0.450136	0.761789	0.612741	0.970145	0.690706
	AC004986.1	processed_pseudogene	ENSG00000227573.2	1	1	1	1	1	1	1	1	1	1	1	1	1	1	1	1	1	1	1	1	1	1	1	1	1	1	1	1	1	1
	AC004987.3	processed_pseudogene	ENSG00000270797.1	1	1	1	1	1	1	1	1	1	1	1	1	1	1	1	1	1	1	1	1	1	1	1	1	1	1	1	1	1	1
	AC004990.1	lncRNA	ENSG00000232756.1	1	1	1	1	1	1	1	1	1	1	1	1	1	1	1	1	1	1	1	1	1	1	1	1	1	1	1	1	1	1
	AC004997.1	protein_coding	ENSG00000248751.6	1	0.925824	0.508713	1	1	1	1	1	1	1	1	0.609375	1	1	1	1	0.673705	0.519846	0.93446	1	1	0.971189	1	1	0.812224	1	0.8294	1	0.940194	1
	AC005000.1	processed_pseudogene	ENSG00000228532.4	1	1	1	1	1	1	1	1	1	1	1	1	1	1	1	1	1	1	1	1	1	1	1	1	1	1	1	1	1	1
	AC005005.3	lncRNA	ENSG00000273387.1	1	0.699164	0.662623	1	1	0.437406	0.954953	1	1	0.985584	1	0.813014	1	0.862216	0.999941	0.957217	0.978709	0.861134	0.972425	1	0.873736	0.938791	1	1	0.814114	0.231144	0.0880307	1	0.0725156	0.4137
	AC005005.4	lncRNA	ENSG00000278920.1	1	1	1	1	1	1	1	1	1	1	1	1	1	1	1	1	1	1	1	1	1	1	1	1	1	1	1	1	1	1
	AC005009.1	lncRNA	ENSG00000231255.1	1	1	1	1	1	1	1	1	1	1	1	1	1	1	1	1	1	1	1	1	1	1	1	1	1	1	1	1	1	1
	AC005014.1	processed_pseudogene	ENSG00000224280.1	1	1	1	1	1	1	1	1	1	1	1	1	1	1	1	1	1	1	1	1	1	1	1	1	1	1	1	1	1	1
	AC005014.2	lncRNA	ENSG00000272361.2	1	0.145493	1	1	1	1	1	1	1	1	1	1	1	1	1	1	0.401987	0.543847	1	1	1	0.449497	1	1	1	1	1	1	1	1
	AC005014.4	lncRNA	ENSG00000287799.1	1	1	1	1	1	1	1	1	1	1	1	1	1	1	1	1	1	1	1	1	1	1	1	1	1	1	1	1	1	1
	AC005020.1	processed_pseudogene	ENSG00000224448.1	1	1	1	1	1	1	1	1	1	1	1	1	1	1	1	1	1	1	1	1	1	1	1	1	1	1	1	1	1	1
	AC005020.2	protein_coding	ENSG00000272647.3	1	1	1	1	1	1	1	1	1	1	1	1	1	1	1	1	1	1	1	1	1	1	1	1	1	1	1	1	1	1
	AC005021.1	lncRNA	ENSG00000273138.1	1	1	1	1	1	1	1	1	1	1	1	1	1	1	1	1	1	1	1	1	1	1	1	1	1	1	1	1	1	1
	AC005034.2	lncRNA	ENSG00000270462.1	1	1	1	1	1	1	1	1	1	1	1	1	1	1	1	1	1	1	1	1	1	1	1	1	1	1	1	1	1	1
	AC005034.3	lncRNA	ENSG00000270696.1	1	1	1	1	1	1	1	1	1	1	1	1	1	1	1	1	1	1	1	1	1	1	1	1	1	1	1	1	1	1
	AC005034.4	lncRNA	ENSG00000270996.1	1	1	1	1	1	1	1	1	1	1	1	1	1	1	1	1	1	1	1	1	1	1	1	1	1	1	1	1	1	1
	AC005034.5	lncRNA	ENSG00000271452.1	1	0.70836	0.650114	1	1	1	0.547491	1	1	0.514128	1	0.976571	1	1	1	1	0.173591	0.463019	0.490727	1	0.877622	0.509316	1	1	0.922607	1	0.732808	1	0.847876	1
	AC005034.6	lncRNA	ENSG00000286045.1	1	1	1	1	1	1	1	1	1	1	1	1	1	1	1	1	1	1	1	1	1	1	1	1	1	1	1	1	1	1
	AC005037.1	lncRNA	ENSG00000183308.6	1	0.661748	0.937385	1	1	1	0.871471	1	1	0.757544	1	0.843083	1	1	1	1	0.915214	0.659027	0.946216	1	0.853649	0.93655	1	1	0.826124	0.610244	0.383276	1	0.542018	0.872831
	AC005041.1	protein_coding	ENSG00000159239.13	1	1	1	1	1	1	1	1	1	1	1	1	1	1	1	1	1	1	1	1	1	1	1	1	1	1	1	1	1	1
	AC005041.3	lncRNA	ENSG00000272183.1	1	0.480028	0.191383	1	1	1	1	1	1	1	1	0.752719	1	1	1	1	0.718908	0.712845	1	1	1	0.517373	1	1	0.513598	1	0.686474	1	1	1
	AC005041.4	lncRNA	ENSG00000286623.1	1	1	1	1	1	1	1	1	1	1	1	1	1	1	1	1	1	1	1	1	1	1	1	1	1	1	1	1	1	1
	AC005041.5	lncRNA	ENSG00000286883.1	1	0.549198	0.82597	0.278767	1	0.901115	0.373646	1	1	0.996656	0.994149	0.829907	0.543616	0.643938	0.999941	0.366101	0.0110694	0.547066	0.0221732	0.960296	0.656602	0.00970754	1	0.956939	0.527513	0.140978	0.756387	0.871943	0.744235	0.928951
	AC005045.2	misc_RNA	ENSG00000276185.1	1	1	1	1	1	1	1	1	1	1	1	1	1	1	1	1	1	1	1	1	1	1	1	1	1	1	1	1	1	1
	AC005046.1	lncRNA	ENSG00000273055.1	1	0.202246	0.523691	1	1	1	1	1	1	1	1	0.880304	1	1	1	1	0.0338901	0.31218	1	1	1	0.115194	1	1	0.602026	1	0.192755	1	1	1
	AC005050.1	lncRNA	ENSG00000267052.3	1	1	1	1	1	1	1	1	1	1	1	1	1	1	1	1	1	1	1	1	1	1	1	1	1	1	1	1	1	1
	AC005052.1	TEC	ENSG00000279601.1	1	0.253142	0.412703	0.0676849	1	0.159058	0.0820408	1	1	0.173306	0.861089	0.988278	0.607482	0.644538	0.949315	0.415716	0.814502	0.270602	0.128881	0.272925	0.943348	0.348122	1	0.709389	0.701498	0.0392663	0.0280137	0.583581	0.16774	0.640384
	AC005052.2	lncRNA	ENSG00000286366.1	1	0.181869	0.962637	0.330859	1	0.821043	0.211949	1	1	0.946879	1	0.166409	0.34265	0.203113	0.694057	0.974286	0.147013	0.204787	0.578418	0.586081	0.685694	0.0509806	1	0.366746	0.0752536	0.990096	0.156061	0.661598	0.0543558	0.964021
	AC005062.1	lncRNA	ENSG00000243004.6	1	0.488864	0.673178	1	1	1	0.422072	1	1	0.793713	1	0.890725	1	1	1	1	0.174491	0.0983102	0.341399	1	0.218743	0.302705	1	1	0.172348	1	0.902465	1	0.693545	1
	AC005070.2	processed_pseudogene	ENSG00000271482.1	1	1	1	1	1	1	1	1	1	1	1	1	1	1	1	1	1	1	1	1	1	1	1	1	1	1	1	1	1	1
	AC005070.3	lncRNA	ENSG00000272918.1	0.844547	0.275849	0.633549	0.270551	0.978383	0.651051	0.258161	1	1	0.621887	0.990029	0.583249	0.59302	0.561853	0.999941	0.56911	0.0364285	0.46318	0.0797676	0.920425	0.63058	0.0188017	1	0.831891	0.334252	0.587022	0.323067	0.552445	0.222934	0.933799
	AC005071.2	lncRNA	ENSG00000287631.1	1	1	1	1	1	1	1	1	1	1	1	1	1	1	1	1	1	1	1	1	1	1	1	1	1	1	1	1	1	1
	AC005072.1	lncRNA	ENSG00000272219.1	1	1	1	1	1	1	1	1	1	1	1	1	1	1	1	1	1	1	1	1	1	1	1	1	1	1	1	1	1	1
	AC005076.1	lncRNA	ENSG00000224046.2	1	0.0196342	0.475753	0.0739665	1	0.801901	0.221615	1	1	0.903061	0.538783	0.717241	0.980424	0.690825	0.999941	0.598336	0.890595	0.23899	0.678627	1	0.151389	0.693528	1	1	0.605036	0.787826	0.585445	0.491171	0.97685	0.836336
	AC005077.4	processed_pseudogene	ENSG00000230882.1	1	1	1	1	1	1	1	1	1	1	1	1	1	1	1	1	1	1	1	1	1	1	1	1	1	1	1	1	1	1
	AC005081.1	lncRNA	ENSG00000287815.1	1	1	1	1	1	1	1	1	1	1	1	1	1	1	1	1	1	1	1	1	1	1	1	1	1	1	1	1	1	1
	AC005082.1	lncRNA	ENSG00000226816.3	1	0.890251	1	1	1	1	1	1	1	1	1	1	1	1	1	1	0.646213	0.459825	1	1	1	0.540644	1	1	1	1	1	1	1	1
	AC005082.2	lncRNA	ENSG00000285926.1	1	1	1	1	1	1	1	1	1	1	1	1	1	1	1	1	1	1	1	1	1	1	1	1	1	1	1	1	1	1
	AC005083.1	lncRNA	ENSG00000233834.6	0.200581	0.000741727	0.281015	0.108267	0.162642	0.803418	0.0048793	1	1	0.572134	0.0380958	0.996614	0.175334	0.758304	0.873449	0.421259	5.10597e-10	1.96766e-06	0.0192319	7.24477e-05	0.50529	7.68394e-07	1	0.0238032	0.000827572	0.043482	0.000149093	0.950153	0.0244127	0.657924
	AC005086.2	lncRNA	ENSG00000261535.1	1	1	1	1	1	1	1	1	1	1	1	1	1	1	1	1	1	1	1	1	1	1	1	1	1	1	1	1	1	1
	AC005089.1	lncRNA	ENSG00000274080.1	1	1	1	1	1	1	1	1	1	1	1	1	1	1	1	1	1	1	1	1	1	1	1	1	1	1	1	1	1	1
	AC005091.1	lncRNA	ENSG00000229893.2	1	1	1	1	1	1	1	1	1	1	1	1	1	1	1	1	1	1	1	1	1	1	1	1	1	1	1	1	1	1
	AC005096.1	lncRNA	ENSG00000259294.1	1	1	1	1	1	1	1	1	1	1	1	1	1	1	1	1	1	1	1	1	1	1	1	1	1	1	1	1	1	1
	AC005099.1	processed_pseudogene	ENSG00000226624.1	1	1	1	1	1	1	1	1	1	1	1	1	1	1	1	1	1	1	1	1	1	1	1	1	1	1	1	1	1	1
	AC005100.2	lncRNA	ENSG00000285960.1	1	1	1	1	1	1	1	1	1	1	1	1	1	1	1	1	1	1	1	1	1	1	1	1	1	1	1	1	1	1
	AC005104.1	lncRNA	ENSG00000223374.1	1	0.849332	0.659345	0.4652	1	0.973468	0.383613	1	1	0.904604	0.749769	0.267647	0.667434	0.72329	0.993896	0.940349	0.231266	0.147269	0.0954563	1	0.058107	0.228297	1	1	0.140483	0.50151	0.914799	0.691378	0.910404	0.483042
	AC005104.2	lncRNA	ENSG00000288080.1	1	1	1	1	1	1	1	1	1	1	1	1	1	1	1	1	1	1	1	1	1	1	1	1	1	1	1	1	1	1
	AC005153.1	lncRNA	ENSG00000286658.1	1	1	1	1	1	1	1	1	1	1	1	1	1	1	1	1	1	1	1	1	1	1	1	1	1	1	1	1	1	1
	AC005154.1	processed_pseudogene	ENSG00000226874.1	1	1	1	1	1	1	1	1	1	1	1	1	1	1	1	1	1	1	1	1	1	1	1	1	1	1	1	1	1	1
	AC005154.2	transcribed_processed_pseudogene	ENSG00000244480.1	1	0.0958281	0.436789	0.207475	1	0.681827	0.491733	1	1	0.994969	1	0.0546764	0.15663	0.377522	0.911934	0.951438	0.0404805	0.0763621	0.317416	1	0.467602	0.435407	1	1	0.595659	0.187762	0.872738	0.714819	0.41885	0.367126
	AC005154.3	lncRNA	ENSG00000263683.1	1	1	1	1	1	1	1	1	1	1	1	1	1	1	1	1	1	1	1	1	1	1	1	1	1	1	1	1	1	1
	AC005154.4	lncRNA	ENSG00000264520.1	1	1	1	1	1	1	1	1	1	1	1	1	1	1	1	1	1	1	1	1	1	1	1	1	1	1	1	1	1	1
	AC005154.5	protein_coding	ENSG00000281039.1	1	1	1	1	1	1	1	1	1	1	1	1	1	1	1	1	1	1	1	1	1	1	1	1	1	1	1	1	1	1
	AC005165.1	lncRNA	ENSG00000223561.7	1	1	1	1	1	1	1	1	1	1	1	1	1	1	1	1	1	1	1	1	1	1	1	1	1	1	1	1	1	1
	AC005176.1	transcribed_unprocessed_pseudogene	ENSG00000268153.5	1	0.167507	0.142639	1	1	1	1	1	1	1	1	0.135252	1	1	1	1	0.0426264	0.0470412	1	1	1	0.0604913	1	1	0.0652927	1	0.131785	1	1	1
	AC005183.1	processed_pseudogene	ENSG00000271500.1	1	0.658824	0.631203	1	1	1	1	1	1	1	1	0.844126	1	1	1	1	0.497137	0.806817	1	1	1	0.510327	1	1	0.818851	1	0.907375	1	1	1
	AC005189.1	processed_pseudogene	ENSG00000229497.1	1	1	1	1	1	1	1	1	1	1	1	1	1	1	1	1	1	1	1	1	1	1	1	1	1	1	1	1	1	1
	AC005192.1	protein_coding	ENSG00000288640.1	0.95204	0.689432	0.858768	0.582097	0.915555	0.780851	0.557429	1	1	0.74569	0.995337	0.924625	0.830833	0.801776	0.999941	0.885573	0.779565	0.509037	0.898629	0.939935	0.651595	0.929065	1	0.869654	0.814904	0.755964	0.879248	0.854698	0.580403	0.637193
	AC005220.1	lncRNA	ENSG00000236352.1	1	0.864044	0.101142	1	1	1	0.659133	1	1	0.386535	1	0.890134	1	1	1	1	0.0135571	0.0270014	0.0453398	1	0.0899172	0.0102655	1	1	0.0201362	0.658715	0.0684442	1	0.052325	0.871836
	AC005224.1	lncRNA	ENSG00000262786.1	1	1	1	1	1	1	1	1	1	1	1	1	1	1	1	1	1	1	1	1	1	1	1	1	1	1	1	1	1	1
	AC005224.2	lncRNA	ENSG00000266378.1	1	1	1	1	1	1	1	1	1	1	1	1	1	1	1	1	1	1	1	1	1	1	1	1	1	1	1	1	1	1
	AC005224.3	lncRNA	ENSG00000266709.1	0.593959	0.509938	0.0537462	0.563598	0.201847	0.753543	0.937731	1	1	0.261867	0.968305	0.151473	0.985062	0.487167	0.999941	0.885186	0.0287207	0.0976806	0.178152	0.672183	0.404158	0.0535037	1	0.822934	0.158434	0.848664	0.00991132	0.126715	0.0206806	0.724455
	AC005225.1	lncRNA	ENSG00000258443.1	1	1	1	1	1	1	1	1	1	1	1	1	1	1	1	1	1	1	1	1	1	1	1	1	1	1	1	1	1	1
	AC005225.2	lncRNA	ENSG00000258603.4	1	0.125779	0.37436	1	1	1	1	1	1	1	1	0.1447	1	1	1	1	0.0316694	0.0769184	0.26133	1	1	0.196899	1	1	0.367244	1	0.336092	1	0.842317	1
	AC005225.3	lncRNA	ENSG00000258695.2	1	1	1	1	1	1	1	1	1	1	1	1	1	1	1	1	1	1	1	1	1	1	1	1	1	1	1	1	1	1
	AC005225.4	TEC	ENSG00000279026.1	1	0.641643	0.966546	0.363482	1	0.138166	0.814171	1	1	0.439744	0.998994	0.847799	0.255171	0.639107	0.999941	0.492796	0.0750151	0.727462	0.0885573	1	0.740456	0.0393415	1	1	0.547531	0.423677	0.653398	0.723893	0.478533	0.970425
	AC005229.4	lncRNA	ENSG00000273314.1	1	0.46982	0.379673	0.887546	1	0.975641	0.591765	1	1	0.522335	0.950595	0.0883875	0.61311	0.150609	0.986082	0.512598	0.661494	0.468453	0.0564181	0.162971	0.614148	0.433894	1	0.353691	0.705546	0.447104	0.573446	0.608715	0.813436	0.969782
	AC005230.1	transcribed_processed_pseudogene	ENSG00000258930.1	1	1	1	1	1	1	1	1	1	1	1	1	1	1	1	1	1	1	1	1	1	1	1	1	1	1	1	1	1	1
	AC005234.2	lncRNA	ENSG00000286979.1	1	1	1	1	1	1	1	1	1	1	1	1	1	1	1	1	1	1	1	1	1	1	1	1	1	1	1	1	1	1
	AC005237.1	lncRNA	ENSG00000225521.1	1	1	1	1	1	1	1	1	1	1	1	1	1	1	1	1	1	1	1	1	1	1	1	1	1	1	1	1	1	1
	AC005244.1	processed_pseudogene	ENSG00000263648.1	1	1	1	1	1	1	1	1	1	1	1	1	1	1	1	1	1	1	1	1	1	1	1	1	1	1	1	1	1	1
	AC005253.1	lncRNA	ENSG00000268030.1	0.993582	0.231399	0.24615	0.326499	0.928913	0.385268	0.217206	0.988327	1	0.249846	0.96386	0.0369785	0.0832459	0.038108	0.976095	0.571634	0.973944	0.31076	0.848921	0.84477	0.216128	0.695809	1	0.624738	0.563087	0.948987	0.89628	0.955247	0.627448	0.481461
	AC005253.2	lncRNA	ENSG00000268983.1	1	1	1	1	1	1	1	1	1	1	1	1	1	1	1	1	1	1	1	1	1	1	1	1	1	1	1	1	1	1
	AC005255.1	processed_pseudogene	ENSG00000256210.3	1	1	1	1	1	1	1	1	1	1	1	1	1	1	1	1	1	1	1	1	1	1	1	1	1	1	1	1	1	1
	AC005258.1	protein_coding	ENSG00000273734.1	1	1	1	1	1	1	1	1	1	1	1	1	1	1	1	1	1	1	1	1	1	1	1	1	1	1	1	1	1	1
	AC005258.2	lncRNA	ENSG00000286880.1	1	0.364647	0.31601	1	1	1	1	1	1	1	1	0.795659	1	1	1	1	0.928995	0.595016	1	1	1	0.372281	1	1	0.748014	1	0.804326	1	1	1
	AC005261.1	lncRNA	ENSG00000268205.1	0.635708	0.950487	0.383901	0.550475	0.652341	0.826821	0.617555	0.794987	0.341668	0.115392	1	0.873224	0.509179	0.73125	0.839367	0.479757	0.228119	0.00606775	0.219621	0.0115734	0.982207	0.420715	1	0.0478002	0.021236	0.603068	0.034439	0.787132	0.0940117	0.864911
	AC005261.2	lncRNA	ENSG00000268678.1	1	0.203763	0.706623	1	1	1	1	1	1	1	1	0.917762	1	1	1	1	0.197107	0.215498	0.988888	1	1	0.200761	1	1	0.204111	1	0.26115	1	0.266306	1
	AC005261.3	lncRNA	ENSG00000268713.1	1	0.872791	0.770927	0.703368	1	0.639751	0.720647	1	1	0.847907	1	0.993927	0.874377	0.593143	0.999941	0.88054	0.00843914	0.0353241	0.150153	1	0.362224	0.0273935	1	1	0.0941185	0.385444	0.264285	0.895578	0.481817	0.721152
	AC005261.4	processed_pseudogene	ENSG00000268723.1	1	1	1	1	1	1	1	1	1	1	1	1	1	1	1	1	1	1	1	1	1	1	1	1	1	1	1	1	1	1
	AC005261.5	TEC	ENSG00000279541.1	0.761628	0.915002	0.401806	0.765798	0.702346	0.794953	0.652698	1	1	0.875399	1	0.984151	0.681006	0.554547	0.920752	0.578704	0.858147	0.196057	0.697202	0.863494	0.142112	0.940717	1	0.817596	0.244974	0.759037	0.807917	0.981181	0.730469	0.297398
	AC005264.1	lncRNA	ENSG00000267551.3	1	1	1	1	1	1	1	1	1	1	1	1	1	1	1	1	1	1	1	1	1	1	1	1	1	1	1	1	1	1
	AC005274.1	TEC	ENSG00000280168.1	1	1	1	1	1	1	1	1	1	1	1	1	1	1	1	1	1	1	1	1	1	1	1	1	1	1	1	1	1	1
	AC005277.1	lncRNA	ENSG00000263707.1	1	1	1	1	1	1	1	1	1	1	1	1	1	1	1	1	1	1	1	1	1	1	1	1	1	1	1	1	1	1
	AC005277.2	lncRNA	ENSG00000277621.1	1	1	1	1	1	1	1	1	1	1	1	1	1	1	1	1	1	1	1	1	1	1	1	1	1	1	1	1	1	1
	AC005280.1	lncRNA	ENSG00000251393.4	1	1	1	1	1	1	1	1	1	1	1	1	1	1	1	1	1	1	1	1	1	1	1	1	1	1	1	1	1	1
	AC005280.2	lncRNA	ENSG00000284930.1	1	1	1	1	1	1	1	1	1	1	1	1	1	1	1	1	1	1	1	1	1	1	1	1	1	1	1	1	1	1
	AC005280.3	lncRNA	ENSG00000285006.1	1	1	1	1	1	1	1	1	1	1	1	1	1	1	1	1	1	1	1	1	1	1	1	1	1	1	1	1	1	1
	AC005281.1	lncRNA	ENSG00000225606.1	1	1	1	1	1	1	1	1	1	1	1	1	1	1	1	1	1	1	1	1	1	1	1	1	1	1	1	1	1	1
	AC005288.1	lncRNA	ENSG00000266469.2	1	0.811127	0.83626	0.916941	1	0.949381	0.687773	1	1	0.695203	1	0.976418	0.952237	0.54284	0.999941	0.533238	0.0557197	0.596475	0.983896	0.105801	0.330227	0.680779	1	0.805687	0.533009	0.963937	0.0495688	0.946035	0.643526	0.459208
	AC005291.1	lncRNA	ENSG00000264067.1	1	1	1	1	1	1	1	1	1	1	1	1	1	1	1	1	1	1	1	1	1	1	1	1	1	1	1	1	1	1
	AC005293.1	lncRNA	ENSG00000285555.1	1	1	1	1	1	1	1	1	1	1	1	1	1	1	1	1	1	1	1	1	1	1	1	1	1	1	1	1	1	1
	AC005300.1	processed_pseudogene	ENSG00000236325.1	1	1	1	1	1	1	1	1	1	1	1	1	1	1	1	1	1	1	1	1	1	1	1	1	1	1	1	1	1	1
	AC005304.2	lncRNA	ENSG00000265494.1	1	1	1	1	1	1	1	1	1	1	1	1	1	1	1	1	1	1	1	1	1	1	1	1	1	1	1	1	1	1
	AC005304.3	lncRNA	ENSG00000266744.1	1	1	1	1	1	1	1	1	1	1	1	1	1	1	1	1	1	1	1	1	1	1	1	1	1	1	1	1	1	1
	AC005306.1	lncRNA	ENSG00000267283.1	1	0.346657	0.640341	1	1	1	1	1	1	1	1	0.503089	1	1	1	1	0.934996	0.562106	0.669353	1	1	0.745311	1	1	0.26324	1	0.989313	1	0.69584	1
	AC005307.1	lncRNA	ENSG00000260725.1	1	0.990734	0.98749	1	1	1	0.964333	1	1	0.993414	1	0.776343	1	1	1	1	0.100673	0.110294	0.422674	1	0.459727	0.0864634	1	1	0.0922595	1	0.667329	1	0.619742	1
	AC005324.1	lncRNA	ENSG00000233002.2	1	1	1	1	1	1	1	1	1	1	1	1	1	1	1	1	1	1	1	1	1	1	1	1	1	1	1	1	1	1
	AC005324.3	protein_coding	ENSG00000251537.4	1	0.618246	0.747128	1	1	1	1	1	1	1	1	0.556907	1	1	1	1	0.964008	0.221799	1	1	1	0.796734	1	1	0.100986	1	0.197341	1	1	1
	AC005324.4	protein_coding	ENSG00000255104.8	1	1	1	1	1	1	1	1	1	1	1	1	1	1	1	1	1	1	1	1	1	1	1	1	1	1	1	1	1	1
	AC005324.5	lncRNA	ENSG00000266261.1	1	0.488217	1	1	1	1	1	1	1	1	1	1	1	1	1	1	0.991534	0.904187	1	1	1	0.798927	1	1	1	1	1	1	1	1
	AC005329.1	lncRNA	ENSG00000248015.7	0.96682	0.394372	0.313947	0.681539	0.785339	0.620038	0.174547	1	1	0.14281	1	0.508239	0.809895	0.258403	0.999941	0.887567	0.326077	0.601023	0.806437	0.632871	0.967305	0.52768	1	0.851306	0.825038	0.935618	0.257911	0.769176	0.444326	0.807987
	AC005329.3	lncRNA	ENSG00000280486.2	0.999876	0.331608	0.332148	0.104075	0.629574	0.125134	0.432156	1	1	0.458944	1	0.404998	0.157718	0.524248	0.999941	0.838697	0.0765924	0.285587	0.223131	0.8033	0.566519	0.00314235	1	0.259675	0.02691	0.97652	0.0699974	0.278673	0.0025757	0.806866
	AC005330.1	lncRNA	ENSG00000267372.2	1	1	1	1	1	1	1	1	1	1	1	1	1	1	1	1	1	1	1	1	1	1	1	1	1	1	1	1	1	1
	AC005332.1	lncRNA	ENSG00000265100.1	1	0.179874	0.825978	0.210842	1	0.873413	0.425866	1	1	0.895485	0.973102	0.556223	0.624176	0.886533	0.999941	1	0.692959	0.710425	0.499896	0.812793	0.526675	0.719496	1	0.816129	0.73359	0.694367	0.869508	0.953883	0.847936	0.786351
	AC005332.2	lncRNA	ENSG00000267731.1	1	0.0248862	0.0592937	1	1	1	1	1	1	1	1	0.144783	1	1	1	1	0.154567	0.583219	0.63832	1	1	0.300476	1	1	0.830022	1	0.466684	1	0.714384	1
	AC005332.3	lncRNA	ENSG00000274561.1	1	0.793404	0.785751	1	1	1	0.503429	1	1	0.520856	1	0.940522	1	1	1	1	0.311788	0.624273	0.82759	1	0.570874	0.515028	1	1	0.848624	1	0.444105	1	0.669104	1
	AC005332.4	transcribed_unprocessed_pseudogene	ENSG00000274712.2	0.948718	0.0272596	0.0613787	0.108831	0.758007	0.227361	0.144251	0.838919	1	0.267735	0.890081	0.359641	0.688106	0.752437	0.965991	0.888933	0.0605633	0.17628	0.279703	0.6922	0.5439	0.00856784	1	0.361712	0.0357948	0.573221	0.436898	0.879247	0.143746	0.861653
	AC005332.5	lncRNA	ENSG00000277476.1	0.957803	6.58443e-08	2.7008e-07	0.183969	0.00052994	0.320579	2.31019e-06	1	1	1.04418e-05	0.948376	1.43028e-05	0.711713	0.000284859	0.993896	0.708192	1.26825e-06	0.000178609	0.0416621	0.0377097	0.312369	6.12823e-10	1	0.00120128	3.51229e-07	0.331658	0.00208778	0.691547	9.68449e-06	0.851358
	AC005332.6	lncRNA	ENSG00000278730.1	0.771593	1.8459e-27	1.54029e-23	3.99915e-08	3.22728e-06	7.20002e-06	1.4433e-12	0.0120572	1	8.23269e-10	0.908345	2.88952e-22	3.23165e-05	5.46431e-09	0.999941	0.994829	7.9404e-07	1.12671e-06	0.277392	0.00119532	0.318258	4.44007e-07	1	0.00137183	6.41378e-07	0.866997	7.70945e-08	0.212075	3.98357e-08	0.897882
	AC005332.7	lncRNA	ENSG00000278740.1	1	1	1	1	1	1	1	1	1	1	1	1	1	1	1	1	1	1	1	1	1	1	1	1	1	1	1	1	1	1
	AC005336.2	processed_pseudogene	ENSG00000267218.2	1	1	1	1	1	1	1	1	1	1	1	1	1	1	1	1	1	1	1	1	1	1	1	1	1	1	1	1	1	1
	AC005336.3	TEC	ENSG00000279717.1	1	1	1	1	1	1	1	1	1	1	1	1	1	1	1	1	1	1	1	1	1	1	1	1	1	1	1	1	1	1
	AC005339.1	lncRNA	ENSG00000268565.1	1	0.274801	0.78763	1	1	1	1	1	1	1	1	0.782498	1	1	1	1	0.462054	0.639393	0.826323	1	1	0.285212	1	1	0.431136	1	0.646437	1	0.857077	1
	AC005342.1	lncRNA	ENSG00000203593.3	1	1	1	1	1	1	1	1	1	1	1	1	1	1	1	1	1	1	1	1	1	1	1	1	1	1	1	1	1	1
	AC005343.1	lncRNA	ENSG00000285627.1	1	0.450843	0.55918	1	1	1	0.80315	1	1	0.916337	1	0.69348	1	1	1	1	0.0352438	0.0393967	0.102165	1	0.120884	0.085166	1	1	0.0926562	1	0.591201	1	0.829911	1
	AC005343.4	lncRNA	ENSG00000287698.1	1	1	1	1	1	1	1	1	1	1	1	1	1	1	1	1	1	1	1	1	1	1	1	1	1	1	1	1	1	1
	AC005355.1	lncRNA	ENSG00000250994.1	1	1	1	1	1	1	1	1	1	1	1	1	1	1	1	1	1	1	1	1	1	1	1	1	1	1	1	1	1	1
	AC005355.2	TEC	ENSG00000280420.1	1	1	1	1	1	1	1	1	1	1	1	1	1	1	1	1	1	1	1	1	1	1	1	1	1	1	1	1	1	1
	AC005357.2	transcribed_unprocessed_pseudogene	ENSG00000267623.3	1	1	1	1	1	1	1	1	1	1	1	1	1	1	1	1	1	1	1	1	1	1	1	1	1	1	1	1	1	1
	AC005358.1	lncRNA	ENSG00000265489.1	1	1	1	1	1	1	1	1	1	1	1	1	1	1	1	1	1	1	1	1	1	1	1	1	1	1	1	1	1	1
	AC005363.1	transcribed_processed_pseudogene	ENSG00000255513.1	1	0.792039	1	1	1	1	1	1	1	1	1	1	1	1	1	1	0.663144	0.59744	1	1	1	0.802113	1	1	1	1	1	1	1	1
	AC005363.2	lncRNA	ENSG00000277602.1	1	1	1	1	1	1	1	1	1	1	1	1	1	1	1	1	1	1	1	1	1	1	1	1	1	1	1	1	1	1
	AC005379.1	lncRNA	ENSG00000267159.2	1	1	1	1	1	1	1	1	1	1	1	1	1	1	1	1	1	1	1	1	1	1	1	1	1	1	1	1	1	1
	AC005381.1	lncRNA	ENSG00000267243.6	1	1	1	1	1	1	1	1	1	1	1	1	1	1	1	1	1	1	1	1	1	1	1	1	1	1	1	1	1	1
	AC005383.1	lncRNA	ENSG00000275024.1	1	1	1	1	1	1	1	1	1	1	1	1	1	1	1	1	1	1	1	1	1	1	1	1	1	1	1	1	1	1
	AC005387.2	lncRNA	ENSG00000269191.1	1	1	1	1	1	1	1	1	1	1	1	1	1	1	1	1	1	1	1	1	1	1	1	1	1	1	1	1	1	1
	AC005391.1	lncRNA	ENSG00000275162.1	1	1	1	1	1	1	1	1	1	1	1	1	1	1	1	1	1	1	1	1	1	1	1	1	1	1	1	1	1	1
	AC005393.1	lncRNA	ENSG00000276445.1	1	1	1	1	1	1	1	1	1	1	1	1	1	1	1	1	1	1	1	1	1	1	1	1	1	1	1	1	1	1
	AC005394.1	lncRNA	ENSG00000266893.1	1	1	1	1	1	1	1	1	1	1	1	1	1	1	1	1	1	1	1	1	1	1	1	1	1	1	1	1	1	1
	AC005394.2	lncRNA	ENSG00000283403.1	1	0.341039	0.719765	1	1	1	1	1	1	1	1	0.745569	1	1	1	1	0.466247	0.268458	0.782391	1	1	0.330192	1	1	0.171025	1	0.46868	1	0.334894	1
	AC005400.1	lncRNA	ENSG00000287249.1	1	1	1	1	1	1	1	1	1	1	1	1	1	1	1	1	1	1	1	1	1	1	1	1	1	1	1	1	1	1
	AC005410.1	transcribed_processed_pseudogene	ENSG00000241185.2	1	1	1	1	1	1	1	1	1	1	1	1	1	1	1	1	1	1	1	1	1	1	1	1	1	1	1	1	1	1
	AC005410.2	lncRNA	ENSG00000266368.1	1	1	1	1	1	1	1	1	1	1	1	1	1	1	1	1	1	1	1	1	1	1	1	1	1	1	1	1	1	1
	AC005412.1	processed_pseudogene	ENSG00000264050.1	1	1	1	1	1	1	1	1	1	1	1	1	1	1	1	1	1	1	1	1	1	1	1	1	1	1	1	1	1	1
	AC005414.1	lncRNA	ENSG00000285734.1	1	1	1	1	1	1	1	1	1	1	1	1	1	1	1	1	1	1	1	1	1	1	1	1	1	1	1	1	1	1
	AC005476.1	processed_pseudogene	ENSG00000259079.1	1	1	1	1	1	1	1	1	1	1	1	1	1	1	1	1	1	1	1	1	1	1	1	1	1	1	1	1	1	1
	AC005476.2	lncRNA	ENSG00000259146.4	1	1	1	1	1	1	1	1	1	1	1	1	1	1	1	1	1	1	1	1	1	1	1	1	1	1	1	1	1	1
	AC005479.1	lncRNA	ENSG00000259005.1	1	1	1	1	1	1	1	1	1	1	1	1	1	1	1	1	1	1	1	1	1	1	1	1	1	1	1	1	1	1
	AC005479.2	lncRNA	ENSG00000270000.1	1	1	1	1	1	1	1	1	1	1	1	1	1	1	1	1	1	1	1	1	1	1	1	1	1	1	1	1	1	1
	AC005480.1	lncRNA	ENSG00000258891.1	1	0.0689665	0.0598981	0.706939	1	0.686821	0.326314	1	1	0.31279	0.990029	0.215434	1	0.642321	0.999941	0.874385	0.884036	0.589896	0.692515	1	0.969222	0.650759	1	1	0.963773	0.900076	0.72926	1	0.868956	0.956452
	AC005481.1	lncRNA	ENSG00000222012.1	1	1	1	1	1	1	1	1	1	1	1	1	1	1	1	1	1	1	1	1	1	1	1	1	1	1	1	1	1	1
	AC005487.1	lncRNA	ENSG00000225647.2	1	1	1	1	1	1	1	1	1	1	1	1	1	1	1	1	1	1	1	1	1	1	1	1	1	1	1	1	1	1
	AC005495.1	lncRNA	ENSG00000285931.1	1	1	1	1	1	1	1	1	1	1	1	1	1	1	1	1	1	1	1	1	1	1	1	1	1	1	1	1	1	1
	AC005498.1	lncRNA	ENSG00000267224.1	1	1	1	1	1	1	1	1	1	1	1	1	1	1	1	1	1	1	1	1	1	1	1	1	1	1	1	1	1	1
	AC005498.2	lncRNA	ENSG00000267421.6	1	1	1	1	1	1	1	1	1	1	1	1	1	1	1	1	1	1	1	1	1	1	1	1	1	1	1	1	1	1
	AC005498.3	lncRNA	ENSG00000269696.2	1	0.814577	0.0465898	1	1	1	1	1	1	1	1	0.946455	1	1	1	1	0.170192	0.8531	0.495342	1	1	0.318053	1	1	0.638218	1	0.637741	1	0.857937	1
	AC005515.1	lncRNA	ENSG00000269460.1	1	1	1	1	1	1	1	1	1	1	1	1	1	1	1	1	1	1	1	1	1	1	1	1	1	1	1	1	1	1
	AC005519.1	lncRNA	ENSG00000258559.2	0.208547	0.00294541	0.539004	0.0604837	0.521485	0.955592	0.0240043	1	1	0.896829	0.96248	0.0431778	0.347779	0.182717	0.830901	0.859516	0.0190923	0.00327508	0.380676	0.32209	0.173	0.144898	1	0.802315	0.0411893	0.96716	0.0155616	0.439748	0.130172	0.890433
	AC005520.1	protein_coding	ENSG00000258653.3	1	0.995213	0.767787	1	1	1	0.716425	1	1	0.505259	1	0.50204	1	1	1	1	0.0893252	0.66242	0.177319	1	0.855265	0.0972162	1	1	0.685712	0.754004	0.26459	1	0.284864	0.777695
	AC005520.2	lncRNA	ENSG00000259065.2	1	0.859651	0.543685	0.622829	1	0.817427	0.13769	1	1	0.668818	1	0.828658	0.623268	0.130459	0.90799	0.322758	0.16496	0.831878	0.231942	0.969472	0.818898	0.115093	1	0.899964	0.943696	0.228567	0.885003	0.89036	0.986077	0.984337
	AC005520.3	lncRNA	ENSG00000270140.1	1	1	1	1	1	1	1	1	1	1	1	1	1	1	1	1	1	1	1	1	1	1	1	1	1	1	1	1	1	1
	AC005520.5	lncRNA	ENSG00000273711.2	1	0.455506	0.973105	1	1	1	1	1	1	1	1	0.908093	1	1	1	1	0.979518	0.774439	0.884337	1	1	0.806124	1	1	0.946139	1	0.863751	1	0.993186	1
	AC005522.1	lncRNA	ENSG00000250614.1	1	1	1	1	1	1	1	1	1	1	1	1	1	1	1	1	1	1	1	1	1	1	1	1	1	1	1	1	1	1
	AC005523.1	lncRNA	ENSG00000268536.1	1	1	1	1	1	1	1	1	1	1	1	1	1	1	1	1	1	1	1	1	1	1	1	1	1	1	1	1	1	1
	AC005523.2	lncRNA	ENSG00000269604.1	0.612111	1.00279e-07	8.03293e-05	0.00644955	0.0556496	0.186596	3.23026e-09	0.841822	0.0330796	6.66733e-06	0.956856	1.33822e-05	0.0902552	8.60023e-07	0.999941	0.201082	0.0297706	3.59871e-06	0.686275	0.168432	0.010044	0.034151	1	0.213606	4.50465e-06	0.52048	0.0007408	0.226414	0.000898336	0.62351
	AC005524.1	transcribed_unprocessed_pseudogene	ENSG00000283269.1	1	1	1	1	1	1	1	1	1	1	1	1	1	1	1	1	1	1	1	1	1	1	1	1	1	1	1	1	1	1
	AC005532.1	lncRNA	ENSG00000230825.2	1	0.898204	0.719765	1	1	1	0.943639	1	1	0.907544	1	0.243022	1	1	1	1	0.236364	0.629923	0.388846	1	0.817818	0.198464	1	1	0.554592	1	0.70359	1	0.631667	1
	AC005532.2	processed_pseudogene	ENSG00000244167.1	1	1	1	1	1	1	1	1	1	1	1	1	1	1	1	1	1	1	1	1	1	1	1	1	1	1	1	1	1	1
	AC005534.1	processed_pseudogene	ENSG00000234450.1	1	1	1	1	1	1	1	1	1	1	1	1	1	1	1	1	1	1	1	1	1	1	1	1	1	1	1	1	1	1
	AC005537.1	lncRNA	ENSG00000232006.9	1	1	1	1	1	1	1	1	1	1	1	1	1	1	1	1	1	1	1	1	1	1	1	1	1	1	1	1	1	1
	AC005538.2	TEC	ENSG00000279809.1	1	0.633829	0.773662	0.735243	1	0.883393	0.877224	1	1	0.995321	0.996365	0.867131	0.954467	0.9404	0.999941	0.909884	0.566753	0.822733	0.373994	0.814265	0.610838	0.732932	1	0.707179	0.965001	0.478437	0.754295	0.98683	0.600966	0.764461
	AC005540.1	lncRNA	ENSG00000235852.1	0.772811	0.0565401	0.310693	0.0169837	0.730859	0.155365	0.451883	1	1	0.952833	0.955018	0.366532	0.185175	0.996141	0.999941	0.586478	0.00435633	0.137078	0.00590445	0.978731	0.16069	0.00117899	1	0.892669	0.0611029	0.794431	0.0300352	0.056182	0.0106835	0.818991
	AC005546.1	lncRNA	ENSG00000266897.1	1	1	1	1	1	1	1	1	1	1	1	1	1	1	1	1	1	1	1	1	1	1	1	1	1	1	1	1	1	1
	AC005549.1	lncRNA	ENSG00000264990.1	1	1	1	1	1	1	1	1	1	1	1	1	1	1	1	1	1	1	1	1	1	1	1	1	1	1	1	1	1	1
	AC005551.1	protein_coding	ENSG00000284638.1	1	1	1	1	1	1	1	1	1	1	1	1	1	1	1	1	1	1	1	1	1	1	1	1	1	1	1	1	1	1
	AC005559.1	processed_pseudogene	ENSG00000267036.2	1	1	1	1	1	1	1	1	1	1	1	1	1	1	1	1	1	1	1	1	1	1	1	1	1	1	1	1	1	1
	AC005562.1	lncRNA	ENSG00000214719.13	0.73673	0.000235701	2.00194e-06	0.135434	0.111668	0.0175547	0.0141413	0.678167	1	0.000570864	1	0.000163087	0.140147	0.0123397	0.976932	0.686334	0.0912341	0.00560172	0.998619	0.13258	0.475417	0.300102	1	0.416554	0.0373242	0.554236	0.00530796	0.541629	0.0371418	0.993179
	AC005578.1	TEC	ENSG00000280247.1	1	0.960346	0.778536	1	1	1	1	1	1	1	1	0.839542	1	1	1	1	0.812365	0.767703	1	1	1	0.86231	1	1	0.7204	1	0.654376	1	1	1
	AC005580.1	lncRNA	ENSG00000267320.5	1	1	1	1	1	1	1	1	1	1	1	1	1	1	1	1	1	1	1	1	1	1	1	1	1	1	1	1	1	1
	AC005586.1	lncRNA	ENSG00000240449.1	1	1	1	1	1	1	1	1	1	1	1	1	1	1	1	1	1	1	1	1	1	1	1	1	1	1	1	1	1	1
	AC005586.2	lncRNA	ENSG00000261305.2	1	0.54816	0.645353	1	1	1	1	1	1	1	1	0.918615	1	1	1	1	0.205761	0.449226	0.78854	1	1	0.287037	1	1	0.570274	1	0.234032	1	0.320492	1
	AC005593.1	TEC	ENSG00000279584.1	1	1	1	1	1	1	1	1	1	1	1	1	1	1	1	1	1	1	1	1	1	1	1	1	1	1	1	1	1	1
	AC005594.1	lncRNA	ENSG00000287884.1	1	0.599647	0.789179	1	1	1	0.752243	1	1	0.937891	1	0.386406	1	1	1	1	0.0844316	0.794742	0.041801	1	0.579402	0.0947662	1	1	0.827938	1	0.891132	1	0.923423	1
	AC005599.1	lncRNA	ENSG00000287154.1	1	1	1	1	1	1	1	1	1	1	1	1	1	1	1	1	1	1	1	1	1	1	1	1	1	1	1	1	1	1
	AC005606.1	lncRNA	ENSG00000260107.1	1	1	1	1	1	1	1	1	1	1	1	1	1	1	1	1	1	1	1	1	1	1	1	1	1	1	1	1	1	1
	AC005606.2	lncRNA	ENSG00000261790.2	0.830964	0.0165638	0.100804	0.193567	0.494887	0.560439	0.0303813	1	1	0.161969	0.973212	0.124892	0.60878	0.18603	0.999941	0.882161	0.537472	0.860872	0.642573	0.960212	0.930205	0.287181	1	0.762544	0.577069	0.646687	0.161558	0.304896	0.0573689	0.520641
	AC005609.5	lncRNA	ENSG00000279726.2	1	1	1	1	1	1	1	1	1	1	1	1	1	1	1	1	1	1	1	1	1	1	1	1	1	1	1	1	1	1
	AC005614.1	lncRNA	ENSG00000269296.1	1	0.0532029	0.612955	1	1	1	0.131538	1	1	0.859026	1	0.382825	1	1	1	1	0.0206116	0.0189178	0.13525	1	0.136534	0.144812	1	1	0.134552	1	0.0895431	1	0.414701	1
	AC005614.2	lncRNA	ENSG00000269749.1	1	1	1	1	1	1	1	1	1	1	1	1	1	1	1	1	1	1	1	1	1	1	1	1	1	1	1	1	1	1
	AC005618.1	lncRNA	ENSG00000272070.1	1	0.131689	0.217064	0.769271	1	0.949789	0.440434	1	1	0.632581	1	0.206624	1	0.598369	0.999941	0.974645	0.65438	0.598801	0.944911	1	0.995755	0.992361	1	1	0.944652	0.850641	0.456711	1	0.804354	0.933684
	AC005618.2	lncRNA	ENSG00000279855.1	1	1	1	1	1	1	1	1	1	1	1	1	1	1	1	1	1	1	1	1	1	1	1	1	1	1	1	1	1	1
	AC005618.3	lncRNA	ENSG00000280026.1	1	1	1	1	1	1	1	1	1	1	1	1	1	1	1	1	1	1	1	1	1	1	1	1	1	1	1	1	1	1
	AC005618.4	lncRNA	ENSG00000288095.1	1	0.989041	0.583306	1	1	1	1	1	1	1	1	0.98681	1	1	1	1	0.880712	0.172682	0.617926	1	1	0.508142	1	1	0.0458913	1	0.903117	1	0.546429	1
	AC005622.1	transcribed_unprocessed_pseudogene	ENSG00000283525.1	1	1	1	1	1	1	1	1	1	1	1	1	1	1	1	1	1	1	1	1	1	1	1	1	1	1	1	1	1	1
	AC005625.1	lncRNA	ENSG00000266963.1	1	1	1	1	1	1	1	1	1	1	1	1	1	1	1	1	1	1	1	1	1	1	1	1	1	1	1	1	1	1
	AC005632.2	unprocessed_pseudogene	ENSG00000257639.1	1	1	1	1	1	1	1	1	1	1	1	1	1	1	1	1	1	1	1	1	1	1	1	1	1	1	1	1	1	1
	AC005632.3	lncRNA	ENSG00000261596.2	1	0.744219	0.65261	1	1	1	0.986804	1	1	0.918982	1	0.408379	1	1	1	1	0.203091	0.349404	0.24659	1	0.401501	0.0158281	1	1	0.759715	0.318445	0.913148	1	0.267129	0.724455
	AC005632.5	lncRNA	ENSG00000273956.1	1	1	1	1	1	1	1	1	1	1	1	1	1	1	1	1	1	1	1	1	1	1	1	1	1	1	1	1	1	1
	AC005632.6	lncRNA	ENSG00000287809.1	0.783582	0.9861	0.548136	0.133968	0.170123	0.526201	0.793493	1	1	0.356129	1	0.960873	0.145715	0.835641	0.976714	0.963749	0.241169	0.185606	0.11196	0.75766	0.0858514	0.898982	1	0.210025	0.794329	0.925659	0.177356	0.109461	0.781218	0.990074
	AC005670.1	lncRNA	ENSG00000261886.1	1	1	1	1	1	1	1	1	1	1	1	1	1	1	1	1	1	1	1	1	1	1	1	1	1	1	1	1	1	1
	AC005670.2	protein_coding	ENSG00000262633.2	1	0.429487	0.493556	1	1	1	0.300997	1	1	0.37918	1	0.55951	1	1	1	1	0.461446	0.820422	0.293594	1	0.615807	0.243716	1	1	0.548789	0.773544	0.855285	1	0.593924	0.994312
	AC005670.3	lncRNA	ENSG00000262879.6	0.129127	0.426943	0.193539	0.603471	0.878758	0.149432	0.947226	0.746243	0.756916	0.031915	0.935238	0.967732	0.83649	0.479472	0.793454	0.826523	0.509045	0.912371	0.780778	0.839179	0.911236	0.873887	1	0.934594	0.780959	0.620893	0.962184	0.832133	0.645091	0.942184
	AC005674.1	lncRNA	ENSG00000250413.1	1	1	1	1	1	1	1	1	1	1	1	1	1	1	1	1	1	1	1	1	1	1	1	1	1	1	1	1	1	1
	AC005674.2	lncRNA	ENSG00000261490.1	0.9199	0.0408033	0.106953	0.148896	0.758403	0.334104	0.20482	1	1	0.402859	0.968305	0.24179	0.544793	0.629147	0.999941	0.571634	3.47247e-05	0.00726765	0.0436527	0.146029	0.482105	7.78199e-05	1	0.234959	0.0127263	0.454663	0.00763946	0.567091	0.013753	0.999155
	AC005682.1	unprocessed_pseudogene	ENSG00000226329.2	1	0.0283794	0.266431	1	1	1	1	1	1	1	1	0.158578	1	1	1	1	0.0198291	0.076054	1	1	1	0.0085137	1	1	0.0380767	1	0.248066	1	1	1
	AC005682.2	lncRNA	ENSG00000286703.1	1	1	1	1	1	1	1	1	1	1	1	1	1	1	1	1	1	1	1	1	1	1	1	1	1	1	1	1	1	1
	AC005695.3	lncRNA	ENSG00000273816.1	1	1	1	1	1	1	1	1	1	1	1	1	1	1	1	1	1	1	1	1	1	1	1	1	1	1	1	1	1	1
	AC005696.1	lncRNA	ENSG00000262050.1	1	1	1	1	1	1	1	1	1	1	1	1	1	1	1	1	1	1	1	1	1	1	1	1	1	1	1	1	1	1
	AC005696.3	lncRNA	ENSG00000272911.1	1	1	1	1	1	1	1	1	1	1	1	1	1	1	1	1	1	1	1	1	1	1	1	1	1	1	1	1	1	1
	AC005696.4	lncRNA	ENSG00000277200.1	1	1	1	1	1	1	1	1	1	1	1	1	1	1	1	1	1	1	1	1	1	1	1	1	1	1	1	1	1	1
	AC005697.2	lncRNA	ENSG00000266527.1	1	1	1	1	1	1	1	1	1	1	1	1	1	1	1	1	1	1	1	1	1	1	1	1	1	1	1	1	1	1
	AC005699.1	lncRNA	ENSG00000249631.6	1	1	1	1	1	1	1	1	1	1	1	1	1	1	1	1	1	1	1	1	1	1	1	1	1	1	1	1	1	1
	AC005702.1	protein_coding	ENSG00000267318.1	1	1	1	1	1	1	1	1	1	1	1	1	1	1	1	1	1	1	1	1	1	1	1	1	1	1	1	1	1	1
	AC005702.2	processed_pseudogene	ENSG00000267526.1	1	1	1	1	1	1	1	1	1	1	1	1	1	1	1	1	1	1	1	1	1	1	1	1	1	1	1	1	1	1
	AC005702.3	unprocessed_pseudogene	ENSG00000274378.1	1	1	1	1	1	1	1	1	1	1	1	1	1	1	1	1	1	1	1	1	1	1	1	1	1	1	1	1	1	1
	AC005703.6	lncRNA	ENSG00000286792.1	1	1	1	1	1	1	1	1	1	1	1	1	1	1	1	1	1	1	1	1	1	1	1	1	1	1	1	1	1	1
	AC005722.1	processed_pseudogene	ENSG00000230607.3	1	1	1	1	1	1	1	1	1	1	1	1	1	1	1	1	1	1	1	1	1	1	1	1	1	1	1	1	1	1
	AC005722.3	lncRNA	ENSG00000262681.2	1	1	1	1	1	1	1	1	1	1	1	1	1	1	1	1	1	1	1	1	1	1	1	1	1	1	1	1	1	1
	AC005726.1	protein_coding	ENSG00000258472.9	0.866006	0.624664	0.968353	0.804001	0.47143	0.50926	0.888796	1	1	0.822418	1	0.540679	0.913806	0.809318	0.993896	0.39248	0.523578	0.468274	0.822741	0.810065	0.311248	0.335791	1	0.656413	0.667651	0.467874	0.772988	0.635904	0.956999	0.877816
	AC005726.2	lncRNA	ENSG00000264044.1	1	0.902668	0.931213	1	1	1	0.871471	1	1	0.963354	1	0.397797	1	1	1	1	0.840081	0.986117	0.588834	1	0.752758	0.51448	1	1	0.67954	1	0.943299	1	0.642553	1
	AC005726.3	lncRNA	ENSG00000265168.1	1	1	1	1	1	1	1	1	1	1	1	1	1	1	1	1	1	1	1	1	1	1	1	1	1	1	1	1	1	1
	AC005726.4	lncRNA	ENSG00000265287.2	1	0.201366	0.553107	1	1	0.643957	0.330845	1	1	0.752534	0.902312	0.847635	1	0.995543	0.999941	0.836087	0.862533	0.779978	0.192922	1	0.083475	0.29279	1	1	0.117468	0.48398	0.211722	1	0.983697	0.351146
	AC005730.2	lncRNA	ENSG00000261033.1	1	1	1	1	1	1	1	1	1	1	1	1	1	1	1	1	1	1	1	1	1	1	1	1	1	1	1	1	1	1
	AC005730.3	lncRNA	ENSG00000266126.1	1	1	1	1	1	1	1	1	1	1	1	1	1	1	1	1	1	1	1	1	1	1	1	1	1	1	1	1	1	1
	AC005740.4	lncRNA	ENSG00000271871.1	1	0.966758	0.559457	1	1	1	0.934651	1	1	0.560895	1	0.93779	1	1	1	1	0.345115	0.517063	0.256036	1	0.410238	0.163731	1	1	0.277294	1	0.639636	1	0.382677	1
	AC005746.1	lncRNA	ENSG00000266934.1	1	1	1	1	1	1	1	1	1	1	1	1	1	1	1	1	1	1	1	1	1	1	1	1	1	1	1	1	1	1
	AC005746.3	lncRNA	ENSG00000273982.1	1	1	1	1	1	1	1	1	1	1	1	1	1	1	1	1	1	1	1	1	1	1	1	1	1	1	1	1	1	1
	AC005757.1	lncRNA	ENSG00000267044.1	1	1	1	1	1	1	1	1	1	1	1	1	1	1	1	1	1	1	1	1	1	1	1	1	1	1	1	1	1	1
	AC005759.1	lncRNA	ENSG00000268650.3	1	1	1	1	1	1	1	1	1	1	1	1	1	1	1	1	1	1	1	1	1	1	1	1	1	1	1	1	1	1
	AC005775.1	lncRNA	ENSG00000266933.2	1	0.915216	0.947259	1	1	1	0.919136	1	1	0.785862	1	0.886515	1	1	1	1	0.608129	0.19769	0.938202	1	0.64641	0.859442	1	1	0.366111	0.982502	0.691571	1	0.913937	0.729788
	AC005776.1	processed_pseudogene	ENSG00000270802.2	1	1	1	1	1	1	1	1	1	1	1	1	1	1	1	1	1	1	1	1	1	1	1	1	1	1	1	1	1	1
	AC005776.2	lncRNA	ENSG00000273218.1	1	0.082145	0.27225	1	1	0.166926	0.377977	1	1	0.758037	0.956051	0.422753	1	0.913305	0.999941	0.518481	0.221066	0.95567	0.484536	1	0.749018	0.118892	1	1	0.88034	0.301901	0.861471	1	0.988742	0.961019
	AC005785.1	lncRNA	ENSG00000268189.2	0.88104	0.0230474	0.091169	0.955124	0.0471906	0.800351	0.333322	1	1	0.651413	0.994149	0.0767029	0.836383	0.597519	0.999941	0.160234	0.00168138	0.604664	0.0852588	0.394331	0.776832	0.000124976	1	0.1681	0.27112	0.164543	0.372776	0.984815	0.128744	0.897708
	AC005785.2	TEC	ENSG00000279203.1	1	0.343673	0.873177	0.0403122	1	0.530079	0.326368	1	1	0.916128	0.955601	0.889147	0.294342	0.859922	0.999941	0.651254	0.469843	0.8884	0.834378	1	0.601449	0.548408	1	1	0.806586	0.735203	0.905216	0.874891	0.973029	0.899621
	AC005786.2	lncRNA	ENSG00000267231.1	1	1	1	1	1	1	1	1	1	1	1	1	1	1	1	1	1	1	1	1	1	1	1	1	1	1	1	1	1	1
	AC005786.3	lncRNA	ENSG00000267436.1	1	1	1	1	1	1	1	1	1	1	1	1	1	1	1	1	1	1	1	1	1	1	1	1	1	1	1	1	1	1
	AC005786.4	TEC	ENSG00000279590.1	1	1	1	1	1	1	1	1	1	1	1	1	1	1	1	1	1	1	1	1	1	1	1	1	1	1	1	1	1	1
	AC005790.1	lncRNA	ENSG00000274447.1	1	1	1	1	1	1	1	1	1	1	1	1	1	1	1	1	1	1	1	1	1	1	1	1	1	1	1	1	1	1
	AC005803.1	lncRNA	ENSG00000286629.1	1	0.00538653	0.0578495	0.33217	1	0.833116	0.933195	1	1	0.474282	0.940831	0.092199	0.929202	0.362438	0.999941	0.752199	0.454825	0.978047	0.562853	0.960913	0.977109	0.0973038	1	0.53354	0.449108	0.348434	0.683055	0.72462	0.853204	0.831559
	AC005821.1	lncRNA	ENSG00000265702.2	1	1	1	1	1	1	1	1	1	1	1	1	1	1	1	1	1	1	1	1	1	1	1	1	1	1	1	1	1	1
	AC005821.2	lncRNA	ENSG00000287457.1	1	1	1	1	1	1	1	1	1	1	1	1	1	1	1	1	1	1	1	1	1	1	1	1	1	1	1	1	1	1
	AC005822.1	processed_pseudogene	ENSG00000235554.1	1	1	1	1	1	1	1	1	1	1	1	1	1	1	1	1	1	1	1	1	1	1	1	1	1	1	1	1	1	1
	AC005828.1	lncRNA	ENSG00000226797.2	1	1	1	1	1	1	1	1	1	1	1	1	1	1	1	1	1	1	1	1	1	1	1	1	1	1	1	1	1	1
	AC005828.3	lncRNA	ENSG00000263644.1	1	1	1	1	1	1	1	1	1	1	1	1	1	1	1	1	1	1	1	1	1	1	1	1	1	1	1	1	1	1
	AC005828.4	lncRNA	ENSG00000265282.1	1	1	1	1	1	1	1	1	1	1	1	1	1	1	1	1	1	1	1	1	1	1	1	1	1	1	1	1	1	1
	AC005829.1	transcribed_unprocessed_pseudogene	ENSG00000261575.2	1	0.583018	0.667789	0.576129	1	0.543379	0.255162	1	1	0.33987	0.995329	0.364457	0.830833	0.136166	0.999941	0.858943	0.765035	0.444518	0.835031	0.645044	0.901049	0.641176	1	0.566808	0.332523	0.781907	0.4517	0.916671	0.345922	0.99498
	AC005829.2	processed_pseudogene	ENSG00000262539.1	1	0.992308	0.970552	0.963613	1	0.936386	0.977628	1	1	0.944285	1	0.973555	0.937537	0.944713	0.999941	0.972581	0.966315	0.894954	0.961849	1	0.901045	0.899193	1	1	0.821513	0.987577	0.948906	0.956589	0.888016	0.981729
	AC005831.1	TEC	ENSG00000280202.1	0.906284	0.00556309	0.022111	0.183099	0.324557	0.410899	0.00492822	0.985717	1	0.0220254	0.968305	0.0613768	0.615889	0.0571634	0.999941	0.813895	0.000905676	0.0108321	0.0182159	0.640219	0.111138	0.00123792	1	0.711003	0.0136584	0.156261	0.283039	0.783239	0.323209	0.516033
	AC005832.1	lncRNA	ENSG00000256381.1	1	1	1	1	1	1	1	1	1	1	1	1	1	1	1	1	1	1	1	1	1	1	1	1	1	1	1	1	1	1
	AC005832.2	processed_pseudogene	ENSG00000256748.1	1	1	1	1	1	1	1	1	1	1	1	1	1	1	1	1	1	1	1	1	1	1	1	1	1	1	1	1	1	1
	AC005832.3	processed_pseudogene	ENSG00000256799.1	1	1	1	1	1	1	1	1	1	1	1	1	1	1	1	1	1	1	1	1	1	1	1	1	1	1	1	1	1	1
	AC005832.4	protein_coding	ENSG00000272921.1	1	0.639615	0.820156	0.95394	1	0.916858	0.614952	1	1	0.81343	1	0.679093	0.977915	0.659737	0.999941	0.393154	0.115761	0.958507	0.0952641	1	0.861092	0.300102	1	1	0.746539	1	0.116515	0.136235	0.302914	0.337034
	AC005833.1	protein_coding	ENSG00000255639.3	0.358106	9.59911e-08	0.000867871	5.52311e-05	0.447016	0.0480615	6.1352e-06	0.834372	1	0.0126766	0.741982	0.000345276	0.0266974	0.0060884	0.999941	0.967865	0.399729	0.520127	0.796773	0.285162	0.723846	0.305626	1	0.641115	0.246687	0.523215	0.94606	0.310843	0.0340386	0.714854
	AC005833.2	lncRNA	ENSG00000256988.2	1	0.505944	0.984931	1	1	1	1	1	1	1	1	0.897606	1	1	1	1	0.530604	0.389587	1	1	1	0.748698	1	1	0.594001	1	0.971125	1	1	1
	AC005837.1	lncRNA	ENSG00000261335.1	1	0.511212	0.254243	1	1	1	1	1	1	1	1	0.425031	1	1	1	1	0.205393	0.91968	1	1	1	0.0695478	1	1	0.788199	1	0.204332	1	1	1
	AC005837.4	lncRNA	ENSG00000277382.1	1	1	1	1	1	1	1	1	1	1	1	1	1	1	1	1	1	1	1	1	1	1	1	1	1	1	1	1	1	1
	AC005838.1	unprocessed_pseudogene	ENSG00000223544.1	1	1	1	1	1	1	1	1	1	1	1	1	1	1	1	1	1	1	1	1	1	1	1	1	1	1	1	1	1	1
	AC005838.2	lncRNA	ENSG00000266538.1	1	0.329842	0.151503	1	1	1	0.289963	1	1	0.14576	1	0.398427	1	1	1	1	0.0645308	0.973917	0.394276	1	0.473736	0.130886	1	1	0.818018	0.680491	0.267833	1	0.454671	0.549838
	AC005839.1	TEC	ENSG00000279089.1	0.633534	0.995495	0.302316	0.76007	0.790334	0.185231	0.35858	1	1	0.971869	0.99859	0.81639	0.597033	0.555698	0.97432	0.81864	0.843213	0.774233	0.748648	0.614087	0.394714	0.950617	1	0.745466	0.663627	0.940334	0.749137	0.903205	0.854	0.744757
	AC005840.2	lncRNA	ENSG00000256433.3	1	1	1	1	1	1	1	1	1	1	1	1	1	1	1	1	1	1	1	1	1	1	1	1	1	1	1	1	1	1
	AC005840.3	processed_pseudogene	ENSG00000256913.1	1	0.91484	0.769989	1	1	1	0.963935	1	1	0.916548	1	0.956479	1	1	1	1	0.952639	0.75214	0.942113	1	0.89805	0.915821	1	1	0.705546	1	0.937258	1	0.972744	1
	AC005840.4	lncRNA	ENSG00000276718.1	0.815912	0.0012014	0.0149815	0.0395489	0.481534	0.220589	0.0677873	1	1	0.299519	0.935238	0.0398628	0.367188	0.464045	0.999941	0.937918	0.0171343	0.0422948	0.0641191	0.835904	0.139326	0.000449779	1	0.325506	0.00163887	0.0255604	0.744947	0.640967	0.739457	0.0773916
	AC005841.1	lncRNA	ENSG00000258092.1	1	1	1	1	1	1	1	1	1	1	1	1	1	1	1	1	1	1	1	1	1	1	1	1	1	1	1	1	1	1
	AC005856.1	lncRNA	ENSG00000286997.1	1	0.0185467	0.0259326	1	1	0.0927816	0.0252785	1	1	0.0381381	0.950595	0.189532	1	0.21869	0.976932	0.671073	0.932119	0.427834	0.890765	1	0.545584	0.675439	1	1	0.685443	0.686392	0.612763	1	0.870501	0.938027
	AC005865.1	transcribed_unprocessed_pseudogene	ENSG00000250770.3	1	1	1	1	1	1	1	1	1	1	1	1	1	1	1	1	1	1	1	1	1	1	1	1	1	1	1	1	1	1
	AC005865.2	lncRNA	ENSG00000287712.1	1	1	1	1	1	1	1	1	1	1	1	1	1	1	1	1	1	1	1	1	1	1	1	1	1	1	1	1	1	1
	AC005899.1	lncRNA	ENSG00000264083.1	1	1	1	1	1	1	1	1	1	1	1	1	1	1	1	1	1	1	1	1	1	1	1	1	1	1	1	1	1	1
	AC005899.3	lncRNA	ENSG00000265139.1	1	1	1	1	1	1	1	1	1	1	1	1	1	1	1	1	1	1	1	1	1	1	1	1	1	1	1	1	1	1
	AC005899.4	lncRNA	ENSG00000265794.5	1	0.550066	1	1	1	1	1	1	1	1	1	1	1	1	1	1	0.703937	0.670419	1	1	1	0.992401	1	1	1	1	1	1	1	1
	AC005899.5	lncRNA	ENSG00000266385.1	1	1	1	1	1	1	1	1	1	1	1	1	1	1	1	1	1	1	1	1	1	1	1	1	1	1	1	1	1	1
	AC005899.6	lncRNA	ENSG00000274341.1	1	1	1	1	1	1	1	1	1	1	1	1	1	1	1	1	1	1	1	1	1	1	1	1	1	1	1	1	1	1
	AC005899.7	lncRNA	ENSG00000278668.1	1	1	0.380206	1	1	1	1	1	1	1	1	0.70329	1	1	1	1	0.717411	0.867493	1	1	1	0.901691	1	1	0.485724	1	0.607686	1	1	1
	AC005899.8	lncRNA	ENSG00000279762.3	1	0.744689	0.993016	1	1	1	0.700651	1	1	0.958322	1	0.916036	1	1	1	1	0.921315	0.0795344	0.758316	1	0.270133	0.942758	1	1	0.122182	1	0.925734	1	0.792824	1
	AC005906.2	lncRNA	ENSG00000256654.4	1	1	1	1	1	1	1	1	1	1	1	1	1	1	1	1	1	1	1	1	1	1	1	1	1	1	1	1	1	1
	AC005911.1	lncRNA	ENSG00000278356.1	1	0.449001	0.174243	1	1	1	0.56748	1	1	0.274247	1	0.64401	1	1	1	1	0.886147	0.819702	0.928107	1	0.867952	0.648823	1	1	0.581812	1	0.970315	1	0.769681	1
	AC005912.1	processed_pseudogene	ENSG00000227081.5	1	1	1	1	1	1	1	1	1	1	1	1	1	1	1	1	1	1	1	1	1	1	1	1	1	1	1	1	1	1
	AC005912.2	lncRNA	ENSG00000275850.1	1	1	1	1	1	1	1	1	1	1	1	1	1	1	1	1	1	1	1	1	1	1	1	1	1	1	1	1	1	1
	AC005914.1	lncRNA	ENSG00000287886.1	1	1	1	1	1	1	1	1	1	1	1	1	1	1	1	1	1	1	1	1	1	1	1	1	1	1	1	1	1	1
	AC005915.1	TEC	ENSG00000279446.1	1	1	1	1	1	1	1	1	1	1	1	1	1	1	1	1	1	1	1	1	1	1	1	1	1	1	1	1	1	1
	AC005920.1	lncRNA	ENSG00000247011.2	1	1	1	1	1	1	1	1	1	1	1	1	1	1	1	1	0.242355	0.763736	1	1	1	0.469695	1	1	1	1	1	1	1	1
	AC005920.3	lncRNA	ENSG00000251665.1	1	1	1	1	1	1	1	1	1	1	1	1	1	1	1	1	1	1	1	1	1	1	1	1	1	1	1	1	1	1
	AC005920.4	lncRNA	ENSG00000262006.1	1	1	1	1	1	1	1	1	1	1	1	1	1	1	1	1	1	1	1	1	1	1	1	1	1	1	1	1	1	1
	AC005921.2	lncRNA	ENSG00000262967.1	1	1	1	1	1	1	1	1	1	1	1	1	1	1	1	1	1	1	1	1	1	1	1	1	1	1	1	1	1	1
	AC005921.3	TEC	ENSG00000278963.1	1	0.323767	0.282758	0.151792	1	0.152255	0.464969	1	1	0.443737	0.984253	0.722972	0.472565	0.868154	0.993515	0.611384	0.544335	0.732515	0.321576	1	0.980824	0.435104	1	1	0.847486	0.989188	0.604308	0.445298	0.487794	0.615735
	AC005921.4	lncRNA	ENSG00000285829.1	1	1	1	1	1	1	1	1	1	1	1	1	1	1	1	1	1	1	1	1	1	1	1	1	1	1	1	1	1	1
	AC005943.1	protein_coding	ENSG00000267059.2	1	0.74961	0.769993	0.849538	1	0.883353	0.821115	1	1	0.853756	0.874881	0.146449	1	0.195618	0.866224	0.428225	0.359007	0.726968	1	1	0.137812	0.285212	1	1	0.8262	0.663024	0.868494	1	0.780175	0.781238
	AC005943.2	TEC	ENSG00000279009.1	1	1	1	1	1	1	1	1	1	1	1	1	1	1	1	1	1	1	1	1	1	1	1	1	1	1	1	1	1	1
	AC005944.1	lncRNA	ENSG00000267469.1	1	1	1	1	1	1	1	1	1	1	1	1	1	1	1	1	1	1	1	1	1	1	1	1	1	1	1	1	1	1
	AC005954.1	lncRNA	ENSG00000267138.1	1	1	1	1	1	1	1	1	1	1	1	1	1	1	1	1	1	1	1	1	1	1	1	1	1	1	1	1	1	1
	AC005954.2	lncRNA	ENSG00000267205.1	1	1	1	1	1	1	1	1	1	1	1	1	1	1	1	1	1	1	1	1	1	1	1	1	1	1	1	1	1	1
	AC005962.1	lncRNA	ENSG00000278627.1	1	0.220478	1	1	1	1	1	1	1	1	1	1	1	1	1	1	0.18343	0.371136	1	1	1	0.108212	1	1	1	1	1	1	1	1
	AC005962.2	lncRNA	ENSG00000287337.1	1	1	1	1	1	1	1	1	1	1	1	1	1	1	1	1	1	1	1	1	1	1	1	1	1	1	1	1	1	1
	AC005972.3	lncRNA	ENSG00000283538.3	1	1	1	1	1	1	1	1	1	1	1	1	1	1	1	1	1	1	1	1	1	1	1	1	1	1	1	1	1	1
	AC005993.1	lncRNA	ENSG00000266869.2	1	1	1	1	1	1	1	1	1	1	1	1	1	1	1	1	1	1	1	1	1	1	1	1	1	1	1	1	1	1
	AC005998.1	lncRNA	ENSG00000287744.1	1	1	1	1	1	1	1	1	1	1	1	1	1	1	1	1	1	1	1	1	1	1	1	1	1	1	1	1	1	1
	AC006001.1	processed_pseudogene	ENSG00000177418.2	1	1	1	1	1	1	1	1	1	1	1	1	1	1	1	1	1	1	1	1	1	1	1	1	1	1	1	1	1	1
	AC006001.2	lncRNA	ENSG00000226824.7	0.566156	0.949229	0.303936	0.12233	0.179395	0.783447	0.703981	1	1	0.111421	0.96248	0.579696	0.509851	0.266726	0.999941	0.937665	0.315759	0.486614	0.855235	0.572384	0.997013	0.96539	1	0.922434	0.882684	0.389401	0.891368	0.517082	0.283019	0.630655
	AC006001.3	transcribed_unprocessed_pseudogene	ENSG00000229180.7	0.982573	0.0379495	0.0529159	0.511919	0.305793	0.61784	0.125524	0.903528	0.611446	0.172817	0.940947	0.324542	0.940686	0.601035	0.967883	0.897733	0.0018137	0.000359971	0.128092	0.329736	0.057076	0.0094414	1	0.604321	0.00228384	0.970072	0.00368621	0.248615	0.0171391	0.85965
	AC006001.4	processed_pseudogene	ENSG00000275400.1	1	0.861253	0.541171	1	1	1	0.408644	1	1	0.74169	1	0.71077	1	1	1	1	0.800327	0.891554	0.323688	1	0.627373	0.869365	1	1	0.82846	1	0.94304	1	0.991627	1
	AC006008.1	lncRNA	ENSG00000286912.1	1	0.489669	0.883861	0.266706	1	0.643392	0.418249	1	1	0.820186	0.978449	0.928868	0.681006	0.851206	0.999941	0.960386	0.418277	0.337151	0.927091	1	0.982812	0.731592	1	1	0.624538	0.737742	0.855416	0.641878	0.894498	0.743934
	AC006017.1	lncRNA	ENSG00000229591.1	1	0.453818	0.976362	1	1	1	1	1	1	1	1	0.826196	1	1	1	1	0.608277	0.177694	0.742846	1	1	0.773723	1	1	0.263098	1	0.931044	1	0.952168	1
	AC006019.2	lncRNA	ENSG00000233363.1	1	1	1	1	1	1	1	1	1	1	1	1	1	1	1	1	1	1	1	1	1	1	1	1	1	1	1	1	1	1
	AC006020.1	processed_pseudogene	ENSG00000226636.1	1	1	1	1	1	1	1	1	1	1	1	1	1	1	1	1	1	1	1	1	1	1	1	1	1	1	1	1	1	1
	AC006027.1	lncRNA	ENSG00000272638.1	1	0.276518	0.443092	0.73745	1	0.588868	0.236778	1	1	0.409993	0.918549	0.921965	0.204613	0.855203	0.987689	0.117844	0.140496	0.391522	0.0535563	0.708462	0.795248	0.124391	1	0.773267	0.424455	0.284199	0.986513	0.77845	0.985435	0.684164
	AC006028.1	processed_pseudogene	ENSG00000231357.1	1	1	1	1	1	1	1	1	1	1	1	1	1	1	1	1	1	1	1	1	1	1	1	1	1	1	1	1	1	1
	AC006030.1	protein_coding	ENSG00000264324.1	1	1	1	1	1	1	1	1	1	1	1	1	1	1	1	1	1	1	1	1	1	1	1	1	1	1	1	1	1	1
	AC006033.1	processed_pseudogene	ENSG00000231916.1	1	1	1	1	1	1	1	1	1	1	1	1	1	1	1	1	1	1	1	1	1	1	1	1	1	1	1	1	1	1
	AC006033.2	lncRNA	ENSG00000272908.1	1	1	1	1	1	1	1	1	1	1	1	1	1	1	1	1	1	1	1	1	1	1	1	1	1	1	1	1	1	1
	AC006040.1	lncRNA	ENSG00000286130.1	1	1	1	1	1	1	1	1	1	1	1	1	1	1	1	1	1	1	1	1	1	1	1	1	1	1	1	1	1	1
	AC006042.1	lncRNA	ENSG00000227719.1	1	1	1	1	1	1	1	1	1	1	1	1	1	1	1	1	1	1	1	1	1	1	1	1	1	1	1	1	1	1
	AC006042.2	processed_pseudogene	ENSG00000233264.2	0.97628	1.53635e-06	3.7761e-06	0.00274883	0.239393	0.0065048	0.000364192	0.680558	0.811377	0.000851564	1	3.96764e-06	0.00664528	0.000855667	1	0.644343	0.462368	0.0716177	0.904775	0.453581	0.553443	0.623859	1	0.631759	0.127999	0.59098	0.106804	0.699709	0.184452	0.974001
	AC006042.3	lncRNA	ENSG00000234141.1	1	0.0837634	0.142032	1	1	1	0.466293	1	1	0.640266	1	0.192739	1	1	1	1	0.510251	0.0189782	0.831814	1	0.293342	0.909832	1	1	0.0843794	1	0.794273	1	0.445231	1
	AC006058.1	lncRNA	ENSG00000261786.1	0.41817	0.852354	0.240154	0.867112	0.995015	0.286582	0.976647	0.961987	0.925941	0.181997	1	0.870735	0.891325	0.985395	0.689902	0.840044	0.426275	0.176683	0.159378	0.663714	0.0511594	0.176663	1	0.95027	0.0507815	0.574882	0.986264	0.729102	0.725838	0.402319
	AC006058.2	lncRNA	ENSG00000271192.1	1	1	1	1	1	1	1	1	1	1	1	1	1	1	1	1	1	1	1	1	1	1	1	1	1	1	1	1	1	1
	AC006058.3	lncRNA	ENSG00000272121.1	1	0.139606	0.00890029	0.190572	1	0.0194711	0.334656	1	1	0.033997	0.955601	0.0207031	1	0.0771649	0.999941	0.86067	0.00518257	0.00239583	0.0945817	1	0.0471034	0.00103309	1	1	0.000538106	0.687337	0.0324745	1	0.00710527	0.554282
	AC006058.4	TEC	ENSG00000280435.1	0.572032	0.609316	0.0709131	0.849538	0.823038	0.203101	0.526974	0.974491	1	0.060931	0.998485	0.82461	0.982286	0.747331	0.6876	0.587938	0.623018	0.102018	0.305583	0.693453	0.0300939	0.307471	1	0.970407	0.0247076	0.888573	0.862241	0.598135	0.529761	0.427374
	AC006059.1	lncRNA	ENSG00000230084.6	0.464185	0.641456	0.456655	0.498861	0.886371	0.659481	0.879523	1	1	0.293011	0.936208	0.773426	0.931044	0.554782	0.999941	0.599034	0.000249837	0.0164578	0.0152922	0.465249	0.242638	0.000972349	1	0.691056	0.0421936	0.183663	0.108056	0.680167	0.21706	0.793881
	AC006059.2	protein_coding	ENSG00000280571.2	0.764074	0.117262	0.483924	0.378788	0.675363	0.89554	0.237877	1	1	0.721164	1	0.153196	0.485368	0.304383	0.993615	0.0508872	0.259398	0.121527	0.678627	0.67643	0.0386622	0.254231	1	0.693353	0.125258	0.00425331	0.0413695	0.0155304	0.0445947	0.87509
	AC006059.4	lncRNA	ENSG00000287417.1	1	1	1	1	1	1	1	1	1	1	1	1	1	1	1	1	1	1	1	1	1	1	1	1	1	1	1	1	1	1
	AC006059.5	lncRNA	ENSG00000287629.1	1	1	1	1	1	1	1	1	1	1	1	1	1	1	1	1	1	1	1	1	1	1	1	1	1	1	1	1	1	1
	AC006062.1	lncRNA	ENSG00000287171.1	1	1	1	1	1	1	1	1	1	1	1	1	1	1	1	1	1	1	1	1	1	1	1	1	1	1	1	1	1	1
	AC006064.1	lncRNA	ENSG00000245667.2	1	1	1	1	1	1	1	1	1	1	1	1	1	1	1	1	1	1	1	1	1	1	1	1	1	1	1	1	1	1
	AC006064.2	lncRNA	ENSG00000247853.2	1	0.0619537	0.0712747	0.175165	1	0.226263	0.572313	1	1	0.632581	0.792062	0.735462	0.970114	0.574267	0.788764	0.874735	0.0147136	0.0690509	0.324155	0.316617	0.64906	0.109589	1	0.785803	0.313155	0.964724	0.0238978	0.502431	0.160551	0.907198
	AC006064.3	lncRNA	ENSG00000255966.1	1	1	1	1	1	1	1	1	1	1	1	1	1	1	1	1	1	1	1	1	1	1	1	1	1	1	1	1	1	1
	AC006064.4	lncRNA	ENSG00000269968.1	1	0.055394	0.167753	0.0944716	1	0.28119	0.306369	1	1	0.607075	1	0.0920257	0.168139	0.430871	0.999941	0.328692	0.0363968	0.000186273	0.918319	0.0293291	0.164673	0.283769	1	0.28845	0.0043569	0.564893	0.00197951	0.630549	0.0395312	0.728305
	AC006064.5	lncRNA	ENSG00000276232.1	1	1	1	1	1	1	1	1	1	1	1	1	1	1	1	1	1	1	1	1	1	1	1	1	1	1	1	1	1	1
	AC006064.6	protein_coding	ENSG00000285238.2	0.869326	0.739187	0.412957	0.444931	0.753536	6.59723e-05	0.736199	1	1	0.439744	0.952402	0.740571	1	0.750507	0.00347158	0.00429313	0.242428	0.0232595	0.119602	0.775758	1	0.0915912	1	1	1	0.254325	0.813411	1	1	1
	AC006065.1	processed_pseudogene	ENSG00000255853.1	1	1	1	1	1	1	1	1	1	1	1	1	1	1	1	1	1	1	1	1	1	1	1	1	1	1	1	1	1	1
	AC006065.4	lncRNA	ENSG00000256732.1	1	1	1	1	1	1	1	1	1	1	1	1	1	1	1	1	1	1	1	1	1	1	1	1	1	1	1	1	1	1
	AC006077.2	TEC	ENSG00000279799.1	1	0.31366	0.829947	0.476506	1	0.983114	0.462981	1	1	0.976197	0.848316	0.91746	0.789041	0.778218	0.999941	0.372586	0.769868	0.0375536	0.870859	0.669103	0.218684	0.961549	1	0.931254	0.112495	0.650342	0.293154	0.761471	0.548088	0.723428
	AC006111.2	lncRNA	ENSG00000263235.1	1	0.00022263	0.00191113	0.0152467	1	0.0881395	0.000232292	1	1	0.00225436	0.927698	0.00750765	0.191916	0.00801022	0.999941	0.994251	0.178709	0.182763	0.843115	0.341179	0.840463	0.0340157	1	0.0951601	0.0337312	0.867461	0.36264	0.974554	0.0876269	0.897882
	AC006111.3	lncRNA	ENSG00000276754.1	1	1	1	1	1	1	1	1	1	1	1	1	1	1	1	1	1	1	1	1	1	1	1	1	1	1	1	1	1	1
	AC006115.2	lncRNA	ENSG00000286125.1	1	0.871432	0.592495	1	1	1	1	1	1	1	1	0.879218	1	1	1	1	0.577701	0.147553	0.804005	1	1	0.692958	1	1	0.19907	1	0.43619	1	0.535513	1
	AC006116.10	lncRNA	ENSG00000285996.1	1	0.49533	0.877418	1	1	1	0.582877	1	1	0.960806	1	0.998256	1	1	1	1	0.0661027	0.0269519	0.939377	1	0.862542	0.678293	1	1	0.429087	0.87346	0.0355795	1	0.49151	0.987947
	AC006116.2	processed_pseudogene	ENSG00000266907.1	1	1	1	1	1	1	1	1	1	1	1	1	1	1	1	1	1	1	1	1	1	1	1	1	1	1	1	1	1	1
	AC006116.3	transcribed_processed_pseudogene	ENSG00000266932.1	1	1	1	1	1	1	1	1	1	1	1	1	1	1	1	1	1	1	1	1	1	1	1	1	1	1	1	1	1	1
	AC006116.5	lncRNA	ENSG00000267192.1	1	1	1	1	1	1	1	1	1	1	1	1	1	1	1	1	1	1	1	1	1	1	1	1	1	1	1	1	1	1
	AC006116.6	lncRNA	ENSG00000267298.1	1	1	1	1	1	1	1	1	1	1	1	1	1	1	1	1	1	1	1	1	1	1	1	1	1	1	1	1	1	1
	AC006116.7	lncRNA	ENSG00000267429.1	1	1	1	1	1	1	1	1	1	1	1	1	1	1	1	1	1	1	1	1	1	1	1	1	1	1	1	1	1	1
	AC006116.8	lncRNA	ENSG00000267549.6	1	0.589083	1	1	1	1	1	1	1	1	1	1	1	1	1	1	0.839275	0.192792	1	1	1	0.807252	1	1	1	1	1	1	1	1
	AC006122.1	transcribed_processed_pseudogene	ENSG00000213970.4	1	1	1	1	1	1	1	1	1	1	1	1	1	1	1	1	1	1	1	1	1	1	1	1	1	1	1	1	1	1
	AC006128.1	TEC	ENSG00000279716.1	0.836451	0.239173	0.595218	0.261358	0.996797	0.65296	0.501471	0.890021	1	0.908615	0.956171	0.745569	0.777962	0.988397	0.999941	0.897733	0.405983	0.695889	0.549132	0.933523	0.830847	0.558759	1	0.967661	0.849517	0.917829	0.600142	0.785879	0.761937	0.961086
	AC006130.1	lncRNA	ENSG00000267063.1	1	1	1	1	1	1	1	1	1	1	1	1	1	1	1	1	1	1	1	1	1	1	1	1	1	1	1	1	1	1
	AC006130.3	lncRNA	ENSG00000287766.1	1	0.122987	1	1	1	1	1	1	1	1	1	1	1	1	1	1	0.509855	0.320445	1	1	1	0.55594	1	1	1	1	1	1	1	1
	AC006141.1	lncRNA	ENSG00000264895.1	1	0.363835	0.556881	1	1	1	1	1	1	1	1	0.61193	1	1	1	1	0.268145	0.137591	0.908162	1	1	0.962091	1	1	0.835468	1	0.356032	1	0.880807	1
	AC006146.1	lncRNA	ENSG00000258660.1	1	1	1	1	1	1	1	1	1	1	1	1	1	1	1	1	1	1	1	1	1	1	1	1	1	1	1	1	1	1
	AC006148.1	lncRNA	ENSG00000242593.7	1	1	1	1	1	1	1	1	1	1	1	1	1	1	1	1	1	1	1	1	1	1	1	1	1	1	1	1	1	1
	AC006157.1	lncRNA	ENSG00000278847.1	1	1	1	1	1	1	1	1	1	1	1	1	1	1	1	1	1	1	1	1	1	1	1	1	1	1	1	1	1	1
	AC006159.2	lncRNA	ENSG00000243220.1	1	1	1	1	1	1	1	1	1	1	1	1	1	1	1	1	1	1	1	1	1	1	1	1	1	1	1	1	1	1
	AC006160.1	lncRNA	ENSG00000249502.3	1	0.856557	0.946036	0.865544	1	0.684276	0.890587	1	1	0.925404	0.990029	0.879157	0.605325	0.851389	0.999941	0.999483	0.805156	0.816968	0.846911	1	0.855405	0.738763	1	1	0.749651	0.810565	0.908013	0.924595	0.96577	0.864911
	AC006195.1	processed_pseudogene	ENSG00000238090.1	1	0.447622	1	1	1	1	1	1	1	1	1	1	1	1	1	1	0.993674	0.801937	1	1	1	0.290247	1	1	1	1	1	1	1	1
	AC006197.2	lncRNA	ENSG00000286591.1	1	1	1	1	1	1	1	1	1	1	1	1	1	1	1	1	1	1	1	1	1	1	1	1	1	1	1	1	1	1
	AC006206.1	lncRNA	ENSG00000256146.1	1	1	1	1	1	1	1	1	1	1	1	1	1	1	1	1	1	1	1	1	1	1	1	1	1	1	1	1	1	1
	AC006206.2	lncRNA	ENSG00000256417.1	1	1	1	1	1	1	1	1	1	1	1	1	1	1	1	1	1	1	1	1	1	1	1	1	1	1	1	1	1	1
	AC006207.1	lncRNA	ENSG00000283138.1	1	1	1	1	1	1	1	1	1	1	1	1	1	1	1	1	1	1	1	1	1	1	1	1	1	1	1	1	1	1
	AC006213.1	lncRNA	ENSG00000266921.2	1	0.0515679	0.185403	1	1	0.814671	0.371581	1	1	0.743224	0.88244	0.469192	1	0.937987	0.999941	0.729448	0.534445	0.932312	0.770801	1	0.788803	0.78341	1	1	0.706569	0.54467	0.859071	1	0.635328	0.967025
	AC006213.2	lncRNA	ENSG00000267058.1	1	0.0081032	0.445165	1	1	0.96135	0.0500447	1	1	0.852589	0.73129	0.377465	1	0.744377	0.999941	0.831386	0.897157	0.750409	0.645573	1	0.331057	0.722932	1	1	0.923038	0.990938	0.892527	1	0.732918	0.815351
	AC006213.3	lncRNA	ENSG00000267191.2	1	0.446142	0.805385	1	1	1	1	1	1	1	1	0.754199	1	1	1	1	0.36284	0.392176	1	1	1	0.232142	1	1	0.251209	1	0.907307	1	1	1
	AC006213.4	lncRNA	ENSG00000277806.1	1	1	1	1	1	1	1	1	1	1	1	1	1	1	1	1	1	1	1	1	1	1	1	1	1	1	1	1	1	1
	AC006213.5	lncRNA	ENSG00000278492.1	1	1	1	1	1	1	1	1	1	1	1	1	1	1	1	1	1	1	1	1	1	1	1	1	1	1	1	1	1	1
	AC006213.6	TEC	ENSG00000278917.1	1	0.768831	0.0819409	1	1	1	1	1	1	1	1	0.935452	1	1	1	1	0.259549	0.954743	0.665221	1	1	0.624352	1	1	0.685087	1	0.563612	1	0.944381	1
	AC006213.7	lncRNA	ENSG00000286613.1	1	1	1	1	1	1	1	1	1	1	1	1	1	1	1	1	1	1	1	1	1	1	1	1	1	1	1	1	1	1
	AC006230.1	lncRNA	ENSG00000287778.1	1	1	1	1	1	1	1	1	1	1	1	1	1	1	1	1	1	1	1	1	1	1	1	1	1	1	1	1	1	1
	AC006238.1	lncRNA	ENSG00000272799.1	1	1	1	1	1	1	1	1	1	1	1	1	1	1	1	1	1	1	1	1	1	1	1	1	1	1	1	1	1	1
	AC006238.2	lncRNA	ENSG00000285653.1	1	1	1	1	1	1	1	1	1	1	1	1	1	1	1	1	1	1	1	1	1	1	1	1	1	1	1	1	1	1
	AC006252.1	lncRNA	ENSG00000243224.1	1	0.735764	0.946108	0.732877	1	0.946553	0.971526	1	1	0.793641	0.990029	0.984776	0.996014	0.698962	0.999941	0.815213	0.352448	0.782428	0.96751	0.471514	0.698006	0.514822	1	0.668061	0.945135	0.179253	0.485928	0.162501	0.336363	0.550265
	AC006254.1	protein_coding	ENSG00000243696.5	0.99616	0.101978	0.109991	0.447728	0.57337	0.507355	0.296889	0.876698	1	0.334632	1	0.0770596	0.415293	0.252903	0.999941	0.353873	0.89034	0.0736172	0.805893	0.924009	0.0696511	0.906777	1	0.773267	0.162666	0.573996	0.342449	0.378748	0.549276	0.781185
	AC006254.2	processed_pseudogene	ENSG00000270941.1	1	1	1	1	1	1	1	1	1	1	1	1	1	1	1	1	1	1	1	1	1	1	1	1	1	1	1	1	1	1
	AC006254.3	processed_pseudogene	ENSG00000271137.1	1	1	1	1	1	1	1	1	1	1	1	1	1	1	1	1	1	1	1	1	1	1	1	1	1	1	1	1	1	1
	AC006262.1	lncRNA	ENSG00000268460.2	1	1	1	1	1	1	1	1	1	1	1	1	1	1	1	1	1	1	1	1	1	1	1	1	1	1	1	1	1	1
	AC006277.1	TEC	ENSG00000279452.1	1	0.527138	0.91866	0.770385	1	0.906154	0.683311	1	1	0.964957	0.968305	0.998256	1	0.876093	0.999941	0.985785	0.886048	0.854241	0.762246	1	0.823233	0.646691	1	1	0.619495	0.89027	0.934238	1	0.879152	0.901473
	AC006296.1	lncRNA	ENSG00000248425.1	1	1	1	1	1	1	1	1	1	1	1	1	1	1	1	1	1	1	1	1	1	1	1	1	1	1	1	1	1	1
	AC006296.3	lncRNA	ENSG00000287360.1	1	1	1	1	1	1	1	1	1	1	1	1	1	1	1	1	1	1	1	1	1	1	1	1	1	1	1	1	1	1
	AC006299.1	lncRNA	ENSG00000246225.7	1	0.0832184	1	1	1	1	1	1	1	1	1	1	1	1	1	1	0.213418	0.70103	1	1	1	0.425176	1	1	1	1	1	1	1	1
	AC006305.1	lncRNA	ENSG00000206129.4	1	1	1	1	1	1	1	1	1	1	1	1	1	1	1	1	1	1	1	1	1	1	1	1	1	1	1	1	1	1
	AC006330.1	TEC	ENSG00000280388.1	1	0.0467784	0.887819	0.0620171	1	0.903942	0.0576176	1	1	0.901156	0.915668	0.425031	0.489174	0.453791	0.885831	0.393616	0.0399714	0.823643	0.0559552	0.993052	0.857954	0.0303513	1	0.965022	0.773738	0.549976	0.397545	0.531034	0.352352	0.814654
	AC006348.1	lncRNA	ENSG00000286565.1	1	1	1	1	1	1	1	1	1	1	1	1	1	1	1	1	1	1	1	1	1	1	1	1	1	1	1	1	1	1
	AC006357.1	lncRNA	ENSG00000230033.1	1	1	1	1	1	1	1	1	1	1	1	1	1	1	1	1	1	1	1	1	1	1	1	1	1	1	1	1	1	1
	AC006364.1	lncRNA	ENSG00000287554.1	1	0.929059	0.91697	1	1	0.859173	0.611305	1	1	0.464533	1	0.772625	1	0.79581	0.999941	0.428958	0.491753	0.471706	0.566311	1	0.504706	0.945884	1	1	0.132793	0.718665	0.955935	1	0.537119	0.698681
	AC006369.1	lncRNA	ENSG00000236213.2	1	1	1	1	1	1	1	1	1	1	1	1	1	1	1	1	1	1	1	1	1	1	1	1	1	1	1	1	1	1
	AC006372.1	lncRNA	ENSG00000223872.2	1	1	1	1	1	1	1	1	1	1	1	1	1	1	1	1	1	1	1	1	1	1	1	1	1	1	1	1	1	1
	AC006372.2	lncRNA	ENSG00000233191.2	1	1	1	1	1	1	1	1	1	1	1	1	1	1	1	1	1	1	1	1	1	1	1	1	1	1	1	1	1	1
	AC006372.3	lncRNA	ENSG00000234210.1	1	1	1	1	1	1	1	1	1	1	1	1	1	1	1	1	1	1	1	1	1	1	1	1	1	1	1	1	1	1
	AC006372.4	TEC	ENSG00000280266.1	1	1	1	1	1	1	1	1	1	1	1	1	1	1	1	1	1	1	1	1	1	1	1	1	1	1	1	1	1	1
	AC006378.1	TEC	ENSG00000278959.1	1	0.717241	0.195939	0.321051	1	0.868836	0.840909	1	1	0.635262	0.994149	0.423286	0.597068	0.909085	0.999941	0.77372	0.865752	0.407833	0.927548	0.827308	0.693759	0.844858	1	0.830436	0.383614	0.804954	0.577868	0.872134	0.555444	0.942475
	AC006427.2	lncRNA	ENSG00000286888.1	1	1	1	1	1	1	1	1	1	1	1	1	1	1	1	1	1	1	1	1	1	1	1	1	1	1	1	1	1	1
	AC006435.1	lncRNA	ENSG00000262456.1	1	0.544627	0.755136	1	1	1	1	1	1	1	1	0.983173	1	1	1	1	0.444868	0.979038	0.407088	1	1	0.0769953	1	1	0.438419	1	0.882065	1	0.315107	1
	AC006435.2	lncRNA	ENSG00000263345.1	1	0.409161	0.538361	1	1	1	1	1	1	1	1	0.86106	1	1	1	1	0.987957	0.988755	0.806437	1	1	0.582082	1	1	0.637616	1	0.710386	1	0.940813	1
	AC006435.3	lncRNA	ENSG00000274758.1	1	1	1	1	1	1	1	1	1	1	1	1	1	1	1	1	1	1	1	1	1	1	1	1	1	1	1	1	1	1
	AC006441.1	lncRNA	ENSG00000263466.1	1	1	1	1	1	1	1	1	1	1	1	1	1	1	1	1	1	1	1	1	1	1	1	1	1	1	1	1	1	1
	AC006445.1	processed_pseudogene	ENSG00000242209.1	1	1	1	1	1	1	1	1	1	1	1	1	1	1	1	1	1	1	1	1	1	1	1	1	1	1	1	1	1	1
	AC006445.2	processed_pseudogene	ENSG00000249148.2	1	1	1	1	1	1	1	1	1	1	1	1	1	1	1	1	1	1	1	1	1	1	1	1	1	1	1	1	1	1
	AC006449.1	lncRNA	ENSG00000274996.1	1	1	1	1	1	1	1	1	1	1	1	1	1	1	1	1	1	1	1	1	1	1	1	1	1	1	1	1	1	1
	AC006449.2	lncRNA	ENSG00000275532.1	1	1	1	1	1	1	1	1	1	1	1	1	1	1	1	1	1	1	1	1	1	1	1	1	1	1	1	1	1	1
	AC006449.5	lncRNA	ENSG00000277182.1	1	1	1	1	1	1	1	1	1	1	1	1	1	1	1	1	1	1	1	1	1	1	1	1	1	1	1	1	1	1
	AC006449.6	lncRNA	ENSG00000277969.1	0.878657	0.000170598	0.00169534	0.102951	0.125182	0.321357	0.000668932	0.958534	1	0.00603256	0.868602	0.0199809	0.704814	0.0479552	0.993896	0.858943	0.000364263	3.23901e-05	0.0814126	0.241286	0.023377	8.60772e-06	1	0.0635361	4.46126e-07	0.925388	0.00124709	0.212209	3.94452e-05	0.773219
	AC006449.7	TEC	ENSG00000279119.1	0.656928	0.437117	0.0521181	0.467533	0.11159	0.919272	0.51014	1	1	0.867076	0.959587	0.0968996	0.976272	0.989618	0.999941	0.996776	0.0334606	0.0381571	0.930025	0.0821443	0.944149	0.189214	1	0.366539	0.207269	0.856181	0.109599	0.912666	0.413641	0.906708
	AC006450.3	lncRNA	ENSG00000236668.2	1	1	1	1	1	1	1	1	1	1	1	1	1	1	1	1	1	1	1	1	1	1	1	1	1	1	1	1	1	1
	AC006452.2	lncRNA	ENSG00000285904.1	1	1	1	1	1	1	1	1	1	1	1	1	1	1	1	1	1	1	1	1	1	1	1	1	1	1	1	1	1	1
	AC006453.3	unprocessed_pseudogene	ENSG00000283427.1	1	1	1	1	1	1	1	1	1	1	1	1	1	1	1	1	1	1	1	1	1	1	1	1	1	1	1	1	1	1
	AC006460.1	lncRNA	ENSG00000228509.6	1	0.330288	0.474312	1	1	1	1	1	1	1	1	0.458294	1	1	1	1	0.685124	0.834378	0.775188	1	1	0.603688	1	1	0.907326	1	0.940363	1	0.87118	1
	AC006460.2	lncRNA	ENSG00000284052.1	1	0.627824	0.458416	0.77096	1	0.948944	0.32513	1	1	0.504498	0.775498	0.0452691	1	0.838262	0.871167	0.371132	0.945412	0.0925762	0.797	1	0.289035	0.623859	1	1	0.0277412	0.911484	0.915702	1	0.823858	0.231978
	AC006480.1	unprocessed_pseudogene	ENSG00000228019.1	1	1	1	1	1	1	1	1	1	1	1	1	1	1	1	1	1	1	1	1	1	1	1	1	1	1	1	1	1	1
	AC006480.2	lncRNA	ENSG00000273448.1	1	0.43544	0.726889	0.463957	1	0.77638	0.80951	1	1	0.554038	0.990029	0.759052	1	0.523709	0.999941	0.864944	0.901324	0.796869	0.39817	1	0.729301	0.517301	1	1	0.862154	0.934281	0.980882	1	0.689312	0.924901
	AC006486.1	protein_coding	ENSG00000268643.1	1	1	1	1	1	1	1	1	1	1	1	1	1	1	1	1	1	1	1	1	1	1	1	1	1	1	1	1	1	1
	AC006486.2	TEC	ENSG00000279539.1	1	0.782536	0.315258	0.341967	1	0.829303	0.874408	1	1	0.70186	1	0.622358	1	0.986755	0.999941	0.992833	0.547276	0.594175	0.992236	1	0.989773	0.552616	1	1	0.597878	0.813484	0.89063	1	0.895814	0.880688
	AC006487.1	lncRNA	ENSG00000249906.1	1	1	1	1	1	1	1	1	1	1	1	1	1	1	1	1	1	1	1	1	1	1	1	1	1	1	1	1	1	1
	AC006487.2	lncRNA	ENSG00000250310.2	1	1	1	1	1	1	1	1	1	1	1	1	1	1	1	1	1	1	1	1	1	1	1	1	1	1	1	1	1	1
	AC006499.7	processed_pseudogene	ENSG00000251338.1	1	1	1	1	1	1	1	1	1	1	1	1	1	1	1	1	1	1	1	1	1	1	1	1	1	1	1	1	1	1
	AC006504.1	lncRNA	ENSG00000261770.1	0.435978	0.904135	0.208411	0.731306	0.858416	0.401935	0.638172	1	1	0.450841	0.935238	0.489722	0.714817	0.774907	0.999941	0.424547	0.179401	0.947929	0.0644139	0.707252	0.749206	0.113628	1	0.857202	0.926674	0.384963	0.957564	0.708558	0.831974	0.957183
	AC006504.2	lncRNA	ENSG00000266977.2	1	1	1	1	1	1	1	1	1	1	1	1	1	1	1	1	1	1	1	1	1	1	1	1	1	1	1	1	1	1
	AC006504.3	processed_pseudogene	ENSG00000267264.1	1	0.619051	0.113094	1	1	1	1	1	1	1	1	0.368174	1	1	1	1	0.96711	0.421159	0.936815	1	1	0.934604	1	1	0.331775	1	0.686121	1	0.801067	1
	AC006504.4	unprocessed_pseudogene	ENSG00000267389.2	1	1	1	1	1	1	1	1	1	1	1	1	1	1	1	1	1	1	1	1	1	1	1	1	1	1	1	1	1	1
	AC006504.5	lncRNA	ENSG00000267575.7	0.898947	2.85663e-11	3.97766e-10	0.000540788	0.00855498	0.00370862	6.41691e-09	0.818934	1	9.12797e-08	0.122956	0.000420735	0.669021	0.00803726	0.305648	0.210586	0.422937	0.00179763	0.924727	0.60531	0.0385354	0.366604	1	0.578793	0.00117741	0.823174	0.754113	0.888802	0.691957	0.0615792
	AC006504.6	processed_pseudogene	ENSG00000267768.1	1	1	1	1	1	1	1	1	1	1	1	1	1	1	1	1	1	1	1	1	1	1	1	1	1	1	1	1	1	1
	AC006504.7	lncRNA	ENSG00000281468.1	1	0.161154	0.208714	1	1	0.592975	0.547528	1	1	0.668386	0.994003	0.340993	1	0.839757	0.999941	0.449398	0.0486065	0.628419	0.323688	1	0.827287	0.0850852	1	1	0.797829	0.200967	0.866947	1	0.996129	0.912023
	AC006511.1	unprocessed_pseudogene	ENSG00000240739.1	1	1	1	1	1	1	1	1	1	1	1	1	1	1	1	1	1	1	1	1	1	1	1	1	1	1	1	1	1	1
	AC006511.2	processed_pseudogene	ENSG00000255581.1	1	1	1	1	1	1	1	1	1	1	1	1	1	1	1	1	1	1	1	1	1	1	1	1	1	1	1	1	1	1
	AC006511.3	TEC	ENSG00000279865.1	1	0.765491	0.910762	0.939871	1	0.952353	0.943429	1	1	0.827173	0.994149	0.97401	1	0.682828	0.999941	0.560621	0.0721617	0.571006	0.214045	1	0.894128	0.0740444	1	1	0.574352	0.423533	0.607549	1	0.611683	0.993994
	AC006511.5	lncRNA	ENSG00000284697.1	1	0.644003	0.789387	1	1	1	0.988039	1	1	0.445015	1	0.718984	1	1	1	1	0.358171	0.988181	0.842802	1	0.610585	0.962	1	1	0.420361	1	0.454711	1	0.9913	1
	AC006511.6	lncRNA	ENSG00000288043.1	1	1	1	1	1	1	1	1	1	1	1	1	1	1	1	1	1	1	1	1	1	1	1	1	1	1	1	1	1	1
	AC006512.1	processed_pseudogene	ENSG00000239701.1	1	1	1	1	1	1	1	1	1	1	1	1	1	1	1	1	1	1	1	1	1	1	1	1	1	1	1	1	1	1
	AC006512.2	processed_pseudogene	ENSG00000257078.1	1	1	1	1	1	1	1	1	1	1	1	1	1	1	1	1	1	1	1	1	1	1	1	1	1	1	1	1	1	1
	AC006517.2	lncRNA	ENSG00000287713.1	1	1	1	1	1	1	1	1	1	1	1	1	1	1	1	1	1	1	1	1	1	1	1	1	1	1	1	1	1	1
	AC006518.1	unprocessed_pseudogene	ENSG00000256651.1	1	0.625795	0.987485	1	1	1	1	1	1	1	1	0.616927	1	1	1	1	0.76155	0.67069	0.549083	1	1	0.810304	1	1	0.630284	1	0.900852	1	0.865692	1
	AC006518.2	transcribed_processed_pseudogene	ENSG00000256682.2	1	0.101481	1	1	1	1	1	1	1	1	1	1	1	1	1	1	0.483264	0.316959	1	1	1	0.425875	1	1	1	1	1	1	1	1
	AC006529.1	processed_pseudogene	ENSG00000240579.1	1	1	1	1	1	1	1	1	1	1	1	1	1	1	1	1	1	1	1	1	1	1	1	1	1	1	1	1	1	1
	AC006538.1	lncRNA	ENSG00000261342.1	1	0.00258148	0.0341133	0.02991	1	0.237151	0.00654501	1	1	0.075734	0.994149	0.00788441	0.0900615	0.0205102	0.999941	0.728709	0.581323	0.862197	0.96959	1	0.454168	0.501063	1	1	0.93825	0.94322	0.500777	0.956283	0.422145	0.633731
	AC006538.2	protein_coding	ENSG00000267001.1	0.941949	0.442931	0.636	0.954259	0.455448	0.811006	0.186041	1	1	0.339524	0.994303	0.249564	0.848319	0.0887353	0.993896	0.783822	0.677578	0.889621	0.232551	0.536258	0.635092	0.66322	1	0.591605	0.904869	0.856766	0.942709	0.539576	0.929745	0.920461
	AC006538.3	lncRNA	ENSG00000276097.1	1	0.0209519	0.161685	1	1	1	0.00876715	1	1	0.0758711	1	0.271309	1	1	1	1	0.0218025	0.174958	0.0394	1	0.261044	0.0156503	1	1	0.1405	1	0.807637	1	0.854	1
	AC006538.4	lncRNA	ENSG00000286460.1	1	1	1	1	1	1	1	1	1	1	1	1	1	1	1	1	1	1	1	1	1	1	1	1	1	1	1	1	1	1
	AC006539.1	processed_pseudogene	ENSG00000240673.1	1	1	1	1	1	1	1	1	1	1	1	1	1	1	1	1	1	1	1	1	1	1	1	1	1	1	1	1	1	1
	AC006539.2	processed_pseudogene	ENSG00000268070.1	1	0.305651	0.403307	1	1	1	1	1	1	1	1	0.77042	1	1	1	1	0.899761	0.864514	1	1	1	0.878534	1	1	0.836404	1	0.468258	1	1	1
	AC006547.1	lncRNA	ENSG00000236540.7	1	0.903002	0.548136	0.63727	1	0.358941	0.450027	1	1	0.200959	0.863537	0.190283	1	0.0422189	0.993896	0.127651	0.04813	0.693697	0.278287	1	0.245548	0.178806	1	1	0.277282	0.0571662	0.702158	1	0.287414	0.997788
	AC006547.2	lncRNA	ENSG00000243762.1	1	0.849276	1	1	1	1	1	1	1	1	1	1	1	1	1	1	0.7379	0.963087	1	1	1	0.869365	1	1	1	1	1	1	1	1
	AC006557.1	lncRNA	ENSG00000267150.1	1	0.945477	0.938651	1	1	1	1	1	1	1	1	0.539232	1	1	1	1	0.605566	0.390337	1	1	1	0.248686	1	1	0.115369	1	0.906471	1	1	1
	AC006557.3	lncRNA	ENSG00000267356.1	1	1	1	1	1	1	1	1	1	1	1	1	1	1	1	1	1	1	1	1	1	1	1	1	1	1	1	1	1	1
	AC006557.4	unprocessed_pseudogene	ENSG00000267756.1	1	1	1	1	1	1	1	1	1	1	1	1	1	1	1	1	1	1	1	1	1	1	1	1	1	1	1	1	1	1
	AC006557.5	processed_pseudogene	ENSG00000270469.1	1	1	1	1	1	1	1	1	1	1	1	1	1	1	1	1	1	1	1	1	1	1	1	1	1	1	1	1	1	1
	AC006557.6	TEC	ENSG00000279352.1	1	0.741907	1	1	1	1	1	1	1	1	1	1	1	1	1	1	0.710971	0.25278	1	1	1	0.37913	1	1	1	1	1	1	1	1
	AC006581.1	lncRNA	ENSG00000257105.1	1	1	1	1	1	1	1	1	1	1	1	1	1	1	1	1	1	1	1	1	1	1	1	1	1	1	1	1	1	1
	AC006942.1	lncRNA	ENSG00000269194.1	1	0.275456	0.0562412	0.756092	1	0.855311	0.681491	1	1	0.283056	0.990029	0.573835	0.478044	0.990315	0.849468	0.336896	0.233835	0.00152768	0.346245	1	0.00475262	0.268717	1	1	0.00185746	0.574167	0.847479	0.949023	0.890828	0.0449628
	AC006946.1	processed_pseudogene	ENSG00000235328.1	1	1	1	1	1	1	1	1	1	1	1	1	1	1	1	1	1	1	1	1	1	1	1	1	1	1	1	1	1	1
	AC006946.2	lncRNA	ENSG00000273203.1	0.902442	0.537738	0.2957	0.705398	0.886677	0.487626	0.719673	1	1	0.977458	0.95982	0.142457	0.278577	0.812169	0.999941	0.847431	0.724735	0.938657	0.724823	0.976142	0.975368	0.877561	1	0.893028	0.806162	0.980925	0.717967	0.771757	0.855484	0.821661
	AC006946.3	lncRNA	ENSG00000273442.1	1	0.525531	0.131914	1	1	1	0.0630263	1	1	0.881447	1	0.930151	1	1	1	1	0.443081	0.611025	0.193227	1	0.989274	0.464696	1	1	0.586905	0.53027	0.914725	1	0.896202	0.87487
	AC006960.3	lncRNA	ENSG00000260070.1	1	1	1	1	1	1	1	1	1	1	1	1	1	1	1	1	1	1	1	1	1	1	1	1	1	1	1	1	1	1
	AC006967.3	lncRNA	ENSG00000269446.2	1	1	1	1	1	1	1	1	1	1	1	1	1	1	1	1	1	1	1	1	1	1	1	1	1	1	1	1	1	1
	AC006974.1	lncRNA	ENSG00000283504.1	1	1	1	1	1	1	1	1	1	1	1	1	1	1	1	1	1	1	1	1	1	1	1	1	1	1	1	1	1	1
	AC006974.2	lncRNA	ENSG00000283648.1	1	1	1	1	1	1	1	1	1	1	1	1	1	1	1	1	1	1	1	1	1	1	1	1	1	1	1	1	1	1
	AC006978.1	processed_pseudogene	ENSG00000235859.5	0.928151	0.08128	0.0344046	0.854732	0.195607	0.682397	0.946357	0.316685	1	0.765874	0.990029	0.023267	0.598034	0.673793	0.999941	0.918862	0.00464595	0.0160057	0.582189	0.0772256	0.811666	0.0118344	1	0.163579	0.0351983	0.719665	0.0467044	0.981178	0.0929874	0.918658
	AC006978.2	protein_coding	ENSG00000281593.1	1	1	1	1	1	1	1	1	1	1	1	1	1	1	1	1	1	1	1	1	1	1	1	1	1	1	1	1	1	1
	AC006994.1	lncRNA	ENSG00000279317.2	1	1	1	1	1	1	1	1	1	1	1	1	1	1	1	1	1	1	1	1	1	1	1	1	1	1	1	1	1	1
	AC007000.2	processed_pseudogene	ENSG00000213542.3	0.896642	0.116417	0.280418	0.0837935	0.90204	0.244858	0.144835	1	1	0.345595	0.990029	0.330289	0.28171	0.385323	0.999941	0.92035	0.0276754	0.0101146	0.545478	0.236765	0.375252	0.0473438	1	0.364555	0.0182374	0.60537	0.265455	0.955343	0.370934	0.545873
	AC007000.3	processed_pseudogene	ENSG00000225726.1	1	1	1	1	1	1	1	1	1	1	1	1	1	1	1	1	1	1	1	1	1	1	1	1	1	1	1	1	1	1
	AC007000.4	lncRNA	ENSG00000259628.1	1	1	1	1	1	1	1	1	1	1	1	1	1	1	1	1	1	1	1	1	1	1	1	1	1	1	1	1	1	1
	AC007001.1	lncRNA	ENSG00000267055.1	1	1	1	1	1	1	1	1	1	1	1	1	1	1	1	1	1	1	1	1	1	1	1	1	1	1	1	1	1	1
	AC007009.1	lncRNA	ENSG00000244239.1	1	1	1	1	1	1	1	1	1	1	1	1	1	1	1	1	1	1	1	1	1	1	1	1	1	1	1	1	1	1
	AC007014.1	lncRNA	ENSG00000262020.1	1	1	1	1	1	1	1	1	1	1	1	1	1	1	1	1	1	1	1	1	1	1	1	1	1	1	1	1	1	1
	AC007014.2	lncRNA	ENSG00000274038.1	1	1	1	1	1	1	1	1	1	1	1	1	1	1	1	1	1	1	1	1	1	1	1	1	1	1	1	1	1	1
	AC007029.1	lncRNA	ENSG00000271185.1	1	1	1	1	1	1	1	1	1	1	1	1	1	1	1	1	1	1	1	1	1	1	1	1	1	1	1	1	1	1
	AC007032.1	lncRNA	ENSG00000273320.1	1	0.480591	0.590882	1	1	0.702724	0.91584	1	1	0.828176	1	0.591384	1	0.825026	0.999941	0.955784	0.648436	0.536909	0.254554	1	0.202133	0.287514	1	1	0.214183	0.753557	0.970276	1	0.669198	0.748532
	AC007036.1	lncRNA	ENSG00000227017.1	1	0.192874	1	1	1	1	1	1	1	1	1	1	1	1	1	1	0.132585	0.439468	1	1	1	0.240018	1	1	1	1	1	1	1	1
	AC007036.2	lncRNA	ENSG00000230751.1	1	1	1	1	1	1	1	1	1	1	1	1	1	1	1	1	1	1	1	1	1	1	1	1	1	1	1	1	1	1
	AC007036.3	lncRNA	ENSG00000251660.1	1	0.102652	0.0846803	1	1	1	1	1	1	1	1	0.987759	1	1	1	1	0.861546	0.215666	0.793122	1	1	0.923653	1	1	0.376924	1	0.537942	1	0.76926	1
	AC007036.5	lncRNA	ENSG00000286847.1	1	0.837795	0.511148	1	1	1	1	1	1	1	1	0.126504	1	1	1	1	0.14513	0.197217	0.0385961	1	1	0.650575	1	1	0.747453	1	0.841783	1	0.619048	1
	AC007038.1	lncRNA	ENSG00000272807.1	1	0.577184	0.415284	0.597175	1	0.484212	0.715857	1	1	0.575125	0.990029	0.293808	0.353315	0.427303	0.999941	0.940994	0.277194	0.438774	0.630967	1	0.81872	0.333893	1	1	0.503807	0.934281	0.210593	0.611352	0.258931	0.872802
	AC007040.1	lncRNA	ENSG00000228384.4	1	1	1	1	1	1	1	1	1	1	1	1	1	1	1	1	1	1	1	1	1	1	1	1	1	1	1	1	1	1
	AC007040.2	protein_coding	ENSG00000258881.6	1	1	1	1	1	1	1	1	1	1	1	1	1	1	1	1	1	1	1	1	1	1	1	1	1	1	1	1	1	1
	AC007064.1	processed_pseudogene	ENSG00000237358.1	1	1	1	1	1	1	1	1	1	1	1	1	1	1	1	1	1	1	1	1	1	1	1	1	1	1	1	1	1	1
	AC007064.2	lncRNA	ENSG00000237689.1	1	1	1	1	1	1	1	1	1	1	1	1	1	1	1	1	1	1	1	1	1	1	1	1	1	1	1	1	1	1
	AC007064.3	processed_pseudogene	ENSG00000237835.1	1	1	1	1	1	1	1	1	1	1	1	1	1	1	1	1	1	1	1	1	1	1	1	1	1	1	1	1	1	1
	AC007064.4	unprocessed_pseudogene	ENSG00000283535.1	1	1	1	1	1	1	1	1	1	1	1	1	1	1	1	1	1	1	1	1	1	1	1	1	1	1	1	1	1	1
	AC007066.1	processed_pseudogene	ENSG00000213216.2	1	1	1	1	1	1	1	1	1	1	1	1	1	1	1	1	1	1	1	1	1	1	1	1	1	1	1	1	1	1
	AC007066.2	lncRNA	ENSG00000261094.2	0.647781	0.00344571	0.10302	0.578873	0.0541292	0.806805	0.0126628	1	1	0.222563	0.990029	0.0242983	0.943293	0.069083	0.999941	0.663416	0.743586	0.62752	0.40074	0.671943	0.992021	0.909937	1	0.546977	0.4571	0.173126	0.164523	0.589006	0.0890131	0.709124
	AC007066.3	lncRNA	ENSG00000286718.1	1	1	1	1	1	1	1	1	1	1	1	1	1	1	1	1	1	1	1	1	1	1	1	1	1	1	1	1	1	1
	AC007068.1	processed_pseudogene	ENSG00000213443.2	0.975167	0.480665	0.574329	0.531901	0.975815	0.662748	0.791223	0.890326	1	0.892716	1	0.418864	0.502994	0.727642	0.999941	0.887748	0.0834977	0.228855	0.130781	0.963416	0.323342	0.147517	1	0.945201	0.345164	0.574882	0.51532	0.681105	0.676365	0.863785
	AC007098.1	lncRNA	ENSG00000231609.7	1	0.42507	0.193844	0.87923	1	0.862581	0.414323	1	1	0.209997	0.915668	0.93019	1	0.952516	0.700422	0.954606	0.458196	0.613645	0.524882	1	0.682525	0.448027	1	1	0.60092	0.981141	0.531604	1	0.520918	0.967
	AC007099.1	lncRNA	ENSG00000231172.2	1	1	1	1	1	1	1	1	1	1	1	1	1	1	1	1	1	1	1	1	1	1	1	1	1	1	1	1	1	1
	AC007106.1	lncRNA	ENSG00000251410.2	1	1	1	1	1	1	1	1	1	1	1	1	1	1	1	1	1	1	1	1	1	1	1	1	1	1	1	1	1	1
	AC007114.1	lncRNA	ENSG00000263004.2	1	0.70346	0.374244	0.317693	1	0.812761	0.809031	1	1	0.320102	1	0.76381	0.399264	0.862674	0.740227	0.985309	0.950666	0.993531	0.616287	0.715323	0.693924	0.21262	1	0.689405	0.261897	0.595571	0.523388	0.914088	0.776121	0.741983
	AC007114.2	lncRNA	ENSG00000263089.1	1	0.538825	0.234163	1	1	1	0.217602	1	1	0.077503	1	0.807655	1	1	1	1	0.524577	0.24361	0.787624	1	0.905855	0.879335	1	1	0.517281	0.776659	0.257118	1	0.545345	0.994869
	AC007151.1	processed_pseudogene	ENSG00000262516.1	1	1	1	1	1	1	1	1	1	1	1	1	1	1	1	1	1	1	1	1	1	1	1	1	1	1	1	1	1	1
	AC007160.1	processed_pseudogene	ENSG00000176043.5	1	1	1	1	1	1	1	1	1	1	1	1	1	1	1	1	1	1	1	1	1	1	1	1	1	1	1	1	1	1
	AC007161.1	transcribed_processed_pseudogene	ENSG00000234718.7	1	1	1	1	1	1	1	1	1	1	1	1	1	1	1	1	1	1	1	1	1	1	1	1	1	1	1	1	1	1
	AC007161.2	processed_pseudogene	ENSG00000270314.1	1	1	1	1	1	1	1	1	1	1	1	1	1	1	1	1	1	1	1	1	1	1	1	1	1	1	1	1	1	1
	AC007161.3	lncRNA	ENSG00000283549.1	1	0.768601	1	1	1	1	1	1	1	1	1	1	1	1	1	1	0.329855	0.490377	1	1	1	0.62861	1	1	1	1	1	1	1	1
	AC007179.2	lncRNA	ENSG00000233891.8	1	1	1	1	1	1	1	1	1	1	1	1	1	1	1	1	1	1	1	1	1	1	1	1	1	1	1	1	1	1
	AC007182.1	lncRNA	ENSG00000224721.1	1	1	1	1	1	1	1	1	1	1	1	1	1	1	1	1	1	1	1	1	1	1	1	1	1	1	1	1	1	1
	AC007182.2	processed_pseudogene	ENSG00000242951.1	1	1	1	1	1	1	1	1	1	1	1	1	1	1	1	1	1	1	1	1	1	1	1	1	1	1	1	1	1	1
	AC007191.1	TEC	ENSG00000279407.1	0.637107	0.229638	0.890752	0.271738	0.977633	0.940331	0.362382	0.949963	1	0.974174	0.995976	0.116615	0.169057	0.217372	0.734672	0.906352	0.756451	0.997343	0.259007	0.510588	0.48186	0.163962	1	0.947719	0.338966	0.892348	0.59581	0.226809	0.0980481	0.794737
	AC007192.1	protein_coding	ENSG00000268173.3	0.713462	0.305905	0.880614	0.186091	0.852281	0.726899	0.566688	1	1	0.891427	0.955018	0.847302	0.684597	0.924386	0.999941	0.665011	0.712955	0.692979	0.775534	0.984709	0.716056	0.807414	1	0.966742	0.605984	0.710951	0.888407	0.907755	0.813808	0.929514
	AC007192.2	lncRNA	ENSG00000269145.2	1	0.493735	0.829859	0.121474	1	0.696424	0.659093	1	1	0.690569	0.994149	0.278342	1	0.426179	0.703467	0.180526	0.183353	0.464766	0.872239	1	0.0542553	0.0522998	1	1	0.8892	0.244069	0.861275	1	0.791354	0.830605
	AC007193.1	lncRNA	ENSG00000268810.1	1	1	1	1	1	1	1	1	1	1	1	1	1	1	1	1	1	1	1	1	1	1	1	1	1	1	1	1	1	1
	AC007204.1	unprocessed_pseudogene	ENSG00000273791.1	1	1	1	1	1	1	1	1	1	1	1	1	1	1	1	1	1	1	1	1	1	1	1	1	1	1	1	1	1	1
	AC007207.1	transcribed_processed_pseudogene	ENSG00000242444.3	1	1	1	1	1	1	1	1	1	1	1	1	1	1	1	1	1	1	1	1	1	1	1	1	1	1	1	1	1	1
	AC007216.1	lncRNA	ENSG00000260488.1	1	1	1	1	1	1	1	1	1	1	1	1	1	1	1	1	1	1	1	1	1	1	1	1	1	1	1	1	1	1
	AC007216.2	lncRNA	ENSG00000261216.1	1	1	1	1	1	1	1	1	1	1	1	1	1	1	1	1	1	1	1	1	1	1	1	1	1	1	1	1	1	1
	AC007216.3	lncRNA	ENSG00000261560.1	1	0.000257902	0.774092	0.0043299	1	0.827241	0.000126694	1	1	0.616494	0.206593	0.303876	0.78524	0.199928	0.983167	0.280916	0.0543327	0.987433	0.278853	0.561842	0.589405	0.00882981	1	0.20352	0.535956	0.0915668	0.821103	0.459015	0.778698	0.914488
	AC007216.4	lncRNA	ENSG00000263307.1	1	0.793404	0.477073	1	1	1	1	1	1	1	1	0.979772	1	1	1	1	0.875363	0.837351	1	1	1	0.834722	1	1	0.792175	1	0.687603	1	1	1
	AC007220.1	lncRNA	ENSG00000263033.2	1	0.0369321	0.0607982	1	1	1	1	1	1	1	1	0.10304	1	1	1	1	0.262092	0.497432	0.936027	1	1	0.163076	1	1	0.342182	1	0.217527	1	0.129782	1
	AC007220.2	lncRNA	ENSG00000287121.1	1	1	1	1	1	1	1	1	1	1	1	1	1	1	1	1	1	1	1	1	1	1	1	1	1	1	1	1	1	1
	AC007224.2	TEC	ENSG00000279357.1	1	1	1	1	1	1	1	1	1	1	1	1	1	1	1	1	1	1	1	1	1	1	1	1	1	1	1	1	1	1
	AC007225.1	processed_pseudogene	ENSG00000260782.1	1	0.679903	0.971956	1	1	1	0.986979	1	1	0.662978	1	0.595997	1	1	1	1	0.444696	0.855918	0.124793	1	0.397587	0.0790435	1	1	0.289972	0.492993	0.874759	1	0.607885	0.864234
	AC007229.1	processed_pseudogene	ENSG00000267544.1	1	1	1	1	1	1	1	1	1	1	1	1	1	1	1	1	1	1	1	1	1	1	1	1	1	1	1	1	1	1
	AC007238.1	processed_pseudogene	ENSG00000231043.3	1	1	1	1	1	1	1	1	1	1	1	1	1	1	1	1	1	1	1	1	1	1	1	1	1	1	1	1	1	1
	AC007240.3	lncRNA	ENSG00000285872.1	1	0.279351	0.617059	1	1	1	0.877772	1	1	0.780509	1	0.164855	1	1	1	1	0.124055	0.123947	0.293042	1	0.302412	0.0254058	1	1	0.0250832	1	0.0880692	1	0.0158284	1
	AC007250.1	lncRNA	ENSG00000273063.1	1	1	1	1	1	1	1	1	1	1	1	1	1	1	1	1	1	1	1	1	1	1	1	1	1	1	1	1	1	1
	AC007255.1	lncRNA	ENSG00000223813.3	1	1	1	1	1	1	1	1	1	1	1	1	1	1	1	1	1	1	1	1	1	1	1	1	1	1	1	1	1	1
	AC007262.1	processed_pseudogene	ENSG00000271656.1	1	1	1	1	1	1	1	1	1	1	1	1	1	1	1	1	1	1	1	1	1	1	1	1	1	1	1	1	1	1
	AC007262.2	lncRNA	ENSG00000284959.2	0.800078	0.00105217	0.0186008	0.0123336	0.704127	0.120412	0.0443772	1	1	0.244092	0.940135	0.0350983	0.183705	0.336512	0.999941	0.592012	0.868756	0.207673	0.987345	0.887994	0.374454	0.363078	1	0.468488	0.0304995	0.40061	0.161949	0.380209	0.0206931	0.969119
	AC007272.1	lncRNA	ENSG00000232719.1	1	0.329475	0.253734	1	1	1	1	1	1	1	1	0.961066	1	1	1	1	0.959553	0.459573	0.93274	1	1	0.723012	1	1	0.257886	1	0.999031	1	0.804653	1
	AC007277.1	lncRNA	ENSG00000213981.8	1	1	1	1	1	1	1	1	1	1	1	1	1	1	1	1	1	1	1	1	1	1	1	1	1	1	1	1	1	1
	AC007278.1	lncRNA	ENSG00000234389.1	1	1	1	1	1	1	1	1	1	1	1	1	1	1	1	1	1	1	1	1	1	1	1	1	1	1	1	1	1	1
	AC007278.2	lncRNA	ENSG00000236525.1	1	1	1	1	1	1	1	1	1	1	1	1	1	1	1	1	1	1	1	1	1	1	1	1	1	1	1	1	1	1
	AC007279.1	lncRNA	ENSG00000287133.1	1	1	1	1	1	1	1	1	1	1	1	1	1	1	1	1	1	1	1	1	1	1	1	1	1	1	1	1	1	1
	AC007283.1	lncRNA	ENSG00000234431.2	1	1	1	1	1	1	1	1	1	1	1	1	1	1	1	1	1	1	1	1	1	1	1	1	1	1	1	1	1	1
	AC007285.1	lncRNA	ENSG00000231519.1	1	1	1	1	1	1	1	1	1	1	1	1	1	1	1	1	1	1	1	1	1	1	1	1	1	1	1	1	1	1
	AC007292.1	lncRNA	ENSG00000267980.1	1	0.871084	0.827694	1	1	0.835572	0.616436	1	1	0.948509	0.955018	0.591755	1	0.863032	0.999941	0.967819	0.339207	0.451806	0.0797476	1	0.130149	0.493457	1	1	0.616389	0.448146	0.912821	1	0.763166	0.639501
	AC007292.2	lncRNA	ENSG00000269318.1	1	0.995402	0.727476	0.522028	1	0.840407	0.734268	1	1	0.993414	0.983901	0.618855	0.930761	0.901516	0.999941	0.638233	0.809415	0.514705	0.813885	1	0.594808	0.460127	1	1	0.868585	0.27772	0.231425	0.369411	0.535328	0.852726
	AC007292.3	lncRNA	ENSG00000269807.1	1	1	1	1	1	1	1	1	1	1	1	1	1	1	1	1	1	1	1	1	1	1	1	1	1	1	1	1	1	1
	AC007298.1	lncRNA	ENSG00000257715.1	1	1	1	1	1	1	1	1	1	1	1	1	1	1	1	1	1	1	1	1	1	1	1	1	1	1	1	1	1	1
	AC007298.2	lncRNA	ENSG00000257878.1	1	1	1	1	1	1	1	1	1	1	1	1	1	1	1	1	1	1	1	1	1	1	1	1	1	1	1	1	1	1
	AC007308.1	lncRNA	ENSG00000272600.1	1	1	1	1	1	1	1	1	1	1	1	1	1	1	1	1	1	1	1	1	1	1	1	1	1	1	1	1	1	1
	AC007317.2	lncRNA	ENSG00000287468.1	1	1	1	1	1	1	1	1	1	1	1	1	1	1	1	1	1	1	1	1	1	1	1	1	1	1	1	1	1	1
	AC007318.1	transcribed_processed_pseudogene	ENSG00000273763.2	1	0.353086	0.281107	1	1	1	0.962581	1	1	0.89889	1	0.536061	1	1	1	1	0.903178	0.578238	0.243568	1	0.691078	0.56456	1	1	0.919706	1	0.535512	1	0.879055	1
	AC007319.1	lncRNA	ENSG00000224063.6	1	1	1	1	1	1	1	1	1	1	1	1	1	1	1	1	1	1	1	1	1	1	1	1	1	1	1	1	1	1
	AC007326.2	lncRNA	ENSG00000280418.1	1	1	1	1	1	1	1	1	1	1	1	1	1	1	1	1	1	1	1	1	1	1	1	1	1	1	1	1	1	1
	AC007326.4	protein_coding	ENSG00000283809.1	1	0.243635	0.288305	1	1	1	1	1	1	1	1	0.53264	1	1	1	1	0.586018	0.972559	0.809529	1	1	0.702494	1	1	0.939442	1	0.927697	1	0.993498	1
	AC007326.5	lncRNA	ENSG00000284294.1	1	0.615723	0.562589	1	1	1	1	1	1	1	1	0.555033	1	1	1	1	0.33024	0.541867	0.449059	1	1	0.753678	1	1	0.963768	1	0.679726	1	0.947195	1
	AC007336.1	lncRNA	ENSG00000261997.1	1	1	1	1	1	1	1	1	1	1	1	1	1	1	1	1	1	1	1	1	1	1	1	1	1	1	1	1	1	1
	AC007342.1	lncRNA	ENSG00000259926.1	1	0.0960652	0.833368	1	1	1	1	1	1	1	1	0.198629	1	1	1	1	0.333389	0.0871116	0.0868821	1	1	0.0746337	1	1	0.348623	1	0.639636	1	0.945883	1
	AC007342.3	transcribed_unprocessed_pseudogene	ENSG00000260078.3	1	1	1	1	1	1	1	1	1	1	1	1	1	1	1	1	1	1	1	1	1	1	1	1	1	1	1	1	1	1
	AC007342.4	lncRNA	ENSG00000261804.2	1	0.00275115	9.32574e-06	1	1	1	1	1	1	1	1	0.0155472	1	1	1	1	0.0284469	0.0318812	0.716628	1	1	0.134861	1	1	0.147186	1	0.0222934	1	0.114819	1
	AC007342.5	lncRNA	ENSG00000262714.1	1	0.0306957	0.000237904	1	1	1	1	1	1	1	1	0.00849147	1	1	1	1	0.0742766	0.0823892	0.338667	1	1	0.898982	1	1	0.892245	1	0.157579	1	0.794437	1
	AC007342.6	TEC	ENSG00000279344.1	1	0.689497	0.410428	1	1	1	0.676067	1	1	0.431602	1	0.337842	1	1	1	1	0.173442	0.770617	0.0916896	1	0.996837	0.01389	1	1	0.640471	0.361982	0.986908	1	0.391723	0.890433
	AC007342.7	TEC	ENSG00000279722.1	1	0.00382453	0.0119636	0.0310519	1	0.0896749	0.378691	1	1	0.6086	0.861089	0.123115	1	0.897354	0.960734	0.851396	0.0675855	0.239772	0.625731	1	0.958	0.159578	1	1	0.431832	0.548911	0.501859	1	0.747856	0.879132
	AC007342.8	TEC	ENSG00000279741.1	1	1	1	1	1	1	1	1	1	1	1	1	1	1	1	1	1	1	1	1	1	1	1	1	1	1	1	1	1	1
	AC007342.9	TEC	ENSG00000280027.1	1	0.0217033	1	1	1	1	1	1	1	1	1	1	1	1	1	1	0.232185	0.253892	1	1	1	0.915453	1	1	1	1	1	1	1	1
	AC007343.1	lncRNA	ENSG00000286845.1	1	1	1	1	1	1	1	1	1	1	1	1	1	1	1	1	1	1	1	1	1	1	1	1	1	1	1	1	1	1
	AC007346.1	transcribed_processed_pseudogene	ENSG00000260258.2	1	1	1	1	1	1	1	1	1	1	1	1	1	1	1	1	1	1	1	1	1	1	1	1	1	1	1	1	1	1
	AC007349.2	lncRNA	ENSG00000230831.1	1	1	1	1	1	1	1	1	1	1	1	1	1	1	1	1	1	1	1	1	1	1	1	1	1	1	1	1	1	1
	AC007349.3	lncRNA	ENSG00000235728.1	1	1	1	1	1	1	1	1	1	1	1	1	1	1	1	1	1	1	1	1	1	1	1	1	1	1	1	1	1	1
	AC007349.4	lncRNA	ENSG00000272984.1	1	1	1	1	1	1	1	1	1	1	1	1	1	1	1	1	1	1	1	1	1	1	1	1	1	1	1	1	1	1
	AC007365.1	lncRNA	ENSG00000226756.1	1	0.638433	0.433878	1	1	1	1	1	1	1	1	0.544242	1	1	1	1	0.1849	0.175658	1	1	1	0.32589	1	1	0.30472	1	0.0963421	1	1	1
	AC007368.1	lncRNA	ENSG00000255595.5	1	1	1	1	1	1	1	1	1	1	1	1	1	1	1	1	1	1	1	1	1	1	1	1	1	1	1	1	1	1
	AC007370.2	lncRNA	ENSG00000250371.1	1	1	1	1	1	1	1	1	1	1	1	1	1	1	1	1	1	1	1	1	1	1	1	1	1	1	1	1	1	1
	AC007375.2	protein_coding	ENSG00000259164.1	1	1	1	1	1	1	1	1	1	1	1	1	1	1	1	1	1	1	1	1	1	1	1	1	1	1	1	1	1	1
	AC007375.3	lncRNA	ENSG00000269883.1	1	1	1	1	1	1	1	1	1	1	1	1	1	1	1	1	1	1	1	1	1	1	1	1	1	1	1	1	1	1
	AC007378.1	lncRNA	ENSG00000273090.1	1	1	1	1	1	1	1	1	1	1	1	1	1	1	1	1	1	1	1	1	1	1	1	1	1	1	1	1	1	1
	AC007383.1	lncRNA	ENSG00000227946.1	0.823186	0.0338002	0.174253	0.0828522	0.870514	0.347171	0.0323346	1	1	0.17477	0.890081	0.40852	0.620906	0.388093	0.999941	0.941918	0.0273386	0.0138407	0.381371	0.397192	0.286151	0.0360786	1	0.490167	0.0184841	0.816703	0.117306	0.764911	0.146175	0.782578
	AC007383.3	misc_RNA	ENSG00000277502.1	1	1	1	1	1	1	1	1	1	1	1	1	1	1	1	1	1	1	1	1	1	1	1	1	1	1	1	1	1	1
	AC007384.1	lncRNA	ENSG00000237513.2	0.874243	0.00339748	0.0210115	0.202408	0.25525	0.502424	0.00736174	0.971732	1	0.0423567	0.99859	0.00107236	0.13361	0.00293541	0.970451	0.978953	0.0201002	0.0148515	0.347006	0.379513	0.319572	0.0128631	1	0.341951	0.00919672	0.372036	0.453985	0.919139	0.374994	0.423538
	AC007387.1	lncRNA	ENSG00000286739.1	1	1	1	1	1	1	1	1	1	1	1	1	1	1	1	1	1	1	1	1	1	1	1	1	1	1	1	1	1	1
	AC007387.2	lncRNA	ENSG00000287687.2	1	1	1	1	1	1	1	1	1	1	1	1	1	1	1	1	1	1	1	1	1	1	1	1	1	1	1	1	1	1
	AC007389.1	lncRNA	ENSG00000204929.13	1	1	1	1	1	1	1	1	1	1	1	1	1	1	1	1	1	1	1	1	1	1	1	1	1	1	1	1	1	1
	AC007389.2	lncRNA	ENSG00000235725.1	1	1	1	1	1	1	1	1	1	1	1	1	1	1	1	1	1	1	1	1	1	1	1	1	1	1	1	1	1	1
	AC007390.1	lncRNA	ENSG00000272054.1	1	0.532053	0.735412	0.558552	1	0.785626	0.886987	1	1	0.954357	1	0.63377	0.681896	0.970175	0.999941	0.910708	0.980212	0.809344	0.733711	0.742365	0.529981	0.944906	1	0.733211	0.844863	0.896066	0.859944	0.648693	0.896016	0.987297
	AC007391.2	lncRNA	ENSG00000285925.1	1	1	1	1	1	1	1	1	1	1	1	1	1	1	1	1	1	1	1	1	1	1	1	1	1	1	1	1	1	1
	AC007405.1	lncRNA	ENSG00000234350.5	1	1	1	1	1	1	1	1	1	1	1	1	1	1	1	1	1	1	1	1	1	1	1	1	1	1	1	1	1	1
	AC007405.2	lncRNA	ENSG00000235934.2	1	1	1	1	1	1	1	1	1	1	1	1	1	1	1	1	1	1	1	1	1	1	1	1	1	1	1	1	1	1
	AC007405.3	lncRNA	ENSG00000239467.6	1	1	1	1	1	1	1	1	1	1	1	1	1	1	1	1	1	1	1	1	1	1	1	1	1	1	1	1	1	1
	AC007406.3	lncRNA	ENSG00000256540.1	1	1	1	1	1	1	1	1	1	1	1	1	1	1	1	1	1	1	1	1	1	1	1	1	1	1	1	1	1	1
	AC007406.4	lncRNA	ENSG00000256577.2	1	1	1	1	1	1	1	1	1	1	1	1	1	1	1	1	1	1	1	1	1	1	1	1	1	1	1	1	1	1
	AC007406.5	lncRNA	ENSG00000261799.1	0.579621	0.0210457	0.370084	0.000986354	0.44177	0.0725678	0.0200231	0.983631	1	0.358428	0.96248	0.000997513	3.51881e-05	0.00122133	0.451825	0.71708	0.065005	0.406326	0.407158	0.542757	0.947006	0.0102655	1	0.248704	0.13262	0.905837	0.145876	0.680852	0.030015	0.830341
	AC007431.1	lncRNA	ENSG00000263499.1	1	0.922676	1	1	1	1	1	1	1	1	1	1	1	1	1	1	0.560939	0.946183	1	1	1	0.517691	1	1	1	1	1	1	1	1
	AC007431.2	lncRNA	ENSG00000266100.1	1	1	1	1	1	1	1	1	1	1	1	1	1	1	1	1	1	1	1	1	1	1	1	1	1	1	1	1	1	1
	AC007431.3	TEC	ENSG00000280028.1	1	0.995495	1	1	1	1	1	1	1	1	1	1	1	1	1	1	0.448816	0.394753	1	1	1	0.26961	1	1	1	1	1	1	1	1
	AC007448.3	lncRNA	ENSG00000264421.1	1	1	1	1	1	1	1	1	1	1	1	1	1	1	1	1	1	1	1	1	1	1	1	1	1	1	1	1	1	1
	AC007448.4	lncRNA	ENSG00000266473.1	1	0.477201	0.889266	1	1	1	1	1	1	1	1	0.0980899	1	1	1	1	0.532762	0.54602	1	1	1	0.395342	1	1	0.673995	1	0.651393	1	1	1
	AC007448.5	lncRNA	ENSG00000285877.1	1	0.975914	0.370591	1	1	1	1	1	1	1	1	0.617773	1	1	1	1	0.12478	0.588382	0.280307	1	1	0.114836	1	1	0.557053	1	0.952453	1	0.928324	1
	AC007450.4	processed_pseudogene	ENSG00000278654.1	1	1	1	1	1	1	1	1	1	1	1	1	1	1	1	1	1	1	1	1	1	1	1	1	1	1	1	1	1	1
	AC007458.1	processed_pseudogene	ENSG00000256708.1	1	1	1	1	1	1	1	1	1	1	1	1	1	1	1	1	1	1	1	1	1	1	1	1	1	1	1	1	1	1
	AC007485.2	TEC	ENSG00000279059.1	0.958416	0.0741835	0.0416392	0.228648	0.747969	0.176518	0.166482	1	1	0.113729	0.955601	0.402242	0.740163	0.623695	0.894989	0.941317	0.434293	0.619922	0.759279	0.78993	0.915806	0.905157	1	0.896698	0.951908	0.214979	0.503008	0.384503	0.160105	0.42419
	AC007493.2	lncRNA	ENSG00000261393.1	1	1	1	1	1	1	1	1	1	1	1	1	1	1	1	1	1	1	1	1	1	1	1	1	1	1	1	1	1	1
	AC007494.1	processed_pseudogene	ENSG00000260012.1	1	1	1	1	1	1	1	1	1	1	1	1	1	1	1	1	1	1	1	1	1	1	1	1	1	1	1	1	1	1
	AC007494.2	lncRNA	ENSG00000260744.1	1	1	1	1	1	1	1	1	1	1	1	1	1	1	1	1	1	1	1	1	1	1	1	1	1	1	1	1	1	1
	AC007494.3	TEC	ENSG00000279509.1	1	1	1	1	1	1	1	1	1	1	1	1	1	1	1	1	1	1	1	1	1	1	1	1	1	1	1	1	1	1
	AC007496.1	lncRNA	ENSG00000260194.1	1	1	1	1	1	1	1	1	1	1	1	1	1	1	1	1	1	1	1	1	1	1	1	1	1	1	1	1	1	1
	AC007496.3	TEC	ENSG00000280392.1	1	0.419813	0.592086	1	1	1	1	1	1	1	1	0.718848	1	1	1	1	0.61826	0.477843	0.61714	1	1	0.95522	1	1	0.792267	1	0.741533	1	0.970034	1
	AC007497.1	lncRNA	ENSG00000275191.1	1	1	1	1	1	1	1	1	1	1	1	1	1	1	1	1	1	1	1	1	1	1	1	1	1	1	1	1	1	1
	AC007533.1	lncRNA	ENSG00000261369.1	1	1	1	1	1	1	1	1	1	1	1	1	1	1	1	1	1	1	1	1	1	1	1	1	1	1	1	1	1	1
	AC007537.1	processed_pseudogene	ENSG00000242405.2	1	1	1	1	1	1	1	1	1	1	1	1	1	1	1	1	1	1	1	1	1	1	1	1	1	1	1	1	1	1
	AC007541.1	lncRNA	ENSG00000260329.1	1	0.832384	0.564167	1	1	0.377302	0.626524	1	1	0.90223	0.99859	0.645816	1	0.832524	0.999941	0.325273	0.762611	0.186033	0.950655	1	0.151351	0.853317	1	1	0.147631	0.99093	0.818019	1	0.892937	0.308247
	AC007546.1	lncRNA	ENSG00000277595.1	1	0.0661814	0.274738	1	1	1	0.243746	1	1	0.642452	1	0.551167	1	1	1	1	0.94753	0.822514	0.770399	1	0.990204	0.824781	1	1	0.565923	0.963943	0.983848	1	0.770529	0.935463
	AC007546.2	TEC	ENSG00000279360.1	1	1	1	1	1	1	1	1	1	1	1	1	1	1	1	1	1	1	1	1	1	1	1	1	1	1	1	1	1	1
	AC007546.3	transcribed_unprocessed_pseudogene	ENSG00000286220.1	1	0.191053	0.922367	1	1	1	0.913385	1	1	0.237028	1	0.258736	1	1	1	1	0.146225	0.163061	0.613809	1	0.652726	0.0769465	1	1	0.0843051	0.38421	0.898334	1	0.69857	0.496801
	AC007551.1	processed_pseudogene	ENSG00000232736.1	1	1	1	1	1	1	1	1	1	1	1	1	1	1	1	1	1	1	1	1	1	1	1	1	1	1	1	1	1	1
	AC007551.2	processed_pseudogene	ENSG00000274328.1	1	1	1	1	1	1	1	1	1	1	1	1	1	1	1	1	1	1	1	1	1	1	1	1	1	1	1	1	1	1
	AC007556.1	lncRNA	ENSG00000235321.1	1	1	1	1	1	1	1	1	1	1	1	1	1	1	1	1	1	1	1	1	1	1	1	1	1	1	1	1	1	1
	AC007566.1	lncRNA	ENSG00000244055.2	0.999876	0.317348	0.319931	0.814849	0.229886	0.842648	0.438179	0.191487	1	0.469177	0.990029	0.127822	0.922332	0.774717	0.999941	0.910422	0.36609	0.607048	0.482396	0.952821	0.730463	0.623859	1	0.888993	0.868326	0.916885	0.555977	0.732646	0.817474	0.974001
	AC007569.1	lncRNA	ENSG00000257221.4	0.911626	0.426498	0.233747	0.500651	0.958277	0.335124	0.230852	0.913191	0.788595	0.119038	0.987682	0.816615	0.892883	0.57588	0.926455	0.668062	0.0035638	5.93901e-05	0.5684	0.07793	0.140968	0.0447422	1	0.372315	0.0019423	0.993039	0.00522918	0.691398	0.059711	0.661598
	AC007570.1	lncRNA	ENSG00000255655.1	1	1	1	1	1	1	1	1	1	1	1	1	1	1	1	1	1	1	1	1	1	1	1	1	1	1	1	1	1	1
	AC007595.1	lncRNA	ENSG00000263279.1	1	1	1	1	1	1	1	1	1	1	1	1	1	1	1	1	1	1	1	1	1	1	1	1	1	1	1	1	1	1
	AC007598.1	lncRNA	ENSG00000260723.1	1	1	1	1	1	1	1	1	1	1	1	1	1	1	1	1	1	1	1	1	1	1	1	1	1	1	1	1	1	1
	AC007598.2	lncRNA	ENSG00000261394.1	1	1	1	1	1	1	1	1	1	1	1	1	1	1	1	1	1	1	1	1	1	1	1	1	1	1	1	1	1	1
	AC007598.3	TEC	ENSG00000278979.1	1	0.0177787	0.233364	1	1	1	1	1	1	1	1	0.0994305	1	1	1	1	0.0445966	0.275896	0.0364761	1	1	0.0472276	1	1	0.291919	1	0.246506	1	0.265093	1
	AC007599.1	processed_pseudogene	ENSG00000259866.1	1	1	1	1	1	1	1	1	1	1	1	1	1	1	1	1	1	1	1	1	1	1	1	1	1	1	1	1	1	1
	AC007601.1	lncRNA	ENSG00000175604.2	1	0.394459	0.288121	1	1	1	1	1	1	1	1	0.180666	1	1	1	1	0.550641	0.913473	1	1	1	0.349159	1	1	0.884532	1	0.652383	1	1	1
	AC007601.2	lncRNA	ENSG00000261293.1	1	1	1	1	1	1	1	1	1	1	1	1	1	1	1	1	1	1	1	1	1	1	1	1	1	1	1	1	1	1
	AC007608.1	lncRNA	ENSG00000205414.1	1	1	1	1	1	1	1	1	1	1	1	1	1	1	1	1	1	1	1	1	1	1	1	1	1	1	1	1	1	1
	AC007608.3	lncRNA	ENSG00000260249.3	1	0.495304	0.66191	0.710369	1	0.88513	0.354239	1	1	0.527203	0.962574	0.136411	0.301497	0.0866086	0.91363	0.960909	0.993546	0.892785	0.760705	0.800286	0.671565	0.688253	1	0.981224	0.585487	0.909032	0.870319	0.939539	0.885099	0.878061
	AC007608.4	TEC	ENSG00000278909.1	1	1	1	1	1	1	1	1	1	1	1	1	1	1	1	1	1	1	1	1	1	1	1	1	1	1	1	1	1	1
	AC007610.1	lncRNA	ENSG00000259843.2	1	1	1	1	1	1	1	1	1	1	1	1	1	1	1	1	1	1	1	1	1	1	1	1	1	1	1	1	1	1
	AC007610.2	lncRNA	ENSG00000260381.2	1	1	1	1	1	1	1	1	1	1	1	1	1	1	1	1	1	1	1	1	1	1	1	1	1	1	1	1	1	1
	AC007610.3	unprocessed_pseudogene	ENSG00000261835.1	1	1	1	1	1	1	1	1	1	1	1	1	1	1	1	1	1	1	1	1	1	1	1	1	1	1	1	1	1	1
	AC007610.4	TEC	ENSG00000279356.1	1	0.578846	0.997312	0.696823	1	0.933189	0.941108	1	1	0.6873	1	0.42796	0.575442	0.801437	0.948842	0.424547	0.0104258	0.374152	0.278922	0.300339	0.873983	0.0318671	1	0.545968	0.60369	0.406451	0.266625	0.9931	0.472555	0.942386
	AC007610.5	lncRNA	ENSG00000287444.1	1	0.483773	0.964244	1	1	0.736325	0.337127	1	1	0.816426	0.990029	0.861285	1	0.694852	0.999941	0.937918	0.702457	0.546923	0.780576	1	0.636556	0.406182	1	1	0.283441	0.749846	0.930446	1	0.822279	0.716717
	AC007611.1	lncRNA	ENSG00000260086.3	1	0.192073	0.74076	1	1	1	0.305705	1	1	0.604448	1	0.93206	1	1	1	1	0.695416	0.0898926	0.625033	1	0.0839087	0.674373	1	1	0.0789718	1	0.321433	1	0.300334	1
	AC007613.1	lncRNA	ENSG00000262420.3	0.62474	0.0133006	0.000120863	0.209405	0.428137	0.0150983	0.628599	1	1	0.104946	0.96248	0.000574357	0.0406008	0.20711	0.999941	0.892018	5.08779e-05	0.000468954	0.0738642	0.0923866	0.217012	0.016561	1	0.826134	0.0647778	0.164598	0.0818255	0.992761	0.795616	0.431787
	AC007613.2	misc_RNA	ENSG00000274505.1	1	1	1	1	1	1	1	1	1	1	1	1	1	1	1	1	1	1	1	1	1	1	1	1	1	1	1	1	1	1
	AC007614.1	lncRNA	ENSG00000279249.3	1	0.123684	0.0896319	0.887546	1	0.815981	0.157517	1	1	0.129375	0.977162	0.422255	0.751996	0.479871	0.967883	0.424798	0.402313	0.0131837	0.838178	0.337721	0.347626	0.839768	1	0.745054	0.0861902	0.456938	0.0403658	0.616057	0.198521	0.919201
	AC007614.2	TEC	ENSG00000280189.1	1	1	1	1	1	1	1	1	1	1	1	1	1	1	1	1	1	1	1	1	1	1	1	1	1	1	1	1	1	1
	AC007618.1	processed_pseudogene	ENSG00000203648.3	1	1	1	1	1	1	1	1	1	1	1	1	1	1	1	1	1	1	1	1	1	1	1	1	1	1	1	1	1	1
	AC007619.1	lncRNA	ENSG00000255670.1	1	1	1	1	1	1	1	1	1	1	1	1	1	1	1	1	1	1	1	1	1	1	1	1	1	1	1	1	1	1
	AC007619.2	processed_pseudogene	ENSG00000271370.1	1	1	1	1	1	1	1	1	1	1	1	1	1	1	1	1	1	1	1	1	1	1	1	1	1	1	1	1	1	1
	AC007620.2	lncRNA	ENSG00000242539.2	0.925707	0.966001	0.759077	0.961717	0.940575	0.870536	0.902045	1	1	0.917437	1	0.842626	0.935606	0.978362	0.999941	0.985256	0.447846	0.520918	0.197933	0.701673	0.255641	0.727215	1	0.492418	0.793849	0.749284	0.870483	0.616436	0.917773	0.855764
	AC007620.3	lncRNA	ENSG00000272699.1	1	1	1	1	1	1	1	1	1	1	1	1	1	1	1	1	1	1	1	1	1	1	1	1	1	1	1	1	1	1
	AC007622.1	processed_pseudogene	ENSG00000240441.1	1	1	1	1	1	1	1	1	1	1	1	1	1	1	1	1	1	1	1	1	1	1	1	1	1	1	1	1	1	1
	AC007622.2	lncRNA	ENSG00000258136.2	1	0.166109	0.304371	1	1	1	1	1	1	1	1	0.408892	1	1	1	1	0.124805	0.302293	0.0517981	1	1	0.0905611	1	1	0.392315	1	0.882069	1	0.787949	1
	AC007637.1	lncRNA	ENSG00000256139.2	1	0.356735	1	1	1	1	1	1	1	1	1	1	1	1	1	1	0.127677	0.425655	1	1	1	0.274681	1	1	1	1	1	1	1	1
	AC007638.2	lncRNA	ENSG00000263096.1	1	1	1	1	1	1	1	1	1	1	1	1	1	1	1	1	1	1	1	1	1	1	1	1	1	1	1	1	1	1
	AC007639.1	lncRNA	ENSG00000263680.2	1	1	1	1	1	1	1	1	1	1	1	1	1	1	1	1	1	1	1	1	1	1	1	1	1	1	1	1	1	1
	AC007649.1	lncRNA	ENSG00000286678.1	1	1	1	1	1	1	1	1	1	1	1	1	1	1	1	1	1	1	1	1	1	1	1	1	1	1	1	1	1	1
	AC007655.2	lncRNA	ENSG00000286107.1	1	1	1	1	1	1	1	1	1	1	1	1	1	1	1	1	1	1	1	1	1	1	1	1	1	1	1	1	1	1
	AC007656.3	TEC	ENSG00000279190.1	1	1	1	1	1	1	1	1	1	1	1	1	1	1	1	1	1	1	1	1	1	1	1	1	1	1	1	1	1	1
	AC007663.1	unprocessed_pseudogene	ENSG00000161132.6	1	1	1	1	1	1	1	1	1	1	1	1	1	1	1	1	1	1	1	1	1	1	1	1	1	1	1	1	1	1
	AC007663.2	lncRNA	ENSG00000249923.1	1	1	1	1	1	1	1	1	1	1	1	1	1	1	1	1	1	1	1	1	1	1	1	1	1	1	1	1	1	1
	AC007663.3	lncRNA	ENSG00000273139.1	1	1	1	1	1	1	1	1	1	1	1	1	1	1	1	1	1	1	1	1	1	1	1	1	1	1	1	1	1	1
	AC007663.4	lncRNA	ENSG00000273343.1	1	0.333993	0.985623	1	1	1	1	1	1	1	1	0.890217	1	1	1	1	0.582347	0.986276	1	1	1	0.921274	1	1	0.550009	1	0.572447	1	1	1
	AC007666.1	lncRNA	ENSG00000236754.5	1	1	1	1	1	1	1	1	1	1	1	1	1	1	1	1	1	1	1	1	1	1	1	1	1	1	1	1	1	1
	AC007681.1	lncRNA	ENSG00000270571.2	1	0.61638	0.370188	1	1	1	1	1	1	1	1	0.900592	1	1	1	1	0.982781	0.809082	0.395058	1	1	0.498011	1	1	0.734729	1	0.416788	1	0.9097	1
	AC007683.1	processed_pseudogene	ENSG00000224415.1	1	1	1	1	1	1	1	1	1	1	1	1	1	1	1	1	1	1	1	1	1	1	1	1	1	1	1	1	1	1
	AC007683.2	TEC	ENSG00000279482.1	1	1	1	1	1	1	1	1	1	1	1	1	1	1	1	1	1	1	1	1	1	1	1	1	1	1	1	1	1	1
	AC007684.2	lncRNA	ENSG00000273035.1	1	1	1	1	1	1	1	1	1	1	1	1	1	1	1	1	1	1	1	1	1	1	1	1	1	1	1	1	1	1
	AC007686.3	lncRNA	ENSG00000273729.1	0.844008	0.000797785	0.00827088	0.027027	0.50999	0.145204	0.0016544	1	1	0.0160769	0.990029	0.00576681	0.11689	0.0111687	0.999941	0.834419	0.0452646	0.194762	0.956422	0.0600466	0.63826	0.111252	1	0.161547	0.357622	0.818062	0.012876	0.855368	0.0392408	0.630552
	AC007686.4	lncRNA	ENSG00000285966.1	1	1	1	1	1	1	1	1	1	1	1	1	1	1	1	1	1	1	1	1	1	1	1	1	1	1	1	1	1	1
	AC007686.5	lncRNA	ENSG00000287004.1	1	1	1	1	1	1	1	1	1	1	1	1	1	1	1	1	1	1	1	1	1	1	1	1	1	1	1	1	1	1
	AC007687.1	lncRNA	ENSG00000270178.1	1	1	1	1	1	1	1	1	1	1	1	1	1	1	1	1	1	1	1	1	1	1	1	1	1	1	1	1	1	1
	AC007688.2	processed_pseudogene	ENSG00000241352.3	1	1	1	1	1	1	1	1	1	1	1	1	1	1	1	1	1	1	1	1	1	1	1	1	1	1	1	1	1	1
	AC007695.1	lncRNA	ENSG00000287957.1	1	0.843522	0.962806	1	1	1	0.277342	1	1	0.397314	1	0.983957	1	1	1	1	0.929953	0.822601	0.885805	1	0.641908	0.922378	1	1	0.82837	0.5891	0.507766	1	0.516028	0.863758
	AC007728.1	lncRNA	ENSG00000260616.6	1	1	1	1	1	1	1	1	1	1	1	1	1	1	1	1	1	1	1	1	1	1	1	1	1	1	1	1	1	1
	AC007728.2	lncRNA	ENSG00000261644.2	0.888281	3.56449e-09	6.53624e-08	0.00803971	0.00774601	0.0426174	0.00024245	1	1	0.0020108	0.827075	8.58255e-06	0.262264	0.0329059	0.967883	0.906154	0.0236434	0.00727726	0.46745	0.295507	0.290888	0.000401848	1	0.0358175	7.40042e-05	0.954012	0.0180778	0.504321	0.000262946	0.942386
	AC007728.3	lncRNA	ENSG00000270120.1	1	0.861245	0.768647	0.669848	1	0.619	0.673244	1	1	0.603569	0.82696	0.122693	1	0.0826084	0.855308	0.0777241	0.0172414	0.799251	0.00954729	1	0.972557	0.0246546	1	1	0.704148	0.0244953	0.730768	1	0.640503	0.970832
	AC007731.1	processed_pseudogene	ENSG00000215493.3	1	0.915421	0.595327	1	1	1	0.860128	1	1	0.689038	1	0.967865	1	1	1	1	0.132661	0.403291	0.985732	1	0.719215	0.162785	1	1	0.46293	0.959778	0.110632	1	0.136321	0.794737
	AC007731.2	lncRNA	ENSG00000235578.1	1	1	1	1	1	1	1	1	1	1	1	1	1	1	1	1	1	1	1	1	1	1	1	1	1	1	1	1	1	1
	AC007731.3	lncRNA	ENSG00000236003.1	1	1	1	1	1	1	1	1	1	1	1	1	1	1	1	1	1	1	1	1	1	1	1	1	1	1	1	1	1	1
	AC007731.4	protein_coding	ENSG00000277971.1	1	0.219494	0.458556	1	1	1	1	1	1	1	1	0.431919	1	1	1	1	0.170606	0.778173	0.376105	1	1	0.114753	1	1	0.641457	1	0.412756	1	0.306771	1
	AC007731.5	lncRNA	ENSG00000287446.1	1	1	1	1	1	1	1	1	1	1	1	1	1	1	1	1	1	1	1	1	1	1	1	1	1	1	1	1	1	1
	AC007743.1	lncRNA	ENSG00000233251.8	1	1	1	1	1	1	1	1	1	1	1	1	1	1	1	1	1	1	1	1	1	1	1	1	1	1	1	1	1	1
	AC007744.1	lncRNA	ENSG00000271894.1	1	0.800211	0.899228	0.868374	1	0.866242	0.55816	1	1	0.901156	0.994303	0.565996	0.666723	0.358134	0.957195	0.841906	0.573573	0.943696	0.567727	0.964899	0.911133	0.525416	1	0.997377	0.897088	0.689186	0.974544	0.9883	0.990224	0.964477
	AC007750.1	lncRNA	ENSG00000236841.8	1	1	1	1	1	1	1	1	1	1	1	1	1	1	1	1	1	1	1	1	1	1	1	1	1	1	1	1	1	1
	AC007773.1	lncRNA	ENSG00000267213.4	1	0.624445	0.749333	1	1	1	0.911857	1	1	0.986273	1	0.872272	1	1	1	1	0.608109	0.936551	0.807112	1	0.945065	0.41625	1	1	0.750467	1	0.992867	1	0.849285	1
	AC007780.1	lncRNA	ENSG00000267009.6	1	0.644191	0.9076	1	1	1	0.978232	1	1	0.753108	1	0.0927405	1	1	1	1	0.502701	0.661231	0.59084	1	0.749206	0.469501	1	1	0.623404	0.534266	0.855363	1	0.891142	0.743595
	AC007785.3	lncRNA	ENSG00000268401.2	1	0.299486	0.595327	0.210674	1	0.788459	0.574281	1	1	0.368963	0.990029	0.617772	1	0.905949	0.832095	0.266763	0.897642	0.0381571	0.977809	1	0.0976207	0.824009	1	1	0.115127	0.262063	0.0887849	1	0.239108	0.901473
	AC007786.1	lncRNA	ENSG00000267498.2	1	1	1	1	1	1	1	1	1	1	1	1	1	1	1	1	1	1	1	1	1	1	1	1	1	1	1	1	1	1
	AC007786.2	lncRNA	ENSG00000276251.1	1	1	1	1	1	1	1	1	1	1	1	1	1	1	1	1	1	1	1	1	1	1	1	1	1	1	1	1	1	1
	AC007786.3	lncRNA	ENSG00000276631.1	1	1	1	1	1	1	1	1	1	1	1	1	1	1	1	1	1	1	1	1	1	1	1	1	1	1	1	1	1	1
	AC007792.1	TEC	ENSG00000280103.1	1	1	1	1	1	1	1	1	1	1	1	1	1	1	1	1	1	1	1	1	1	1	1	1	1	1	1	1	1	1
	AC007823.1	lncRNA	ENSG00000260743.1	1	0.0163054	0.120413	1	1	1	1	1	1	1	1	0.114796	1	1	1	1	0.508243	0.461872	0.792503	1	1	0.86471	1	1	0.802751	1	0.612401	1	0.33004	1
	AC007834.1	lncRNA	ENSG00000249094.2	1	1	1	1	1	1	1	1	1	1	1	1	1	1	1	1	1	1	1	1	1	1	1	1	1	1	1	1	1	1
	AC007842.1	processed_pseudogene	ENSG00000269069.1	0.858508	0.332624	0.689919	0.179966	0.787311	0.491871	0.394133	1	1	0.77244	0.994149	0.151895	0.0851553	0.205825	0.926245	0.878884	0.924254	0.623629	0.912761	0.978602	0.641689	0.913827	1	0.989685	0.606369	0.900893	0.758943	0.807913	0.749898	0.95849
	AC007848.1	lncRNA	ENSG00000255983.1	1	1	1	1	1	1	1	1	1	1	1	1	1	1	1	1	1	1	1	1	1	1	1	1	1	1	1	1	1	1
	AC007848.2	lncRNA	ENSG00000256218.1	1	1	1	1	1	1	1	1	1	1	1	1	1	1	1	1	1	1	1	1	1	1	1	1	1	1	1	1	1	1
	AC007876.1	lncRNA	ENSG00000254488.1	1	1	1	1	1	1	1	1	1	1	1	1	1	1	1	1	1	1	1	1	1	1	1	1	1	1	1	1	1	1
	AC007878.1	lncRNA	ENSG00000281195.1	0.890802	0.998653	0.734286	0.453992	0.498667	0.774786	0.239356	1	1	0.505196	1	0.978352	0.528567	0.279857	0.999941	0.862648	0.159765	0.419881	0.523563	0.665854	0.858244	0.436351	1	0.97715	0.790261	0.488059	0.81827	0.889146	0.877327	0.833071
	AC007879.2	lncRNA	ENSG00000225916.1	1	1	1	1	1	1	1	1	1	1	1	1	1	1	1	1	1	1	1	1	1	1	1	1	1	1	1	1	1	1
	AC007879.3	lncRNA	ENSG00000234902.6	1	1	1	1	1	1	1	1	1	1	1	1	1	1	1	1	1	1	1	1	1	1	1	1	1	1	1	1	1	1
	AC007879.4	lncRNA	ENSG00000240440.1	1	1	1	1	1	1	1	1	1	1	1	1	1	1	1	1	1	1	1	1	1	1	1	1	1	1	1	1	1	1
	AC007879.5	lncRNA	ENSG00000286568.1	1	1	1	1	1	1	1	1	1	1	1	1	1	1	1	1	1	1	1	1	1	1	1	1	1	1	1	1	1	1
	AC007880.1	lncRNA	ENSG00000287123.1	1	1	1	1	1	1	1	1	1	1	1	1	1	1	1	1	1	1	1	1	1	1	1	1	1	1	1	1	1	1
	AC007881.1	unprocessed_pseudogene	ENSG00000233870.1	1	1	1	1	1	1	1	1	1	1	1	1	1	1	1	1	1	1	1	1	1	1	1	1	1	1	1	1	1	1
	AC007881.2	lncRNA	ENSG00000236469.1	1	1	1	1	1	1	1	1	1	1	1	1	1	1	1	1	1	1	1	1	1	1	1	1	1	1	1	1	1	1
	AC007881.3	lncRNA	ENSG00000272735.1	1	0.291626	1	1	1	1	1	1	1	1	1	1	1	1	1	1	0.206293	0.936668	1	1	1	0.133044	1	1	1	1	1	1	1	1
	AC007881.4	lncRNA	ENSG00000288065.1	0.917338	0.00127844	0.0056044	0.00983193	0.777306	0.0402991	0.092708	1	1	0.223975	1	0.000464819	0.00604858	0.0571751	0.999941	0.817381	0.00483704	0.000406661	0.599015	0.0719089	0.278665	0.000878376	1	0.0301689	5.07401e-05	0.927797	0.00250325	0.58055	0.000401627	0.894033
	AC007906.1	lncRNA	ENSG00000261291.1	1	1	1	1	1	1	1	1	1	1	1	1	1	1	1	1	1	1	1	1	1	1	1	1	1	1	1	1	1	1
	AC007906.2	protein_coding	ENSG00000277639.2	1	0.262897	0.0637369	1	1	1	1	1	1	1	1	0.576195	1	1	1	1	0.179074	0.198561	0.131437	1	1	0.304728	1	1	0.325942	1	0.536436	1	0.718832	1
	AC007919.1	processed_pseudogene	ENSG00000224611.1	1	1	1	1	1	1	1	1	1	1	1	1	1	1	1	1	1	1	1	1	1	1	1	1	1	1	1	1	1	1
	AC007920.1	lncRNA	ENSG00000198491.3	1	1	1	1	1	1	1	1	1	1	1	1	1	1	1	1	1	1	1	1	1	1	1	1	1	1	1	1	1	1
	AC007920.2	lncRNA	ENSG00000283175.1	1	1	1	1	1	1	1	1	1	1	1	1	1	1	1	1	1	1	1	1	1	1	1	1	1	1	1	1	1	1
	AC007922.1	lncRNA	ENSG00000264695.1	1	1	1	1	1	1	1	1	1	1	1	1	1	1	1	1	1	1	1	1	1	1	1	1	1	1	1	1	1	1
	AC007922.4	lncRNA	ENSG00000287611.1	1	1	1	1	1	1	1	1	1	1	1	1	1	1	1	1	1	1	1	1	1	1	1	1	1	1	1	1	1	1
	AC007938.1	lncRNA	ENSG00000259920.1	1	1	1	1	1	1	1	1	1	1	1	1	1	1	1	1	1	1	1	1	1	1	1	1	1	1	1	1	1	1
	AC007938.2	lncRNA	ENSG00000270823.1	1	1	1	1	1	1	1	1	1	1	1	1	1	1	1	1	1	1	1	1	1	1	1	1	1	1	1	1	1	1
	AC007938.3	lncRNA	ENSG00000270953.1	1	1	1	1	1	1	1	1	1	1	1	1	1	1	1	1	1	1	1	1	1	1	1	1	1	1	1	1	1	1
	AC007950.1	lncRNA	ENSG00000259268.2	1	1	1	1	1	1	1	1	1	1	1	1	1	1	1	1	1	1	1	1	1	1	1	1	1	1	1	1	1	1
	AC007950.2	lncRNA	ENSG00000276651.1	1	0.342157	0.589183	1	1	1	1	1	1	1	1	0.101887	1	1	1	1	0.941314	0.743722	0.815582	1	1	0.657413	1	1	0.992878	1	0.934947	1	0.672922	1
	AC007952.1	lncRNA	ENSG00000197665.7	1	1	1	1	1	1	1	1	1	1	1	1	1	1	1	1	1	1	1	1	1	1	1	1	1	1	1	1	1	1
	AC007952.2	lncRNA	ENSG00000228157.4	1	0.0565401	0.173218	1	1	1	0.502704	1	1	0.82884	1	0.327151	1	1	1	1	0.569969	0.526936	0.335411	1	0.314261	0.208349	1	1	0.179829	1	0.556264	1	0.943789	1
	AC007952.4	lncRNA	ENSG00000262202.4	0.956958	0.887642	0.746008	0.79809	0.93241	0.690371	0.75527	1	1	0.633004	1	0.912563	0.837751	0.79113	0.999941	0.0955859	0.0923237	0.411979	0.335507	0.659735	0.166535	0.0163394	1	0.281673	0.875032	0.197816	0.963718	0.679849	0.62292	0.724455
	AC007952.5	lncRNA	ENSG00000262292.2	1	0.891972	0.973827	1	1	1	1	1	1	1	1	0.841369	1	1	1	1	0.209785	0.540289	1	1	1	0.337715	1	1	0.732704	1	0.398734	1	1	1
	AC007952.6	lncRNA	ENSG00000262319.1	1	0.343199	0.0299731	0.547027	1	0.100124	0.220407	1	1	0.017248	0.994149	0.163697	0.346128	0.0999867	0.993896	0.368565	0.00845521	0.480975	0.124435	1	0.976722	0.252953	1	1	0.699655	0.909401	0.0231757	0.310055	0.430181	0.455961
	AC007952.7	lncRNA	ENSG00000263394.1	1	1	1	1	1	1	1	1	1	1	1	1	1	1	1	1	1	1	1	1	1	1	1	1	1	1	1	1	1	1
	AC007954.1	processed_pseudogene	ENSG00000258510.2	1	1	1	1	1	1	1	1	1	1	1	1	1	1	1	1	1	1	1	1	1	1	1	1	1	1	1	1	1	1
	AC007956.2	processed_pseudogene	ENSG00000258439.1	1	0.440877	1	1	1	1	1	1	1	1	1	1	1	1	1	1	0.825317	0.354211	1	1	1	0.827961	1	1	1	1	1	1	1	1
	AC007991.1	processed_pseudogene	ENSG00000253790.1	1	1	1	1	1	1	1	1	1	1	1	1	1	1	1	1	1	1	1	1	1	1	1	1	1	1	1	1	1	1
	AC007993.1	unprocessed_pseudogene	ENSG00000267166.5	1	1	1	1	1	1	1	1	1	1	1	1	1	1	1	1	1	1	1	1	1	1	1	1	1	1	1	1	1	1
	AC007993.2	lncRNA	ENSG00000267420.1	1	1	1	1	1	1	1	1	1	1	1	1	1	1	1	1	1	1	1	1	1	1	1	1	1	1	1	1	1	1
	AC007993.3	lncRNA	ENSG00000282199.1	1	1	1	1	1	1	1	1	1	1	1	1	1	1	1	1	1	1	1	1	1	1	1	1	1	1	1	1	1	1
	AC007996.1	lncRNA	ENSG00000277534.1	0.747865	0.63971	0.840883	0.48328	0.870086	0.998068	0.863112	1	1	0.65027	1	0.543924	0.431854	0.77762	0.919849	0.985309	0.238711	0.290467	0.908381	0.386721	0.950866	0.342845	1	0.550978	0.398555	0.431313	0.011218	0.29427	0.0220104	0.502262
	AC007998.2	protein_coding	ENSG00000267140.1	1	1	1	1	1	1	1	1	1	1	1	1	1	1	1	1	1	1	1	1	1	1	1	1	1	1	1	1	1	1
	AC007998.3	lncRNA	ENSG00000267583.5	1	1	1	1	1	1	1	1	1	1	1	1	1	1	1	1	1	1	1	1	1	1	1	1	1	1	1	1	1	1
	AC007998.4	lncRNA	ENSG00000275512.1	1	1	1	1	1	1	1	1	1	1	1	1	1	1	1	1	1	1	1	1	1	1	1	1	1	1	1	1	1	1
	AC007998.5	TEC	ENSG00000279074.1	1	1	1	1	1	1	1	1	1	1	1	1	1	1	1	1	1	1	1	1	1	1	1	1	1	1	1	1	1	1
	AC008011.2	lncRNA	ENSG00000257042.1	1	1	1	1	1	1	1	1	1	1	1	1	1	1	1	1	1	1	1	1	1	1	1	1	1	1	1	1	1	1
	AC008012.1	protein_coding	ENSG00000285901.2	0.966544	0.00322606	0.00172872	0.107789	0.394432	0.0907756	0.047558	0.765081	0.873115	0.0339231	0.990029	0.023913	0.355088	0.187919	0.990915	0.571982	0.0364029	0.432331	0.116896	0.841665	0.702864	0.0269803	1	0.807695	0.366365	0.0759019	0.923291	0.797442	0.982157	0.608847
	AC008013.1	transcribed_unprocessed_pseudogene	ENSG00000226472.8	1	1	1	1	1	1	1	1	1	1	1	1	1	1	1	1	1	1	1	1	1	1	1	1	1	1	1	1	1	1
	AC008014.1	lncRNA	ENSG00000257261.6	0.965988	0.015742	0.0300826	0.0679396	0.759997	0.131327	0.000439551	1	1	0.00129454	1	0.0386703	0.155461	0.00176264	0.999941	0.9499	0.15455	0.244152	0.955	0.256911	0.93945	0.381879	1	0.563235	0.525778	0.328161	0.972995	0.346552	0.755805	0.533472
	AC008026.1	processed_pseudogene	ENSG00000239246.3	1	1	1	1	1	1	1	1	1	1	1	1	1	1	1	1	1	1	1	1	1	1	1	1	1	1	1	1	1	1
	AC008026.3	lncRNA	ENSG00000264546.1	1	0.25802	1	1	1	1	1	1	1	1	1	1	1	1	1	1	0.354587	0.611788	1	1	1	0.977928	1	1	1	1	1	1	1	1
	AC008033.3	lncRNA	ENSG00000273824.1	0.767356	4.47143e-18	1.13405e-14	1.09858e-05	0.000410227	0.000827376	1.12081e-10	0.278352	1	4.98183e-08	0.704989	7.17055e-12	0.0132677	4.74074e-06	0.987689	0.909267	0.00099303	0.000213756	0.297245	6.93947e-06	0.527878	0.0320497	1	0.00136575	0.0104706	0.976866	0.000867404	0.454002	0.0300498	0.930068
	AC008035.1	lncRNA	ENSG00000272369.1	1	0.878998	1	1	1	1	1	1	1	1	1	1	1	1	1	1	0.753037	0.841162	1	1	1	0.825913	1	1	1	1	1	1	1	1
	AC008038.1	processed_pseudogene	ENSG00000283041.1	0.708087	0.000827051	7.17078e-06	0.000771713	0.949752	1.15155e-05	0.0424092	0.627013	0.419679	0.00205534	1	0.000783442	0.00105403	0.0451371	0.939254	0.902668	1.1801e-16	6.6641e-15	1.09578e-09	0.115247	2.61098e-08	1.01833e-15	1	0.21519	5.18155e-14	0.0139131	7.36218e-07	0.0129684	3.12325e-06	0.0653076
	AC008040.1	lncRNA	ENSG00000239219.2	1	0.339043	0.754487	0.329579	1	0.841025	0.0365614	1	1	0.639129	0.990029	0.66045	0.654502	0.13608	0.927429	0.850867	0.0636904	0.013598	0.224799	0.77266	0.0817949	0.00469322	1	0.346448	0.000510393	0.870182	0.160636	0.505511	0.0177754	0.700164
	AC008040.2	processed_pseudogene	ENSG00000244039.1	1	1	1	1	1	1	1	1	1	1	1	1	1	1	1	1	1	1	1	1	1	1	1	1	1	1	1	1	1	1
	AC008040.3	transcribed_processed_pseudogene	ENSG00000244193.1	1	1	1	1	1	1	1	1	1	1	1	1	1	1	1	1	1	1	1	1	1	1	1	1	1	1	1	1	1	1
	AC008060.4	lncRNA	ENSG00000260426.1	1	1	1	1	1	1	1	1	1	1	1	1	1	1	1	1	1	1	1	1	1	1	1	1	1	1	1	1	1	1
	AC008073.1	lncRNA	ENSG00000223754.1	1	1	1	1	1	1	1	1	1	1	1	1	1	1	1	1	1	1	1	1	1	1	1	1	1	1	1	1	1	1
	AC008073.3	protein_coding	ENSG00000276087.2	1	1	1	1	1	1	1	1	1	1	1	1	1	1	1	1	1	1	1	1	1	1	1	1	1	1	1	1	1	1
	AC008074.1	processed_pseudogene	ENSG00000237217.1	1	1	1	1	1	1	1	1	1	1	1	1	1	1	1	1	1	1	1	1	1	1	1	1	1	1	1	1	1	1
	AC008074.2	lncRNA	ENSG00000260101.1	0.997521	0.000483632	0.000501307	0.146695	0.145	0.175222	0.0576236	0.50656	0.837941	0.0649525	1	0.000689973	0.197434	0.0749328	0.999941	0.83781	9.21936e-14	1.54266e-11	8.32329e-05	0.00715791	0.00137879	1.47107e-12	1	0.0286412	1.93814e-10	0.716656	4.31325e-11	0.00375503	5.52007e-10	0.978349
	AC008079.1	lncRNA	ENSG00000280007.1	0.486922	0.0344216	0.595729	0.112025	0.808968	0.869314	0.181001	1	1	0.990407	0.629869	0.784504	1	0.866517	0.999941	0.632436	0.976312	0.352176	0.28898	0.315243	0.925707	0.460356	1	0.821577	0.857034	0.512953	0.368385	0.939604	0.873589	0.999603
	AC008080.1	lncRNA	ENSG00000173862.3	1	1	1	1	1	1	1	1	1	1	1	1	1	1	1	1	1	1	1	1	1	1	1	1	1	1	1	1	1	1
	AC008080.4	lncRNA	ENSG00000236494.2	1	0.671861	1	1	1	1	1	1	1	1	1	1	1	1	1	1	0.864768	0.344577	1	1	1	0.801704	1	1	1	1	1	1	1	1
	AC008083.2	lncRNA	ENSG00000257925.1	1	1	1	1	1	1	1	1	1	1	1	1	1	1	1	1	1	1	1	1	1	1	1	1	1	1	1	1	1	1
	AC008083.3	lncRNA	ENSG00000258181.1	1	1	1	1	1	1	1	1	1	1	1	1	1	1	1	1	1	1	1	1	1	1	1	1	1	1	1	1	1	1
	AC008083.4	lncRNA	ENSG00000276454.1	1	1	1	1	1	1	1	1	1	1	1	1	1	1	1	1	1	1	1	1	1	1	1	1	1	1	1	1	1	1
	AC008105.1	lncRNA	ENSG00000233175.2	0.95725	0.612986	0.764404	0.857868	0.819478	0.988573	0.15876	1	1	0.110211	0.984253	0.9961	0.815045	0.0419316	0.999941	0.854274	0.00277417	0.0204214	0.0321785	0.707515	0.138203	0.0740009	1	0.826134	0.245869	0.391917	0.161939	0.569194	0.716065	0.763353
	AC008105.2	transcribed_unitary_pseudogene	ENSG00000233483.3	1	0.885524	0.60011	1	1	1	1	1	1	1	1	0.696911	1	1	1	1	0.489848	0.952728	0.869286	1	1	0.136479	1	1	0.479962	1	0.888749	1	0.68253	1
	AC008105.3	lncRNA	ENSG00000267121.6	0.380565	2.01788e-06	0.00571467	0.052945	0.0347229	0.814051	0.000845464	0.613956	0.429639	0.165656	1	4.38934e-07	0.0331578	0.000341554	0.514565	0.126447	4.52557e-08	1.71033e-16	0.427995	7.08305e-05	0.000837437	1.3951e-05	1	0.00622077	1.04634e-12	0.109128	3.77149e-15	0.00470537	1.57388e-11	0.931074
	AC008115.3	lncRNA	ENSG00000275560.1	0.987807	0.0055854	0.0065565	0.000899633	0.653105	0.00148506	0.00073096	1	1	0.00102999	0.994149	0.000951392	0.00019037	0.000122173	0.999941	0.250394	0.000393614	0.251821	0.0505901	0.313908	0.980711	4.76609e-05	1	0.167006	0.105691	0.259835	0.120847	0.835897	0.0416305	0.908828
	AC008115.4	lncRNA	ENSG00000275963.1	1	0.489033	1	1	1	1	1	1	1	1	1	1	1	1	1	1	0.872982	0.670273	1	1	1	0.499471	1	1	1	1	1	1	1	1
	AC008119.1	lncRNA	ENSG00000287202.1	0.733822	0.031154	0.255516	0.152807	0.691299	0.638826	0.0150382	1	1	0.167171	0.894896	0.385442	0.781843	0.255708	0.999941	0.937665	0.0939577	0.0495604	0.927091	0.195954	0.786812	0.337585	1	0.557263	0.218727	0.958706	0.149759	0.995276	0.455723	0.890069
	AC008121.1	processed_pseudogene	ENSG00000271596.1	1	1	1	1	1	1	1	1	1	1	1	1	1	1	1	1	1	1	1	1	1	1	1	1	1	1	1	1	1	1
	AC008121.2	lncRNA	ENSG00000274156.1	1	0.162711	1	1	1	1	1	1	1	1	1	1	1	1	1	1	0.608972	0.947732	1	1	1	0.581254	1	1	1	1	1	1	1	1
	AC008121.3	lncRNA	ENSG00000274797.1	1	1	1	1	1	1	1	1	1	1	1	1	1	1	1	1	1	1	1	1	1	1	1	1	1	1	1	1	1	1
	AC008124.1	lncRNA	ENSG00000273015.2	0.56158	0.48673	0.744505	0.5569	0.963049	0.727765	0.0572752	0.591222	0.404321	0.595102	1	0.667168	0.753432	0.117355	0.92169	0.609295	0.0180754	0.270391	0.0114731	0.881561	0.206095	0.0475358	1	0.730633	0.444169	0.0316715	0.85472	0.996546	0.652121	0.396619
	AC008132.1	transcribed_processed_pseudogene	ENSG00000161103.11	1	1	1	1	1	1	1	1	1	1	1	1	1	1	1	1	1	1	1	1	1	1	1	1	1	1	1	1	1	1
	AC008147.2	lncRNA	ENSG00000257298.1	1	0.748129	0.252994	1	1	1	1	1	1	1	1	0.965905	1	1	1	1	0.379268	0.846268	1	1	1	0.446027	1	1	0.912932	1	0.885704	1	1	1
	AC008147.3	transcribed_processed_pseudogene	ENSG00000257531.2	1	1	1	1	1	1	1	1	1	1	1	1	1	1	1	1	1	1	1	1	1	1	1	1	1	1	1	1	1	1
	AC008147.4	processed_pseudogene	ENSG00000278842.1	1	1	1	1	1	1	1	1	1	1	1	1	1	1	1	1	1	1	1	1	1	1	1	1	1	1	1	1	1	1
	AC008149.1	lncRNA	ENSG00000258177.1	1	0.471512	0.972994	1	1	1	1	1	1	1	1	0.852361	1	1	1	1	0.484171	0.949954	0.572875	1	1	0.838556	1	1	0.705186	1	0.954603	1	0.591486	1
	AC008149.2	lncRNA	ENSG00000287454.1	1	0.54461	0.317238	0.311979	1	0.185609	0.502846	1	1	0.313821	0.811669	0.0366875	0.016894	0.0365212	0.927429	0.571982	0.00196084	0.0916962	0.000868932	0.840966	0.0561815	0.0286519	1	0.425566	0.398902	0.0514491	0.748829	0.646508	0.832703	0.517962
	AC008163.1	transcribed_unitary_pseudogene	ENSG00000233491.8	1	1	1	1	1	1	1	1	1	1	1	1	1	1	1	1	1	1	1	1	1	1	1	1	1	1	1	1	1	1
	AC008164.1	lncRNA	ENSG00000223536.6	1	1	1	1	1	1	1	1	1	1	1	1	1	1	1	1	1	1	1	1	1	1	1	1	1	1	1	1	1	1
	AC008180.2	lncRNA	ENSG00000288104.1	1	1	1	1	1	1	1	1	1	1	1	1	1	1	1	1	1	1	1	1	1	1	1	1	1	1	1	1	1	1
	AC008264.1	processed_pseudogene	ENSG00000224545.1	1	1	1	1	1	1	1	1	1	1	1	1	1	1	1	1	1	1	1	1	1	1	1	1	1	1	1	1	1	1
	AC008264.2	lncRNA	ENSG00000273489.1	0.951579	0.0433681	0.0910441	0.936961	0.092061	0.940207	0.409045	0.635783	1	0.599826	0.96248	0.275043	0.635649	0.915635	0.999941	0.776783	0.00201494	9.22408e-05	0.00273595	0.973416	0.000145551	0.0182077	1	0.689405	0.00142675	0.173894	0.360318	0.453351	0.739887	0.0529269
	AC008267.1	processed_pseudogene	ENSG00000179342.4	1	1	1	1	1	1	1	1	1	1	1	1	1	1	1	1	1	1	1	1	1	1	1	1	1	1	1	1	1	1
	AC008267.2	transcribed_unprocessed_pseudogene	ENSG00000230189.7	1	1	1	1	1	1	1	1	1	1	1	1	1	1	1	1	1	1	1	1	1	1	1	1	1	1	1	1	1	1
	AC008267.4	processed_pseudogene	ENSG00000236928.3	1	1	1	1	1	1	1	1	1	1	1	1	1	1	1	1	1	1	1	1	1	1	1	1	1	1	1	1	1	1
	AC008267.7	TEC	ENSG00000279785.1	1	1	1	1	1	1	1	1	1	1	1	1	1	1	1	1	1	1	1	1	1	1	1	1	1	1	1	1	1	1
	AC008269.1	lncRNA	ENSG00000229321.2	1	0.00925176	0.108851	1	1	1	0.161658	1	1	0.84423	1	0.359286	1	1	1	1	0.583969	0.34291	0.732584	1	0.4858	0.675786	1	1	0.408857	0.200761	0.276233	1	0.229172	0.162813
	AC008269.2	lncRNA	ENSG00000260171.1	1	1	1	1	1	1	1	1	1	1	1	1	1	1	1	1	1	1	1	1	1	1	1	1	1	1	1	1	1	1
	AC008277.1	lncRNA	ENSG00000223642.7	1	1	1	1	1	1	1	1	1	1	1	1	1	1	1	1	1	1	1	1	1	1	1	1	1	1	1	1	1	1
	AC008277.2	processed_pseudogene	ENSG00000270893.1	1	1	1	1	1	1	1	1	1	1	1	1	1	1	1	1	1	1	1	1	1	1	1	1	1	1	1	1	1	1
	AC008278.2	lncRNA	ENSG00000234022.1	1	1	1	1	1	1	1	1	1	1	1	1	1	1	1	1	1	1	1	1	1	1	1	1	1	1	1	1	1	1
	AC008280.1	processed_pseudogene	ENSG00000241114.1	1	1	1	1	1	1	1	1	1	1	1	1	1	1	1	1	1	1	1	1	1	1	1	1	1	1	1	1	1	1
	AC008280.2	lncRNA	ENSG00000272156.1	1	0.697168	0.90037	1	1	1	0.534427	1	1	0.749622	1	0.719717	1	1	1	1	0.0419772	0.255425	0.450989	1	0.929882	0.162235	1	1	0.582593	0.931429	0.0274942	1	0.118255	0.674424
	AC008379.1	processed_pseudogene	ENSG00000241187.1	1	1	1	1	1	1	1	1	1	1	1	1	1	1	1	1	1	1	1	1	1	1	1	1	1	1	1	1	1	1
	AC008393.1	lncRNA	ENSG00000245317.2	1	0.321473	0.17691	0.250799	1	0.157039	0.554399	1	1	0.381925	0.763994	0.767676	0.913093	0.528048	0.577932	0.746601	0.784994	0.702297	0.502259	1	0.989489	0.64844	1	1	0.836357	0.280759	0.26411	0.673291	0.376398	0.772695
	AC008394.1	lncRNA	ENSG00000288569.1	1	1	1	1	1	1	1	1	1	1	1	1	1	1	1	1	1	1	1	1	1	1	1	1	1	1	1	1	1	1
	AC008395.1	lncRNA	ENSG00000268051.1	1	1	1	1	1	1	1	1	1	1	1	1	1	1	1	1	1	1	1	1	1	1	1	1	1	1	1	1	1	1
	AC008397.1	protein_coding	ENSG00000284797.1	1	1	1	1	1	1	1	1	1	1	1	1	1	1	1	1	1	1	1	1	1	1	1	1	1	1	1	1	1	1
	AC008397.2	protein_coding	ENSG00000285188.1	1	0.0614914	0.0103512	1	1	1	0.526795	1	1	0.209737	1	0.40804	1	1	1	1	0.022386	0.0671589	0.194166	1	0.383267	0.181588	1	1	0.356868	1	0.806781	1	0.676823	1
	AC008403.2	lncRNA	ENSG00000268530.6	1	1	1	1	1	1	1	1	1	1	1	1	1	1	1	1	1	1	1	1	1	1	1	1	1	1	1	1	1	1
	AC008403.3	lncRNA	ENSG00000287603.1	1	1	1	1	1	1	1	1	1	1	1	1	1	1	1	1	1	1	1	1	1	1	1	1	1	1	1	1	1	1
	AC008406.3	lncRNA	ENSG00000277619.1	1	1	1	1	1	1	1	1	1	1	1	1	1	1	1	1	1	1	1	1	1	1	1	1	1	1	1	1	1	1
	AC008417.1	processed_pseudogene	ENSG00000249068.1	1	0.679654	1	1	1	1	1	1	1	1	1	1	1	1	1	1	0.531902	0.827974	1	1	1	0.27304	1	1	1	1	1	1	1	1
	AC008429.1	lncRNA	ENSG00000204758.8	1	0.256219	0.449951	1	1	0.995628	0.60487	1	1	0.847633	0.956856	0.758656	1	0.914245	0.999941	0.906577	0.53599	0.82165	0.0314665	1	0.103512	0.145873	1	1	0.338319	0.785621	0.919297	1	0.448878	0.967025
	AC008429.2	processed_pseudogene	ENSG00000253785.1	1	1	1	1	1	1	1	1	1	1	1	1	1	1	1	1	1	1	1	1	1	1	1	1	1	1	1	1	1	1
	AC008429.3	lncRNA	ENSG00000254295.1	1	1	1	1	1	1	1	1	1	1	1	1	1	1	1	1	1	1	1	1	1	1	1	1	1	1	1	1	1	1
	AC008432.1	processed_pseudogene	ENSG00000273569.1	1	1	1	1	1	1	1	1	1	1	1	1	1	1	1	1	1	1	1	1	1	1	1	1	1	1	1	1	1	1
	AC008434.1	lncRNA	ENSG00000249655.1	1	1	1	1	1	1	1	1	1	1	1	1	1	1	1	1	1	1	1	1	1	1	1	1	1	1	1	1	1	1
	AC008438.1	lncRNA	ENSG00000249637.2	1	0.94151	0.980832	1	1	1	0.374047	1	1	0.358638	1	0.753093	1	1	1	1	0.316508	0.894585	0.443781	1	0.984782	0.432272	1	1	0.9813	0.447345	0.932587	1	0.802966	0.921945
	AC008438.2	lncRNA	ENSG00000253965.1	1	1	1	1	1	1	1	1	1	1	1	1	1	1	1	1	1	1	1	1	1	1	1	1	1	1	1	1	1	1
	AC008443.1	lncRNA	ENSG00000247049.2	1	1	1	1	1	1	1	1	1	1	1	1	1	1	1	1	1	1	1	1	1	1	1	1	1	1	1	1	1	1
	AC008443.2	lncRNA	ENSG00000248103.1	1	1	1	1	1	1	1	1	1	1	1	1	1	1	1	1	1	1	1	1	1	1	1	1	1	1	1	1	1	1
	AC008443.3	lncRNA	ENSG00000248514.1	1	1	1	1	1	1	1	1	1	1	1	1	1	1	1	1	1	1	1	1	1	1	1	1	1	1	1	1	1	1
	AC008443.4	lncRNA	ENSG00000250222.2	1	0.262368	0.0750424	1	1	1	1	1	1	1	1	0.0775999	1	1	1	1	0.0374784	0.0125361	0.266636	1	1	0.11531	1	1	0.038715	1	0.298115	1	0.595953	1
	AC008443.5	lncRNA	ENSG00000250900.6	1	1	1	1	1	1	1	1	1	1	1	1	1	1	1	1	1	1	1	1	1	1	1	1	1	1	1	1	1	1
	AC008443.7	lncRNA	ENSG00000286310.1	1	1	1	1	1	1	1	1	1	1	1	1	1	1	1	1	1	1	1	1	1	1	1	1	1	1	1	1	1	1
	AC008443.8	lncRNA	ENSG00000286644.1	1	1	1	1	1	1	1	1	1	1	1	1	1	1	1	1	1	1	1	1	1	1	1	1	1	1	1	1	1	1
	AC008446.1	processed_pseudogene	ENSG00000253600.1	1	1	1	1	1	1	1	1	1	1	1	1	1	1	1	1	1	1	1	1	1	1	1	1	1	1	1	1	1	1
	AC008453.2	lncRNA	ENSG00000286657.1	1	1	1	1	1	1	1	1	1	1	1	1	1	1	1	1	1	1	1	1	1	1	1	1	1	1	1	1	1	1
	AC008456.1	lncRNA	ENSG00000253687.1	1	1	1	1	1	1	1	1	1	1	1	1	1	1	1	1	1	1	1	1	1	1	1	1	1	1	1	1	1	1
	AC008462.1	lncRNA	ENSG00000286503.1	1	1	1	1	1	1	1	1	1	1	1	1	1	1	1	1	1	1	1	1	1	1	1	1	1	1	1	1	1	1
	AC008467.1	lncRNA	ENSG00000249476.2	0.976977	0.0201661	0.0286792	0.226851	0.477042	0.318652	0.183156	1	1	0.247631	0.995329	0.0591098	0.447257	0.36196	0.999941	0.38663	0.22267	0.00223309	0.415443	0.856441	0.0110816	0.548201	1	0.884148	0.0176365	0.304994	0.00393762	0.0255934	0.0283886	0.981295
	AC008474.1	lncRNA	ENSG00000267557.1	1	1	1	1	1	1	1	1	1	1	1	1	1	1	1	1	1	1	1	1	1	1	1	1	1	1	1	1	1	1
	AC008481.1	processed_pseudogene	ENSG00000213303.3	1	1	1	1	1	1	1	1	1	1	1	1	1	1	1	1	1	1	1	1	1	1	1	1	1	1	1	1	1	1
	AC008481.2	processed_pseudogene	ENSG00000213304.3	1	0.465864	1	1	1	1	1	1	1	1	1	1	1	1	1	1	0.830931	1	1	1	1	0.900081	1	1	1	1	1	1	1	1
	AC008481.3	protein_coding	ENSG00000267477.1	1	1	1	1	1	1	1	1	1	1	1	1	1	1	1	1	1	1	1	1	1	1	1	1	1	1	1	1	1	1
	AC008494.1	processed_pseudogene	ENSG00000243304.3	1	0.507168	0.297979	1	1	1	1	1	1	1	1	0.47714	1	1	1	1	0.0144082	0.711241	0.52707	1	1	0.116418	1	1	0.754823	1	0.126603	1	0.465253	1
	AC008494.2	lncRNA	ENSG00000249791.1	1	1	1	1	1	1	1	1	1	1	1	1	1	1	1	1	1	1	1	1	1	1	1	1	1	1	1	1	1	1
	AC008494.3	lncRNA	ENSG00000271797.1	1	0.626288	0.955692	0.591266	1	0.928472	0.96326	1	1	0.752252	0.968305	0.917776	0.966798	0.593143	0.999941	0.937665	0.346659	0.226932	0.551689	1	0.412797	0.413536	1	1	0.275618	0.501353	0.960483	0.870883	0.898577	0.476534
	AC008496.3	lncRNA	ENSG00000286818.1	1	1	1	1	1	1	1	1	1	1	1	1	1	1	1	1	1	1	1	1	1	1	1	1	1	1	1	1	1	1
	AC008498.1	unprocessed_pseudogene	ENSG00000276945.1	1	0.366603	0.764404	1	1	1	1	1	1	1	1	0.445412	1	1	1	1	0.157094	0.922048	1	1	1	0.26445	1	1	0.722308	1	0.305662	1	1	1
	AC008498.2	TEC	ENSG00000279985.1	1	1	1	1	1	1	1	1	1	1	1	1	1	1	1	1	1	1	1	1	1	1	1	1	1	1	1	1	1	1
	AC008505.1	lncRNA	ENSG00000283462.2	1	1	1	1	1	1	1	1	1	1	1	1	1	1	1	1	1	1	1	1	1	1	1	1	1	1	1	1	1	1
	AC008507.1	processed_pseudogene	ENSG00000266910.2	1	0.672775	0.512709	1	1	0.932499	0.200178	1	1	0.320874	0.990029	0.357004	1	0.456325	0.999941	0.544819	0.536701	0.637641	0.692001	1	0.57114	0.788299	1	1	0.383492	0.414403	0.64513	1	0.39523	0.997788
	AC008507.2	lncRNA	ENSG00000267006.1	1	0.365359	1	1	1	1	1	1	1	1	1	1	1	1	1	1	0.832095	0.88533	1	1	1	0.884197	1	1	1	1	1	1	1	1
	AC008507.4	lncRNA	ENSG00000287859.1	1	0.668782	0.678117	1	1	1	1	1	1	1	1	0.381112	1	1	1	1	0.110323	0.294743	0.177507	1	1	0.0224666	1	1	0.0881776	1	0.667627	1	0.296571	1
	AC008522.1	lncRNA	ENSG00000279232.2	1	0.842451	0.754122	0.957048	1	0.893357	0.996067	1	1	0.923762	0.260257	0.00950962	0.0243859	0.0227344	0.354364	0.0281971	0.00220722	0.966542	0.00254565	0.941868	0.966983	0.00797319	1	0.750282	0.701819	0.0201674	0.900852	0.874497	0.883217	0.936459
	AC008525.1	lncRNA	ENSG00000250377.2	1	1	1	1	1	1	1	1	1	1	1	1	1	1	1	1	1	1	1	1	1	1	1	1	1	1	1	1	1	1
	AC008532.1	lncRNA	ENSG00000286669.1	1	1	1	1	1	1	1	1	1	1	1	1	1	1	1	1	1	1	1	1	1	1	1	1	1	1	1	1	1	1
	AC008537.1	protein_coding	ENSG00000268797.1	1	1	1	1	1	1	1	1	1	1	1	1	1	1	1	1	1	1	1	1	1	1	1	1	1	1	1	1	1	1
	AC008537.2	lncRNA	ENSG00000269843.1	1	1	1	1	1	1	1	1	1	1	1	1	1	1	1	1	1	1	1	1	1	1	1	1	1	1	1	1	1	1
	AC008537.3	TEC	ENSG00000279108.1	1	0.0916743	0.293457	1	1	0.563823	0.275693	1	1	0.628054	1	0.0765166	1	0.252692	0.994868	0.906577	0.680577	0.946757	0.493154	1	0.766722	0.68382	1	1	0.947406	0.934373	0.581464	1	0.580107	0.835173
	AC008537.4	lncRNA	ENSG00000282951.1	1	0.362971	1	1	1	1	1	1	1	1	1	1	1	1	1	1	0.497741	0.966518	1	1	1	0.353522	1	1	1	1	1	1	1	1
	AC008543.1	lncRNA	ENSG00000197332.9	1	0.967578	0.779545	1	1	1	1	1	1	1	1	0.680392	1	1	1	1	0.580676	0.897241	0.718718	1	1	0.387614	1	1	0.694314	1	0.555284	1	0.370324	1
	AC008543.3	lncRNA	ENSG00000266922.1	1	1	1	1	1	1	1	1	1	1	1	1	1	1	1	1	1	1	1	1	1	1	1	1	1	1	1	1	1	1
	AC008543.5	lncRNA	ENSG00000267646.1	1	1	1	1	1	1	1	1	1	1	1	1	1	1	1	1	1	1	1	1	1	1	1	1	1	1	1	1	1	1
	AC008549.2	lncRNA	ENSG00000249021.1	1	1	1	1	1	1	1	1	1	1	1	1	1	1	1	1	1	1	1	1	1	1	1	1	1	1	1	1	1	1
	AC008550.1	processed_pseudogene	ENSG00000234259.3	1	1	1	1	1	1	1	1	1	1	1	1	1	1	1	1	1	1	1	1	1	1	1	1	1	1	1	1	1	1
	AC008551.1	lncRNA	ENSG00000263331.1	1	1	1	1	1	1	1	1	1	1	1	1	1	1	1	1	1	1	1	1	1	1	1	1	1	1	1	1	1	1
	AC008555.1	lncRNA	ENSG00000261754.2	1	0.79798	0.573389	1	1	0.549272	0.734798	1	1	0.541284	0.99859	0.988629	1	0.935123	0.994937	0.769062	0.744798	0.307401	0.849709	1	0.423083	0.509428	1	1	0.164691	0.722188	0.368721	1	0.206297	0.976334
	AC008555.2	lncRNA	ENSG00000269086.3	1	0.762308	0.842322	0.847904	1	0.473359	0.549102	1	1	0.970931	1	0.899828	0.758298	0.703773	0.999941	0.988464	0.224002	0.200805	0.603643	0.0549576	0.659185	0.976566	1	0.679472	0.992353	0.601285	0.02442	0.915384	0.472494	0.727315
	AC008555.3	processed_pseudogene	ENSG00000270624.1	1	1	1	1	1	1	1	1	1	1	1	1	1	1	1	1	1	1	1	1	1	1	1	1	1	1	1	1	1	1
	AC008555.4	lncRNA	ENSG00000271109.2	0.793878	0.530046	0.160981	0.993026	0.5894	0.587352	0.800429	1	1	0.788677	0.977162	0.185153	0.621243	0.816	0.999941	0.871124	0.411454	0.741674	0.247654	0.0315668	0.0967067	0.680726	1	0.118626	0.99309	0.618748	0.0856115	0.812753	0.219084	0.466268
	AC008555.6	TEC	ENSG00000280106.1	1	0.963373	0.924764	1	1	0.958366	0.738484	1	1	0.625995	0.99859	0.870843	1	0.558422	0.999941	0.69443	0.943569	0.367059	0.109647	1	0.580138	0.708073	1	1	0.699367	0.993203	0.938508	1	0.761343	0.705879
	AC008556.1	lncRNA	ENSG00000277013.1	1	1	1	1	1	1	1	1	1	1	1	1	1	1	1	1	1	1	1	1	1	1	1	1	1	1	1	1	1	1
	AC008567.1	processed_pseudogene	ENSG00000260112.1	1	1	1	1	1	1	1	1	1	1	1	1	1	1	1	1	1	1	1	1	1	1	1	1	1	1	1	1	1	1
	AC008567.2	lncRNA	ENSG00000267273.1	1	1	1	1	1	1	1	1	1	1	1	1	1	1	1	1	1	1	1	1	1	1	1	1	1	1	1	1	1	1
	AC008567.3	lncRNA	ENSG00000287960.1	1	1	1	1	1	1	1	1	1	1	1	1	1	1	1	1	1	1	1	1	1	1	1	1	1	1	1	1	1	1
	AC008568.1	lncRNA	ENSG00000229855.9	1	1	1	1	1	1	1	1	1	1	1	1	1	1	1	1	1	1	1	1	1	1	1	1	1	1	1	1	1	1
	AC008568.2	TEC	ENSG00000279860.1	1	1	1	1	1	1	1	1	1	1	1	1	1	1	1	1	1	1	1	1	1	1	1	1	1	1	1	1	1	1
	AC008569.1	lncRNA	ENSG00000267379.1	1	1	1	1	1	1	1	1	1	1	1	1	1	1	1	1	1	1	1	1	1	1	1	1	1	1	1	1	1	1
	AC008569.2	lncRNA	ENSG00000267474.1	1	0.55727	1	1	1	1	1	1	1	1	1	1	1	1	1	1	0.489848	0.760654	1	1	1	0.933851	1	1	1	1	1	1	1	1
	AC008571.2	lncRNA	ENSG00000286749.1	1	1	1	1	1	1	1	1	1	1	1	1	1	1	1	1	1	1	1	1	1	1	1	1	1	1	1	1	1	1
	AC008581.1	lncRNA	ENSG00000250615.1	1	0.426943	0.345682	1	1	1	1	1	1	1	1	0.350796	1	1	1	1	0.149876	0.162717	1	1	1	0.0189954	1	1	0.0204495	1	0.944675	1	1	1
	AC008581.2	protein_coding	ENSG00000285000.1	1	1	1	1	1	1	1	1	1	1	1	1	1	1	1	1	1	1	1	1	1	1	1	1	1	1	1	1	1	1
	AC008592.1	lncRNA	ENSG00000250362.1	1	1	1	1	1	1	1	1	1	1	1	1	1	1	1	1	1	1	1	1	1	1	1	1	1	1	1	1	1	1
	AC008592.2	lncRNA	ENSG00000250955.1	1	1	1	1	1	1	1	1	1	1	1	1	1	1	1	1	1	1	1	1	1	1	1	1	1	1	1	1	1	1
	AC008592.3	lncRNA	ENSG00000251409.1	1	1	1	1	1	1	1	1	1	1	1	1	1	1	1	1	1	1	1	1	1	1	1	1	1	1	1	1	1	1
	AC008592.4	lncRNA	ENSG00000272021.1	1	1	1	1	1	1	1	1	1	1	1	1	1	1	1	1	1	1	1	1	1	1	1	1	1	1	1	1	1	1
	AC008608.2	lncRNA	ENSG00000271737.1	1	0.00836617	0.342685	1	1	1	1	1	1	1	1	0.075841	1	1	1	1	0.211216	0.340303	0.314526	1	1	0.179409	1	1	0.288817	1	0.86138	1	0.797766	1
	AC008610.1	lncRNA	ENSG00000248367.1	1	1	1	1	1	1	1	1	1	1	1	1	1	1	1	1	1	1	1	1	1	1	1	1	1	1	1	1	1	1
	AC008622.2	lncRNA	ENSG00000275719.1	1	0.904696	0.893345	1	1	1	0.548614	1	1	0.801078	1	0.767381	1	1	1	1	0.916421	0.378711	0.6487	1	0.227621	0.822848	1	1	0.631853	0.85546	0.875921	1	0.604395	0.524428
	AC008625.1	lncRNA	ENSG00000287695.1	1	1	1	1	1	1	1	1	1	1	1	1	1	1	1	1	1	1	1	1	1	1	1	1	1	1	1	1	1	1
	AC008627.1	lncRNA	ENSG00000253297.1	1	1	1	1	1	1	1	1	1	1	1	1	1	1	1	1	1	1	1	1	1	1	1	1	1	1	1	1	1	1
	AC008629.1	lncRNA	ENSG00000249494.6	1	1	1	1	1	1	1	1	1	1	1	0.837164	1	1	1	1	0.351194	0.388994	0.362691	1	1	0.366417	1	1	0.397607	1	0.902891	1	0.887185	1
	AC008629.2	processed_pseudogene	ENSG00000250678.1	1	1	1	1	1	1	1	1	1	1	1	1	1	1	1	1	1	1	1	1	1	1	1	1	1	1	1	1	1	1
	AC008629.3	processed_pseudogene	ENSG00000250928.1	1	1	1	1	1	1	1	1	1	1	1	1	1	1	1	1	1	1	1	1	1	1	1	1	1	1	1	1	1	1
	AC008635.2	lncRNA	ENSG00000269487.1	1	1	1	1	1	1	1	1	1	1	1	1	1	1	1	1	1	1	1	1	1	1	1	1	1	1	1	1	1	1
	AC008638.1	processed_pseudogene	ENSG00000248831.2	1	1	1	1	1	1	1	1	1	1	1	1	1	1	1	1	1	1	1	1	1	1	1	1	1	1	1	1	1	1
	AC008638.2	processed_pseudogene	ENSG00000250006.2	1	1	1	1	1	1	1	1	1	1	1	1	1	1	1	1	1	1	1	1	1	1	1	1	1	1	1	1	1	1
	AC008649.1	lncRNA	ENSG00000267291.1	1	1	1	1	1	1	1	1	1	1	1	1	1	1	1	1	1	1	1	1	1	1	1	1	1	1	1	1	1	1
	AC008655.2	lncRNA	ENSG00000269392.1	1	1	1	1	1	1	1	1	1	1	1	1	1	1	1	1	1	1	1	1	1	1	1	1	1	1	1	1	1	1
	AC008659.1	lncRNA	ENSG00000245688.1	1	1	1	1	1	1	1	1	1	1	1	1	1	1	1	1	1	1	1	1	1	1	1	1	1	1	1	1	1	1
	AC008663.2	lncRNA	ENSG00000253955.2	1	0.12597	0.947359	1	1	1	1	1	1	1	1	0.927672	1	1	1	1	0.294253	0.492817	0.821692	1	1	0.0402508	1	1	0.0889877	1	0.92298	1	0.337379	1
	AC008667.3	lncRNA	ENSG00000251387.1	1	1	1	1	1	1	1	1	1	1	1	1	1	1	1	1	1	1	1	1	1	1	1	1	1	1	1	1	1	1
	AC008674.1	lncRNA	ENSG00000287003.1	1	1	1	1	1	1	1	1	1	1	1	1	1	1	1	1	1	1	1	1	1	1	1	1	1	1	1	1	1	1
	AC008676.1	lncRNA	ENSG00000248544.2	1	0.883283	0.952093	0.902368	1	0.859173	0.299582	1	1	0.383278	1	0.815898	0.973476	0.257397	0.999941	0.995329	0.709004	0.739817	0.744402	0.997848	0.777585	0.650208	1	0.966344	0.676708	0.621227	0.227316	0.34175	0.191854	0.709219
	AC008676.2	processed_pseudogene	ENSG00000253155.1	1	1	1	1	1	1	1	1	1	1	1	1	1	1	1	1	1	1	1	1	1	1	1	1	1	1	1	1	1	1
	AC008676.3	protein_coding	ENSG00000285868.1	1	0.137338	0.426212	1	1	0.613429	0.137318	1	1	0.43832	0.940831	0.636755	1	0.625435	0.999941	0.715941	0.623436	0.827395	0.177275	1	0.667089	0.666663	1	1	0.789968	0.87393	0.882459	1	0.914994	0.85299
	AC008677.1	processed_pseudogene	ENSG00000213414.3	1	1	1	1	1	1	1	1	1	1	1	1	1	1	1	1	1	1	1	1	1	1	1	1	1	1	1	1	1	1
	AC008679.1	lncRNA	ENSG00000286274.1	1	1	1	1	1	1	1	1	1	1	1	1	1	1	1	1	1	1	1	1	1	1	1	1	1	1	1	1	1	1
	AC008686.1	lncRNA	ENSG00000267633.1	1	1	1	1	1	1	1	1	1	1	1	1	1	1	1	1	1	1	1	1	1	1	1	1	1	1	1	1	1	1
	AC008687.4	protein_coding	ENSG00000268655.2	1	0.387572	0.317551	1	1	1	0.0402236	1	1	0.989636	1	0.85218	1	1	1	1	0.444868	0.0851485	0.734163	1	0.0585309	0.29087	1	1	0.132915	1	0.0624502	1	0.10224	1
	AC008687.7	transcribed_unprocessed_pseudogene	ENSG00000283251.1	1	1	1	1	1	1	1	1	1	1	1	1	1	1	1	1	1	1	1	1	1	1	1	1	1	1	1	1	1	1
	AC008691.1	lncRNA	ENSG00000249738.10	1	1	1	1	1	1	1	1	1	1	1	1	1	1	1	1	1	1	1	1	1	1	1	1	1	1	1	1	1	1
	AC008694.1	transcribed_unprocessed_pseudogene	ENSG00000253798.2	1	1	1	1	1	1	1	1	1	1	1	1	1	1	1	1	1	1	1	1	1	1	1	1	1	1	1	1	1	1
	AC008695.2	processed_pseudogene	ENSG00000286676.1	1	1	1	1	1	1	1	1	1	1	1	1	1	1	1	1	1	1	1	1	1	1	1	1	1	1	1	1	1	1
	AC008696.2	lncRNA	ENSG00000249881.1	1	1	1	1	1	1	1	1	1	1	1	1	1	1	1	1	1	1	1	1	1	1	1	1	1	1	1	1	1	1
	AC008700.1	lncRNA	ENSG00000248125.2	1	1	1	1	1	1	1	1	1	1	1	1	1	1	1	1	1	1	1	1	1	1	1	1	1	1	1	1	1	1
	AC008703.1	lncRNA	ENSG00000283413.1	1	1	1	1	1	1	1	1	1	1	1	1	1	1	1	1	1	1	1	1	1	1	1	1	1	1	1	1	1	1
	AC008731.1	lncRNA	ENSG00000261669.1	1	1	1	1	1	1	1	1	1	1	1	1	1	1	1	1	1	1	1	1	1	1	1	1	1	1	1	1	1	1
	AC008734.1	lncRNA	ENSG00000269300.1	1	1	1	1	1	1	1	1	1	1	1	1	1	1	1	1	1	1	1	1	1	1	1	1	1	1	1	1	1	1
	AC008734.2	lncRNA	ENSG00000269400.1	1	1	1	1	1	1	1	1	1	1	1	1	1	1	1	1	1	1	1	1	1	1	1	1	1	1	1	1	1	1
	AC008735.1	lncRNA	ENSG00000267096.1	1	0.608622	0.728772	0.918032	1	0.988415	0.829616	1	1	0.732216	0.967739	0.187584	0.4767	0.724202	0.932569	0.836087	0.559962	0.25249	0.961447	0.564924	0.724276	0.434131	1	0.471666	0.171746	0.788239	0.933208	0.724419	0.813849	0.603083
	AC008735.2	lncRNA	ENSG00000267523.1	0.358106	0.807643	0.188054	0.24713	0.433753	0.797694	0.352017	1	1	0.630357	0.821263	0.365029	0.985062	0.850912	0.999941	0.977595	0.830508	0.914845	0.658042	0.852735	0.757306	0.819982	1	0.550978	0.756252	0.887362	0.97688	0.903151	0.640856	0.951991
	AC008735.3	lncRNA	ENSG00000269859.1	1	1	1	1	1	1	1	1	1	1	1	1	1	1	1	1	1	1	1	1	1	1	1	1	1	1	1	1	1	1
	AC008735.4	lncRNA	ENSG00000276488.1	1	0.0253011	0.247801	0.0152106	1	0.185234	0.271339	1	1	0.858233	0.867	0.372462	0.276212	0.983647	0.999941	0.96537	0.865446	0.971893	0.776499	1	0.694509	0.810211	1	1	0.709528	0.988053	0.911176	0.818783	0.808175	0.972292
	AC008735.5	TEC	ENSG00000279063.1	1	1	1	1	1	1	1	1	1	1	1	1	1	1	1	1	1	1	1	1	1	1	1	1	1	1	1	1	1	1
	AC008736.1	lncRNA	ENSG00000267475.1	1	0.964788	0.355594	0.906839	1	0.475458	0.767699	1	1	0.580984	0.956856	0.526945	0.635649	0.749671	0.999941	0.789622	0.673384	0.279618	0.644694	1	0.28559	0.391977	1	1	0.12018	0.724016	0.918913	0.981719	0.841246	0.483641
	AC008737.1	lncRNA	ENSG00000268743.1	1	1	1	1	1	1	1	1	1	1	1	1	1	1	1	1	1	1	1	1	1	1	1	1	1	1	1	1	1	1
	AC008738.3	lncRNA	ENSG00000267580.1	1	1	1	1	1	1	1	1	1	1	1	1	1	1	1	1	1	1	1	1	1	1	1	1	1	1	1	1	1	1
	AC008738.5	lncRNA	ENSG00000267727.1	1	1	1	1	1	1	1	1	1	1	1	1	1	1	1	1	1	1	1	1	1	1	1	1	1	1	1	1	1	1
	AC008738.7	lncRNA	ENSG00000273420.1	1	1	1	1	1	1	1	1	1	1	1	1	1	1	1	1	1	1	1	1	1	1	1	1	1	1	1	1	1	1
	AC008739.5	TEC	ENSG00000279404.1	1	0.869196	0.992417	1	1	1	1	1	1	1	1	0.985295	1	1	1	1	0.624622	0.347048	0.269824	1	1	0.615991	1	1	0.351338	1	0.509749	1	0.518378	1
	AC008741.1	lncRNA	ENSG00000259955.1	1	1	1	1	1	1	1	1	1	1	1	1	1	1	1	1	1	1	1	1	1	1	1	1	1	1	1	1	1	1
	AC008743.1	lncRNA	ENSG00000268231.1	1	1	1	1	1	1	1	1	1	1	1	1	1	1	1	1	1	1	1	1	1	1	1	1	1	1	1	1	1	1
	AC008747.1	lncRNA	ENSG00000267024.1	1	1	1	1	1	1	1	1	1	1	1	1	1	1	1	1	1	1	1	1	1	1	1	1	1	1	1	1	1	1
	AC008749.1	processed_pseudogene	ENSG00000268593.3	1	1	1	1	1	1	1	1	1	1	1	1	1	1	1	1	1	1	1	1	1	1	1	1	1	1	1	1	1	1
	AC008750.1	lncRNA	ENSG00000254760.1	1	1	1	1	1	1	1	1	1	1	1	1	1	1	1	1	1	1	1	1	1	1	1	1	1	1	1	1	1	1
	AC008750.2	lncRNA	ENSG00000267905.5	1	1	1	1	1	1	1	1	1	1	1	1	1	1	1	1	1	1	1	1	1	1	1	1	1	1	1	1	1	1
	AC008750.3	lncRNA	ENSG00000267984.1	1	1	1	1	1	1	1	1	1	1	1	1	1	1	1	1	1	1	1	1	1	1	1	1	1	1	1	1	1	1
	AC008750.4	lncRNA	ENSG00000268520.1	1	1	1	1	1	1	1	1	1	1	1	1	1	1	1	1	1	1	1	1	1	1	1	1	1	1	1	1	1	1
	AC008750.6	lncRNA	ENSG00000268889.1	1	1	1	1	1	1	1	1	1	1	1	1	1	1	1	1	1	1	1	1	1	1	1	1	1	1	1	1	1	1
	AC008750.7	protein_coding	ENSG00000269403.1	1	1	1	1	1	1	1	1	1	1	1	1	1	1	1	1	1	1	1	1	1	1	1	1	1	1	1	1	1	1
	AC008751.1	processed_pseudogene	ENSG00000268293.1	1	1	1	1	1	1	1	1	1	1	1	1	1	1	1	1	1	1	1	1	1	1	1	1	1	1	1	1	1	1
	AC008751.3	lncRNA	ENSG00000286632.1	1	1	1	1	1	1	1	1	1	1	1	1	1	1	1	1	1	1	1	1	1	1	1	1	1	1	1	1	1	1
	AC008752.3	lncRNA	ENSG00000267289.1	1	1	1	1	1	1	1	1	1	1	1	1	1	1	1	1	1	1	1	1	1	1	1	1	1	1	1	1	1	1
	AC008752.4	unprocessed_pseudogene	ENSG00000267370.1	1	0.0660306	0.669837	1	1	1	1	1	1	1	1	0.903449	1	1	1	1	0.406844	0.799825	1	1	1	0.426001	1	1	0.818273	1	0.922393	1	1	1
	AC008758.1	protein_coding	ENSG00000196826.7	1	0.359583	0.4167	0.662854	1	0.756209	0.816659	1	1	0.885397	1	0.479882	0.805708	0.933324	0.999941	0.939144	0.0268805	0.0563328	0.350055	0.398546	0.527125	0.539073	1	0.842019	0.729395	0.575293	0.249099	0.931315	0.896804	0.800436
	AC008758.3	transcribed_unprocessed_pseudogene	ENSG00000248406.1	1	1	1	1	1	1	1	1	1	1	1	1	1	1	1	1	1	1	1	1	1	1	1	1	1	1	1	1	1	1
	AC008758.4	lncRNA	ENSG00000268744.1	1	1	1	1	1	1	1	1	1	1	1	1	1	1	1	1	1	1	1	1	1	1	1	1	1	1	1	1	1	1
	AC008758.5	protein_coding	ENSG00000268870.1	1	1	1	1	1	1	1	1	1	1	1	1	1	1	1	1	1	1	1	1	1	1	1	1	1	1	1	1	1	1
	AC008758.6	protein_coding	ENSG00000269755.1	1	1	1	1	1	1	1	1	1	1	1	1	1	1	1	1	1	1	1	1	1	1	1	1	1	1	1	1	1	1
	AC008759.2	lncRNA	ENSG00000267612.1	1	1	1	1	1	1	1	1	1	1	1	1	1	1	1	1	1	1	1	1	1	1	1	1	1	1	1	1	1	1
	AC008759.3	lncRNA	ENSG00000277587.1	1	1	1	1	1	1	1	1	1	1	1	1	1	1	1	1	1	1	1	1	1	1	1	1	1	1	1	1	1	1
	AC008760.1	lncRNA	ENSG00000269680.1	1	0.61556	0.656999	1	1	1	0.254604	1	1	0.955468	1	0.931183	1	1	1	1	0.730629	0.760366	0.732932	1	0.766617	0.930979	1	1	0.923853	0.929987	0.897284	1	0.817986	0.95379
	AC008763.1	lncRNA	ENSG00000268204.1	1	0.747289	0.771997	1	1	0.718956	0.627065	1	1	0.673143	0.990029	0.443977	1	0.36116	0.999941	0.991589	0.579117	0.56981	0.536424	1	0.534968	0.675088	1	1	0.658915	0.932562	0.488549	1	0.575192	0.964477
	AC008763.2	protein_coding	ENSG00000268400.5	1	1	1	1	1	1	1	1	1	1	1	1	1	1	1	1	1	1	1	1	1	1	1	1	1	1	1	1	1	1
	AC008764.10	TEC	ENSG00000279977.1	1	0.730429	0.803885	0.866169	1	0.943214	0.933348	1	1	0.994348	0.985759	0.358989	1	0.573272	0.990938	0.888909	0.915009	0.823238	0.302541	1	0.59533	0.984655	1	1	0.750057	0.804184	0.802039	1	0.733099	0.990504
	AC008764.2	lncRNA	ENSG00000268087.1	1	0.185691	0.533882	0.35121	1	0.787753	0.521778	1	1	0.949174	1	0.20167	1	0.566775	0.999941	0.868788	0.873743	0.548821	0.719848	1	0.429823	0.875586	1	1	0.542756	0.896066	0.950102	1	0.953096	0.74827
	AC008764.3	lncRNA	ENSG00000268309.1	1	1	1	1	1	1	1	1	1	1	1	1	1	1	1	1	1	1	1	1	1	1	1	1	1	1	1	1	1	1
	AC008764.4	protein_coding	ENSG00000268790.5	0.699094	0.364647	0.965379	0.36999	0.993171	0.962871	0.451241	1	1	0.968176	0.955018	0.912833	0.917554	0.987914	0.999941	0.542747	0.457062	0.779431	0.630537	0.913022	0.695947	0.0283642	1	0.247288	0.41405	0.646658	0.975494	0.947058	0.225648	0.882257
	AC008764.5	lncRNA	ENSG00000269085.1	1	1	1	1	1	1	1	1	1	1	1	1	1	1	1	1	1	1	1	1	1	1	1	1	1	1	1	1	1	1
	AC008764.6	lncRNA	ENSG00000269399.2	1	0.0357218	0.245665	0.132981	1	0.572391	0.144227	1	1	0.582488	0.96248	0.215349	0.521929	0.527495	0.999941	0.450775	0.301761	0.782934	0.899839	0.249379	0.126265	0.219143	1	0.199413	0.900262	0.747028	0.707414	0.612773	0.582098	0.720277
	AC008764.7	lncRNA	ENSG00000269578.1	1	1	1	1	1	1	1	1	1	1	1	1	1	1	1	1	1	1	1	1	1	1	1	1	1	1	1	1	1	1
	AC008764.8	lncRNA	ENSG00000279529.1	1	0.143932	0.817476	0.238469	1	0.954217	0.18321	1	1	0.881981	0.990029	0.395433	0.568635	0.46524	0.994018	0.380885	0.0920057	0.965517	0.0409483	0.788918	0.745476	0.0217943	1	0.968096	0.641967	0.134485	0.840888	0.95569	0.891353	0.908828
	AC008764.9	TEC	ENSG00000279748.1	0.979356	0.662439	0.743021	0.700434	0.983858	0.805055	0.621923	1	1	0.575927	1	0.626273	0.689279	0.686805	0.999941	0.890574	0.00489498	0.0238088	0.455895	0.121057	0.75496	0.53387	1	0.924083	0.839067	0.947729	0.0104604	0.663192	0.684535	0.934599
	AC008766.1	lncRNA	ENSG00000286741.1	1	1	1	1	1	1	1	1	1	1	1	1	1	1	1	1	1	1	1	1	1	1	1	1	1	1	1	1	1	1
	AC008770.1	protein_coding	ENSG00000257355.1	1	1	1	1	1	1	1	1	1	1	1	1	1	1	1	1	1	1	1	1	1	1	1	1	1	1	1	1	1	1
	AC008770.2	protein_coding	ENSG00000267179.1	1	0.0499174	0.0476706	1	1	1	0.321169	1	1	0.325934	1	0.19604	1	1	1	1	0.575343	0.78005	0.858024	1	0.996837	0.650914	1	1	0.844797	1	0.45394	1	0.517725	1
	AC008770.3	lncRNA	ENSG00000267274.1	1	1	1	1	1	1	1	1	1	1	1	1	1	1	1	1	1	1	1	1	1	1	1	1	1	1	1	1	1	1
	AC008770.4	protein_coding	ENSG00000286098.1	0.290556	0.0387499	0.872557	0.307623	0.504104	0.640004	0.308	1	1	0.605461	0.177789	0.708261	0.247332	0.213708	0.990827	0.598863	0.117702	0.69302	0.40304	0.711678	0.964691	0.32711	1	0.97915	0.990395	0.582201	0.594972	0.963959	0.91901	0.95609
	AC008771.1	lncRNA	ENSG00000249042.6	0.628886	0.699935	0.605853	0.733142	0.987449	0.636834	0.776283	1	1	0.565324	0.990029	0.995377	0.990466	0.951343	0.994937	0.429877	0.136887	0.969827	0.314335	0.841665	0.8613	0.211568	1	0.951082	0.91884	0.0911311	0.630536	0.545076	0.501327	0.791897
	AC008781.1	lncRNA	ENSG00000228737.2	1	1	1	1	1	1	1	1	1	1	1	1	1	1	1	1	1	1	1	1	1	1	1	1	1	1	1	1	1	1
	AC008798.2	lncRNA	ENSG00000286538.1	1	1	1	1	1	1	1	1	1	1	1	1	1	1	1	1	1	1	1	1	1	1	1	1	1	1	1	1	1	1
	AC008798.3	lncRNA	ENSG00000286867.1	1	1	1	1	1	1	1	1	1	1	1	1	1	1	1	1	1	1	1	1	1	1	1	1	1	1	1	1	1	1
	AC008799.2	lncRNA	ENSG00000241059.2	1	1	1	1	1	1	1	1	1	1	1	1	1	1	1	1	1	1	1	1	1	1	1	1	1	1	1	1	1	1
	AC008802.1	processed_pseudogene	ENSG00000254170.1	1	1	1	1	1	1	1	1	1	1	1	1	1	1	1	1	1	1	1	1	1	1	1	1	1	1	1	1	1	1
	AC008805.1	processed_pseudogene	ENSG00000267245.1	1	1	1	1	1	1	1	1	1	1	1	1	1	1	1	1	1	1	1	1	1	1	1	1	1	1	1	1	1	1
	AC008806.1	TEC	ENSG00000279936.1	1	1	1	1	1	1	1	1	1	1	1	1	1	1	1	1	1	1	1	1	1	1	1	1	1	1	1	1	1	1
	AC008813.1	processed_pseudogene	ENSG00000255875.2	1	1	1	1	1	1	1	1	1	1	1	1	1	1	1	1	1	1	1	1	1	1	1	1	1	1	1	1	1	1
	AC008825.1	lncRNA	ENSG00000250453.2	1	1	1	1	1	1	1	1	1	1	1	1	1	1	1	1	1	1	1	1	1	1	1	1	1	1	1	1	1	1
	AC008825.2	processed_pseudogene	ENSG00000270495.1	1	1	1	1	1	1	1	1	1	1	1	1	1	1	1	1	1	1	1	1	1	1	1	1	1	1	1	1	1	1
	AC008840.1	lncRNA	ENSG00000250240.6	1	1	1	1	1	1	1	1	1	1	1	1	1	1	1	1	1	1	1	1	1	1	1	1	1	1	1	1	1	1
	AC008850.1	processed_pseudogene	ENSG00000227836.1	1	1	1	1	1	1	1	1	1	1	1	1	1	1	1	1	1	1	1	1	1	1	1	1	1	1	1	1	1	1
	AC008868.1	processed_pseudogene	ENSG00000248288.1	1	1	1	1	1	1	1	1	1	1	1	1	1	1	1	1	1	1	1	1	1	1	1	1	1	1	1	1	1	1
	AC008870.1	lncRNA	ENSG00000260482.3	1	0.954675	1	1	1	1	1	1	1	1	1	1	1	1	1	1	0.521443	1	1	1	1	0.511853	1	1	1	1	1	1	1	1
	AC008870.2	lncRNA	ENSG00000260751.2	0.633481	0.92545	0.384325	0.987907	0.95221	0.386726	0.953804	1	1	0.304649	0.995337	0.873209	0.823981	0.742276	0.986214	0.506461	0.932108	0.250007	0.0917085	0.114888	0.751505	0.446027	1	0.481931	0.69449	0.165336	0.0785883	0.978409	0.365509	0.848491
	AC008870.3	lncRNA	ENSG00000261266.2	1	0.977012	0.829947	1	1	1	1	1	1	1	1	0.610179	1	1	1	1	0.0973142	0.950097	0.532306	1	1	0.39539	1	1	0.575653	1	0.996883	1	0.535513	1
	AC008870.4	lncRNA	ENSG00000261723.1	1	1	1	1	1	1	1	1	1	1	1	1	1	1	1	1	1	1	1	1	1	1	1	1	1	1	1	1	1	1
	AC008875.1	lncRNA	ENSG00000271788.1	1	1	1	1	1	1	1	1	1	1	1	1	1	1	1	1	1	1	1	1	1	1	1	1	1	1	1	1	1	1
	AC008875.2	lncRNA	ENSG00000286656.1	1	0.758738	0.594929	0.98384	1	0.432208	0.337994	1	1	0.043148	0.990029	0.961644	0.768444	0.152896	0.999941	0.996544	0.981096	0.993352	0.673252	1	0.71336	0.857988	1	1	0.849729	0.68913	0.582609	0.943433	0.410549	0.792554
	AC008875.3	lncRNA	ENSG00000287263.1	0.753486	7.43438e-07	3.12388e-09	0.0854558	0.0115221	0.0109365	0.000615833	0.553026	0.306467	1.50171e-05	1	4.42276e-07	0.0850141	0.000515289	0.990938	0.895721	0.000806358	0.00468816	0.648752	0.0194896	0.909176	0.014805	1	0.159771	0.0533472	0.987288	0.000863797	0.720551	0.0158285	0.872533
	AC008878.1	protein_coding	ENSG00000267952.1	1	1	1	1	1	1	1	1	1	1	1	1	1	1	1	1	1	1	1	1	1	1	1	1	1	1	1	1	1	1
	AC008878.2	protein_coding	ENSG00000268614.1	1	0.564772	0.984078	1	1	1	1	1	1	1	1	0.91907	1	1	1	1	0.538279	0.562203	0.719126	1	1	0.719496	1	1	0.738408	1	0.554277	1	0.730469	1
	AC008878.3	protein_coding	ENSG00000268861.7	0.760529	0.0186574	0.1621	0.478526	0.224271	0.982312	0.0953052	1	1	0.453148	0.768815	0.473715	0.684612	0.835257	0.999941	1	5.94916e-10	8.185e-10	1.92457e-06	0.108007	2.71341e-06	1.33608e-09	1	0.184352	1.77601e-09	0.00512071	4.18518e-05	0.0914434	0.000101179	0.0080828
	AC008878.4	lncRNA	ENSG00000269371.1	1	1	1	1	1	1	1	1	1	1	1	1	1	1	1	1	1	1	1	1	1	1	1	1	1	1	1	1	1	1
	AC008883.2	lncRNA	ENSG00000251054.1	1	1	1	1	1	1	1	1	1	1	1	1	1	1	1	1	1	1	1	1	1	1	1	1	1	1	1	1	1	1
	AC008883.3	lncRNA	ENSG00000286828.1	1	1	1	1	1	1	1	1	1	1	1	1	1	1	1	1	1	1	1	1	1	1	1	1	1	1	1	1	1	1
	AC008892.1	lncRNA	ENSG00000249236.2	1	1	1	1	1	1	1	1	1	1	1	1	1	1	1	1	1	1	1	1	1	1	1	1	1	1	1	1	1	1
	AC008894.2	lncRNA	ENSG00000269243.1	0.728226	0.0976063	0.49308	0.0013544	0.248652	0.0396241	0.065832	0.965831	0.416116	0.409727	0.900754	0.643285	0.0690388	0.533208	0.999941	0.827229	1.08113e-06	3.48259e-05	0.00320044	0.23408	0.0273458	1.34578e-05	1	0.489681	0.00029365	0.00723187	0.236426	0.955591	0.465941	0.0643136
	AC008894.3	TEC	ENSG00000279198.1	0.630682	0.666722	0.109699	0.668631	0.994369	0.143978	0.199436	1	1	0.0127009	1	0.708119	0.730986	0.229625	0.874996	0.955888	0.392376	0.298381	0.44338	0.997696	0.356807	0.115124	1	0.680898	0.0730241	0.876752	0.650226	0.748351	0.264419	0.84512
	AC008895.1	TEC	ENSG00000279948.1	1	0.771832	0.309582	1	1	1	0.569227	1	1	0.520517	1	0.824987	1	1	1	1	0.719687	0.590851	0.530647	1	0.839776	0.64856	1	1	0.653293	1	0.895725	1	0.95334	1
	AC008897.1	processed_pseudogene	ENSG00000242198.1	1	1	1	1	1	1	1	1	1	1	1	1	1	1	1	1	1	1	1	1	1	1	1	1	1	1	1	1	1	1
	AC008897.3	lncRNA	ENSG00000271815.1	1	1	1	1	1	1	1	1	1	1	1	1	1	1	1	1	1	1	1	1	1	1	1	1	1	1	1	1	1	1
	AC008906.1	lncRNA	ENSG00000248734.2	1	0.420466	0.24721	0.552182	1	0.397935	0.228572	1	1	0.129164	0.99859	0.628636	0.778585	0.398871	0.994937	0.906352	0.919074	0.863129	0.772227	0.877218	0.98543	0.767463	1	0.98402	0.995906	0.937861	0.974705	0.919098	0.909752	0.955805
	AC008906.2	lncRNA	ENSG00000272109.2	1	0.764359	0.619854	1	1	1	1	1	1	1	1	0.533123	1	1	1	1	0.462174	0.967544	0.828896	1	1	0.775606	1	1	0.723773	1	0.957137	1	0.769977	1
	AC008915.2	lncRNA	ENSG00000259782.2	1	1	1	1	1	1	1	1	1	1	1	1	1	1	1	1	1	1	1	1	1	1	1	1	1	1	1	1	1	1
	AC008915.3	lncRNA	ENSG00000260136.6	1	0.786391	0.345137	0.227178	1	0.650953	0.338653	1	1	0.101156	0.977162	0.357553	0.643086	0.10133	0.999941	0.218001	0.0124589	0.823731	0.230269	0.416743	0.603918	0.029831	1	0.627144	0.99555	0.908985	0.0337531	0.474294	0.0739381	0.279215
	AC008937.1	lncRNA	ENSG00000225230.1	1	0.827704	1	1	1	1	1	1	1	1	1	1	1	1	1	1	0.508747	0.59398	1	1	1	0.443956	1	1	1	1	1	1	1	1
	AC008937.2	lncRNA	ENSG00000237705.1	1	1	1	1	1	1	1	1	1	1	1	1	1	1	1	1	1	1	1	1	1	1	1	1	1	1	1	1	1	1
	AC008937.3	lncRNA	ENSG00000271828.1	1	0.160061	0.448742	0.403658	1	0.806312	0.453522	1	1	0.851761	1	0.160465	1	0.469154	0.999941	0.416831	0.483172	0.476403	0.402318	1	0.675347	0.897674	1	1	0.15044	0.566878	0.903497	1	0.481946	0.818938
	AC008938.1	lncRNA	ENSG00000260072.1	1	1	1	1	1	1	1	1	1	1	1	1	1	1	1	1	1	1	1	1	1	1	1	1	1	1	1	1	1	1
	AC008945.1	lncRNA	ENSG00000272234.1	1	1	1	1	1	1	1	1	1	1	1	1	1	1	1	1	1	1	1	1	1	1	1	1	1	1	1	1	1	1
	AC008945.2	lncRNA	ENSG00000286271.2	1	0.669969	0.188646	1	1	1	1	1	1	1	1	0.930151	1	1	1	1	0.0415961	0.260143	1	1	1	0.562138	1	1	0.922674	1	0.0871332	1	1	1
	AC008946.1	lncRNA	ENSG00000267939.1	1	0.948452	1	1	1	1	1	1	1	1	1	1	1	1	1	1	0.475606	0.7454	1	1	1	0.5454	1	1	1	1	1	1	1	1
	AC008948.1	lncRNA	ENSG00000248261.2	1	1	1	1	1	1	1	1	1	1	1	1	1	1	1	1	1	1	1	1	1	1	1	1	1	1	1	1	1	1
	AC008953.1	processed_pseudogene	ENSG00000242602.1	1	1	1	1	1	1	1	1	1	1	1	1	1	1	1	1	1	1	1	1	1	1	1	1	1	1	1	1	1	1
	AC008957.1	lncRNA	ENSG00000250155.2	0.503201	0.796463	0.373964	0.256128	0.481946	0.962342	0.364068	1	1	0.841235	0.996712	0.591845	0.162219	0.22715	0.606063	0.923648	0.30105	0.186902	0.671862	0.730754	0.510958	0.463923	1	0.902049	0.308724	0.572505	0.907521	0.863822	0.952832	0.52715
	AC008957.3	TEC	ENSG00000279400.1	1	1	1	1	1	1	1	1	1	1	1	1	1	1	1	1	1	1	1	1	1	1	1	1	1	1	1	1	1	1
	AC008958.1	processed_pseudogene	ENSG00000251648.2	1	1	1	1	1	1	1	1	1	1	1	1	1	1	1	1	1	1	1	1	1	1	1	1	1	1	1	1	1	1
	AC008966.1	lncRNA	ENSG00000247796.3	0.478121	1.34306e-07	1.87769e-05	0.0016623	0.0315118	0.0961419	6.95321e-08	1	1	1.1037e-05	0.301895	0.000596161	0.444865	0.000326815	0.952304	0.970827	0.667356	0.59481	0.716933	0.993016	0.652896	0.992858	1	0.775282	0.909177	0.804981	0.377073	0.510093	0.700073	0.913198
	AC008966.2	lncRNA	ENSG00000272123.1	1	1	1	1	1	1	1	1	1	1	1	1	1	1	1	1	1	1	1	1	1	1	1	1	1	1	1	1	1	1
	AC008966.3	lncRNA	ENSG00000286048.1	1	1	1	1	1	1	1	1	1	1	1	1	1	1	1	1	1	1	1	1	1	1	1	1	1	1	1	1	1	1
	AC008969.1	lncRNA	ENSG00000176593.8	0.878657	0.0056323	0.0316075	0.00775278	0.999494	0.0489679	0.00508105	0.987198	1	0.0317769	1	0.00605775	0.0107846	0.00607455	0.999941	1	0.612702	0.631725	0.917855	0.799529	0.920168	0.399076	1	0.632561	0.410333	0.645233	0.211722	0.553981	0.103159	0.746941
	AC008972.1	lncRNA	ENSG00000271926.1	1	1	1	1	1	1	1	1	1	1	1	1	1	1	1	1	1	1	1	1	1	1	1	1	1	1	1	1	1	1
	AC008972.2	lncRNA	ENSG00000272081.1	1	1	1	1	1	1	1	1	1	1	1	1	1	1	1	1	1	1	1	1	1	1	1	1	1	1	1	1	1	1
	AC008982.1	protein_coding	ENSG00000268083.5	1	1	1	1	1	1	1	1	1	1	1	1	1	1	1	1	1	1	1	1	1	1	1	1	1	1	1	1	1	1
	AC008982.2	lncRNA	ENSG00000269688.1	1	0.438885	0.458567	0.595306	1	0.656929	0.464566	1	1	0.510774	0.812123	0.72517	0.612446	0.713765	0.798248	0.578704	0.253575	0.991459	0.782653	1	0.57343	0.31871	1	1	0.940077	0.775964	0.618414	0.943872	0.705735	0.821661
	AC008985.1	TEC	ENSG00000278999.1	1	0.724502	0.216191	1	1	1	1	1	1	1	1	0.300845	1	1	1	1	0.116721	0.340004	0.145566	1	1	0.19531	1	1	0.502276	1	0.200329	1	0.31897	1
	AC008993.1	TEC	ENSG00000282542.1	1	0.700021	0.976853	0.961067	1	0.816209	0.889321	1	1	0.629657	1	0.600052	0.886273	0.985168	0.999941	0.687599	0.810072	0.596475	0.276942	1	0.866821	0.841667	1	1	0.56936	0.143128	0.112459	0.638875	0.103853	0.637193
	AC008993.2	TEC	ENSG00000282798.1	1	0.573396	0.368924	0.780477	1	0.610953	0.97668	1	1	0.852346	0.976851	0.192261	0.387317	0.609898	0.999941	0.218119	0.639835	0.140699	0.389784	0.759212	0.374404	0.541565	1	0.8632	0.183164	0.23276	0.313889	0.692146	0.393073	0.88044
	AC008993.3	lncRNA	ENSG00000282807.3	1	1	1	1	1	1	1	1	1	1	1	1	1	1	1	1	1	1	1	1	1	1	1	1	1	1	1	1	1	1
	AC009005.1	lncRNA	ENSG00000267751.5	1	0.194401	0.0125815	0.335086	1	0.0474702	0.812548	1	1	0.235549	0.996606	0.355341	0.566107	0.98996	0.777756	0.953242	0.350419	0.265145	0.198297	1	0.152454	0.998208	1	1	0.869626	0.372036	0.0150853	0.00968062	0.200413	0.600212
	AC009014.4	misc_RNA	ENSG00000277859.1	1	1	1	1	1	1	1	1	1	1	1	1	1	1	1	1	1	1	1	1	1	1	1	1	1	1	1	1	1	1
	AC009019.1	lncRNA	ENSG00000260277.2	1	1	1	1	1	1	1	1	1	1	1	1	1	1	1	1	1	1	1	1	1	1	1	1	1	1	1	1	1	1
	AC009019.2	lncRNA	ENSG00000287739.1	1	1	1	1	1	1	1	1	1	1	1	1	1	1	1	1	1	1	1	1	1	1	1	1	1	1	1	1	1	1
	AC009021.2	lncRNA	ENSG00000260973.1	1	1	1	1	1	1	1	1	1	1	1	1	1	1	1	1	1	1	1	1	1	1	1	1	1	1	1	1	1	1
	AC009032.1	lncRNA	ENSG00000274093.1	1	0.308126	1	1	1	1	1	1	1	1	1	1	1	1	1	1	0.964452	0.811916	1	1	1	0.963798	1	1	1	1	1	1	1	1
	AC009034.1	lncRNA	ENSG00000261113.1	1	1	1	1	1	1	1	1	1	1	1	1	1	1	1	1	1	1	1	1	1	1	1	1	1	1	1	1	1	1
	AC009041.3	lncRNA	ENSG00000276931.1	1	0.348164	0.701202	1	1	1	0.785576	1	1	0.903872	1	0.474948	1	1	1	1	0.149322	0.0851651	0.766084	1	0.610838	0.109681	1	1	0.0578068	0.989567	0.157347	1	0.114945	0.942386
	AC009044.1	TEC	ENSG00000279991.1	1	1	1	1	1	1	1	1	1	1	1	1	1	1	1	1	1	1	1	1	1	1	1	1	1	1	1	1	1	1
	AC009053.1	transcribed_unprocessed_pseudogene	ENSG00000214331.8	0.873495	0.22207	0.503258	0.269141	0.970445	0.602014	0.291216	0.974491	1	0.618732	0.994149	0.460489	0.55026	0.564102	0.999941	0.741575	0.708622	0.248791	0.843015	0.609456	0.735346	0.840613	1	0.750713	0.338537	0.945091	0.852729	0.815691	0.954829	0.663685
	AC009053.2	lncRNA	ENSG00000261079.1	1	0.812786	0.887588	0.566342	1	0.674571	0.957602	1	1	0.901156	1	0.983705	0.767721	0.800311	0.999941	0.0734264	0.0634626	0.342016	0.142345	1	0.286568	0.0116011	1	1	0.652535	0.884777	0.156914	0.373286	0.0376844	0.0877951
	AC009053.3	lncRNA	ENSG00000261170.2	1	0.941869	0.706198	1	1	1	0.279654	1	1	0.502915	1	0.502433	1	1	1	1	0.966903	0.899833	0.997347	1	0.940404	0.808411	1	1	0.740457	0.998583	0.976468	1	0.840158	0.970832
	AC009054.2	lncRNA	ENSG00000261783.1	1	1	1	1	1	1	1	1	1	1	1	1	1	1	1	1	1	1	1	1	1	1	1	1	1	1	1	1	1	1
	AC009060.1	lncRNA	ENSG00000247228.3	1	0.595709	0.542353	1	1	1	1	1	1	1	1	0.965226	1	1	1	1	0.324833	0.354529	1	1	1	0.692892	1	1	0.722275	1	0.406579	1	1	1
	AC009061.1	lncRNA	ENSG00000261320.1	1	1	1	1	1	1	1	1	1	1	1	1	1	1	1	1	1	1	1	1	1	1	1	1	1	1	1	1	1	1
	AC009061.2	lncRNA	ENSG00000270049.3	0.55914	0.744692	0.48514	0.2396	0.505151	0.97415	0.000732394	1	1	0.0703998	0.917021	0.642082	0.848802	0.0321663	0.999941	0.982902	0.0381589	0.0289844	0.534494	0.323132	0.499841	0.111476	1	0.590177	0.0892772	0.6261	0.284776	0.98683	0.520918	0.684164
	AC009063.2	lncRNA	ENSG00000260788.6	1	1	1	1	1	1	1	1	1	1	1	1	1	1	1	1	1	1	1	1	1	1	1	1	1	1	1	1	1	1
	AC009065.1	lncRNA	ENSG00000259780.3	1	0.435365	0.893797	1	1	1	1	1	1	1	1	0.635501	1	1	1	1	0.111824	1	0.809416	1	1	0.766221	1	1	0.123004	1	1	1	0.108894	1
	AC009065.2	lncRNA	ENSG00000259933.6	1	1	1	1	1	1	1	1	1	1	1	1	1	1	1	1	1	1	1	1	1	1	1	1	1	1	1	1	1	1
	AC009065.3	lncRNA	ENSG00000260447.1	1	1	1	1	1	1	1	1	1	1	1	1	1	1	1	1	1	1	1	1	1	1	1	1	1	1	1	1	1	1
	AC009065.4	lncRNA	ENSG00000260778.5	1	0.175673	0.101425	0.552657	1	0.446764	0.242114	1	1	0.164267	0.861089	0.868417	1	0.958064	0.72731	0.39863	0.114213	0.994006	0.0493442	1	0.720831	0.077245	1	1	0.885671	0.246415	0.978696	1	0.929362	0.988748
	AC009065.5	lncRNA	ENSG00000261123.1	1	1	1	1	1	1	1	1	1	1	1	1	1	1	1	1	1	1	1	1	1	1	1	1	1	1	1	1	1	1
	AC009065.6	lncRNA	ENSG00000261240.1	1	1	1	1	1	1	1	1	1	1	1	1	1	1	1	1	1	1	1	1	1	1	1	1	1	1	1	1	1	1
	AC009065.7	lncRNA	ENSG00000261532.1	1	1	1	1	1	1	1	1	1	1	1	1	1	1	1	1	1	1	1	1	1	1	1	1	1	1	1	1	1	1
	AC009065.8	lncRNA	ENSG00000261663.1	1	0.579245	0.718044	0.507959	1	0.6779	0.850291	1	1	0.974174	1	0.417118	0.395152	0.696665	0.999941	0.775507	0.245411	0.0471574	0.966535	1	0.625287	0.701332	1	1	0.258684	0.963943	0.33707	0.92788	0.814075	0.720794
	AC009070.1	protein_coding	ENSG00000286221.1	1	1	1	1	1	1	1	1	1	1	1	1	1	1	1	1	1	1	1	1	1	1	1	1	1	1	1	1	1	1
	AC009075.1	lncRNA	ENSG00000261673.1	1	1	1	1	1	1	1	1	1	1	1	1	1	1	1	1	1	1	1	1	1	1	1	1	1	1	1	1	1	1
	AC009075.2	processed_pseudogene	ENSG00000261774.1	1	1	1	1	1	1	1	1	1	1	1	1	1	1	1	1	1	1	1	1	1	1	1	1	1	1	1	1	1	1
	AC009078.1	processed_pseudogene	ENSG00000213318.4	1	1	1	1	1	1	1	1	1	1	1	1	1	1	1	1	1	1	1	1	1	1	1	1	1	1	1	1	1	1
	AC009078.2	transcribed_unprocessed_pseudogene	ENSG00000240338.6	1	1	1	1	1	1	1	1	1	1	1	1	1	1	1	1	1	1	1	1	1	1	1	1	1	1	1	1	1	1
	AC009078.3	TEC	ENSG00000280152.1	1	1	1	1	1	1	1	1	1	1	1	1	1	1	1	1	1	1	1	1	1	1	1	1	1	1	1	1	1	1
	AC009084.2	TEC	ENSG00000280334.1	1	0.0195977	0.626257	0.0113299	1	0.503268	0.120029	1	1	0.990053	1	0.0346167	0.0253604	0.185272	0.71663	0.574872	0.0105432	0.239738	0.159055	0.514734	0.80727	0.00390906	1	0.399193	0.136607	0.144741	0.716161	0.85107	0.541666	0.759668
	AC009084.3	TEC	ENSG00000280416.1	1	0.947689	0.90615	0.961067	1	0.83169	0.537567	1	1	0.406956	1	0.8241	0.937181	0.699048	0.999941	0.983952	0.618797	0.583545	0.986791	1	0.949031	0.336436	1	1	0.30472	0.188004	0.291942	0.180412	0.5508	0.237704
	AC009086.2	TEC	ENSG00000279583.1	1	0.778165	0.837664	1	1	0.828708	0.827267	1	1	0.895386	1	0.834185	1	0.88031	0.999941	0.93523	0.957197	0.779182	0.896751	1	0.960064	0.714883	1	1	0.530422	0.990667	0.981798	1	0.772453	0.918095
	AC009088.1	lncRNA	ENSG00000260060.1	1	0.453118	0.940056	1	1	0.650188	0.657606	1	1	0.900213	0.961153	0.969929	1	0.864864	0.999941	0.91343	0.533095	0.790448	0.826192	1	0.612643	0.828761	1	1	0.950376	0.73589	0.226421	1	0.440316	0.665642
	AC009088.2	lncRNA	ENSG00000260304.1	1	1	1	1	1	1	1	1	1	1	1	1	1	1	1	1	1	1	1	1	1	1	1	1	1	1	1	1	1	1
	AC009090.1	lncRNA	ENSG00000260038.1	1	1	1	1	1	1	1	1	1	1	1	1	1	1	1	1	1	1	1	1	1	1	1	1	1	1	1	1	1	1
	AC009090.3	lncRNA	ENSG00000276663.1	1	1	1	1	1	1	1	1	1	1	1	1	1	1	1	1	1	1	1	1	1	1	1	1	1	1	1	1	1	1
	AC009090.4	TEC	ENSG00000279019.1	1	0.944023	0.903497	1	1	1	1	1	1	1	1	0.318736	1	1	1	1	0.333929	0.769952	0.460574	1	1	0.200679	1	1	0.941592	1	0.797946	1	0.607691	1
	AC009090.5	TEC	ENSG00000279803.1	1	0.437571	1	1	1	1	1	1	1	1	1	1	1	1	1	1	0.928485	0.692154	1	1	1	0.713085	1	1	1	1	1	1	1	1
	AC009090.6	lncRNA	ENSG00000285979.1	0.637693	0.0043004	0.121502	0.00274231	0.898622	0.101028	0.000861709	0.890326	1	0.0467077	0.977162	0.0437758	0.0361864	0.0133295	0.999941	0.570755	0.0417828	0.491182	0.309668	0.562834	0.998895	0.00192835	1	0.159827	0.0953619	0.575609	0.361889	0.908165	0.0561151	0.940989
	AC009093.1	lncRNA	ENSG00000259807.2	1	0.636045	0.85226	0.955124	1	0.885064	0.259772	1	1	0.459195	0.74358	0.429774	0.22711	0.867663	0.873449	0.955888	0.574439	0.730019	0.592835	1	0.481825	0.906999	1	1	0.774848	0.732468	0.232394	0.98088	0.72425	0.720794
	AC009093.10	lncRNA	ENSG00000284685.1	1	0.542345	0.641331	1	1	1	1	1	1	1	1	0.450635	1	1	1	1	0.0605154	0.31157	0.125821	1	1	0.0406887	1	1	0.238438	1	0.643595	1	0.535673	1
	AC009093.11	lncRNA	ENSG00000288630.1	1	0.709234	0.843035	0.901569	1	0.993336	0.498099	1	1	0.654416	1	0.624642	0.83052	0.432594	0.999941	0.961454	0.258265	0.198523	0.566836	0.777543	0.484439	0.183674	1	0.696336	0.132879	0.854337	0.516157	0.868514	0.405997	0.837808
	AC009093.2	lncRNA	ENSG00000260517.3	1	0.995022	0.568434	1	1	1	0.937731	1	1	0.665319	1	0.870912	1	1	1	1	0.623542	0.0579233	0.337806	1	0.200264	0.650914	1	1	0.00513222	0.901599	0.852995	1	0.498202	0.151172
	AC009093.3	transcribed_unprocessed_pseudogene	ENSG00000260908.1	1	0.309522	0.9649	0.400016	1	0.902398	0.132228	1	1	0.761117	0.402597	0.382961	1	0.720949	0.945516	0.38874	0.0185341	0.366391	0.247839	1	0.809896	0.0505388	1	1	0.691918	0.318366	0.278545	1	0.58286	0.959712
	AC009093.4	lncRNA	ENSG00000260953.1	1	1	1	1	1	1	1	1	1	1	1	1	1	1	1	1	1	1	1	1	1	1	1	1	1	1	1	1	1	1
	AC009093.5	lncRNA	ENSG00000273582.1	1	1	1	1	1	1	1	1	1	1	1	1	1	1	1	1	1	1	1	1	1	1	1	1	1	1	1	1	1	1
	AC009093.6	lncRNA	ENSG00000277999.1	1	0.601959	0.846412	1	1	1	1	1	1	1	1	0.956794	1	1	1	1	0.180176	0.892785	1	1	1	0.17268	1	1	0.873796	1	0.62818	1	1	1
	AC009093.7	TEC	ENSG00000279106.1	1	0.482837	0.968353	1	1	1	1	1	1	1	1	0.899828	1	1	1	1	0.59431	0.0848472	1	1	1	0.441974	1	1	0.0468204	1	0.78098	1	1	1
	AC009093.8	transcribed_unprocessed_pseudogene	ENSG00000284649.1	1	1	1	1	1	1	1	1	1	1	1	1	1	1	1	1	1	1	1	1	1	1	1	1	1	1	1	1	1	1
	AC009093.9	transcribed_unprocessed_pseudogene	ENSG00000284671.1	1	0.448237	0.827771	0.588941	1	0.959374	0.893183	1	1	0.791145	0.784403	0.688344	0.592162	0.292281	0.968806	0.190856	0.82787	0.0190929	0.734163	1	0.139047	0.840613	1	1	0.0674097	0.87034	0.634935	0.959896	0.960507	0.265801
	AC009095.1	lncRNA	ENSG00000237718.2	1	0.76087	0.257582	1	1	1	1	1	1	1	1	0.0445538	1	1	1	1	0.0667533	0.878013	0.017683	1	1	0.0621263	1	1	0.859879	1	0.344998	1	0.360663	1
	AC009097.3	lncRNA	ENSG00000260612.1	1	1	1	1	1	1	1	1	1	1	1	1	1	1	1	1	1	1	1	1	1	1	1	1	1	1	1	1	1	1
	AC009097.4	lncRNA	ENSG00000261513.1	1	1	1	1	1	1	1	1	1	1	1	1	1	1	1	1	1	1	1	1	1	1	1	1	1	1	1	1	1	1
	AC009102.2	lncRNA	ENSG00000272372.1	1	1	1	1	1	1	1	1	1	1	1	1	1	1	1	1	1	1	1	1	1	1	1	1	1	1	1	1	1	1
	AC009107.2	lncRNA	ENSG00000260927.2	0.669547	0.704713	0.162821	0.157176	0.416877	0.0152534	0.948796	1	1	0.462394	1	0.772619	0.220009	0.912507	0.887492	0.152647	0.911039	0.0139343	0.578137	0.536313	0.195304	0.644659	1	0.940984	0.102524	0.823614	0.655028	0.904472	0.953133	0.271336
	AC009108.1	processed_pseudogene	ENSG00000243697.1	1	1	1	1	1	1	1	1	1	1	1	1	1	1	1	1	1	1	1	1	1	1	1	1	1	1	1	1	1	1
	AC009108.3	lncRNA	ENSG00000270020.1	1	0.654223	0.588259	0.267564	1	0.984314	0.423502	1	1	0.853491	0.952402	0.80673	1	0.982565	0.999941	0.754435	0.0462729	0.289796	0.304356	1	0.804962	0.19498	1	1	0.662636	0.254931	0.827313	1	0.84366	0.735653
	AC009108.4	TEC	ENSG00000279142.1	1	1	1	1	1	1	1	1	1	1	1	1	1	1	1	1	1	1	1	1	1	1	1	1	1	1	1	1	1	1
	AC009113.1	lncRNA	ENSG00000259877.2	0.874566	0.948765	0.741459	0.781302	0.858756	0.938471	0.898117	1	1	0.589582	0.774625	0.129326	0.0933684	0.257173	0.476891	0.985309	0.00157334	0.00238949	0.810129	0.010672	0.864972	0.0335466	1	0.145501	0.0441209	0.560502	1.66614e-05	0.34847	0.00112166	0.637193
	AC009118.2	lncRNA	ENSG00000276131.1	1	0.237723	0.8346	0.361758	1	0.974747	0.515336	1	1	0.889105	0.955018	0.751397	1	0.960932	0.999941	0.504564	0.0598432	0.586547	0.349521	1	0.862914	0.0181188	1	1	0.27462	0.148139	0.974329	1	0.715687	0.784103
	AC009118.3	lncRNA	ENSG00000276259.1	1	1	1	1	1	1	1	1	1	1	1	1	1	1	1	1	1	1	1	1	1	1	1	1	1	1	1	1	1	1
	AC009119.1	lncRNA	ENSG00000260228.6	0.893692	0.297227	0.55994	0.815274	0.227968	0.591313	0.244452	1	1	0.505691	0.824012	0.0141564	0.463054	0.0125699	0.601063	0.856676	0.75505	0.932877	0.931246	0.893835	0.817818	0.766221	1	0.913711	0.926674	1	0.793856	0.950662	0.802966	0.859572
	AC009119.2	lncRNA	ENSG00000260932.1	1	1	1	1	1	1	1	1	1	1	1	1	1	1	1	1	1	1	1	1	1	1	1	1	1	1	1	1	1	1
	AC009120.1	processed_pseudogene	ENSG00000239763.2	1	0.816391	0.971309	1	1	1	0.460234	1	1	0.292812	1	0.965067	1	1	1	1	0.374424	0.918334	0.941645	1	0.628107	0.576109	1	1	0.906331	0.829274	0.697004	1	0.896748	0.908306
	AC009120.2	lncRNA	ENSG00000259972.3	0.691866	0.327945	0.0402569	0.645676	0.736458	0.181829	0.178925	0.923137	1	0.0170722	1	0.358024	0.706209	0.205761	0.91964	0.765749	0.0055273	0.000275847	0.596904	0.000840231	0.968886	0.0211339	1	0.00613054	0.00150372	0.989567	0.00706576	0.673607	0.0269052	0.743934
	AC009120.3	lncRNA	ENSG00000260884.1	1	0.774459	0.938131	1	1	1	0.953804	1	1	0.677633	1	0.364911	1	1	1	1	0.966315	0.817439	0.965765	1	0.772122	0.410315	1	1	0.229662	0.886386	0.858583	1	0.267129	0.991415
	AC009120.4	lncRNA	ENSG00000261248.1	1	1	1	1	1	1	1	1	1	1	1	1	1	1	1	1	1	1	1	1	1	1	1	1	1	1	1	1	1	1
	AC009120.5	lncRNA	ENSG00000275236.1	1	0.13572	0.16374	1	1	1	0.336063	1	1	0.4088	1	0.230638	1	1	1	1	0.246547	0.162731	0.114597	1	0.0748604	0.551102	1	1	0.408517	1	0.59042	1	0.926582	1
	AC009120.6	TEC	ENSG00000279100.1	1	1	1	1	1	1	1	1	1	1	1	1	1	1	1	1	1	1	1	1	1	1	1	1	1	1	1	1	1	1
	AC009121.3	lncRNA	ENSG00000262703.1	1	0.570661	0.610141	1	1	1	0.811101	1	1	0.863575	1	0.528002	1	1	1	1	0.397242	0.20973	0.27006	1	0.134313	0.927095	1	1	0.693637	1	0.612085	1	0.941058	1
	AC009121.4	lncRNA	ENSG00000263080.1	1	1	1	1	1	1	1	1	1	1	1	1	1	1	1	1	1	1	1	1	1	1	1	1	1	1	1	1	1	1
	AC009121.5	lncRNA	ENSG00000287429.1	1	1	1	1	1	1	1	1	1	1	1	1	1	1	1	1	1	1	1	1	1	1	1	1	1	1	1	1	1	1
	AC009123.1	lncRNA	ENSG00000250685.7	1	1	1	1	1	1	1	1	1	1	1	1	1	1	1	1	1	1	1	1	1	1	1	1	1	1	1	1	1	1
	AC009126.1	lncRNA	ENSG00000247121.7	0.980474	0.323406	0.270612	0.201408	0.848327	0.191636	0.0093983	1	1	0.00740921	1	0.267836	0.184407	0.00679058	0.999941	0.850867	0.486546	0.202811	0.916129	0.453198	0.809906	0.192517	1	0.198458	0.0497741	0.841086	0.269024	0.906383	0.0759948	0.971452
	AC009127.2	unprocessed_pseudogene	ENSG00000263311.1	1	1	1	1	1	1	1	1	1	1	1	1	1	1	1	1	1	1	1	1	1	1	1	1	1	1	1	1	1	1
	AC009133.1	lncRNA	ENSG00000238045.9	0.936818	0.480448	0.305438	0.923951	0.623353	0.769295	0.897965	0.654507	1	0.93981	0.994149	0.254016	0.691758	0.866247	0.999941	0.811542	0.00559721	0.000492227	0.312927	0.233101	0.106467	0.0230938	1	0.481176	0.00277387	0.591658	0.104768	0.898892	0.249346	0.386387
	AC009133.3	lncRNA	ENSG00000260719.1	0.577942	1.3197e-07	2.03847e-11	0.0333227	0.0140495	0.000596659	0.00367833	1	1	1.9479e-05	0.990029	3.40237e-09	0.00831789	0.000501272	0.993896	0.974645	1.31069e-10	6.68411e-11	2.63208e-05	0.0788481	1.68942e-05	1.15763e-06	1	0.830155	6.39032e-07	0.548554	1.28578e-07	0.00494251	0.000290851	0.599462
	AC009133.4	lncRNA	ENSG00000275857.1	1	0.415842	0.956048	1	1	1	1	1	1	1	1	0.976388	1	1	1	1	0.64295	0.654292	0.504617	1	1	0.498211	1	1	0.801062	1	0.970798	1	0.849043	1
	AC009133.6	protein_coding	ENSG00000280893.1	0.73319	0.433468	0.98749	0.993026	0.489802	0.50428	0.296223	0.947015	1	0.851358	0.506408	0.416197	0.0916131	0.595955	0.926245	0.894187	0.131819	0.0500359	0.525499	0.617739	0.318957	0.0293425	1	0.324535	0.00794426	0.991797	0.165072	0.655488	0.0394008	0.87522
	AC009137.1	lncRNA	ENSG00000260999.1	1	1	1	1	1	1	1	1	1	1	1	1	1	1	1	1	1	1	1	1	1	1	1	1	1	1	1	1	1	1
	AC009137.2	lncRNA	ENSG00000266801.1	1	1	1	1	1	1	1	1	1	1	1	1	1	1	1	1	1	1	1	1	1	1	1	1	1	1	1	1	1	1
	AC009139.1	lncRNA	ENSG00000260922.2	1	1	1	1	1	1	1	1	1	1	1	1	1	1	1	1	1	1	1	1	1	1	1	1	1	1	1	1	1	1
	AC009139.2	lncRNA	ENSG00000261063.1	1	1	1	1	1	1	1	1	1	1	1	1	1	1	1	1	1	1	1	1	1	1	1	1	1	1	1	1	1	1
	AC009141.1	lncRNA	ENSG00000286894.1	1	1	1	1	1	1	1	1	1	1	1	1	1	1	1	1	1	1	1	1	1	1	1	1	1	1	1	1	1	1
	AC009145.4	TEC	ENSG00000280274.1	1	1	1	1	1	1	1	1	1	1	1	1	1	1	1	1	1	1	1	1	1	1	1	1	1	1	1	1	1	1
	AC009148.1	lncRNA	ENSG00000260495.1	1	0.525648	0.983984	1	1	1	1	1	1	1	1	0.732875	1	1	1	1	0.703952	0.785234	0.717916	1	1	0.939916	1	1	0.565587	1	0.947816	1	0.749637	1
	AC009152.1	lncRNA	ENSG00000275927.1	1	0.0739997	0.225737	1	1	1	0.981288	1	1	0.681809	1	0.11291	1	1	1	1	0.540161	0.876959	0.875105	1	0.88859	0.505551	1	1	0.839654	0.827227	0.314653	1	0.288543	0.699903
	AC009152.3	lncRNA	ENSG00000285850.1	1	0.185647	0.347684	0.145575	1	0.318039	0.111035	1	1	0.241076	1	0.100404	1	0.0610174	0.997117	0.589498	0.372104	0.883457	0.77104	1	0.584761	0.379705	1	1	0.871116	0.905719	0.586662	1	0.592199	0.716458
	AC009152.6	lncRNA	ENSG00000286849.1	1	0.841405	0.927775	1	1	1	1	1	1	1	1	0.773227	1	1	1	1	0.694496	0.896873	0.944155	1	1	0.64607	1	1	0.847345	1	0.352604	1	0.313891	1
	AC009153.1	processed_pseudogene	ENSG00000240861.1	1	1	1	1	1	1	1	1	1	1	1	1	1	1	1	1	1	1	1	1	1	1	1	1	1	1	1	1	1	1
	AC009159.2	lncRNA	ENSG00000277214.1	1	1	1	1	1	1	1	1	1	1	1	1	1	1	1	1	1	1	1	1	1	1	1	1	1	1	1	1	1	1
	AC009159.3	lncRNA	ENSG00000278058.1	1	1	1	1	1	1	1	1	1	1	1	1	1	1	1	1	1	1	1	1	1	1	1	1	1	1	1	1	1	1
	AC009163.3	protein_coding	ENSG00000260092.1	1	0.674703	0.0281983	1	1	1	1	1	1	1	1	0.861409	1	1	1	1	0.029899	0.101936	0.0277842	1	1	0.011472	1	1	0.0464953	1	0.885001	1	0.92329	1
	AC009163.4	lncRNA	ENSG00000261476.1	1	0.322952	0.716496	1	1	1	0.429487	1	1	0.845591	1	0.428951	1	1	1	1	0.647889	0.810547	0.872172	1	0.676774	0.123587	1	1	0.560704	1	0.762585	1	0.180225	1
	AC009163.5	protein_coding	ENSG00000261717.5	1	0.432048	0.952093	1	1	1	1	1	1	1	1	0.445118	1	1	1	1	0.351292	0.934079	1	1	1	0.557856	1	1	0.712177	1	0.582095	1	1	1
	AC009163.7	lncRNA	ENSG00000274220.1	1	0.437207	0.483924	0.513385	1	0.601477	0.619688	1	1	0.690569	1	0.537753	0.64115	0.728945	0.999941	0.94146	0.418277	0.295177	0.970924	1	0.84723	0.594413	1	1	0.444791	0.923054	0.607252	0.937867	0.786728	0.866137
	AC009185.1	lncRNA	ENSG00000253653.1	1	1	1	1	1	1	1	1	1	1	1	1	1	1	1	1	1	1	1	1	1	1	1	1	1	1	1	1	1	1
	AC009220.2	processed_pseudogene	ENSG00000239254.1	1	1	1	1	1	1	1	1	1	1	1	1	1	1	1	1	1	1	1	1	1	1	1	1	1	1	1	1	1	1
	AC009220.3	processed_pseudogene	ENSG00000271537.1	1	1	1	1	1	1	1	1	1	1	1	1	1	1	1	1	1	1	1	1	1	1	1	1	1	1	1	1	1	1
	AC009226.1	lncRNA	ENSG00000223725.6	1	0.622025	1	1	1	1	1	1	1	1	1	1	1	1	1	1	0.759973	0.523142	1	1	1	0.28473	1	1	1	1	1	1	1	1
	AC009228.1	lncRNA	ENSG00000242628.6	0.0123617	2.28255e-05	0.563842	1.08508e-06	0.291941	0.0891666	1.2334e-05	1	1	0.450287	0.011973	0.745795	0.144906	0.603035	0.999941	0.967221	0.944538	0.859057	0.635262	0.636211	0.758841	0.408728	1	0.885558	0.52267	0.940247	0.858512	0.825503	0.563811	0.994661
	AC009229.4	TEC	ENSG00000280276.1	1	1	1	1	1	1	1	1	1	1	1	1	1	1	1	1	1	1	1	1	1	1	1	1	1	1	1	1	1	1
	AC009236.1	lncRNA	ENSG00000286519.1	1	1	1	1	1	1	1	1	1	1	1	1	1	1	1	1	1	1	1	1	1	1	1	1	1	1	1	1	1	1
	AC009236.2	lncRNA	ENSG00000286728.1	1	1	1	1	1	1	1	1	1	1	1	1	1	1	1	1	1	1	1	1	1	1	1	1	1	1	1	1	1	1
	AC009237.10	processed_pseudogene	ENSG00000237308.1	1	1	1	1	1	1	1	1	1	1	1	1	1	1	1	1	1	1	1	1	1	1	1	1	1	1	1	1	1	1
[truncated: 33,190 more rows]

## Sheet: D13_Fig8_SF6
				D13
				MSCV	MYC.WT	MYC.WT	MYC.delMBII	MYC.delMBII	MYC.delMBII	MYC.MBIImut4aa	MYC.MBIImut4aa	MYC.MBIImut4aa	MYC.MBIImut4aa	MYC.MBIImut4aa	MYC.MBIIW135A	MYC.MBIIW135A	MYC.MBIIW135A	MYC.MBIIW135A
[truncated: 32,051 more rows]
