# Supplementary material for: Enforced MYC expression directs a distinct transcriptional state during plasma cell differentiation
Source: Life Sci Alliance. 2025 Jul 28;8(10):e202402814. doi: 10.26508/lsa.202402814 (PMC12305944; doi:10.26508/lsa.202402814)
Supplement: Supplementary file 5 [file LSA-2024-02814_TableS5.xlsx]

## Sheet: MYC-Mbdom_RSEM_ProteinCoding
				D06_Untransduced_DN1	D06_Untransduced_DN2	D06_Untransduced_DN3	D06_Untransduced_DN4	D06_MSCV.empty_DN1	D06_MSCV.empty_DN2	D06_MSCV.empty_DN3	D06_MSCV.empty_DN4	D06_MYC.BCL2_DN1	D06_MYC.BCL2_DN2	D06_MYC.BCL2_DN3	D06_MYC.BCL2_DN4	D06_MYC.delMB0_DN1	D06_MYC.delMB0_DN2	D06_MYC.delMB0_DN3	D06_MYC.delMB0_DN4	D06_MYC.delMBI_DN1	D06_MYC.delMBI_DN2	D06_MYC.delMBI_DN3	D06_MYC.delMBI_DN4	D06_MYC.delMBII_DN1	D06_MYC.delMBII_DN2	D06_MYC.delMBII_DN3	D06_MYC.delMBII_DN4	D13_Untransduced_DN1	D13_Untransduced_DN2	D13_Untransduced_DN3	D13_Untransduced_DN4	D13_MSCV.empty_DN1	D13_MSCV.empty_DN2	D13_MSCV.empty_DN3	D13_MSCV.empty_DN4	D13_MYC.BCL2_DN1	D13_MYC.BCL2_DN2	D13_MYC.BCL2_DN3	D13_MYC.BCL2_DN4	D13_MYC.delMB0_DN1	D13_MYC.delMB0_DN2	D13_MYC.delMB0_DN3	D13_MYC.delMB0_DN4	D13_MYC.delMBI_DN1	D13_MYC.delMBI_DN2	D13_MYC.delMBI_DN3	D13_MYC.delMBI_DN4	D13_MYC.delMBII_DN1	D13_MYC.delMBII_DN2
			Donor	DN1	DN2	DN3	DN4	DN1	DN2	DN3	DN4	DN1	DN2	DN3	DN4	DN1	DN2	DN3	DN4	DN1	DN2	DN3	DN4	DN1	DN2	DN3	DN4	DN1	DN2	DN3	DN4	DN1	DN2	DN3	DN4	DN1	DN2	DN3	DN4	DN1	DN2	DN3	DN4	DN1	DN2	DN3	DN4	DN1	DN2
			Time	D06																								D13
	OfficialSymbol	GeneType	Condition	Untransduced				MSCV.empty				MYC.BCL2				MYC.delMB0				MYC.delMBI				MYC.delMBII				Untransduced				MSCV.empty				MYC.BCL2				MYC.delMB0				MYC.delMBI				MYC.delMBII
17132	IGHG4	IG_C_gene	ENSG00000211892.4	12.9241	14.0535	12.5861	13.1128	13.0638	14.2054	12.0607	13.8163	10.0193	12.0538	9.6788	10.2983	11.2521	13.7411	10.9504	11.7985	10.6661	12.8269	10.6234	11.0613	12.4895	13.918	12.27	12.355	16.9166	16.1782	15.1966	17.4352	16.6849	16.9827	14.2749	16.5124	10.1132	12.1875	10.0713	11.8403	11.125	13.638	12.0744	12.9511	9.98948	12.8611	11.8154	12.1394	13.599	15.0729
17137	IGHD	IG_C_gene	ENSG00000211898.7	10.1768	9.99282	9.64168	9.53803	10.4208	10.3207	10.016	10.0125	8.35773	8.26586	7.87336	7.33697	9.61075	9.70062	8.60446	8.2193	8.93259	9.37107	9.20255	8.18914	10.5663	9.3528	10.0712	9.71898	13.4376	12.2796	11.0388	12.0419	14.5618	12.5352	13.0153	12.5436	10.1058	10.7433	10.0906	8.90608	11.0787	10.8855	10.6582	10.6605	10.3609	10.2163	10.4772	10.1965	12.9866	12.1997
17133	IGHG2	IG_C_gene	ENSG00000211893.4	15.973	16.6025	17.0182	15.3456	16.3113	16.6946	16.9064	15.7637	13.2915	14.4945	13.8877	12.9687	14.6483	16.6074	15.2284	14.152	14.0128	15.3225	14.8386	13.859	15.8725	16.5186	16.3237	14.9732	19.1303	19.0513	19.381	17.7124	18.972	18.9871	18.5223	18.1594	14.3298	15.4634	14.9268	14.2332	15.6385	16.9867	16.9155	15.9483	14.552	15.6367	14.9219	14.7385	17.0964	17.6758
17135	IGHG1	IG_C_gene	ENSG00000211896.7	19.2586	19.6209	19.9977	19.2464	19.3701	19.3919	20.1041	19.6765	16.3267	17.1942	17.0824	16.758	17.6107	19.0171	18.2596	18.078	17.0509	18.0627	18.075	17.6988	18.7668	19.2819	19.4869	19.0787	21.3254	20.356	22.0933	21.5872	21.1303	20.4328	21.5829	21.7195	16.9774	17.3922	18.0914	18.0018	18.0116	18.9404	19.9698	19.1989	17.2238	17.9217	18.695	18.7976	19.6613	19.9786
17136	IGHG3	IG_C_gene	ENSG00000211897.9	17.2208	17.4239	16.6832	16.6842	17.2377	17.0556	16.7225	17.0373	14.2955	15.0299	14.0552	14.234	15.5141	16.967	15.2072	15.3182	15.1343	15.9875	14.8318	14.8937	16.7024	17.0858	16.3504	16.3108	19.3447	18.082	18.6477	18.8083	18.8956	18.0649	18.5348	18.3589	15.1836	15.4298	15.2398	15.5238	16.2884	16.8618	16.7762	16.7808	15.5256	15.9789	16.1541	16.0789	17.8272	17.9261
17050	IGKC	IG_C_gene	ENSG00000211592.8	18.4682	18.6548	18.7794	18.5281	18.6511	18.5042	18.8976	19.0588	16.2171	16.6984	16.3727	16.6908	17.5928	18.7307	17.6455	17.8099	17.0604	17.3311	17.2072	17.4267	18.3041	18.5642	18.713	18.854	20.7925	20.4584	20.7441	20.9207	20.5805	20.3875	20.1625	20.7158	17.7785	17.5542	17.8667	18.1384	18.8813	19.0074	19.3252	19.3908	18.2437	17.9027	17.9968	18.5187	20.0626	19.9053
17096	IGLC2	IG_C_gene	ENSG00000211677.2	16.5198	16.8509	16.9884	15.7635	16.7056	16.5494	17.125	16.3387	14.3035	14.9151	14.8081	14.0378	15.6091	16.9129	15.9879	15.1074	15.0344	15.502	15.663	14.7311	16.3361	16.6935	17.0219	16.0465	18.8941	18.3787	18.7763	17.7692	18.5646	18.2614	18.1663	17.8005	16.0094	15.7846	16.1825	15.4324	16.9241	17.2502	17.6737	16.7438	16.2646	15.989	16.6632	15.6858	18.1726	18.1397
17094	IGLC1	IG_C_gene	ENSG00000211675.2	15.9558	15.8626	16.6383	16.2951	16.1493	15.6439	16.7121	16.7871	13.7079	14.0912	14.423	14.5154	15.0136	16.1539	15.5528	15.5303	14.5044	14.6258	15.1533	15.2415	15.7869	15.8672	16.5592	16.4893	18.1925	17.3554	18.2823	18.4235	17.9035	17.2607	17.7025	18.2281	15.3403	15.1103	15.6679	15.7986	16.2875	16.1661	17.1664	17.0347	15.7002	15.0109	15.853	15.8798	17.4187	17.1325
17098	IGLC3	IG_C_gene	ENSG00000211679.2	16.3697	16.9441	16.8573	14.6138	16.5649	16.7549	17.0426	15.146	14.164	15.0728	14.7677	12.9247	15.4638	17.0713	15.8977	13.8901	14.9347	15.6221	15.4996	13.6122	16.151	16.8285	16.8497	14.9548	18.66	18.5789	18.5334	16.8258	18.5558	18.4492	18.0573	16.6382	15.9384	16.0374	16.1191	14.2507	16.6695	17.2546	17.7411	15.4009	16.2413	16.2644	16.5522	14.7418	17.8411	18.2843
17134	IGHA1	IG_C_gene	ENSG00000211895.5	18.6021	19.1061	19.1	17.8519	18.6209	18.5864	19.1404	18.2167	16.4235	17.1318	17.212	16.2264	17.7577	19.2244	18.2914	17.6231	17.1341	17.6838	17.9871	16.9991	18.6441	18.7286	19.0322	18.3832	21.1364	19.9519	20.0212	20.2127	20.4237	19.4334	19.1537	19.3406	18.9509	18.7985	19.0535	18.3555	19.3373	19.5811	20.1808	19.4346	18.9698	18.8083	19.2712	18.603	20.3836	20.2268
17130	IGHA2	IG_C_gene	ENSG00000211890.4	14.0098	14.4756	15.2527	15.0483	13.9803	14.4299	15.4442	15.5497	12.0444	12.8743	13.5361	13.5289	13.3268	14.8498	14.5467	15.1211	12.7988	13.4489	14.3059	14.3737	14.204	14.4984	15.4107	15.8779	16.2836	15.6293	16.281	16.9775	15.6129	15.3095	16.0292	16.5757	14.1997	14.7799	15.1688	15.6323	14.2295	15.3527	16.4298	16.6911	13.6221	14.3948	14.8336	15.3387	15.6297	15.9205
17138	IGHM	IG_C_gene	ENSG00000211899.10	20.0426	20.3048	20.2961	20.2719	20.4461	20.6221	20.5648	20.6378	18.183	18.4259	18.3216	18.8157	19.5376	20.2356	19.418	20.0719	19.0932	19.2068	19.0955	19.564	20.1806	20.4264	20.3567	20.7694	21.73	22.2599	21.3306	21.7509	21.4291	21.9721	21.9524	21.7417	18.9202	18.5724	18.5765	19.4429	20.5894	20.5116	20.4231	20.8458	19.6507	18.8942	18.4833	19.5724	21.6659	21.5054
17100	IGLC7	IG_C_gene	ENSG00000211685.3	9.01967	11.4879	10.8398	8.2583	8.73274	11.3249	11.3692	9.75886	6.81312	9.51179	8.62576	6.78582	7.91102	11.5714	9.87672	8.25886	8.05393	10.2645	9.23727	6.98689	8.85885	11.1582	10.5148	8.47574	11.7275	12.9609	12.1437	8.1859	11.2935	12.6119	12.5293	9.87361	8.18697	10.5	9.89914	8.10983	8.59384	11.3702	11.4598	9.56494	8.49611	10.8518	9.55463	7.7041	10.9489	12.7257
17131	IGHE	IG_C_gene	ENSG00000211891.6	4.55839	6.05637	7.01871	5.6696	5.28568	6.62526	7.47373	5.94529	4.20223	5.84816	5.84544	4.96957	5.04338	6.83381	6.17921	5.14703	4.88907	6.43827	5.98935	5.37004	5.00229	6.83184	7.53304	5.31682	5.72191	7.36735	8.56918	8.32706	5.88608	7.88967	7.92461	4.93903	4.52676	6.82651	6.4384	5.37546	4.82352	6.85369	6.76924	5.16795	4.51574	6.03841	7.86038	6.99031	5.00265	7.12301
25423	IGHEP2	IG_C_pseudogene	ENSG00000254017.1	4.93687	5.26778	4.94699	4.66717	4.53878	3.73717	4.79504	5.5065	4.20223	4.58706	4.77593	4.62144	4.67602	4.41505	4.57234	4.4861	4.62637	4.28851	5.04933	4.39808	4.53687	4.81014	4.68906	4.94629	4.5111	3.73717	3.73717	4.17626	4.95821	3.73717	3.73717	3.73717	4.52676	4.67938	4.43983	4.08897	4.25862	3.73717	4.07413	3.73717	4.291	4.3044	4.53155	4.18828	4.48311	4.46738
25326	IGHGP	IG_C_pseudogene	ENSG00000253755.1	5.42453	5.89151	5.1993	5.03143	5.03904	5.22059	5.38137	4.71066	4.76003	4.96221	4.77593	4.46285	4.73843	6.50272	4.99097	4.4861	4.62637	5.39805	4.90836	4.80159	5.74465	5.96426	5.00805	5.00785	6.23665	6.78185	6.33091	5.49626	6.63243	6.38794	6.248	5.8557	4.52676	4.73442	4.83267	4.43568	4.63092	5.81294	5.3987	5.03381	4.73455	5.18595	5.08137	4.77679	5.60055	6.23836
18236	IGLC6	IG_C_pseudogene	ENSG00000222037.5	6.45405	7.00261	6.93821	4.80517	6.26989	6.55479	7.01326	4.49682	5.30955	6.01684	5.99021	4.9199	5.63931	6.96816	6.39741	5.14703	5.83718	6.13904	6.10448	4.27835	5.98587	6.25684	6.40535	5.48413	5.88343	6.73028	7.10279	4.492	6.775	7.09849	7.07255	5.32985	5.36425	5.74283	6.13153	4.51627	6.04995	6.70147	6.46324	5.31537	5.24385	5.4416	5.63292	4.37259	6.28258	6.30551
25297	IGHEP1	IG_C_pseudogene	ENSG00000253692.3	3.73717	4.19807	3.73717	4.28024	4.43357	4.42369	4.43841	3.73717	3.73717	3.73717	4.2097	3.73717	3.73717	3.73717	3.73717	4.26968	3.73717	4.12821	3.73717	4.12096	4.35973	4.7436	3.73717	4.32001	4.28766	4.49895	4.28309	5.14283	5.05	3.73717	3.73717	3.73717	4.44512	4.07547	4.09109	3.73717	4.10689	4.22218	4.21264	4.38214	4.19029	4.20129	4.35555	3.73717	4.59542	5.09923
25427	IGLC5	IG_C_pseudogene	ENSG00000254030.1	4.10838	3.73717	4.29081	3.73717	4.14182	3.73717	3.73717	3.73717	3.73717	3.73717	4.07204	3.73717	3.73717	4.13093	4.57234	3.73717	3.73717	3.73717	3.73717	3.73717	3.73717	3.73717	4.13163	3.73717	3.73717	4.36153	4.28309	3.73717	3.73717	4.19352	3.73717	4.93903	3.73717	3.73717	3.73717	3.73717	4.10689	3.73717	4.21264	3.73717	3.73717	3.73717	3.73717	3.73717	4.17101	3.73717
28493	IGLJCOR18	IG_C_pseudogene	ENSG00000265243.1	3.73717	3.73717	3.73717	3.73717	3.73717	3.73717	3.73717	3.73717	3.73717	3.73717	3.73717	3.73717	3.73717	3.73717	3.73717	3.73717	3.73717	3.73717	3.73717	3.73717	3.73717	3.73717	3.73717	3.73717	3.73717	3.73717	3.73717	3.73717	3.73717	3.73717	3.73717	3.73717	3.73717	3.73717	3.73717	3.73717	4.25862	3.73717	3.73717	3.73717	3.73717	3.73717	3.73717	3.73717	3.73717	3.73717
17051	IGKJ1	IG_J_gene	ENSG00000211597.2	3.73717	3.73717	3.73717	3.73717	3.73717	3.73717	3.73717	3.73717	3.73717	3.73717	3.73717	3.73717	3.73717	3.73717	3.73717	3.73717	3.73717	3.73717	3.73717	3.73717	3.73717	3.73717	3.73717	3.73717	3.73717	3.73717	4.28309	3.73717	3.73717	3.73717	3.73717	3.73717	3.73717	3.73717	3.73717	3.73717	3.73717	3.73717	3.73717	3.73717	3.73717	3.73717	3.73717	3.73717	3.73717	3.73717
17095	IGLJ2	IG_J_gene	ENSG00000211676.2	3.73717	3.73717	3.73717	3.73717	3.73717	3.73717	4.14467	3.73717	3.73717	3.73717	3.73717	3.73717	3.73717	3.73717	3.73717	3.73717	3.73717	3.73717	3.73717	3.73717	3.73717	3.73717	3.73717	3.73717	3.73717	3.73717	3.73717	3.73717	3.73717	3.73717	3.73717	3.73717	3.73717	3.73717	3.73717	3.73717	3.73717	3.73717	3.73717	3.73717	3.73717	3.73717	3.73717	3.73717	3.73717	3.73717
17097	IGLJ3	IG_J_gene	ENSG00000211678.2	3.73717	3.73717	3.73717	3.73717	3.73717	3.73717	3.73717	3.73717	3.73717	3.73717	3.73717	3.73717	3.73717	3.73717	3.73717	3.73717	3.73717	3.73717	3.73717	3.73717	3.73717	3.73717	3.73717	3.73717	4.67959	3.73717	3.73717	3.73717	3.73717	3.73717	3.73717	3.73717	3.73717	3.73717	3.73717	3.73717	3.73717	3.73717	3.73717	3.73717	3.73717	3.73717	3.73717	3.73717	3.73717	3.73717
17139	IGHJ6	IG_J_gene	ENSG00000211900.2	3.73717	3.73717	3.73717	3.73717	3.73717	3.73717	3.73717	3.73717	3.73717	3.73717	3.73717	3.73717	3.73717	3.73717	3.73717	3.73717	3.73717	3.73717	3.73717	3.73717	3.73717	3.73717	3.73717	3.73717	4.5111	3.73717	3.73717	3.73717	3.73717	3.73717	3.73717	3.73717	3.73717	3.73717	3.73717	3.73717	3.73717	3.73717	3.73717	3.73717	4.19029	3.73717	3.73717	3.73717	3.73717	3.73717
17140	IGHJ2	IG_J_gene	ENSG00000211904.2	3.73717	3.73717	3.73717	3.73717	3.73717	3.73717	3.73717	3.73717	3.73717	3.73717	3.73717	3.73717	3.73717	4.13093	3.73717	3.73717	3.73717	3.73717	3.73717	3.73717	3.73717	3.73717	3.73717	3.73717	3.73717	3.73717	3.73717	3.73717	3.73717	3.73717	3.73717	3.73717	3.73717	3.73717	3.73717	3.73717	3.73717	3.73717	4.07413	3.73717	3.73717	3.73717	3.73717	3.73717	4.17101	3.73717
17141	IGHJ1	IG_J_gene	ENSG00000211905.1	3.73717	3.73717	3.73717	3.73717	3.73717	3.73717	3.73717	3.73717	3.73717	3.73717	3.73717	3.73717	3.73717	3.73717	3.73717	3.73717	3.73717	3.73717	3.73717	3.73717	3.73717	3.73717	3.73717	3.73717	3.73717	3.73717	3.73717	3.73717	3.73717	3.73717	4.21502	3.73717	3.73717	3.73717	3.73717	3.73717	3.73717	3.73717	3.73717	3.73717	3.73717	3.73717	3.73717	3.73717	3.73717	3.73717
23011	IGHJ4	IG_J_gene	ENSG00000240041.1	3.73717	3.73717	3.73717	3.73717	3.73717	3.73717	3.73717	3.73717	3.73717	3.73717	3.73717	3.73717	3.73717	3.73717	3.73717	3.73717	3.73717	3.73717	3.73717	3.73717	3.73717	3.73717	3.73717	3.73717	3.73717	3.73717	3.73717	4.17626	3.73717	3.73717	3.73717	3.73717	3.73717	3.73717	3.73717	3.73717	3.73717	3.73717	3.73717	3.73717	3.73717	3.73717	3.73717	3.73717	3.73717	3.73717
23490	IGHJ5	IG_J_gene	ENSG00000242472.1	3.73717	3.73717	3.73717	3.73717	3.73717	3.73717	3.73717	3.73717	3.73717	3.73717	3.73717	3.73717	3.73717	3.73717	3.73717	3.73717	3.73717	3.73717	3.73717	3.73717	3.73717	3.73717	3.73717	3.73717	3.73717	3.73717	3.73717	4.17626	3.73717	3.73717	3.73717	3.73717	4.0938	3.73717	3.73717	3.73717	3.73717	3.73717	3.73717	4.06166	3.73717	3.73717	3.73717	3.73717	3.73717	3.73717
23575	IGHJ3	IG_J_gene	ENSG00000242887.1	3.73717	3.73717	3.73717	3.73717	3.73717	3.73717	4.43841	3.73717	3.73717	3.73717	3.73717	3.73717	3.73717	3.73717	3.73717	3.73717	3.73717	4.12821	3.73717	3.73717	3.73717	3.73717	3.73717	3.73717	3.73717	3.73717	3.73717	3.73717	3.73717	3.73717	3.73717	3.73717	3.73717	3.73717	3.73717	3.73717	3.73717	3.73717	3.73717	3.73717	3.73717	3.73717	4.09601	3.73717	3.73717	3.73717
17057	IGKV6D-41	IG_V_gene	ENSG00000211626.2	4.37666	3.73717	3.73717	5.08082	4.43357	3.73717	4.31158	5.97591	3.73717	4.29809	4.77593	3.73717	3.73717	3.73717	4.33179	3.73717	5.79669	4.28851	4.85649	4.27835	4.61104	3.73717	5.06096	6.37491	3.73717	3.73717	3.73717	8.83602	3.73717	4.37991	3.73717	3.73717	3.73717	3.73717	5.02188	4.08897	3.73717	3.73717	4.4066	4.38214	5.59032	4.20129	4.09601	4.28856	4.17101	4.16174
23550	IGKV1D-17	IG_V_gene	ENSG00000242766.1	4.10838	3.73717	4.4132	5.80731	3.73717	3.73717	3.73717	4.95552	3.73717	4.06237	3.73717	3.73717	3.73717	4.7606	3.73717	4.64947	4.56221	4.12821	3.73717	5.74789	4.09846	4.40354	4.13163	5.55976	3.73717	3.73717	4.67194	4.35579	3.73717	3.73717	3.73717	3.73717	3.73717	4.21451	4.09109	4.34355	3.73717	4.08093	3.73717	4.5239	5.18468	3.73717	3.73717	4.51234	4.69334	3.73717
23471	IGKV1-39	IG_V_gene	ENSG00000242371.1	7.47146	7.66437	8.24514	7.31644	6.94764	7.19973	7.20516	7.65166	5.22013	5.49795	6.08922	5.1471	6.65752	7.37973	6.68736	6.62005	6.60423	6.07474	7.21594	7.32518	7.1611	7.66136	7.89232	7.51046	8.94847	8.28891	8.91389	8.77167	9.7242	8.69252	9.75417	9.51932	6.33962	6.86398	7.30216	6.39795	7.87413	7.74479	8.30147	8.24396	6.88268	6.44751	7.02926	7.49292	8.40263	8.89272
22996	IGKV1D-33	IG_V_gene	ENSG00000239975.2	6.29572	5.61857	5.5121	6.31997	6.51175	5.802	5.2957	6.38926	5.25073	4.45836	4.72466	4.96957	5.34636	5.44562	5.07199	5.71963	5.38678	5.27984	4.61261	5.47602	6.02532	5.94068	5.68066	7.04798	8.71856	6.4174	7.03999	7.80609	7.92999	6.86585	6.30463	7.48583	5.26388	5.19122	4.97787	5.79005	6.62703	5.87355	6.10135	6.63521	6.22281	6.16016	5.46624	5.76247	8.24949	6.19168
23249	IGKV1D-16	IG_V_gene	ENSG00000241244.1	8.95141	8.12915	9.21903	9.54728	9.58648	8.76147	8.40919	10.225	7.27439	6.93693	7.02989	7.995	8.88679	8.32187	6.85176	8.95628	8.53626	7.59484	8.12936	8.86065	9.06778	9.05045	8.47659	9.6651	11.1615	10.909	10.6538	10.9401	11.7415	11.398	11.4462	12.5269	7.40042	7.4649	7.73445	8.77563	9.79247	9.04339	7.59319	10.5145	10.044	7.13904	6.79849	8.8539	11.162	9.81389
30862	IGKV2-40	IG_V_gene	ENSG00000273962.1	6.26172	5.26778	5.61107	6.79582	5.24058	6.87614	5.98862	5.36736	4.85323	3.73717	3.73717	4.25298	5.08619	5.99704	4.90287	5.27058	5.73345	3.73717	5.24891	5.37004	5.08998	4.50441	5.58642	3.73717	8.05397	6.30304	6.18045	4.70457	6.92484	5.87327	3.73717	7.73957	4.89192	4.96818	6.04253	5.85458	6.691	4.80244	6.00199	5.98064	6.03877	5.97309	3.73717	5.26604	6.18647	5.77703
17149	IGHV3-15	IG_V_gene	ENSG00000211943.2	13.0193	12.7838	12.654	12.6448	13.164	12.7625	12.6038	13.0014	10.8318	10.5214	10.2175	10.9702	12.0679	11.4254	11.4931	12.3274	11.5918	11.2681	11.104	11.4872	12.9802	12.6414	12.2278	13.1462	15.3494	15.1216	14.7118	15.1335	15.2936	14.6052	14.9516	14.4015	12.0004	11.6285	11.0491	12.449	13.2238	12.8748	12.8962	13.7119	12.6947	11.2078	10.4023	11.8412	14.6495	13.8922
17060	IGLV8-61	IG_V_gene	ENSG00000211638.2	12.0588	11.8996	12.5183	12.7981	12.7413	12.1216	13.2379	13.519	9.81724	9.67204	10.2546	10.8427	11.6421	10.9821	11.5212	12.322	10.7936	10.7801	11.3326	11.674	12.1653	11.8448	12.5533	13.2236	14.7056	14.0671	14.4474	15.0623	14.2824	13.5048	14.7133	14.9961	11.2967	10.4013	11.5009	12.1756	12.6625	12.2219	13.1479	13.542	11.9192	10.811	10.8312	12.1291	13.8729	13.2068
17054	IGKV6-21	IG_V_gene	ENSG00000211611.2	9.87375	9.60991	10.1228	9.98995	10.5134	9.92584	10.4386	10.4845	8.14225	7.90444	7.30026	8.73164	9.06854	9.69018	9.08354	9.21695	8.61266	9.07652	9.41904	9.51521	10.3105	9.74414	10.3393	10.6808	11.3427	12.1321	11.5547	13.2841	12.3885	12.2585	11.395	13.022	9.70392	8.54356	7.33156	9.78908	10.5335	11.1161	10.1081	10.9876	9.07577	9.19299	9.0285	9.42954	12.1467	10.9729
22962	IGKV1-6	IG_V_gene	ENSG00000239855.1	10.8855	11.1903	11.1217	10.3293	11.1642	10.9119	11.7933	10.7282	8.53152	8.77907	8.76644	8.25765	10.2123	10.4346	10.0925	9.35092	9.72798	9.93323	10.0304	9.08416	10.7035	11.0902	11.2949	10.3896	13.0653	12.6004	13.1991	12.2109	12.7088	12.7812	12.903	11.9287	9.64166	9.08989	9.73265	9.67413	11.5615	11.3312	11.2472	10.4412	10.2091	9.58573	10.2327	9.74461	12.3555	12.2057
18467	IGKV3D-15	IG_V_gene	ENSG00000224041.3	6.55495	7.97198	6.85284	8.59118	6.40539	5.6687	7.22612	9.19242	3.73717	5.39878	4.54855	6.88509	5.55859	5.82041	6.2854	8.18776	4.74108	5.23757	5.00449	7.23647	5.50642	6.92765	6.43992	8.15622	8.29918	10.0792	7.43043	9.93484	8.79844	8.40209	9.00014	11.2222	4.60004	6.43445	4.23645	7.32404	5.41839	6.6907	7.46709	9.03788	4.51574	5.27765	4.9476	7.47696	6.32821	7.82737
17052	IGKV4-1	IG_V_gene	ENSG00000211598.2	14.2101	14.3529	14.6229	14.4006	14.6909	14.18	14.9318	14.7997	12.0062	12.1715	11.9996	12.373	13.4362	13.6323	13.273	13.8895	12.9095	13.0535	13.0458	13.2345	14.2349	14.2542	14.5893	14.8444	16.3841	16.4417	16.0995	16.6171	16.2914	16.1689	16.3997	16.3241	13.2183	12.9459	13.1978	13.934	14.6847	14.8121	15.1611	15.4791	13.9682	13.7364	13.2953	14.2107	15.8856	15.687
23825	IGKV2-28	IG_V_gene	ENSG00000244116.3	13.9511	14.4393	13.852	14.2162	14.1325	14.29	14.1095	14.6832	11.6543	12.0501	11.4598	12.3733	12.9328	13.362	12.8605	13.4435	12.5704	13.0166	12.3778	13.0357	13.8425	14.047	13.916	14.6482	15.9586	15.9637	15.7394	16.7065	15.9346	15.9899	15.6183	16.3491	13.3424	12.8223	13.0137	13.5998	14.0744	14.3379	14.4295	14.871	13.6061	12.912	12.9912	13.7421	15.2326	15.3175
32790	IGHV7-4-1	IG_V_gene	ENSG00000282122.1	6.13554	5.95995	5.64237	5.2166	6.09642	6.40209	4.92952	5.31708	4.30554	4.79423	4.6117	5.10545	5.08619	5.51651	4.42219	5.74622	4.6857	5.57213	4.74311	4.97545	4.53687	6.36512	5.44838	5.5959	4.81929	7.86992	6.64758	6.9195	4.74364	6.72402	4.68035	4.72755	4.35178	4.55666	4.6601	4.97082	4.70007	6.88225	5.04304	5.54109	5.45398	4.97536	3.73717	4.51234	4.78096	8.93451
23267	IGKV3-11	IG_V_gene	ENSG00000241351.3	14.1792	14.3705	14.2421	14.3979	14.4252	14.3659	14.24	14.8678	12.0523	12.1922	11.6975	12.6525	13.2848	13.4359	12.9091	13.6736	12.9286	12.8147	12.8596	13.3092	14.2366	14.2006	14.2194	14.8111	16.124	16.2707	15.9593	16.8788	16.0662	16.1308	15.4341	16.4239	13.3928	12.7646	13.2035	13.8806	14.4297	14.7086	14.4664	15.4342	14.0064	13.228	13.3212	14.2689	15.8516	15.573
22990	IGKV3-20	IG_V_gene	ENSG00000239951.1	14.9693	15.1979	15.1604	15.1387	15.2161	14.8595	15.305	15.6355	12.7312	12.9757	12.6756	13.2699	14.076	14.3097	14.0081	14.4363	13.5884	13.6394	13.717	14.0232	14.8774	14.9297	15.2135	15.4535	17.0029	16.8111	16.9343	17.424	16.7896	16.6684	16.9734	17.2927	13.9621	13.7835	13.9271	14.506	15.4016	15.4407	15.5843	15.9753	14.6864	14.0891	13.9148	14.8315	16.5816	16.3023
23348	IGKV1-9	IG_V_gene	ENSG00000241755.1	12.3569	13.1551	12.6191	11.8195	12.6851	13.035	12.7446	12.569	10.1678	10.9657	10.2657	10.2654	11.487	11.9121	11.3219	11.1602	11.1077	11.5557	11.2182	10.8415	12.3884	12.8459	12.7646	12.2799	14.5481	14.8219	14.8501	13.8185	14.6731	14.2928	14.4783	14.4806	11.9648	11.552	11.3055	11.5055	12.762	13.0696	12.8267	12.6606	12.037	11.8293	11.4642	11.7538	13.8454	14.3826
23634	IGKV2-30	IG_V_gene	ENSG00000243238.1	12.3523	12.6641	12.6414	12.7396	12.7832	12.7558	12.808	12.8958	10.2807	10.4704	10.0915	11.0243	11.4491	11.8234	11.4094	12.1556	11.2521	11.1978	11.3093	11.8118	12.4627	12.4403	12.8362	12.9715	14.5533	14.8788	14.2525	14.6871	14.154	14.4422	13.7421	13.9672	11.5355	11.3923	11.2833	12.3829	12.4032	12.6343	13.0604	13.2639	12.0681	10.927	10.9418	12.3865	13.6827	13.5899
23689	IGKV1-5	IG_V_gene	ENSG00000243466.1	14.4349	14.5656	14.6797	14.0384	14.685	14.3022	14.6838	14.47	12.2955	12.3202	12.1338	12.3423	13.5695	13.6971	13.4064	13.5189	13.0683	13.0769	13.2261	13.0004	14.3686	14.2629	14.5812	14.4715	16.5827	16.2563	16.288	16.1236	16.4748	16.0881	15.8865	15.8417	13.5483	12.9091	13.3424	13.5338	15.0241	14.7128	14.7727	14.9949	14.0133	13.3229	13.9222	13.5758	16.1879	15.519
23506	IGKV2D-28	IG_V_gene	ENSG00000242534.2	8.34955	8.83697	8.40201	8.54387	8.94871	8.64419	8.69703	9.02429	6.58654	6.69894	5.95549	6.8957	7.796	8.15448	7.39943	8.25886	7.29452	7.4714	7.04042	8.16065	8.25357	8.37142	8.28075	9.35816	10.1308	10.3471	9.79803	10.9474	10.389	10.2778	9.23046	11.1051	7.68644	7.33184	6.79932	7.98346	8.61021	8.81616	8.58605	9.32232	8.17321	7.30826	7.47778	8.30355	9.72348	9.76843
23408	IGKV1-33	IG_V_gene	ENSG00000242076.2	13.6029	13.4445	13.2111	13.7006	13.7674	13.4083	13.2563	14.1079	11.4679	11.2604	10.7797	12.0398	12.7178	12.4482	12.1087	12.8693	12.2579	12.072	11.629	12.5974	13.4199	13.099	12.826	13.9009	15.8658	14.8113	14.9591	15.989	15.6565	14.9107	14.4741	15.6332	12.7381	12.1402	12.3821	13.3023	14.0674	13.7071	13.7704	14.2921	13.5564	13.3369	12.0767	13.5176	15.3169	14.6769
23921	IGKV1-27	IG_V_gene	ENSG00000244575.3	12.2224	12.258	11.9599	11.8423	12.5169	12.0631	12.1697	12.5612	10.1783	9.92428	9.68767	10.5126	11.5498	11.2989	10.8794	11.5112	11.1184	10.6158	10.7225	11.0619	12.1789	11.8793	12.209	12.3339	14.6305	14.1021	13.5336	13.9329	14.0898	13.6813	13.6634	13.975	11.4832	10.4209	10.7274	11.5333	12.9614	12.2663	12.2127	12.6553	11.7066	11.0998	10.8436	11.621	13.8935	13.0595
23646	IGKV1-12	IG_V_gene	ENSG00000243290.3	12.6538	12.7526	13.001	12.6657	12.8882	12.5376	13.1819	13.1888	10.43	10.6	10.3519	10.7854	11.832	11.8661	11.6774	11.9232	11.2857	11.3758	11.1319	11.3027	12.5661	12.458	12.8675	13.0541	14.7832	14.167	14.5415	14.5478	14.8428	14.2691	14.7047	14.3225	11.5339	11.2002	11.8586	12.2083	12.8391	12.8744	12.9279	13.0784	12.5625	11.5535	12.2237	11.8797	14.1068	13.6894
23890	IGKV3-15	IG_V_gene	ENSG00000244437.1	14.3033	14.5953	14.6775	14.4291	14.4525	14.4118	14.8673	14.9199	12.11	12.4242	12.2854	12.496	13.4429	13.6389	13.5645	13.6585	12.8994	13.0359	13.1393	13.3545	14.1166	14.3118	14.6754	14.8731	16.0789	16.1865	16.482	16.4953	15.9893	16.1539	16.2039	16.7901	13.218	13.2077	13.9593	13.7568	14.7055	14.8651	15.2016	15.1139	13.9696	13.3119	13.4837	14.179	15.7245	15.7599
23257	IGKV2-24	IG_V_gene	ENSG00000241294.1	12.1	11.6452	12.1024	11.9448	12.2586	12.0454	12.2136	12.4708	10.0367	9.70064	9.59374	10.1443	11.3408	11.0779	10.8741	11.2695	10.79	10.5697	10.5326	10.4277	12.0317	11.8088	12.0351	12.0583	14.0427	14.3785	13.4885	13.2671	14.0689	13.9031	13.1926	13.6635	11.361	10.4053	10.8107	11.0873	12.7405	12.0646	12.4496	12.8793	11.4446	10.6547	10.5413	11.2347	14.1502	12.9944
17071	IGLV5-45	IG_V_gene	ENSG00000211650.2	10.0289	10.7827	10.2329	10.4875	10.6023	10.5776	10.8394	11.0099	7.80966	8.79243	8.23733	8.88947	9.79714	9.82669	9.3874	9.523	8.67996	9.40714	9.00335	9.85698	9.98385	10.3104	10.4208	10.9385	11.8447	12.8473	10.3117	12.5121	11.7365	12.33	11.6862	13.3689	8.95782	9.22751	8.63683	9.74821	10.4341	10.5515	11.2933	11.0106	9.72582	9.26497	8.71756	10.3365	11.5938	11.9826
17053	IGKV5-2	IG_V_gene	ENSG00000211599.2	9.32554	8.71019	8.95559	8.53272	9.55238	9.40674	10.047	9.12555	7.79606	6.84478	7.90856	7.99988	8.7308	8.20433	8.37042	8.99579	8.49797	8.13614	8.16805	8.45849	10.1121	8.61139	9.13195	9.22614	12.0783	9.07354	10.8614	10.829	12.6406	10.5531	10.3678	11.813	8.95067	7.47695	8.53057	9.11138	10.2934	9.56358	9.92498	11.4167	8.51194	8.49295	7.83957	8.66574	12.4336	9.95755
17070	IGLV7-46	IG_V_gene	ENSG00000211649.3	11.4548	12.3599	11.1409	11.1148	12.0502	12.3994	11.504	11.9992	9.36081	10.1545	9.18329	9.75307	10.6611	11.5917	10.3546	10.6995	10.1784	11.1046	10.1163	10.3532	11.4607	12.2157	11.3761	11.5799	13.8456	14.1701	13.2062	12.8747	13.5951	14.147	12.0797	12.947	11.1665	11.0297	10.285	11.1114	11.9117	12.4121	11.8179	12.3696	10.6701	11.2247	9.67076	10.1605	12.9616	13.3508
17155	IGHV1-24	IG_V_gene	ENSG00000211950.2	11.813	12.4044	11.4196	11.6861	11.8432	12.5097	11.1923	12.0322	9.61604	10.0153	9.23607	9.7166	10.8969	11.1096	10.3436	10.6648	10.4681	11.1535	10.0163	10.1609	11.6117	11.957	10.866	11.811	13.3349	13.4057	12.7556	14.4502	13.2071	13.3766	10.9799	13.1771	10.9542	11.3284	11.576	10.8613	12.1385	12.9879	11.9541	11.7478	11.8203	12.4882	11.1141	12.399	13.1351	13.1063
17056	IGKV3D-20	IG_V_gene	ENSG00000211625.2	9.28092	9.69362	8.70353	10.3642	9.24597	9.63052	9.41108	10.7142	6.96796	7.26794	7.02989	8.12118	8.61553	8.35312	7.7738	9.32634	8.2333	7.57998	7.5911	8.77876	8.7782	8.86264	9.37593	10.5711	11.412	10.641	10.7198	11.8195	10.4124	10.0893	11.1423	11.6842	7.20456	7.1094	7.56581	8.69462	9.4183	9.28608	8.71973	10.109	8.96902	8.01378	8.66837	9.20042	10.7248	10.6713
31726	IGLV2-8	IG_V_gene	ENSG00000278196.3	13.5123	14.0554	13.5748	13.4668	13.8694	13.9329	13.8483	14.188	11.3919	11.8142	11.4048	11.8033	12.8063	13.1189	12.6233	12.9486	12.2743	12.5849	12.4529	12.7692	13.5728	13.8011	13.7255	13.9292	15.5199	15.8411	15.1152	15.5696	15.4516	15.4823	14.8106	15.9063	12.8748	12.8075	12.3678	12.9752	13.863	14.2392	14.1232	14.5635	13.2599	12.6887	12.7488	14.0626	15.2836	15.1648
23176	IGKV1-16	IG_V_gene	ENSG00000240864.3	12.0264	12.2959	12.1665	12.4564	12.3484	12.1782	12.591	12.733	10.1341	10.3619	9.97731	10.9452	11.582	11.676	11.2338	11.7824	11.0771	11.0653	10.8051	11.6158	12.3527	12.2051	12.4223	13.1038	13.9011	14.0621	14.3037	14.7796	14.4429	14.2349	14.0812	14.0849	11.2076	10.905	11.1061	11.8274	12.6519	12.6493	12.4998	13.1099	11.4419	11.073	10.7341	11.9571	14.0348	13.4117
23077	IGKV1-17	IG_V_gene	ENSG00000240382.3	12.442	12.7989	12.3197	12.1387	12.6948	12.7085	12.6659	12.8284	10.3718	10.6381	10.2149	10.5766	11.6911	12.1729	11.4804	11.3631	11.2127	11.6271	11.0476	11.2321	12.5878	12.5969	12.5214	12.5066	14.3562	14.7987	14.2471	13.9137	14.2036	14.4622	13.3589	14.7103	11.6848	11.6143	11.754	11.8639	13.0064	13.2154	12.8585	12.9909	12.5644	11.6419	10.9932	12.6049	14.0965	13.8681
18348	IGHV3-64	IG_V_gene	ENSG00000223648.4	6.99283	8.2708	9.76055	9.30488	7.37545	8.82653	10.0189	9.47159	6.24885	7.11923	7.8327	7.26555	6.7053	7.63445	8.76815	9.37309	6.70228	7.80098	8.62555	8.53443	7.8037	8.82318	9.44403	9.60095	9.53865	11.9746	10.4497	11.4195	7.38817	9.71269	10.0618	10.7364	6.68295	8.58016	7.82479	8.47607	7.80741	9.40583	9.78019	10.4106	8.14977	7.36456	7.64929	8.53365	8.60552	10.2772
17093	IGLV3-1	IG_V_gene	ENSG00000211673.2	13.297	13.5664	13.4839	12.5198	13.6727	13.3079	13.6463	13.0287	11.3738	11.1214	11.0715	10.6803	12.6433	12.5551	12.2806	11.6095	12.2048	11.8523	11.7889	11.2525	13.2771	13.2555	13.4268	12.8898	15.9306	14.6191	14.519	14.1587	15.1304	14.378	14.5808	14.3694	12.3783	11.8311	12.1396	11.6092	13.9575	13.432	13.5511	13.0124	12.7403	11.9249	12.3099	11.5937	14.8784	14.4121
17080	IGLV3-25	IG_V_gene	ENSG00000211659.2	12.8943	12.973	12.3253	12.1429	13.2614	12.6998	12.6494	13.1515	10.8701	10.7108	10.2228	10.0917	12.265	12.0603	11.2403	11.2998	11.6351	11.559	11.3045	11.1853	12.8556	12.7587	12.4832	12.7228	14.9525	14.2686	13.9438	14.2065	14.7311	14.1839	13.0289	13.461	12.9421	12.0177	11.2697	11.1519	13.2594	13.126	13.0124	12.9523	12.844	11.7432	11.6259	11.5081	14.5082	14.175
17072	IGLV1-44	IG_V_gene	ENSG00000211651.3	13.9574	14.905	14.5655	13.6174	14.2143	14.8822	14.8313	13.7865	11.7128	12.5142	12.4068	11.7967	13.0291	14.0023	13.4311	12.9086	12.5304	13.4371	13.3719	12.4253	13.9252	14.6807	14.6016	13.7943	15.9081	16.2647	15.9449	15.8519	15.7929	16.0677	15.8883	14.9409	12.937	13.0669	13.3018	12.974	14.0007	15.0968	14.5074	15.4376	13.0914	13.4766	13.3212	13.0698	15.2839	15.8627
17174	IGHV3-73	IG_V_gene	ENSG00000211976.2	11.0702	10.6021	10.434	11.0064	11.3871	10.9154	10.5386	11.4959	8.94386	8.43166	8.14819	9.31353	10.169	9.54712	9.30243	10.6367	9.82979	9.56947	9.17543	9.94299	11.1583	10.4682	9.49709	11.5985	12.9525	12.567	12.1778	12.5814	12.1742	12.1711	11.8423	12.9476	9.60722	9.61953	10.2663	10.6108	11.3669	10.8826	10.7596	11.9246	10.245	9.06001	7.79702	10.7735	12.264	11.5116
17066	IGLV1-51	IG_V_gene	ENSG00000211644.3	13.233	14.02	13.6847	12.7055	13.5394	13.9716	13.7453	13.2074	11.1065	11.9196	11.3812	11.038	12.3735	13.2045	12.4464	12.0835	11.866	12.7509	12.3235	11.3043	13.1722	13.8835	13.7135	13.1964	15.2306	15.7458	15.3858	14.2079	15.0258	15.4466	14.6421	14.5472	12.4451	12.9255	12.4977	11.8615	13.3185	14.1657	13.911	13.3791	12.8163	12.8043	12.3595	11.9887	14.4951	15.0076
17076	IGLV1-36	IG_V_gene	ENSG00000211655.3	10.8047	10.2503	11.1166	10.7121	10.9164	10.4309	10.6856	10.2831	8.60076	7.80664	9.14883	8.39712	9.61537	9.1036	10.2359	10.204	9.11866	9.031	10.0942	9.19819	10.6487	9.93978	10.7329	9.41989	13.0778	11.27	12.3017	12.3669	12.7575	10.8862	10.9725	12.3161	10.3607	9.08598	10.4621	9.38004	10.9239	9.50586	11.1156	11.7115	10.8586	8.8669	10.0741	9.51758	12.4904	10.9451
17058	IGKV3D-11	IG_V_gene	ENSG00000211632.4	8.39217	7.60431	7.51374	7.5928	7.85688	8.08024	7.84838	8.45754	6.05816	6.24882	5.27319	6.36148	7.11933	7.43947	6.94551	7.20615	6.99548	6.27811	6.50019	7.04045	7.4948	7.28397	7.57178	7.51046	8.47707	9.44058	9.81361	8.49101	9.06298	9.42702	8.97495	8.54128	6.95817	6.6973	6.54418	6.67566	7.93789	8.25751	9.18246	8.11918	7.00077	6.48241	5.75657	7.24496	8.83417	8.57803
17069	IGLV1-47	IG_V_gene	ENSG00000211648.2	13.3311	14.0951	13.6701	13.289	13.6466	13.9148	13.8648	13.6835	10.9609	11.8011	11.4698	11.4178	12.3238	13.16	12.6399	12.6165	11.9859	12.8706	12.6043	12.2847	13.3021	13.8711	13.7233	13.4107	15.3311	15.2503	15.2438	15.1145	15.2658	15.1062	15.2978	14.8893	12.5315	12.47	12.3215	12.5563	13.3094	14.3004	13.8925	13.5665	12.4871	13.1131	12.922	12.8878	14.5794	14.9469
17059	IGLV4-69	IG_V_gene	ENSG00000211637.2	12.0838	12.3838	11.9053	11.8057	12.2857	12.6065	12.2039	12.1573	9.8493	10.2398	9.73488	10.3864	11.2074	11.6592	10.8829	11.0294	10.9527	11.1001	10.4514	10.7258	12.076	12.1173	11.6781	12.1016	13.9241	14.2185	13.4549	13.7623	13.9102	13.7705	12.8888	13.4109	10.9447	10.9983	10.8772	11.0515	12.2079	12.6789	12.7765	11.9876	12.0368	11.716	10.2147	10.8901	13.1783	13.5454
17169	IGHV1-58	IG_V_gene	ENSG00000211968.3	9.49314	10.2584	7.55265	9.0266	9.87802	9.03568	8.83551	9.03821	7.61684	7.8585	5.63816	7.81295	8.68462	7.87542	7.47009	8.28037	8.69825	8.19568	7.28049	8.54181	9.69575	9.88927	8.71248	9.65131	11.7183	11.7245	7.69664	11.5841	11.5467	10.6578	10.4854	11.2103	7.66321	8.64272	6.2627	8.59397	9.98407	10.0398	9.83317	9.55458	10.5898	7.89612	5.57984	8.16808	11.6882	10.8483
18959	IGHV3-72	IG_V_gene	ENSG00000225698.3	10.6038	11.532	11.1422	11.0363	11.0969	11.6069	10.7588	11.1959	8.34226	9.27711	9.1797	9.56402	9.76285	10.0702	9.54957	10.6158	9.11283	10.3078	9.84821	9.68459	10.8978	11.2628	10.9993	11.6895	12.408	13.4046	12.4426	13.2351	11.8785	13.3281	12.1855	12.3101	8.88716	9.5798	10.2672	10.7225	10.3979	11.611	11.0761	11.8944	8.8905	10.6709	9.45243	9.71105	11.5629	12.4107
17087	IGLV2-14	IG_V_gene	ENSG00000211666.2	14.3915	15.3539	15.1131	14.4444	14.7231	15.3212	15.3396	15.0845	12.3467	13.2965	12.7405	12.6488	13.5946	14.4889	13.9174	13.8845	13.0359	13.9988	13.5825	13.4517	14.4857	15.2862	15.1152	15.0143	16.4794	17.034	16.2876	16.4235	16.2547	16.7791	16.6308	16.6109	13.6379	14.0777	13.9129	13.9048	14.8381	15.638	15.496	15.2098	13.946	14.0648	13.6154	14.0621	16.0479	16.7313
17145	IGHV2-5	IG_V_gene	ENSG00000211937.3	13.0605	13.0907	12.7342	12.2948	13.3577	13.1344	13.021	12.9192	10.9909	10.6583	10.6753	10.8407	11.9915	11.408	11.8964	11.9081	11.6847	11.5348	11.6248	11.3438	12.9659	12.7627	12.8529	12.8957	14.8094	14.6077	14.2745	14.4472	14.6753	14.2475	14.402	14.3652	12.1646	11.2912	11.5365	11.767	12.9209	13.0696	13.2531	12.8809	12.6893	11.7825	11.9917	11.7522	14.3738	13.7982
17146	IGHV3-7	IG_V_gene	ENSG00000211938.2	13.2903	13.6527	12.6928	13.2112	13.667	13.471	13.1016	13.4973	11.1056	11.1446	10.5364	11.4761	12.4189	12.1742	11.609	12.8055	11.9951	11.9946	11.265	12.3065	13.3111	13.1261	12.4779	13.5467	14.9894	15.2563	13.9575	15.0558	15.163	14.862	14.3942	14.7793	12.3927	12.1357	11.3812	12.844	13.2659	13.6405	12.8055	14.4502	12.7306	12.1866	11.0603	12.7739	14.5034	14.3753
17062	IGLV6-57	IG_V_gene	ENSG00000211640.4	11.7434	11.753	11.3333	11.3618	11.8881	11.8697	11.4992	11.5016	9.6453	9.80532	9.3458	9.40806	10.7478	11.2989	10.5734	10.2806	10.1728	10.6761	10.1434	10.0043	11.4808	11.648	11.518	11.3159	13.8624	12.9093	12.679	13.2197	13.6505	13.1506	13.081	13.4145	10.3759	11.0554	9.82921	10.3012	11.5652	12.0584	11.5185	11.3236	10.9023	10.604	10.2661	11.0048	13.1604	12.8649
17144	IGHV1-3	IG_V_gene	ENSG00000211935.3	11.4314	13.0371	11.6124	12.0892	11.8576	12.9311	11.9662	12.2559	9.17086	10.5039	10.3318	10.3966	10.8975	11.2851	11.2315	11.4846	10.103	11.4201	10.9488	11.1811	11.3203	12.617	11.8801	12.4125	13.1687	14.6111	13.6981	13.9262	12.7652	14.0791	12.7083	13.5811	9.85832	11.2087	11.0375	11.5537	12.1104	12.9427	12.4556	12.6049	10.4532	11.3534	11.2273	11.5002	12.8288	13.7357
17091	IGLV3-9	IG_V_gene	ENSG00000211670.2	10.9568	10.6236	11.2644	10.3185	11.4657	10.3311	11.1129	11.0712	8.86598	8.2138	8.90983	8.53436	10.0421	9.97451	10.0124	9.71822	9.37719	9.53537	9.96123	9.62858	11.1996	10.1772	11.2137	10.5134	12.4638	12.1427	11.5389	12.8216	12.1889	11.4095	11.884	11.0682	9.43179	9.06827	9.87331	8.88919	11.2324	10.8354	11.7365	11.0228	10.2661	9.6206	9.79585	10.004	12.2845	11.6381
17073	IGLV7-43	IG_V_gene	ENSG00000211652.2	10.9209	11.7575	11.2662	10.6388	11.2568	11.6421	11.3144	11.0855	9.13901	9.73677	8.95462	9.10806	10.276	11.0455	10.0884	10.7557	9.81311	10.3444	9.93783	9.83014	11.04	11.7058	11.7923	11.3669	12.612	13.3258	13.3272	12.1911	12.8757	13.266	11.7137	12.1972	10.1718	9.90433	10.4186	9.90515	11.1532	12.0641	11.516	12.3945	10.5153	10.0223	9.66488	11.0057	12.2525	13.215
17147	IGHV3-11	IG_V_gene	ENSG00000211941.3	12.8752	13.1453	13.0967	12.4879	13.0955	13.0134	13.1353	12.6178	10.9679	10.812	10.9399	10.5831	12.159	11.6107	11.9557	11.8059	11.6795	11.7833	11.6624	11.392	12.8217	12.8939	12.7662	12.1744	14.5273	14.6009	14.3772	14.5241	14.3041	14.1686	14.3197	13.568	12.1512	11.3412	11.8056	11.8185	13.4872	13.2065	13.229	12.7278	12.5476	11.7736	11.9259	11.7177	14.5297	14.0626
17151	IGHV1-18	IG_V_gene	ENSG00000211945.2	12.9327	13.2419	12.7336	12.7864	13.1405	13.1584	12.6766	12.9053	11.0849	10.9198	10.3622	11.2215	12.1867	11.7604	11.6485	12.4055	11.8208	11.7507	11.3676	11.696	12.9184	13.0137	12.4482	12.9574	14.5128	14.3692	14.5647	14.8832	14.3148	13.9409	13.5626	13.7228	12.2413	11.5417	11.3382	12.2257	13.5086	12.9946	12.8799	13.1994	12.7915	12.2623	11.8923	12.2932	14.3095	13.9655
17074	IGLV1-40	IG_V_gene	ENSG00000211653.2	13.9762	15.0662	14.4129	13.9582	14.3172	14.8082	14.6024	14.2811	11.5418	12.8057	12.0459	12.0554	12.8749	14.0758	13.2193	13.2382	12.4132	13.6911	13.0475	12.8625	13.8964	14.8125	14.395	14.1882	15.8301	16.1586	15.5821	15.8771	15.4811	16.1427	15.4302	15.8266	13.1529	13.5248	13.3043	13.2595	14.1706	14.9184	14.6549	14.4515	13.8108	13.7421	13.6195	13.4823	15.4241	16.0963
17084	IGLV3-19	IG_V_gene	ENSG00000211663.2	12.4931	13.0584	12.7681	11.9269	12.6655	12.7593	12.8494	11.9899	10.3945	10.8245	10.5655	9.79566	11.6958	12.1136	11.6154	10.9221	11.0341	11.7761	11.3079	10.7891	12.3175	12.6501	12.908	11.8251	14.6308	13.8962	14.1326	13.5224	14.1739	13.9186	14.0351	13.5746	11.7531	11.8007	11.516	10.7961	13.2472	13.1405	13.0853	12.4516	11.6963	12.0615	11.1619	10.9483	13.8713	14.2934
18652	IGHV3-74	IG_V_gene	ENSG00000224650.2	12.4033	12.5382	12.4507	12.4571	12.5738	12.6011	12.5289	12.7921	10.1395	10.4276	10.033	11.0237	11.5041	11.169	11.2534	12.2623	10.9818	11.2248	10.7546	11.7775	12.074	12.6116	12.1721	12.9172	14.0279	14.348	14.0296	13.9859	13.8496	13.8014	13.7306	13.936	11.5525	11.5523	11.2823	11.9792	12.45	12.7092	12.2844	13.4505	12.1474	10.8989	10.3092	11.9352	13.6799	13.8133
22955	IGKV1D-8	IG_V_gene	ENSG00000239819.2	7.39698	7.25894	7.75956	6.96193	8.28179	6.23024	5.20309	7.36031	6.07383	5.65413	5.21036	6.33008	7.69449	5.97322	5.77681	7.51417	7.43903	6.33361	6.15852	6.98689	7.52159	6.97322	5.44838	8.42563	9.17149	8.89657	7.46259	8.84387	9.61962	8.55462	4.68035	10.0815	7.4283	6.30244	5.25321	6.47938	8.27036	6.83432	5.96715	7.04839	9.03803	6.51644	5.63292	6.37543	10.8326	6.95552
17079	IGLV3-27	IG_V_gene	ENSG00000211658.2	8.88519	8.93741	9.80933	9.12628	9.06428	9.18433	10.1888	9.51701	6.7384	7.56775	8.23733	7.5719	7.84418	8.93104	8.8423	8.51257	7.05402	8.28974	8.36216	8.16065	9.05186	8.80459	10.3259	8.89258	11.9044	10.7828	11.4854	9.51863	10.3521	10.3789	10.105	10.4801	7.35028	8.29516	9.11755	9.59605	9.87192	9.4861	10.0869	10.041	8.34518	8.16873	8.02144	8.54386	10.4756	10.4053
25018	IGKV1D-39	IG_V_gene	ENSG00000251546.1	14.6853	14.7567	14.6926	14.7892	14.7673	14.5823	14.9639	15.2676	12.4397	12.5177	12.1679	13.0886	13.8081	13.8027	13.4839	14.1941	13.2075	13.1821	13.1476	13.7123	14.5771	14.4222	14.5395	15.1263	16.2787	16.046	16.041	16.4262	16.3008	15.8738	15.7481	16.251	13.8555	13.1095	13.5734	14.1407	15.016	14.8812	14.8523	15.5553	14.3133	13.5242	13.5277	14.6824	16.0558	15.6142
17089	IGLV2-11	IG_V_gene	ENSG00000211668.2	12.618	13.611	13.6355	13.1516	12.894	13.5349	13.915	13.7972	10.2611	11.2925	11.4891	11.5254	11.7601	12.5701	12.5122	12.7021	11.2054	12.2681	12.285	12.2992	12.8469	13.3238	13.4502	13.6334	14.8894	15.0002	14.8534	14.5822	14.1155	15.0499	14.0552	14.9209	12.0495	12.379	12.376	12.6598	12.7809	13.765	14.1036	14.0303	12.1165	12.4041	12.5983	12.6559	14.2343	14.8358
24882	IGKV2D-40	IG_V_gene	ENSG00000251039.2	8.56806	7.50919	8.22608	8.00746	8.53312	7.9332	8.14509	8.69583	6.5758	6.65997	6.32229	7.13791	7.80143	7.16369	6.62035	7.45462	7.32191	7.20646	6.73949	7.5623	8.10257	7.89657	8.02082	8.61636	10.9584	9.58581	9.30198	9.48894	10.8276	9.26287	8.42448	9.83283	7.7919	7.31849	7.36036	7.75692	8.93516	8.49539	8.20454	8.95359	8.26333	6.79937	6.5087	8.22317	9.79628	8.74395
17153	IGHV3-21	IG_V_gene	ENSG00000211947.2	13.3218	13.1422	12.6281	12.9373	13.5097	13.1356	12.833	12.9178	11.1762	10.8519	10.4317	11.0609	12.4845	11.7449	11.6395	12.2711	12.1746	11.8271	11.3786	11.77	13.2559	12.873	12.7751	13.2652	15.0671	14.4771	14.0209	14.2024	14.8535	13.9906	14.3211	14.5348	12.4012	11.8111	11.4976	11.9574	13.9184	13.2239	12.8195	13.2497	12.9035	11.8893	11.7859	12.5994	14.7735	14.1517
17082	IGLV3-22	IG_V_gene	ENSG00000211661.2	6.26172	5.379	5.0553	5.754	4.53878	4.69932	3.73717	5.54952	4.89654	5.31854	3.73717	5.22591	5.78668	5.73667	6.06393	5.7978	5.85696	4.51228	4.09912	5.02718	6.94942	4.81014	5.37292	5.6984	6.41807	4.36153	7.41408	6.35328	3.73717	6.28935	3.73717	5.18992	5.69795	4.73442	4.34717	5.34416	7.68261	5.40048	7.09996	5.586	4.90849	4.65392	3.73717	4.0568	7.16277	5.09923
18908	IGKV6D-21	IG_V_gene	ENSG00000225523.2	8.86334	8.2579	9.12707	9.20086	8.72195	7.97803	9.20912	9.6834	6.97608	7.16136	7.80025	7.72134	8.26538	8.43886	8.24834	8.25016	7.93093	7.93527	8.08062	8.258	8.81908	8.51939	8.70902	9.7057	12.1355	9.62807	10.7476	9.48142	9.98456	9.51458	9.46562	10.4003	7.9914	7.47695	9.29484	9.04324	9.13605	9.01182	10.4042	9.45222	7.72002	8.11529	8.89907	8.20397	10.1495	10.0696
17081	IGLV2-23	IG_V_gene	ENSG00000211660.3	13.0323	13.7005	13.4869	12.7944	13.3313	13.5874	13.541	13.3614	10.973	11.6911	11.1487	11.1663	12.2941	13.0593	12.4466	12.2911	11.6962	12.4663	12.3102	11.6473	13.142	13.5203	13.5804	13.276	15.0512	15.0174	14.5652	14.4971	14.8313	15.0239	13.7912	14.5086	12.373	12.595	12.5981	12.0625	13.7037	14.2083	14.4469	13.6829	12.8418	12.6966	13.44	12.2318	14.583	14.947
31001	IGHV2-70	IG_V_gene	ENSG00000274576.2	10.747	10.3477	11.4295	11.4833	11.2741	10.5288	11.5604	11.2559	8.70602	8.04897	9.22218	9.63609	10.0467	9.02545	10.0209	10.8355	9.45911	8.91492	10.0093	10.1585	10.6911	10.3863	11.2088	11.9832	12.499	11.661	12.8986	12.8737	12.0772	10.852	12.8353	12.1815	10.3234	8.8666	10.3754	10.9644	10.8556	10.2626	11.0946	11.5158	10.3426	8.89251	11.2988	10.9343	12.2268	10.8735
17083	IGLV3-21	IG_V_gene	ENSG00000211662.2	13.5391	14.337	14.658	13.5936	13.8212	14.089	14.8701	14.2856	11.4478	12.1006	12.4222	11.7225	12.7239	13.5855	13.6414	12.8913	12.2317	12.9151	13.4344	12.6769	13.5874	13.8979	14.6818	13.7858	15.2491	15.0455	15.9505	15.5355	14.9661	14.9716	15.7151	15.5284	12.8454	12.9679	13.6328	12.853	13.8684	14.1942	15.4769	14.1015	13.2668	13.0695	13.7387	13.1778	14.9895	15.2158
17152	IGHV3-20	IG_V_gene	ENSG00000211946.3	9.39189	9.29687	10.6732	8.17468	9.38468	8.70934	11.185	7.69639	7.61684	7.19553	8.58562	6.73934	8.68755	8.12372	9.59744	7.77952	7.8395	7.80736	9.44897	7.65396	8.93025	8.41702	10.059	8.40697	10.6141	10.6387	11.3795	9.34718	11.4868	9.95297	11.7131	11.5125	8.02362	7.93497	9.91851	7.29485	9.47833	9.30529	10.4441	8.75055	7.98163	7.02689	9.54184	6.67933	10.7464	9.82874
32632	IGHV1-69D	IG_V_gene	ENSG00000280411.1	13.4172	12.6008	11.5743	12.1015	13.6215	12.6357	11.8332	12.4557	11.3481	10.4375	9.26345	10.3421	12.5764	11.3523	10.1703	11.1804	12.0184	11.4055	9.909	10.6947	13.4161	12.4774	11.5411	12.2138	14.8716	14.0212	13.0483	14.2625	14.7563	13.5567	12.238	13.8322	12.5976	10.8989	11.072	11.4988	13.6987	12.5663	11.6447	12.3896	13.1973	11.4624	9.84221	11.6183	14.7014	13.4533
17156	IGHV2-26	IG_V_gene	ENSG00000211951.2	10.5561	10.5918	10.0797	10.3207	10.8683	10.5747	10.7291	10.6989	8.32346	8.42881	8.37879	8.82785	9.712	9.22188	9.01681	10.0637	9.68279	9.67764	8.89748	9.20053	10.5232	10.6456	10.0806	10.5721	12.0459	11.868	11.0638	12.3989	11.4611	11.1777	10.535	11.6828	9.03424	8.91588	8.85879	9.27813	11.2776	11.4587	10.2069	10.7787	10.5438	9.56996	8.55512	10.148	12.2757	11.7279
17167	IGHV5-51	IG_V_gene	ENSG00000211966.2	13.6594	14.3629	13.358	13.1098	14.0159	14.2146	13.546	13.6387	11.6723	12.0201	11.0051	11.5275	12.9193	12.8485	12.2526	12.9957	12.5329	12.9715	11.9743	12.2634	13.7928	14.2208	13.2853	13.6907	15.3327	15.5848	14.3904	14.7859	15.0588	15.2836	14.2281	14.6791	12.7872	13.0111	11.8579	12.5869	13.8091	14.5722	13.2222	13.9507	13.0321	13.0766	11.5537	12.653	15.0073	15.1881
17164	IGHV1-46	IG_V_gene	ENSG00000211962.2	11.8388	12.6512	11.9378	11.5171	11.9437	12.3338	11.9381	11.9632	9.82727	10.1001	9.67498	10.0384	10.6127	11.1846	11.0008	10.9817	10.5336	11.3129	10.6883	10.6184	11.3466	12.2375	11.9727	11.8969	13.2689	13.2544	12.8409	13.0661	12.6345	13.378	13.6644	13.5087	10.8903	11.02	10.4023	11.1986	11.7355	12.5786	11.9934	12.0848	11.3192	11.4927	11.0467	10.8755	12.998	13.2395
17148	IGHV3-13	IG_V_gene	ENSG00000211942.3	10.5269	9.89636	9.7169	9.791	10.7626	9.60509	10.349	9.94944	8.5451	7.89205	7.94716	8.21637	9.75729	8.13405	8.67381	8.97222	9.51469	8.65026	8.47268	9.10422	10.0889	9.73762	9.66342	10.427	12.1011	11.8562	10.6676	11.0786	12.0521	11.6215	10.7244	11.5214	9.20221	8.50893	9.15276	8.85729	10.4811	9.84952	9.69369	9.89157	9.74378	8.31806	8.62353	9.48619	11.5306	10.6805
17154	IGHV3-23	IG_V_gene	ENSG00000211949.3	14.3759	14.0574	14.4915	14.0039	14.6044	13.9438	14.6945	14.3092	12.4768	11.6761	12.3312	12.3921	13.7582	12.6006	13.5002	13.6711	13.3599	12.6285	13.1354	13.1711	14.4684	13.8076	14.4598	14.3823	15.9364	15.3563	15.6242	15.8	15.4743	14.9369	15.6625	15.278	13.5263	12.5969	13.2035	13.3525	14.8556	14.1526	14.755	15.3905	13.9721	12.5591	12.8483	13.539	15.7483	14.9604
17142	IGHV6-1	IG_V_gene	ENSG00000211933.2	11.5152	12.1484	10.6811	11.8445	11.7284	12.3471	11.2159	12.1865	9.5327	10.0803	9.33938	10.2664	10.6986	10.9663	10.2184	11.6595	10.0683	10.8778	10.1326	11.3684	11.5596	12.1969	11.0642	12.3526	12.4334	14.013	12.4841	13.7161	12.4368	13.7358	12.2389	13.0803	10.542	11.333	10.1976	11.1489	11.1753	12.5766	11.6033	12.5858	10.3396	10.7885	10.5808	11.4489	12.7455	13.3429
18267	IGLV9-49	IG_V_gene	ENSG00000223350.2	11.4211	9.81733	10.3152	9.65045	11.5346	10.3242	10.9214	9.65208	8.87675	8.44018	8.67249	8.12118	9.94514	9.83619	9.17052	8.86535	9.77917	9.08702	9.57885	9.13135	10.8127	10.0104	10.9193	8.92243	13.108	11.0127	12.4655	9.2022	12.9444	11.6543	10.2984	8.22357	9.74306	9.02197	9.78636	8.49853	10.8195	10.6032	10.3267	9.90489	10.8415	8.33996	9.29748	8.28539	12.1043	11.4493
23639	IGKV2D-29	IG_V_gene	ENSG00000243264.2	11.0696	10.8572	10.2833	11.5176	11.3848	11.3692	10.6466	11.588	8.8746	9.29285	7.98474	9.75451	10.2943	10.2586	9.49088	10.5332	9.83097	10.0248	8.99621	10.4823	10.9932	10.7077	10.5325	11.8746	12.3457	12.2488	12.2828	12.7392	12.7276	11.9768	11.9512	12.9603	10.3132	9.94587	9.93881	10.6978	11.2324	10.8786	10.6949	11.5198	10.5463	9.80706	10.8527	10.6556	12.0847	11.9142
17085	IGLV2-18	IG_V_gene	ENSG00000211664.3	9.88599	9.86696	10.5984	9.43416	10.2132	9.94173	10.3841	9.93278	7.61684	8.29746	8.48446	8.37854	8.92452	8.94575	9.21212	9.5586	8.52458	8.95562	8.78322	8.53073	10.0834	10.408	10.3337	9.98396	11.7744	11.011	11.6146	10.8871	11.6496	10.7497	10.9565	10.8352	8.91437	9.21861	9.69383	9.8033	10.244	10.8919	10.6212	10.2854	9.6528	9.13162	8.84542	8.91022	12.0709	11.4048
31448	IGHV4-4	IG_V_gene	ENSG00000276775.1	11.5386	12.9419	11.9753	12.2425	11.7696	12.8502	12.3111	12.4126	9.41205	10.6504	9.90746	10.3516	10.6242	11.2949	10.8599	11.7071	10.2233	11.351	10.6584	11.0256	11.387	12.4886	11.6558	12.6437	12.7538	13.6778	13.5451	13.764	12.658	13.6436	12.6459	12.8644	10.4863	11.2481	10.9443	11.4674	11.7073	12.7927	11.909	12.8125	11.0931	11.5498	10.3647	11.3105	12.3631	13.4896
17163	IGHV1-45	IG_V_gene	ENSG00000211961.3	5.60789	5.81927	5.86831	3.73717	5.28568	5.57129	5.73671	6.49633	4.93798	4.52559	4.54855	4.25298	4.952	5.40854	6.27073	4.71996	5.01713	5.57213	6.32448	5.90131	5.69549	5.76246	6.36988	5.82332	5.14585	6.97105	5.58777	3.73717	4.45591	5.55807	4.55752	3.73717	5.19168	5.04791	5.353	4.51627	6.41528	5.7051	7.46709	5.86204	5.05573	4.80574	6.57425	4.86317	5.87987	6.73372
18564	IGHV4-59	IG_V_gene	ENSG00000224373.3	13.2836	13.3086	14.162	13.2764	13.4634	13.318	14.4242	13.8519	11.1931	11.2215	11.9441	11.9361	12.3884	11.9185	13.1235	13.0719	12.0272	12.0884	12.8608	12.7102	13.3046	13.2792	14.0962	13.858	14.713	14.75	15.0677	15.0247	14.5087	14.4422	15.2223	14.9615	12.0458	11.6408	13.2612	12.8958	13.5919	13.6864	14.3843	14.27	12.827	12.8576	13.1746	13.2425	14.8179	14.554
17166	IGHV3-49	IG_V_gene	ENSG00000211965.4	12.2571	12.4437	11.2961	11.8856	12.4494	12.4777	11.5099	12.1904	10.2718	9.88847	9.27358	10.4122	11.6212	10.9828	10.1245	11.6718	10.891	11.0792	10.2025	10.8849	12.3541	12.2938	11.1792	12.3919	13.6578	13.8854	12.4767	13.1455	13.7909	13.9593	11.4138	13.4489	11.5631	10.434	9.92451	11.5655	12.4692	12.3775	11.3758	12.7904	12.0547	10.6795	9.1174	11.496	13.6749	13.0726
23131	IGKV1-8	IG_V_gene	ENSG00000240671.4	9.17407	9.25856	8.03655	9.06576	9.62172	9.57047	9.20912	8.24572	7.61167	7.98437	6.78423	7.26555	8.94425	8.80118	8.27717	8.4418	8.63182	8.23405	8.62555	7.35074	9.78371	9.30954	9.1926	9.56777	10.5071	9.70465	10.4276	10.4559	10.453	10.457	9.20541	8.91324	8.50953	8.10328	8.01728	8.37218	10.4073	9.74339	9.09257	9.11045	9.21758	8.22698	8.76513	8.13803	11.1342	10.4286
17165	IGHV3-48	IG_V_gene	ENSG00000211964.3	12.9865	13.9086	11.3012	12.865	13.1824	13.6959	11.2403	13.0992	11.0023	11.4509	9.28865	11.3239	12.2067	12.3596	10.2249	12.4702	11.7241	12.4175	9.77783	12.0021	12.9862	13.4885	11.3998	13.1897	14.6408	15.1418	12.2906	14.5099	14.0453	14.7586	12.1138	13.9672	12.2246	12.2668	10.1358	12.4728	13.5136	13.9332	11.6627	13.5183	12.3111	12.5014	9.17652	12.4176	14.3744	14.4494
17158	IGHV3-33	IG_V_gene	ENSG00000211955.2	12.2709	14.1387	12.9786	13.5214	12.786	14.0745	13.1334	13.7554	10.4796	11.6908	10.7696	11.8512	11.6661	12.7656	11.9685	12.8883	11.3148	12.6374	11.6221	12.485	12.5399	13.8418	12.825	13.9763	13.8992	15.1201	13.9734	15.1709	13.9806	15.0468	14.1927	14.691	11.704	12.5188	11.7684	12.7415	12.5683	13.9638	13.0906	14.0728	12.2391	12.9706	11.3988	13.3494	13.6281	14.9598
17157	IGHV4-28	IG_V_gene	ENSG00000211952.3	5.81665	7.86528	5.67291	6.66385	6.20742	8.37637	6.34421	6.82504	4.59816	5.81163	4.72466	6.16117	6.476	5.55045	5.21754	4.90271	6.18536	6.86812	5.04933	6.54086	7.04537	8.12881	6.27696	4.73363	7.03826	7.70368	7.52479	9.13986	8.02688	9.68701	7.7569	5.62046	5.19168	6.56639	5.32069	6.34084	7.14622	7.13991	5.62577	5.96434	6.92315	7.98228	4.35555	6.54091	8.08456	9.43176
29729	IGHV1OR15-1	IG_V_gene	ENSG00000270505.1	6.56878	6.64954	6.39574	5.44711	7.23991	6.42874	6.54395	5.94529	4.89654	4.83911	4.54855	4.62144	6.21759	6.62701	5.43414	4.64947	5.38678	5.72461	4.95759	4.66401	6.32067	6.49733	6.43992	5.55976	7.03826	6.58264	5.22384	5.20055	7.06026	6.64732	5.12334	5.45464	5.19168	5.25639	4.83267	4.58863	5.31528	5.61168	5.62577	4.8368	5.35365	4.65392	4.99417	4.37259	5.91087	5.80915
32714	AC135068.8	IG_V_gene	ENSG00000281179.1	6.56878	6.64954	6.39574	5.44711	7.23991	6.42874	6.54395	5.94529	4.89654	4.83911	4.54855	4.62144	6.21759	6.62701	5.43414	4.64947	5.38678	5.72461	4.95759	4.66401	6.32067	6.49733	6.43992	5.55976	7.03826	6.58264	5.22384	5.20055	7.06026	6.64732	5.12334	5.45464	5.19168	5.25639	4.83267	4.58863	5.31528	5.61168	5.62577	4.8368	5.35365	4.65392	4.99417	4.37259	5.91087	5.80915
17090	IGLV3-10	IG_V_gene	ENSG00000211669.3	12.0567	11.1029	9.63809	11.1426	12.2436	10.898	9.71682	11.851	9.89344	9.20904	7.23908	9.48815	10.9964	10.3966	8.878	10.5341	10.6741	9.84473	8.09408	10.3021	11.9138	10.8861	9.73821	11.3159	13.7621	12.1382	10.9944	12.6573	13.2533	12.4531	8.9188	13.3474	11.5852	10.1039	8.22645	10.5361	12.0478	11.3213	10.7474	12.0228	11.6305	9.5037	8.47994	11.5627	13.155	11.9345
17143	IGHV1-2	IG_V_gene	ENSG00000211934.3	13.2648	11.8554	12.9745	10.7598	13.3682	11.6076	13.0544	10.5803	11.0676	9.28815	10.7844	8.99318	12.2769	10.0729	11.7359	9.48464	11.9078	10.2223	11.7199	9.6059	13.2173	11.3518	12.8949	10.6113	14.6275	12.3045	14.3787	12.4082	14.4353	12.4063	13.9555	11.6928	12.3055	9.86839	11.9048	9.55383	13.1939	11.1828	13.0908	10.8792	12.7891	10.0184	11.9067	10.3453	14.464	12.2036
17168	IGHV3-53	IG_V_gene	ENSG00000211967.3	11.6042	12.1628	9.109	11.3815	11.7626	11.9941	8.86234	11.2574	9.34073	9.8368	6.58905	9.64854	10.7181	10.9172	7.61875	10.0931	10.496	10.7357	7.73003	10.3396	11.4161	12.1263	8.88478	11.4328	13.1886	13.2791	9.77275	13.1499	12.6611	13.0851	9.72174	12.227	10.3508	11.0693	8.06598	10.3139	12.0312	12.3634	8.72722	11.4471	11.0701	11.1117	7.10143	10.5969	12.9714	13.2492
17088	IGLV3-12	IG_V_gene	ENSG00000211667.3	7.03293	7.89896	7.197	6.78317	7.54092	8.18333	6.84662	6.85722	5.44472	6.2882	5.41668	6.06806	6.37543	7.77329	6.43716	6.52047	5.6669	6.94024	6.48637	5.37004	6.53683	8.06769	7.08436	6.67451	8.16705	8.94939	6.85745	6.21067	8.54771	9.60212	5.53808	7.00236	6.38388	6.92725	5.84427	6.32618	7.18196	9.42352	7.44291	7.30056	6.63152	6.78096	5.95291	5.08383	8.18456	9.81576
17171	IGHV3-66	IG_V_gene	ENSG00000211972.2	10.7751	10.337	11.299	10.127	11.2266	10.4261	11.3132	9.82857	8.73947	8.19378	8.8365	8.56753	9.973	8.45952	10.0752	9.76316	9.82979	8.89413	9.87049	9.22133	10.7828	10.0211	11.129	10.596	12.1133	10.7973	12.2912	11.4735	11.5645	11.1919	12.513	11.0008	9.72642	9.49542	10.1836	9.40909	10.9928	10.5009	11.2068	11.3587	10.8978	9.64966	9.97892	9.68133	12.2939	10.8428
17159	IGHV4-34	IG_V_gene	ENSG00000211956.2	12.3481	12.8201	12.0147	11.9417	12.3935	12.6245	12.2346	11.9795	10.1713	10.6082	9.91503	10.0917	11.4456	11.2031	11.0759	11.4261	11.0186	11.217	10.7963	10.9977	12.3063	12.5086	11.9838	12.1328	13.6607	13.5724	13.2652	12.9628	13.0369	13	12.3073	13.0149	11.4837	11.1608	11.06	11.3183	12.9287	12.5667	11.9931	12.195	11.79	10.9556	10.8325	12.0003	13.6932	13.6282
29734	IGHV3-30	IG_V_gene	ENSG00000270550.1	14.6139	14.3354	14.5731	14.9798	14.8612	14.2028	14.7163	15.2566	12.6035	12.0352	12.3771	13.5138	13.787	12.9504	13.4874	14.5781	13.3386	12.7493	13.1595	14.0801	14.6385	13.9742	14.4556	15.2917	16.0939	15.2487	15.7027	16.1362	15.9142	15.0878	15.8568	16.2339	13.8591	13.0711	13.7345	14.5289	14.848	14.4277	14.5713	15.641	14.3013	13.4998	13.8425	14.857	16.0278	15.2126
20918	IGHV3-43	IG_V_gene	ENSG00000232216.1	9.97396	7.58371	9.2895	8.46789	10.1636	6.87614	9.97509	9.02429	7.97556	5.20201	7.20392	7.64857	8.7393	5.97322	8.4674	8.68691	8.61541	5.98387	7.89821	8.30648	9.45079	5.89221	9.47691	9.39646	11.3963	8.43906	10.9158	9.11739	11.9093	7.40584	9.96495	10.4585	8.82333	5.51116	7.99916	8.17507	9.96893	6.443	9.34374	9.22273	9.56708	5.71473	8.84802	8.23583	10.8064	7.32642
17170	IGHV4-61	IG_V_gene	ENSG00000211970.3	12.2288	11.6709	7.55265	10.9943	12.1787	11.5861	7.59115	11.8455	10.0017	9.39412	5.59229	9.2228	11.3239	10.1523	7.02487	10.517	10.8601	10.1578	6.73949	10.4207	11.9166	11.5144	7.80411	11.6534	13.4749	12.9284	8.75506	12.4534	13.2246	12.8211	8.86496	13.4531	11.0818	10.4146	7.09463	10.5032	12.1941	11.8072	7.78779	11.3271	11.8187	10.3086	6.83083	10.6337	13.5573	12.9242
17173	IGHV2-70D	IG_V_gene	ENSG00000211974.3	10.0605	11.4078	7.23588	10.1159	10.641	11.4649	6.24281	10.5357	8.03844	9.0402	5.72517	8.81133	9.39486	9.69715	5.73323	9.97821	8.83443	9.77664	5.81831	8.91845	10.4021	11.2959	7.29417	10.8585	10.5606	13.0803	8.27683	11.3776	12.0179	12.6423	7.65447	11.9751	9.15322	9.70734	7.78828	9.0862	10.0527	11.0962	6.98694	10.9799	9.65399	9.9004	5.60666	9.11745	11.7056	12.0109
23314	IGKV2D-24	IG_V_gene	ENSG00000241566.1	5.86392	6.52351	5.81545	6.57822	6.00047	5.6687	6.45673	6.34399	4.80782	5.5896	4.6117	6.06806	5.41095	5.97322	4.99097	6.41315	5.54746	5.98387	5.44941	5.85216	6.52342	6.64658	5.48439	5.76239	6.8015	8.84971	6.55995	6.77739	6.90439	6.58689	6.43672	4.2396	4.60004	5.7215	5.5574	5.83343	5.8566	6.293	6.03594	6.91551	4.90849	5.51579	4.53155	7.02752	7.53043	7.41816
17092	IGLV4-3	IG_V_gene	ENSG00000211672.2	6.80843	6.025	6.8146	6.74452	8.04218	6.50575	5.10202	5.6313	5.51901	5.52151	5.52011	5.96795	7.52729	5.99704	6.11455	5.98575	6.784	6.31536	5.96915	6.2949	7.4675	7.19097	6.27696	6.76651	9.67326	6.06927	6.97428	6.81023	9.75556	6.91555	5.63415	5.62046	6.32454	5.19122	4.77883	5.7678	8.47732	5.17844	5.62577	6.19006	6.15498	6.00616	4.99417	5.60428	8.56438	7.36792
17172	IGHV1-69	IG_V_gene	ENSG00000211973.2	11.6635	12.0806	8.02555	11.4218	11.869	11.7224	9.03439	11.8812	9.32508	9.64409	6.62175	9.75451	10.5737	10.2992	7.56113	10.4207	10.2738	10.3714	6.17606	10.2535	11.3093	11.4972	8.29928	11.1771	12.853	12.6736	9.26619	12.8034	12.9435	12.6466	6.82895	12.1092	10.7429	10.4846	7.59028	10.7714	11.7329	11.9228	9.13446	11.3048	11.1719	10.0957	6.98221	11.7146	13.0329	12.3152
22906	IGKV2D-30	IG_V_gene	ENSG00000239571.1	7.35822	8.04145	7.02984	8.33731	7.42981	6.77701	7.0253	8.33309	6.79481	6.2882	6.22522	6.48036	6.717	7.01401	6.21041	7.49213	7.07031	6.89257	6.10448	7.75291	7.36018	7.46146	6.55454	7.91973	8.8718	8.03295	8.84275	9.54051	9.18112	8.39055	4.68035	5.97866	6.98671	7.0377	7.16995	6.78563	7.3483	7.4988	8.04965	8.96929	6.93111	8.02542	5.03869	7.21953	7.93458	9.04673
17065	IGLV5-52	IG_V_gene	ENSG00000211643.2	6.88731	6.83715	7.06272	5.41172	6.54545	7.12149	6.90003	6.27312	5.73853	6.00092	5.80659	5.94699	5.53047	6.94467	6.17921	5.41686	5.89564	6.50387	6.98322	4.80159	6.67629	7.53125	7.66786	5.44446	7.79697	8.03994	6.85745	7.50218	8.12641	8.03776	8.74089	5.45464	5.67334	6.40905	6.92108	6.23477	6.81076	7.58175	7.4368	6.40717	6.05386	6.7902	6.66112	6.01501	7.41122	8.42997
24615	IGKV1D-37	IG_V_gene	ENSG00000250036.1	7.27739	7.00261	6.36034	8.61954	6.96007	6.42874	6.54395	9.12555	5.67663	5.26177	5.82616	7.20741	6.56972	5.24722	5.9565	8.53778	7.37516	6.0526	6.38558	8.41897	7.41127	5.84186	5.61863	8.77388	9.08533	6.56303	8.81824	9.03757	7.09668	8.72043	5.72334	8.68581	5.56977	7.51834	6.2936	8.17108	7.13714	6.71215	6.19384	8.80842	7.80836	5.75497	7.74199	7.68109	9.34365	7.40825
17086	IGLV3-16	IG_V_gene	ENSG00000211665.3	6.59604	7.69349	5.81545	7.35087	6.54545	6.19936	6.54395	8.03245	5.61151	5.71551	4.82441	6.33008	6.34529	6.04343	6.29991	7.00207	6.69172	5.35997	6.02885	5.57342	5.72031	4.98525	7.0069	7.58733	6.92485	8.20442	5.52331	6.4407	7.9499	6.86585	5.58705	6.75956	6.07557	6.43445	4.93185	7.64603	8.29893	6.20365	7.81154	8.60234	7.73813	6.70478	3.73717	5.53938	6.1096	5.60298
21486	IGKV3OR2-268	IG_V_gene	ENSG00000233999.3	7.08149	7.84814	6.95	7.83037	7.25003	7.25936	6.88686	7.7139	6.96796	6.80082	6.97237	6.8085	7.13672	6.75472	6.94551	7.15078	7.07838	6.92847	7.23236	6.95375	7.34524	6.75542	7.42709	7.4659	5.0482	7.18933	7.52479	8.36575	7.04169	5.76402	4.21502	4.2396	5.8794	6.27443	6.30879	6.51837	6.43045	7.13204	7.16071	7.39127	6.19608	6.81755	8.59283	6.66038	6.99251	6.41056
19749	IGKV3D-7	IG_V_gene	ENSG00000228325.5	5.71656	5.43088	5.44136	5.64017	5.52481	6.40209	5.04767	6.27312	5.5428	5.47391	4.99667	6.3141	5.31268	5.7931	6.37025	6.38089	5.16628	5.39805	4.45553	5.16854	5.98587	5.76246	6.00043	6.25138	5.77803	5.67511	4.28309	5.01714	5.64833	4.99325	5.04923	7.14373	4.94053	5.04791	6.2936	5.95549	5.27876	5.81294	6.58041	5.89704	4.37539	5.69413	4.73474	4.51234	6.13571	5.56506
17055	IGKV2D-26	IG_V_gene	ENSG00000211623.2	5.54978	5.20781	6.0381	5.72649	5.78462	5.62094	4.92952	5.70804	5.25073	4.74699	5.10886	5.55482	5.44196	5.40854	5.07199	6.27927	5.01713	5.23757	5.53822	5.97172	5.64434	5.61802	5.44838	6.20758	4.81929	4.61352	4.28309	7.12849	5.21253	5.31032	3.73717	6.69167	5.03114	4.07547	5.02188	5.7221	5.54328	4.80244	4.83091	6.30929	5.63261	4.53435	4.35555	5.70545	5.34006	6.66812
17061	IGLV4-60	IG_V_gene	ENSG00000211639.2	4.10838	9.94137	9.81571	4.40037	4.30759	9.95521	9.65681	3.73717	4.30554	7.24855	7.39672	4.36726	4.45212	8.92809	8.49526	3.73717	3.73717	8.50105	8.56569	3.73717	4.79969	9.48505	9.53856	5.00785	4.28766	11.1145	10.327	3.73717	3.73717	11.0462	11.0599	3.73717	3.73717	7.82172	8.19496	4.08897	4.55515	9.52834	10.1625	4.06166	4.19029	7.74461	8.32416	4.57283	4.59542	10.6327
17063	IGLV11-55	IG_V_gene	ENSG00000211641.3	4.26072	3.73717	4.29081	3.73717	4.30759	4.42369	4.79504	3.73717	3.73717	3.73717	4.07204	3.73717	3.73717	4.51759	4.42219	3.73717	4.2178	4.12821	3.73717	3.73717	4.45423	4.40354	4.51896	4.15069	3.73717	4.49895	3.73717	3.73717	3.73717	4.5212	4.96942	3.73717	4.44512	3.73717	3.73717	3.73717	4.55515	4.41992	4.21264	3.73717	3.73717	4.20129	4.24335	3.73717	4.69334	4.16174
17064	IGLV10-54	IG_V_gene	ENSG00000211642.3	10.9594	11.3664	7.38158	7.51915	11.2361	11.5919	8.04309	7.55776	8.86814	9.31152	6.32229	6.54977	10.1753	10.8817	7.13216	6.75098	9.52935	10.0784	6.50019	6.38187	10.7507	11.2571	7.6095	7.4659	13.0755	13.5632	7.08217	7.4307	13.1093	13.3063	6.21877	7.81505	10.4145	10.2886	5.25321	6.58099	11.3993	11.6477	6.13289	6.85694	10.5603	10.8952	5.60666	5.44711	11.9948	12.5406
17067	IGLV1-50	IG_V_gene	ENSG00000211645.2	6.17281	5.78158	6.59088	3.73717	5.52481	5.51954	4.86468	4.17911	4.39208	5.13883	4.07204	3.73717	3.73717	5.84716	4.5013	3.73717	4.6857	5.8607	3.73717	4.27835	4.35973	7.31072	3.73717	3.73717	6.85214	6.1782	5.30623	3.73717	3.73717	7.1268	3.73717	3.73717	5.69795	5.318	3.73717	4.23348	4.47071	5.93146	5.00408	4.19511	4.86797	4.46639	4.09601	4.0568	5.12711	9.05623
17068	IGLV5-48	IG_V_gene	ENSG00000211647.1	4.82773	4.38627	3.73717	3.73717	4.92157	4.22488	3.73717	3.73717	4.30554	4.19611	3.73717	3.73717	4.85132	4.13093	3.73717	3.73717	4.32448	3.73717	3.73717	3.73717	4.61104	4.12416	3.73717	4.32001	4.94041	5.02846	3.73717	4.35579	4.248	3.73717	4.21502	4.2396	4.60004	4.62041	4.34717	4.43568	4.63092	4.08093	4.21264	4.06166	4.19029	3.73717	3.73717	4.0568	4.86073	4.16174
17075	IGLV5-37	IG_V_gene	ENSG00000211654.2	8.60475	10.1405	9.25704	4.66717	9.21809	10.065	9.58417	5.5065	6.99219	7.57294	7.12335	4.86757	7.64695	9.28106	8.45169	4.11477	7.69039	8.82364	8.58803	4.39808	8.37199	9.54222	9.41463	3.73717	9.22461	11.5694	10.4051	3.73717	9.54977	10.2446	8.08264	3.73717	7.83409	8.36463	7.6613	4.34355	8.40034	10.2301	9.65759	3.73717	8.60098	8.43019	8.39351	3.73717	10.0439	11.1414
17077	IGLV2-33	IG_V_gene	ENSG00000211656.3	3.73717	3.73717	3.73717	3.73717	3.73717	4.42369	3.73717	3.73717	3.73717	3.73717	3.73717	3.73717	3.73717	3.73717	4.08208	3.73717	4.2178	3.73717	3.73717	3.73717	3.73717	3.73717	3.73717	3.73717	4.28766	3.73717	3.73717	3.73717	4.248	4.19352	4.21502	4.2396	4.0938	3.73717	3.73717	3.73717	3.73717	3.73717	3.73717	3.73717	3.73717	3.73717	3.73717	3.73717	3.73717	3.73717
17078	IGLV3-32	IG_V_gene	ENSG00000211657.3	3.73717	3.73717	3.73717	3.73717	3.73717	3.73717	3.73717	4.17911	3.73717	3.73717	3.73717	3.73717	3.73717	3.73717	3.73717	3.73717	3.73717	3.73717	3.73717	3.73717	3.73717	3.73717	3.73717	3.73717	3.73717	3.73717	3.73717	3.73717	3.73717	3.73717	3.73717	3.73717	3.73717	3.73717	3.73717	3.73717	3.73717	3.73717	3.73717	3.73717	3.73717	3.73717	3.73717	3.73717	3.73717	3.73717
17150	IGHV3-16	IG_V_gene	ENSG00000211944.2	3.73717	3.73717	3.73717	3.73717	3.73717	3.73717	3.73717	4.17911	3.73717	3.73717	3.73717	3.73717	3.73717	3.73717	3.73717	3.73717	3.73717	3.73717	3.73717	3.73717	4.24679	3.73717	3.73717	3.73717	3.73717	3.73717	3.73717	3.73717	3.73717	3.73717	3.73717	3.73717	3.73717	3.73717	3.73717	3.73717	3.73717	4.22218	3.73717	3.73717	3.73717	3.73717	3.73717	3.73717	3.73717	3.73717
17160	IGHV3-35	IG_V_gene	ENSG00000211957.2	3.73717	3.73717	4.29081	3.73717	3.73717	4.22488	5.15373	3.73717	4.06673	3.73717	3.73717	3.73717	4.09738	3.73717	3.73717	4.4861	4.2178	4.28851	3.73717	3.73717	3.73717	4.67154	3.73717	3.73717	3.73717	3.73717	3.73717	3.73717	3.73717	3.73717	3.73717	3.73717	4.24025	3.73717	4.23645	4.08897	4.37411	4.08093	3.73717	3.73717	4.291	3.73717	3.73717	3.73717	3.73717	3.73717
17161	IGHV3-38	IG_V_gene	ENSG00000211958.2	3.73717	3.73717	3.73717	3.73717	3.73717	3.73717	3.73717	3.73717	3.73717	3.73717	3.73717	3.73717	4.09738	3.73717	3.73717	3.73717	3.73717	3.73717	3.73717	3.73717	3.73717	3.73717	3.73717	4.15069	3.73717	4.49895	3.73717	3.73717	3.73717	3.73717	3.73717	3.73717	3.73717	3.73717	3.73717	3.73717	3.73717	3.73717	3.73717	3.73717	3.73717	3.73717	3.73717	4.28856	3.73717	3.73717
17162	IGHV4-39	IG_V_gene	ENSG00000211959.2	13.0365	3.73717	13.8211	12.7797	13.1932	3.73717	14.0064	13.0878	10.8819	3.73717	11.731	11.0919	12.146	3.73717	12.721	12.209	11.777	3.73717	12.5487	11.5697	12.9223	3.73717	13.815	13.029	14.2024	3.73717	14.8222	13.9974	14.0476	3.73717	14.9122	14.2227	11.9651	3.73717	12.7136	11.8153	13.3915	4.22218	13.8853	13.1389	12.7078	4.06606	12.6717	13.008	14.3863	3.73717
17176	IGHV7-81	IG_V_gene	ENSG00000211979.2	3.73717	3.73717	4.51547	3.73717	3.73717	4.42369	3.73717	3.73717	3.73717	3.73717	3.73717	3.73717	3.73717	3.73717	3.73717	3.73717	4.07781	3.73717	3.73717	3.73717	4.61104	3.73717	3.73717	3.73717	3.73717	3.73717	3.73717	3.73717	4.45591	3.73717	3.73717	3.73717	3.73717	4.07547	3.73717	4.23348	4.10689	4.08093	4.21264	4.19511	3.73717	3.73717	3.73717	3.73717	3.73717	4.16174
20637	IGKV1OR2-108	IG_V_gene	ENSG00000231292.6	4.98717	6.80158	4.51547	4.28024	4.63063	4.42369	3.73717	3.73717	4.20223	4.06237	3.73717	4.9199	4.79664	4.13093	4.08208	3.73717	4.6857	3.73717	3.73717	4.73554	3.73717	6.03258	3.73717	6.99852	3.73717	6.60197	4.28309	4.492	3.73717	4.74145	7.96791	3.73717	4.52676	4.21451	4.09109	5.312	4.47071	4.22218	4.21264	4.06166	4.19029	4.20129	4.24335	4.57283	4.59542	6.56354
20690	IGHV4-31	IG_V_gene	ENSG00000231475.3	9.87239	5.32473	9.83939	10.3228	10.0431	5.40891	9.66635	10.7767	8.22562	4.52559	7.82811	8.86033	9.14723	5.05874	9.0422	9.91781	8.8415	4.82092	8.88723	9.55945	9.92018	5.45456	9.6882	10.4848	10.2977	6.27898	10.5554	11.493	10.1374	5.46504	9.87253	11.531	9.40936	4.62041	8.55865	9.54769	10.6408	5.79208	9.76209	11.412	9.17847	4.93567	9.35161	9.85523	11.2373	5.95881
22966	IGKV1-37	IG_V_gene	ENSG00000239862.1	6.54098	6.52351	5.0553	7.34234	6.09642	4.80816	5.33932	8.14626	5.96005	4.88193	5.38936	6.06806	4.99872	6.06603	5.64132	7.04328	6.34421	4.9976	5.44941	7.33375	6.76961	4.81014	6.47365	7.866	7.83485	6.09734	7.27603	7.95147	6.92484	8.08868	7.33445	7.99263	5.19168	6.17159	4.97787	6.39795	5.45085	5.77089	5.64859	7.54128	6.54013	3.73717	6.61214	6.6508	8.11656	6.09316
23515	IGKV1D-43	IG_V_gene	ENSG00000242580.1	5.79236	4.92772	4.75787	6.20902	5.69337	5.802	5.25035	6.87303	5.79757	4.79423	4.47944	5.8136	5.3791	4.29233	4.57234	5.60726	5.87644	5.19364	4.61261	5.77476	5.317	5.55523	5.06096	6.39445	6.66623	5.3716	5.38311	6.13331	5.59491	5.41569	4.40993	6.54509	4.35178	4.07547	4.6601	5.52063	4.82352	5.31054	5.18589	4.92042	4.90849	4.20129	4.24335	5.39817	4.78096	5.09923
23605	IGKV3-7	IG_V_gene	ENSG00000243063.1	4.63443	3.73717	4.29081	4.66717	4.53878	4.22488	4.63676	4.88082	4.39208	3.73717	4.2097	4.54644	3.73717	4.13093	4.2238	5.00752	4.2178	4.60126	4.53831	4.39808	4.35973	4.59253	4.41625	4.44863	5.14585	4.95883	4.50475	4.87376	4.74364	3.73717	4.55752	3.73717	4.35178	4.07547	3.73717	4.23348	4.55515	4.5696	5.62577	4.95966	4.90849	4.39077	4.53155	3.73717	4.93426	4.46738
27044	IGHV3OR15-7	IG_V_gene	ENSG00000259490.2	3.73717	3.73717	4.12984	3.73717	3.73717	3.73717	3.73717	4.17911	3.73717	3.73717	3.73717	3.73717	3.73717	4.13093	3.73717	3.73717	3.73717	3.73717	3.73717	3.73717	3.73717	3.73717	4.29332	3.73717	3.73717	4.49895	4.50475	3.73717	3.73717	3.73717	3.73717	3.73717	3.73717	3.73717	3.73717	3.73717	3.73717	4.08093	4.21264	4.06166	3.73717	3.73717	3.73717	3.73717	3.73717	3.73717
29720	IGHV3OR16-9	IG_V_gene	ENSG00000270472.2	4.10838	3.73717	3.73717	3.73717	3.73717	3.73717	4.14467	3.73717	3.73717	3.73717	3.73717	3.73717	3.73717	4.13093	4.08208	3.73717	3.73717	3.73717	3.73717	3.73717	3.73717	3.73717	3.73717	3.73717	3.73717	3.73717	3.73717	3.73717	3.73717	3.73717	4.55752	3.73717	3.73717	3.73717	3.73717	3.73717	3.73717	3.73717	3.73717	3.73717	3.73717	3.73717	3.73717	3.73717	3.73717	3.73717
29888	IGHV3OR16-8	IG_V_gene	ENSG00000271130.1	3.73717	3.73717	3.73717	3.73717	3.73717	3.73717	3.73717	3.73717	3.73717	3.73717	3.73717	3.73717	3.73717	3.73717	3.73717	3.73717	3.73717	3.73717	3.73717	3.73717	3.73717	3.73717	3.73717	3.73717	3.73717	3.73717	3.73717	3.73717	3.73717	3.73717	3.73717	3.73717	3.73717	3.73717	3.73717	3.73717	3.73717	3.73717	3.73717	3.73717	3.73717	3.73717	3.73717	3.73717	3.73717	3.73717
29903	IGHV3OR16-13	IG_V_gene	ENSG00000271178.1	3.73717	3.73717	3.73717	3.73717	3.73717	3.73717	3.73717	4.17911	3.73717	4.06237	3.73717	3.73717	3.73717	4.13093	3.73717	3.73717	3.73717	3.73717	3.73717	3.73717	3.73717	3.73717	3.73717	4.15069	3.73717	3.73717	4.50475	3.73717	3.73717	3.73717	3.73717	3.73717	3.73717	3.73717	3.73717	4.08897	3.73717	3.73717	3.73717	3.73717	3.73717	3.73717	3.73717	3.73717	3.73717	3.73717
31406	IGKV1D-13	IG_V_gene	ENSG00000276566.1	7.68039	6.95498	6.92633	11.9525	7.46493	8.00427	7.084	12.2477	6.40384	5.65413	4.99667	10.2704	6.39026	6.89647	5.89931	11.3392	7.14905	6.45497	5.53822	10.8408	6.83573	7.86096	7.26603	12.2311	10.9165	8.81353	9.40842	14.3989	7.83681	8.4529	5.43382	13.6495	6.57348	6.09301	4.52088	10.8476	6.72802	7.94574	6.46324	12.7504	5.7888	7.90455	5.08137	11.9226	8.76326	8.84968
31740	AC135068.2	IG_V_gene	ENSG00000278263.2	3.73717	3.73717	3.73717	3.73717	3.73717	3.73717	4.54432	3.73717	3.73717	3.73717	3.73717	3.73717	4.09738	3.73717	3.73717	3.73717	3.73717	3.73717	3.73717	3.73717	4.09846	3.73717	4.13163	4.15069	3.73717	4.36153	3.73717	3.73717	3.73717	4.5212	5.8464	4.2396	3.73717	4.07547	3.73717	3.73717	3.73717	3.73717	4.07413	3.73717	3.73717	4.06606	3.73717	3.73717	4.48311	3.73717
31860	IGKV1D-12	IG_V_gene	ENSG00000278857.1	4.98717	4.5289	4.82527	7.46523	4.71291	4.80816	4.43841	7.48815	4.30554	3.73717	3.73717	6.3141	4.35789	4.41505	4.5013	7.16948	4.56221	4.28851	3.73717	6.43152	4.90631	4.40354	4.41625	8.79913	6.1567	4.95883	4.67194	8.9675	6.04919	5.64455	5.19266	8.95185	3.73717	4.62041	4.34717	7.72455	4.55515	4.49878	3.73717	8.6855	4.291	4.3044	3.73717	7.17391	3.73717	5.20885
32777	IGHV1-69-2	IG_V_gene	ENSG00000281990.1	7.01302	7.74073	3.73717	7.2172	7.43867	7.47563	3.73717	8.02547	5.67663	6.07871	3.73717	6.34587	6.77405	6.6994	3.73717	6.8707	5.85696	6.31536	3.73717	5.60424	6.9789	7.46146	3.73717	6.524	8.63536	8.96046	3.73717	9.19608	6.92484	9.40714	3.73717	5.71983	6.63535	6.91838	3.73717	7.46822	8.81326	7.95464	3.73717	6.68439	6.9625	7.18849	3.73717	4.77679	8.13543	8.86056
32825	IGHV3-64D	IG_V_gene	ENSG00000282639.1	4.10838	9.16847	8.03655	8.68139	3.73717	8.78684	7.88819	8.71329	3.73717	6.76462	6.12065	6.61587	3.73717	7.793	6.59728	8.60408	3.73717	7.69474	7.01211	7.9211	3.73717	8.63963	8.29005	8.92898	3.73717	10.7566	9.12846	10.154	3.73717	9.35175	8.00164	10.3739	3.73717	7.42813	6.86152	7.58718	3.73717	8.96424	7.876	9.66949	3.73717	7.33981	5.91177	7.86379	3.73717	9.93373
32826	IGHV5-10-1	IG_V_gene	ENSG00000282651.2	3.73717	12.5699	11.258	11.9667	3.73717	12.2369	11.5913	12.5206	3.73717	10.1936	8.85687	10.2644	3.73717	10.8954	10.363	11.6575	3.73717	11.1466	10.4162	11.2207	3.73717	12.1971	11.2373	12.1956	3.73717	13.3782	12.5686	14.1433	3.73717	13.6131	12.3589	13.6138	3.73717	11.1241	9.63209	11.1789	3.73717	12.6163	11.3574	12.5348	5.02088	11.0646	10.9172	11.5165	4.17101	13.397
25350	IGLV1-62	IG_V_pseudogene	ENSG00000253823.1	3.73717	4.19807	4.12984	4.28024	4.78792	4.69932	4.63676	4.17911	4.30554	4.06237	4.31463	4.10287	4.24528	4.60714	4.33179	4.11477	4.41381	3.73717	3.73717	4.12096	4.09846	4.40354	4.51896	4.64971	3.73717	4.61352	4.28309	4.70457	4.74364	4.5212	5.43382	4.2396	4.0938	4.21451	3.73717	4.23348	4.37411	3.73717	4.5535	4.38214	3.73717	3.73717	3.73717	4.0568	4.17101	4.16174
25120	IGHV3-65	IG_V_pseudogene	ENSG00000253209.1	3.73717	4.38627	4.60479	3.73717	3.73717	4.22488	4.43841	4.35977	3.73717	4.06237	3.73717	4.46285	4.24528	3.73717	4.08208	4.26968	3.73717	4.28851	3.73717	4.39808	3.73717	4.40354	3.73717	4.44863	3.73717	4.18037	4.67194	3.73717	3.73717	4.74145	5.48708	5.76674	4.0938	3.73717	3.73717	4.08897	3.73717	4.32981	4.21264	5.16795	3.73717	4.3044	4.09601	4.37259	3.73717	4.46738
25239	IGHV3-52	IG_V_pseudogene	ENSG00000253545.1	4.37666	4.75116	4.88807	4.92486	4.92157	5.40891	4.99032	4.17911	3.73717	4.06237	4.07204	4.10287	4.73843	4.41505	4.80588	4.26968	4.07781	4.12821	4.36087	3.73717	4.45423	5.17965	4.76237	4.73363	5.23541	4.49895	4.8106	4.94805	3.73717	5.60207	3.73717	3.73717	4.35178	3.73717	4.09109	4.51627	4.76395	5.1428	4.92134	3.73717	4.291	4.53435	4.09601	3.73717	4.78096	5.09923
25535	IGHV4-55	IG_V_pseudogene	ENSG00000254395.1	5.16689	5.379	4.4132	4.58851	4.78792	5.51954	4.92952	4.79974	4.20223	4.29809	4.54855	4.36726	4.85132	4.7606	4.5013	4.57222	4.62637	4.82092	4.45553	4.66401	4.95546	5.34465	4.95223	5.00785	5.31834	5.95064	5.30623	5.35777	5.7488	5.83787	5.19266	5.62046	4.66695	4.4869	4.34717	4.97082	5.07579	5.24643	5.08059	5.25869	4.86797	4.39077	4.67254	4.57283	5.18429	6.11847
32821	IGHV3-69-1	IG_V_pseudogene	ENSG00000282600.2	5.57918	5.07708	4.12984	5.41172	5.24058	4.90534	4.54432	5.5065	4.76003	4.58706	3.73717	4.25298	5.27798	4.82817	4.2238	5.14703	5.16628	4.41042	4.24772	4.92092	5.67017	5.08692	4.29332	5.55976	6.45164	5.02846	4.67194	5.25541	6.15959	5.0646	4.96942	5.32985	4.98685	3.73717	4.43983	4.43568	5.70962	4.74996	4.5535	5.10299	4.63268	4.20129	4.35555	5.0155	6.25919	5.20885
16014	IGKV7-3	IG_V_pseudogene	ENSG00000197794.2	4.10838	3.73717	4.12984	4.66717	4.43357	4.42369	3.73717	4.71066	4.20223	4.06237	3.73717	4.25298	4.45212	4.95017	4.57234	4.4861	4.56221	4.12821	4.90836	3.73717	4.09846	4.28285	4.51896	4.15069	4.94041	4.71336	4.93084	5.01714	4.248	4.63892	3.73717	3.73717	3.73717	3.73717	4.09109	4.34355	4.87946	4.08093	4.48399	4.642	4.291	4.06606	5.12239	4.28856	4.48311	4.83765
25346	IGLV1-41	IG_V_pseudogene	ENSG00000253818.1	4.70383	4.19807	4.60479	4.58851	5.32908	4.42369	4.31158	4.35977	4.46785	4.19611	4.07204	4.36726	4.45212	4.68741	4.08208	3.73717	4.56221	4.41042	4.24772	4.39808	5.24635	4.28285	4.51896	4.64971	4.28766	4.49895	4.28309	4.35579	4.74364	4.99325	4.21502	3.73717	3.73717	4.21451	3.73717	4.23348	4.37411	4.6343	4.48399	4.06166	4.51574	4.20129	4.44944	4.0568	4.78096	4.90981
17175	IGHV5-78	IG_V_pseudogene	ENSG00000211978.2	5.39105	5.52833	5.00259	4.66717	5.59501	5.22059	5.33932	5.54952	4.46785	4.83911	4.6117	4.62144	5.04338	5.33069	4.90287	4.4861	4.6857	4.94219	4.24772	4.80159	5.24635	5.41905	4.76237	4.73363	5.3957	5.32121	4.8106	4.94805	5.13432	4.5212	5.31954	4.93903	4.98685	4.73442	4.43983	4.87698	5.24104	4.6343	4.96357	4.8368	4.57647	4.8943	4.44944	4.37259	4.69334	5.15542
25129	IGLV2-5	IG_V_pseudogene	ENSG00000253234.1	5.42453	5.07708	5.28578	5.1732	5.09307	4.69932	5.04767	5.54952	4.46785	4.64394	4.47944	4.62144	5.20522	5.05874	4.85563	5.41686	4.97625	4.88348	4.68043	4.80159	5.08998	5.34465	4.95223	5.0659	4.67959	5.71297	5.03788	5.35777	5.48058	5.60207	5.31954	4.44421	4.24025	4.32048	4.97787	4.97082	4.93229	4.80244	4.96357	4.95966	4.82564	4.46639	4.24335	4.37259	5.00265	5.35539
25131	IGLVI-70	IG_V_pseudogene	ENSG00000253239.1	5.90953	6.20304	5.9191	6.28398	5.897	6.23024	5.82623	6.00584	5.6976	5.34591	5.41668	5.43401	5.34636	6.64179	5.37626	5.4837	5.49625	5.83461	5.17341	5.57342	5.90323	6.31205	5.3333	6.48821	4.67959	6.2041	6.18045	7.26426	5.97016	5.87327	4.55752	4.93903	6.00056	5.6998	5.28745	5.24483	4.98241	5.83346	5.62577	5.54109	5.15386	5.46684	5.20003	4.86317	6.05579	6.7176
9555	IGKV1OR-2	IG_V_pseudogene	ENSG00000156755.10	3.73717	4.19807	3.73717	3.73717	3.73717	3.73717	3.73717	3.73717	3.73717	3.73717	3.73717	3.73717	3.73717	3.73717	3.73717	3.73717	3.73717	3.73717	3.73717	3.73717	3.73717	3.73717	3.73717	3.73717	3.73717	4.49895	4.50475	3.73717	3.73717	4.19352	3.73717	3.73717	3.73717	3.73717	3.73717	3.73717	3.73717	3.73717	3.73717	3.73717	3.73717	3.73717	3.73717	3.73717	3.73717	3.73717
16746	IGKV1OR-3	IG_V_pseudogene	ENSG00000204776.6	3.73717	3.73717	3.73717	3.73717	3.73717	3.73717	3.73717	3.73717	4.20223	3.73717	3.73717	3.73717	3.73717	3.73717	3.73717	3.73717	3.73717	3.73717	4.09912	3.73717	3.73717	3.73717	3.73717	3.73717	3.73717	3.73717	3.73717	3.73717	3.73717	3.73717	3.73717	3.73717	4.0938	3.73717	3.73717	3.73717	3.73717	3.73717	3.73717	3.73717	3.73717	3.73717	3.73717	3.73717	3.73717	3.73717
18636	IGKV1D-27	IG_V_pseudogene	ENSG00000224607.4	3.73717	3.73717	3.73717	3.73717	4.14182	4.42369	3.73717	4.17911	3.73717	3.73717	3.73717	3.73717	3.73717	3.73717	3.73717	3.73717	3.73717	3.73717	3.73717	3.73717	4.09846	3.73717	4.13163	4.15069	3.73717	3.73717	4.28309	4.35579	3.73717	3.73717	4.21502	3.73717	3.73717	4.07547	3.73717	3.73717	3.73717	3.73717	3.73717	4.19511	3.73717	3.73717	3.73717	3.73717	3.73717	3.73717
18867	IGKV1OR9-2	IG_V_pseudogene	ENSG00000225380.4	3.73717	3.73717	4.29081	3.73717	3.73717	3.73717	3.73717	3.73717	4.20223	3.73717	3.73717	4.36726	3.73717	3.73717	3.73717	3.73717	4.07781	3.73717	3.73717	3.73717	3.73717	4.12416	3.73717	3.73717	3.73717	3.73717	3.73717	3.73717	3.73717	3.73717	3.73717	3.73717	3.73717	3.73717	3.73717	3.73717	3.73717	3.73717	3.73717	3.73717	3.73717	3.73717	4.09601	3.73717	3.73717	3.73717
19972	IGHV3-47	IG_V_pseudogene	ENSG00000229092.2	3.73717	3.73717	3.73717	3.73717	3.73717	4.42369	3.73717	4.17911	3.73717	3.73717	3.73717	3.73717	3.73717	3.73717	3.73717	3.73717	3.73717	3.73717	3.73717	3.73717	3.73717	3.73717	4.29332	3.73717	3.73717	3.73717	3.73717	4.17626	3.73717	4.37991	3.73717	3.73717	3.73717	4.07547	3.73717	3.73717	3.73717	3.73717	3.73717	4.38214	3.73717	3.73717	3.73717	3.73717	3.73717	3.73717
21075	IGKV1D-35	IG_V_pseudogene	ENSG00000232747.2	3.73717	3.73717	3.73717	3.73717	3.73717	3.73717	3.73717	3.73717	3.73717	3.73717	4.07204	3.73717	3.73717	3.73717	3.73717	3.73717	3.73717	3.73717	3.73717	3.73717	3.73717	3.73717	3.73717	3.73717	3.73717	3.73717	3.73717	3.73717	3.73717	3.73717	3.73717	3.73717	3.73717	3.73717	3.73717	3.73717	3.73717	3.73717	3.73717	3.73717	3.73717	3.73717	3.73717	3.73717	3.73717	3.73717
21859	IGKV1OR2-1	IG_V_pseudogene	ENSG00000235235.6	4.47362	3.73717	3.73717	3.73717	3.73717	3.73717	3.73717	3.73717	3.73717	3.73717	4.07204	3.73717	3.73717	3.73717	3.73717	3.73717	3.73717	3.73717	3.73717	3.73717	4.24679	4.12416	3.73717	4.15069	3.73717	3.73717	3.73717	3.73717	3.73717	3.73717	3.73717	3.73717	3.73717	3.73717	3.73717	3.73717	3.73717	3.73717	3.73717	4.38214	3.73717	3.73717	3.73717	3.73717	3.73717	3.73717
22583	IGKV1OR10-1	IG_V_pseudogene	ENSG00000237592.2	3.73717	3.73717	3.73717	3.73717	3.73717	3.73717	3.73717	3.73717	3.73717	3.73717	3.73717	3.73717	3.73717	3.73717	3.73717	3.73717	3.73717	3.73717	3.73717	3.73717	3.73717	3.73717	3.73717	3.73717	3.73717	3.73717	3.73717	4.35579	3.73717	3.73717	3.73717	3.73717	3.73717	3.73717	3.73717	3.73717	3.73717	3.73717	3.73717	3.73717	3.73717	3.73717	3.73717	4.0568	4.17101	3.73717
23706	IGLVIVOR22-2	IG_V_pseudogene	ENSG00000243519.1	3.73717	4.19807	3.73717	3.73717	3.73717	3.73717	3.73717	3.73717	3.73717	3.73717	3.73717	4.36726	4.24528	3.73717	3.73717	3.73717	3.73717	3.73717	3.73717	3.73717	3.73717	3.73717	4.29332	3.73717	3.73717	3.73717	3.73717	3.73717	3.73717	3.73717	3.73717	3.73717	3.73717	3.73717	3.73717	3.73717	4.25862	3.73717	3.73717	3.73717	4.05823	3.73717	3.73717	3.73717	3.73717	4.33547
25091	IGLV2-34	IG_V_pseudogene	ENSG00000253120.1	3.73717	4.19807	3.73717	3.73717	4.43357	3.73717	3.73717	3.73717	3.73717	3.73717	3.73717	3.73717	3.73717	3.73717	3.73717	3.73717	3.73717	3.73717	3.73717	3.73717	3.73717	3.73717	4.13163	4.15069	3.73717	3.73717	3.73717	3.73717	3.73717	3.73717	3.73717	3.73717	3.73717	3.73717	3.73717	3.73717	3.73717	3.73717	3.73717	3.73717	3.73717	3.73717	3.73717	3.73717	3.73717	3.73717
25094	IGLVI-56	IG_V_pseudogene	ENSG00000253126.1	3.73717	4.19807	4.4132	3.73717	4.14182	3.73717	4.54432	3.73717	3.73717	4.06237	4.07204	3.73717	3.73717	3.73717	4.2238	3.73717	3.73717	3.73717	4.36087	3.73717	4.09846	4.28285	3.73717	4.15069	4.28766	4.36153	3.73717	4.492	3.73717	3.73717	3.73717	3.73717	3.73717	3.73717	3.73717	3.73717	3.73717	3.73717	3.73717	3.73717	3.73717	4.06606	4.24335	4.28856	4.48311	3.73717
25096	IGHV7-56	IG_V_pseudogene	ENSG00000253131.1	3.73717	3.73717	3.73717	3.73717	3.73717	3.73717	3.73717	3.73717	3.73717	3.73717	3.73717	3.73717	3.73717	3.73717	3.73717	3.73717	3.73717	3.73717	3.73717	3.73717	3.73717	3.73717	3.73717	3.73717	3.73717	3.73717	3.73717	3.73717	3.73717	3.73717	3.73717	3.73717	3.73717	3.73717	3.73717	3.73717	3.73717	3.73717	4.07413	4.06166	3.73717	3.73717	3.73717	3.73717	3.73717	3.73717
25103	IGKV3-31	IG_V_pseudogene	ENSG00000253158.1	3.73717	3.73717	3.73717	3.73717	3.73717	3.73717	3.73717	4.17911	3.73717	3.73717	3.73717	3.73717	3.73717	3.73717	3.73717	3.73717	3.73717	3.73717	3.73717	3.73717	3.73717	3.73717	3.73717	3.73717	4.5111	3.73717	3.73717	3.73717	3.73717	3.73717	3.73717	3.73717	3.73717	3.73717	3.73717	3.73717	3.73717	3.73717	3.73717	3.73717	3.73717	3.73717	3.73717	3.73717	3.73717	3.73717
25132	IGHV3-36	IG_V_pseudogene	ENSG00000253240.1	3.73717	3.73717	3.73717	3.73717	3.73717	3.73717	3.73717	3.73717	3.73717	3.73717	3.73717	3.73717	3.73717	3.73717	3.73717	3.73717	3.73717	3.73717	3.73717	3.73717	3.73717	3.73717	4.13163	3.73717	3.73717	3.73717	3.73717	3.73717	3.73717	3.73717	3.73717	3.73717	3.73717	3.73717	3.73717	3.73717	3.73717	4.08093	3.73717	3.73717	3.73717	3.73717	3.73717	3.73717	3.73717	3.73717
25133	IGHV3-76	IG_V_pseudogene	ENSG00000253247.1	3.73717	3.73717	3.73717	3.73717	3.73717	3.73717	3.73717	3.73717	3.73717	3.73717	3.73717	3.73717	3.73717	3.73717	3.73717	3.73717	3.73717	3.73717	3.73717	3.73717	3.73717	4.12416	3.73717	3.73717	3.73717	3.73717	3.73717	3.73717	3.73717	3.73717	3.73717	3.73717	3.73717	3.73717	3.73717	3.73717	3.73717	3.73717	3.73717	3.73717	3.73717	3.73717	3.73717	3.73717	3.73717	3.73717
25139	IGKV2-14	IG_V_pseudogene	ENSG00000253265.1	3.73717	3.73717	3.73717	3.73717	3.73717	3.73717	3.73717	3.73717	3.73717	3.73717	3.73717	4.36726	3.73717	3.73717	3.73717	3.73717	3.73717	3.73717	3.73717	3.73717	3.73717	3.73717	3.73717	3.73717	3.73717	3.73717	3.73717	3.73717	3.73717	3.73717	3.73717	3.73717	4.0938	3.73717	3.73717	3.73717	3.73717	3.73717	3.73717	4.695	3.73717	3.73717	3.73717	3.73717	3.73717	3.73717
25142	IGHV1-67	IG_V_pseudogene	ENSG00000253274.1	3.73717	3.73717	3.73717	3.73717	3.73717	3.73717	3.73717	3.73717	4.20223	3.73717	3.73717	3.73717	4.09738	3.73717	3.73717	3.73717	3.73717	4.12821	3.73717	3.73717	3.73717	3.73717	4.13163	3.73717	3.73717	3.73717	3.73717	3.73717	4.45591	3.73717	3.73717	4.72755	3.73717	3.73717	3.73717	3.73717	3.73717	3.73717	4.21264	4.06166	4.291	4.06606	3.73717	3.73717	4.34845	3.73717
25144	IGKV2-10	IG_V_pseudogene	ENSG00000253278.1	3.73717	3.73717	3.73717	3.73717	3.73717	3.73717	3.73717	3.73717	3.73717	3.73717	3.73717	3.73717	3.73717	3.73717	3.73717	3.73717	3.73717	3.73717	3.73717	3.73717	3.73717	3.73717	3.73717	4.32001	3.73717	3.73717	3.73717	3.73717	3.73717	3.73717	3.73717	3.73717	3.73717	3.73717	3.73717	3.73717	3.73717	3.73717	3.73717	3.73717	3.73717	3.73717	3.73717	3.73717	3.73717	3.73717
25166	IGHV7-34-1	IG_V_pseudogene	ENSG00000253325.1	3.73717	3.73717	3.73717	4.1223	3.73717	3.73717	3.73717	3.73717	3.73717	3.73717	3.73717	3.73717	4.09738	3.73717	3.73717	3.73717	3.73717	4.12821	3.73717	3.73717	3.73717	3.73717	3.73717	3.73717	3.73717	4.36153	3.73717	3.73717	3.73717	3.73717	3.73717	3.73717	3.73717	3.73717	3.73717	3.73717	3.73717	3.73717	3.73717	3.73717	3.73717	4.06606	3.73717	4.0568	3.73717	4.16174
25174	IGLV3-29	IG_V_pseudogene	ENSG00000253338.1	3.73717	3.73717	3.73717	3.73717	3.73717	3.73717	3.73717	3.73717	3.73717	3.73717	3.73717	3.73717	3.73717	3.73717	3.73717	3.73717	3.73717	3.73717	3.73717	3.73717	3.73717	3.73717	3.73717	3.73717	3.73717	3.73717	3.73717	3.73717	3.73717	3.73717	3.73717	3.73717	3.73717	3.73717	3.73717	3.73717	3.73717	3.73717	3.73717	3.73717	3.73717	4.06606	3.73717	3.73717	3.73717	3.73717
25201	IGKV2-4	IG_V_pseudogene	ENSG00000253435.1	3.73717	3.73717	3.73717	3.73717	3.73717	3.73717	4.14467	3.73717	4.20223	3.73717	3.73717	4.25298	3.73717	3.73717	3.73717	3.73717	3.73717	3.73717	3.73717	3.73717	3.73717	3.73717	4.13163	3.73717	3.73717	3.73717	3.73717	3.73717	3.73717	3.73717	3.73717	3.73717	4.0938	3.73717	3.73717	3.73717	3.73717	3.73717	3.73717	3.73717	3.73717	3.73717	3.73717	4.37259	3.73717	3.73717
25204	IGHV3-25	IG_V_pseudogene	ENSG00000253441.1	3.73717	3.73717	3.73717	3.73717	3.73717	3.73717	3.73717	3.73717	3.73717	3.73717	3.73717	3.73717	3.73717	3.73717	3.73717	3.73717	3.73717	3.73717	3.73717	3.73717	3.73717	3.73717	3.73717	3.73717	3.73717	4.18037	3.73717	4.17626	3.73717	4.37991	3.73717	3.73717	3.73717	3.73717	3.73717	3.73717	3.73717	3.73717	3.73717	3.73717	3.73717	3.73717	3.73717	3.73717	3.73717	3.73717
25205	IGLV3-6	IG_V_pseudogene	ENSG00000253448.1	3.73717	3.73717	4.12984	4.40037	3.73717	4.42369	4.43841	4.35977	3.73717	3.73717	3.73717	4.10287	3.73717	4.60714	3.73717	3.73717	3.73717	4.12821	3.73717	4.12096	4.53687	3.73717	3.73717	3.73717	3.73717	4.18037	3.73717	4.60557	3.73717	4.19352	3.73717	3.73717	3.73717	3.73717	3.73717	3.73717	3.73717	4.08093	3.73717	4.06166	3.73717	3.73717	3.73717	4.28856	3.73717	4.46738
25211	IGHVIV-44-1	IG_V_pseudogene	ENSG00000253465.1	3.73717	3.73717	3.73717	3.73717	3.73717	3.73717	3.73717	3.73717	3.73717	3.73717	3.73717	3.73717	3.73717	3.73717	3.73717	4.11477	3.73717	3.73717	3.73717	3.73717	3.73717	3.73717	3.73717	3.73717	3.73717	3.73717	3.73717	3.73717	3.73717	3.73717	3.73717	4.83932	3.73717	3.73717	3.73717	3.73717	3.73717	3.73717	3.73717	3.73717	3.73717	3.73717	3.73717	3.73717	3.73717	3.73717
25219	IGHVII-30-1	IG_V_pseudogene	ENSG00000253491.2	3.73717	3.73717	3.73717	3.73717	3.73717	3.73717	3.73717	3.73717	3.73717	3.73717	3.73717	3.73717	3.73717	3.73717	3.73717	3.73717	3.73717	3.73717	3.73717	3.73717	3.73717	3.73717	3.73717	3.73717	3.73717	3.73717	3.73717	4.60557	3.73717	3.73717	3.73717	3.73717	3.73717	3.73717	4.09109	3.73717	3.73717	3.73717	3.73717	3.73717	3.73717	3.73717	3.73717	3.73717	3.73717	3.73717
25222	IGKV1-13	IG_V_pseudogene	ENSG00000253497.1	4.26072	3.73717	3.73717	4.1223	3.73717	4.69932	4.63676	4.35977	3.73717	4.06237	4.07204	3.73717	3.73717	3.73717	3.73717	3.73717	3.73717	3.73717	3.73717	3.73717	3.73717	4.12416	3.73717	4.32001	3.73717	4.36153	3.73717	4.492	4.95821	3.73717	5.12334	3.73717	4.0938	3.73717	3.73717	4.43568	4.37411	3.73717	4.3182	4.5239	3.73717	3.73717	3.73717	4.28856	3.73717	4.33547
25255	IGHV3-30-2	IG_V_pseudogene	ENSG00000253587.2	3.73717	3.73717	3.73717	3.73717	3.73717	3.73717	3.73717	3.73717	3.73717	3.73717	3.73717	3.73717	3.73717	3.73717	3.73717	3.73717	3.73717	3.73717	3.73717	3.73717	3.73717	3.73717	3.73717	3.73717	3.73717	3.73717	3.73717	3.73717	3.73717	3.73717	3.73717	3.73717	4.0938	3.73717	3.73717	3.73717	3.73717	3.73717	3.73717	3.73717	3.73717	3.73717	3.73717	3.73717	3.73717	3.73717
25256	IGLV3-13	IG_V_pseudogene	ENSG00000253590.1	3.73717	3.73717	3.73717	3.73717	3.73717	3.73717	3.73717	3.73717	3.73717	3.73717	3.73717	3.73717	3.73717	3.73717	3.73717	3.73717	4.07781	3.73717	3.73717	3.73717	3.73717	3.73717	3.73717	3.73717	3.73717	3.73717	3.73717	3.73717	3.73717	3.73717	3.73717	3.73717	3.73717	3.73717	3.73717	3.73717	3.73717	3.73717	3.73717	3.73717	3.73717	3.73717	3.73717	3.73717	3.73717	3.73717
25270	IGLV7-35	IG_V_pseudogene	ENSG00000253631.1	3.73717	4.84363	3.73717	3.73717	4.63063	3.73717	4.14467	4.17911	4.06673	3.73717	3.73717	3.73717	3.73717	3.73717	3.73717	3.73717	3.73717	3.73717	3.73717	3.73717	3.73717	3.73717	4.51896	3.73717	4.5111	4.36153	3.73717	4.17626	3.73717	3.73717	3.73717	3.73717	4.0938	4.07547	3.73717	3.73717	4.25862	3.73717	4.07413	3.73717	3.73717	3.73717	3.73717	3.73717	3.73717	4.46738
25296	IGKV2OR22-4	IG_V_pseudogene	ENSG00000253691.2	3.73717	3.73717	3.73717	3.73717	3.73717	3.73717	3.73717	3.73717	3.73717	3.73717	3.73717	3.73717	3.73717	3.73717	3.73717	3.73717	3.73717	3.73717	3.73717	3.73717	3.73717	3.73717	3.73717	3.73717	3.73717	3.73717	3.73717	3.73717	3.73717	3.73717	3.73717	3.73717	3.73717	3.73717	3.73717	3.73717	3.73717	3.73717	3.73717	3.73717	3.73717	3.73717	3.73717	3.73717	3.73717	3.73717
25300	IGHV1-68	IG_V_pseudogene	ENSG00000253703.2	3.73717	3.73717	3.73717	3.73717	3.73717	3.73717	3.73717	3.73717	3.73717	3.73717	3.73717	3.73717	3.73717	4.29233	3.73717	3.73717	3.73717	3.73717	3.73717	3.73717	3.73717	3.73717	3.73717	3.73717	3.73717	3.73717	3.73717	3.73717	3.73717	3.73717	3.73717	3.73717	3.73717	3.73717	3.73717	3.73717	3.73717	3.73717	3.73717	3.73717	3.73717	3.73717	3.73717	3.73717	3.73717	3.73717
25303	IGHV1-14	IG_V_pseudogene	ENSG00000253709.1	3.73717	4.19807	3.73717	3.73717	3.73717	3.73717	4.14467	3.73717	4.06673	3.73717	3.73717	4.25298	3.73717	3.73717	4.33179	3.73717	3.73717	3.73717	3.73717	3.73717	4.09846	4.28285	4.41625	3.73717	3.73717	3.73717	3.73717	3.73717	3.73717	3.73717	4.21502	5.18992	3.73717	3.73717	3.73717	3.73717	4.37411	3.73717	3.73717	3.73717	3.73717	3.73717	3.73717	3.73717	3.73717	4.46738
25323	IGHVII-62-1	IG_V_pseudogene	ENSG00000253747.1	3.73717	3.73717	3.73717	3.73717	3.73717	3.73717	3.73717	3.73717	3.73717	3.73717	3.73717	3.73717	3.73717	3.73717	3.73717	3.73717	3.73717	3.73717	3.73717	3.73717	3.73717	3.73717	3.73717	3.73717	3.73717	3.73717	3.73717	3.73717	3.73717	3.73717	3.73717	3.73717	3.73717	3.73717	3.73717	3.73717	3.73717	3.73717	3.73717	3.73717	3.73717	4.06606	3.73717	3.73717	3.73717	3.73717
25324	IGLVI-63	IG_V_pseudogene	ENSG00000253752.1	4.37666	3.73717	3.73717	3.73717	3.73717	3.73717	3.73717	3.73717	3.73717	3.73717	3.73717	3.73717	3.73717	3.73717	3.73717	4.11477	3.73717	3.73717	3.73717	3.73717	4.09846	4.12416	4.13163	3.73717	3.73717	4.49895	3.73717	3.73717	4.248	3.73717	3.73717	3.73717	3.73717	3.73717	3.73717	4.08897	3.73717	4.08093	3.73717	3.73717	4.05823	3.73717	3.73717	4.18828	3.73717	3.73717
25334	IGHVIII-2-1	IG_V_pseudogene	ENSG00000253780.1	3.73717	3.73717	3.73717	3.73717	3.73717	3.73717	3.73717	3.73717	3.73717	4.19611	3.73717	3.73717	3.73717	3.73717	3.73717	3.73717	3.73717	3.73717	3.73717	3.73717	3.73717	3.73717	3.73717	4.15069	3.73717	3.73717	3.73717	3.73717	3.73717	3.73717	3.73717	3.73717	3.73717	3.73717	3.73717	3.73717	3.73717	3.73717	3.73717	3.73717	3.73717	3.73717	3.73717	3.73717	3.73717	3.73717
25337	IGLV3-15	IG_V_pseudogene	ENSG00000253786.1	3.73717	3.73717	3.73717	3.73717	3.73717	3.73717	3.73717	3.73717	3.73717	3.73717	3.73717	3.73717	3.73717	3.73717	3.73717	3.73717	3.73717	3.73717	3.73717	3.73717	3.73717	3.73717	3.73717	3.73717	3.73717	3.73717	3.73717	3.73717	3.73717	3.73717	3.73717	3.73717	3.73717	3.73717	3.73717	3.73717	3.73717	3.73717	3.73717	3.73717	3.73717	3.73717	3.73717	3.73717	3.73717	3.73717
25349	IGLV3-24	IG_V_pseudogene	ENSG00000253822.1	3.73717	3.73717	3.73717	3.73717	3.73717	3.73717	3.73717	3.73717	3.73717	3.73717	3.73717	3.73717	3.73717	3.73717	3.73717	4.11477	3.73717	3.73717	3.73717	3.73717	3.73717	3.73717	3.73717	3.73717	3.73717	3.73717	3.73717	3.73717	3.73717	3.73717	3.73717	3.73717	3.73717	3.73717	3.73717	3.73717	3.73717	3.73717	3.73717	3.73717	3.73717	3.73717	3.73717	3.73717	4.17101	3.73717
25367	IGHVIII-47-1	IG_V_pseudogene	ENSG00000253862.1	3.73717	3.73717	4.68486	3.73717	3.73717	3.73717	3.73717	3.73717	3.73717	3.73717	3.73717	3.73717	3.73717	3.73717	3.73717	3.73717	3.73717	3.73717	3.73717	3.73717	3.73717	3.73717	3.73717	3.73717	3.73717	3.73717	3.73717	3.73717	3.73717	3.73717	3.73717	3.73717	3.73717	3.73717	3.73717	3.73717	3.73717	3.73717	3.73717	3.73717	3.73717	3.73717	3.73717	3.73717	3.73717	3.73717
25370	IGKV1-32	IG_V_pseudogene	ENSG00000253870.1	3.73717	3.73717	3.73717	3.73717	3.73717	3.73717	3.73717	3.73717	3.73717	3.73717	3.73717	3.73717	3.73717	3.73717	3.73717	3.73717	3.73717	3.73717	3.73717	3.73717	3.73717	3.73717	4.13163	3.73717	3.73717	3.73717	3.73717	3.73717	3.73717	3.73717	3.73717	3.73717	3.73717	3.73717	3.73717	3.73717	3.73717	3.73717	3.73717	3.73717	3.73717	3.73717	3.73717	3.73717	4.17101	3.73717
25372	IGLVIV-66-1	IG_V_pseudogene	ENSG00000253874.1	3.73717	3.73717	3.73717	3.73717	3.73717	3.73717	3.73717	3.73717	3.73717	3.73717	3.73717	3.73717	3.73717	3.73717	3.73717	3.73717	3.73717	3.73717	3.73717	3.73717	3.73717	3.73717	3.73717	3.73717	3.73717	4.49895	3.73717	3.73717	3.73717	3.73717	3.73717	3.73717	3.73717	3.73717	3.73717	3.73717	3.73717	3.73717	3.73717	3.73717	3.73717	3.73717	3.73717	3.73717	3.73717	4.16174
25377	IGHV3-19	IG_V_pseudogene	ENSG00000253883.1	3.73717	3.73717	3.73717	3.73717	3.73717	3.73717	3.73717	3.73717	3.73717	3.73717	3.73717	3.73717	3.73717	3.73717	3.73717	3.73717	3.73717	3.73717	3.73717	3.73717	3.73717	3.73717	3.73717	3.73717	3.73717	3.73717	4.67194	3.73717	3.73717	3.73717	3.73717	3.73717	3.73717	3.73717	3.73717	3.73717	3.73717	3.73717	3.73717	3.73717	3.73717	3.73717	3.73717	3.73717	3.73717	3.73717
25383	IGKV2D-10	IG_V_pseudogene	ENSG00000253906.1	4.10838	3.73717	3.73717	3.73717	3.73717	3.73717	3.73717	3.73717	3.73717	3.73717	3.73717	3.73717	3.73717	3.73717	3.73717	3.73717	3.73717	3.73717	3.73717	3.73717	3.73717	3.73717	3.73717	3.73717	3.73717	3.73717	3.73717	3.73717	3.73717	3.73717	3.73717	3.73717	3.73717	3.73717	3.73717	3.73717	3.73717	3.73717	3.73717	3.73717	3.73717	3.73717	3.73717	3.73717	3.73717	3.73717
25394	IGHV3-63	IG_V_pseudogene	ENSG00000253936.1	3.73717	3.73717	3.73717	3.73717	3.73717	3.73717	4.31158	3.73717	3.73717	3.73717	3.73717	3.73717	3.73717	3.73717	3.73717	3.73717	3.73717	3.73717	3.73717	3.73717	3.73717	3.73717	3.73717	3.73717	3.73717	3.73717	3.73717	3.73717	3.73717	3.73717	3.73717	3.73717	3.73717	3.73717	3.73717	3.73717	3.73717	3.73717	3.73717	3.73717	3.73717	3.73717	3.73717	3.73717	3.73717	3.73717
25403	IGHV3-22	IG_V_pseudogene	ENSG00000253957.1	4.37666	4.19807	3.73717	3.73717	4.30759	3.73717	4.71957	4.17911	4.20223	4.38354	3.73717	3.73717	4.24528	4.29233	4.08208	4.57222	4.07781	4.12821	4.24772	3.73717	4.24679	3.73717	4.41625	4.8101	3.73717	3.73717	3.73717	3.73717	4.85706	4.19352	3.73717	5.32985	3.73717	4.32048	4.23645	4.08897	4.25862	4.22218	4.21264	4.06166	3.73717	4.46639	4.24335	3.73717	4.69334	4.83765
25415	IGHVIII-38-1	IG_V_pseudogene	ENSG00000253989.2	4.10838	4.19807	3.73717	4.1223	4.30759	3.73717	4.14467	3.73717	4.20223	3.73717	3.73717	4.10287	3.73717	4.41505	3.73717	3.73717	4.2178	3.73717	4.09912	3.73717	3.73717	3.73717	4.13163	3.73717	4.5111	4.95883	3.73717	3.73717	3.73717	3.73717	3.73717	3.73717	3.73717	3.73717	3.73717	4.08897	3.73717	4.22218	4.21264	4.06166	4.19029	3.73717	4.73474	3.73717	3.73717	3.73717
25416	IGKV2-29	IG_V_pseudogene	ENSG00000253998.3	6.68744	6.25751	6.18862	7.83643	6.68775	5.6687	5.9367	8.01845	5.94296	5.47391	5.66049	7.39758	6.25066	6.04343	5.79805	7.80354	6.42364	5.83461	5.67329	7.35917	6.10088	6.0102	5.68066	8.30984	5.88343	6.4174	4.8106	7.83794	6.52857	5.87327	5.58705	7.27226	5.29832	5.25639	5.32069	6.96414	6.39993	6.14062	8.10827	7.52537	6.12686	6.0699	5.03869	6.68871	6.25919	6.52685
25417	IGKV3D-31	IG_V_pseudogene	ENSG00000253999.1	3.73717	4.19807	3.73717	3.73717	3.73717	3.73717	3.73717	3.73717	3.73717	3.73717	3.73717	3.73717	3.73717	3.73717	3.73717	3.73717	3.73717	3.73717	3.73717	3.73717	3.73717	3.73717	3.73717	3.73717	3.73717	3.73717	3.73717	3.73717	3.73717	3.73717	3.73717	3.73717	3.73717	3.73717	3.73717	3.73717	3.73717	3.73717	3.73717	3.73717	3.73717	3.73717	3.73717	3.73717	3.73717	3.73717
25421	IGKV2D-38	IG_V_pseudogene	ENSG00000254009.1	3.73717	3.73717	3.73717	3.73717	3.73717	4.42369	3.73717	3.73717	3.73717	3.73717	3.73717	3.73717	3.73717	3.73717	3.73717	3.73717	3.73717	3.73717	3.73717	3.73717	3.73717	3.73717	3.73717	3.73717	3.73717	3.73717	3.73717	3.73717	3.73717	3.73717	3.73717	3.73717	3.73717	3.73717	3.73717	3.73717	3.73717	3.73717	3.73717	3.73717	3.73717	3.73717	3.73717	3.73717	3.73717	3.73717
25430	IGHV1-17	IG_V_pseudogene	ENSG00000254046.1	4.55839	4.5289	4.94699	4.58851	4.14182	4.57415	4.71957	4.49682	4.39208	4.45836	4.40251	4.36726	4.24528	3.73717	5.03227	4.4861	4.6857	4.41042	4.45553	4.66401	4.35973	4.59253	4.83004	3.73717	4.67959	5.09367	4.67194	4.492	4.74364	4.83311	4.78723	5.26205	4.60004	4.40922	4.52088	4.51627	4.25862	4.49878	4.4066	4.58524	5.08946	4.20129	4.09601	4.0568	4.17101	4.46738
25432	IGHVIII-67-4	IG_V_pseudogene	ENSG00000254052.1	3.73717	3.73717	3.73717	3.73717	3.73717	3.73717	3.73717	3.73717	3.73717	3.73717	3.73717	3.73717	3.73717	3.73717	3.73717	3.73717	3.73717	3.73717	3.73717	3.73717	3.73717	3.73717	3.73717	3.73717	3.73717	3.73717	3.73717	3.73717	3.73717	3.73717	3.73717	3.73717	3.73717	3.73717	3.73717	3.73717	3.73717	3.73717	3.73717	3.73717	4.05823	3.73717	3.73717	3.73717	3.73717	3.73717
25434	IGHV3-71	IG_V_pseudogene	ENSG00000254056.1	4.10838	4.19807	4.29081	4.40037	4.63063	4.57415	3.73717	4.35977	3.73717	3.73717	3.73717	4.10287	4.09738	4.29233	3.73717	4.4861	3.73717	3.73717	3.73717	4.12096	4.35973	4.40354	3.73717	3.73717	4.5111	3.73717	3.73717	4.492	4.61306	3.73717	3.73717	3.73717	3.73717	3.73717	4.09109	4.23348	4.25862	4.08093	4.4066	4.38214	4.19029	4.39077	3.73717	4.18828	4.48311	3.73717
25446	IGKV2-26	IG_V_pseudogene	ENSG00000254098.1	4.82773	4.75116	4.82527	5.88336	4.78792	5.07478	4.79504	5.91394	4.59816	4.19611	4.6117	4.86757	4.90297	4.41505	4.85563	5.10254	4.49199	4.12821	4.09912	5.37004	5.35076	5.26515	5.11133	5.12091	5.46829	4.18037	4.50475	5.90199	5.21253	4.37991	3.73717	5.3939	4.52676	4.32048	4.72152	5.09697	4.55515	4.22218	4.3182	5.36938	4.57647	4.46639	4.9476	4.37259	5.06673	4.83765
25462	IGKV2-18	IG_V_pseudogene	ENSG00000254157.1	4.88386	5.20781	4.68486	5.8585	4.63063	4.80816	4.79504	5.31708	4.53593	4.29809	4.31463	5.40181	4.35789	4.29233	4.42219	5.60726	5.05644	4.68102	4.61261	5.50936	4.95546	4.40354	4.29332	5.76239	5.14585	4.18037	4.67194	5.40575	4.248	3.73717	5.43382	4.59894	5.45666	4.07547	4.09109	4.77281	4.47071	4.22218	4.78217	5.6712	4.73455	4.46639	4.60525	5.05023	4.86073	5.25982
25467	IGHV1-12	IG_V_pseudogene	ENSG00000254174.1	3.73717	3.73717	3.73717	3.73717	3.73717	3.73717	3.73717	3.73717	3.73717	3.73717	3.73717	3.73717	3.73717	3.73717	3.73717	3.73717	3.73717	3.73717	3.73717	3.73717	3.73717	3.73717	3.73717	3.73717	3.73717	3.73717	3.73717	3.73717	3.73717	3.73717	3.73717	3.73717	3.73717	3.73717	3.73717	3.73717	3.73717	4.08093	3.73717	3.73717	3.73717	3.73717	3.73717	3.73717	3.73717	3.73717
25468	IGHV3-75	IG_V_pseudogene	ENSG00000254176.1	3.73717	3.73717	3.73717	3.73717	3.73717	3.73717	3.73717	3.73717	3.73717	3.73717	3.73717	3.73717	3.73717	3.73717	3.73717	3.73717	3.73717	3.73717	3.73717	3.73717	3.73717	3.73717	3.73717	3.73717	3.73717	3.73717	3.73717	3.73717	3.73717	3.73717	3.73717	3.73717	4.0938	3.73717	3.73717	3.73717	3.73717	3.73717	3.73717	3.73717	3.73717	3.73717	3.73717	3.73717	3.73717	3.73717
25482	IGHVIII-11-1	IG_V_pseudogene	ENSG00000254215.1	3.73717	3.73717	3.73717	3.73717	4.14182	3.73717	4.14467	3.73717	3.73717	3.73717	3.73717	3.73717	3.73717	3.73717	3.73717	3.73717	3.73717	3.73717	3.73717	3.73717	3.73717	4.12416	3.73717	3.73717	3.73717	3.73717	3.73717	3.73717	3.73717	4.19352	3.73717	3.73717	4.24025	4.07547	4.72152	4.08897	3.73717	3.73717	3.73717	3.73717	4.05823	4.3044	3.73717	4.37259	4.48311	4.33547
25483	IGKV2D-18	IG_V_pseudogene	ENSG00000254220.1	4.47362	3.73717	3.73717	4.28024	3.73717	3.73717	3.73717	3.73717	3.73717	3.73717	3.73717	3.73717	3.73717	3.73717	3.73717	3.73717	3.73717	3.73717	3.73717	3.73717	3.73717	4.28285	4.29332	3.73717	3.73717	3.73717	3.73717	3.73717	3.73717	3.73717	3.73717	3.73717	3.73717	3.73717	3.73717	4.34355	3.73717	3.73717	3.73717	3.73717	3.73717	4.06606	3.73717	3.73717	3.73717	3.73717
25487	IGHV3-42	IG_V_pseudogene	ENSG00000254228.2	3.73717	3.73717	3.73717	3.73717	3.73717	3.73717	3.73717	3.73717	3.73717	3.73717	3.73717	3.73717	3.73717	3.73717	3.73717	3.73717	3.73717	3.73717	3.73717	3.73717	3.73717	3.73717	3.73717	3.73717	3.73717	3.73717	3.73717	3.73717	3.73717	3.73717	3.73717	4.2396	3.73717	3.73717	3.73717	3.73717	3.73717	3.73717	3.73717	3.73717	3.73717	3.73717	3.73717	3.73717	3.73717	3.73717
25507	IGHV3-32	IG_V_pseudogene	ENSG00000254289.2	3.73717	3.73717	3.73717	3.73717	3.73717	3.73717	3.73717	3.73717	3.73717	3.73717	3.73717	3.73717	3.73717	3.73717	3.73717	3.73717	3.73717	3.73717	3.73717	3.73717	3.73717	3.73717	3.73717	3.73717	3.73717	3.73717	3.73717	4.17626	3.73717	3.73717	3.73717	3.73717	3.73717	3.73717	3.73717	4.08897	3.73717	3.73717	3.73717	3.73717	3.73717	3.73717	3.73717	3.73717	3.73717	3.73717
25517	IGHVII-60-1	IG_V_pseudogene	ENSG00000254329.1	3.73717	3.73717	3.73717	3.73717	3.73717	3.73717	4.14467	3.73717	3.73717	3.73717	3.73717	3.73717	3.73717	4.13093	3.73717	3.73717	3.73717	3.73717	3.73717	3.73717	4.24679	3.73717	4.13163	3.73717	3.73717	3.73717	4.28309	3.73717	3.73717	3.73717	4.40993	3.73717	3.73717	3.73717	4.34717	4.08897	3.73717	3.73717	3.73717	3.73717	3.73717	4.06606	4.24335	3.73717	3.73717	3.73717
26968	IGHV1OR15-2	IG_V_pseudogene	ENSG00000259337.4	3.73717	3.73717	3.73717	3.73717	3.73717	3.73717	3.73717	3.73717	3.73717	3.73717	3.73717	3.73717	3.73717	3.73717	3.73717	3.73717	3.73717	3.73717	3.73717	3.73717	3.73717	3.73717	3.73717	3.73717	3.73717	3.73717	3.73717	3.73717	3.73717	3.73717	3.73717	3.73717	3.73717	3.73717	3.73717	3.73717	3.73717	3.73717	3.73717	3.73717	3.73717	3.73717	3.73717	4.0568	3.73717	3.73717
29693	IGHV1OR15-4	IG_V_pseudogene	ENSG00000270356.1	3.73717	3.73717	3.73717	3.73717	3.73717	3.73717	3.73717	3.73717	3.73717	3.73717	3.73717	3.73717	3.73717	3.73717	3.73717	3.73717	4.07781	3.73717	3.73717	3.73717	3.73717	3.73717	3.73717	3.73717	3.73717	3.73717	3.73717	3.73717	3.73717	3.73717	3.73717	3.73717	3.73717	3.73717	3.73717	3.73717	3.73717	3.73717	3.73717	3.73717	4.05823	3.73717	3.73717	3.73717	3.73717	3.73717
29721	IGHV3-29	IG_V_pseudogene	ENSG00000270474.2	3.73717	3.73717	3.73717	3.73717	3.73717	3.73717	3.73717	3.73717	3.73717	3.73717	3.73717	3.73717	3.73717	3.73717	3.73717	3.73717	3.73717	3.73717	3.73717	3.73717	3.73717	3.73717	3.73717	3.73717	3.73717	3.73717	3.73717	4.70457	3.73717	3.73717	3.73717	3.73717	4.0938	3.73717	3.73717	3.73717	3.73717	3.73717	3.73717	4.06166	3.73717	4.06606	3.73717	4.37259	4.34845	3.73717
29784	IGKV2OR2-1	IG_V_pseudogene	ENSG00000270748.1	3.73717	3.73717	3.73717	3.73717	3.73717	3.73717	3.73717	3.73717	3.73717	3.73717	3.73717	3.73717	4.24528	3.73717	3.73717	3.73717	3.73717	3.73717	3.73717	3.73717	3.73717	3.73717	3.73717	3.73717	3.73717	3.73717	3.73717	3.73717	3.73717	3.73717	3.73717	3.73717	3.73717	3.73717	3.73717	3.73717	4.10689	3.73717	3.73717	3.73717	3.73717	3.73717	3.73717	3.73717	3.73717	3.73717
29892	IGLVIVOR22-1	IG_V_pseudogene	ENSG00000271138.1	3.73717	3.73717	3.73717	3.73717	3.73717	3.73717	3.73717	3.73717	3.73717	4.06237	3.73717	3.73717	3.73717	3.73717	3.73717	3.73717	3.73717	3.73717	3.73717	4.12096	3.73717	3.73717	3.73717	3.73717	3.73717	3.73717	3.73717	3.73717	3.73717	3.73717	3.73717	3.73717	3.73717	4.32048	4.09109	4.08897	3.73717	4.08093	4.07413	4.06166	3.73717	4.06606	4.09601	4.0568	3.73717	3.73717
29920	IGHV1OR15-3	IG_V_pseudogene	ENSG00000271288.1	3.73717	3.73717	3.73717	3.73717	3.73717	3.73717	3.73717	4.35977	4.06673	3.73717	3.73717	3.73717	3.73717	3.73717	3.73717	3.73717	4.07781	3.73717	3.73717	3.73717	3.73717	3.73717	3.73717	3.73717	3.73717	3.73717	3.73717	3.73717	3.73717	3.73717	3.73717	3.73717	3.73717	3.73717	3.73717	3.73717	3.73717	3.73717	3.73717	3.73717	3.73717	3.73717	3.73717	3.73717	3.73717	3.73717
30003	IGHV3OR16-7	IG_V_pseudogene	ENSG00000271620.1	3.73717	3.73717	3.73717	3.73717	3.73717	4.22488	3.73717	3.73717	3.73717	3.73717	3.73717	3.73717	3.73717	3.73717	3.73717	3.73717	3.73717	3.73717	3.73717	3.73717	3.73717	3.73717	3.73717	3.73717	3.73717	3.73717	4.28309	4.35579	3.73717	3.73717	3.73717	3.73717	3.73717	3.73717	3.73717	3.73717	3.73717	3.73717	4.07413	3.73717	3.73717	3.73717	3.73717	3.73717	3.73717	3.73717
31426	IGKV1OR1-1	IG_V_pseudogene	ENSG00000276674.1	3.73717	3.73717	3.73717	3.73717	3.73717	3.73717	3.73717	3.73717	4.20223	3.73717	3.73717	3.73717	4.24528	3.73717	3.73717	3.73717	3.73717	3.73717	3.73717	3.73717	3.73717	3.73717	3.73717	3.73717	3.73717	3.73717	3.73717	3.73717	3.73717	3.73717	3.73717	3.73717	3.73717	3.73717	3.73717	3.73717	3.73717	3.73717	3.73717	3.73717	3.73717	3.73717	3.73717	3.73717	3.73717	3.73717
31777	IGHV3-41	IG_V_pseudogene	ENSG00000278473.1	4.10838	3.73717	3.73717	3.73717	3.73717	3.73717	3.73717	3.73717	3.73717	3.73717	3.73717	3.73717	3.73717	3.73717	3.73717	3.73717	4.2178	3.73717	3.73717	3.73717	3.73717	3.73717	3.73717	3.73717	3.73717	3.73717	4.50475	3.73717	4.248	3.73717	3.73717	3.73717	3.73717	3.73717	3.73717	3.73717	4.37411	3.73717	3.73717	3.73717	3.73717	3.73717	3.73717	3.73717	3.73717	3.73717
32669	AC134981.1	IG_V_pseudogene	ENSG00000280655.1	3.73717	3.73717	3.73717	3.73717	3.73717	3.73717	3.73717	3.73717	3.73717	3.73717	3.73717	3.73717	3.73717	3.73717	3.73717	3.73717	4.07781	3.73717	3.73717	3.73717	3.73717	3.73717	3.73717	3.73717	3.73717	3.73717	3.73717	3.73717	3.73717	3.73717	3.73717	3.73717	3.73717	3.73717	3.73717	3.73717	3.73717	3.73717	3.73717	3.73717	4.05823	3.73717	3.73717	3.73717	3.73717	3.73717
32746	AC135068.9	IG_V_pseudogene	ENSG00000281550.1	3.73717	3.73717	3.73717	3.73717	3.73717	3.73717	3.73717	3.73717	3.73717	3.73717	3.73717	3.73717	3.73717	3.73717	3.73717	3.73717	3.73717	3.73717	3.73717	3.73717	3.73717	3.73717	3.73717	3.73717	3.73717	3.73717	3.73717	3.73717	3.73717	3.73717	3.73717	3.73717	3.73717	3.73717	3.73717	3.73717	3.73717	3.73717	4.07413	3.73717	3.73717	3.73717	3.73717	3.73717	3.73717	3.73717
32986	IGHVII-30-21	IG_V_pseudogene	ENSG00000283607.2	3.73717	3.73717	3.73717	3.73717	3.73717	3.73717	3.73717	3.73717	3.73717	3.73717	3.73717	3.73717	3.73717	3.73717	3.73717	3.73717	3.73717	3.73717	3.73717	3.73717	3.73717	3.73717	3.73717	3.73717	3.73717	3.73717	3.73717	4.17626	3.73717	3.73717	3.73717	3.73717	3.73717	3.73717	3.73717	3.73717	3.73717	3.73717	4.07413	3.73717	3.73717	3.73717	3.73717	3.73717	3.73717	3.73717
33023	IGHV4-80	IG_V_pseudogene	ENSG00000283906.1	3.73717	3.73717	3.73717	3.73717	3.73717	3.73717	3.73717	3.73717	3.73717	3.73717	3.73717	3.73717	3.73717	4.29233	3.73717	3.73717	3.73717	4.28851	3.73717	4.27835	3.73717	3.73717	3.73717	3.73717	3.73717	4.18037	3.73717	3.73717	3.73717	3.73717	3.73717	3.73717	3.73717	3.73717	3.73717	3.73717	3.73717	3.73717	3.73717	3.73717	3.73717	3.73717	3.73717	3.73717	3.73717	3.73717
4485	CD2	protein_coding	ENSG00000116824.5	3.73717	3.73717	3.73717	3.73717	15.0628	15.312	14.5206	15.2539	14.2022	14.1807	14.3086	14.4208	14.544	14.6934	14.7758	14.8015	14.0918	14.1633	14.2384	14.3696	14.0456	13.8638	13.8987	14.0023	3.73717	4.61352	5.13486	4.70457	15.4117	15.3189	14.0461	15.4438	14.3491	14.4927	14.5965	14.5028	14.7108	14.7534	14.6577	14.3756	14.5189	14.7321	14.7629	14.4713	14.2229	14.2689
4689	SPP1	protein_coding	ENSG00000118785.14	4.55839	5.78158	5.78819	5.33758	4.92157	6.48055	6.49228	5.91394	6.22121	6.58903	7.64701	8.46209	5.98021	7.05841	7.6017	7.84462	5.62049	6.64099	7.77535	7.88668	4.67875	5.70665	7.33987	6.09142	3.73717	3.73717	5.22384	4.492	3.73717	3.73717	3.73717	3.73717	7.84959	8.54071	10.8036	9.67273	8.01379	8.12196	12.4601	10.4752	10.0921	9.42259	12.3052	11.1068	4.17101	3.73717
3946	CCR6	protein_coding	ENSG00000112486.16	7.43471	6.83715	7.04089	7.97485	7.90231	6.93242	7.60717	8.73482	5.97691	5.13883	5.17756	5.7659	6.83958	6.1528	5.79805	6.89346	6.02268	5.60415	6.02885	6.43152	7.09997	6.58879	6.96065	7.64438	6.92485	7.28704	6.14007	6.94922	6.86257	7.02512	7.4856	7.39013	3.73717	3.73717	3.73717	3.73717	5.202	5.48406	5.04304	4.74485	4.291	4.3044	3.73717	4.0568	5.84811	5.93022
3710	ASIC1	protein_coding	ENSG00000110881.12	4.55839	4.19807	4.12984	4.28024	3.73717	3.73717	4.43841	4.71066	5.4189	5.37264	5.21036	5.29953	4.60849	4.95017	4.85563	4.84574	4.79314	4.94219	4.24772	4.27835	3.73717	4.59253	3.73717	4.64971	3.73717	5.02846	3.73717	4.60557	3.73717	3.73717	3.73717	3.73717	9.54687	9.71115	8.92017	9.10094	7.3483	7.8002	5.42614	6.85694	8.56855	9.22188	8.09346	7.83074	5.5198	5.3086
12685	DMRT2	protein_coding	ENSG00000173253.15	3.73717	3.73717	3.73717	3.73717	3.73717	3.73717	4.54432	3.73717	4.76003	4.88193	6.05703	5.74137	3.73717	4.13093	5.2837	4.71996	4.49199	4.41042	5.04933	4.66401	4.35973	4.40354	3.73717	4.55601	3.73717	3.73717	4.50475	3.73717	3.73717	3.73717	3.73717	3.73717	8.20714	8.55492	9.53971	8.62928	6.38442	5.72741	7.79257	6.65509	7.39964	7.93779	9.52894	8.6398	3.73717	3.73717
3657	GALNT18	protein_coding	ENSG00000110328.6	4.10838	3.73717	4.4132	4.28024	3.73717	4.42369	3.73717	3.73717	7.93068	8.39416	7.71328	8.75198	5.3791	5.89905	5.40555	6.20704	6.46169	7.00885	6.15852	7.08189	4.61104	4.67154	4.13163	4.32001	3.73717	4.18037	3.73717	4.87376	3.73717	3.73717	3.73717	3.73717	7.95366	8.20783	7.43669	7.95121	4.55515	5.06779	4.4066	5.19903	6.59164	7.30186	6.35247	7.42795	3.73717	4.33547
4324	SLC9A2	protein_coding	ENSG00000115616.3	3.73717	3.73717	4.12984	4.86691	3.73717	3.73717	3.73717	3.73717	4.39208	4.29809	4.67012	5.3687	4.09738	3.73717	4.2238	5.74622	3.73717	4.28851	4.90836	5.25349	3.73717	3.73717	4.29332	3.73717	3.73717	3.73717	4.28309	3.73717	3.73717	3.73717	4.88268	3.73717	7.7919	7.86353	8.24193	8.65805	6.25351	6.21895	7.52579	8.06899	7.23673	6.95506	7.90613	8.87831	3.73717	3.73717
2667	CCL17	protein_coding	ENSG00000102970.11	6.13554	6.98691	6.14731	6.47114	6.07307	6.40209	6.34421	6.63353	5.18867	5.00003	5.03543	5.01688	5.61299	5.70749	5.43414	5.60726	5.68947	5.19364	5.38633	5.54181	6.13711	6.13918	5.58642	5.82332	3.73717	3.73717	3.73717	3.73717	4.61306	4.37991	4.21502	3.73717	3.73717	3.73717	3.73717	3.73717	3.73717	3.73717	3.73717	3.73717	3.73717	3.73717	3.73717	3.73717	3.73717	3.73717
29336	AC008878.3	protein_coding	ENSG00000268861.7	6.2444	3.73717	6.4639	6.88133	5.69337	5.34948	5.64041	6.38926	7.37568	6.64007	7.38423	7.15561	6.87124	4.51759	6.2559	6.49065	6.77404	6.07474	6.50019	7.50282	6.52342	5.86728	6.57016	7.21941	3.73717	3.73717	3.73717	3.73717	3.73717	3.73717	3.73717	3.73717	7.00543	5.90183	6.50546	6.68706	5.80945	5.5872	5.3706	5.54109	6.64131	5.46684	6.70842	6.73468	5.00265	3.73717
937	ME1	protein_coding	ENSG00000065833.9	3.73717	3.73717	3.73717	3.73717	4.14182	4.22488	3.73717	3.73717	4.53593	4.74699	4.07204	4.81216	3.73717	4.82817	4.33179	3.73717	4.49199	4.12821	4.80157	4.39808	4.09846	4.12416	4.51896	3.73717	4.28766	4.61352	4.28309	4.492	4.248	5.0646	5.12334	5.51245	7.10416	6.72819	7.11172	6.43927	6.25351	6.37685	6.32168	5.87966	6.77164	7.22278	7.94073	6.66038	4.48311	5.6755
33616	AC022415.2	protein_coding	ENSG00000286132.1	6.0972	6.025	5.40435	6.02334	5.14449	6.28996	5.79708	5.46189	5.28052	5.37264	4.87045	5.43401	5.27798	5.97322	4.57234	3.73717	5.05644	5.93598	5.24891	5.40643	5.41549	6.36512	5.82362	4.73363	4.94041	6.92608	5.13486	5.80354	6.29397	6.79673	5.88495	6.16116	3.73717	3.73717	4.97787	5.60005	4.82352	3.73717	3.73717	5.28738	3.73717	3.73717	3.73717	3.73717	4.93426	5.09923
13586	CPNE7	protein_coding	ENSG00000178773.15	4.88386	4.84363	4.29081	4.50078	5.09307	4.90534	4.31158	4.49682	7.42964	7.03102	7.06958	6.78582	5.83224	5.70749	5.64132	5.05611	6.49873	5.98387	5.9278	5.80108	5.00229	4.98525	4.41625	4.8101	3.73717	3.73717	3.73717	3.73717	4.248	4.63892	3.73717	3.73717	8.54163	8.12251	7.57196	6.83753	5.48245	5.89314	4.67577	4.8368	7.19784	7.32096	6.42569	6.21382	4.78096	4.67344
7088	MYC	protein_coding	ENSG00000136997.20	8.68483	7.93187	8.21161	8.83136	8.45702	7.88691	7.42029	7.87035	14.711	14.5345	14.7441	14.8316	14.9338	13.5096	15.1036	15.1794	14.3367	14.3575	14.3957	14.532	14.233	13.9411	13.9326	14.0017	7.14324	6.3728	6.75644	8.12274	6.63243	5.76402	6.12709	6.29118	14.9525	15.1815	15.1876	15.1049	15.1858	15.2663	15.235	15.0408	14.7963	14.9736	15.1164	14.9179	14.4044	14.3853
9632	FAM81A	protein_coding	ENSG00000157470.12	4.37666	4.19807	4.29081	4.58851	5.09307	4.57415	3.73717	4.17911	7.61167	6.60967	6.71546	6.99762	6.2669	5.40854	6.13101	5.00752	6.87988	5.91137	6.30877	6.41517	4.85452	4.50441	4.51896	4.44863	3.73717	3.73717	3.73717	3.73717	3.73717	3.73717	3.73717	3.73717	4.8407	4.4869	4.59364	4.65472	4.63092	4.32981	4.07413	4.19511	5.12214	5.12029	5.40517	5.08383	4.17101	4.16174
4975	MND1	protein_coding	ENSG00000121211.8	6.01706	5.92617	5.89395	6.3021	5.52481	5.4655	5.38137	5.8151	6.91822	6.87899	6.71546	6.43698	6.14893	6.31119	6.09789	5.45075	6.71276	6.2004	6.72787	6.41517	5.28222	5.78947	5.55334	5.6984	5.0482	4.61352	4.67194	4.87376	3.73717	3.73717	3.73717	3.73717	5.76904	5.97459	6.1142	5.69862	5.41839	5.27893	5.34181	5.34269	5.50115	6.14553	6.20989	5.93613	4.78096	4.16174
4294	IGFBP2	protein_coding	ENSG00000115457.10	3.73717	3.73717	3.73717	3.73717	3.73717	3.73717	3.73717	3.73717	4.06673	4.29809	3.73717	4.10287	3.73717	3.73717	3.73717	3.73717	3.73717	3.73717	4.09912	3.73717	4.45423	3.73717	3.73717	3.73717	3.73717	3.73717	3.73717	3.73717	3.73717	3.73717	4.88268	3.73717	6.6712	6.44698	6.35337	8.15095	4.10689	3.73717	4.48399	4.06166	5.15386	4.06606	5.77992	6.14615	3.73717	3.73717
194	MATK	protein_coding	ENSG00000007264.15	3.73717	4.38627	3.73717	4.1223	4.14182	3.73717	3.73717	4.61108	6.02626	6.42358	5.41668	6.53617	3.73717	4.82817	3.73717	4.84574	5.23378	4.82092	4.68043	4.66401	3.73717	4.12416	3.73717	4.32001	4.81929	3.73717	3.73717	3.73717	3.73717	3.73717	3.73717	3.73717	7.31336	7.97364	6.50546	8.2027	4.70007	5.6357	4.21264	5.60785	5.99244	6.69496	5.77992	6.66988	4.17101	4.75938
5697	AUNIP	protein_coding	ENSG00000127423.11	6.07761	5.78158	6.0381	5.64017	6.04931	5.40891	5.98862	5.36736	6.74796	6.43525	6.79378	6.39218	6.25066	6.46982	6.22574	5.96368	6.74374	6.33361	6.60601	6.65607	5.96569	5.78947	5.73978	5.96419	3.73717	4.88394	4.67194	4.87376	3.73717	3.73717	3.73717	3.73717	5.74578	5.5853	5.7784	5.6503	5.41839	4.98699	4.92134	5.446	5.37955	5.79397	5.37341	5.44711	4.17101	4.46738
12474	CD8B	protein_coding	ENSG00000172116.23	3.73717	3.73717	3.73717	3.73717	3.73717	3.73717	3.73717	3.73717	3.73717	4.29809	3.73717	3.73717	3.73717	3.73717	3.73717	3.73717	3.73717	4.12821	3.73717	4.39808	3.73717	3.73717	3.73717	3.73717	3.73717	4.49895	4.50475	3.73717	3.73717	3.73717	3.73717	4.72755	6.79528	6.82651	6.67758	6.92638	5.45085	6.14062	6.42606	6.57379	5.82504	6.66508	7.42274	7.0566	4.34845	4.57744
4090	STC2	protein_coding	ENSG00000113739.10	4.88386	4.92772	3.73717	3.73717	5.03904	5.22059	3.73717	3.73717	6.01001	5.65413	4.40251	4.9199	5.41095	5.33069	4.33179	4.4861	5.54746	5.19364	4.24772	5.16854	4.90631	4.50441	3.73717	3.73717	3.73717	4.61352	3.73717	3.73717	4.85706	3.73717	3.73717	3.73717	9.25927	8.88921	9.18312	9.44418	7.84116	6.60148	7.57663	7.78329	8.54566	7.95413	8.26306	8.67041	5.60055	4.90981
12293	TMEM37	protein_coding	ENSG00000171227.7	3.73717	3.73717	3.73717	4.1223	4.71291	4.42369	4.14467	4.95552	3.73717	3.73717	3.73717	3.73717	3.73717	4.68741	4.2238	3.73717	3.73717	3.73717	3.73717	3.73717	4.53687	4.28285	4.60866	3.73717	5.77803	5.21326	5.45526	5.30773	5.05	4.37991	6.79043	5.81198	3.73717	3.73717	4.23645	3.73717	4.37411	4.32981	4.5535	4.29687	4.05823	3.73717	3.73717	3.73717	4.17101	5.15542
16865	CFI	protein_coding	ENSG00000205403.13	3.73717	3.73717	3.73717	3.73717	3.73717	3.73717	3.73717	3.73717	4.06673	4.06237	4.40251	4.10287	3.73717	3.73717	3.73717	3.73717	4.07781	3.73717	3.73717	4.27835	3.73717	3.73717	3.73717	3.73717	3.73717	3.73717	3.73717	3.73717	3.73717	3.73717	3.73717	3.73717	5.9614	5.93872	6.39654	6.47938	4.37411	3.73717	4.96357	4.87953	5.40488	5.58571	6.2429	5.37292	3.73717	3.73717
2985	FSD1	protein_coding	ENSG00000105255.11	5.8405	4.5289	4.4132	6.18961	6.04931	5.62094	5.15373	5.46189	6.6896	5.73532	5.90162	5.96795	6.07657	6.25394	5.48933	5.4837	6.41071	5.57213	5.77178	5.54181	5.96569	4.98525	4.89308	5.36093	4.28766	3.73717	3.73717	4.70457	3.73717	3.73717	3.73717	3.73717	6.2625	6.18677	5.80073	5.34416	5.94606	5.56221	4.92134	4.99742	6.40807	6.39956	6.2265	5.78093	4.69334	4.33547
6044	OLFM1	protein_coding	ENSG00000130558.20	3.73717	3.73717	3.73717	3.73717	4.14182	3.73717	3.73717	3.73717	3.73717	3.73717	3.73717	4.10287	3.73717	3.73717	3.73717	3.73717	3.73717	4.12821	3.73717	3.73717	4.09846	3.73717	3.73717	3.73717	5.23541	4.71336	4.28309	4.94805	5.2856	5.60207	6.09509	4.72755	4.0938	3.73717	3.73717	3.73717	3.73717	4.22218	4.21264	3.73717	4.19029	4.06606	4.24335	4.0568	4.59542	5.40037
7880	ADAMTS10	protein_coding	ENSG00000142303.14	3.73717	3.73717	3.73717	4.1223	3.73717	3.73717	3.73717	3.73717	4.06673	3.73717	3.73717	3.73717	3.73717	3.73717	3.73717	4.38755	4.07781	3.73717	3.73717	3.73717	4.24679	3.73717	3.73717	4.15069	3.73717	3.73717	3.73717	4.17626	3.73717	3.73717	3.73717	3.73717	6.65935	6.61141	5.50245	5.69862	5.16154	5.06779	4.21264	4.29687	5.35365	5.53954	4.73474	4.821	3.73717	3.73717
13700	FJX1	protein_coding	ENSG00000179431.7	4.37666	4.38627	3.73717	4.50078	4.30759	3.73717	3.73717	3.73717	6.47521	6.43525	6.08922	6.23128	5.04338	4.82817	4.63723	5.10254	6.49873	5.72461	5.81831	6.23992	4.67875	4.12416	4.41625	4.15069	3.73717	3.73717	3.73717	4.87376	3.73717	3.73717	3.73717	3.73717	5.67334	5.53637	5.353	5.43566	4.70007	4.49878	4.07413	4.58524	5.91142	5.60816	5.12239	5.39817	3.73717	3.73717
33049	AC004922.1	protein_coding	ENSG00000284292.1	3.73717	5.379	5.67291	6.14994	4.85713	5.88375	5.73671	5.15134	6.05816	4.96221	6.44998	4.36726	5.24219	4.60714	4.2238	3.73717	5.16628	4.75376	5.94864	5.66368	6.25676	5.86728	5.9523	6.60962	5.53675	4.61352	3.73717	3.73717	5.53908	5.41569	3.73717	3.73717	4.89192	5.5853	4.34717	4.77281	5.31528	5.91244	5.79774	6.04391	4.4493	5.46684	4.84725	5.26604	3.73717	3.73717
12632	XKR3	protein_coding	ENSG00000172967.7	4.10838	3.73717	3.73717	3.73717	3.73717	3.73717	3.73717	3.73717	5.99357	5.13883	5.80659	5.69084	4.99872	4.68741	3.73717	4.4861	5.05644	4.60126	4.68043	4.66401	4.24679	4.12416	3.73717	4.32001	3.73717	3.73717	3.73717	3.73717	4.248	3.73717	3.73717	3.73717	7.21261	5.40466	5.80073	6.10241	5.8566	4.5696	4.5535	5.31537	7.22388	5.46684	5.63292	5.79912	4.86073	4.46738
13499	PARD6G	protein_coding	ENSG00000178184.16	4.37666	4.19807	4.4132	4.40037	4.30759	4.42369	3.73717	4.71066	6.13474	5.95195	5.82616	5.78998	5.47219	5.15706	4.9479	5.30892	5.87644	5.96015	5.69864	5.54181	4.67875	4.98525	4.89308	4.44863	3.73717	3.73717	3.73717	3.73717	4.248	3.73717	4.40993	3.73717	6.54794	6.50797	6.23108	6.17021	5.76051	5.3413	4.92134	5.03381	6.47568	6.08537	6.32205	5.72474	4.69334	4.57744
12181	HOXB9	protein_coding	ENSG00000170689.10	4.26072	3.73717	3.73717	3.73717	4.30759	3.73717	4.14467	4.49682	4.20223	4.52559	5.14376	4.6899	4.24528	4.41505	4.69725	4.11477	4.62637	4.12821	4.74311	4.49816	4.35973	3.73717	3.73717	4.44863	3.73717	4.36153	3.73717	3.73717	3.73717	3.73717	3.73717	3.73717	5.85807	5.92041	5.94714	5.85458	6.25351	6.05743	5.11685	5.25869	6.29996	6.75288	6.48158	6.3398	4.86073	4.97696
12577	THEMIS	protein_coding	ENSG00000172673.10	3.73717	3.73717	3.73717	3.73717	3.73717	3.73717	3.73717	3.73717	4.30554	3.73717	4.07204	3.73717	3.73717	3.73717	4.08208	4.11477	3.73717	4.12821	3.73717	4.12096	3.73717	3.73717	3.73717	3.73717	3.73717	3.73717	3.73717	3.73717	3.73717	3.73717	3.73717	3.73717	5.67334	5.84448	6.60641	5.89588	4.47071	3.73717	4.73061	5.54109	5.24385	5.41582	6.05047	4.51234	3.73717	3.73717
11369	GREM1	protein_coding	ENSG00000166923.12	4.37666	3.73717	3.73717	3.73717	4.30759	4.69932	4.31158	3.73717	5.6336	6.1086	4.54855	5.49592	4.60849	4.51759	4.5013	4.11477	5.44277	5.66582	4.45553	5.12347	4.45423	5.30559	4.13163	3.73717	4.28766	5.02846	4.8106	3.73717	4.74364	4.91648	3.73717	3.73717	9.08083	9.26428	5.53023	7.08031	9.18273	9.4315	4.67577	6.23098	9.33635	9.8599	6.2591	8.22952	6.86132	7.06092
1379	ITGA8	protein_coding	ENSG00000077943.8	3.73717	4.38627	4.29081	4.1223	3.73717	3.73717	4.31158	4.79974	3.73717	3.73717	4.2097	3.73717	3.73717	3.73717	4.2238	3.73717	3.73717	3.73717	3.73717	3.73717	3.73717	4.28285	4.29332	4.15069	5.66318	5.15511	6.52947	5.76898	5.48058	5.1314	5.76569	6.1266	4.35178	4.07547	4.43983	4.43568	3.73717	4.69413	4.8772	4.95966	4.05823	4.20129	4.24335	4.86317	4.86073	4.83765
14436	EMILIN3	protein_coding	ENSG00000183798.5	4.10838	3.73717	3.73717	3.73717	3.73717	3.73717	3.73717	3.73717	3.73717	4.19611	4.07204	3.73717	4.09738	4.29233	3.73717	3.73717	4.07781	3.73717	3.73717	3.73717	3.73717	4.28285	3.73717	3.73717	5.66318	5.88706	4.8106	5.58047	5.84192	4.63892	5.25788	5.45464	3.73717	3.73717	3.73717	4.08897	4.47071	4.89914	4.07413	4.38214	3.73717	4.3044	3.73717	4.0568	5.56084	6.45042
1661	HBQ1	protein_coding	ENSG00000086506.3	3.73717	3.73717	3.73717	3.73717	3.73717	3.73717	3.73717	3.73717	4.76003	4.64394	4.2097	5.01688	3.73717	4.41505	4.2238	3.73717	4.32448	4.60126	3.73717	3.73717	3.73717	3.73717	3.73717	3.73717	3.73717	3.73717	3.73717	3.73717	3.73717	3.73717	3.73717	3.73717	6.11155	5.74283	5.4449	5.67469	3.73717	4.08093	3.73717	4.06166	5.15386	5.24791	5.23689	5.47085	3.73717	3.73717
3749	MYL2	protein_coding	ENSG00000111245.17	3.73717	3.73717	3.73717	3.73717	3.73717	3.73717	4.14467	4.35977	3.73717	4.06237	3.73717	3.73717	3.73717	3.73717	4.08208	4.11477	4.2178	3.73717	3.73717	3.73717	3.73717	4.28285	3.73717	3.73717	5.60158	5.95064	6.4983	5.65929	5.84192	6.26355	5.31954	5.81198	4.8407	4.92581	4.97787	5.20969	5.16154	5.72741	5.25086	5.28738	4.51574	4.75803	4.67254	5.0155	5.38761	6.01419
10539	PTPN13	protein_coding	ENSG00000163629.13	5.24664	5.14442	4.68486	4.40037	5.09307	5.40891	5.04767	4.17911	7.71167	8.08566	7.41526	7.5047	7.23684	6.51888	6.50096	6.46017	7.48815	7.68783	7.02161	7.0299	5.96569	6.2755	5.51935	5.00785	4.5111	4.61352	4.28309	4.79314	4.61306	3.73717	3.73717	4.93903	9.72502	9.80207	9.91971	9.35742	9.15847	8.82588	8.85578	8.61986	9.83042	10.0557	10.2217	10.0187	5.74785	5.93022
5107	WIPF3	protein_coding	ENSG00000122574.10	3.73717	3.73717	3.73717	3.73717	3.73717	3.73717	3.73717	3.73717	3.73717	3.73717	3.73717	3.73717	3.73717	3.73717	3.73717	3.73717	3.73717	3.73717	4.09912	3.73717	3.73717	3.73717	3.73717	3.73717	3.73717	4.18037	3.73717	3.73717	3.73717	3.73717	3.73717	3.73717	5.8794	5.95678	4.83267	5.01461	4.10689	4.22218	4.07413	4.19511	5.02088	4.97536	4.44944	4.86317	3.73717	3.73717
7588	FBLN5	protein_coding	ENSG00000140092.14	4.47362	4.38627	4.94699	4.50078	4.30759	4.42369	4.43841	4.35977	5.30955	5.52151	6.21077	6.04863	5.16697	4.89111	5.31538	5.10254	4.79314	4.51228	5.38633	5.44173	4.35973	4.7436	4.76237	5.44446	3.73717	3.73717	3.73717	3.73717	3.73717	4.83311	3.73717	3.73717	5.19168	5.25639	5.80073	6.01251	4.55515	4.32981	5.00408	4.58524	4.9848	5.27765	5.68385	5.47085	4.34845	3.73717
6713	ANXA1	protein_coding	ENSG00000135046.14	5.32111	5.32473	5.00259	5.48149	5.28568	4.9936	4.86468	5.20936	8.27537	8.7033	8.96925	9.24346	6.75151	6.93278	6.84203	7.13183	7.34211	7.27283	7.95835	8.04066	6.22364	5.61802	5.82362	5.66516	3.73717	5.02846	3.73717	4.70457	3.73717	4.63892	3.73717	3.73717	7.64554	7.7591	7.73993	7.74621	7.46142	6.84404	6.00199	6.19006	7.88345	7.7863	7.55656	7.29448	5.43332	4.97696
14909	ARGFX	protein_coding	ENSG00000186103.5	4.55839	5.07708	3.73717	4.1223	4.71291	4.9936	4.71957	4.88082	3.73717	3.73717	3.73717	3.73717	3.73717	3.73717	4.08208	3.73717	4.07781	4.12821	3.73717	4.12096	4.45423	5.38244	3.73717	4.73363	5.14585	5.82022	4.28309	5.01714	5.64833	5.64455	5.58705	5.81198	4.52676	4.55666	4.6601	4.58863	3.73717	4.89914	4.78217	5.06897	4.37539	4.39077	4.09601	4.62881	5.12711	4.90981
4133	WNT5A	protein_coding	ENSG00000114251.14	4.70383	4.19807	3.73717	4.1223	5.03904	4.42369	4.54432	3.73717	4.06673	3.73717	3.73717	3.73717	4.35789	4.68741	4.5013	3.73717	4.62637	4.12821	3.73717	4.12096	4.95546	4.87214	4.51896	4.15069	5.72191	5.15511	6.18045	5.20055	6.92484	5.9413	5.48708	5.3939	5.62263	6.20178	6.04253	5.37546	7.07191	7.092	6.52307	5.94784	6.60172	6.97134	6.64903	6.14615	6.41512	6.23836
12453	MAL	protein_coding	ENSG00000172005.11	4.10838	3.73717	4.29081	4.28024	4.63063	4.9936	4.31158	4.49682	3.73717	3.73717	4.07204	3.73717	4.09738	4.13093	4.2238	3.73717	4.32448	3.73717	3.73717	4.12096	3.73717	3.73717	3.73717	3.73717	4.67959	5.02846	5.13486	4.60557	5.64833	6.33954	5.8464	5.62046	4.60004	4.67938	4.93185	5.17339	5.48245	5.91244	5.28199	4.642	4.82564	5.24791	5.1619	4.57283	4.93426	5.25982
5877	BBOX1	protein_coding	ENSG00000129151.9	3.73717	3.73717	3.73717	3.73717	3.73717	3.73717	3.73717	3.73717	3.73717	3.73717	3.73717	3.73717	3.73717	3.73717	3.73717	3.73717	3.73717	3.73717	3.73717	3.73717	4.24679	3.73717	3.73717	3.73717	3.73717	3.73717	3.73717	3.73717	3.73717	3.73717	3.73717	3.73717	4.60004	5.08558	5.82269	5.27891	4.63092	4.94404	5.73595	5.86204	5.15386	5.18595	6.15883	5.81706	3.73717	3.73717
6402	DMGDH	protein_coding	ENSG00000132837.15	4.10838	3.73717	3.73717	3.73717	4.30759	4.22488	4.31158	4.17911	3.73717	4.19611	3.73717	3.73717	3.73717	3.73717	3.73717	3.73717	4.32448	3.73717	3.73717	4.12096	3.73717	4.7436	3.73717	4.15069	4.94041	4.49895	4.50475	4.492	4.95821	4.5212	4.88268	3.73717	5.36425	4.96818	4.6601	4.58863	5.41839	5.77089	5.81769	6.1043	4.94739	5.27765	4.84725	4.821	5.34006	5.35539
1688	TMPRSS11E	protein_coding	ENSG00000087128.10	3.73717	3.73717	4.51547	3.73717	3.73717	3.73717	3.73717	3.73717	4.06673	3.73717	4.2097	4.36726	4.24528	3.73717	4.42219	4.4861	4.2178	4.12821	3.73717	4.27835	3.73717	3.73717	3.73717	3.73717	3.73717	3.73717	3.73717	3.73717	3.73717	3.73717	3.73717	3.73717	5.26388	5.28761	5.90696	4.97082	5.27876	4.98699	5.31229	4.95966	5.96063	5.38946	6.2591	5.42289	4.17101	4.16174
680	LAMC3	protein_coding	ENSG00000050555.18	3.73717	3.73717	3.73717	4.1223	4.14182	3.73717	4.14467	3.73717	5.3655	5.84816	6.04064	5.55482	4.85132	4.13093	4.69725	4.84574	5.09432	4.9976	5.31967	4.97545	4.35973	4.40354	4.29332	3.73717	3.73717	4.36153	3.73717	3.73717	3.73717	3.73717	3.73717	3.73717	6.21403	5.88299	5.60999	5.74515	5.03016	4.6343	4.96357	4.642	5.92803	5.69413	5.82538	5.5614	3.73717	3.73717
6480	PLAAT2	protein_coding	ENSG00000133328.4	6.77322	6.25751	7.53721	7.15024	6.45959	5.88375	6.49228	6.61474	5.3655	5.31854	5.70397	5.98859	6.1312	6.97977	6.52567	6.78798	5.93321	5.69556	6.47242	6.41517	6.92942	6.36512	7.07355	6.99852	3.73717	3.73717	4.28309	4.60557	4.74364	3.73717	3.73717	3.73717	3.73717	3.73717	4.34717	4.08897	4.10689	3.73717	4.61702	4.19511	4.291	3.73717	4.24335	4.57283	3.73717	3.73717
12495	CLEC7A	protein_coding	ENSG00000172243.18	4.26072	4.84363	3.73717	4.1223	4.14182	4.80816	4.31158	4.17911	4.80782	4.64394	4.47944	4.9199	4.73843	4.82817	4.5013	4.11477	4.62637	4.60126	4.85649	4.27835	3.73717	4.28285	3.73717	3.73717	6.27491	5.63608	6.09843	5.53909	5.2856	4.19352	5.19266	4.44421	7.60343	8.17505	6.82036	7.19559	8.23277	8.19509	6.33517	6.46497	8.33037	8.78497	7.69059	7.43899	6.73345	6.65123
15869	H4C11	protein_coding	ENSG00000197238.5	6.19107	3.73717	6.78852	6.48695	4.98202	5.88375	3.73717	6.22374	5.47	6.1086	5.54464	5.3687	6.53033	3.73717	6.16333	6.15022	5.95159	4.82092	6.17606	6.36491	3.73717	5.5226	6.38773	6.06693	5.46829	5.46633	3.73717	5.96372	3.73717	3.73717	3.73717	3.73717	5.29832	3.73717	6.21499	5.09697	3.73717	6.04015	5.42614	5.87966	5.91142	3.73717	6.14137	6.37543	5.7126	3.73717
3079	ATP4A	protein_coding	ENSG00000105675.9	3.73717	3.73717	3.73717	4.1223	3.73717	3.73717	3.73717	3.73717	4.76003	4.96221	4.6117	4.62144	4.09738	4.41505	4.2238	4.11477	4.41381	3.73717	3.73717	3.73717	3.73717	3.73717	3.73717	4.32001	3.73717	3.73717	3.73717	3.73717	3.73717	3.73717	3.73717	3.73717	5.72209	5.97459	5.9272	6.0492	3.73717	3.73717	4.07413	3.73717	4.78126	4.8943	5.52436	5.20859	3.73717	3.73717
15941	FAM177B	protein_coding	ENSG00000197520.10	4.55839	3.73717	4.12984	4.73892	4.53878	4.22488	3.73717	4.61108	4.59816	4.29809	4.2097	4.25298	4.45212	4.51759	3.73717	4.11477	4.07781	4.12821	4.24772	4.12096	4.09846	4.28285	4.41625	4.32001	3.73717	4.36153	3.73717	4.492	3.73717	3.73717	3.73717	3.73717	6.50872	6.18677	5.86551	6.34084	4.76395	4.80244	4.61702	5.03381	6.22281	5.73501	5.4361	5.78093	5.12711	4.46738
14177	SPNS3	protein_coding	ENSG00000182557.8	4.88386	4.5289	4.88807	4.40037	3.73717	4.80816	4.43841	5.02498	5.4189	5.0365	5.33273	5.18721	5.04338	5.73667	4.69725	4.57222	5.05644	4.75376	5.04933	5.12347	4.53687	4.59253	4.83004	5.00785	4.28766	3.73717	4.28309	4.492	3.73717	3.73717	3.73717	3.73717	5.94138	5.88299	6.16553	6.32618	5.202	5.06779	6.25215	6.59457	6.23597	6.00616	6.27511	6.59194	4.48311	5.09923
10978	WNK2	protein_coding	ENSG00000165238.16	4.10838	4.38627	3.73717	3.73717	4.43357	4.42369	4.63676	5.15134	4.89654	4.79423	5.10886	5.46536	4.53453	4.41505	4.2238	5.41686	4.6857	4.88348	4.53831	4.86314	4.45423	4.28285	4.29332	5.17323	4.81929	5.15511	4.67194	5.76898	5.2856	6.15512	6.1889	5.26205	6.79528	7.22855	6.83076	6.58099	6.62703	6.48122	6.10135	6.07444	6.72648	7.54304	7.33597	6.42154	4.78096	4.90981
8599	DNAJC5B	protein_coding	ENSG00000147570.10	3.73717	3.73717	3.73717	3.73717	3.73717	3.73717	3.73717	3.73717	3.73717	4.06237	4.31463	4.36726	3.73717	3.73717	3.73717	4.26968	3.73717	3.73717	3.73717	3.73717	3.73717	3.73717	3.73717	3.73717	3.73717	4.18037	4.28309	3.73717	3.73717	3.73717	3.73717	3.73717	5.07361	5.22428	4.88355	4.65472	4.93229	5.31054	4.4066	4.695	5.21466	4.8943	5.20003	5.05023	4.59542	4.75938
12425	C3AR1	protein_coding	ENSG00000171860.5	4.63443	4.5289	4.60479	4.40037	4.30759	4.69932	4.43841	5.09005	5.22013	5.13883	5.38936	5.46536	4.35789	4.7606	4.85563	5.05611	5.05644	4.41042	4.53831	5.02718	4.67875	4.12416	5.29227	4.8101	3.73717	3.73717	3.73717	3.73717	4.45591	3.73717	4.96942	3.73717	5.59648	5.00882	5.10465	4.92503	5.202	4.69413	4.3182	4.58524	5.37955	5.05035	5.37341	5.23768	3.73717	3.73717
14845	NAT8L	protein_coding	ENSG00000185818.8	4.93687	4.19807	4.29081	5.08082	4.53878	4.57415	4.71957	4.61108	5.25073	5.61148	5.27319	5.26332	4.79664	4.41505	4.63723	4.71996	5.16628	5.10014	4.80157	4.66401	4.53687	4.28285	4.29332	4.64971	5.0482	4.36153	3.73717	4.17626	3.73717	3.73717	3.73717	3.73717	6.49539	6.53164	5.38443	5.74515	5.45085	5.45684	4.21264	5.06897	5.99244	6.0699	5.4361	5.64574	4.69334	4.75938
1425	CDH17	protein_coding	ENSG00000079112.10	3.73717	3.73717	3.73717	3.73717	3.73717	4.42369	3.73717	3.73717	4.70948	5.00003	5.52011	4.25298	4.24528	4.68741	4.99097	4.11477	4.32448	5.1479	5.44941	3.73717	4.09846	4.59253	4.29332	3.73717	3.73717	4.18037	3.73717	3.73717	4.45591	4.19352	3.73717	5.02955	5.26388	6.15624	5.41505	4.65472	5.11952	5.72741	5.11685	4.06166	5.63261	7.03465	6.2591	5.148	4.59542	4.46738
6773	EHF	protein_coding	ENSG00000135373.13	4.26072	3.73717	3.73717	3.73717	3.73717	3.73717	4.71957	3.73717	5.15629	5.1058	6.21077	5.40181	4.45212	4.60714	5.07199	4.57222	4.6857	3.73717	5.35347	5.16854	4.09846	4.50441	4.83004	4.64971	3.73717	4.18037	3.73717	3.73717	3.73717	4.19352	5.25788	3.73717	6.05721	6.39617	7.8853	6.93591	4.25862	5.17844	6.69881	5.94784	5.47779	6.0699	7.32098	6.44403	4.17101	3.73717
16044	TEAD4	protein_coding	ENSG00000197905.9	4.76795	4.64771	4.4132	4.73892	4.71291	4.22488	4.14467	4.88082	6.27594	5.56732	4.82441	5.8136	5.27798	4.7606	4.08208	4.64947	5.89564	4.88348	4.90836	5.44173	4.45423	3.73717	4.51896	4.15069	3.73717	3.73717	3.73717	3.73717	3.73717	3.73717	3.73717	3.73717	5.64824	5.34761	4.52088	5.13586	4.63092	4.5696	3.73717	3.73717	5.15386	4.80574	3.73717	4.90354	3.73717	3.73717
33167	AL049629.2	protein_coding	ENSG00000284969.1	5.08086	5.57427	4.29081	5.41172	4.43357	6.13539	4.79504	4.49682	3.73717	4.58706	4.07204	4.6899	4.35789	6.1528	4.75325	5.51579	4.79314	3.73717	4.90836	6.87326	3.73717	3.73717	5.79628	5.17323	4.67959	4.36153	3.73717	5.6205	3.73717	3.73717	3.73717	3.73717	3.73717	3.73717	5.18144	3.73717	5.31528	5.27893	5.77747	3.73717	5.05573	5.18595	5.23689	4.28856	5.81555	5.56506
1756	EBF4	protein_coding	ENSG00000088881.21	4.10838	4.19807	4.51547	3.73717	4.85713	4.22488	4.14467	4.49682	3.73717	3.73717	3.73717	3.73717	4.67602	4.13093	4.2238	4.26968	3.73717	3.73717	3.73717	4.12096	4.53687	4.28285	4.41625	4.32001	5.66318	5.3716	4.8106	4.70457	5.88608	5.1314	3.73717	5.11274	5.54246	5.28761	4.43983	4.97082	4.76395	4.49878	4.96357	4.58524	5.15386	4.65392	5.12239	4.90354	5.47733	5.60298
10276	LHX8	protein_coding	ENSG00000162624.14	4.10838	4.19807	3.73717	3.73717	3.73717	3.73717	3.73717	3.73717	3.73717	4.06237	3.73717	3.73717	3.73717	4.13093	3.73717	3.73717	4.07781	3.73717	3.73717	3.73717	3.73717	4.28285	3.73717	3.73717	3.73717	3.73717	3.73717	3.73717	3.73717	4.5212	3.73717	3.73717	5.07361	5.53637	5.41505	4.65472	4.55515	4.69413	5.11685	4.74485	5.08946	5.85034	6.14137	5.51697	4.17101	3.73717
8517	SHROOM2	protein_coding	ENSG00000146950.13	3.73717	3.73717	3.73717	3.73717	3.73717	3.73717	3.73717	4.35977	5.08846	4.45836	4.91436	4.6899	4.45212	4.41505	4.63723	4.11477	4.97625	4.12821	4.74311	4.49816	3.73717	4.12416	3.73717	4.32001	3.73717	4.18037	3.73717	4.35579	3.73717	3.73717	3.73717	3.73717	5.22837	5.37648	5.75566	5.7221	5.11952	5.06779	5.28199	4.8368	5.40488	5.3625	5.08137	5.39817	4.17101	4.57744
16669	NCR3	protein_coding	ENSG00000204475.10	4.98717	5.14442	5.78819	4.86691	5.19358	5.62094	5.98862	5.84889	4.46785	4.38354	4.6117	4.36726	4.67602	5.05874	4.90287	4.11477	4.32448	4.41042	4.61261	3.73717	4.45423	5.38244	5.76834	4.73363	3.73717	3.73717	3.73717	4.17626	3.73717	3.73717	3.73717	3.73717	4.24025	4.07547	3.73717	3.73717	3.73717	4.08093	4.21264	3.73717	3.73717	3.73717	4.09601	3.73717	3.73717	3.73717
789	DGKG	protein_coding	ENSG00000058866.15	4.98717	5.81927	5.32666	5.51491	5.52481	5.62094	6.03858	6.00584	5.05285	4.58706	4.47944	4.46285	4.90297	5.10903	4.63723	4.64947	5.09432	5.23757	4.09912	4.5856	5.317	5.13428	4.83004	5.17323	3.73717	4.80267	4.67194	3.73717	4.74364	4.83311	4.96942	4.93903	4.24025	4.21451	3.73717	4.23348	4.10689	4.6343	4.4066	4.06166	3.73717	4.20129	3.73717	3.73717	3.73717	4.33547
9943	ABCG1	protein_coding	ENSG00000160179.19	7.22659	4.75116	6.76194	6.06689	7.44748	5.51954	6.80519	6.24866	7.03944	6.45829	7.64178	7.18174	7.69449	6.58169	7.8187	6.71297	5.93321	5.69556	6.12274	5.57342	6.50989	5.70665	7.71704	5.82332	4.5111	3.73717	4.28309	4.17626	4.248	5.0646	3.73717	3.73717	8.51601	8.68986	8.52742	8.24509	8.34271	7.64371	8.25728	7.85282	8.69179	8.60822	9.27447	8.30054	5.87987	5.84049
2665	CCL22	protein_coding	ENSG00000102962.5	9.31954	9.88593	9.319	9.75792	10.1755	10.2856	10.5806	10.4222	7.74508	7.379	7.45758	7.19035	8.41085	8.49598	8.19645	8.4869	8.67996	8.58502	8.29386	8.258	9.58322	9.28295	9.21227	9.23937	7.88384	6.84778	7.49403	7.63522	7.64233	8.10291	6.248	6.88619	5.69795	4.07547	5.28745	5.0566	5.87955	5.5872	6.06905	6.28369	5.30007	4.70758	4.24335	4.0568	7.90554	5.95881
7773	OSBPL1A	protein_coding	ENSG00000141447.18	4.88386	4.5289	3.73717	4.66717	4.43357	4.57415	3.73717	4.49682	6.5758	5.63299	5.30335	5.882	4.99872	4.68741	4.75325	4.4861	5.81709	5.23757	4.95759	5.47602	4.35973	4.12416	3.73717	4.88063	4.5111	4.18037	3.73717	3.73717	3.73717	3.73717	3.73717	3.73717	6.69459	5.90183	5.25321	5.81192	5.54328	5.02818	4.48399	5.03381	6.14099	5.93918	5.27258	5.64574	5.06673	4.33547
14904	KRT5	protein_coding	ENSG00000186081.12	3.73717	3.73717	3.73717	3.73717	3.73717	3.73717	3.73717	3.73717	3.73717	3.73717	3.73717	3.73717	3.73717	3.73717	4.2238	3.73717	3.73717	3.73717	3.73717	3.73717	4.35973	4.12416	3.73717	3.73717	3.73717	3.73717	3.73717	4.492	3.73717	3.73717	3.73717	3.73717	4.35178	4.55666	5.06408	4.92503	5.31528	4.5696	5.15192	5.36938	4.57647	4.59646	6.2429	5.20859	4.69334	4.67344
17509	UBD	protein_coding	ENSG00000213886.4	3.73717	3.73717	3.73717	3.73717	3.73717	4.57415	4.14467	3.73717	3.73717	4.19611	3.73717	4.36726	3.73717	3.73717	3.73717	4.11477	3.73717	4.12821	3.73717	4.12096	4.09846	4.12416	3.73717	3.73717	4.94041	5.51103	5.45526	4.492	4.95821	6.36395	6.12709	4.83932	3.73717	4.21451	4.09109	3.73717	3.73717	5.21295	4.21264	3.73717	4.19029	4.20129	4.44944	3.73717	4.59542	5.3086
17892	GCGR	protein_coding	ENSG00000215644.10	4.76795	4.92772	4.29081	5.2166	5.14449	5.4655	5.15373	5.41557	4.06673	4.06237	3.73717	3.73717	4.85132	5.24722	4.08208	3.73717	4.32448	4.68102	4.09912	4.39808	5.04706	4.87214	4.13163	4.44863	3.73717	3.73717	3.73717	3.73717	4.45591	4.37991	3.73717	3.73717	3.73717	3.73717	3.73717	3.73717	3.73717	3.73717	4.21264	3.73717	3.73717	3.73717	3.73717	3.73717	3.73717	4.16174
15694	LAMA2	protein_coding	ENSG00000196569.13	4.47362	3.73717	4.12984	4.66717	4.30759	4.22488	4.31158	4.35977	4.39208	4.45836	4.67012	4.86757	4.35789	4.51759	4.57234	4.90271	4.49199	4.82092	4.61261	4.73554	4.24679	4.67154	4.13163	4.88063	3.73717	3.73717	3.73717	4.17626	3.73717	3.73717	3.73717	3.73717	4.52676	4.07547	4.23645	4.43568	4.47071	4.08093	4.3182	3.73717	4.63268	4.3044	4.09601	4.0568	4.34845	3.73717
31076	AL139260.3	protein_coding	ENSG00000274944.4	5.81665	4.84363	5.64237	6.24702	4.43357	4.80816	5.73671	5.59108	5.56613	5.61148	4.87045	6.23128	6.0196	5.84716	4.75325	4.90271	5.68947	5.96015	3.73717	5.12347	5.61795	4.59253	5.65003	4.15069	4.81929	3.73717	5.76325	3.73717	3.73717	3.73717	3.73717	3.73717	4.89192	4.96818	5.80073	5.27891	5.35067	4.32981	5.671	5.28738	5.37955	4.06606	5.77992	5.83475	5.23863	3.73717
14123	B4GALNT4	protein_coding	ENSG00000182272.12	4.37666	4.84363	3.73717	3.73717	4.14182	5.40891	3.73717	4.88082	5.30955	6.04814	4.87045	5.33463	4.85132	4.82817	4.5013	4.64947	5.1309	5.66582	4.36087	4.86314	3.73717	4.50441	3.73717	3.73717	3.73717	5.09367	3.73717	4.60557	4.248	4.5212	3.73717	4.44421	7.74291	8.68728	6.61852	8.19093	5.38501	7.10815	4.07413	5.87966	6.84101	8.00988	5.82538	7.21953	4.48311	5.56506
25456	CD8B2	protein_coding	ENSG00000254126.8	3.73717	3.73717	3.73717	3.73717	3.73717	3.73717	3.73717	3.73717	3.73717	3.73717	3.73717	3.73717	4.09738	3.73717	3.73717	3.73717	3.73717	3.73717	3.73717	3.73717	3.73717	3.73717	3.73717	3.73717	3.73717	3.73717	3.73717	3.73717	3.73717	3.73717	3.73717	3.73717	5.39586	5.37648	5.02188	4.82637	4.76395	4.32981	5.08059	4.5239	4.9848	5.12029	6.05047	5.64574	3.73717	3.73717
6882	WNT10A	protein_coding	ENSG00000135925.9	4.98717	4.64771	3.73717	4.28024	5.52481	5.40891	5.70542	4.95552	4.46785	4.96221	4.31463	4.25298	4.99872	5.44562	4.42219	5.00752	4.74108	5.1479	4.09912	4.5856	5.04706	5.78947	5.65003	4.73363	9.77063	9.52251	9.40431	9.29092	9.38816	9.39565	9.65195	8.9423	8.75653	9.11504	9.86834	9.70063	9.25732	9.08442	9.177	8.78644	9.11946	8.65136	9.95018	9.47823	9.41988	9.18874
1486	IGSF9B	protein_coding	ENSG00000080854.16	4.63443	4.75116	4.75787	4.86691	4.53878	4.22488	4.71957	4.49682	5.77819	5.86604	5.84544	6.04863	4.99872	4.89111	5.18294	5.27058	5.01713	5.19364	5.28484	5.60424	4.61104	4.50441	4.76237	3.73717	3.73717	4.18037	4.50475	3.73717	3.73717	3.73717	3.73717	3.73717	5.62263	6.27443	5.8864	5.54768	4.37411	5.37127	4.83091	5.06897	5.15386	5.51579	5.46624	5.37292	5.00265	3.73717
17498	EMP2	protein_coding	ENSG00000213853.10	4.10838	3.73717	4.51547	4.58851	4.30759	4.42369	4.63676	4.95552	3.73717	4.19611	3.73717	3.73717	4.24528	3.73717	4.08208	4.57222	4.07781	4.28851	4.24772	3.73717	4.53687	3.73717	4.60866	4.15069	4.28766	4.18037	4.28309	4.17626	3.73717	5.36419	3.73717	5.32985	4.0938	4.07547	4.43983	4.23348	3.73717	3.73717	3.73717	3.73717	3.73717	4.06606	3.73717	3.73717	4.17101	4.67344
9719	CLSTN2	protein_coding	ENSG00000158258.16	4.10838	3.73717	4.29081	3.73717	4.14182	4.80816	3.73717	3.73717	4.20223	4.19611	3.73717	3.73717	3.73717	4.29233	3.73717	3.73717	4.07781	4.51228	3.73717	3.73717	4.74133	4.59253	3.73717	3.73717	3.73717	3.73717	3.73717	3.73717	3.73717	3.73717	3.73717	3.73717	6.24653	6.49599	5.25321	5.312	5.94606	6.21895	4.78217	5.65043	6.50828	6.42375	5.65864	5.81706	3.73717	3.73717
8693	PROSER2	protein_coding	ENSG00000148426.13	4.47362	3.73717	4.29081	4.50078	4.85713	3.73717	4.43841	4.61108	5.6553	5.39878	5.49507	5.58324	4.53453	4.51759	4.33179	4.84574	5.23378	4.41042	4.85649	4.80159	4.35973	4.28285	4.29332	4.64971	3.73717	3.73717	3.73717	3.73717	4.248	3.73717	3.73717	3.73717	5.39586	5.15714	4.88355	5.27891	4.55515	4.32981	4.48399	4.29687	4.82564	5.15361	5.12239	4.94228	4.34845	3.73717
10719	HHIP	protein_coding	ENSG00000164161.10	4.26072	3.73717	3.73717	4.1223	4.14182	3.73717	4.14467	4.61108	4.06673	4.52559	4.40251	4.75317	4.35789	4.13093	4.2238	3.73717	4.41381	4.28851	3.73717	4.39808	4.09846	4.40354	3.73717	3.73717	3.73717	3.73717	3.73717	4.17626	3.73717	3.73717	3.73717	3.73717	5.62263	5.5853	5.66044	5.40594	5.68338	5.10596	5.671	6.32192	5.7888	6.11579	6.03153	6.32771	4.34845	3.73717
3059	MAST1	protein_coding	ENSG00000105613.10	4.55839	4.84363	4.60479	4.92486	4.92157	4.22488	5.2957	4.17911	5.56613	5.13883	5.38936	5.1471	5.16697	4.51759	4.5013	4.38755	4.62637	4.82092	4.80157	4.27835	4.53687	3.73717	4.89308	4.8101	3.73717	4.36153	3.73717	4.17626	4.95821	4.19352	5.43382	3.73717	7.16359	7.062	6.36791	6.99181	5.24104	5.1428	4.96357	4.792	6.7805	6.62421	6.67309	6.62169	4.34845	3.73717
10755	ESM1	protein_coding	ENSG00000164283.13	3.73717	3.73717	3.73717	3.73717	3.73717	4.22488	3.73717	3.73717	3.73717	4.06237	4.47944	3.73717	3.73717	3.73717	3.73717	3.73717	3.73717	3.73717	3.73717	3.73717	3.73717	3.73717	3.73717	3.73717	3.73717	3.73717	3.73717	3.73717	3.73717	3.73717	3.73717	3.73717	4.44512	4.32048	4.88355	5.24483	4.25862	4.22218	5.00408	4.5239	4.73455	4.46639	6.32205	5.148	3.73717	3.73717
234	MGST1	protein_coding	ENSG00000008394.13	4.76795	3.73717	3.73717	4.50078	4.85713	4.22488	4.14467	4.17911	6.45183	5.07172	5.70397	4.9199	5.78668	4.60714	5.11026	5.00752	5.83718	4.68102	5.44941	5.21182	4.90631	4.40354	4.13163	4.15069	3.73717	3.73717	3.73717	3.73717	3.73717	3.73717	3.73717	3.73717	6.41262	4.92581	5.63547	4.87698	5.16154	4.41992	4.4066	4.58524	5.7703	4.75803	5.34077	4.68109	3.73717	4.16174
8166	NT5DC4	protein_coding	ENSG00000144130.11	3.73717	4.38627	3.73717	3.73717	3.73717	3.73717	4.43841	3.73717	4.20223	4.38354	4.47944	4.10287	3.73717	4.29233	3.73717	4.38755	4.07781	4.51228	4.24772	4.12096	4.09846	3.73717	3.73717	3.73717	3.73717	3.73717	3.73717	4.35579	3.73717	3.73717	3.73717	3.73717	4.0938	3.73717	4.34717	4.08897	3.73717	3.73717	3.73717	4.19511	3.73717	4.20129	3.73717	4.18828	3.73717	4.16174
8299	VWA5B2	protein_coding	ENSG00000145198.14	4.10838	3.73717	4.29081	4.1223	4.30759	3.73717	3.73717	4.61108	4.20223	4.06237	4.2097	4.25298	3.73717	3.73717	3.73717	3.73717	4.07781	3.73717	4.24772	4.27835	4.09846	3.73717	4.29332	3.73717	5.0482	4.80267	4.50475	4.492	5.35426	5.51245	5.88495	4.93903	4.35178	4.21451	4.34717	4.23348	4.47071	4.41992	4.4066	4.58524	4.51574	4.06606	4.24335	3.73717	4.69334	5.0399
15961	KCNMB2	protein_coding	ENSG00000197584.12	4.10838	3.73717	3.73717	3.73717	3.73717	3.73717	3.73717	4.17911	3.73717	3.73717	4.2097	4.36726	4.09738	3.73717	3.73717	3.73717	4.2178	3.73717	3.73717	3.73717	3.73717	3.73717	3.73717	3.73717	3.73717	3.73717	4.28309	3.73717	3.73717	3.73717	3.73717	3.73717	5.94138	5.63237	5.28745	5.0566	3.73717	4.49878	4.48399	4.38214	5.47779	5.33491	5.65864	5.39817	3.73717	3.73717
14452	SCN5A	protein_coding	ENSG00000183873.18	3.73717	3.73717	3.73717	3.73717	3.73717	3.73717	3.73717	3.73717	4.06673	4.19611	3.73717	3.73717	3.73717	3.73717	4.2238	3.73717	3.73717	3.73717	3.73717	4.12096	4.09846	4.12416	3.73717	3.73717	3.73717	4.49895	3.73717	3.73717	3.73717	3.73717	3.73717	5.11274	4.44512	4.07547	4.43983	4.23348	3.73717	3.73717	4.21264	3.73717	4.19029	4.06606	4.24335	4.18828	3.73717	3.73717
28	CFH	protein_coding	ENSG00000000971.16	3.73717	3.73717	3.73717	3.73717	3.73717	3.73717	3.73717	3.73717	4.06673	4.19611	3.73717	4.10287	3.73717	3.73717	3.73717	3.73717	3.73717	3.73717	3.73717	4.12096	3.73717	3.73717	3.73717	3.73717	3.73717	3.73717	3.73717	3.73717	3.73717	4.5212	3.73717	3.73717	4.7288	5.53637	6.86152	5.7678	3.73717	4.32981	4.4066	4.5239	3.73717	5.15361	5.75657	4.73027	3.73717	3.73717
14469	NPW	protein_coding	ENSG00000183971.9	4.82773	4.5289	4.60479	5.128	4.71291	4.42369	4.43841	4.61108	7.24119	7.07581	6.65369	6.73934	4.73843	5.73667	4.75325	4.64947	5.49625	5.3206	5.17341	5.87696	4.67875	4.7436	5.00805	3.73717	4.94041	3.73717	3.73717	4.492	3.73717	4.37991	4.68035	3.73717	9.11961	8.88697	8.21079	8.582	6.86701	6.48122	5.21885	5.96434	8.36856	8.1757	7.74759	7.87599	5.47733	3.73717
30624	AL359736.1	protein_coding	ENSG00000273167.1	3.73717	4.64771	3.73717	3.73717	3.73717	3.73717	3.73717	4.35977	4.70948	4.29809	4.31463	4.36726	3.73717	3.73717	4.57234	3.73717	4.49199	4.41042	4.68043	4.97545	4.45423	3.73717	4.29332	3.73717	3.73717	3.73717	3.73717	3.73717	3.73717	4.5212	3.73717	3.73717	5.74578	5.22428	5.02188	5.34416	4.63092	5.1428	4.96357	4.74485	6.00807	6.21712	5.63292	5.39817	4.48311	4.75938
27331	CCDC187	protein_coding	ENSG00000260220.7	4.47362	3.73717	4.12984	4.50078	4.78792	4.57415	4.71957	5.46189	5.67663	5.44939	5.5687	5.26332	5.08619	4.7606	5.07199	4.9565	4.93363	4.88348	4.90836	4.5856	4.90631	4.98525	5.15942	4.88063	3.73717	3.73717	3.73717	3.73717	4.248	4.37991	3.73717	3.73717	5.45666	5.4854	4.88355	4.97082	4.76395	4.94404	5.00408	4.19511	5.27231	5.24791	5.03869	4.62881	4.86073	4.90981
27237	TGFBR3L	protein_coding	ENSG00000260001.6	4.55839	4.19807	4.82527	4.66717	4.63063	3.73717	3.73717	4.35977	4.93798	4.58706	4.40251	4.25298	4.73843	4.95017	4.08208	4.11477	4.07781	4.28851	4.68043	4.5856	4.53687	4.28285	4.51896	4.44863	5.14585	4.88394	3.73717	4.70457	3.73717	3.73717	3.73717	3.73717	5.9614	5.22428	5.66044	5.8754	4.93229	4.85204	4.67577	4.792	5.15386	5.30663	4.89874	5.2937	4.17101	4.33547
12775	CD7	protein_coding	ENSG00000173762.8	3.73717	3.73717	3.73717	4.28024	3.73717	3.73717	3.73717	3.73717	4.53593	4.29809	4.07204	4.46285	4.09738	3.73717	3.73717	4.11477	3.73717	4.12821	4.09912	3.73717	4.24679	3.73717	4.13163	4.32001	3.73717	4.18037	4.50475	4.17626	4.61306	4.19352	3.73717	3.73717	5.48594	5.60906	5.38443	6.34084	4.25862	4.85204	4.4066	5.13596	5.12214	4.97536	5.23689	5.60428	4.48311	4.16174
12704	NDNF	protein_coding	ENSG00000173376.14	3.73717	4.19807	3.73717	3.73717	4.14182	3.73717	3.73717	3.73717	3.73717	3.73717	3.73717	3.73717	3.73717	4.13093	3.73717	3.73717	3.73717	3.73717	3.73717	3.73717	3.73717	3.73717	4.29332	3.73717	3.73717	3.73717	3.73717	4.35579	3.73717	3.73717	3.73717	3.73717	4.94053	5.15714	4.83267	5.0566	4.47071	4.5696	4.48399	5.22926	5.12214	4.85107	5.57984	5.81706	3.73717	3.73717
5952	SHC2	protein_coding	ENSG00000129946.10	4.10838	4.19807	3.73717	4.1223	4.30759	4.42369	4.31158	3.73717	4.53593	4.64394	4.54855	4.10287	4.35789	3.73717	3.73717	3.73717	4.62637	4.12821	3.73717	4.27835	4.35973	4.50441	3.73717	3.73717	3.73717	3.73717	3.73717	3.73717	3.73717	4.19352	3.73717	3.73717	5.56977	5.92041	6.18222	5.69862	4.82352	4.49878	4.73061	4.29687	4.94739	5.4416	5.55241	5.20859	4.34845	3.73717
11261	PRTG	protein_coding	ENSG00000166450.13	4.26072	3.73717	3.73717	3.73717	4.14182	3.73717	4.31158	3.73717	4.59816	4.74699	4.6117	4.46285	4.24528	4.13093	4.08208	4.11477	4.93363	5.10014	4.45553	4.27835	4.09846	4.50441	4.83004	3.73717	3.73717	3.73717	3.73717	3.73717	3.73717	3.73717	3.73717	3.73717	4.94053	4.88152	5.06408	4.34355	4.10689	4.41992	4.83091	4.29687	5.15386	5.77462	5.80285	4.77679	3.73717	3.73717
1062	GAL	protein_coding	ENSG00000069482.7	4.37666	3.73717	3.73717	3.73717	4.14182	3.73717	3.73717	3.73717	5.67663	5.23229	4.47944	5.01688	4.67602	4.29233	4.2238	3.73717	4.84234	4.68102	4.09912	4.49816	4.35973	3.73717	3.73717	4.15069	3.73717	4.36153	3.73717	3.73717	3.73717	3.73717	3.73717	3.73717	5.92104	5.84448	4.6601	5.24483	4.82352	4.22218	3.73717	4.642	5.40488	5.65188	4.60525	4.44619	3.73717	3.73717
54	TMEM176A	protein_coding	ENSG00000002933.9	3.73717	3.73717	4.12984	3.73717	4.30759	4.22488	4.31158	3.73717	4.20223	4.06237	4.2097	3.73717	3.73717	4.13093	3.73717	4.57222	3.73717	3.73717	3.73717	3.73717	3.73717	3.73717	4.41625	4.15069	4.81929	5.46633	3.73717	4.87376	4.45591	4.63892	3.73717	4.59894	4.89192	5.60906	5.18144	5.89588	4.63092	5.37127	4.4066	4.87953	4.63268	4.75803	4.24335	5.20859	4.48311	5.15542
16883	C2CD4B	protein_coding	ENSG00000205502.4	3.73717	3.73717	3.73717	3.73717	3.73717	3.73717	3.73717	3.73717	4.30554	4.38354	4.07204	4.25298	4.67602	3.73717	3.73717	4.38755	4.56221	3.73717	4.09912	4.12096	4.09846	3.73717	3.73717	4.32001	3.73717	3.73717	3.73717	3.73717	3.73717	4.37991	3.73717	3.73717	5.74578	5.56108	5.28745	4.77281	4.82352	4.41992	4.78217	4.8368	5.15386	4.93567	4.99417	5.05023	3.73717	4.16174
11957	CLIC3	protein_coding	ENSG00000169583.13	3.73717	3.73717	3.73717	4.80517	3.73717	4.69932	5.15373	5.02498	4.06673	4.06237	4.07204	3.73717	3.73717	4.82817	4.5013	4.11477	4.49199	4.51228	4.53831	4.12096	4.53687	4.67154	5.3333	4.55601	4.28766	4.95883	5.64902	4.87376	3.73717	4.5212	6.12709	4.2396	3.73717	4.32048	3.73717	4.34355	4.10689	3.73717	4.92134	4.38214	3.73717	3.73717	3.73717	3.73717	4.34845	5.3086
10392	NOSTRIN	protein_coding	ENSG00000163072.16	5.24664	5.52833	5.40435	5.1732	5.09307	4.69932	5.42196	5.15134	4.85323	5.1058	4.6117	4.54644	5.20522	4.29233	5.43414	4.90271	5.05644	4.82092	4.90836	4.80159	5.04706	5.22322	5.9523	5.22316	4.67959	4.61352	3.73717	4.17626	3.73717	3.73717	3.73717	3.73717	4.35178	4.40922	4.59364	4.43568	4.82352	4.5696	4.67577	4.19511	4.57647	4.3044	4.44944	4.44619	4.48311	3.73717
15977	MPEG1	protein_coding	ENSG00000197629.6	7.77735	6.92231	8.29174	7.31644	7.78245	7.22986	8.88214	8.08714	6.01001	5.17087	5.41668	5.58324	6.8072	6.02044	6.69822	6.62005	6.41071	6.27811	5.64743	6.01666	7.07293	6.75542	7.66069	7.03577	5.53675	6.60197	6.21966	5.25541	5.48058	6.41152	6.35901	5.76674	4.52676	3.73717	4.34717	4.08897	4.70007	5.06779	5.11685	4.99742	4.63268	4.46639	4.24335	4.37259	5.12711	5.44371
6073	ASS1	protein_coding	ENSG00000130707.18	5.79236	5.66134	5.24337	5.57913	5.78462	5.9975	5.70542	5.88182	6.20718	6.2752	6.05703	6.39218	6.82887	7.39706	6.32848	6.34785	6.21566	6.59677	6.35537	6.06012	6.32067	6.54382	6.02385	6.54155	6.5783	6.3728	5.9175	6.28384	6.72908	6.5237	6.27661	6.16116	10.6438	10.5862	10.9336	10.9488	10.4433	10.1949	12.3296	12.2869	10.4228	10.3431	10.8325	11.0925	8.6145	8.56478
3763	GSG1	protein_coding	ENSG00000111305.19	4.98717	4.19807	4.29081	3.73717	4.71291	3.73717	3.73717	4.49682	6.532	5.26177	5.61544	4.46285	4.73843	4.60714	4.75325	4.57222	5.98761	4.41042	4.80157	4.92092	4.53687	4.67154	4.13163	4.15069	3.73717	4.18037	3.73717	3.73717	3.73717	3.73717	3.73717	3.73717	4.0938	3.73717	3.73717	4.43568	4.70007	3.73717	3.73717	3.73717	4.4493	4.06606	3.73717	3.73717	4.17101	3.73717
14812	SYN3	protein_coding	ENSG00000185666.15	4.10838	3.73717	3.73717	3.73717	4.30759	4.57415	3.73717	4.17911	4.06673	3.73717	3.73717	4.54644	4.09738	4.41505	3.73717	4.11477	3.73717	4.28851	3.73717	4.12096	4.24679	4.28285	3.73717	4.32001	3.73717	4.18037	3.73717	3.73717	4.61306	4.19352	3.73717	3.73717	5.07361	5.12196	5.02188	5.37546	4.76395	4.80244	4.73061	5.42101	4.63268	4.70758	4.53155	4.68109	4.17101	4.16174
8472	VWDE	protein_coding	ENSG00000146530.14	3.73717	3.73717	3.73717	4.28024	3.73717	4.42369	3.73717	4.17911	4.30554	4.38354	4.67012	4.25298	4.24528	3.73717	3.73717	4.11477	4.32448	4.51228	3.73717	4.49816	3.73717	3.73717	3.73717	4.15069	3.73717	3.73717	3.73717	3.73717	3.73717	3.73717	3.73717	3.73717	5.36425	5.15714	5.06408	4.87698	3.73717	4.32981	4.21264	4.58524	4.86797	4.85107	4.44944	4.821	3.73717	3.73717
17492	KLRK1	protein_coding	ENSG00000213809.9	4.76795	4.92772	4.68486	5.6696	5.19358	4.9936	5.15373	5.97591	4.93798	4.29809	4.07204	4.6899	4.952	5.24722	3.73717	4.71996	4.49199	4.41042	4.45553	4.12096	4.67875	4.40354	4.41625	4.32001	3.73717	4.49895	3.73717	3.73717	3.73717	3.73717	3.73717	3.73717	6.63535	4.96818	4.93185	6.21892	5.03016	4.6343	3.73717	4.06166	6.45351	4.46639	4.89874	4.86317	3.73717	3.73717
3919	VNN1	protein_coding	ENSG00000112299.8	3.73717	3.73717	3.73717	4.28024	4.53878	3.73717	3.73717	4.17911	4.59816	4.96221	4.31463	4.81216	4.35789	3.73717	4.08208	4.26968	4.56221	4.12821	3.73717	4.66401	4.09846	4.40354	3.73717	4.15069	3.73717	3.73717	3.73717	3.73717	3.73717	4.19352	3.73717	3.73717	5.83638	5.6998	5.2179	5.99377	5.11952	5.1428	4.3182	6.05926	5.59032	5.15361	4.35555	6.15996	4.69334	4.57744
12315	APLN	protein_coding	ENSG00000171388.12	4.26072	4.19807	4.4132	4.58851	4.14182	4.42369	4.43841	4.17911	4.80782	5.26177	4.72466	4.81216	4.53453	4.51759	4.42219	4.57222	4.79314	4.60126	4.61261	4.66401	3.73717	4.12416	3.73717	3.73717	3.73717	3.73717	3.73717	3.73717	4.61306	3.73717	5.25788	3.73717	5.81432	6.07672	5.02188	5.46465	4.37411	4.69413	3.73717	4.4568	5.61164	5.85034	5.37341	5.64574	4.17101	4.16174
25769	AP000781.2	protein_coding	ENSG00000254979.5	5.6634	5.32473	5.9191	5.754	5.56041	5.802	5.70542	5.59108	6.54308	6.85341	6.73545	6.21409	6.476	7.12251	6.59728	5.9184	6.61547	6.98635	6.85069	6.23992	6.22364	6.23793	6.00043	5.6984	3.73717	4.88394	3.73717	3.73717	3.73717	4.19352	3.73717	3.73717	6.92903	6.39617	6.27823	6.03098	5.9021	5.37127	5.93136	5.446	6.81539	6.39956	6.38223	5.53938	4.93426	4.16174
10847	ZNF704	protein_coding	ENSG00000164684.13	4.26072	5.00514	4.51547	3.73717	4.30759	4.22488	4.86468	4.61108	5.22013	5.26177	5.41668	5.22591	4.53453	4.41505	4.5013	4.90271	4.6857	4.9976	4.53831	5.02718	4.45423	4.93033	4.83004	4.94629	4.28766	3.73717	3.73717	3.73717	4.95821	4.19352	3.73717	3.73717	7.0147	7.01296	6.2936	6.53112	6.46031	6.33557	5.04304	5.86204	6.79806	6.73384	6.03153	6.31552	5.7126	5.09923
11073	TMEM52B	protein_coding	ENSG00000165685.8	3.73717	3.73717	3.73717	3.73717	3.73717	3.73717	3.73717	3.73717	4.06673	4.06237	3.73717	3.73717	3.73717	4.60714	3.73717	3.73717	4.07781	3.73717	3.73717	3.73717	3.73717	3.73717	3.73717	3.73717	3.73717	3.73717	3.73717	3.73717	3.73717	3.73717	3.73717	3.73717	4.7865	5.19122	4.23645	4.77281	5.38501	4.94404	3.73717	4.95966	5.15386	5.24791	4.44944	5.2937	4.34845	3.73717
3580	NEIL3	protein_coding	ENSG00000109674.4	6.20908	5.74275	6.0381	6.51805	6.07307	5.88375	5.49921	6.36681	6.55407	6.2882	6.68491	6.49453	6.0196	5.70749	6.08102	5.98575	6.23056	6.23981	6.10448	6.47944	5.64434	5.6778	5.9523	5.52253	3.73717	4.18037	5.45526	5.35777	4.248	3.73717	3.73717	3.73717	5.67334	5.82478	6.13153	6.15358	5.35067	5.40048	5.55467	5.28738	5.59032	5.63021	5.9928	5.53938	3.73717	4.16174
14617	SMIM10	protein_coding	ENSG00000184785.6	5.57918	4.64771	5.00259	5.54744	5.03904	4.69932	3.73717	5.15134	6.22121	5.88368	5.72517	6.34587	5.63931	5.64702	5.43414	5.82284	6.23056	5.39805	5.13363	5.94867	4.67875	4.59253	4.95223	5.85274	4.5111	4.80267	3.73717	4.79314	4.248	3.73717	3.73717	3.73717	6.69459	6.8547	6.3823	6.72069	6.5872	5.87355	5.91309	6.58422	6.61172	6.53868	6.57425	6.72561	5.63902	4.75938
17825	UBE2QL1	protein_coding	ENSG00000215218.4	4.37666	4.19807	4.12984	4.1223	4.85713	4.69932	4.99032	5.09005	4.06673	4.06237	4.82441	4.36726	4.45212	4.29233	4.75325	4.11477	4.2178	4.68102	4.80157	4.5856	5.00229	4.87214	4.95223	4.8101	8.09613	7.41129	8.06366	7.77351	7.84747	7.35901	7.69632	8.10847	6.72897	6.50797	6.4923	6.46614	7.39463	7.76012	7.33534	7.12815	6.71727	6.84438	6.9236	7.03485	7.06044	7.70354
33499	AC087721.2	protein_coding	ENSG00000285920.2	4.47362	3.73717	5.0553	6.67762	5.09307	3.73717	6.30455	5.09005	5.4189	5.31854	4.95636	4.9199	5.20522	3.73717	5.31538	3.73717	4.41381	4.12821	6.21048	4.97545	5.13123	5.13428	5.3333	4.8101	5.46829	5.63608	6.36606	3.73717	4.61306	4.63892	5.43382	3.73717	4.8407	5.22428	4.43983	3.73717	5.41839	4.41992	5.85669	3.73717	4.63268	4.39077	4.73474	3.73717	3.73717	3.73717
3734	PPM1H	protein_coding	ENSG00000111110.12	4.47362	3.73717	3.73717	4.73892	3.73717	3.73717	3.73717	3.73717	5.05285	5.1058	4.47944	4.96957	4.53453	4.41505	4.08208	4.11477	4.6857	4.60126	4.36087	4.12096	4.35973	3.73717	3.73717	3.73717	3.73717	4.18037	3.73717	4.17626	3.73717	3.73717	3.73717	3.73717	4.35178	4.67938	4.23645	4.23348	4.63092	4.49878	4.4066	4.06166	4.9848	5.0859	4.89874	4.73027	4.48311	3.73717
6917	PCDH8	protein_coding	ENSG00000136099.13	4.26072	5.00514	4.4132	4.50078	4.14182	4.69932	3.73717	3.73717	5.96005	6.23543	5.07278	4.75317	4.99872	5.51651	4.63723	4.26968	5.57229	5.91137	4.80157	4.12096	5.17096	5.08692	4.68906	3.73717	3.73717	3.73717	3.73717	3.73717	3.73717	4.63892	3.73717	3.73717	5.72209	6.00952	4.77883	4.34355	4.76395	5.3413	3.73717	4.06166	5.42968	6.33717	4.84725	4.57283	4.48311	4.57744
5438	PTGER2	protein_coding	ENSG00000125384.7	3.73717	3.73717	4.68486	4.1223	4.53878	4.22488	3.73717	3.73717	5.77819	5.77404	6.25367	5.78998	4.45212	4.7606	5.37626	4.78506	5.328	5.63537	6.00925	5.66368	4.35973	4.12416	4.68906	4.15069	4.5111	3.73717	4.50475	4.17626	3.73717	3.73717	4.21502	3.73717	6.6232	6.51986	5.80073	5.95549	5.27876	5.31054	5.11685	4.38214	6.67028	6.79937	6.74288	6.25286	3.73717	4.16174
15183	THSD4	protein_coding	ENSG00000187720.14	4.26072	3.73717	3.73717	3.73717	3.73717	4.57415	3.73717	3.73717	4.39208	4.45836	3.73717	4.25298	4.67602	4.29233	3.73717	4.4861	4.2178	4.28851	4.09912	4.12096	3.73717	4.12416	3.73717	4.44863	3.73717	3.73717	3.73717	3.73717	4.61306	3.73717	3.73717	3.73717	5.51453	5.08558	5.353	5.74515	4.87946	5.17844	4.07413	4.8368	5.02088	5.33491	4.9476	5.39817	4.17101	4.33547
12458	GAP43	protein_coding	ENSG00000172020.13	4.10838	4.38627	3.73717	3.73717	3.73717	3.73717	3.73717	3.73717	4.59816	4.38354	4.31463	4.25298	4.09738	4.29233	4.2238	3.73717	4.49199	3.73717	3.73717	3.73717	3.73717	3.73717	3.73717	3.73717	3.73717	3.73717	3.73717	3.73717	4.45591	3.73717	3.73717	3.73717	5.11442	5.22428	4.97787	5.01461	4.70007	4.5696	4.21264	4.642	5.15386	5.58571	4.84725	5.20859	4.59542	4.16174
8177	AFF3	protein_coding	ENSG00000144218.19	5.93175	5.52833	6.28668	7.28115	5.45033	6.19936	5.85474	7.50839	5.5428	4.79423	4.95636	6.00891	5.73943	4.7606	5.07199	6.11096	5.35776	4.75376	4.85649	5.82687	5.69549	5.96426	5.20549	6.89409	4.5111	5.02846	5.22384	3.73717	3.73717	5.25379	3.73717	3.73717	4.52676	4.4869	4.09109	4.23348	4.63092	4.32981	4.3182	4.8368	4.291	4.06606	3.73717	4.18828	4.69334	4.16174
10936	NKX6-3	protein_coding	ENSG00000165066.13	4.55839	3.73717	4.12984	3.73717	4.30759	4.22488	4.92952	4.95552	4.06673	4.19611	4.07204	3.73717	4.53453	4.13093	4.80588	3.73717	4.32448	4.41042	4.09912	3.73717	4.09846	4.28285	4.60866	4.15069	6.51642	5.63608	6.99653	6.2355	6.86257	6.76085	7.22397	7.20945	5.45666	4.78615	5.32069	5.57414	5.48245	5.56221	5.79774	5.49448	5.40488	4.59646	5.52436	5.98402	5.29047	5.20885
31366	H2AC14	protein_coding	ENSG00000276368.2	5.32111	5.07708	5.61107	4.92486	5.56041	5.28686	5.38137	5.31708	4.76003	5.17087	5.17756	4.75317	5.34636	4.95017	5.516	4.64947	4.79314	4.82092	4.80157	5.07642	5.08998	4.67154	5.24971	4.88063	3.73717	3.73717	4.50475	5.14283	3.73717	3.73717	3.73717	3.73717	4.24025	4.4869	4.72152	4.87698	3.73717	4.08093	4.4066	4.06166	4.94739	5.15361	4.53155	4.77679	3.73717	4.16174
3548	NMU	protein_coding	ENSG00000109255.11	5.45708	5.20781	4.60479	5.25838	5.3709	5.57129	4.71957	5.31708	5.44472	4.74699	4.2097	5.01688	5.20522	5.48159	4.85563	4.38755	5.20054	4.82092	4.90836	5.07642	5.50642	4.67154	5.20549	5.36093	3.73717	3.73717	3.73717	3.73717	4.45591	3.73717	3.73717	3.73717	6.01971	5.28761	4.88355	5.17339	6.02982	5.1428	4.8772	4.792	6.24901	5.49156	5.40517	5.51697	3.73717	4.16174
13214	PRR15	protein_coding	ENSG00000176532.4	5.28448	4.75116	5.44136	4.86691	4.85713	4.42369	4.99032	4.17911	4.46785	4.45836	5.03543	4.75317	4.73843	4.68741	4.80588	4.57222	4.74108	4.41042	4.90836	5.29367	4.85452	4.87214	4.89308	4.73363	3.73717	3.73717	3.73717	3.73717	3.73717	3.73717	3.73717	3.73717	4.0938	3.73717	4.09109	3.73717	4.37411	3.73717	4.07413	4.06166	3.73717	4.20129	4.67254	4.0568	3.73717	3.73717
401	HGF	protein_coding	ENSG00000019991.18	4.55839	5.26778	3.73717	3.73717	4.43357	5.4655	4.31158	4.71066	4.70948	4.74699	3.73717	4.10287	4.35789	4.41505	3.73717	4.57222	4.2178	4.82092	3.73717	3.73717	4.35973	5.73486	3.73717	4.94629	6.45164	6.8152	4.67194	6.39768	6.08701	6.74255	4.68035	5.51245	8.97907	9.21683	6.75626	7.3168	7.79599	8.12196	6.0526	6.63521	8.76185	9.18092	7.13618	7.09912	5.94116	7.35766
7690	CHST4	protein_coding	ENSG00000140835.10	4.63443	3.73717	3.73717	5.08082	4.14182	3.73717	3.73717	3.73717	5.8723	5.0365	5.14376	5.71636	4.85132	4.13093	4.2238	4.78506	5.44277	4.68102	4.45553	5.25349	4.79969	3.73717	4.13163	4.55601	3.73717	3.73717	3.73717	5.08186	3.73717	3.73717	3.73717	3.73717	5.48594	4.67938	4.6601	4.82637	4.25862	3.73717	3.73717	3.73717	5.02088	4.20129	4.09601	4.73027	3.73717	3.73717
4003	KIF20A	protein_coding	ENSG00000112984.12	9.4351	9.19237	9.51016	9.39781	8.99725	8.60478	8.99856	8.76025	9.09172	9.14455	9.1743	9.24756	8.89187	8.40518	8.93559	9.04181	9.12833	8.88814	9.10418	8.88115	9.07904	8.61139	8.69859	8.93224	6.41807	5.71297	6.95167	7.08909	4.74364	5.1314	4.55752	3.73717	7.73737	7.74922	8.05287	7.94654	7.86323	6.84404	7.13823	6.89902	7.65478	7.76329	7.83957	7.79262	6.18647	4.57744
7364	MNS1	protein_coding	ENSG00000138587.6	5.57918	5.81927	4.82527	4.73892	5.3709	4.9936	5.2957	4.71066	5.44472	5.37264	5.30335	5.43401	5.44196	4.51759	5.59271	5.00752	5.54746	5.50547	5.13363	5.21182	5.47687	5.34465	5.41125	4.64971	3.73717	3.73717	3.73717	3.73717	4.61306	3.73717	3.73717	3.73717	5.26388	5.51116	4.88355	5.27891	5.38501	4.85204	4.21264	5.34269	5.24385	5.0859	5.1619	5.32071	4.48311	4.33547
25915	HCAR3	protein_coding	ENSG00000255398.3	3.73717	3.73717	3.73717	3.73717	4.43357	3.73717	3.73717	4.17911	4.70948	3.73717	4.40251	4.54644	3.73717	4.60714	3.73717	3.73717	4.2178	4.51228	4.36087	3.73717	4.09846	4.40354	4.29332	3.73717	4.81929	4.71336	3.73717	3.73717	4.74364	5.46504	3.73717	3.73717	4.66695	5.22428	5.32069	5.24483	5.03016	6.15666	5.42614	4.8368	4.78126	5.46684	5.40517	4.68109	5.23863	5.63977
23340	TMEFF1	protein_coding	ENSG00000241697.5	4.37666	3.73717	3.73717	3.73717	3.73717	3.73717	3.73717	4.71066	4.46785	4.45836	3.73717	4.54644	3.73717	5.15706	4.42219	3.73717	4.62637	3.73717	5.04933	5.12347	3.73717	3.73717	3.73717	3.73717	3.73717	3.73717	3.73717	3.73717	3.73717	3.73717	3.73717	3.73717	3.73717	5.12196	5.18144	5.01461	5.41839	5.1428	4.73061	5.06897	5.27231	5.95625	5.37341	5.05023	5.00265	5.6755
15756	ZNF239	protein_coding	ENSG00000196793.13	4.55839	4.19807	4.29081	4.80517	3.73717	4.22488	3.73717	3.73717	5.28052	5.65413	5.59229	5.33463	4.45212	4.89111	5.2837	4.64947	5.1309	5.05013	5.24891	4.86314	3.73717	4.28285	4.68906	4.44863	3.73717	3.73717	3.73717	3.73717	3.73717	3.73717	5.43382	3.73717	4.8407	5.08558	5.14372	5.17339	5.03016	4.98699	4.8772	4.695	4.86797	5.27765	5.57984	4.94228	4.59542	3.73717
15827	KIAA1671	protein_coding	ENSG00000197077.13	4.10838	5.66134	4.12984	4.40037	4.14182	5.15013	3.73717	3.73717	5.05285	5.81163	5.66049	5.33463	4.90297	4.95017	4.57234	4.64947	5.01713	5.63537	4.80157	4.86314	4.35973	5.13428	3.73717	3.73717	3.73717	3.73717	3.73717	3.73717	4.248	4.63892	3.73717	3.73717	4.8407	5.43219	5.06408	4.65472	4.55515	4.6343	4.21264	4.642	4.63268	5.38946	4.99417	4.68109	4.17101	4.46738
10799	TBXT	protein_coding	ENSG00000164458.10	5.08086	4.75116	4.4132	5.03143	5.41128	5.22059	4.63676	4.88082	4.06673	4.52559	4.2097	4.6899	4.35789	4.7606	4.08208	4.26968	4.2178	4.51228	4.80157	4.66401	4.24679	4.67154	4.83004	5.12091	4.28766	3.73717	3.73717	5.14283	3.73717	3.73717	3.73717	3.73717	5.19168	4.4869	4.93185	5.46465	4.98241	4.41992	5.04304	5.446	5.21466	5.0859	6.03153	6.10385	4.34845	4.33547
7271	CGREF1	protein_coding	ENSG00000138028.16	4.10838	4.5289	4.51547	4.66717	4.63063	4.22488	5.2957	3.73717	7.07008	7.11208	6.49791	6.93736	5.27798	5.64702	4.9479	4.9565	5.77595	5.69556	5.69864	6.2949	4.24679	4.81014	4.95223	4.64971	4.28766	4.80267	4.93084	4.87376	5.21253	4.74145	3.73717	5.26205	8.907	8.70012	8.2029	8.46634	5.41839	5.74933	5.31229	5.49448	7.90363	7.92541	7.74759	8.02216	4.48311	4.46738
8789	GLB1L2	protein_coding	ENSG00000149328.15	5.97509	6.28395	5.61107	5.88336	5.66143	5.802	5.2957	4.95552	9.07498	9.58266	8.86583	9.08535	7.71191	8.47178	7.74307	8.16016	8.51871	8.95275	8.32081	8.59242	6.60196	6.64658	6.218	6.22966	4.67959	5.02846	5.58777	4.94805	5.05	5.0646	5.76569	5.02955	10.6628	11.0826	10.5408	10.0081	8.81609	9.42352	8.75923	8.49523	10.2002	10.8846	10.6239	9.98161	6.37236	6.32717
14608	LRRC26	protein_coding	ENSG00000184709.7	4.10838	3.73717	3.73717	3.73717	3.73717	4.22488	4.14467	3.73717	4.76003	4.52559	5.10886	4.25298	3.73717	4.13093	4.33179	4.11477	4.2178	4.12821	4.09912	3.73717	3.73717	3.73717	3.73717	3.73717	3.73717	3.73717	3.73717	3.73717	3.73717	3.73717	3.73717	3.73717	5.42665	5.37648	4.72152	5.17339	4.25862	4.49878	3.73717	3.73717	5.30007	5.21736	5.08137	4.51234	3.73717	4.33547
10192	GNG3	protein_coding	ENSG00000162188.6	5.93175	4.64771	4.51547	5.78093	5.14449	3.73717	4.71957	5.54952	4.85323	4.58706	4.2097	4.96957	4.90297	5.05874	4.63723	5.27058	4.79314	4.41042	4.53831	5.02718	5.47687	4.40354	4.60866	5.48413	4.5111	4.49895	4.28309	4.79314	3.73717	3.73717	3.73717	3.73717	4.52676	4.62041	4.72152	4.08897	3.73717	4.41992	4.4066	3.73717	4.63268	3.73717	4.24335	4.28856	3.73717	4.67344
8190	CDCA7	protein_coding	ENSG00000144354.14	8.2477	7.52007	7.39021	8.82832	7.68919	6.81751	6.84662	7.58658	9.82282	9.32383	9.61648	9.88776	8.50359	7.37973	7.93197	8.3266	9.09322	8.44085	8.48634	9.09673	7.4948	6.95062	6.7034	7.40107	4.81929	4.49895	4.93084	6.56223	5.21253	4.91648	3.73717	4.72755	8.50953	8.38706	7.52193	7.988	8.07174	6.48122	5.85669	6.60484	7.88751	8.12973	7.2828	7.60486	5.67635	5.20885
13614	ERICH3	protein_coding	ENSG00000178965.14	3.73717	3.73717	4.12984	3.73717	4.30759	3.73717	4.14467	4.17911	4.30554	3.73717	4.2097	4.10287	4.09738	3.73717	4.2238	3.73717	4.07781	4.41042	3.73717	3.73717	3.73717	4.28285	3.73717	3.73717	3.73717	4.49895	4.8106	4.35579	4.95821	5.64455	4.21502	3.73717	4.24025	3.73717	4.72152	3.73717	3.73717	4.5696	4.21264	4.06166	3.73717	3.73717	3.73717	3.73717	4.48311	4.46738
10279	NTNG1	protein_coding	ENSG00000162631.18	4.76795	5.07708	4.29081	5.128	5.14449	5.4655	4.63676	6.51678	3.73717	4.06237	3.73717	4.54644	4.09738	4.51759	4.2238	4.71996	4.07781	4.60126	4.24772	5.02718	4.95546	5.26515	4.60866	5.66516	7.27826	7.46437	6.90535	8.0768	7.61761	7.41731	7.15028	7.60013	3.73717	3.73717	4.43983	5.312	5.202	5.61168	5.50489	7.07791	4.73455	4.53435	4.53155	5.47085	6.78278	6.59928
3443	HOXB6	protein_coding	ENSG00000108511.10	4.26072	3.73717	4.12984	3.73717	4.30759	3.73717	3.73717	3.73717	4.65573	3.73717	4.82441	4.54644	4.67602	3.73717	4.5013	4.26968	4.56221	3.73717	4.53831	3.73717	4.09846	3.73717	4.13163	4.44863	3.73717	3.73717	3.73717	3.73717	4.45591	3.73717	3.73717	3.73717	5.39586	5.5853	5.14372	4.71581	5.27876	5.27893	4.8772	4.38214	5.7888	5.90437	5.34077	5.32071	4.59542	4.33547
8898	RGS18	protein_coding	ENSG00000150681.10	4.10838	3.73717	3.73717	3.73717	3.73717	3.73717	3.73717	3.73717	4.06673	4.29809	4.47944	4.36726	3.73717	3.73717	4.2238	3.73717	4.07781	4.12821	4.24772	4.27835	4.24679	4.28285	3.73717	3.73717	3.73717	3.73717	4.28309	3.73717	3.73717	4.37991	3.73717	4.2396	5.19168	5.22428	4.88355	5.49296	5.35067	5.24643	4.5535	4.92042	5.24385	5.3625	5.37341	5.53938	4.17101	5.09923
14191	PLCB1	protein_coding	ENSG00000182621.18	3.73717	3.73717	3.73717	3.73717	3.73717	3.73717	3.73717	3.73717	4.06673	3.73717	3.73717	3.73717	3.73717	3.73717	3.73717	4.26968	3.73717	4.12821	3.73717	3.73717	4.09846	3.73717	3.73717	3.73717	3.73717	4.36153	3.73717	3.73717	3.73717	4.5212	3.73717	3.73717	4.66695	5.19122	4.52088	4.92503	5.48245	5.06779	4.61702	4.99742	5.12214	5.21736	4.99417	4.86317	4.48311	4.16174
2987	OVOL3	protein_coding	ENSG00000105261.7	4.10838	4.38627	4.51547	4.50078	4.78792	3.73717	4.63676	4.35977	4.06673	3.73717	4.07204	3.73717	4.35789	4.51759	4.2238	4.26968	3.73717	3.73717	3.73717	4.27835	4.35973	4.12416	4.13163	3.73717	6.60823	5.15511	6.58978	6.1065	6.01027	4.5212	5.88495	6.64451	4.0938	3.73717	3.73717	4.43568	4.70007	4.6343	4.83091	4.8368	3.73717	3.73717	4.24335	4.28856	4.93426	4.97696
10469	PROK2	protein_coding	ENSG00000163421.9	3.73717	3.73717	3.73717	3.73717	3.73717	3.73717	3.73717	3.73717	5.05285	4.29809	4.99667	4.10287	4.35789	3.73717	3.73717	3.73717	4.79314	4.28851	4.61261	3.73717	4.24679	3.73717	3.73717	3.73717	3.73717	3.73717	3.73717	3.73717	3.73717	3.73717	3.73717	3.73717	5.45666	4.78615	5.25321	4.43568	4.25862	4.32981	4.5535	3.73717	5.47779	5.01354	5.91177	4.18828	3.73717	3.73717
13191	HSD11B2	protein_coding	ENSG00000176387.7	4.55839	4.38627	4.12984	3.73717	4.14182	4.22488	3.73717	4.49682	6.10463	6.19447	5.95549	5.96795	4.90297	4.41505	4.80588	4.4861	5.64391	5.39805	5.09232	6.03857	3.73717	4.40354	3.73717	4.15069	3.73717	4.71336	3.73717	3.73717	3.73717	4.19352	3.73717	3.73717	5.94138	5.80478	5.32069	5.69862	4.98241	4.74996	4.48399	4.74485	5.63261	6.02238	5.68385	6.06017	4.34845	3.73717
3236	TMEM176B	protein_coding	ENSG00000106565.18	3.73717	3.73717	4.12984	4.80517	4.43357	4.90534	4.14467	3.73717	3.73717	3.73717	4.2097	3.73717	4.24528	4.29233	3.73717	3.73717	3.73717	3.73717	3.73717	3.73717	4.09846	4.40354	4.29332	4.55601	4.81929	5.15511	3.73717	4.60557	4.74364	4.99325	3.73717	4.59894	4.98685	5.25639	4.6601	5.69862	4.47071	4.94404	4.61702	5.03381	4.51574	4.93567	4.67254	5.20859	4.34845	4.67344
12231	CAVIN3	protein_coding	ENSG00000170955.10	4.10838	5.20781	4.51547	4.73892	4.71291	5.07478	5.10202	4.88082	4.06673	4.58706	4.31463	4.46285	4.35789	4.89111	4.69725	4.57222	4.79314	4.60126	4.85649	4.39808	5.44657	4.7436	4.76237	4.64971	3.73717	4.18037	3.73717	3.73717	4.45591	5.25379	3.73717	3.73717	3.73717	3.73717	3.73717	3.73717	4.25862	3.73717	4.4066	3.73717	3.73717	4.20129	3.73717	3.73717	4.34845	4.33547
2277	TRIM9	protein_coding	ENSG00000100505.13	4.55839	4.75116	4.51547	4.66717	4.71291	5.07478	3.73717	4.35977	5.12291	4.45836	5.27319	5.61102	5.24219	4.13093	4.75325	4.4861	4.6857	4.51228	5.04933	5.16854	4.35973	4.40354	4.68906	4.64971	3.73717	3.73717	3.73717	3.73717	3.73717	3.73717	3.73717	3.73717	4.35178	4.40922	4.77883	5.24483	3.73717	4.6343	4.48399	4.19511	4.37539	3.73717	5.12239	4.44619	3.73717	3.73717
12798	CBX2	protein_coding	ENSG00000173894.11	4.88386	4.84363	4.4132	5.2166	5.03904	3.73717	4.92952	5.15134	6.54308	6.37588	6.43773	6.48036	5.6651	5.20306	5.46205	6.00746	5.77595	5.80798	5.94864	6.27682	5.44657	4.7436	4.95223	5.40344	4.67959	4.49895	4.28309	5.30773	4.45591	3.73717	3.73717	3.73717	6.48194	6.78801	7.0686	6.58099	5.68338	5.45684	6.32168	5.96434	6.39647	6.70478	7.20322	7.09912	5.18429	4.46738
11367	C15orf48	protein_coding	ENSG00000166920.12	4.10838	4.5289	4.29081	4.28024	4.14182	4.42369	4.14467	3.73717	4.39208	4.58706	4.40251	4.25298	4.24528	4.60714	4.63723	4.11477	4.41381	4.41042	4.24772	3.73717	4.24679	3.73717	4.13163	3.73717	4.28766	4.36153	4.67194	3.73717	3.73717	3.73717	3.73717	3.73717	4.98685	5.12196	5.96678	5.60005	4.82352	5.10596	4.48399	4.19511	4.57647	5.21736	5.57984	4.97956	3.73717	4.90981
2438	MYLK2	protein_coding	ENSG00000101306.11	5.39105	4.5289	5.1993	4.92486	4.43357	4.42369	5.38137	4.61108	5.25073	4.83911	4.72466	4.96957	4.952	5.64702	4.90287	5.27058	5.01713	4.88348	5.13363	4.97545	5.24635	4.98525	5.3333	5.40344	3.73717	3.73717	4.28309	4.17626	3.73717	3.73717	3.73717	3.73717	4.24025	4.07547	4.52088	4.23348	4.76395	4.08093	4.07413	3.73717	3.73717	4.39077	4.09601	4.18828	3.73717	4.16174
7232	LRRC49	protein_coding	ENSG00000137821.12	4.37666	4.38627	3.73717	4.28024	4.14182	3.73717	3.73717	4.88082	5.3655	5.39878	4.82441	5.18721	4.79664	5.0059	4.75325	4.38755	5.01713	5.35997	5.17341	4.92092	4.45423	4.40354	4.13163	4.44863	3.73717	3.73717	3.73717	4.35579	3.73717	3.73717	3.73717	3.73717	4.35178	4.73442	4.72152	4.58863	4.55515	4.5696	4.4066	4.29687	4.90849	5.01354	5.30718	4.821	4.17101	4.57744
4534	PLA2G2D	protein_coding	ENSG00000117215.15	4.55839	4.38627	4.88807	4.50078	4.78792	5.15013	5.42196	5.02498	4.70948	4.45836	4.77593	4.86757	4.24528	4.41505	4.9479	4.64947	4.07781	4.82092	4.80157	4.39808	4.74133	5.08692	4.83004	4.32001	8.20606	8.49091	8.68898	8.02244	7.81525	9.35768	8.94066	7.87672	5.26388	5.43219	6.06081	5.7678	7.37165	8.10208	7.3088	6.58422	5.94443	6.69496	6.99175	6.36366	8.3281	9.18297
3907	PRDM13	protein_coding	ENSG00000112238.12	3.73717	4.38627	4.29081	4.1223	3.73717	3.73717	3.73717	4.17911	4.39208	4.64394	4.47944	4.10287	4.24528	4.29233	4.57234	3.73717	4.74108	5.19364	4.68043	4.39808	4.45423	4.12416	4.41625	4.44863	3.73717	3.73717	3.73717	3.73717	3.73717	3.73717	3.73717	3.73717	5.22837	4.78615	4.52088	5.312	5.31528	4.89914	5.04304	5.19903	5.42968	5.69413	5.49565	4.97956	4.69334	4.16174
4012	GZMK	protein_coding	ENSG00000113088.6	4.47362	4.75116	4.4132	4.50078	4.43357	5.15013	4.92952	5.02498	4.20223	5.17087	5.27319	4.81216	4.24528	5.51651	4.80588	3.73717	4.62637	5.05013	4.80157	4.27835	4.74133	4.67154	4.83004	4.44863	4.5111	3.73717	3.73717	4.17626	4.45591	4.19352	3.73717	3.73717	5.74578	6.26021	6.73423	6.42563	4.47071	5.21295	5.79774	5.87966	6.33695	7.09524	8.3279	7.30055	3.73717	4.16174
4897	KIAA1217	protein_coding	ENSG00000120549.18	4.26072	3.73717	4.29081	4.66717	4.14182	3.73717	3.73717	3.73717	5.05285	4.38354	4.6117	3.73717	4.60849	3.73717	3.73717	3.73717	4.32448	3.73717	4.36087	3.73717	4.35973	4.59253	3.73717	3.73717	4.5111	4.61352	3.73717	3.73717	4.248	3.73717	4.88268	3.73717	7.5788	7.15526	6.87162	4.58863	6.25351	5.72741	5.47921	4.06166	6.93111	6.8707	6.17607	4.28856	5.94116	5.09923
3273	OGN	protein_coding	ENSG00000106809.11	4.55839	5.14442	4.4132	4.66717	4.85713	4.69932	5.20309	4.35977	4.85323	4.45836	4.54855	4.54644	4.24528	3.73717	5.07199	4.64947	4.2178	4.88348	4.80157	4.66401	4.35973	4.59253	4.89308	5.00785	3.73717	3.73717	3.73717	3.73717	3.73717	3.73717	4.68035	3.73717	4.52676	4.40922	4.77883	4.43568	4.10689	4.5696	4.48399	4.5239	4.51574	4.39077	4.24335	4.62881	3.73717	4.16174
4555	CDC20	protein_coding	ENSG00000117399.14	10.7062	10.1683	10.5048	10.9711	10.2462	9.80943	9.91712	9.95312	11.0497	10.9711	10.9682	11.0834	10.8256	10.9778	10.6538	10.7504	11.0397	10.6674	10.8474	10.9659	10.4991	9.89805	9.88628	10.1132	6.99398	6.32669	7.23932	8.32145	5.97016	5.87327	5.12334	4.59894	8.61286	8.90483	8.90081	8.9204	9.07608	8.14546	8.25728	8.19133	8.95172	9.17572	8.90408	9.1106	6.97852	6.04104
16207	C2CD4A	protein_coding	ENSG00000198535.5	4.47362	4.38627	4.12984	4.50078	4.14182	5.07478	4.14467	3.73717	4.93798	5.29051	4.87045	4.81216	5.12734	5.0059	4.85563	4.71996	4.93363	4.9976	4.53831	4.27835	4.24679	3.73717	4.13163	4.44863	4.28766	4.18037	3.73717	4.17626	4.85706	4.5212	3.73717	3.73717	7.14686	7.35162	7.90978	6.32618	6.61388	5.5872	6.66751	6.45361	6.80675	7.05768	8.06687	6.3871	5.00265	4.33547
20375	ANKRD18B	protein_coding	ENSG00000230453.9	4.55839	5.07708	4.60479	4.1223	4.14182	4.9936	4.63676	4.35977	5.25073	5.84816	5.10886	5.01688	4.90297	5.61566	5.14721	3.73717	5.29745	5.05013	5.17341	4.5856	4.45423	4.93033	4.68906	4.73363	3.73717	3.73717	3.73717	3.73717	3.73717	4.5212	3.73717	3.73717	5.07361	5.90183	5.41505	5.20969	4.10689	5.17844	4.96357	4.06166	4.73455	5.90437	5.49565	4.44619	4.59542	4.75938
14010	C6orf223	protein_coding	ENSG00000181577.16	3.73717	4.84363	4.68486	5.03143	5.14449	4.9936	4.63676	4.17911	4.30554	4.29809	3.73717	3.73717	4.67602	4.29233	4.08208	4.11477	4.2178	4.12821	3.73717	4.27835	5.00229	4.81014	4.13163	3.73717	3.73717	3.73717	3.73717	4.17626	3.73717	3.73717	3.73717	3.73717	5.07361	4.83506	5.32069	5.49296	4.25862	4.32981	4.4066	4.06166	4.51574	4.3044	5.65864	4.0568	3.73717	3.73717
11053	BEND7	protein_coding	ENSG00000165626.17	4.47362	4.38627	4.51547	4.1223	4.63063	4.80816	4.71957	4.49682	4.20223	3.73717	3.73717	4.10287	3.73717	3.73717	3.73717	3.73717	4.32448	4.12821	3.73717	3.73717	4.53687	4.50441	4.29332	3.73717	4.5111	5.15511	4.28309	4.87376	4.85706	4.74145	4.96942	5.3939	4.35178	4.32048	3.73717	4.08897	4.25862	4.22218	3.73717	4.06166	4.05823	4.20129	3.73717	4.18828	4.86073	4.33547
4621	MUC5B	protein_coding	ENSG00000117983.17	4.55839	5.07708	4.94699	4.1223	4.98202	4.42369	5.10202	4.61108	3.73717	4.74699	4.6117	3.73717	4.35789	4.29233	3.73717	4.26968	4.2178	4.88348	4.45553	4.27835	4.45423	4.81014	4.41625	5.00785	4.94041	4.80267	4.67194	4.60557	5.53908	4.83311	3.73717	6.05469	4.7288	5.22428	4.59364	4.43568	4.82352	4.80244	4.83091	4.792	5.18468	4.65392	4.67254	4.37259	4.48311	4.57744
13522	SHISA3	protein_coding	ENSG00000178343.5	4.93687	5.52833	5.0553	5.29866	5.03904	4.80816	4.79504	4.61108	5.4189	5.13883	5.07278	5.18721	4.73843	4.95017	4.5013	5.2309	4.6857	4.9976	5.00449	5.21182	4.53687	4.7436	4.68906	4.64971	3.73717	3.73717	4.28309	4.70457	3.73717	3.73717	3.73717	3.73717	4.44512	4.55666	4.34717	4.92503	3.73717	3.73717	4.3182	3.73717	4.51574	4.53435	4.35555	4.90354	4.34845	3.73717
7995	NUF2	protein_coding	ENSG00000143228.13	9.30745	8.93336	9.15251	9.16285	8.7399	8.38304	8.74469	8.82191	8.7559	8.5931	8.49606	8.68404	8.63691	8.46362	8.56703	8.65435	8.71888	8.55883	8.58803	8.64817	8.8137	8.55319	8.63442	8.85179	6.34836	5.88706	6.75644	7.0622	5.05	5.1314	3.73717	3.73717	7.18831	7.36466	7.56581	7.34556	7.61261	6.61295	6.76924	6.69402	7.1646	7.18153	7.26724	7.28226	6.08297	5.35539
30788	SMIM11B	protein_coding	ENSG00000273590.4	3.73717	5.7027	4.68486	6.04529	5.48815	4.9936	5.42196	6.09176	3.73717	4.45836	4.07204	3.73717	3.73717	7.91192	5.25111	4.26968	7.2309	4.28851	5.00449	5.80108	3.73717	5.73486	5.61863	5.76239	5.93308	6.01128	6.18045	4.60557	5.84192	4.5212	5.99419	6.01722	7.68644	7.63575	6.42459	6.73173	5.80945	5.98693	7.01193	6.28369	7.41665	4.85107	5.91177	5.88643	4.86073	5.6755
6001	PLVAP	protein_coding	ENSG00000130300.9	4.93687	4.19807	3.73717	3.73717	4.63063	4.69932	4.31158	3.73717	3.73717	3.73717	3.73717	3.73717	4.45212	4.13093	3.73717	3.73717	4.07781	4.28851	4.09912	3.73717	4.85452	4.28285	4.13163	3.73717	6.02709	4.71336	5.38311	4.17626	5.84192	4.19352	5.48708	3.73717	4.35178	3.73717	3.73717	4.08897	4.98241	4.5696	4.61702	4.06166	4.37539	4.20129	3.73717	3.73717	4.78096	5.25982
408	SAMD4A	protein_coding	ENSG00000020577.14	5.45708	5.99288	6.10469	5.128	5.48815	6.7974	6.36362	6.22374	4.53593	4.69705	4.95636	4.10287	5.55859	5.20306	5.34622	4.78506	5.1309	5.10014	4.61261	4.86314	5.41549	6.32997	5.85039	5.44446	6.1567	6.50249	6.52947	5.96372	5.84192	6.60732	6.66808	6.38114	4.44512	4.07547	3.73717	4.23348	4.47071	4.41992	4.67577	4.06166	4.37539	4.20129	4.09601	4.37259	5.06673	5.0399
10336	KLHDC8A	protein_coding	ENSG00000162873.15	4.63443	4.5289	3.73717	4.28024	4.30759	4.9936	4.43841	4.61108	3.73717	3.73717	4.07204	4.10287	4.09738	3.73717	4.08208	4.26968	4.07781	3.73717	3.73717	4.12096	4.74133	3.73717	3.73717	4.15069	4.67959	5.15511	5.03788	4.87376	4.61306	5.51245	5.63415	3.73717	3.73717	4.07547	3.73717	4.08897	4.63092	4.08093	4.07413	4.29687	4.05823	3.73717	4.09601	3.73717	4.34845	4.97696
13991	DDN	protein_coding	ENSG00000181418.8	5.57918	5.57427	5.28578	5.44711	5.78462	4.90534	4.43841	5.41557	9.69116	9.633	9.36172	9.51728	8.67284	8.17463	8.3771	8.54491	9.40289	9.28018	9.02922	9.04319	6.98859	5.94068	6.61601	5.66516	5.31834	5.3716	4.50475	5.35777	4.61306	5.1314	3.73717	5.18992	8.76199	8.90261	8.32426	8.582	8.7408	8.40425	7.50843	8.2664	9.06151	9.43716	8.62049	9.25112	6.30559	6.56354
13547	CTXN1	protein_coding	ENSG00000178531.6	4.55839	4.19807	4.12984	4.1223	4.53878	3.73717	4.71957	4.35977	6.20718	6.03258	5.88316	6.43698	5.04338	4.95017	4.80588	5.00752	5.91456	5.69556	5.35347	5.37004	4.24679	4.40354	4.29332	4.15069	3.73717	3.73717	3.73717	4.70457	3.73717	3.73717	3.73717	4.2396	5.72209	5.45909	5.53023	5.83343	5.51324	4.80244	4.78217	4.38214	6.12686	6.02238	5.73279	5.51697	4.48311	3.73717
2603	DRP2	protein_coding	ENSG00000102385.12	5.20748	5.32473	5.44136	4.66717	5.45033	4.9936	5.20309	4.95552	4.53593	5.1058	4.91436	4.62144	4.90297	4.41505	4.63723	4.64947	4.62637	4.88348	4.36087	4.49816	5.24635	4.59253	5.15942	5.00785	3.73717	3.73717	4.28309	3.73717	3.73717	3.73717	3.73717	3.73717	4.24025	4.73442	4.6601	4.34355	3.73717	4.22218	4.21264	4.19511	4.37539	4.39077	4.35555	4.62881	3.73717	3.73717
16260	DLL1	protein_coding	ENSG00000198719.9	4.76795	4.75116	4.82527	4.1223	5.14449	3.73717	5.4612	5.6313	4.46785	4.52559	4.40251	4.54644	4.45212	4.68741	4.57234	4.4861	4.49199	4.41042	4.24772	4.49816	4.67875	4.50441	4.76237	5.00785	3.73717	3.73717	3.73717	3.73717	4.45591	4.37991	3.73717	3.73717	5.19168	4.92581	4.09109	4.43568	4.87946	4.08093	4.07413	4.5239	4.37539	4.39077	4.24335	4.57283	4.17101	4.57744
141	YBX2	protein_coding	ENSG00000006047.13	4.76795	4.75116	4.51547	4.58851	4.71291	5.22059	4.92952	4.61108	4.39208	4.29809	4.54855	4.36726	4.24528	4.41505	4.33179	4.38755	4.41381	4.12821	4.36087	4.39808	4.09846	4.40354	4.13163	4.44863	3.73717	3.73717	4.67194	4.35579	3.73717	3.73717	3.73717	3.73717	4.35178	4.67938	4.52088	4.23348	4.70007	4.41992	3.73717	3.73717	4.37539	4.65392	4.67254	4.37259	3.73717	3.73717
16527	SAMD13	protein_coding	ENSG00000203943.9	4.47362	3.73717	3.73717	4.1223	4.53878	3.73717	4.31158	3.73717	5.05285	4.58706	4.82441	4.81216	4.73843	4.13093	3.73717	4.26968	4.41381	4.41042	4.24772	4.12096	4.35973	3.73717	4.29332	3.73717	3.73717	3.73717	3.73717	4.17626	3.73717	3.73717	3.73717	3.73717	5.98113	5.28761	5.14372	5.52063	4.63092	4.80244	4.67577	4.4568	5.56863	5.0859	5.03869	5.2937	4.48311	3.73717
7658	NTRK3	protein_coding	ENSG00000140538.16	4.55839	5.14442	3.73717	5.03143	4.43357	4.80816	3.73717	5.02498	4.46785	4.06237	3.73717	3.73717	3.73717	4.41505	3.73717	4.26968	4.56221	4.12821	3.73717	4.92092	4.79969	5.03733	4.29332	3.73717	4.5111	3.73717	4.28309	4.87376	4.61306	4.37991	3.73717	3.73717	4.0938	3.73717	3.73717	3.73717	4.10689	3.73717	3.73717	4.19511	3.73717	3.73717	3.73717	4.0568	4.17101	3.73717
1140	TRIP13	protein_coding	ENSG00000071539.14	9.33945	8.95748	9.14493	9.19145	8.70743	8.58755	8.38625	8.41012	9.64656	9.71005	9.60716	9.75163	9.28121	9.30406	9.35738	9.33458	9.63072	9.5788	9.55152	9.68292	9.07004	8.78577	8.83807	8.70684	5.72191	5.3716	6.21966	6.96384	5.2856	4.99325	3.73717	5.02955	7.92469	8.04396	8.17088	8.3441	8.19852	7.37125	7.22607	7.56741	8.37435	8.5315	8.19105	8.42181	5.87987	5.63977
11439	IGF2	protein_coding	ENSG00000167244.21	3.73717	3.73717	3.73717	3.73717	3.73717	3.73717	3.73717	3.73717	4.53593	4.83911	4.47944	4.10287	4.09738	4.68741	3.73717	3.73717	4.07781	4.12821	3.73717	3.73717	3.73717	3.73717	3.73717	3.73717	3.73717	3.73717	3.73717	3.73717	3.73717	4.37991	3.73717	3.73717	4.89192	5.43219	5.353	4.87698	4.70007	4.69413	4.8772	4.38214	4.94739	4.46639	4.67254	4.28856	3.73717	4.16174
9746	CD1C	protein_coding	ENSG00000158481.13	6.51261	6.14628	7.58303	7.64911	6.7027	6.77701	8.01342	8.48322	5.08846	5.34591	5.88316	5.8136	5.96007	6.04343	6.52567	6.81211	5.83718	5.53926	6.41514	6.36491	6.08239	6.36512	7.20802	7.18675	4.67959	5.09367	4.67194	4.17626	5.69956	5.31032	4.68035	4.59894	3.73717	4.07547	4.59364	4.23348	4.37411	4.49878	4.83091	5.28738	4.05823	4.39077	4.53155	4.57283	4.69334	4.83765
14938	LCE1E	protein_coding	ENSG00000186226.9	3.73717	3.73717	3.73717	3.73717	3.73717	4.22488	3.73717	3.73717	5.51901	5.07172	5.44338	4.36726	5.12734	5.15706	4.42219	4.71996	5.29745	4.75376	4.61261	4.73554	5.24635	4.50441	3.73717	3.73717	3.73717	3.73717	3.73717	3.73717	3.73717	4.74145	3.73717	3.73717	4.89192	4.4869	4.23645	4.92503	5.24104	4.85204	3.73717	4.5239	4.82564	4.46639	4.53155	4.62881	4.48311	4.67344
8423	TNFRSF21	protein_coding	ENSG00000146072.6	4.47362	3.73717	4.29081	4.1223	4.53878	4.42369	4.79504	3.73717	5.3925	4.92289	4.91436	5.3687	5.04338	4.82817	4.33179	4.71996	5.23378	4.75376	4.95759	4.73554	4.09846	4.12416	4.68906	4.94629	3.73717	4.36153	3.73717	4.17626	3.73717	3.73717	3.73717	3.73717	5.33175	5.28761	4.6601	4.34355	4.98241	4.41992	4.4066	4.4568	4.94739	5.01354	4.9476	4.77679	4.48311	4.57744
12400	RASGRP4	protein_coding	ENSG00000171777.16	4.98717	4.5289	5.32666	5.51491	4.92157	4.42369	4.63676	4.88082	5.01598	4.74699	5.07278	5.1471	4.73843	3.73717	5.11026	5.18976	5.26606	4.68102	4.85649	4.86314	5.317	4.12416	4.95223	5.66516	3.73717	4.49895	3.73717	4.70457	3.73717	3.73717	3.73717	3.73717	4.35178	4.40922	4.34717	4.51627	4.10689	3.73717	3.73717	3.73717	4.57647	4.20129	4.53155	4.28856	4.17101	3.73717
18090	TAFA5	protein_coding	ENSG00000219438.9	3.73717	3.73717	3.73717	3.73717	3.73717	4.22488	3.73717	4.17911	3.73717	3.73717	4.2097	4.25298	3.73717	3.73717	3.73717	3.73717	3.73717	4.12821	3.73717	4.27835	3.73717	3.73717	3.73717	3.73717	3.73717	3.73717	5.03788	5.65929	4.85706	3.73717	3.73717	4.72755	4.24025	4.73442	5.47402	5.7678	4.70007	4.6343	4.96357	5.13596	4.94739	4.59646	5.65864	5.83475	4.69334	4.57744
1517	PCDHGA2	protein_coding	ENSG00000081853.15	3.73717	4.38627	3.73717	3.73717	3.73717	3.73717	3.73717	3.73717	3.73717	4.19611	4.47944	3.73717	3.73717	4.13093	3.73717	3.73717	3.73717	3.73717	3.73717	3.73717	3.73717	3.73717	4.76237	3.73717	3.73717	5.02846	4.50475	3.73717	5.13432	5.46504	5.31954	3.73717	3.73717	4.21451	4.52088	4.23348	4.25862	4.6343	4.67577	4.29687	4.37539	4.3044	4.73474	4.44619	4.34845	4.46738
5376	DNAH8	protein_coding	ENSG00000124721.18	5.42453	5.32473	5.47725	5.128	5.81365	5.15013	5.85474	5.8151	4.70948	4.19611	4.47944	4.86757	5.16697	4.29233	5.03227	4.11477	4.93363	4.88348	4.74311	4.12096	5.317	5.03733	4.95223	4.88063	4.67959	4.36153	5.03788	3.73717	5.4191	4.63892	4.55752	4.93903	4.0938	4.07547	4.09109	4.08897	4.10689	4.5696	4.4066	4.19511	4.05823	3.73717	4.09601	3.73717	3.73717	4.67344
2276	PYGL	protein_coding	ENSG00000100504.17	4.76795	4.64771	4.4132	5.25838	4.63063	4.80816	4.54432	5.2645	7.6824	6.63001	7.19678	7.81849	6.41944	5.70749	6.21041	6.31399	7.22365	6.03008	6.45832	7.09206	5.24635	4.67154	5.11133	5.17323	4.28766	4.61352	3.73717	5.08186	4.45591	4.19352	3.73717	3.73717	6.86887	6.14071	6.41064	6.73173	5.27876	4.89914	5.15192	5.22926	6.33695	5.38946	6.62455	6.39868	4.48311	4.33547
2195	NEFH	protein_coding	ENSG00000100285.10	5.20748	5.26778	4.60479	6.48695	5.14449	4.80816	4.43841	5.7804	8.09128	7.4765	7.29359	8.59675	6.64531	6.2733	6.21041	7.34404	7.08641	6.66971	6.92359	7.91542	5.92438	5.38244	4.76237	5.9372	3.73717	4.61352	4.50475	5.76898	4.248	4.83311	3.73717	3.73717	6.46835	6.71797	6.56941	7.67457	6.1086	5.83346	4.92134	6.1043	6.68927	6.24473	6.19309	7.26993	5.23863	5.25982
28914	AC011511.4	protein_coding	ENSG00000267303.1	7.45687	7.10788	7.78589	7.41734	7.00874	3.73717	7.95841	7.36031	7.21407	7.79781	7.8096	7.46988	6.39026	10.0417	6.97246	7.25069	6.05684	3.73717	6.92359	7.56956	6.08239	7.00646	7.62432	7.40107	8.46104	3.73717	6.4983	5.14283	6.90439	3.73717	7.41203	6.35181	3.73717	4.96818	3.73717	6.45277	3.73717	5.74933	5.25086	5.60785	6.29996	5.38946	5.27258	3.73717	3.73717	3.73717
7055	TLR4	protein_coding	ENSG00000136869.16	4.88386	3.73717	4.29081	4.73892	3.73717	4.42369	4.63676	5.31708	4.70948	4.19611	5.41668	5.40181	4.35789	3.73717	4.85563	4.71996	4.84234	4.68102	4.36087	4.39808	4.53687	4.12416	4.68906	4.44863	3.73717	3.73717	3.73717	3.73717	3.73717	3.73717	3.73717	3.73717	4.52676	4.21451	4.09109	4.08897	4.25862	3.73717	3.73717	4.06166	4.291	4.3044	3.73717	3.73717	3.73717	3.73717
21096	TNF	protein_coding	ENSG00000232810.4	6.22685	6.80158	7.02984	6.35503	6.85739	7.28826	7.36477	6.22374	5.49475	5.71551	4.95636	4.46285	5.71514	6.45308	5.46205	5.77227	5.57229	6.2004	5.00449	4.73554	6.28909	7.14208	6.25759	6.69027	5.46829	6.32669	5.81674	5.14283	6.04919	6.15512	5.48708	4.59894	4.0938	4.40922	4.23645	3.73717	4.10689	4.41992	4.48399	4.19511	3.73717	4.20129	4.09601	4.37259	5.47733	5.15542
1380	CST7	protein_coding	ENSG00000077984.6	5.48877	5.00514	5.0553	5.61002	5.41128	4.42369	5.04767	5.70804	6.78556	5.61148	6.76492	6.66658	6.34529	4.7606	5.91866	6.31399	6.96964	5.23757	6.34001	6.83729	5.9452	4.67154	5.71056	5.76239	5.77803	4.95883	5.76325	5.73346	5.35426	4.74145	4.21502	4.2396	9.81568	7.41566	8.71098	8.8068	8.62961	6.70147	7.76851	9.22926	9.93481	7.40686	9.50278	9.16284	8.03181	5.74408
15018	PRG2	protein_coding	ENSG00000186652.10	4.10838	5.14442	4.60479	5.08082	4.98202	4.22488	4.86468	4.17911	4.65573	5.1058	5.07278	5.26332	4.60849	5.51651	5.11026	4.71996	4.6857	5.1479	5.50933	5.16854	5.08998	4.81014	4.13163	4.15069	3.73717	3.73717	3.73717	3.73717	4.45591	4.19352	3.73717	3.73717	5.39586	5.08558	5.10465	4.92503	5.07579	4.32981	4.4066	4.19511	5.24385	4.75803	4.60525	4.68109	4.34845	3.73717
2938	NOVA2	protein_coding	ENSG00000104967.8	4.10838	3.73717	4.12984	4.1223	4.30759	3.73717	3.73717	3.73717	3.73717	3.73717	4.07204	4.10287	3.73717	3.73717	3.73717	3.73717	3.73717	3.73717	4.09912	4.12096	3.73717	3.73717	3.73717	3.73717	3.73717	3.73717	3.73717	3.73717	3.73717	3.73717	3.73717	3.73717	5.26388	4.88152	4.59364	4.87698	3.73717	4.08093	3.73717	3.73717	4.291	4.39077	4.73474	4.57283	4.17101	3.73717
10778	TLR3	protein_coding	ENSG00000164342.13	4.26072	3.73717	3.73717	4.1223	4.53878	4.42369	4.54432	3.73717	5.15629	4.83911	5.59229	5.1471	4.952	5.10903	4.9479	4.84574	4.62637	4.82092	5.50933	4.97545	4.35973	4.59253	4.60866	4.55601	3.73717	3.73717	3.73717	3.73717	3.73717	3.73717	3.73717	3.73717	3.73717	4.32048	4.34717	4.34355	4.25862	3.73717	4.5535	4.642	4.291	4.20129	4.09601	4.18828	4.17101	3.73717
4527	ACTL8	protein_coding	ENSG00000117148.8	3.73717	3.73717	3.73717	3.73717	3.73717	3.73717	3.73717	3.73717	4.59816	4.96221	5.33273	5.1471	3.73717	4.13093	4.2238	3.73717	4.74108	4.60126	4.36087	4.27835	3.73717	3.73717	3.73717	4.32001	3.73717	3.73717	3.73717	3.73717	3.73717	3.73717	3.73717	3.73717	4.52676	4.21451	4.97787	4.08897	4.25862	4.6343	4.07413	5.03381	4.05823	4.39077	4.44944	4.18828	3.73717	3.73717
5207	SARDH	protein_coding	ENSG00000123453.18	3.73717	4.19807	3.73717	4.28024	4.63063	4.42369	4.31158	4.35977	5.22013	4.79423	4.47944	4.75317	4.45212	4.68741	4.63723	4.11477	4.97625	4.94219	4.45553	3.73717	4.90631	4.28285	4.13163	4.15069	5.23541	5.02846	4.50475	4.60557	4.74364	4.74145	3.73717	3.73717	7.82366	6.82651	6.76715	6.41186	6.1086	5.45684	5.96715	6.20384	7.09569	6.36247	6.57425	5.90321	5.78214	5.48552
33514	AC127029.3	protein_coding	ENSG00000285947.1	3.73717	4.19807	4.12984	3.73717	4.14182	3.73717	3.73717	4.35977	3.73717	3.73717	3.73717	3.73717	4.60849	3.73717	3.73717	3.73717	3.73717	3.73717	3.73717	3.73717	4.24679	3.73717	3.73717	3.73717	3.73717	5.67511	4.67194	3.73717	5.64833	4.83311	3.73717	3.73717	4.44512	3.73717	4.09109	3.73717	4.76395	5.1428	4.83091	4.29687	4.19029	4.85107	4.79275	4.37259	5.43332	5.60298
14648	FAM227A	protein_coding	ENSG00000184949.16	4.47362	4.38627	3.73717	3.73717	3.73717	4.22488	4.14467	4.17911	5.44472	5.37264	5.99021	5.74137	4.99872	4.41505	5.18294	5.4837	5.38678	5.10014	5.41829	4.5856	4.45423	4.50441	5.24971	4.55601	4.94041	4.18037	5.03788	4.79314	4.85706	4.63892	3.73717	4.83932	6.27827	6.28851	6.47902	6.31137	6.04995	5.6357	5.47921	5.39548	6.39647	6.14553	6.29094	6.1322	4.86073	4.90981
9721	RNF207	protein_coding	ENSG00000158286.13	4.55839	4.38627	4.12984	4.50078	5.24058	4.90534	4.99032	4.49682	5.3925	5.26177	4.99667	5.1471	5.12734	4.68741	4.90287	5.05611	5.16628	4.9976	4.85649	5.25349	4.90631	5.03733	5.37292	5.0659	7.49937	7.17663	8.11496	8.17349	7.86855	7.34706	8.00995	7.99263	6.78444	6.42181	7.34603	7.3807	7.04301	6.86327	7.63108	7.30679	6.83252	6.34988	7.33597	7.41683	7.36915	7.41816
973	KIF26A	protein_coding	ENSG00000066735.14	4.10838	3.73717	4.4132	3.73717	3.73717	3.73717	3.73717	3.73717	5.83547	4.79423	5.52011	4.36726	3.73717	4.29233	4.57234	4.26968	5.05644	3.73717	5.00449	4.27835	4.74133	3.73717	4.29332	3.73717	3.73717	3.73717	3.73717	3.73717	3.73717	3.73717	3.73717	3.73717	4.44512	4.21451	4.23645	4.34355	4.10689	3.73717	3.73717	3.73717	4.291	4.3044	4.09601	4.18828	3.73717	3.73717
3555	MAPK10	protein_coding	ENSG00000109339.24	4.63443	4.38627	4.29081	4.40037	4.53878	3.73717	4.43841	3.73717	4.06673	4.29809	4.07204	4.46285	4.24528	4.68741	4.33179	4.64947	4.62637	4.60126	4.68043	4.49816	5.04706	4.59253	4.13163	4.44863	3.73717	4.18037	3.73717	3.73717	4.248	4.5212	3.73717	3.73717	5.51453	5.86388	5.47402	5.20969	4.93229	4.80244	5.15192	5.34269	5.45398	6.33717	6.17607	5.37292	3.73717	3.73717
4323	IL18RAP	protein_coding	ENSG00000115607.9	3.73717	4.19807	4.29081	4.58851	4.30759	3.73717	4.63676	4.17911	4.80782	4.96221	5.59229	4.96957	4.45212	5.28972	4.63723	4.64947	4.49199	4.41042	4.95759	4.92092	4.09846	3.73717	4.68906	4.15069	3.73717	3.73717	3.73717	4.35579	3.73717	3.73717	3.73717	3.73717	4.8407	4.96818	5.86551	6.26593	3.73717	4.5696	4.61702	4.695	4.51574	4.39077	5.73279	5.20859	4.17101	3.73717
11568	RCOR2	protein_coding	ENSG00000167771.6	3.73717	4.19807	4.29081	3.73717	4.14182	3.73717	4.54432	4.61108	5.3925	5.00003	4.31463	4.75317	4.73843	5.0059	4.5013	4.26968	4.41381	4.60126	4.24772	4.39808	4.09846	4.50441	4.13163	4.55601	3.73717	4.49895	3.73717	4.17626	3.73717	3.73717	3.73717	3.73717	5.74578	5.51116	4.88355	5.0566	4.76395	4.32981	4.67577	4.4568	5.15386	5.21736	5.12239	5.0155	4.48311	4.33547
10621	KLF15	protein_coding	ENSG00000163884.4	4.47362	4.38627	4.29081	4.50078	4.43357	3.73717	4.14467	4.49682	4.97774	4.83911	4.54855	4.36726	4.79664	5.0059	4.42219	5.05611	4.74108	4.75376	4.36087	4.66401	3.73717	4.7436	5.00805	4.94629	6.66623	6.74768	6.01106	5.35777	6.65723	6.72402	7.10415	7.05704	7.87	7.89074	7.04209	6.75354	7.08141	7.36456	6.97851	7.12108	7.75601	7.74461	7.38723	7.31262	7.25821	7.40825
8212	ESPNL	protein_coding	ENSG00000144488.15	4.10838	4.75116	4.12984	3.73717	4.71291	4.42369	4.71957	4.35977	5.15629	4.88193	5.41668	5.1471	4.35789	4.60714	4.33179	4.9565	4.93363	4.28851	4.45553	4.86314	3.73717	3.73717	4.68906	4.44863	3.73717	3.73717	3.73717	3.73717	3.73717	3.73717	3.73717	3.73717	4.89192	4.88152	4.59364	4.65472	4.37411	4.41992	4.3182	4.19511	4.05823	4.65392	4.09601	4.18828	3.73717	4.16174
10015	JAML	protein_coding	ENSG00000160593.19	5.74233	5.14442	4.75787	5.90775	5.32908	5.28686	5.04767	5.46189	7.88435	7.08314	7.75742	7.59146	6.68161	5.89905	5.83951	6.20704	7.19428	6.40426	6.85069	6.98689	6.2403	5.5226	5.65003	5.48413	3.73717	4.95883	4.28309	3.73717	4.45591	5.25379	3.73717	5.3939	9.33261	8.3053	7.39557	7.90385	8.5091	7.27463	5.64859	6.39531	9.28511	8.23033	6.87282	7.3772	7.37979	6.74965
10930	ABCA1	protein_coding	ENSG00000165029.16	6.962	5.95995	6.26763	6.04529	6.44176	6.03334	6.38275	5.84889	7.46451	6.66981	8.03735	8.32907	8.281	5.94896	8.19645	6.83584	6.42364	5.96015	6.27679	6.16296	6.35153	6.0102	7.54866	6.04198	5.66318	6.01128	3.73717	4.87376	4.95821	5.80147	3.73717	4.93903	10.1769	10.0306	9.67544	9.46386	8.74969	7.96789	8.18289	7.99025	9.84818	9.33664	10.4199	8.84568	6.66484	5.95881
6377	BCAN	protein_coding	ENSG00000132692.19	4.10838	3.73717	3.73717	3.73717	4.53878	4.80816	3.73717	4.17911	3.73717	4.19611	3.73717	3.73717	4.24528	4.51759	4.08208	4.26968	3.73717	3.73717	3.73717	3.73717	3.73717	4.40354	4.41625	3.73717	4.5111	3.73717	5.03788	5.01714	3.73717	4.5212	5.04923	5.89798	4.24025	3.73717	4.09109	4.08897	4.37411	4.49878	4.48399	3.73717	3.73717	4.65392	4.09601	3.73717	4.48311	4.16174
12266	FUT3	protein_coding	ENSG00000171124.13	4.10838	3.73717	3.73717	3.73717	3.73717	4.22488	4.31158	3.73717	3.73717	4.06237	4.07204	3.73717	4.35789	3.73717	3.73717	4.11477	3.73717	3.73717	3.73717	3.73717	3.73717	3.73717	3.73717	4.64971	3.73717	4.18037	4.28309	3.73717	4.45591	3.73717	3.73717	3.73717	5.03114	4.78615	4.83267	4.71581	4.55515	4.08093	4.4066	5.13596	4.37539	4.20129	4.84725	4.62881	4.34845	4.67344
933	PRKCQ	protein_coding	ENSG00000065675.15	4.55839	3.73717	4.60479	4.40037	3.73717	3.73717	4.31158	3.73717	5.33786	4.52559	5.24221	4.62144	4.90297	4.51759	4.08208	4.78506	4.93363	4.60126	4.09912	4.27835	5.00229	4.28285	4.29332	4.73363	3.73717	3.73717	3.73717	3.73717	3.73717	4.19352	3.73717	3.73717	5.15374	5.19122	5.2179	4.82637	5.35067	4.49878	4.73061	5.06897	5.52406	5.46684	4.99417	5.26604	4.48311	4.46738
9260	SEMA3D	protein_coding	ENSG00000153993.13	4.26072	4.75116	4.4132	3.73717	4.53878	4.80816	4.54432	4.95552	3.73717	4.06237	3.73717	3.73717	3.73717	3.73717	4.2238	4.26968	4.41381	4.68102	3.73717	3.73717	4.45423	4.7436	4.13163	3.73717	3.73717	4.61352	4.67194	4.79314	4.45591	5.25379	4.68035	3.73717	4.0938	5.74283	4.6601	4.58863	4.76395	6.04015	4.83091	4.99742	4.51574	5.79397	4.73474	4.68109	4.86073	5.74408
9283	NRGN	protein_coding	ENSG00000154146.13	7.14681	6.50135	6.66472	6.91644	6.78919	6.06823	6.06287	6.17249	6.49821	6.42358	6.05703	6.24825	6.94244	7.09083	6.51337	6.36447	6.54661	6.23981	6.22736	6.43152	6.93946	6.25684	6.27696	5.96419	4.28766	4.88394	3.73717	4.60557	4.248	4.37991	3.73717	3.73717	5.15374	5.43219	5.63547	5.09697	5.68338	4.94404	4.8772	4.792	5.54655	5.41582	4.73474	5.0155	5.18429	4.67344
2973	CLC	protein_coding	ENSG00000105205.7	3.73717	3.73717	3.73717	3.73717	3.73717	3.73717	3.73717	3.73717	3.73717	4.58706	3.73717	4.10287	3.73717	4.29233	4.2238	3.73717	3.73717	4.12821	4.45553	4.12096	3.73717	4.12416	3.73717	3.73717	3.73717	3.73717	3.73717	3.73717	3.73717	3.73717	3.73717	3.73717	4.52676	5.12196	5.10465	4.08897	5.31528	5.37127	5.34181	4.4568	4.82564	5.51579	5.55241	4.0568	3.73717	3.73717
3157	VIPR2	protein_coding	ENSG00000106018.14	4.37666	3.73717	4.29081	3.73717	4.43357	3.73717	4.31158	3.73717	4.06673	3.73717	3.73717	4.10287	3.73717	3.73717	3.73717	3.73717	3.73717	3.73717	3.73717	3.73717	3.73717	4.12416	3.73717	3.73717	4.28766	4.18037	3.73717	4.17626	4.248	4.5212	3.73717	4.59894	4.35178	3.73717	4.23645	4.08897	4.63092	4.32981	4.4066	4.19511	4.291	3.73717	4.44944	4.0568	4.69334	4.67344
4876	TNN	protein_coding	ENSG00000120332.16	4.70383	5.07708	4.75787	4.58851	4.30759	4.22488	4.63676	3.73717	4.39208	4.38354	4.07204	4.54644	4.09738	4.82817	4.33179	4.90271	4.2178	4.28851	4.45553	4.27835	4.45423	4.28285	5.06096	4.15069	3.73717	4.61352	4.50475	4.17626	4.61306	4.5212	4.68035	4.59894	3.73717	3.73717	3.73717	3.73717	3.73717	4.41992	4.3182	4.29687	3.73717	3.73717	3.73717	4.18828	4.34845	3.73717
15418	HMX2	protein_coding	ENSG00000188816.3	4.47362	4.19807	4.12984	4.50078	4.71291	3.73717	3.73717	4.35977	4.20223	3.73717	4.31463	3.73717	4.73843	3.73717	4.08208	4.26968	4.32448	4.28851	4.24772	3.73717	4.79969	4.40354	4.41625	3.73717	3.73717	3.73717	3.73717	4.17626	3.73717	3.73717	3.73717	3.73717	4.24025	3.73717	3.73717	4.58863	4.76395	4.41992	4.4066	4.58524	5.42968	4.46639	5.1619	5.17871	3.73717	3.73717
5848	CGNL1	protein_coding	ENSG00000128849.10	5.08086	4.5289	4.75787	5.08082	5.56041	3.73717	4.54432	5.70804	4.59816	4.45836	4.07204	4.54644	4.73843	4.29233	4.33179	5.05611	4.93363	4.88348	3.73717	4.66401	4.74133	4.59253	4.41625	5.00785	3.73717	3.73717	3.73717	3.73717	4.61306	4.19352	4.55752	3.73717	4.66695	4.4869	4.34717	4.51627	4.10689	3.73717	4.3182	4.06166	4.73455	4.3044	4.67254	3.73717	4.59542	4.16174
9080	PDE3B	protein_coding	ENSG00000152270.9	6.52687	6.23055	6.52884	6.37223	6.59452	5.6687	6.01384	5.74474	9.26076	8.84893	9.31506	9.23935	8.08137	6.53485	8.5435	8.10333	8.40553	8.41187	8.90258	8.39472	7.1439	6.36512	7.09509	6.90757	4.81929	4.71336	5.30623	5.65929	5.21253	4.99325	5.8464	3.73717	10.4428	10.2784	10.1906	10.0874	9.3634	9.00329	8.27785	8.49251	10.3506	10.2171	10.2787	10.0795	6.69956	6.19168
3210	SERPINE1	protein_coding	ENSG00000106366.9	4.76795	4.5289	4.4132	4.80517	4.43357	5.15013	4.92952	4.35977	5.05285	5.00003	5.27319	5.01688	4.53453	4.95017	4.75325	4.64947	4.84234	5.1479	5.50933	4.5856	4.35973	4.98525	3.73717	4.88063	3.73717	3.73717	3.73717	3.73717	3.73717	4.19352	3.73717	3.73717	4.52676	4.4869	4.6601	4.87698	4.10689	4.08093	4.4066	4.38214	4.4493	4.53435	4.44944	4.62881	3.73717	4.16174
12126	ADORA2B	protein_coding	ENSG00000170425.3	4.63443	4.5289	4.4132	4.40037	4.14182	4.42369	4.79504	4.49682	4.70948	5.47391	4.99667	5.18721	4.73843	4.60714	4.63723	4.4861	4.79314	4.68102	4.85649	4.39808	4.74133	4.12416	4.29332	4.64971	4.94041	4.18037	5.13486	3.73717	4.74364	3.73717	3.73717	3.73717	6.18073	7.31849	7.36747	7.13912	5.202	5.5872	5.98469	5.19903	6.18252	7.22954	7.57559	7.38864	5.00265	4.57744
7991	NECTIN4	protein_coding	ENSG00000143217.9	3.73717	3.73717	3.73717	3.73717	4.63063	3.73717	3.73717	3.73717	4.46785	4.74699	5.03543	4.25298	4.45212	4.41505	4.57234	4.11477	4.56221	4.60126	4.45553	4.12096	4.67875	4.59253	4.29332	3.73717	3.73717	4.36153	3.73717	3.73717	3.73717	3.73717	3.73717	3.73717	4.66695	5.15714	5.25321	4.92503	4.63092	4.74996	5.00408	4.5239	4.68518	4.39077	5.34077	4.57283	4.48311	4.16174
14020	TNFSF15	protein_coding	ENSG00000181634.8	4.82773	4.84363	4.75787	4.73892	4.92157	4.90534	4.99032	4.61108	4.30554	4.92289	4.91436	4.86757	4.67602	5.20306	5.11026	5.38197	4.88907	4.9976	5.59403	5.07642	5.17096	5.08692	5.20549	4.88063	4.67959	3.73717	4.50475	3.73717	3.73717	3.73717	3.73717	3.73717	4.44512	3.73717	4.72152	3.73717	4.10689	3.73717	5.04304	4.19511	3.73717	4.20129	4.35555	4.0568	3.73717	4.57744
15173	ERC2	protein_coding	ENSG00000187672.14	3.73717	3.73717	3.73717	3.73717	4.30759	3.73717	4.14467	3.73717	4.06673	3.73717	3.73717	3.73717	4.35789	3.73717	4.2238	3.73717	3.73717	3.73717	3.73717	3.73717	3.73717	3.73717	4.29332	3.73717	5.14585	3.73717	5.38311	4.35579	4.248	4.5212	4.78723	3.73717	4.24025	4.21451	4.43983	4.23348	4.87946	4.74996	4.92134	4.74485	4.57647	4.65392	4.89874	4.37259	4.78096	4.33547
13032	CHRNA7	protein_coding	ENSG00000175344.19	4.55839	4.38627	5.00259	4.86691	3.73717	3.73717	4.71957	4.35977	3.73717	4.19611	4.77593	4.96957	4.73843	3.73717	4.2238	5.34602	4.84234	4.60126	4.09912	4.73554	4.53687	4.59253	3.73717	4.32001	3.73717	3.73717	3.73717	3.73717	4.45591	3.73717	3.73717	3.73717	4.24025	3.73717	4.34717	3.73717	3.73717	3.73717	3.73717	3.73717	3.73717	3.73717	4.24335	4.0568	4.48311	3.73717
17660	FAM187A	protein_coding	ENSG00000214447.4	4.76795	4.38627	3.73717	4.73892	4.30759	4.69932	4.63676	4.88082	5.22013	4.83911	5.36139	5.0621	4.53453	5.24722	4.5013	5.10254	5.05644	4.82092	4.53831	4.92092	4.53687	4.12416	4.95223	4.15069	4.5111	3.73717	3.73717	4.492	3.73717	3.73717	3.73717	3.73717	4.98685	5.04791	5.50245	5.17339	5.11952	4.74996	4.67577	4.29687	4.9848	5.05035	5.37341	4.62881	4.48311	3.73717
11313	HTR3A	protein_coding	ENSG00000166736.11	5.35661	5.00514	4.68486	5.54744	5.14449	3.73717	4.63676	5.8151	4.30554	4.06237	3.73717	4.46285	4.53453	4.60714	4.33179	4.78506	4.79314	4.28851	3.73717	4.5856	4.79969	3.73717	4.13163	4.64971	3.73717	3.73717	3.73717	3.73717	3.73717	3.73717	3.73717	3.73717	3.73717	3.73717	3.73717	4.08897	3.73717	3.73717	4.21264	4.19511	3.73717	3.73717	4.24335	3.73717	3.73717	3.73717
7606	FGF7	protein_coding	ENSG00000140285.11	3.73717	3.73717	3.73717	3.73717	3.73717	4.42369	3.73717	3.73717	3.73717	3.73717	3.73717	3.73717	3.73717	3.73717	4.08208	3.73717	3.73717	3.73717	4.09912	4.12096	4.45423	4.28285	4.51896	3.73717	5.0482	4.18037	5.13486	4.35579	4.95821	4.63892	5.04923	3.73717	4.0938	4.07547	4.34717	3.73717	4.55515	4.6343	4.73061	4.38214	3.73717	4.80574	4.24335	4.18828	4.69334	5.09923
9836	CLIC6	protein_coding	ENSG00000159212.12	3.73717	3.73717	3.73717	3.73717	3.73717	4.22488	3.73717	5.36736	4.30554	4.96221	4.40251	4.10287	3.73717	4.41505	3.73717	3.73717	4.07781	4.51228	4.36087	3.73717	3.73717	4.28285	3.73717	4.15069	3.73717	3.73717	3.73717	3.73717	3.73717	3.73717	3.73717	3.73717	5.11442	5.51116	4.97787	4.87698	3.73717	5.37127	4.3182	4.06166	4.51574	5.05035	5.20003	4.77679	4.17101	4.16174
3506	HLF	protein_coding	ENSG00000108924.14	4.26072	3.73717	3.73717	3.73717	4.14182	4.22488	4.43841	3.73717	4.30554	4.52559	4.2097	4.54644	5.12734	4.68741	4.08208	4.78506	4.32448	4.82092	5.00449	4.5856	4.35973	4.50441	4.13163	3.73717	5.14585	4.80267	4.93084	4.17626	5.53908	4.99325	4.68035	3.73717	5.22837	5.60906	5.02188	4.92503	6.00937	6.43002	5.57883	5.22926	5.45398	5.75497	5.4361	4.86317	5.67635	5.35539
15182	KBTBD12	protein_coding	ENSG00000187715.13	3.73717	4.19807	4.29081	4.1223	4.14182	3.73717	3.73717	3.73717	4.06673	3.73717	3.73717	4.46285	4.45212	4.29233	3.73717	3.73717	4.2178	3.73717	4.09912	4.12096	4.74133	3.73717	3.73717	3.73717	4.94041	3.73717	3.73717	5.08186	3.73717	4.37991	3.73717	3.73717	4.24025	4.21451	4.23645	4.08897	3.73717	3.73717	3.73717	4.19511	4.05823	3.73717	4.24335	4.18828	4.34845	4.46738
11158	SPRED1	protein_coding	ENSG00000166068.13	5.42453	5.14442	4.88807	5.33758	5.69337	4.57415	5.33932	5.46189	5.08846	4.69705	4.91436	5.1471	5.24219	4.60714	5.07199	5.10254	5.20054	5.05013	4.61261	4.86314	5.17096	5.13428	4.76237	4.8101	4.5111	4.18037	4.67194	4.60557	3.73717	4.19352	3.73717	3.73717	4.94053	4.67938	5.02188	5.01461	4.70007	4.6343	4.61702	5.03381	4.51574	4.20129	4.84725	5.08383	4.86073	4.83765
7555	RAB20	protein_coding	ENSG00000139832.5	4.47362	4.84363	4.12984	4.40037	4.43357	4.57415	4.14467	4.17911	4.85323	5.0365	4.54855	4.96957	5.04338	5.20306	5.03227	4.57222	4.88907	5.1479	4.53831	4.66401	4.79969	4.50441	4.51896	3.73717	3.73717	4.18037	3.73717	3.73717	4.45591	3.73717	3.73717	5.18992	4.0938	4.78615	4.72152	4.51627	4.55515	4.32981	4.21264	4.4568	4.291	4.39077	4.67254	4.86317	3.73717	3.73717
10257	WNT4	protein_coding	ENSG00000162552.15	4.10838	4.19807	4.29081	3.73717	4.30759	4.57415	4.63676	4.17911	3.73717	3.73717	4.2097	3.73717	4.24528	4.13093	4.08208	4.38755	4.32448	4.41042	4.24772	4.12096	4.09846	4.12416	4.13163	4.55601	4.67959	3.73717	4.67194	4.87376	4.74364	4.37991	3.73717	5.02955	3.73717	4.21451	4.59364	4.51627	3.73717	3.73717	3.73717	3.73717	4.05823	4.39077	4.09601	3.73717	3.73717	3.73717
10499	FCRL4	protein_coding	ENSG00000163518.11	5.71656	6.95498	7.34653	6.84532	5.69337	6.71398	7.75815	7.7312	4.46785	4.64394	5.30335	5.3687	5.12734	5.82041	5.83951	5.98575	5.29745	5.8607	5.62101	6.08133	5.591	6.19929	6.73136	7.33316	5.3957	6.3728	6.25776	5.45186	4.85706	6.36395	6.35901	6.1266	3.73717	4.07547	4.43983	4.08897	4.47071	4.32981	5.08059	4.92042	4.291	4.3044	4.44944	4.18828	4.17101	5.09923
12113	SMAD1	protein_coding	ENSG00000170365.10	4.47362	3.73717	4.29081	4.28024	4.63063	4.69932	4.14467	4.61108	5.08846	5.20201	4.6117	4.86757	4.35789	4.7606	4.90287	4.38755	4.49199	5.19364	4.09912	4.5856	4.74133	4.59253	4.13163	4.32001	4.28766	3.73717	3.73717	4.17626	3.73717	3.73717	3.73717	3.73717	5.54246	5.5853	4.93185	5.09697	5.83324	6.18817	4.92134	5.31537	5.50115	5.97309	4.73474	5.49413	5.18429	5.25982
10266	NFIA	protein_coding	ENSG00000162599.17	4.76795	3.73717	4.51547	4.58851	4.53878	3.73717	4.31158	3.73717	5.25073	5.67492	5.49507	5.8596	5.16697	4.29233	4.63723	5.00752	5.05644	5.19364	5.04933	4.86314	4.53687	4.50441	5.00805	3.73717	3.73717	3.73717	4.8106	3.73717	3.73717	4.83311	3.73717	3.73717	8.22308	8.07195	7.27214	6.94538	6.46031	6.10796	5.64859	5.51801	7.3175	7.66735	7.30584	6.90483	4.69334	4.90981
15350	COL25A1	protein_coding	ENSG00000188517.16	3.73717	3.73717	3.73717	4.28024	4.14182	4.22488	3.73717	4.35977	4.53593	4.52559	4.2097	4.62144	3.73717	3.73717	4.2238	4.26968	3.73717	3.73717	4.36087	4.27835	3.73717	3.73717	3.73717	4.64971	3.73717	3.73717	3.73717	3.73717	3.73717	4.19352	3.73717	3.73717	4.52676	4.4869	4.23645	3.73717	4.25862	4.08093	4.73061	4.19511	4.57647	4.65392	4.24335	4.28856	3.73717	4.16174
7357	SLC40A1	protein_coding	ENSG00000138449.11	4.63443	5.14442	4.51547	4.50078	5.09307	4.22488	4.71957	3.73717	3.73717	4.06237	3.73717	4.10287	4.35789	4.13093	4.08208	4.38755	4.32448	4.28851	4.45553	4.49816	4.79969	5.08692	4.68906	3.73717	5.53675	5.02846	5.03788	4.94805	6.2616	5.0646	4.55752	5.18992	4.7865	4.67938	4.93185	4.58863	4.76395	5.31054	5.08059	4.642	4.4493	4.20129	4.73474	4.51234	5.34006	5.15542
13265	SOX11	protein_coding	ENSG00000176887.7	3.73717	4.92772	4.12984	3.73717	3.73717	3.73717	3.73717	3.73717	4.53593	5.29051	4.2097	4.54644	4.35789	4.7606	4.69725	3.73717	4.56221	4.82092	4.36087	4.12096	4.09846	4.40354	4.41625	3.73717	3.73717	3.73717	3.73717	3.73717	3.73717	4.19352	3.73717	3.73717	4.98685	5.63237	4.83267	4.87698	4.37411	4.41992	4.3182	4.29687	4.73455	5.3625	5.20003	4.86317	3.73717	4.90981
25276	PRSS51	protein_coding	ENSG00000253649.5	3.73717	3.73717	4.12984	4.1223	3.73717	4.42369	4.79504	4.17911	4.20223	4.06237	4.07204	4.10287	4.35789	3.73717	4.08208	4.38755	3.73717	3.73717	3.73717	3.73717	3.73717	4.40354	4.51896	4.15069	4.94041	4.80267	4.8106	5.14283	4.248	4.19352	5.25788	3.73717	4.35178	4.07547	4.52088	3.73717	4.10689	4.49878	4.3182	4.695	4.05823	4.46639	4.24335	4.57283	4.34845	4.67344
7478	INHBE	protein_coding	ENSG00000139269.3	4.55839	4.64771	4.29081	4.50078	4.71291	4.22488	4.14467	4.35977	5.15629	4.96221	4.40251	4.46285	5.12734	5.20306	4.9479	4.4861	4.2178	4.60126	4.53831	3.73717	4.67875	4.93033	4.29332	4.8101	4.81929	4.36153	4.93084	4.492	4.61306	4.37991	4.68035	4.2396	6.56077	5.90183	6.9015	6.99181	7.05271	6.443	8.13107	8.47886	6.29996	6.36247	7.23559	7.14717	6.25919	5.35539
10675	SPRY1	protein_coding	ENSG00000164056.11	4.70383	4.19807	3.73717	4.66717	4.53878	3.73717	4.54432	3.73717	5.47	4.58706	4.6117	5.66479	4.67602	4.7606	4.2238	4.38755	4.88907	5.05013	4.61261	5.21182	3.73717	4.93033	4.13163	4.44863	3.73717	3.73717	3.73717	3.73717	4.248	3.73717	3.73717	3.73717	5.26388	4.88152	4.59364	5.17339	3.73717	4.49878	4.07413	4.642	5.40488	4.75803	4.67254	5.20859	3.73717	4.16174
15539	SH2D5	protein_coding	ENSG00000189410.12	4.47362	3.73717	3.73717	3.73717	3.73717	3.73717	3.73717	3.73717	4.93798	5.07172	4.40251	5.10545	4.09738	4.41505	4.08208	4.38755	4.56221	4.41042	4.24772	3.73717	4.53687	4.12416	4.29332	4.15069	3.73717	3.73717	3.73717	4.17626	3.73717	3.73717	3.73717	3.73717	4.66695	4.83506	4.09109	4.65472	4.25862	4.08093	4.3182	4.06166	4.4493	4.59646	4.44944	4.821	4.34845	3.73717
3986	LY86	protein_coding	ENSG00000112799.9	5.51966	5.379	6.28668	5.90775	5.32908	5.4655	6.91307	7.00789	5.5428	5.37264	5.5687	5.58324	5.04338	5.40854	5.61725	5.10254	5.1309	5.05013	5.2118	5.47602	4.85452	5.13428	6.13516	6.31455	4.5111	4.95883	4.67194	4.79314	3.73717	4.37991	3.73717	3.73717	4.7865	4.88152	4.59364	4.08897	4.93229	5.1428	4.67577	5.03381	5.05573	5.12029	4.67254	4.57283	4.48311	4.33547
13751	GIPC3	protein_coding	ENSG00000179855.9	4.10838	3.73717	4.12984	4.28024	4.30759	3.73717	4.54432	4.49682	3.73717	4.06237	4.2097	3.73717	4.09738	3.73717	3.73717	4.4861	4.07781	3.73717	3.73717	3.73717	3.73717	3.73717	3.73717	4.32001	5.31834	4.80267	4.8106	4.79314	4.248	5.36419	5.25788	4.44421	4.7288	4.96818	4.43983	4.97082	5.07579	4.98699	4.92134	4.792	4.51574	4.39077	3.73717	4.57283	5.56084	5.35539
14194	NDN	protein_coding	ENSG00000182636.8	5.16689	3.73717	4.51547	5.37524	5.62866	4.42369	4.86468	5.2645	5.58903	4.64394	4.72466	5.10545	5.27798	4.29233	4.57234	4.4861	5.328	4.68102	4.74311	4.5856	5.00229	4.67154	4.89308	5.27096	4.81929	3.73717	4.50475	3.73717	3.73717	3.73717	3.73717	3.73717	4.89192	4.78615	4.52088	3.73717	4.25862	3.73717	4.61702	4.38214	4.63268	4.3044	3.73717	4.0568	4.86073	4.16174
13052	LRRC25	protein_coding	ENSG00000175489.10	3.73717	3.73717	4.4132	3.73717	3.73717	4.42369	3.73717	3.73717	5.58903	5.42436	5.72517	5.33463	4.67602	4.51759	4.57234	4.57222	4.62637	4.82092	4.90836	4.39808	4.09846	4.40354	3.73717	3.73717	4.67959	3.73717	3.73717	4.17626	3.73717	3.73717	3.73717	5.45464	5.9614	6.51986	6.4384	6.35534	5.5726	5.98693	5.3987	5.10299	6.00807	6.231	5.8907	5.42289	4.93426	5.15542
1019	FGFR3	protein_coding	ENSG00000068078.19	4.55839	3.73717	4.4132	3.73717	4.14182	4.22488	3.73717	4.61108	4.70948	4.83911	4.31463	4.36726	3.73717	3.73717	4.2238	4.11477	4.2178	4.12821	4.24772	4.49816	3.73717	4.59253	4.29332	3.73717	3.73717	4.36153	4.50475	4.60557	4.45591	4.83311	3.73717	4.72755	6.36929	6.87319	5.25321	5.91605	4.63092	5.5872	3.73717	4.19511	5.63261	5.75497	4.67254	4.821	3.73717	4.83765
3830	AICDA	protein_coding	ENSG00000111732.11	7.11918	6.43264	6.28668	8.04982	7.54092	6.45489	6.68832	8.31031	7.2209	6.86199	6.29525	7.02682	7.11055	6.06603	5.85975	6.95963	6.79389	6.50387	5.94864	6.77523	6.76961	6.2755	6.25759	7.10746	5.0482	5.21326	4.67194	3.73717	4.85706	4.99325	3.73717	4.44421	3.73717	4.62041	3.73717	4.43568	4.55515	3.73717	4.07413	4.792	4.51574	4.53435	3.73717	4.0568	4.59542	4.57744
275	SEMA3G	protein_coding	ENSG00000010319.7	4.93687	4.19807	5.0553	5.44711	4.30759	3.73717	4.99032	4.95552	5.94296	5.54463	6.78423	6.7972	5.27798	5.15706	5.93771	5.82284	5.81709	4.51228	5.77178	5.74789	5.00229	4.67154	4.95223	5.31682	3.73717	3.73717	3.73717	4.35579	4.74364	4.5212	3.73717	3.73717	6.35453	5.95678	5.70895	5.54768	5.07579	4.85204	4.4066	4.8368	5.7888	5.49156	4.73474	5.1164	3.73717	3.73717
12849	ADCY6	protein_coding	ENSG00000174233.11	4.55839	3.73717	3.73717	4.66717	4.43357	4.22488	4.54432	3.73717	4.46785	4.74699	4.31463	4.46285	4.24528	4.13093	4.33179	4.26968	4.2178	4.12821	3.73717	4.27835	4.24679	4.12416	4.60866	4.15069	4.81929	4.36153	4.8106	4.35579	3.73717	3.73717	3.73717	3.73717	4.94053	4.83506	4.83267	5.43566	5.03016	4.6343	5.04304	5.31537	5.15386	3.73717	4.67254	4.57283	4.59542	4.33547
13546	AMBN	protein_coding	ENSG00000178522.14	3.73717	4.5289	3.73717	4.1223	4.14182	3.73717	3.73717	3.73717	4.06673	3.73717	4.07204	3.73717	3.73717	4.29233	4.57234	3.73717	3.73717	3.73717	3.73717	3.73717	4.09846	4.40354	3.73717	4.15069	4.81929	4.71336	5.22384	4.60557	3.73717	4.63892	3.73717	4.59894	4.52676	4.40922	5.02188	4.51627	4.25862	4.32981	4.8772	4.792	4.19029	4.3044	4.60525	4.73027	4.69334	4.67344
17701	C10orf105	protein_coding	ENSG00000214688.6	4.63443	4.92772	4.60479	4.40037	5.03904	5.15013	4.14467	3.73717	4.30554	4.38354	3.73717	4.62144	4.67602	4.60714	4.5013	4.71996	3.73717	4.51228	3.73717	4.27835	4.45423	4.40354	5.06096	3.73717	4.67959	3.73717	5.03788	4.60557	3.73717	3.73717	4.55752	4.59894	4.0938	3.73717	3.73717	3.73717	3.73717	3.73717	4.21264	4.4568	3.73717	3.73717	3.73717	3.73717	4.59542	4.67344
469	INSRR	protein_coding	ENSG00000027644.5	3.73717	3.73717	3.73717	3.73717	4.30759	3.73717	3.73717	3.73717	3.73717	3.73717	3.73717	4.25298	4.09738	3.73717	4.08208	3.73717	3.73717	3.73717	3.73717	3.73717	4.09846	3.73717	4.29332	3.73717	4.5111	4.49895	3.73717	4.17626	4.248	4.91648	5.31954	4.72755	4.24025	4.4869	4.72152	4.23348	4.10689	4.49878	4.5535	4.06166	4.291	4.59646	4.73474	3.73717	4.69334	4.97696
33020	BX664615.2	protein_coding	ENSG00000283886.3	3.73717	3.73717	4.29081	3.73717	3.73717	3.73717	3.73717	3.73717	3.73717	4.52559	4.6117	4.54644	3.73717	4.7606	4.9479	4.26968	3.73717	3.73717	4.85649	3.73717	3.73717	4.12416	3.73717	3.73717	3.73717	3.73717	3.73717	3.73717	3.73717	3.73717	3.73717	5.02955	4.60004	5.28761	5.58397	5.0566	4.37411	5.68239	5.08059	5.06897	4.57647	5.65188	5.4361	4.77679	4.17101	4.67344
14153	TEX19	protein_coding	ENSG00000182459.5	3.73717	3.73717	3.73717	4.1223	3.73717	4.22488	3.73717	3.73717	4.59816	4.69705	4.47944	4.54644	4.35789	3.73717	4.08208	4.4861	3.73717	4.41042	4.61261	4.86314	4.35973	4.40354	4.29332	4.55601	3.73717	3.73717	3.73717	5.08186	3.73717	3.73717	3.73717	3.73717	5.07361	4.4869	5.32069	5.67469	4.37411	4.22218	4.67577	4.92042	4.82564	4.70758	5.57984	5.1164	4.86073	4.57744
4082	DPYSL3	protein_coding	ENSG00000113657.13	5.24664	5.14442	4.29081	4.58851	4.63063	4.42369	4.31158	3.73717	4.20223	4.64394	4.47944	4.81216	4.53453	4.51759	4.08208	4.71996	5.09432	4.28851	4.09912	4.49816	5.00229	4.12416	4.13163	4.32001	3.73717	3.73717	4.28309	4.17626	3.73717	3.73717	3.73717	3.73717	4.35178	4.32048	4.43983	4.08897	4.82352	4.32981	4.21264	4.38214	4.19029	4.06606	3.73717	3.73717	4.17101	3.73717
27705	TMEM178B	protein_coding	ENSG00000261115.6	4.82773	4.75116	4.94699	4.50078	4.53878	4.22488	4.63676	4.49682	4.93798	4.64394	4.72466	4.10287	4.35789	4.41505	4.2238	4.4861	4.62637	4.51228	4.24772	4.12096	4.79969	4.12416	4.83004	4.44863	3.73717	3.73717	3.73717	3.73717	4.248	4.37991	3.73717	3.73717	4.0938	4.62041	4.09109	4.08897	4.55515	4.41992	3.73717	3.73717	4.19029	4.46639	3.73717	4.0568	4.17101	4.33547
3250	GCK	protein_coding	ENSG00000106633.17	4.26072	4.5289	4.68486	3.73717	3.73717	3.73717	3.73717	3.73717	4.65573	5.17087	4.72466	5.58324	4.53453	5.24722	4.33179	4.78506	4.49199	4.41042	3.73717	5.33248	4.67875	3.73717	3.73717	4.15069	3.73717	3.73717	3.73717	3.73717	5.05	4.5212	3.73717	3.73717	5.33175	4.83506	4.72152	5.37546	4.37411	4.6343	4.48399	4.695	5.02088	4.65392	4.09601	5.26604	3.73717	4.16174
912	MCM10	protein_coding	ENSG00000065328.16	8.95916	8.8413	8.54344	8.96718	8.44394	7.83909	7.92692	7.68755	9.40463	9.32077	9.2274	9.34254	8.82161	8.43886	9.06714	9.00872	9.32268	9.00354	9.13484	9.19586	8.74745	8.18744	8.1336	8.00917	5.23541	5.02846	5.81674	6.4407	5.13432	5.25379	3.73717	4.44421	7.32082	7.45275	7.69553	7.60509	7.81875	6.7847	6.94428	6.59457	7.47731	7.38888	7.73637	7.86787	5.74785	4.57744
23541	CCDC169	protein_coding	ENSG00000242715.8	4.26072	3.73717	3.73717	4.1223	4.43357	3.73717	3.73717	4.35977	4.70948	4.96221	4.87045	4.86757	4.45212	4.60714	4.33179	4.4861	4.62637	4.75376	4.24772	4.86314	4.24679	3.73717	4.13163	4.15069	3.73717	3.73717	3.73717	3.73717	3.73717	3.73717	3.73717	3.73717	4.89192	5.34761	4.52088	5.01461	4.82352	4.08093	3.73717	4.642	4.68518	4.75803	4.99417	4.94228	3.73717	3.73717
7640	ADAMTS17	protein_coding	ENSG00000140470.14	4.37666	4.19807	4.12984	4.1223	4.30759	3.73717	3.73717	3.73717	4.46785	4.29809	4.6117	4.36726	4.67602	4.7606	4.9479	4.38755	4.62637	4.60126	5.00449	5.02718	4.45423	4.50441	4.60866	5.0659	4.28766	4.36153	4.67194	4.94805	4.248	3.73717	3.73717	4.83932	5.69795	5.28761	4.77883	4.97082	5.54328	5.37127	5.98469	5.42101	5.47779	5.46684	6.10575	5.90321	4.93426	4.83765
11163	GLB1L3	protein_coding	ENSG00000166105.16	4.76795	4.19807	5.32666	4.92486	4.78792	4.22488	4.71957	4.61108	5.5428	5.31854	5.41668	4.86757	5.04338	5.05874	5.46205	4.90271	5.64391	5.10014	4.80157	5.37004	4.95546	4.81014	4.51896	4.32001	4.28766	4.36153	3.73717	3.73717	4.248	3.73717	5.37807	3.73717	6.89927	6.87319	6.70051	6.13674	5.202	5.21295	5.47921	5.82608	6.69866	6.32434	6.87282	6.36366	4.34845	4.33547
10728	SLC45A2	protein_coding	ENSG00000164175.15	3.73717	3.73717	3.73717	3.73717	4.30759	3.73717	3.73717	3.73717	4.20223	4.19611	3.73717	3.73717	3.73717	4.41505	4.08208	4.38755	3.73717	4.12821	4.45553	3.73717	3.73717	3.73717	3.73717	3.73717	5.0482	4.18037	4.50475	3.73717	3.73717	4.19352	5.67953	5.45464	3.73717	4.32048	4.09109	3.73717	4.25862	4.08093	4.21264	4.19511	4.291	4.06606	3.73717	4.18828	3.73717	3.73717
14430	ZNF703	protein_coding	ENSG00000183779.7	4.55839	4.64771	4.4132	4.92486	4.30759	4.22488	5.10202	5.88182	4.30554	3.73717	4.31463	4.62144	4.53453	4.41505	4.75325	4.84574	4.32448	4.12821	4.09912	4.66401	4.53687	4.40354	5.06096	4.8101	3.73717	3.73717	3.73717	3.73717	3.73717	4.19352	3.73717	5.02955	4.24025	3.73717	3.73717	4.34355	4.63092	4.6343	3.73717	4.19511	4.57647	4.59646	4.35555	4.0568	4.34845	3.73717
4079	WWC1	protein_coding	ENSG00000113645.15	4.63443	4.84363	4.4132	4.40037	5.32908	4.42369	4.63676	4.17911	8.29802	8.0075	7.79555	7.71542	6.54359	6.13163	6.16333	6.15022	7.59284	7.16708	7.04973	6.74962	5.13123	4.67154	4.95223	5.31682	3.73717	4.80267	4.28309	4.60557	4.74364	5.55807	5.19266	5.02955	8.2583	7.9905	7.48322	7.14733	5.8566	6.24906	5.64859	5.16795	7.90763	7.97028	7.87579	7.13361	5.47733	4.75938
14203	TSKU	protein_coding	ENSG00000182704.8	4.26072	3.73717	4.29081	3.73717	3.73717	3.73717	4.31158	3.73717	4.89654	4.79423	4.95636	5.10545	4.45212	4.13093	4.08208	4.26968	4.79314	4.12821	3.73717	4.27835	4.24679	4.12416	3.73717	3.73717	3.73717	4.49895	3.73717	3.73717	3.73717	3.73717	3.73717	3.73717	5.33175	4.96818	4.6601	4.92503	4.82352	4.41992	4.07413	4.5239	5.21466	5.15361	4.99417	4.821	3.73717	4.16174
6695	POGLUT2	protein_coding	ENSG00000134901.13	6.45405	6.20304	5.64237	6.33761	6.562	5.7591	5.25035	5.54952	7.9098	7.26794	7.58298	7.28976	7.15391	7.12251	6.93641	6.56402	7.72659	7.33625	7.15695	6.83729	6.95932	5.86728	5.90234	5.17323	4.67959	3.73717	5.03788	5.20055	4.248	4.63892	3.73717	4.44421	7.1214	6.64424	6.91132	6.42563	6.53223	5.51067	6.13289	5.82608	6.9625	6.47087	6.85198	6.58189	5.00265	4.33547
10514	MNDA	protein_coding	ENSG00000163563.8	4.10838	5.20781	4.82527	5.128	4.63063	5.34948	5.49921	5.5065	4.39208	4.29809	4.40251	4.54644	4.35789	5.10903	4.57234	4.4861	4.2178	4.60126	4.45553	4.5856	4.09846	4.93033	5.24971	5.0659	4.5111	4.95883	4.28309	3.73717	3.73717	4.99325	3.73717	3.73717	3.73717	3.73717	4.09109	3.73717	3.73717	3.73717	3.73717	4.06166	4.05823	3.73717	3.73717	3.73717	3.73717	4.16174
13493	ZNF114	protein_coding	ENSG00000178150.10	4.37666	4.5289	4.29081	4.40037	4.14182	3.73717	3.73717	4.17911	5.01598	4.38354	5.21036	5.18721	5.20522	4.29233	4.80588	4.64947	5.01713	4.12821	4.85649	4.73554	4.24679	4.28285	4.29332	4.73363	3.73717	4.49895	3.73717	3.73717	3.73717	3.73717	3.73717	3.73717	4.94053	4.32048	4.83267	4.77281	4.63092	4.5696	4.21264	4.19511	4.78126	4.75803	4.84725	4.821	3.73717	3.73717
10244	DHRS3	protein_coding	ENSG00000162496.9	5.20748	3.73717	5.1993	4.58851	4.63063	5.28686	5.10202	5.36736	4.06673	4.29809	4.87045	4.54644	4.53453	5.05874	4.69725	4.4861	4.2178	4.51228	5.00449	4.5856	4.67875	4.50441	5.41125	5.00785	3.73717	3.73717	3.73717	3.73717	4.85706	4.5212	4.55752	3.73717	3.73717	4.21451	4.34717	4.23348	3.73717	4.22218	4.67577	4.29687	4.19029	4.20129	4.09601	3.73717	3.73717	3.73717
5388	NRN1	protein_coding	ENSG00000124785.9	4.70383	3.73717	4.29081	4.28024	4.92157	3.73717	4.71957	4.17911	4.53593	3.73717	3.73717	4.25298	4.90297	4.29233	4.2238	3.73717	4.07781	4.51228	4.09912	4.12096	4.45423	3.73717	3.73717	4.44863	4.28766	4.71336	4.93084	4.60557	4.95821	4.37991	3.73717	3.73717	4.89192	4.67938	5.47402	5.17339	4.47071	4.32981	4.83091	4.38214	4.86797	4.20129	5.37341	5.37292	3.73717	3.73717
23954	HBB	protein_coding	ENSG00000244734.4	3.73717	3.73717	3.73717	4.1223	3.73717	4.22488	3.73717	3.73717	3.73717	3.73717	3.73717	3.73717	3.73717	3.73717	3.73717	4.11477	3.73717	3.73717	3.73717	3.73717	3.73717	4.12416	3.73717	4.15069	3.73717	4.18037	3.73717	4.17626	4.45591	3.73717	3.73717	3.73717	4.24025	4.67938	3.73717	4.65472	5.11952	4.6343	4.67577	4.92042	4.68518	4.3044	4.73474	4.37259	4.59542	4.16174
10059	LY6K	protein_coding	ENSG00000160886.13	4.26072	4.5289	4.12984	4.1223	4.30759	4.57415	4.54432	4.61108	3.73717	5.00003	4.54855	4.36726	4.24528	4.60714	4.33179	4.71996	3.73717	3.73717	3.73717	3.73717	5.00229	3.73717	4.13163	4.64971	4.67959	3.73717	3.73717	3.73717	4.248	4.37991	3.73717	3.73717	4.24025	3.73717	4.23645	4.65472	4.82352	3.73717	4.48399	4.95966	4.19029	3.73717	4.67254	4.18828	4.17101	4.67344
17742	EVPLL	protein_coding	ENSG00000214860.5	3.73717	3.73717	3.73717	3.73717	3.73717	4.22488	3.73717	3.73717	3.73717	4.96221	4.47944	4.9199	3.73717	4.29233	4.75325	3.73717	4.49199	4.28851	4.24772	4.39808	3.73717	3.73717	4.29332	3.73717	3.73717	3.73717	3.73717	3.73717	3.73717	3.73717	3.73717	3.73717	4.89192	4.92581	4.23645	4.87698	4.10689	3.73717	3.73717	3.73717	4.57647	4.39077	4.09601	4.51234	4.48311	3.73717
3070	PDE4C	protein_coding	ENSG00000105650.22	3.73717	3.73717	3.73717	4.1223	4.43357	4.22488	3.73717	4.17911	5.4189	4.92289	4.99667	5.1471	5.04338	4.29233	4.85563	4.71996	4.6857	4.41042	4.45553	4.92092	5.38357	4.87214	4.51896	4.32001	3.73717	4.49895	4.50475	4.17626	3.73717	3.73717	3.73717	3.73717	5.03114	4.83506	4.34717	4.71581	4.87946	4.49878	4.73061	5.36938	4.78126	4.46639	4.79275	4.62881	4.48311	4.46738
8126	OSR1	protein_coding	ENSG00000143867.7	3.73717	3.73717	3.73717	3.73717	3.73717	3.73717	3.73717	3.73717	3.73717	4.29809	3.73717	3.73717	3.73717	3.73717	4.08208	3.73717	3.73717	3.73717	3.73717	3.73717	3.73717	3.73717	3.73717	3.73717	3.73717	3.73717	3.73717	3.73717	3.73717	3.73717	4.88268	3.73717	4.7865	5.56108	4.88355	4.58863	4.47071	4.08093	5.04304	4.38214	5.05573	4.80574	5.08137	4.94228	3.73717	3.73717
26518	AC073612.1	protein_coding	ENSG00000258064.1	5.76759	5.379	6.76194	6.20902	5.84203	4.42369	6.17812	6.79212	5.71823	5.56732	5.21036	5.69084	6.11324	3.73717	5.40555	6.0909	3.73717	3.73717	3.73717	4.39808	4.95546	6.25684	6.15635	6.31455	6.34836	6.04059	5.81674	5.45186	4.45591	4.19352	3.73717	3.73717	4.24025	4.88152	6.06081	5.60005	5.9675	5.56221	5.671	5.71172	5.73246	5.4416	5.68385	6.08945	5.63902	6.54532
2929	FCER2	protein_coding	ENSG00000104921.15	7.41973	7.10788	7.01871	7.43349	7.84363	7.54896	7.623	8.01845	5.94296	6.44682	6.12065	6.43698	7.21246	7.60498	7.05036	7.3358	6.77404	7.031	6.45832	7.01927	8.19672	7.94272	7.91054	8.49795	6.66623	6.01128	6.40033	6.35328	6.15959	5.36419	6.33209	6.09113	4.24025	4.92581	4.43983	4.58863	6.30408	6.65791	4.92134	5.22926	5.18468	5.63021	4.09601	4.77679	7.34765	6.79637
7346	MDH1B	protein_coding	ENSG00000138400.13	4.37666	4.19807	3.73717	4.1223	4.30759	4.42369	4.31158	4.49682	5.12291	5.0365	4.72466	5.10545	5.24219	4.68741	4.85563	4.71996	4.07781	4.82092	4.68043	5.07642	4.53687	4.12416	4.41625	4.64971	3.73717	3.73717	3.73717	4.35579	3.73717	3.73717	3.73717	3.73717	5.11442	5.37648	4.72152	4.92503	4.70007	4.69413	4.61702	4.38214	4.73455	5.49156	4.9476	4.57283	4.93426	4.16174
12621	MYEOV	protein_coding	ENSG00000172927.8	4.47362	4.19807	5.1993	4.1223	4.63063	4.42369	4.71957	4.61108	4.06673	3.73717	4.07204	3.73717	3.73717	4.41505	4.57234	3.73717	4.2178	4.28851	3.73717	4.12096	4.67875	4.59253	5.15942	4.44863	3.73717	4.71336	4.67194	4.60557	3.73717	4.5212	3.73717	3.73717	4.0938	3.73717	3.73717	3.73717	3.73717	3.73717	4.07413	4.19511	3.73717	3.73717	4.24335	4.28856	3.73717	3.73717
7057	ALDOB	protein_coding	ENSG00000136872.20	4.10838	3.73717	3.73717	3.73717	4.14182	4.42369	3.73717	3.73717	4.06673	4.19611	4.07204	3.73717	4.35789	3.73717	4.2238	4.11477	3.73717	4.60126	3.73717	4.27835	4.09846	3.73717	3.73717	5.22316	4.5111	5.21326	4.8106	5.20055	5.69956	5.68564	5.04923	6.01722	4.24025	4.40922	4.09109	4.08897	4.47071	4.49878	4.48399	4.19511	4.05823	4.39077	4.53155	4.0568	4.86073	4.57744
1634	WNT11	protein_coding	ENSG00000085741.13	6.4982	6.47882	6.92633	6.63588	6.57836	6.50575	6.98887	6.7584	6.62868	6.89579	6.9298	6.7972	7.22876	7.73303	7.08365	7.15078	6.83276	6.83062	6.92359	6.83729	6.89888	6.61798	7.30343	7.34306	5.23541	4.61352	5.52331	5.49626	4.95821	4.83311	4.68035	5.32985	8.41562	8.06798	9.09431	9.37138	6.72802	6.48122	7.77819	7.96693	7.79112	7.85754	9.02621	8.50257	5.29047	5.84049
6056	COL5A1	protein_coding	ENSG00000130635.16	4.47362	4.19807	3.73717	3.73717	4.63063	4.80816	4.14467	4.17911	4.20223	4.29809	4.2097	4.54644	4.24528	3.73717	4.08208	3.73717	4.2178	4.12821	4.45553	3.73717	4.24679	4.59253	4.29332	3.73717	4.94041	4.88394	5.13486	5.25541	5.69956	5.64455	4.78723	5.11274	5.39586	5.12196	5.9272	5.46465	5.11952	4.69413	4.67577	5.56375	5.15386	5.21736	6.14137	5.20859	5.81555	5.09923
10357	TRIM17	protein_coding	ENSG00000162931.12	4.37666	4.64771	4.51547	4.66717	4.43357	4.69932	4.43841	4.71066	4.20223	4.29809	4.31463	4.46285	4.24528	3.73717	3.73717	4.26968	4.41381	3.73717	4.09912	4.49816	4.45423	4.50441	4.29332	4.15069	5.3957	5.09367	5.03788	5.01714	4.74364	4.37991	3.73717	5.02955	6.57348	5.97459	6.56941	6.86777	5.5726	5.21295	6.19384	6.45361	6.00807	5.69413	6.15883	6.79661	5.23863	5.15542
1915	SLC22A17	protein_coding	ENSG00000092096.17	5.54978	6.17496	4.68486	5.8585	6.40539	6.53049	5.67333	6.14612	4.39208	4.83911	4.07204	4.62144	5.73943	5.40854	4.80588	5.34602	5.20054	5.35997	4.53831	5.44173	6.22364	6.4162	5.61863	6.11547	7.90773	7.73851	5.8681	7.10235	8.09994	7.92214	7.74698	8.22357	5.79188	5.51116	5.25321	5.7221	6.48953	6.48122	5.96715	6.89902	5.59032	5.63021	5.20003	5.74375	7.13788	7.3052
6385	ACY3	protein_coding	ENSG00000132744.8	4.47362	4.64771	4.51547	4.73892	4.71291	4.22488	3.73717	3.73717	5.4189	5.54463	5.54464	5.0621	5.27798	5.44562	5.37626	5.34602	5.01713	5.60415	5.13363	4.92092	4.35973	4.87214	4.76237	4.55601	3.73717	4.71336	3.73717	3.73717	4.95821	3.73717	5.53808	3.73717	6.44077	7.56421	7.31694	6.97342	5.35067	5.68239	6.49945	5.28738	5.91142	6.87937	7.15324	6.63146	4.93426	4.90981
483	ANK1	protein_coding	ENSG00000029534.21	4.63443	4.19807	4.4132	3.73717	5.09307	4.80816	5.15373	5.09005	4.76003	4.83911	4.07204	4.46285	4.35789	4.7606	4.5013	4.57222	4.6857	4.28851	4.61261	4.12096	4.90631	5.03733	5.37292	4.32001	5.98092	5.71297	7.41408	6.6377	6.41627	6.50198	7.36078	7.03905	5.56977	4.78615	5.2179	5.27891	5.16154	5.5872	5.79774	5.42101	4.51574	4.75803	5.9325	5.37292	5.38761	5.0399
7215	UNC13C	protein_coding	ENSG00000137766.17	5.12474	5.07708	5.00259	4.97956	5.19358	4.90534	5.04767	4.88082	6.24885	5.93521	6.86796	6.26501	6.34529	5.55045	5.91866	5.45075	6.28857	5.69556	6.32448	5.80108	5.76853	4.87214	5.61863	5.40344	4.5111	5.09367	4.50475	5.08186	4.85706	4.5212	5.25788	4.2396	8.11191	7.67806	7.92427	7.34556	7.79599	6.24906	6.97851	6.65509	8.50405	8.32121	8.78155	7.45538	5.56084	4.97696
1173	RHOBTB1	protein_coding	ENSG00000072422.17	5.39105	4.19807	4.4132	4.97956	4.98202	5.07478	3.73717	4.79974	5.97691	5.49795	4.82441	5.40181	5.73943	4.89111	4.63723	4.64947	5.77595	5.39805	5.00449	5.25349	5.20929	4.67154	4.29332	4.88063	4.28766	4.49895	3.73717	4.35579	4.85706	4.19352	3.73717	3.73717	7.88512	7.20695	5.96678	6.03098	6.20097	5.53671	4.96357	5.49448	7.2044	7.05768	6.15883	5.76247	5.06673	4.75938
3754	MANSC1	protein_coding	ENSG00000111261.14	4.76795	4.5289	5.1534	4.73892	5.48815	5.22059	4.99032	5.09005	4.76003	4.83911	4.72466	4.86757	5.24219	4.41505	4.85563	5.00752	4.84234	4.51228	4.36087	4.80159	5.50642	5.08692	4.83004	5.0659	4.28766	3.73717	3.73717	3.73717	4.45591	3.73717	3.73717	4.2396	5.11442	5.28761	4.97787	4.87698	5.27876	5.02818	5.42614	4.99742	5.15386	5.0859	4.60525	4.94228	3.73717	3.73717
25181	TRNP1	protein_coding	ENSG00000253368.4	3.73717	3.73717	3.73717	3.73717	3.73717	3.73717	3.73717	4.35977	4.46785	4.64394	4.07204	4.62144	3.73717	3.73717	3.73717	3.73717	4.32448	4.12821	4.45553	4.27835	4.09846	3.73717	3.73717	3.73717	3.73717	4.61352	3.73717	3.73717	3.73717	3.73717	3.73717	3.73717	4.52676	5.04791	5.02188	4.43568	4.37411	4.08093	3.73717	3.73717	4.19029	4.75803	4.35555	4.18828	3.73717	3.73717
10256	ALPL	protein_coding	ENSG00000162551.14	5.03508	4.84363	4.68486	5.08082	4.92157	4.90534	5.20309	5.54952	3.73717	4.58706	4.07204	4.25298	4.09738	5.28972	4.08208	4.4861	4.41381	4.41042	4.09912	4.5856	4.45423	5.26515	3.73717	4.73363	3.73717	3.73717	3.73717	3.73717	3.73717	3.73717	3.73717	3.73717	3.73717	4.07547	3.73717	3.73717	3.73717	4.22218	3.73717	3.73717	3.73717	4.06606	3.73717	3.73717	3.73717	3.73717
9549	GLYATL2	protein_coding	ENSG00000156689.7	3.73717	4.19807	3.73717	3.73717	4.14182	3.73717	3.73717	4.71066	4.30554	4.29809	3.73717	3.73717	3.73717	4.13093	3.73717	4.38755	3.73717	3.73717	3.73717	4.39808	4.35973	4.12416	3.73717	4.15069	3.73717	3.73717	3.73717	3.73717	3.73717	3.73717	3.73717	3.73717	4.35178	4.32048	4.34717	4.51627	5.9886	4.94404	4.67577	5.47049	4.86797	4.97536	4.35555	4.28856	5.47733	4.46738
10782	TERT	protein_coding	ENSG00000164362.21	6.29572	5.92617	5.57896	6.51805	5.78462	5.28686	5.67333	5.91394	8.56656	8.28805	8.26472	8.61273	8.08582	7.43947	7.55523	8.3913	8.2999	7.99239	7.99231	8.59951	7.00777	6.03258	6.17721	6.67451	3.73717	4.36153	4.67194	6.25989	3.73717	4.63892	3.73717	5.32985	7.98673	7.67284	8.03518	8.52064	7.49012	6.37685	6.64624	7.31299	8.03746	7.82236	8.11525	8.6158	5.78214	4.90981
34025	AC108488.2	protein_coding	ENSG00000286905.1	4.93687	5.48059	4.94699	5.51491	4.30759	3.73717	3.73717	3.73717	5.49475	4.79423	5.38936	5.26332	3.73717	4.82817	4.57234	5.05611	5.23378	5.1479	5.47974	4.66401	4.61104	5.26515	5.06096	4.88063	5.31834	5.71297	5.70742	6.05122	3.73717	5.1314	5.43382	6.40986	4.94053	4.96818	4.88355	5.20969	5.35067	5.429	5.89456	6.35911	5.21466	5.41582	5.23689	5.76247	5.56084	5.15542
4901	IQSEC3	protein_coding	ENSG00000120645.12	3.73717	3.73717	3.73717	3.73717	3.73717	4.57415	3.73717	3.73717	4.30554	4.29809	4.31463	3.73717	4.09738	3.73717	3.73717	3.73717	3.73717	3.73717	3.73717	3.73717	4.09846	4.12416	3.73717	3.73717	3.73717	4.71336	4.67194	3.73717	4.248	4.19352	3.73717	4.44421	4.52676	4.78615	4.34717	4.71581	4.25862	4.08093	4.5535	4.06166	4.63268	4.39077	4.24335	4.44619	3.73717	4.33547
33671	AL445423.3	protein_coding	ENSG00000286231.1	3.73717	3.73717	3.73717	4.40037	3.73717	3.73717	3.73717	3.73717	5.4189	4.96221	5.21036	5.01688	4.85132	3.73717	3.73717	4.4861	5.26606	3.73717	3.73717	4.49816	4.45423	4.12416	3.73717	4.55601	5.14585	3.73717	3.73717	3.73717	4.248	3.73717	3.73717	3.73717	5.45666	4.96818	4.77883	4.58863	3.73717	3.73717	4.07413	3.73717	5.08946	5.33491	4.89874	5.0155	3.73717	3.73717
19043	ELFN1	protein_coding	ENSG00000225968.7	4.10838	3.73717	3.73717	3.73717	3.73717	3.73717	3.73717	3.73717	4.65573	4.58706	4.82441	4.36726	4.35789	4.41505	4.33179	3.73717	4.74108	4.28851	4.95759	4.39808	4.45423	3.73717	4.13163	3.73717	3.73717	3.73717	3.73717	4.35579	3.73717	3.73717	4.40993	3.73717	4.8407	4.73442	5.18144	4.77281	3.73717	4.22218	5.31229	4.5239	4.4493	4.70758	5.49565	5.08383	3.73717	3.73717
11722	SCNN1B	protein_coding	ENSG00000168447.11	5.60789	6.68913	5.78819	5.64017	5.45033	6.69232	6.7333	6.06373	4.53593	5.0365	4.72466	4.81216	4.79664	6.32975	4.99097	4.84574	4.62637	5.53926	5.31967	4.92092	5.83764	6.81939	6.09174	5.88151	9.93897	9.61878	9.59667	9.48643	9.80273	9.68229	9.88385	9.59138	4.52676	4.88152	5.47402	5.13586	6.47499	7.43645	6.74948	6.37128	5.05573	5.3625	5.68385	5.81706	8.81482	8.91725
1454	RIMS1	protein_coding	ENSG00000079841.18	3.73717	3.73717	3.73717	3.73717	3.73717	3.73717	3.73717	4.88082	3.73717	3.73717	4.31463	4.10287	4.09738	4.29233	4.08208	3.73717	3.73717	3.73717	3.73717	3.73717	3.73717	4.28285	3.73717	3.73717	4.67959	4.36153	3.73717	3.73717	4.248	4.19352	3.73717	3.73717	4.7288	4.67938	4.59364	4.58863	4.87946	4.41992	4.3182	4.29687	4.63268	4.20129	5.34077	4.821	4.69334	4.16174
12149	ELOVL6	protein_coding	ENSG00000170522.10	6.1543	6.33533	6.51289	6.45514	6.26989	6.28996	6.01384	6.14612	7.21407	7.26151	7.13834	7.37515	7.09283	6.80794	6.89001	6.63371	6.53479	6.90464	6.76245	6.78787	5.591	6.32997	5.87662	6.45147	5.23541	5.85407	4.8106	5.01714	4.74364	5.19429	4.88268	5.11274	7.31336	7.45884	7.74538	7.58718	6.7759	6.23409	6.65691	6.93181	6.67028	6.92192	7.90112	7.38864	5.34006	5.40037
3939	SLC16A10	protein_coding	ENSG00000112394.17	4.63443	3.73717	3.73717	4.92486	5.09307	4.80816	4.54432	4.61108	6.60777	5.91826	6.3356	6.16117	5.20522	4.95017	5.18294	5.54704	6.16995	5.1479	5.56644	5.33248	5.08998	4.59253	3.73717	4.32001	3.73717	4.36153	4.67194	4.35579	5.05	4.63892	3.73717	3.73717	6.95817	6.43445	6.3823	6.47938	5.31528	4.69413	4.73061	4.99742	6.2874	6.28512	6.35247	5.76247	4.48311	3.73717
12421	RRM2	protein_coding	ENSG00000171848.15	12.7005	12.7617	12.6591	12.7829	11.9886	12.0103	11.9059	11.852	12.1589	12.2439	12.2234	12.183	12.0654	12.2087	12.3498	12.2334	12.3334	12.3602	12.3897	12.2775	12.1541	12.0317	11.9673	11.8886	8.12695	8.36872	8.81824	10.106	8.00802	8.44176	7.16533	6.90623	9.9733	10.2612	10.3264	10.1136	10.6208	9.68458	9.89318	9.78036	10.2513	10.3962	10.351	10.424	8.47841	7.9951
10082	PGLYRP2	protein_coding	ENSG00000161031.13	4.10838	4.5289	4.60479	5.37524	4.63063	4.57415	4.63676	5.02498	3.73717	4.29809	4.07204	4.36726	4.09738	3.73717	4.08208	4.11477	4.6857	3.73717	4.09912	3.73717	4.61104	4.59253	4.29332	4.64971	5.72191	5.21326	4.50475	4.70457	5.48058	5.46504	6.09509	5.89798	3.73717	4.21451	4.59364	4.34355	4.25862	4.08093	4.96357	4.92042	3.73717	3.73717	4.09601	4.18828	4.86073	4.75938
8343	NKD2	protein_coding	ENSG00000145506.14	4.37666	4.5289	4.12984	3.73717	4.14182	4.22488	3.73717	3.73717	5.05285	4.52559	4.72466	5.29953	4.24528	4.13093	4.2238	4.11477	4.41381	4.68102	4.68043	4.66401	4.09846	3.73717	4.29332	4.44863	3.73717	3.73717	3.73717	4.70457	3.73717	4.37991	3.73717	3.73717	4.60004	4.55666	4.09109	4.65472	4.70007	4.32981	3.73717	4.29687	3.73717	4.20129	3.73717	4.0568	3.73717	3.73717
15983	DNAH10	protein_coding	ENSG00000197653.16	4.55839	3.73717	3.73717	4.28024	4.53878	4.22488	3.73717	5.09005	4.30554	3.73717	4.07204	4.54644	4.60849	3.73717	4.33179	4.11477	3.73717	3.73717	3.73717	3.73717	4.53687	4.12416	4.41625	3.73717	3.73717	4.36153	4.67194	3.73717	4.61306	4.91648	3.73717	4.59894	4.44512	4.4869	4.34717	4.34355	4.37411	4.22218	4.3182	3.73717	4.19029	4.59646	4.24335	4.18828	4.69334	4.46738
16075	CCDC151	protein_coding	ENSG00000198003.12	4.10838	3.73717	3.73717	3.73717	4.53878	4.42369	3.73717	4.17911	4.53593	4.79423	4.07204	3.73717	3.73717	4.51759	3.73717	3.73717	4.07781	4.41042	4.09912	3.73717	4.09846	3.73717	3.73717	3.73717	3.73717	3.73717	3.73717	3.73717	3.73717	3.73717	3.73717	3.73717	5.11442	5.00882	4.93185	5.09697	4.25862	4.22218	4.48399	4.19511	4.4493	4.65392	4.09601	4.821	3.73717	4.33547
10563	CFAP20DC	protein_coding	ENSG00000163689.20	4.70383	4.5289	4.94699	4.1223	4.53878	4.69932	4.31158	3.73717	5.01598	4.64394	4.99667	4.6899	5.04338	4.68741	4.57234	4.26968	4.74108	4.41042	5.2118	4.66401	4.74133	4.59253	4.83004	4.64971	3.73717	3.73717	3.73717	4.35579	3.73717	3.73717	3.73717	3.73717	4.24025	4.07547	4.83267	4.58863	3.73717	4.22218	3.73717	4.19511	4.19029	4.20129	4.79275	4.44619	3.73717	4.33547
13910	GREM2	protein_coding	ENSG00000180875.5	5.24664	5.48059	4.51547	4.73892	4.85713	4.80816	4.86468	5.59108	5.12291	6.06351	5.63816	5.18721	5.3791	5.48159	5.68811	4.38755	5.16628	5.63537	5.64743	5.29367	5.04706	5.45456	4.89308	5.12091	3.73717	4.36153	3.73717	4.60557	3.73717	5.1314	5.72334	5.11274	6.48194	7.63575	7.28723	6.92638	5.76051	7.092	6.51131	6.08945	6.3124	7.78172	7.53727	6.72561	3.73717	5.35539
16151	ZNF485	protein_coding	ENSG00000198298.13	4.37666	4.75116	4.51547	4.58851	4.14182	3.73717	4.31158	4.17911	5.49475	5.69538	5.61544	5.52573	5.04338	5.24722	5.2837	4.26968	5.05644	5.69556	5.56644	5.33248	4.67875	4.12416	4.41625	3.73717	3.73717	3.73717	3.73717	4.35579	4.248	3.73717	3.73717	4.83932	6.18073	6.04355	6.07884	6.01251	5.78521	5.24643	5.3706	5.34269	5.56863	6.33717	5.73279	5.91977	5.34006	4.90981
8296	SLIT2	protein_coding	ENSG00000145147.20	3.73717	4.19807	3.73717	3.73717	3.73717	4.69932	3.73717	4.49682	3.73717	3.73717	3.73717	3.73717	3.73717	3.73717	3.73717	3.73717	4.2178	4.12821	3.73717	4.12096	4.09846	3.73717	3.73717	3.73717	3.73717	4.49895	3.73717	3.73717	3.73717	4.37991	3.73717	5.62046	4.0938	4.07547	4.09109	3.73717	4.25862	3.73717	3.73717	4.38214	4.19029	4.06606	3.73717	4.0568	4.17101	4.16174
8327	CCNA2	protein_coding	ENSG00000145386.11	11.1725	10.51	10.7207	10.9538	10.4494	9.88181	10.1485	10.1421	10.9899	10.7972	10.862	10.8841	10.6371	10.2773	10.5785	10.5868	11.0034	10.6613	10.6912	10.7657	10.5979	9.94403	10.1775	10.2863	7.29654	6.27898	7.71008	8.2873	6.44522	6.36395	5.48708	5.18992	8.92171	9.01787	8.98136	8.9204	9.24271	8.2789	7.95057	8.01698	9.14335	9.29247	9.14091	9.08287	6.99251	6.79637
6815	HEY2	protein_coding	ENSG00000135547.9	4.10838	4.5289	4.12984	3.73717	4.53878	3.73717	4.71957	3.73717	4.65573	4.45836	4.40251	4.25298	4.45212	4.82817	4.42219	4.71996	4.2178	4.41042	4.45553	4.27835	4.61104	4.50441	4.51896	4.32001	4.81929	4.80267	4.28309	5.01714	5.13432	4.5212	3.73717	5.3939	6.44077	6.58908	5.8864	6.43927	6.35285	6.1725	6.00199	6.29655	6.2874	6.69496	6.38223	7.06377	4.93426	5.74408
16857	ADGRG1	protein_coding	ENSG00000205336.13	3.73717	4.38627	4.4132	3.73717	3.73717	4.42369	4.71957	3.73717	4.46785	4.19611	5.03543	4.36726	4.24528	4.60714	4.63723	4.11477	3.73717	4.28851	4.53831	4.12096	4.09846	3.73717	4.41625	3.73717	3.73717	4.36153	4.67194	4.70457	4.248	4.19352	3.73717	4.2396	4.60004	5.28761	4.6601	4.34355	5.24104	5.06779	5.00408	5.10299	4.19029	4.85107	5.46624	4.44619	5.78214	5.52594
8388	GABRB2	protein_coding	ENSG00000145864.14	3.73717	4.38627	3.73717	4.1223	4.43357	4.42369	3.73717	4.17911	4.65573	4.29809	4.07204	4.6899	4.45212	3.73717	4.08208	4.11477	4.84234	3.73717	3.73717	4.39808	4.45423	3.73717	3.73717	4.73363	3.73717	3.73717	3.73717	3.73717	3.73717	4.37991	3.73717	3.73717	5.85807	5.22428	4.6601	4.58863	5.202	4.41992	4.4066	4.4568	5.65322	4.97536	5.77992	4.73027	4.34845	4.16174
15741	COL27A1	protein_coding	ENSG00000196739.15	3.73717	3.73717	3.73717	3.73717	4.30759	3.73717	3.73717	3.73717	4.70948	4.38354	4.31463	4.62144	4.24528	3.73717	4.08208	4.26968	4.07781	3.73717	3.73717	4.27835	3.73717	4.12416	4.51896	4.32001	3.73717	4.18037	3.73717	4.60557	3.73717	4.63892	3.73717	3.73717	5.11442	4.67938	4.23645	4.58863	5.41839	4.74996	4.78217	5.69162	4.86797	4.20129	4.35555	4.37259	5.34006	4.83765
6915	FLNB	protein_coding	ENSG00000136068.15	5.79236	5.52833	6.14731	6.89313	5.86981	5.96067	6.34421	6.19836	8.86381	7.92889	8.72763	8.76919	6.83958	5.70749	6.93641	6.89346	7.67458	6.85573	7.9336	7.63333	6.11912	5.64827	5.9523	6.25138	4.94041	4.18037	5.8681	5.25541	4.74364	4.83311	5.19266	3.73717	6.18073	6.63338	6.54418	6.43927	5.9886	5.91244	5.98469	5.586	6.46464	6.85321	6.27511	6.50937	4.69334	5.20885
14541	PKP3	protein_coding	ENSG00000184363.10	3.73717	4.75116	4.12984	4.58851	4.43357	4.69932	3.73717	4.95552	3.73717	4.38354	3.73717	4.10287	3.73717	4.13093	3.73717	4.11477	3.73717	4.12821	4.09912	3.73717	3.73717	4.12416	3.73717	3.73717	4.5111	5.26852	3.73717	4.492	4.95821	4.83311	3.73717	3.73717	4.24025	4.83506	4.23645	4.87698	3.73717	4.85204	4.3182	5.22926	4.19029	4.80574	4.53155	4.97956	4.78096	5.25982
12236	PLAC1	protein_coding	ENSG00000170965.10	3.73717	3.73717	3.73717	4.1223	4.14182	4.22488	3.73717	3.73717	4.20223	4.06237	4.07204	4.10287	4.09738	4.7606	4.69725	4.26968	4.07781	4.82092	4.36087	3.73717	4.53687	4.40354	4.41625	4.32001	3.73717	4.49895	3.73717	4.60557	4.248	3.73717	4.68035	4.2396	4.66695	4.73442	5.10465	4.58863	4.70007	4.98699	5.89456	5.71172	4.90849	4.97536	5.08137	4.94228	4.69334	4.75938
16723	ASPDH	protein_coding	ENSG00000204653.10	4.26072	4.19807	4.29081	3.73717	4.30759	3.73717	4.14467	4.17911	4.20223	4.06237	4.07204	4.10287	4.45212	3.73717	4.2238	3.73717	3.73717	3.73717	3.73717	3.73717	3.73717	4.12416	4.60866	3.73717	4.5111	4.18037	4.28309	4.60557	4.45591	4.37991	5.31954	4.93903	5.11442	4.4869	4.52088	4.34355	4.70007	3.73717	4.5535	4.5239	4.51574	4.46639	4.73474	4.18828	4.34845	4.57744
80	HSPB6	protein_coding	ENSG00000004776.13	3.73717	3.73717	3.73717	4.28024	3.73717	3.73717	3.73717	4.35977	4.76003	4.19611	3.73717	4.10287	4.09738	4.29233	4.08208	4.11477	4.32448	4.41042	3.73717	4.12096	4.09846	3.73717	3.73717	4.15069	3.73717	3.73717	3.73717	3.73717	3.73717	3.73717	3.73717	3.73717	5.51453	4.67938	4.59364	5.27891	4.47071	3.73717	4.3182	4.29687	5.08946	4.46639	4.53155	4.68109	3.73717	3.73717
12101	LGALS9B	protein_coding	ENSG00000170298.15	4.37666	3.73717	4.4132	5.6696	4.53878	4.22488	3.73717	5.70804	4.59816	4.52559	4.2097	5.22591	4.35789	4.60714	3.73717	5.10254	4.2178	3.73717	3.73717	5.16854	4.35973	4.87214	4.29332	5.27096	3.73717	3.73717	3.73717	3.73717	3.73717	3.73717	3.73717	3.73717	5.29832	4.55666	4.88355	5.81192	4.47071	4.49878	4.4066	4.06166	4.63268	4.3044	5.27258	4.94228	4.34845	3.73717
25545	SIGLEC14	protein_coding	ENSG00000254415.3	4.76795	4.84363	5.44136	5.128	4.92157	4.9936	5.2957	6.11922	5.15629	5.07172	5.10886	5.01688	4.952	4.68741	4.42219	4.9565	4.93363	5.66582	4.24772	4.86314	5.20929	5.17965	4.95223	5.0659	3.73717	4.71336	4.50475	4.35579	3.73717	4.19352	3.73717	3.73717	4.7865	4.92581	4.6601	5.13586	4.63092	4.74996	4.83091	4.642	4.57647	4.97536	3.73717	4.28856	4.48311	3.73717
1164	SPEG	protein_coding	ENSG00000072195.15	4.10838	4.38627	3.73717	4.1223	3.73717	3.73717	3.73717	4.35977	4.30554	4.29809	4.67012	4.10287	4.24528	3.73717	3.73717	3.73717	4.32448	4.12821	3.73717	3.73717	3.73717	4.28285	4.29332	4.15069	4.67959	4.36153	4.28309	4.60557	3.73717	4.37991	4.68035	4.59894	4.89192	4.96818	4.59364	4.82637	4.25862	4.69413	4.61702	4.5239	4.63268	4.80574	4.60525	4.86317	4.78096	4.16174
4819	IFIT3	protein_coding	ENSG00000119917.14	5.32111	5.00514	5.36615	5.08082	5.897	5.7591	5.33932	5.5065	7.20031	6.04814	6.30884	7.06482	6.50343	6.19417	6.64305	6.6739	6.59289	6.00718	6.65604	6.36491	6.08239	5.76246	5.71056	5.96419	4.28766	3.73717	4.67194	3.73717	4.248	4.99325	3.73717	3.73717	4.8407	4.4869	4.6601	5.01461	5.35067	4.89914	4.61702	4.92042	5.21466	4.80574	4.73474	4.94228	5.60055	5.20885
11230	NETO1	protein_coding	ENSG00000166342.19	4.47362	4.19807	3.73717	3.73717	3.73717	4.22488	3.73717	3.73717	5.08846	4.92289	4.67012	5.33463	3.73717	4.82817	4.08208	4.38755	4.41381	4.51228	4.09912	4.39808	3.73717	4.12416	3.73717	3.73717	3.73717	3.73717	3.73717	4.17626	3.73717	3.73717	3.73717	3.73717	4.0938	4.32048	3.73717	4.34355	3.73717	3.73717	3.73717	3.73717	3.73717	3.73717	3.73717	3.73717	3.73717	3.73717
9941	CILP2	protein_coding	ENSG00000160161.9	4.70383	3.73717	3.73717	3.73717	4.63063	4.80816	4.63676	4.79974	4.65573	4.58706	4.31463	4.54644	4.24528	3.73717	4.63723	4.4861	4.2178	3.73717	4.68043	3.73717	4.09846	4.50441	4.68906	4.8101	3.73717	3.73717	3.73717	3.73717	4.95821	4.37991	3.73717	3.73717	5.07361	4.96818	5.10465	5.27891	4.25862	4.41992	4.3182	4.06166	4.68518	4.39077	5.08137	4.51234	4.17101	3.73717
3870	ULBP1	protein_coding	ENSG00000111981.5	4.47362	4.38627	3.73717	3.73717	4.78792	4.80816	4.43841	4.35977	4.59816	4.29809	4.67012	4.54644	4.45212	4.82817	3.73717	3.73717	3.73717	4.12821	3.73717	4.12096	4.09846	4.40354	3.73717	4.32001	4.28766	4.61352	5.03788	3.73717	5.05	4.91648	5.12334	3.73717	5.54246	5.4854	5.84427	5.83343	4.98241	5.02818	5.75688	5.86204	5.40488	5.24791	5.23689	5.17871	4.48311	5.20885
12010	CTNND2	protein_coding	ENSG00000169862.19	3.73717	3.73717	3.73717	3.73717	3.73717	3.73717	3.73717	3.73717	4.20223	4.38354	4.31463	3.73717	3.73717	4.41505	4.08208	4.26968	3.73717	4.41042	4.09912	3.73717	4.09846	3.73717	3.73717	3.73717	3.73717	3.73717	3.73717	3.73717	3.73717	3.73717	3.73717	3.73717	4.0938	4.73442	5.10465	4.23348	4.10689	4.32981	5.34181	3.73717	4.37539	4.93567	6.14137	4.18828	3.73717	3.73717
4357	SDC1	protein_coding	ENSG00000115884.11	5.79236	7.69349	7.12628	5.95521	6.5287	8.25788	7.86842	7.52834	5.22013	5.90108	5.24221	5.29953	5.08619	7.1535	6.16333	5.4837	5.57229	6.73902	5.77178	5.69238	6.38172	7.65444	7.02946	6.48821	8.46908	9.05988	10.688	10.0082	8.67853	9.48236	10.0698	10.2613	4.8407	4.96818	5.53023	5.24483	5.54328	6.91945	7.32213	6.78686	5.35365	5.56284	5.68385	5.83475	6.05579	7.62886
2513	VSIG1	protein_coding	ENSG00000101842.14	6.20908	5.52833	6.66472	6.86943	6.11937	5.28686	5.90995	6.4331	6.13474	5.84816	6.73545	6.36148	6.8072	5.55045	6.74084	7.08332	6.46169	5.88628	6.71615	6.99777	6.52342	6.0102	6.85067	7.37236	4.28766	3.73717	3.73717	4.492	4.61306	5.0646	3.73717	3.73717	5.83638	5.67772	5.90696	5.93592	4.82352	5.24643	5.00408	4.5239	6.08354	5.51579	5.37341	5.20859	4.69334	5.25982
10745	CMBL	protein_coding	ENSG00000164237.9	4.10838	5.32473	3.73717	4.1223	4.71291	5.28686	3.73717	4.35977	7.49293	7.40255	7.10056	6.78582	6.16643	6.29238	5.97502	5.71963	6.9783	6.77901	6.81824	6.08133	5.72031	5.76246	5.15942	4.88063	4.28766	5.3716	4.50475	4.492	5.48058	5.64455	3.73717	4.44421	6.85859	7.384	7.11172	6.72069	6.47499	6.83432	6.36176	5.86204	6.50828	7.33355	7.01063	6.15996	5.99972	6.28349
11347	PLK1	protein_coding	ENSG00000166851.15	10.7611	10.2372	10.7435	10.9793	10.3003	9.84607	10.2459	10.1259	11.0941	10.977	11.1782	11.0403	10.7611	10.5621	10.7861	10.9146	11.0651	10.7274	11.0424	11.0753	10.5092	10.0358	10.1331	10.2952	6.8015	6.04059	7.87409	8.40342	6.08701	6.09745	6.15835	6.57062	8.83632	9.25213	9.36184	9.19226	9.39205	8.4395	8.55551	8.46785	9.23039	9.50232	9.34058	9.35473	6.89155	6.32717
1757	CPXM1	protein_coding	ENSG00000088882.8	5.16689	4.38627	5.1993	4.80517	5.24058	4.90534	3.73717	4.95552	4.53593	4.06237	4.6117	4.62144	5.27798	4.60714	4.2238	4.78506	4.74108	4.28851	4.36087	4.66401	5.20929	4.93033	4.13163	5.40344	3.73717	3.73717	3.73717	3.73717	4.61306	3.73717	3.73717	3.73717	4.7288	4.40922	4.23645	4.77281	5.16154	3.73717	3.73717	3.73717	4.291	4.46639	4.09601	4.18828	3.73717	4.16174
4510	KMO	protein_coding	ENSG00000117009.12	5.6634	5.32473	5.76033	5.83316	5.56041	5.62094	6.20003	5.94529	6.193	5.54463	5.95549	5.43401	5.96007	5.67762	6.08102	5.54704	6.61547	5.8607	5.77178	5.50936	5.74465	5.58703	5.65003	5.22316	5.14585	5.32121	5.22384	5.20055	5.7962	6.45749	5.67953	6.35181	4.0938	4.40922	4.52088	4.43568	4.87946	4.49878	4.48399	4.5239	4.68518	4.65392	4.60525	4.44619	4.59542	5.20885
2542	MCF2	protein_coding	ENSG00000101977.21	3.73717	3.73717	4.75787	4.28024	4.78792	4.42369	4.63676	3.73717	4.46785	4.74699	5.10886	4.75317	4.73843	4.13093	4.33179	3.73717	4.41381	4.12821	4.61261	4.80159	4.67875	3.73717	4.76237	4.44863	4.28766	3.73717	3.73717	3.73717	3.73717	3.73717	3.73717	3.73717	4.35178	4.55666	4.72152	4.08897	4.37411	4.22218	4.07413	4.06166	4.37539	4.39077	4.53155	4.28856	4.59542	3.73717
5211	HJURP	protein_coding	ENSG00000123485.12	10.4801	10.2372	10.3876	10.5769	9.99462	9.77943	9.88806	10.0404	9.02357	8.97533	9.10031	9.33294	9.4407	9.21462	9.30592	9.6104	9.35431	9.07915	9.38666	9.59709	9.96091	9.60796	9.69694	9.82808	6.77547	6.01128	6.95167	8.03623	6.15959	6.33954	5.19266	4.2396	7.89013	8.18606	8.14228	8.0632	8.237	7.20887	7.3088	7.2817	8.06995	7.8791	7.8448	8.04033	6.62923	5.63977
3864	TPD52L1	protein_coding	ENSG00000111907.21	4.26072	3.73717	3.73717	3.73717	3.73717	3.73717	3.73717	3.73717	4.06673	4.06237	4.07204	4.10287	3.73717	4.13093	3.73717	4.26968	4.74108	4.12821	4.09912	3.73717	4.09846	3.73717	3.73717	3.73717	3.73717	3.73717	4.50475	3.73717	3.73717	4.5212	3.73717	3.73717	4.98685	5.43219	4.93185	4.97082	4.47071	4.6343	4.3182	4.74485	4.73455	5.18595	4.60525	5.148	4.59542	4.16174
14788	LSAMP	protein_coding	ENSG00000185565.12	4.10838	4.92772	3.73717	4.1223	4.43357	4.57415	4.54432	3.73717	4.06673	4.52559	4.07204	4.10287	4.35789	3.73717	4.2238	4.38755	3.73717	4.12821	4.61261	3.73717	4.24679	4.28285	3.73717	4.15069	5.3957	5.15511	4.8106	4.492	5.21253	6.00599	5.25788	5.11274	3.73717	4.32048	3.73717	4.23348	4.82352	5.85366	4.5535	4.4568	3.73717	4.3044	4.60525	4.44619	4.69334	5.63977
10913	GEM	protein_coding	ENSG00000164949.8	4.55839	4.19807	4.4132	4.28024	4.53878	4.22488	4.14467	4.71066	4.30554	5.07172	4.72466	4.25298	4.35789	4.41505	4.08208	3.73717	4.2178	4.41042	4.53831	3.73717	4.45423	4.40354	4.29332	4.32001	3.73717	4.18037	3.73717	3.73717	4.61306	3.73717	3.73717	3.73717	5.74578	5.99217	5.2179	4.51627	5.11952	5.24643	4.5535	4.5239	5.80705	5.75497	5.97301	4.77679	5.56084	4.97696
3761	GPRC5D	protein_coding	ENSG00000111291.8	6.17281	4.84363	6.49675	5.6696	5.84203	4.80816	5.88264	5.02498	5.08846	5.13883	5.66049	5.22591	5.89772	5.44562	6.29991	5.7978	5.26606	5.35997	5.74786	5.25349	6.70021	5.17965	6.31489	5.9372	4.28766	3.73717	4.8106	4.17626	3.73717	3.73717	4.88268	3.73717	4.44512	4.07547	4.09109	3.73717	4.63092	4.5696	4.21264	3.73717	4.57647	4.59646	4.35555	4.0568	4.17101	3.73717
8121	PPFIA4	protein_coding	ENSG00000143847.15	6.37717	4.84363	4.82527	4.40037	5.75493	5.22059	4.43841	5.02498	5.99357	5.13883	4.82441	4.96957	6.34529	5.51651	5.25111	5.30892	5.44277	5.39805	4.24772	5.40643	5.61795	5.30559	4.68906	3.73717	5.31834	5.21326	4.50475	5.20055	4.45591	4.19352	5.43382	5.32985	8.43285	8.71032	8.54624	8.82974	6.04995	6.36323	5.89456	5.7315	7.61611	6.87937	8.14943	8.47348	5.7126	5.98679
1515	CADPS2	protein_coding	ENSG00000081803.16	6.89822	6.68913	5.44136	5.29866	6.32961	6.16775	5.98862	5.31708	4.39208	4.69705	4.47944	4.81216	5.71514	5.58349	5.31538	4.57222	5.328	5.50547	5.00449	4.92092	6.65195	6.15952	5.65003	5.27096	8.3171	7.76408	7.86212	6.96384	8.1524	7.34706	7.69632	6.29118	5.03114	4.92581	5.353	4.71581	7.4395	6.34947	7.02835	6.1043	6.36107	5.75497	5.75657	5.0155	8.19059	6.66812
4196	PLCH1	protein_coding	ENSG00000114805.18	4.26072	3.73717	4.12984	4.1223	4.14182	3.73717	4.43841	4.17911	4.70948	4.29809	4.77593	4.54644	4.24528	4.13093	4.2238	4.26968	4.41381	4.51228	4.85649	4.27835	4.53687	4.28285	4.29332	4.15069	3.73717	4.36153	3.73717	3.73717	3.73717	3.73717	3.73717	3.73717	4.24025	4.21451	3.73717	4.23348	3.73717	3.73717	3.73717	3.73717	4.291	4.06606	4.09601	3.73717	3.73717	3.73717
4001	NME5	protein_coding	ENSG00000112981.5	3.73717	3.73717	3.73717	3.73717	3.73717	3.73717	3.73717	3.73717	4.39208	4.29809	4.40251	4.36726	4.09738	3.73717	3.73717	4.26968	4.32448	4.51228	3.73717	3.73717	4.24679	3.73717	3.73717	3.73717	3.73717	3.73717	3.73717	3.73717	4.45591	4.19352	3.73717	3.73717	4.94053	4.62041	4.09109	4.58863	4.82352	4.41992	4.61702	4.695	4.63268	4.93567	4.44944	4.37259	3.73717	4.46738
11258	DENND2B	protein_coding	ENSG00000166444.19	4.10838	4.5289	4.4132	4.40037	4.53878	5.34948	4.86468	4.71066	4.85323	4.83911	5.07278	4.86757	5.24219	4.60714	4.63723	5.00752	5.26606	5.10014	5.04933	4.66401	4.90631	4.67154	4.60866	4.44863	3.73717	4.36153	3.73717	3.73717	4.95821	4.37991	3.73717	3.73717	5.03114	4.07547	4.43983	4.77281	4.76395	4.94404	4.8772	4.06166	4.57647	4.3044	4.9476	4.28856	4.48311	4.33547
10331	WDR64	protein_coding	ENSG00000162843.17	3.73717	4.19807	3.73717	3.73717	3.73717	3.73717	4.31158	3.73717	3.73717	3.73717	3.73717	3.73717	3.73717	3.73717	3.73717	3.73717	3.73717	3.73717	4.36087	4.12096	4.09846	4.12416	4.29332	3.73717	4.81929	4.18037	4.28309	4.60557	5.13432	4.19352	3.73717	4.93903	3.73717	3.73717	4.34717	4.08897	4.25862	4.22218	4.3182	3.73717	4.05823	4.20129	3.73717	4.44619	4.59542	4.57744
11374	MS4A14	protein_coding	ENSG00000166928.11	4.37666	4.19807	4.12984	3.73717	4.14182	3.73717	3.73717	4.35977	3.73717	3.73717	3.73717	3.73717	4.35789	3.73717	4.2238	4.11477	4.2178	3.73717	3.73717	4.12096	4.09846	4.12416	4.13163	4.44863	3.73717	4.18037	3.73717	4.17626	3.73717	3.73717	3.73717	3.73717	4.35178	4.07547	3.73717	4.34355	4.47071	4.22218	4.07413	4.29687	4.05823	4.20129	3.73717	4.18828	4.86073	4.57744
3287	RLN2	protein_coding	ENSG00000107014.9	4.37666	4.38627	3.73717	4.40037	4.30759	3.73717	3.73717	3.73717	4.76003	4.45836	4.67012	4.46285	4.60849	4.95017	4.57234	4.11477	4.32448	4.51228	3.73717	4.27835	4.24679	4.12416	4.29332	4.32001	3.73717	3.73717	3.73717	3.73717	3.73717	4.19352	3.73717	3.73717	4.60004	5.04791	4.59364	4.58863	4.55515	4.5696	4.3182	4.5239	5.02088	5.12029	5.20003	4.44619	4.17101	3.73717
30933	CBSL	protein_coding	ENSG00000274276.4	5.57918	3.73717	4.82527	4.97956	4.78792	4.69932	4.71957	4.35977	5.47	6.01684	5.36139	5.78998	6.14893	5.97322	4.2238	3.73717	6.00526	5.75301	5.28484	4.5856	4.95546	5.26515	4.29332	4.64971	5.14585	5.71297	5.22384	4.87376	3.73717	6.54508	6.48619	5.76674	8.75653	8.60497	8.63975	8.74109	6.55999	7.76519	8.94197	8.34378	7.93926	8.1582	7.96973	8.03309	7.19932	6.16772
4635	KIF14	protein_coding	ENSG00000118193.12	9.24547	8.79742	9.18492	9.21486	8.73274	8.72518	8.84898	8.73909	8.8703	8.74513	8.92277	8.86301	8.78104	7.92983	8.96907	8.86819	8.88777	8.80784	8.8268	8.93254	8.74463	8.6291	8.7667	8.62849	5.0482	5.67511	6.46641	7.16683	5.59491	5.46504	3.73717	4.44421	6.88921	7.33846	7.64387	7.3168	7.46142	6.57824	6.58041	6.70359	7.23032	7.26944	7.42274	7.6577	5.7126	5.09923
4521	PADI2	protein_coding	ENSG00000117115.13	4.55839	5.379	3.73717	4.40037	5.59501	5.22059	3.73717	5.20936	4.46785	4.88193	5.27319	4.10287	5.04338	4.68741	4.2238	4.57222	5.16628	5.05013	3.73717	4.80159	5.20929	5.58703	4.13163	3.73717	3.73717	3.73717	3.73717	3.73717	4.248	4.5212	3.73717	3.73717	3.73717	4.07547	3.73717	3.73717	4.25862	4.41992	4.21264	4.06166	4.05823	3.73717	4.24335	3.73717	4.17101	3.73717
8053	DTL	protein_coding	ENSG00000143476.18	9.57437	9.45765	9.34791	9.52123	9.02386	9.00574	8.70817	8.76025	9.70693	9.72057	9.86006	9.72837	9.40201	9.15005	9.60029	9.33047	9.67622	9.70175	9.64726	9.62858	9.30111	9.12222	9.155	8.77751	6.31213	5.88706	7.12312	7.24052	6.29397	5.72543	4.68035	5.32985	7.90998	8.12633	8.47925	8.11815	8.25377	7.6547	7.23315	7.05583	8.21253	8.15113	8.2513	8.12107	6.41512	6.04104
4566	TSPAN1	protein_coding	ENSG00000117472.10	5.35661	5.43088	5.00259	4.92486	5.78462	6.53049	5.64041	5.5065	4.20223	4.45836	4.07204	4.25298	4.85132	5.48159	4.80588	4.78506	4.79314	5.19364	4.61261	4.66401	5.41549	6.15952	5.37292	5.22316	7.01629	6.98572	6.78238	6.74375	6.945	6.60732	5.95878	6.05469	5.03114	5.22428	4.83267	4.77281	5.68338	6.04015	5.83734	5.42101	5.6735	5.05035	4.99417	5.2937	6.89155	6.58153
7605	SLC27A2	protein_coding	ENSG00000140284.11	6.72485	5.32473	5.36615	5.97831	6.68775	5.28686	5.25035	5.20936	8.42098	7.67781	7.67798	7.5047	7.36758	6.56626	6.46303	6.68705	7.66928	6.77901	6.81824	7.07164	6.17239	5.30559	5.65003	5.66516	5.31834	3.73717	3.73717	4.17626	4.248	3.73717	5.19266	4.44421	7.94407	7.22139	7.42312	6.83753	6.70345	5.5872	5.62577	6.08945	7.63074	7.21599	7.27504	6.6508	5.43332	4.16174
9443	DEPTOR	protein_coding	ENSG00000155792.10	4.70383	4.92772	5.00259	5.128	5.41128	5.4655	5.60659	5.46189	5.94296	6.67959	6.22522	6.77434	5.63931	5.67762	6.27073	5.74622	6.03987	6.2004	6.24404	6.16296	5.317	5.26515	5.82362	5.85274	5.31834	5.41991	6.14007	5.86999	6.41627	5.46504	6.15835	5.71983	9.38658	9.68169	9.61289	9.79685	8.51953	9.09651	8.68681	8.93972	9.14504	9.29886	9.2333	9.61272	7.42154	7.72759
2032	SCD	protein_coding	ENSG00000099194.6	10.6838	8.54486	9.20936	9.65559	10.005	8.25788	8.30049	8.23366	12.3489	11.6908	11.6119	11.7998	12.1508	10.5745	11.2018	10.5659	11.7898	11.0903	10.8214	10.7906	9.91516	8.94977	9.21714	8.43947	7.03826	6.8638	6.21966	7.04857	7.45957	6.7789	7.29402	6.1266	11.2854	11.0102	11.7479	11.4678	10.4277	9.4315	10.0376	9.96089	11.0834	10.9408	11.9439	11.4989	8.17244	7.88549
4997	PDZRN3	protein_coding	ENSG00000121440.15	3.73717	3.73717	3.73717	3.73717	4.14182	3.73717	4.31158	3.73717	3.73717	3.73717	4.07204	3.73717	3.73717	3.73717	3.73717	3.73717	3.73717	4.28851	4.24772	3.73717	3.73717	4.12416	3.73717	3.73717	3.73717	4.18037	3.73717	3.73717	4.248	4.37991	3.73717	3.73717	4.44512	4.4869	4.6601	4.51627	4.25862	4.74996	5.08059	4.19511	4.19029	4.65392	4.84725	4.73027	4.17101	4.90981
26152	AL357673.1	protein_coding	ENSG00000256407.2	3.73717	4.64771	3.73717	4.28024	3.73717	3.73717	3.73717	3.73717	3.73717	4.06237	4.87045	3.73717	4.45212	4.13093	3.73717	4.4861	3.73717	3.73717	4.36087	3.73717	4.53687	4.40354	3.73717	3.73717	3.73717	4.61352	3.73717	3.73717	5.4191	4.74145	4.96942	5.18992	4.0938	4.55666	4.09109	3.73717	3.73717	4.49878	4.4066	4.8368	4.51574	3.73717	3.73717	4.44619	4.78096	5.35539
10667	CDC25A	protein_coding	ENSG00000164045.12	8.86883	8.48524	8.84758	9.09381	8.23696	7.86797	7.9459	8.20922	9.44571	9.38974	9.31014	9.41172	8.8109	8.66557	9.03167	9.12731	9.40607	9.04723	9.19841	9.29517	8.60193	7.96525	8.50877	8.35923	4.94041	5.46633	5.96511	6.79391	5.21253	5.64455	5.19266	5.71983	7.2365	7.33846	7.36036	7.09736	7.46865	6.76435	6.78873	6.94792	7.26834	7.33981	7.56928	7.51914	5.84811	5.87109
14450	IQGAP3	protein_coding	ENSG00000183856.11	8.11973	7.93187	7.67049	7.81815	7.62087	7.74876	7.23649	7.10454	6.60777	6.95305	6.87696	6.70343	7.33788	6.90868	7.26846	6.82403	7.32191	7.41384	6.83996	6.8128	7.59908	7.65444	7.25653	7.04798	5.0482	4.80267	6.58978	6.28384	4.61306	5.1314	3.73717	4.44421	5.64824	5.43219	5.58397	5.85458	6.1086	5.68239	5.50489	5.62932	5.61164	5.81304	5.86929	5.98402	5.56084	4.67344
16301	ALPK2	protein_coding	ENSG00000198796.7	4.10838	3.73717	4.12984	4.58851	3.73717	3.73717	3.73717	3.73717	4.06673	3.73717	4.07204	3.73717	4.53453	4.41505	3.73717	4.11477	3.73717	3.73717	4.61261	3.73717	4.35973	3.73717	3.73717	3.73717	3.73717	3.73717	3.73717	4.94805	3.73717	3.73717	3.73717	3.73717	4.35178	4.55666	4.43983	4.65472	4.76395	4.5696	4.96357	4.92042	4.94739	4.46639	4.67254	5.0155	4.48311	4.83765
3401	DNAJC12	protein_coding	ENSG00000108176.15	4.26072	3.73717	3.73717	3.73717	3.73717	4.69932	3.73717	4.17911	5.4189	4.88193	4.67012	4.9199	4.73843	4.41505	4.5013	3.73717	4.97625	4.41042	4.36087	4.66401	4.61104	4.59253	4.13163	4.15069	4.81929	4.49895	4.28309	5.08186	3.73717	3.73717	3.73717	4.2396	6.03859	5.80478	5.41505	5.54768	4.76395	4.74996	5.28199	5.13596	5.02088	5.63021	5.08137	4.86317	5.12711	4.67344
5307	KCNK15	protein_coding	ENSG00000124249.7	3.73717	3.73717	3.73717	4.1223	4.14182	3.73717	3.73717	4.49682	4.06673	3.73717	3.73717	3.73717	3.73717	3.73717	3.73717	3.73717	3.73717	4.28851	3.73717	3.73717	3.73717	3.73717	4.60866	3.73717	3.73717	3.73717	3.73717	3.73717	3.73717	3.73717	3.73717	3.73717	4.7865	5.12196	4.83267	4.65472	5.03016	4.74996	4.07413	4.29687	4.291	4.39077	4.09601	4.57283	4.86073	4.33547
9669	GAREM2	protein_coding	ENSG00000157833.13	4.55839	4.64771	5.44136	5.41172	4.85713	5.07478	5.49921	5.36736	5.28052	4.79423	4.40251	4.10287	4.53453	4.82817	4.57234	5.00752	4.6857	4.88348	4.80157	4.39808	4.79969	4.59253	4.83004	5.22316	4.5111	4.36153	3.73717	4.17626	4.45591	4.83311	3.73717	5.32985	5.03114	5.15714	4.59364	4.58863	4.55515	4.69413	4.07413	4.38214	4.68518	4.80574	4.79275	4.28856	4.69334	4.16174
5882	E2F8	protein_coding	ENSG00000129173.13	8.99477	8.97727	9.08806	9.01598	8.57372	8.52256	8.72654	8.69143	7.68732	7.86273	7.77662	8.14337	8.08582	7.64895	8.36708	8.34305	8.26874	7.93527	8.28607	8.11187	8.30442	8.41702	8.67042	8.25871	6.27491	5.51103	6.55995	6.76067	5.2856	5.64455	4.68035	4.72755	6.72897	6.4594	7.02414	6.69836	7.49721	6.49373	6.6027	6.70359	6.97023	6.88798	7.09261	6.94433	5.94116	5.48552
8597	GINS4	protein_coding	ENSG00000147536.12	9.18291	9.18898	9.09595	9.26282	8.77165	8.19855	8.44516	8.53326	9.16385	9.19235	9.10788	9.03882	9.11931	8.84264	9.0232	8.8625	9.21976	9.18072	9.14348	9.2075	9.07229	8.81391	8.72964	8.8169	5.98092	5.71297	6.36606	6.6377	5.7962	5.80147	5.04923	4.93903	7.30586	7.58661	7.53461	7.65751	7.57294	7.07566	6.74948	6.58422	7.63558	7.83124	7.37277	7.39998	6.05579	5.52594
16884	RGL3	protein_coding	ENSG00000205517.13	4.55839	3.73717	3.73717	3.73717	4.53878	3.73717	4.14467	3.73717	3.73717	4.06237	3.73717	3.73717	4.24528	4.41505	3.73717	4.4861	4.07781	3.73717	3.73717	4.12096	4.24679	4.50441	4.13163	4.15069	4.28766	4.80267	4.50475	4.60557	5.13432	4.63892	3.73717	4.93903	5.51453	4.96818	5.06408	4.71581	4.55515	4.5696	4.67577	4.695	5.65322	3.73717	4.44944	4.28856	4.93426	5.15542
14750	PRKN	protein_coding	ENSG00000185345.23	3.73717	4.5289	3.73717	4.28024	4.30759	3.73717	3.73717	3.73717	4.39208	4.29809	4.07204	3.73717	4.45212	4.29233	4.42219	3.73717	3.73717	4.51228	4.68043	4.49816	4.24679	4.12416	4.13163	4.44863	4.5111	4.71336	4.8106	4.17626	5.35426	5.19429	5.43382	4.44421	5.11442	5.12196	4.93185	4.34355	4.47071	4.49878	4.8772	4.95966	5.08946	4.8943	5.20003	4.18828	4.78096	4.75938
14540	SPATA32	protein_coding	ENSG00000184361.13	4.10838	4.19807	3.73717	4.1223	4.63063	4.80816	4.31158	4.35977	4.20223	4.06237	4.2097	4.25298	4.09738	3.73717	4.08208	4.38755	3.73717	3.73717	3.73717	3.73717	4.67875	3.73717	4.13163	3.73717	3.73717	4.95883	4.67194	4.492	4.248	3.73717	3.73717	3.73717	4.44512	4.40922	4.6601	4.08897	4.37411	4.32981	4.67577	4.642	4.19029	4.3044	4.09601	4.44619	4.48311	4.16174
11331	PCLAF	protein_coding	ENSG00000166803.14	9.61741	9.22253	9.37409	9.659	8.97924	8.5165	8.81505	9.20172	10.0328	10.0039	9.89548	9.8302	9.50518	10.1177	9.64515	9.14146	9.81191	9.54682	9.70092	9.48685	9.11888	8.68776	9.18516	8.82043	5.31834	4.95883	6.21966	7.48212	5.2856	5.76402	5.76569	5.02955	7.6396	7.76891	8.17088	8.09726	7.76114	7.15553	6.78873	6.95591	7.72911	8.03313	8.04433	7.75787	5.47733	5.60298
4641	NRP2	protein_coding	ENSG00000118257.16	4.10838	3.73717	4.12984	5.03143	4.14182	4.80816	4.14467	4.88082	5.96005	6.07871	6.46212	5.26332	4.85132	4.68741	4.9479	4.57222	5.4698	5.10014	5.28484	5.33248	4.61104	4.50441	3.73717	3.73717	3.73717	4.80267	3.73717	3.73717	3.73717	3.73717	3.73717	4.83932	5.62263	5.43219	5.60999	5.09697	4.47071	4.69413	4.73061	4.695	4.9848	4.75803	5.12239	4.62881	3.73717	3.73717
12991	CADM2	protein_coding	ENSG00000175161.13	4.26072	3.73717	4.29081	3.73717	3.73717	3.73717	3.73717	4.61108	3.73717	3.73717	3.73717	3.73717	3.73717	3.73717	3.73717	3.73717	4.07781	3.73717	4.24772	4.66401	4.24679	4.28285	3.73717	3.73717	5.0482	3.73717	4.28309	4.492	4.45591	4.91648	3.73717	5.18992	4.60004	4.21451	3.73717	4.43568	5.03016	4.32981	3.73717	5.06897	4.19029	4.20129	4.44944	4.28856	4.93426	4.75938
8418	TRIM7	protein_coding	ENSG00000146054.18	4.26072	3.73717	4.4132	4.40037	4.14182	4.22488	4.79504	4.35977	4.59816	4.92289	4.87045	4.62144	4.85132	4.13093	5.14721	4.64947	4.41381	4.41042	4.53831	4.86314	3.73717	4.7436	4.51896	4.44863	4.81929	3.73717	4.28309	4.60557	3.73717	3.73717	3.73717	3.73717	4.60004	4.32048	4.83267	4.77281	4.47071	4.5696	5.08059	4.642	4.78126	4.53435	4.53155	4.28856	4.48311	4.90981
15006	SPATC1	protein_coding	ENSG00000186583.12	3.73717	4.38627	4.12984	3.73717	3.73717	3.73717	3.73717	4.95552	3.73717	3.73717	3.73717	3.73717	3.73717	4.41505	4.08208	4.26968	3.73717	4.41042	3.73717	3.73717	4.09846	4.12416	4.29332	4.32001	4.28766	4.61352	5.13486	4.35579	4.61306	4.63892	5.19266	3.73717	3.73717	4.32048	4.23645	4.23348	3.73717	4.41992	4.4066	4.38214	3.73717	4.06606	4.09601	4.57283	4.34845	4.46738
3022	PTPRS	protein_coding	ENSG00000105426.17	6.26172	8.07865	5.61107	5.64017	6.4237	8.15239	6.40162	6.99353	4.76003	5.42436	4.47944	4.86757	5.61299	5.73667	5.07199	5.38197	5.35776	6.5511	4.95759	5.07642	6.52342	7.52366	5.82362	5.44446	8.89583	9.8446	7.96643	7.62612	8.70215	9.64398	8.54358	8.81714	5.07361	5.65525	5.41505	4.08897	6.5872	7.51095	6.28039	6.04391	4.78126	5.98973	5.75657	4.86317	7.90554	8.96844
26956	AC087632.2	protein_coding	ENSG00000259316.12	8.07282	7.60431	7.7054	8.1408	7.86346	7.46303	7.34577	7.45725	8.50675	8.20383	8.38192	8.30566	8.36764	8.28065	8.18127	8.07404	8.33709	7.90584	8.29775	8.13158	7.77063	7.48511	7.86144	7.34306	4.81929	5.46633	5.64902	6.25989	5.05	5.41569	3.73717	3.73717	6.39833	6.61141	6.80988	7.17166	6.47499	6.36323	5.81769	5.91419	6.44229	6.50519	6.75418	6.70728	4.69334	5.48552
6117	LRP3	protein_coding	ENSG00000130881.14	4.10838	3.73717	3.73717	3.73717	3.73717	3.73717	3.73717	3.73717	5.30955	5.0365	4.54855	4.6899	4.67602	4.13093	4.08208	3.73717	5.09432	4.75376	3.73717	4.27835	4.09846	4.12416	3.73717	3.73717	3.73717	3.73717	3.73717	3.73717	3.73717	3.73717	3.73717	4.59894	5.39586	5.28761	4.52088	4.34355	4.76395	4.41992	3.73717	4.06166	5.05573	5.41582	4.84725	4.28856	4.34845	4.16174
4608	CENPF	protein_coding	ENSG00000117724.13	10.9728	10.3941	10.8232	10.9079	10.5144	10.0587	10.1113	10.1453	11.0155	10.8027	11.0283	10.9807	10.6671	9.75505	10.7653	10.6574	11.0494	10.7986	10.8314	10.8205	10.8683	10.1554	10.3236	10.2927	6.66623	6.67673	7.53993	8.53531	6.55528	6.1266	5.8464	5.26205	9.44372	9.44293	9.81119	9.60788	9.66052	8.59253	8.66097	8.32253	9.54931	9.49955	9.7113	9.70425	7.31476	6.45042
3125	DNAH11	protein_coding	ENSG00000105877.18	3.73717	3.73717	3.73717	4.1223	4.30759	4.22488	3.73717	3.73717	4.39208	4.06237	4.47944	4.6899	3.73717	4.13093	4.08208	4.11477	4.2178	4.41042	4.24772	4.12096	3.73717	3.73717	4.13163	4.15069	3.73717	3.73717	3.73717	3.73717	3.73717	5.1314	3.73717	3.73717	5.22837	4.62041	4.09109	5.62543	4.10689	4.08093	4.07413	4.38214	4.51574	4.46639	4.44944	4.44619	3.73717	3.73717
33512	AC018362.3	protein_coding	ENSG00000285942.1	3.73717	4.75116	4.60479	4.66717	4.98202	4.22488	5.20309	3.73717	3.73717	4.29809	3.73717	3.73717	4.09738	3.73717	3.73717	4.78506	3.73717	3.73717	4.09912	3.73717	4.90631	3.73717	3.73717	4.55601	4.67959	3.73717	4.8106	3.73717	4.45591	3.73717	4.96942	5.18992	3.73717	3.73717	3.73717	4.23348	3.73717	5.06779	4.8772	4.38214	3.73717	3.73717	3.73717	3.73717	4.86073	4.90981
14425	TRAIP	protein_coding	ENSG00000183763.9	8.21352	7.91551	8.11642	8.16508	7.68176	7.24468	7.47373	7.50839	7.63224	7.82414	7.74773	7.81849	7.57255	7.793	7.65774	7.73024	7.60401	7.67391	7.84608	7.86916	7.61781	7.2289	7.61693	7.58733	5.31834	5.02846	5.76325	5.96372	4.85706	5.1314	4.21502	3.73717	6.59856	6.44698	6.67758	6.66418	6.55999	6.1725	5.89456	5.77017	6.48663	6.71453	6.2429	6.37543	5.5198	4.75938
468	PRKCH	protein_coding	ENSG00000027075.15	4.70383	4.64771	4.29081	4.92486	4.53878	4.42369	4.79504	4.35977	4.76003	4.64394	4.54855	4.6899	4.85132	4.29233	4.90287	4.78506	4.32448	4.51228	4.68043	4.39808	4.79969	4.40354	3.73717	4.32001	4.28766	4.36153	4.28309	4.70457	3.73717	3.73717	3.73717	3.73717	3.73717	4.55666	4.59364	4.87698	4.87946	4.32981	5.00408	4.95966	4.19029	4.59646	4.67254	4.90354	4.69334	3.73717
11935	CXCL8	protein_coding	ENSG00000169429.11	5.12474	3.73717	3.73717	4.92486	5.56041	4.80816	5.25035	4.71066	6.34138	6.03258	5.90162	5.61102	5.27798	5.05874	5.40555	5.05611	5.64391	5.47072	5.69864	5.40643	5.04706	4.81014	5.3333	4.32001	4.5111	4.18037	3.73717	3.73717	3.73717	4.99325	3.73717	3.73717	6.94852	5.99217	6.21499	6.06717	6.14631	5.10596	5.91309	6.05926	6.18252	5.4416	6.41136	5.79912	5.7126	5.20885
4783	PPP4R4	protein_coding	ENSG00000119698.12	4.76795	3.73717	4.12984	3.73717	4.71291	4.22488	4.31158	4.71066	4.76003	4.58706	4.6117	4.81216	4.09738	4.41505	4.42219	4.11477	4.6857	4.41042	4.45553	4.39808	4.74133	4.28285	3.73717	4.44863	3.73717	3.73717	3.73717	3.73717	4.45591	4.37991	3.73717	3.73717	5.56977	5.22428	4.97787	4.71581	4.70007	3.73717	4.4066	4.38214	4.86797	4.8943	5.23689	4.57283	3.73717	4.46738
1950	CDC45	protein_coding	ENSG00000093009.11	9.21129	8.81513	8.96136	9.17484	8.71471	8.48583	8.31514	8.44713	9.33605	9.40864	9.40998	9.25978	9.01124	9.35121	9.15509	8.95628	9.28688	9.05528	9.20874	9.11662	8.80287	8.3672	8.55574	8.3833	5.66318	5.32121	5.76325	6.88913	5.13432	5.0646	5.31954	5.18992	7.54105	7.68326	7.8853	7.5445	7.67013	7.04241	6.82691	6.72253	7.51461	7.71612	7.56928	7.47159	5.74785	5.52594
2803	DMXL2	protein_coding	ENSG00000104093.14	5.03508	4.64771	5.10548	4.66717	4.71291	4.80816	5.2957	5.09005	6.10463	5.65413	6.07322	5.66479	4.99872	3.73717	5.34622	4.78506	5.26606	5.75301	5.41829	5.25349	4.79969	4.59253	4.68906	4.8101	4.5111	4.49895	4.67194	4.35579	3.73717	4.37991	4.21502	3.73717	6.07557	5.7215	5.10465	5.09697	5.24104	5.1428	4.21264	4.19511	6.02351	5.92189	5.40517	4.77679	4.69334	4.67344
5153	CIT	protein_coding	ENSG00000122966.16	9.24969	9.18558	9.07215	9.19381	9.00618	8.72518	8.61656	8.473	8.74653	8.4087	8.56375	8.62854	8.8109	7.79952	8.82778	8.75606	8.85786	8.64315	8.5912	8.74401	8.9671	8.66045	8.4847	8.47125	5.23541	5.74973	6.73001	7.33319	5.2856	5.55807	4.68035	5.32985	7.46912	7.55856	7.78828	7.39452	7.43212	6.65791	6.94428	6.84837	7.49342	7.38888	7.58814	7.59504	6.1096	5.48552
3701	P3H3	protein_coding	ENSG00000110811.20	5.03508	5.78158	5.10548	4.92486	5.81365	6.34717	6.03858	5.88182	4.39208	4.52559	4.72466	4.25298	4.90297	5.82041	4.85563	5.69246	4.62637	5.23757	4.80157	4.66401	5.591	6.55897	5.92756	5.52253	7.46751	7.86205	7.76257	7.62612	7.57971	8.02287	8.42448	7.67155	6.33962	6.07672	5.84427	5.99377	6.21871	6.48122	7.01193	6.62516	6.06878	5.69413	6.08758	5.95229	6.78278	7.31585
19833	FNDC10	protein_coding	ENSG00000228594.4	4.63443	4.19807	5.0553	4.92486	5.09307	4.42369	4.92952	5.09005	5.4189	5.13883	5.59229	5.26332	5.34636	4.95017	4.85563	5.30892	5.20054	4.41042	4.95759	5.37004	5.20929	4.50441	4.29332	5.12091	3.73717	4.18037	3.73717	4.17626	5.05	4.99325	3.73717	4.44421	6.42677	5.90183	6.06081	5.57414	5.38501	4.85204	4.07413	4.58524	5.82504	5.79397	5.75657	5.66596	4.48311	4.33547
15009	HPDL	protein_coding	ENSG00000186603.6	6.0972	6.08702	6.28668	6.88133	6.20742	5.7591	6.1332	6.4545	9.25582	9.45975	9.78768	9.70175	8.08582	8.35754	8.84951	8.81321	8.89458	8.76595	9.37019	9.39419	6.73534	7.11192	7.06266	6.94727	5.0482	5.15511	6.46641	6.15959	5.35426	5.46504	5.12334	5.45464	8.90207	8.99095	8.63096	8.6176	7.95852	7.85355	7.6732	7.66256	8.86608	9.11722	8.89656	8.97765	6.02805	6.48917
5861	CHAC1	protein_coding	ENSG00000128965.13	9.42209	9.30941	9.30092	8.97542	10.0402	9.97078	10.0055	9.89123	6.91822	7.34901	6.30884	6.56325	8.22961	9.00031	7.95	8.1832	7.38816	8.23877	7.47209	7.48755	9.18916	9.80146	9.41039	9.31131	12.3009	11.8273	11.0947	11.5347	12.0715	11.995	10.7776	11.3711	10.1068	9.81629	10.1916	10.5945	9.83065	10.3891	11.2245	11.1722	9.6069	9.43716	10.0048	10.1555	10.9621	10.9679
6644	LRP4	protein_coding	ENSG00000134569.10	4.10838	3.73717	3.73717	3.73717	4.30759	4.22488	3.73717	4.49682	4.65573	4.45836	3.73717	4.46285	4.45212	4.29233	4.33179	4.26968	4.6857	4.12821	3.73717	4.12096	4.79969	4.40354	3.73717	3.73717	4.67959	3.73717	3.73717	3.73717	3.73717	3.73717	3.73717	3.73717	4.94053	4.83506	4.52088	5.13586	4.98241	4.69413	3.73717	5.25869	4.63268	4.39077	4.60525	4.94228	5.00265	3.73717
1843	THPO	protein_coding	ENSG00000090534.20	3.73717	3.73717	3.73717	3.73717	3.73717	3.73717	3.73717	3.73717	4.20223	3.73717	4.31463	3.73717	4.09738	3.73717	3.73717	3.73717	3.73717	3.73717	3.73717	3.73717	3.73717	3.73717	3.73717	3.73717	3.73717	3.73717	3.73717	4.17626	3.73717	3.73717	3.73717	3.73717	4.7865	4.88152	4.34717	4.82637	4.47071	4.22218	4.83091	4.8368	4.37539	4.59646	5.27258	4.86317	3.73717	3.73717
4299	KCNJ13	protein_coding	ENSG00000115474.7	4.93687	5.14442	5.10548	4.92486	5.3709	4.69932	5.73671	5.2645	4.80782	4.64394	4.99667	4.6899	4.90297	4.13093	5.31538	4.84574	4.88907	5.05013	5.09232	4.92092	5.28222	5.13428	5.48439	5.00785	4.28766	4.95883	4.8106	4.60557	4.248	3.73717	3.73717	3.73717	5.48594	5.34761	4.93185	4.65472	4.76395	4.69413	4.67577	4.38214	5.54655	5.15361	4.79275	4.94228	4.59542	4.90981
10848	FABP5	protein_coding	ENSG00000164687.11	9.38998	8.90056	9.3545	9.81876	8.99427	8.13667	8.36763	9.15459	11.7737	11.8172	11.5813	11.5917	10.881	11.5562	10.9021	10.5394	11.3274	10.9377	11.2431	11.1776	9.69282	9.26268	9.81092	9.43377	6.90103	7.00025	6.95167	7.74017	6.88364	7.23471	6.80982	6.35181	10.424	10.5917	10.2338	10.2624	10.0905	9.52685	9.18608	9.17785	10.6211	10.9125	10.5096	10.569	7.79109	8.02125
6444	CCNA1	protein_coding	ENSG00000133101.10	5.60789	4.75116	5.1534	5.97831	5.24058	4.69932	4.71957	4.88082	5.8723	5.0365	5.90162	5.22591	4.90297	4.41505	5.11026	5.18976	5.328	4.28851	5.59403	5.40643	5.24635	4.40354	4.83004	5.00785	4.28766	3.73717	3.73717	4.35579	4.248	3.73717	3.73717	3.73717	4.44512	4.07547	3.73717	4.08897	4.47071	4.69413	4.73061	4.19511	4.19029	4.3044	4.09601	4.28856	4.59542	4.33547
5793	LIF	protein_coding	ENSG00000128342.5	3.73717	4.19807	3.73717	3.73717	4.30759	4.22488	3.73717	3.73717	4.53593	4.88193	4.91436	4.9199	4.67602	3.73717	4.33179	3.73717	4.2178	4.28851	4.53831	4.66401	3.73717	4.28285	3.73717	3.73717	3.73717	3.73717	3.73717	4.17626	3.73717	3.73717	3.73717	3.73717	4.35178	4.4869	4.34717	4.82637	4.47071	4.41992	3.73717	4.58524	4.19029	4.20129	4.24335	4.18828	4.59542	3.73717
5914	AJUBA	protein_coding	ENSG00000129474.16	4.37666	4.5289	4.12984	3.73717	4.30759	3.73717	3.73717	3.73717	4.20223	4.29809	4.2097	4.46285	3.73717	3.73717	3.73717	3.73717	4.32448	3.73717	4.24772	3.73717	3.73717	3.73717	3.73717	3.73717	4.5111	3.73717	4.50475	4.35579	3.73717	4.19352	3.73717	4.83932	4.24025	4.83506	5.10465	4.77281	4.47071	3.73717	4.21264	4.38214	4.291	4.3044	4.84725	4.57283	4.48311	4.16174
11519	TMEM145	protein_coding	ENSG00000167619.13	4.10838	3.73717	3.73717	3.73717	4.43357	4.57415	3.73717	3.73717	4.89654	5.0365	4.99667	5.01688	4.60849	4.41505	4.80588	4.38755	4.74108	4.75376	4.24772	4.73554	4.24679	4.12416	4.29332	3.73717	3.73717	3.73717	3.73717	4.60557	4.74364	3.73717	3.73717	3.73717	4.98685	5.60906	5.02188	5.60005	4.47071	4.41992	4.96357	4.58524	4.86797	4.85107	4.9476	5.20859	4.59542	4.46738
8291	STXBP5L	protein_coding	ENSG00000145087.13	5.08086	4.5289	4.75787	4.40037	4.53878	4.9936	4.63676	5.2645	4.65573	4.79423	4.6117	4.10287	4.53453	4.13093	4.69725	4.11477	4.62637	5.27984	4.61261	4.12096	4.74133	4.7436	4.76237	4.44863	3.73717	4.95883	4.67194	4.35579	3.73717	3.73717	3.73717	3.73717	4.44512	4.40922	4.34717	4.77281	4.10689	4.49878	4.67577	4.642	4.68518	4.20129	4.44944	4.44619	4.17101	4.33547
9654	ZNF618	protein_coding	ENSG00000157657.14	3.73717	3.73717	3.73717	3.73717	3.73717	3.73717	4.43841	3.73717	4.93798	4.83911	4.77593	4.25298	3.73717	4.41505	4.08208	4.26968	3.73717	4.12821	4.09912	4.39808	3.73717	4.12416	3.73717	4.15069	3.73717	3.73717	3.73717	4.17626	4.85706	4.63892	3.73717	4.72755	3.73717	4.32048	4.43983	3.73717	4.47071	3.73717	4.21264	3.73717	3.73717	4.20129	4.24335	3.73717	3.73717	3.73717
6347	XAF1	protein_coding	ENSG00000132530.17	5.48877	5.66134	5.61107	5.48149	4.78792	6.03334	5.53606	6.0351	5.22013	5.37264	5.33273	5.26332	5.20522	5.05874	4.08208	4.90271	4.74108	4.94219	4.90836	5.02718	4.24679	4.98525	5.87662	5.27096	3.73717	3.73717	4.28309	3.73717	3.73717	4.5212	3.73717	4.83932	4.94053	6.02664	5.66044	5.95549	5.51324	5.56221	5.42614	5.87966	5.47779	5.95625	5.08137	5.17871	4.86073	3.73717
25892	NOX5	protein_coding	ENSG00000255346.10	3.73717	4.19807	4.4132	4.28024	3.73717	3.73717	5.25035	3.73717	4.39208	4.06237	5.03543	4.36726	3.73717	3.73717	4.5013	3.73717	3.73717	3.73717	3.73717	3.73717	3.73717	3.73717	3.73717	3.73717	3.73717	3.73717	4.50475	4.17626	3.73717	3.73717	5.48708	4.83932	4.0938	4.07547	5.02188	4.08897	4.37411	4.32981	4.67577	4.4568	4.51574	4.20129	4.44944	4.44619	4.48311	4.16174
10426	TGFA	protein_coding	ENSG00000163235.16	4.26072	4.19807	4.4132	4.50078	4.63063	4.57415	4.31158	4.49682	3.73717	4.19611	3.73717	4.10287	4.24528	4.51759	4.33179	4.4861	4.32448	4.41042	4.24772	3.73717	4.74133	4.40354	4.13163	4.8101	4.94041	4.80267	4.67194	5.30773	5.97016	5.41569	4.21502	5.26205	4.35178	4.4869	4.23645	4.08897	4.37411	4.6343	3.73717	4.58524	4.291	4.20129	4.24335	4.37259	4.48311	5.0399
1859	KIF4A	protein_coding	ENSG00000090889.12	9.51081	9.52373	9.47833	9.56742	8.95487	8.95294	8.6745	8.76862	8.77676	8.78131	8.58291	8.72871	8.83752	8.71106	8.82778	8.67072	9.09913	9.031	8.66511	8.86947	9.27393	8.95259	8.7667	8.87233	5.77803	5.85407	7.10279	7.31058	5.97016	5.51245	4.78723	5.02955	7.31336	7.32518	7.48322	7.46822	7.58629	6.98227	6.82691	6.37128	7.37665	7.54304	7.27504	7.51394	5.87987	5.48552
4649	ATP10B	protein_coding	ENSG00000118322.14	3.73717	3.73717	3.73717	3.73717	4.43357	3.73717	3.73717	3.73717	3.73717	3.73717	3.73717	3.73717	3.73717	4.41505	3.73717	3.73717	4.07781	3.73717	3.73717	3.73717	3.73717	3.73717	3.73717	3.73717	3.73717	3.73717	4.8106	4.17626	4.248	4.37991	3.73717	3.73717	4.0938	4.4869	4.09109	3.73717	4.10689	4.22218	4.48399	4.06166	4.291	4.80574	4.60525	4.18828	4.17101	4.33547
6464	EPHB2	protein_coding	ENSG00000133216.16	4.10838	3.73717	4.51547	3.73717	4.14182	3.73717	4.14467	3.73717	5.73853	5.69538	6.21077	5.96795	4.24528	4.29233	5.31538	4.64947	5.4698	5.19364	5.64743	5.40643	4.61104	4.28285	4.51896	3.73717	3.73717	4.36153	4.28309	4.492	4.248	4.83311	3.73717	3.73717	5.39586	5.65525	5.28745	5.01461	5.27876	5.51067	4.61702	4.58524	5.18468	6.29832	5.8907	5.70545	5.00265	5.20885
4812	EPCAM	protein_coding	ENSG00000119888.11	4.37666	3.73717	3.73717	3.73717	3.73717	3.73717	3.73717	3.73717	5.73853	4.79423	4.31463	4.86757	4.90297	4.60714	4.2238	4.26968	5.35776	4.68102	4.61261	4.86314	4.35973	4.12416	4.29332	3.73717	4.81929	4.18037	3.73717	4.17626	4.248	4.74145	3.73717	3.73717	4.7865	4.78615	4.23645	4.51627	4.55515	3.73717	4.07413	4.19511	5.15386	4.93567	3.73717	4.62881	4.59542	4.16174
14207	RGS6	protein_coding	ENSG00000182732.18	4.37666	4.84363	4.75787	5.2166	4.78792	4.22488	4.43841	5.15134	4.97774	4.96221	5.59229	4.86757	4.53453	4.29233	4.9479	4.90271	5.1309	4.68102	4.90836	4.80159	4.95546	4.50441	4.29332	4.44863	4.28766	3.73717	3.73717	4.70457	3.73717	3.73717	3.73717	4.2396	5.11442	4.92581	5.32069	5.91605	4.37411	4.41992	4.8772	4.99742	5.50115	4.85107	5.1619	5.37292	4.17101	4.16174
7516	NPFF	protein_coding	ENSG00000139574.8	4.26072	4.75116	4.51547	4.50078	4.14182	3.73717	3.73717	3.73717	3.73717	3.73717	4.40251	3.73717	4.35789	5.0059	4.69725	4.4861	4.6857	4.51228	4.24772	3.73717	4.24679	4.28285	3.73717	3.73717	3.73717	3.73717	3.73717	4.60557	4.61306	3.73717	3.73717	3.73717	3.73717	4.21451	3.73717	4.08897	3.73717	3.73717	3.73717	3.73717	4.37539	4.39077	4.53155	4.37259	3.73717	3.73717
2205	RASD2	protein_coding	ENSG00000100302.7	3.73717	3.73717	4.12984	3.73717	4.14182	4.57415	3.73717	4.17911	4.59816	4.52559	4.2097	4.10287	3.73717	4.29233	4.08208	3.73717	3.73717	3.73717	4.24772	4.39808	4.35973	4.12416	4.41625	3.73717	4.5111	4.80267	4.28309	4.17626	3.73717	4.74145	3.73717	3.73717	5.19168	5.45909	5.47402	5.01461	4.25862	4.85204	4.61702	4.74485	4.9848	5.38946	5.4361	4.73027	4.59542	4.75938
2445	MYL9	protein_coding	ENSG00000101335.10	6.43902	5.92617	7.1366	7.77457	7.16697	6.77701	7.41119	8.31604	5.12291	5.07172	5.36139	6.00891	5.91884	6.48637	5.64132	6.46017	5.71165	5.66582	5.90663	6.12276	6.2403	6.57396	6.00043	7.5279	5.77803	5.91923	5.81674	5.58047	5.59491	6.21042	6.55722	6.05469	4.52676	4.40922	4.6601	4.51627	5.202	5.17844	5.34181	5.42101	4.68518	4.75803	4.67254	4.68109	5.81555	5.80915
10180	BICDL2	protein_coding	ENSG00000162069.16	4.10838	3.73717	3.73717	4.1223	3.73717	4.22488	3.73717	3.73717	4.06673	3.73717	4.07204	3.73717	3.73717	3.73717	3.73717	4.26968	3.73717	3.73717	3.73717	4.12096	4.09846	4.40354	3.73717	3.73717	3.73717	3.73717	3.73717	3.73717	3.73717	3.73717	3.73717	3.73717	5.36425	4.92581	4.93185	5.312	3.73717	3.73717	4.07413	4.19511	4.4493	4.53435	4.79275	4.68109	3.73717	3.73717
12706	OLR1	protein_coding	ENSG00000173391.9	3.73717	3.73717	3.73717	3.73717	3.73717	3.73717	3.73717	3.73717	4.30554	3.73717	3.73717	4.25298	3.73717	4.29233	3.73717	4.11477	4.2178	3.73717	3.73717	3.73717	4.09846	3.73717	3.73717	3.73717	3.73717	3.73717	3.73717	3.73717	3.73717	3.73717	3.73717	3.73717	4.7865	4.88152	4.09109	4.23348	5.16154	4.89914	4.21264	4.99742	5.08946	5.3625	4.89874	4.97956	4.34845	4.16174
9699	GALNT14	protein_coding	ENSG00000158089.15	6.56878	5.66134	5.99178	6.66385	6.24939	5.4655	5.53606	5.54952	9.00797	8.98117	8.88139	9.02456	7.90599	7.86925	7.46381	7.92888	8.67996	8.11058	8.23031	8.51582	7.1781	6.25684	5.87662	6.54155	3.73717	4.71336	4.50475	5.08186	5.13432	4.83311	3.73717	4.59894	8.70077	8.45233	7.89514	7.92298	7.27584	6.30734	5.75688	6.1335	8.35106	8.32121	7.72506	7.88407	5.12711	4.90981
16993	ATP10A	protein_coding	ENSG00000206190.12	5.32111	5.74275	5.54599	5.128	4.53878	5.51954	5.2957	5.15134	5.33786	5.39878	5.76652	5.1471	4.90297	5.05874	5.31538	5.51579	4.97625	5.23757	5.64743	5.54181	4.95546	5.17965	5.15942	5.40344	3.73717	3.73717	4.67194	3.73717	3.73717	4.19352	3.73717	3.73717	5.15374	4.88152	5.18144	4.87698	4.76395	4.89914	4.48399	5.10299	4.68518	4.46639	4.60525	4.90354	3.73717	4.57744
16872	EXOC3L4	protein_coding	ENSG00000205436.7	3.73717	4.5289	4.4132	3.73717	3.73717	4.22488	4.31158	3.73717	4.20223	3.73717	4.31463	3.73717	3.73717	3.73717	4.08208	3.73717	4.2178	4.28851	4.36087	3.73717	4.09846	4.12416	4.51896	3.73717	3.73717	4.36153	5.13486	4.60557	4.74364	5.25379	4.78723	5.26205	4.44512	5.43219	6.18222	4.82637	4.10689	4.41992	5.93136	5.13596	4.4493	5.05035	6.27511	4.821	3.73717	4.67344
11596	TK1	protein_coding	ENSG00000167900.12	11.2938	11.1784	11.3305	11.3459	10.8626	10.7265	10.7975	10.7983	10.3239	10.6133	10.802	10.6278	10.7174	11.4022	10.9943	10.8312	10.715	10.6857	11.0539	10.8557	10.9782	10.7374	10.7773	10.7219	7.10217	6.83159	7.8256	8.3493	6.92484	6.64732	6.0623	5.97866	8.44648	8.6691	9.00648	8.83227	8.92473	8.31732	8.30482	7.97085	8.66373	9.02186	8.90657	9.04745	7.43179	7.11081
29492	AC010422.6	protein_coding	ENSG00000269693.1	5.35661	3.73717	4.94699	5.8585	5.45033	3.73717	6.56075	3.73717	6.05816	5.49795	5.84544	6.50855	5.76327	6.1528	5.61725	5.6647	5.38678	4.51228	5.09232	5.85216	6.50989	3.73717	6.38773	3.73717	3.73717	6.2041	5.76325	5.35777	3.73717	3.73717	4.21502	3.73717	6.18073	4.92581	5.28745	3.73717	5.62922	3.73717	3.73717	3.73717	5.21466	5.69413	5.37341	5.2937	3.73717	5.48552
9430	TTN	protein_coding	ENSG00000155657.27	6.76128	6.80158	6.56021	7.06962	6.85739	7.27388	7.01326	7.77355	7.73086	7.1049	7.88224	7.86202	7.12805	5.48159	6.94551	7.17873	7.06219	6.96348	6.86134	7.05093	6.61463	6.84418	6.79889	7.04798	5.14585	6.09734	6.09843	5.45186	6.12379	6.58689	3.73717	5.89798	9.24375	9.19704	9.26677	9.05842	8.22428	7.8392	6.5916	7.11398	9.41557	9.0141	9.08029	8.68893	6.53599	6.21522
14790	OLFML2A	protein_coding	ENSG00000185585.20	4.37666	3.73717	4.12984	4.50078	4.14182	4.22488	4.79504	4.35977	4.06673	4.79423	4.2097	4.36726	4.35789	4.7606	4.63723	4.9565	4.2178	4.68102	4.53831	5.50936	4.09846	4.59253	4.13163	4.44863	6.27491	6.39528	6.73001	6.5028	6.47357	6.50198	7.37377	5.71983	4.0938	4.62041	5.14372	4.92503	5.202	5.98693	5.671	4.8368	4.73455	4.75803	5.55241	4.94228	6.25919	5.95881
1153	SLC6A15	protein_coding	ENSG00000072041.17	4.10838	3.73717	3.73717	3.73717	3.73717	3.73717	3.73717	3.73717	4.59816	5.54463	4.95636	4.62144	3.73717	4.60714	4.75325	3.73717	4.56221	5.23757	4.74311	3.73717	4.09846	4.28285	4.13163	3.73717	3.73717	3.73717	3.73717	3.73717	3.73717	3.73717	4.78723	3.73717	4.89192	6.24583	5.58397	4.34355	4.25862	4.94404	4.83091	3.73717	4.68518	6.13074	5.20003	4.37259	3.73717	4.75938
3011	ICAM5	protein_coding	ENSG00000105376.5	4.82773	4.64771	4.12984	4.86691	4.53878	4.22488	5.20309	4.49682	5.61151	5.47391	4.95636	5.58324	5.47219	5.24722	5.07199	5.18976	5.35776	5.05013	5.2118	5.33248	5.08998	5.48906	5.11133	4.94629	5.72191	5.02846	5.81674	5.53909	5.21253	5.46504	5.76569	5.11274	8.32257	7.89074	7.81446	8.0632	7.20818	6.443	7.21896	7.30679	7.79977	7.27599	7.37277	7.75787	5.5198	6.06735
4836	KCNIP2	protein_coding	ENSG00000120049.20	5.03508	4.5289	4.75787	5.51491	5.14449	4.9936	5.38137	5.20936	5.05285	4.69705	5.17756	5.49592	4.85132	5.44562	4.9479	5.05611	5.05644	4.94219	5.04933	5.29367	5.24635	4.81014	5.15942	5.0659	5.88343	5.55414	6.05546	5.53909	5.69956	6.23724	6.0623	5.45464	8.30771	8.99304	8.73305	9.32909	7.3085	8.05735	6.73949	7.426	7.3175	8.02928	7.86554	8.62063	6.43602	6.81161
9618	ARMC12	protein_coding	ENSG00000157343.9	4.47362	4.19807	4.4132	4.40037	4.53878	4.57415	4.71957	4.88082	4.06673	4.45836	4.07204	4.10287	4.35789	4.7606	3.73717	4.11477	4.32448	4.28851	4.24772	4.27835	4.45423	4.81014	4.13163	4.32001	4.28766	3.73717	3.73717	3.73717	3.73717	3.73717	3.73717	3.73717	4.7288	4.4869	4.52088	4.43568	4.47071	4.49878	4.3182	4.19511	4.86797	4.20129	4.53155	4.44619	4.17101	4.83765
6975	TM6SF1	protein_coding	ENSG00000136404.16	5.35661	3.73717	4.12984	5.2166	5.03904	4.69932	3.73717	4.88082	5.22013	4.52559	4.40251	4.54644	5.31268	4.60714	4.33179	4.90271	4.97625	4.68102	4.24772	4.49816	5.00229	4.40354	4.29332	4.94629	4.81929	3.73717	3.73717	3.73717	4.45591	3.73717	3.73717	4.44421	7.11281	6.21662	6.39654	6.88758	6.47499	5.7051	5.62577	6.45361	6.78931	5.79397	5.4361	6.06017	5.29047	4.33547
7989	ADCY10	protein_coding	ENSG00000143199.18	4.10838	3.73717	3.73717	3.73717	4.14182	4.22488	4.43841	4.17911	4.46785	4.19611	3.73717	3.73717	3.73717	3.73717	3.73717	3.73717	3.73717	4.41042	4.36087	3.73717	4.09846	3.73717	4.13163	4.32001	4.5111	4.49895	4.28309	3.73717	4.45591	4.19352	3.73717	3.73717	3.73717	4.32048	4.34717	4.08897	4.47071	4.41992	4.3182	4.29687	4.19029	3.73717	4.79275	4.44619	4.48311	4.46738
31018	H2BC17	protein_coding	ENSG00000274641.2	5.35661	4.5289	4.75787	4.80517	5.03904	4.22488	4.31158	4.35977	4.53593	4.45836	4.6117	3.73717	4.53453	3.73717	4.85563	4.26968	4.32448	4.28851	4.09912	3.73717	5.20929	4.59253	4.41625	4.94629	3.73717	3.73717	4.28309	4.70457	3.73717	3.73717	3.73717	3.73717	4.0938	4.62041	4.09109	4.08897	4.47071	4.32981	3.73717	4.06166	4.4493	4.20129	3.73717	4.51234	4.69334	4.33547
15344	INSC	protein_coding	ENSG00000188487.12	4.26072	4.64771	4.75787	3.73717	4.63063	4.90534	4.14467	3.73717	3.73717	3.73717	3.73717	4.10287	3.73717	3.73717	3.73717	4.11477	4.41381	4.28851	4.36087	3.73717	3.73717	4.67154	3.73717	4.15069	4.5111	4.71336	4.93084	5.01714	4.74364	4.63892	3.73717	5.76674	4.8407	4.32048	4.34717	4.08897	4.63092	4.5696	5.28199	5.13596	4.57647	4.39077	4.53155	4.57283	4.69334	4.46738
10712	GASK1B	protein_coding	ENSG00000164125.15	3.73717	3.73717	3.73717	3.73717	3.73717	3.73717	3.73717	3.73717	4.89654	4.64394	5.27319	4.86757	4.24528	4.60714	4.08208	4.26968	4.49199	4.41042	4.24772	4.39808	4.09846	3.73717	4.13163	3.73717	3.73717	3.73717	3.73717	3.73717	3.73717	3.73717	3.73717	3.73717	4.66695	4.4869	4.6601	4.23348	4.25862	4.32981	4.07413	4.06166	4.291	4.20129	3.73717	4.28856	4.34845	4.16174
14212	MAFA	protein_coding	ENSG00000182759.4	3.73717	3.73717	3.73717	3.73717	4.14182	3.73717	4.31158	3.73717	3.73717	4.06237	4.07204	3.73717	4.09738	4.13093	4.08208	3.73717	3.73717	4.28851	3.73717	3.73717	4.09846	3.73717	4.13163	3.73717	3.73717	4.18037	4.93084	3.73717	5.13432	4.37991	5.37807	3.73717	4.89192	4.32048	4.09109	4.58863	5.03016	4.08093	4.4066	4.29687	4.78126	4.65392	5.1619	4.68109	3.73717	4.46738
1927	DAZL	protein_coding	ENSG00000092345.14	3.73717	4.38627	3.73717	3.73717	3.73717	4.57415	4.43841	3.73717	5.12291	5.29051	5.21036	4.9199	4.60849	4.82817	4.2238	3.73717	4.93363	5.19364	4.80157	3.73717	4.45423	4.7436	3.73717	3.73717	3.73717	3.73717	3.73717	3.73717	3.73717	3.73717	3.73717	3.73717	3.73717	4.40922	3.73717	5.79005	4.37411	4.08093	4.07413	3.73717	4.68518	4.39077	4.44944	3.73717	4.17101	3.73717
13117	CREG2	protein_coding	ENSG00000175874.10	3.73717	3.73717	5.00259	4.97956	4.43357	3.73717	3.73717	4.17911	4.39208	4.19611	4.54855	4.9199	4.73843	3.73717	4.5013	4.11477	4.49199	3.73717	4.09912	4.49816	4.09846	4.12416	4.60866	4.73363	3.73717	4.18037	3.73717	4.17626	3.73717	3.73717	3.73717	3.73717	3.73717	3.73717	4.23645	3.73717	4.25862	3.73717	3.73717	3.73717	3.73717	3.73717	3.73717	4.37259	4.34845	3.73717
13678	NSUN7	protein_coding	ENSG00000179299.17	4.63443	4.19807	3.73717	4.40037	4.30759	4.90534	4.43841	4.61108	4.06673	4.06237	4.82441	4.62144	4.24528	3.73717	4.2238	4.38755	4.2178	4.12821	3.73717	4.49816	4.35973	4.40354	4.29332	4.64971	3.73717	4.18037	3.73717	3.73717	3.73717	4.19352	3.73717	4.2396	5.92104	5.90183	5.32069	6.06717	4.82352	5.02818	5.53003	6.20384	5.50115	5.05035	5.37341	5.86943	5.23863	4.57744
4029	ITK	protein_coding	ENSG00000113263.13	4.82773	4.38627	4.4132	5.08082	4.14182	4.57415	3.73717	4.17911	4.76003	4.58706	4.91436	4.6899	4.24528	4.60714	4.75325	4.4861	4.62637	4.88348	4.36087	4.12096	4.09846	4.93033	4.29332	4.55601	3.73717	3.73717	3.73717	3.73717	3.73717	3.73717	3.73717	3.73717	4.24025	4.21451	4.09109	3.73717	4.10689	4.41992	4.67577	4.695	4.37539	4.39077	4.09601	4.0568	4.34845	3.73717
9202	SLC25A27	protein_coding	ENSG00000153291.16	4.26072	4.38627	4.29081	4.1223	3.73717	4.42369	3.73717	3.73717	5.51901	5.1058	4.99667	4.6899	4.952	4.13093	4.2238	4.38755	4.84234	4.41042	4.36087	4.27835	3.73717	4.67154	4.60866	4.15069	4.81929	3.73717	3.73717	4.35579	3.73717	3.73717	4.55752	3.73717	5.76904	5.76382	5.53023	5.24483	5.35067	5.45684	4.67577	4.4568	5.99244	5.75497	5.63292	5.1164	5.00265	4.16174
8487	SSC4D	protein_coding	ENSG00000146700.9	4.47362	4.19807	4.75787	4.73892	4.78792	3.73717	3.73717	4.95552	4.46785	4.45836	4.91436	4.9199	4.35789	4.82817	4.69725	4.90271	4.2178	4.41042	4.68043	4.86314	4.61104	4.40354	4.60866	4.64971	4.28766	3.73717	4.28309	4.35579	3.73717	3.73717	3.73717	3.73717	4.35178	4.40922	4.43983	4.58863	4.25862	4.5696	4.21264	4.792	4.73455	4.59646	4.44944	4.62881	4.48311	4.46738
9922	PTGIR	protein_coding	ENSG00000160013.9	4.82773	5.00514	4.12984	5.1732	4.92157	5.51954	4.43841	5.67026	4.20223	4.29809	4.2097	4.36726	4.35789	3.73717	4.42219	4.26968	4.79314	4.51228	4.24772	4.73554	5.08998	5.03733	5.11133	4.94629	3.73717	3.73717	4.67194	4.35579	4.61306	3.73717	3.73717	4.2396	3.73717	4.07547	3.73717	4.34355	4.47071	3.73717	4.21264	3.73717	3.73717	4.06606	3.73717	4.0568	4.48311	3.73717
5379	KLHL31	protein_coding	ENSG00000124743.6	3.73717	3.73717	3.73717	4.1223	3.73717	3.73717	3.73717	3.73717	4.59816	4.45836	4.67012	4.62144	4.53453	4.29233	4.42219	3.73717	4.62637	4.60126	4.53831	4.27835	3.73717	4.28285	3.73717	3.73717	4.67959	4.18037	4.28309	4.17626	4.45591	3.73717	3.73717	3.73717	5.03114	4.78615	4.77883	4.97082	4.55515	4.49878	4.07413	4.4568	5.18468	4.70758	4.84725	4.0568	4.78096	3.73717
9625	KIT	protein_coding	ENSG00000157404.16	4.10838	3.73717	4.12984	4.50078	3.73717	3.73717	3.73717	5.09005	4.06673	4.06237	4.07204	4.36726	3.73717	4.29233	4.08208	3.73717	4.07781	4.12821	3.73717	4.39808	4.09846	4.28285	3.73717	3.73717	5.77803	4.36153	5.13486	4.60557	5.21253	4.74145	4.68035	4.44421	5.59648	6.14071	6.21499	5.24483	5.31528	6.00491	5.34181	4.792	5.18468	5.95625	6.05047	5.2937	4.59542	4.97696
12548	RAB40A	protein_coding	ENSG00000172476.4	4.47362	3.73717	3.73717	4.58851	3.73717	4.9936	4.14467	4.49682	4.59816	4.64394	4.77593	4.6899	4.85132	4.60714	4.63723	4.4861	4.49199	4.88348	4.45553	4.73554	4.53687	4.40354	4.51896	5.0659	5.23541	4.49895	4.50475	4.492	3.73717	3.73717	3.73717	3.73717	4.94053	4.55666	4.88355	4.82637	4.63092	5.02818	4.83091	4.92042	5.02088	4.53435	4.89874	4.86317	4.86073	4.46738
17529	CLDN9	protein_coding	ENSG00000213937.4	3.73717	3.73717	3.73717	3.73717	3.73717	4.22488	3.73717	4.17911	4.06673	4.06237	3.73717	3.73717	4.35789	4.29233	4.5013	4.4861	3.73717	4.28851	3.73717	4.12096	3.73717	4.50441	4.29332	4.15069	4.81929	4.80267	4.93084	4.492	4.248	3.73717	3.73717	4.2396	4.24025	3.73717	3.73717	4.34355	4.25862	4.85204	4.4066	4.19511	4.19029	3.73717	4.09601	3.73717	5.34006	3.73717
15740	HLA-DQA1	protein_coding	ENSG00000196735.13	10.3049	10.8149	8.15727	10.6187	10.6043	11.3031	8.81161	11.2167	9.52588	9.52385	6.1814	8.55435	9.93286	10.4837	7.05036	9.66041	9.57529	9.83231	6.70434	8.98217	10.2218	10.7656	8.10227	10.3547	7.70448	9.24929	6.43377	6.5427	8.60523	9.81538	7.73699	7.28754	6.46835	6.91838	5.2179	5.62543	7.26756	7.94127	6.25215	7.06323	6.4975	6.43568	4.53155	5.05023	8.05182	8.91028
2322	TCL1A	protein_coding	ENSG00000100721.11	8.51996	5.66134	5.5121	8.71463	8.43073	5.22059	5.25035	8.61451	9.28522	6.00092	6.49791	8.80579	8.63691	5.58349	5.43414	7.6792	8.61266	5.3206	5.56644	7.85736	7.74248	5.26515	5.29227	7.68378	6.1567	4.18037	3.73717	6.97832	5.2856	3.73717	3.73717	3.73717	7.67487	5.6998	5.14372	6.65259	7.95339	6.07449	4.73061	5.99675	8.38586	5.81304	4.89874	5.86943	6.97852	5.52594
10683	CAMKV	protein_coding	ENSG00000164076.17	3.73717	3.73717	3.73717	3.73717	3.73717	3.73717	3.73717	4.17911	5.12291	4.58706	4.47944	4.86757	3.73717	3.73717	3.73717	3.73717	3.73717	4.68102	4.09912	4.39808	3.73717	4.12416	3.73717	3.73717	4.28766	3.73717	3.73717	3.73717	3.73717	3.73717	3.73717	3.73717	5.11442	4.4869	4.43983	4.87698	4.37411	4.41992	3.73717	3.73717	4.291	4.85107	4.35555	4.18828	3.73717	3.73717
14999	CYP4F3	protein_coding	ENSG00000186529.16	3.73717	3.73717	3.73717	3.73717	3.73717	3.73717	3.73717	4.35977	5.01598	4.83911	5.5687	4.54644	4.45212	3.73717	4.08208	4.78506	4.32448	3.73717	4.85649	4.27835	4.24679	4.12416	3.73717	4.32001	3.73717	3.73717	3.73717	4.17626	3.73717	3.73717	3.73717	3.73717	4.60004	4.62041	5.10465	4.51627	3.73717	4.22218	3.73717	4.4568	4.51574	4.53435	4.53155	4.0568	3.73717	3.73717
11023	SKA3	protein_coding	ENSG00000165480.16	8.85505	8.52346	8.60003	8.92236	8.34886	8.19855	7.88819	8.29298	9.35312	9.18562	8.94408	9.01498	8.79469	8.88294	8.67381	8.79839	9.21069	8.96134	9.137	9.00902	8.44002	8.3672	8.25725	8.22179	5.14585	5.26852	6.25776	6.82637	5.05	4.99325	5.43382	5.45464	7.1214	7.22139	7.74538	7.56904	7.46865	6.88225	6.65691	6.76878	7.32353	7.64233	7.68476	7.72675	5.63902	5.09923
10255	CAMK2N1	protein_coding	ENSG00000162545.6	3.73717	3.73717	4.51547	4.58851	4.53878	4.42369	4.54432	3.73717	3.73717	3.73717	4.07204	3.73717	4.09738	4.51759	4.08208	4.57222	3.73717	3.73717	3.73717	3.73717	4.35973	4.67154	4.41625	4.55601	4.67959	4.71336	3.73717	4.17626	4.95821	4.37991	3.73717	3.73717	4.35178	4.21451	4.23645	3.73717	4.47071	4.94404	4.5535	4.4568	4.37539	4.39077	4.24335	4.44619	4.69334	4.75938
15042	CXCR3	protein_coding	ENSG00000186810.8	9.78361	10.7053	10.6529	9.60865	9.79297	10.7615	10.5613	9.38712	8.27537	9.58266	10.0606	8.85765	8.79197	9.87203	10.3048	9.39492	8.88777	9.73551	10.2372	8.99565	9.39241	10.4039	10.3168	9.38221	7.94282	8.51616	7.50949	6.84233	8.34495	9.17489	8.74587	7.37592	4.98685	6.30244	6.1142	5.34416	5.68338	6.79477	6.73949	5.77017	5.47779	6.82655	6.85198	6.3398	6.49687	7.70354
2624	FGF9	protein_coding	ENSG00000102678.7	4.10838	3.73717	3.73717	4.50078	3.73717	4.22488	3.73717	4.35977	4.06673	4.69705	4.2097	4.46285	4.09738	4.29233	4.63723	3.73717	4.2178	4.28851	4.36087	4.5856	4.35973	4.40354	3.73717	3.73717	3.73717	3.73717	3.73717	3.73717	4.45591	4.5212	3.73717	3.73717	5.19168	4.62041	4.83267	5.01461	4.55515	4.22218	4.67577	4.19511	5.42968	4.93567	5.1619	4.62881	3.73717	3.73717
2361	NFATC4	protein_coding	ENSG00000100968.14	5.97509	6.80158	5.10548	6.06689	6.6105	6.96874	6.20003	6.85722	6.04231	6.07871	5.44338	5.78998	6.31447	6.11012	5.61725	5.98575	5.89564	5.83461	4.90836	5.37004	6.38172	6.25684	5.65003	6.64244	6.85214	6.69481	6.70307	6.13331	6.32559	7.05492	6.60263	7.10969	9.81437	9.49836	9.37417	9.74553	7.79024	7.87247	8.21169	8.48707	9.00114	8.55842	8.889	8.77161	6.68231	7.14711
356	CD6	protein_coding	ENSG00000013725.14	4.70383	5.61857	5.10548	5.37524	4.71291	5.28686	5.60659	5.74474	4.89654	4.79423	4.6117	4.54644	4.45212	4.95017	4.5013	4.71996	4.41381	5.10014	5.00449	4.86314	4.67875	5.08692	4.68906	4.88063	3.73717	5.15511	4.8106	4.492	3.73717	5.36419	4.55752	3.73717	4.24025	4.32048	4.43983	3.73717	4.25862	4.49878	4.5535	4.695	4.05823	3.73717	4.09601	3.73717	4.69334	4.75938
14115	BACE2	protein_coding	ENSG00000182240.16	7.22659	6.11698	7.11588	7.62123	6.57836	6.26043	6.57735	6.51678	5.4189	4.88193	5.33273	5.7659	6.0196	5.92424	5.77681	6.39712	6.12264	5.80798	5.86322	6.2949	6.89888	6.05459	6.31489	7.28258	4.94041	5.26852	4.50475	5.53909	5.4191	5.19429	5.72334	4.93903	4.52676	4.4869	4.09109	4.34355	4.93229	4.5696	4.61702	4.695	4.4493	4.65392	3.73717	4.18828	4.59542	5.25982
15561	HLA-DRB1	protein_coding	ENSG00000196126.11	10.4419	11.2774	10.6177	11.241	10.8227	11.38	11.1184	11.5246	9.04473	9.62432	8.68268	9.31743	9.73906	11.2435	9.30067	9.99519	9.31423	10.0478	9.19634	9.61467	10.2034	11.1601	10.5256	10.9871	9.05365	10.163	8.50915	8.72571	9.63503	10.9699	9.87253	9.54164	6.49539	7.31177	6.54418	7.02787	6.78762	8.62628	7.25419	7.64305	6.54013	6.94684	6.01231	6.37543	8.30051	9.5707
6657	CDCA8	protein_coding	ENSG00000134690.11	9.97141	9.38247	9.84875	10.0562	9.40506	9.00142	9.40881	9.42204	9.67521	9.35866	9.54856	9.50535	9.34936	9.04471	9.39235	9.44714	9.62936	9.34943	9.58837	9.49826	9.54962	9.02393	9.34955	9.37264	5.8318	5.41991	6.80785	7.11548	5.84192	5.31032	5.8464	5.18992	8.04172	8.08378	8.18698	7.97889	8.05747	7.092	7.09996	7.04091	8.12251	8.08225	8.10657	8.13803	6.39391	5.60298
16861	MT1H	protein_coding	ENSG00000205358.4	6.19107	5.20781	4.75787	5.8585	5.52481	4.9936	4.71957	4.88082	8.06887	6.49216	5.5687	6.91669	6.7401	6.93278	4.69725	6.41315	7.89505	5.39805	4.80157	6.76248	6.62718	5.03733	4.60866	5.85274	5.3957	5.02846	3.73717	4.94805	5.7488	6.62746	5.99419	5.02955	4.7288	4.32048	3.73717	4.34355	5.35067	5.429	4.21264	3.73717	4.57647	4.46639	4.24335	3.73717	5.47733	5.6755
6770	LMO2	protein_coding	ENSG00000135363.12	6.46893	5.7027	5.64237	7.04873	6.88377	5.34948	5.38137	7.85467	5.30955	4.79423	4.54855	5.83681	6.14893	5.55045	4.99097	6.52047	5.23378	4.9976	4.80157	5.80108	6.18969	5.48906	5.41125	7.04798	4.67959	4.80267	4.67194	4.17626	4.61306	4.99325	3.73717	3.73717	4.24025	4.21451	4.09109	4.08897	4.25862	4.69413	4.5535	4.4568	4.05823	4.20129	3.73717	4.57283	4.17101	4.16174
9381	PROM2	protein_coding	ENSG00000155066.16	3.73717	3.73717	4.12984	3.73717	4.63063	3.73717	3.73717	4.35977	4.20223	4.74699	4.2097	3.73717	4.67602	3.73717	4.33179	4.26968	3.73717	4.28851	4.09912	4.27835	4.67875	4.40354	4.13163	4.32001	4.81929	4.88394	4.93084	4.70457	5.21253	4.99325	4.55752	4.59894	4.24025	4.40922	4.6601	4.08897	4.47071	4.94404	5.15192	5.03381	4.05823	4.75803	4.9476	4.77679	4.78096	5.40037
7537	LPAR6	protein_coding	ENSG00000139679.15	6.22685	5.20781	5.64237	6.85742	6.6105	5.88375	5.60659	6.57638	6.70933	6.43525	6.29525	7.24918	6.91236	6.31119	6.37025	7.10293	6.62662	6.45497	6.27679	7.26367	6.41125	6.34766	5.79628	7.17569	5.98092	4.49895	5.22384	6.81023	5.4191	5.19429	3.73717	3.73717	9.19214	8.53211	8.16277	8.974	8.311	7.23848	7.02835	8.11918	9.54419	8.60047	8.19105	8.83325	6.79884	5.3086
14694	MYADML2	protein_coding	ENSG00000185105.5	4.10838	3.73717	4.29081	3.73717	4.30759	3.73717	4.99032	4.17911	4.06673	4.45836	4.67012	4.36726	3.73717	3.73717	3.73717	3.73717	4.07781	4.12821	3.73717	3.73717	3.73717	3.73717	4.60866	3.73717	4.94041	5.15511	4.67194	3.73717	3.73717	4.63892	5.19266	3.73717	4.60004	4.96818	4.34717	4.82637	4.10689	4.32981	4.78217	4.642	4.05823	4.39077	3.73717	4.37259	4.78096	4.33547
4914	SMAD9	protein_coding	ENSG00000120693.14	3.73717	4.38627	4.12984	4.28024	3.73717	3.73717	4.14467	3.73717	4.59816	4.52559	3.73717	4.10287	4.60849	4.68741	4.2238	4.11477	4.41381	3.73717	4.74311	4.39808	4.35973	4.28285	3.73717	3.73717	3.73717	4.18037	4.28309	4.35579	3.73717	4.37991	3.73717	4.72755	5.11442	5.45909	4.59364	5.49296	4.70007	5.06779	5.04304	4.642	5.02088	5.01354	4.67254	5.05023	3.73717	4.46738
12975	UBE2C	protein_coding	ENSG00000175063.17	9.89274	9.16502	9.60715	9.99402	9.3915	8.78684	9.12024	8.98171	9.86992	9.84322	9.71643	9.7313	9.76285	9.95284	9.44404	9.41642	9.72161	9.26869	9.56123	9.58287	9.43159	8.85964	9.11377	8.99289	6.1567	5.78546	7.18241	7.4307	5.88608	5.72543	5.76569	5.11274	7.78116	7.87266	7.78828	8.00156	8.04306	6.83432	7.14576	7.07059	7.93926	8.05601	8.12387	7.8556	5.99972	5.35539
9792	CDA	protein_coding	ENSG00000158825.6	4.76795	4.19807	4.88807	4.1223	4.14182	3.73717	4.63676	3.73717	4.85323	4.38354	5.17756	4.46285	4.99872	4.68741	5.07199	4.26968	4.62637	4.28851	5.17341	4.5856	4.74133	4.12416	5.00805	4.15069	4.28766	3.73717	3.73717	3.73717	3.73717	3.73717	3.73717	3.73717	4.44512	4.55666	4.09109	3.73717	4.37411	4.08093	4.3182	3.73717	4.19029	4.06606	4.09601	3.73717	3.73717	3.73717
12936	CD248	protein_coding	ENSG00000174807.4	4.93687	4.19807	4.12984	5.128	4.71291	4.42369	4.71957	5.36736	4.53593	3.73717	4.47944	4.36726	4.60849	4.13093	3.73717	4.38755	4.2178	4.41042	3.73717	3.73717	4.67875	3.73717	4.13163	4.64971	3.73717	3.73717	3.73717	3.73717	3.73717	3.73717	3.73717	4.2396	4.89192	4.4869	4.34717	4.58863	4.55515	3.73717	3.73717	4.38214	4.68518	4.39077	3.73717	4.62881	3.73717	3.73717
14929	KIF18B	protein_coding	ENSG00000186185.14	9.36882	9.21921	9.5905	9.47157	8.78554	8.68795	9.19864	9.03475	8.8746	8.90943	8.92491	9.17197	8.75335	8.7145	9.15315	9.12493	9.05116	8.76268	9.17753	9.13623	8.78096	8.80147	8.88784	8.70684	5.77803	5.55414	6.64758	7.24052	5.59491	5.60207	5.43382	5.32985	7.21261	7.80751	7.72344	7.56295	7.95852	6.85369	7.3088	7.01823	7.5303	7.45371	7.59438	7.74462	5.99972	5.63977
6030	UNC13A	protein_coding	ENSG00000130477.15	3.73717	3.73717	3.73717	3.73717	3.73717	3.73717	3.73717	3.73717	4.30554	4.29809	4.2097	4.36726	4.24528	4.41505	4.63723	4.38755	4.07781	4.28851	4.09912	4.66401	3.73717	3.73717	3.73717	3.73717	3.73717	3.73717	3.73717	3.73717	3.73717	3.73717	3.73717	3.73717	4.44512	4.4869	4.34717	4.77281	4.55515	4.32981	4.21264	4.4568	4.291	4.39077	4.60525	4.0568	4.48311	3.73717
1050	PITX1	protein_coding	ENSG00000069011.16	4.63443	4.64771	3.73717	4.28024	4.85713	4.22488	4.54432	4.17911	5.67663	6.04814	5.33273	4.86757	5.12734	5.33069	4.9479	4.64947	5.93321	5.60415	5.47974	4.5856	4.85452	5.03733	4.95223	4.32001	5.31834	5.55414	5.70742	4.70457	5.21253	5.72543	5.88495	4.83932	7.03305	7.14014	7.31694	6.18665	6.36872	6.80476	6.61371	5.10299	7.07434	7.77714	7.80778	7.09212	5.94116	6.30551
7859	COL6A1	protein_coding	ENSG00000142156.15	4.10838	4.5289	4.68486	4.50078	4.71291	5.22059	4.54432	3.73717	4.20223	4.38354	4.07204	4.36726	4.73843	4.51759	4.08208	4.57222	4.2178	4.12821	4.36087	3.73717	5.04706	4.81014	3.73717	4.15069	5.3957	4.71336	5.13486	4.35579	5.7962	5.60207	6.3854	5.56764	4.60004	4.83506	5.50245	4.71581	4.93229	5.02818	5.69302	4.4568	5.08946	4.85107	5.55241	4.73027	4.86073	4.90981
31620	CCL3	protein_coding	ENSG00000277632.2	10.319	9.41476	9.18492	9.29613	10.5565	10.1358	9.78497	9.89697	8.92737	9.00431	7.56652	8.25765	10.1113	10.5381	8.80075	9.30763	9.67359	9.25711	7.65923	8.59597	10.5058	9.93694	9.6291	10.2131	10.1878	8.63614	8.0844	8.86329	9.45221	8.93011	7.62225	8.16717	6.94852	6.02664	5.25321	6.34084	9.75767	8.69417	8.03763	9.99194	7.82961	6.93858	5.12239	6.91281	11.7093	9.82133
12460	LAMB2	protein_coding	ENSG00000172037.14	3.73717	3.73717	3.73717	3.73717	4.30759	3.73717	3.73717	3.73717	3.73717	3.73717	4.07204	3.73717	3.73717	4.13093	3.73717	3.73717	3.73717	3.73717	3.73717	4.12096	4.35973	3.73717	3.73717	3.73717	3.73717	4.49895	4.50475	3.73717	4.45591	4.37991	4.68035	3.73717	4.24025	4.55666	4.83267	4.08897	4.63092	4.22218	5.08059	4.92042	4.37539	4.3044	4.35555	4.28856	4.59542	4.16174
1884	RAPGEF4	protein_coding	ENSG00000091428.18	4.98717	5.26778	4.60479	4.86691	4.85713	4.57415	5.53606	5.09005	4.30554	4.06237	4.54855	3.73717	4.73843	4.41505	4.5013	4.57222	4.32448	5.1479	4.24772	4.49816	3.73717	5.30559	4.76237	4.73363	6.19727	6.89528	6.25776	6.56223	6.58147	7.14075	6.09509	6.80305	4.98685	5.08558	5.14372	4.82637	5.31528	5.40048	6.06905	5.62932	5.12214	4.97536	5.03869	5.148	6.25919	6.56354
9266	CABYR	protein_coding	ENSG00000154040.20	4.26072	3.73717	4.12984	4.40037	3.73717	3.73717	3.73717	3.73717	5.08846	5.13883	5.10886	4.54644	4.24528	4.29233	4.57234	4.11477	4.2178	4.28851	4.45553	4.66401	4.09846	4.12416	3.73717	4.73363	3.73717	3.73717	3.73717	3.73717	3.73717	3.73717	3.73717	3.73717	4.44512	4.67938	4.43983	4.65472	3.73717	3.73717	3.73717	4.19511	4.05823	4.59646	4.09601	4.68109	3.73717	3.73717
1627	IGSF9	protein_coding	ENSG00000085552.17	4.47362	4.75116	4.68486	4.80517	4.14182	4.22488	4.31158	4.49682	5.01598	4.96221	4.54855	4.9199	4.73843	3.73717	4.33179	4.71996	4.93363	4.51228	4.68043	5.12347	4.90631	4.28285	4.76237	3.73717	3.73717	3.73717	3.73717	3.73717	4.248	3.73717	3.73717	4.2396	4.44512	4.4869	4.09109	3.73717	4.37411	4.08093	4.07413	4.06166	4.57647	4.20129	4.35555	4.57283	4.48311	4.16174
22244	UBE2L5	protein_coding	ENSG00000236444.5	4.26072	4.92772	4.82527	4.1223	4.63063	4.42369	4.54432	3.73717	3.73717	3.73717	4.07204	3.73717	4.24528	3.73717	4.2238	4.11477	3.73717	4.28851	3.73717	3.73717	4.67875	4.28285	4.41625	4.55601	4.28766	4.61352	4.28309	4.35579	4.45591	4.19352	3.73717	5.11274	4.7288	4.07547	3.73717	3.73717	4.37411	4.22218	4.3182	4.642	3.73717	4.3044	4.24335	4.18828	4.48311	4.57744
26082	DNAAF4	protein_coding	ENSG00000256061.7	3.73717	3.73717	3.73717	3.73717	3.73717	3.73717	3.73717	4.35977	4.30554	4.19611	4.82441	4.46285	4.35789	4.13093	3.73717	3.73717	4.2178	3.73717	4.24772	4.27835	3.73717	3.73717	3.73717	4.64971	3.73717	3.73717	3.73717	3.73717	3.73717	3.73717	4.88268	3.73717	5.11442	4.92581	4.83267	4.51627	4.25862	4.5696	4.73061	4.19511	4.51574	4.75803	4.67254	4.44619	3.73717	3.73717
1807	LAG3	protein_coding	ENSG00000089692.9	6.0972	7.1507	6.66472	4.92486	6.34896	6.64797	7.15137	6.4545	4.80782	4.88193	5.07278	4.25298	5.44196	6.59696	5.93771	5.14703	4.79314	6.11795	5.2118	4.66401	6.00574	7.00646	6.55454	6.09142	7.69077	7.74708	7.46259	6.5427	7.35858	6.7789	7.18022	6.59569	6.42677	5.97459	5.32069	5.8754	8.08118	7.27463	7.98436	8.68312	6.56097	6.08537	6.14137	6.1322	8.601	8.37027
3598	NCAPG	protein_coding	ENSG00000109805.10	10.462	9.86696	10.3639	10.4942	9.98413	9.68548	9.74771	9.85828	10.2832	10.1894	10.1964	10.363	10.0882	9.88124	10.1713	10.0537	10.3697	10.1602	10.3214	10.174	10.0822	9.78418	10.0495	9.81046	7.05988	5.95064	7.74963	8.36575	6.22845	6.06765	5.67953	6.09113	8.49975	8.71539	8.74395	8.93692	8.91423	8.23943	8.02957	8.10146	8.80317	8.78041	8.87377	9.02577	7.52087	6.94177
13227	RNF152	protein_coding	ENSG00000176641.11	3.73717	3.73717	3.73717	3.73717	4.14182	3.73717	3.73717	3.73717	4.53593	4.45836	4.07204	4.46285	4.24528	3.73717	4.33179	3.73717	4.2178	3.73717	3.73717	4.27835	3.73717	3.73717	3.73717	3.73717	3.73717	4.18037	3.73717	3.73717	3.73717	3.73717	3.73717	3.73717	5.59648	5.40466	4.09109	4.34355	4.63092	4.5696	3.73717	3.73717	5.50115	5.24791	4.44944	4.68109	3.73717	4.33547
2370	PROCR	protein_coding	ENSG00000101000.6	4.55839	4.19807	4.82527	4.73892	4.43357	4.9936	4.54432	5.15134	4.65573	4.64394	4.6117	4.25298	4.79664	5.0059	4.57234	4.4861	4.79314	4.41042	4.24772	4.12096	4.74133	4.93033	4.60866	3.73717	5.0482	4.18037	3.73717	3.73717	3.73717	3.73717	3.73717	3.73717	4.66695	4.21451	4.34717	3.73717	4.47071	4.08093	3.73717	4.06166	4.57647	4.3044	3.73717	4.18828	4.17101	3.73717
13553	MAF	protein_coding	ENSG00000178573.7	7.1559	7.88222	7.27373	6.73139	6.57836	7.58426	6.80519	6.88867	5.33786	6.22191	5.27319	5.22591	5.55859	6.50272	5.97502	5.38197	5.73345	6.48776	5.9278	5.37004	6.70021	7.16184	6.86333	6.20758	6.85214	5.98131	7.32938	6.82637	6.15959	5.25379	6.09509	6.54509	4.44512	4.4869	4.72152	4.71581	4.82352	5.77089	5.25086	4.99742	4.57647	4.85107	4.89874	4.62881	5.97077	5.98679
8726	MKI67	protein_coding	ENSG00000148773.14	13.1113	12.8901	13.0376	13.0306	12.6739	12.4951	12.5202	12.3348	12.2714	12.1315	12.4474	12.418	12.4564	11.6879	12.5908	12.486	12.5434	12.5446	12.5604	12.4193	12.7455	12.341	12.4595	12.2974	8.69136	8.40702	10.1095	10.5583	8.35244	8.55462	7.93338	7.73957	10.8351	10.7739	11.1019	10.8262	11.0693	10.1949	10.2473	9.96969	10.8643	10.8382	10.9984	10.895	9.09376	8.34464
31148	CCL4	protein_coding	ENSG00000275302.2	9.00727	7.63466	8.03106	8.00208	9.37093	8.52859	9.18542	9.36521	7.12216	6.85341	6.25367	6.86363	8.65798	8.6762	7.79892	8.27609	8.27572	7.47943	6.14075	7.59825	9.36507	8.1188	8.43531	9.1857	9.13663	7.57463	7.8256	8.4658	8.62391	8.19871	6.97325	7.8967	6.14658	5.00882	4.97787	5.57414	8.93516	7.20887	7.83952	9.78923	7.411	5.73501	4.99417	6.42154	10.6229	8.21484
6345	GUCY2D	protein_coding	ENSG00000132518.7	3.73717	4.19807	4.51547	4.28024	4.43357	3.73717	4.31158	4.35977	4.46785	3.73717	3.73717	4.10287	3.73717	4.41505	4.33179	3.73717	3.73717	4.28851	4.45553	4.39808	3.73717	4.40354	4.13163	4.32001	3.73717	3.73717	4.50475	4.492	3.73717	3.73717	3.73717	3.73717	4.7288	4.55666	4.97787	4.71581	4.82352	4.32981	5.11685	4.5239	4.82564	4.75803	5.30718	5.23768	3.73717	3.73717
10668	CAMP	protein_coding	ENSG00000164047.6	3.73717	3.73717	4.29081	4.1223	4.98202	4.80816	5.25035	4.79974	4.20223	4.45836	4.40251	3.73717	4.67602	5.05874	4.57234	4.11477	4.32448	4.28851	4.45553	4.5856	4.35973	4.67154	4.83004	4.15069	3.73717	4.49895	4.67194	3.73717	5.35426	6.1266	5.31954	4.72755	4.35178	4.07547	4.23645	3.73717	3.73717	4.08093	4.61702	4.642	3.73717	4.3044	3.73717	3.73717	4.78096	5.44371
6005	USHBP1	protein_coding	ENSG00000130307.12	4.10838	3.73717	3.73717	3.73717	4.30759	4.57415	4.14467	4.17911	4.39208	4.06237	4.47944	4.54644	4.35789	3.73717	4.33179	3.73717	4.07781	4.51228	4.09912	4.27835	4.35973	3.73717	4.13163	3.73717	4.67959	4.49895	3.73717	4.70457	5.21253	4.37991	5.04923	4.72755	5.56977	5.45909	5.02188	5.24483	4.93229	4.98699	4.5535	4.95966	5.32717	5.58571	5.27258	5.32071	4.69334	4.46738
3977	TTK	protein_coding	ENSG00000112742.10	8.94362	8.49627	8.69662	9.01331	8.33946	8.03005	8.20404	8.35552	8.82873	8.7127	8.78782	8.86301	8.38941	8.21895	8.77321	8.57306	8.8415	8.63959	8.80245	8.90421	8.38294	8.25294	8.34012	8.4891	5.8318	5.3716	6.14007	6.5427	5.53908	5.31032	5.37807	4.59894	7.25221	7.27768	7.48975	7.35972	7.46142	6.41692	6.53473	6.64518	7.27458	7.46519	7.59438	7.44994	6.13571	4.97696
8886	LYPD6B	protein_coding	ENSG00000150556.17	3.73717	3.73717	4.12984	3.73717	3.73717	3.73717	3.73717	3.73717	3.73717	3.73717	3.73717	3.73717	3.73717	4.13093	3.73717	3.73717	3.73717	3.73717	3.73717	3.73717	3.73717	4.12416	3.73717	3.73717	4.28766	5.09367	4.8106	4.35579	4.248	3.73717	5.04923	3.73717	3.73717	4.32048	4.23645	4.23348	4.25862	4.41992	4.4066	4.58524	3.73717	4.20129	3.73717	4.28856	4.34845	3.73717
4601	NEK2	protein_coding	ENSG00000117650.13	9.03197	8.42304	8.78062	9.17005	8.52486	8.04697	8.1882	8.47812	8.73947	8.44301	8.72517	8.88158	8.41793	8.11332	8.36708	8.86535	8.66409	8.5283	8.64699	8.89848	8.63895	8.07288	8.32211	8.58351	5.93308	5.63608	7.10279	7.02089	5.48058	5.0646	5.04923	4.59894	7.10416	7.15526	7.51555	7.3807	7.57963	6.58991	6.53473	6.62516	7.29313	7.47089	7.42974	7.13361	6.08297	5.20885
11381	MAP1A	protein_coding	ENSG00000166963.13	4.37666	4.38627	4.12984	4.28024	4.78792	4.69932	5.2957	4.49682	4.89654	4.96221	5.21036	5.52573	4.99872	4.51759	4.80588	5.2309	5.26606	4.60126	5.2118	5.40643	5.04706	4.50441	4.83004	4.8101	5.31834	5.46633	3.73717	5.76898	6.08701	5.68564	3.73717	5.26205	6.58608	6.1091	5.66044	6.77501	7.29226	6.5184	5.3706	6.91551	6.59164	6.10067	5.8907	6.76156	6.61108	5.35539
12009	P2RY1	protein_coding	ENSG00000169860.7	4.47362	4.38627	3.73717	4.58851	3.73717	4.22488	4.54432	3.73717	4.80782	4.83911	4.67012	4.96957	4.90297	4.13093	4.42219	4.38755	5.09432	4.51228	4.09912	4.97545	4.61104	3.73717	4.41625	4.88063	3.73717	3.73717	3.73717	4.17626	3.73717	3.73717	3.73717	3.73717	5.26388	5.12196	4.09109	4.71581	4.82352	4.74996	3.73717	4.8368	4.57647	4.70758	4.09601	4.44619	4.34845	4.83765
5637	DLGAP5	protein_coding	ENSG00000126787.13	10.15	9.55567	9.73553	10.0235	9.63903	9.41977	9.23501	9.31179	9.91554	9.66843	9.72137	9.93678	9.80928	9.478	9.72828	9.61379	9.95124	9.78149	9.77366	9.91062	9.82976	9.3948	9.36938	9.57405	5.72191	5.71297	7.12312	7.87679	5.7488	6.00599	5.25788	5.02955	7.90998	8.28837	8.40899	8.42003	8.237	7.62708	7.48495	7.59815	8.20929	8.36763	8.45967	8.41348	5.94116	5.90099
11672	TTC39C	protein_coding	ENSG00000168234.13	6.90905	6.25751	6.85284	7.54907	6.74661	6.31887	7.04907	7.63336	8.34847	7.65353	7.85091	8.06646	6.46207	6.17365	6.21041	6.70007	6.65955	6.13904	6.37056	6.16296	6.11912	5.58703	6.29605	6.65857	4.5111	5.21326	4.8106	5.08186	3.73717	5.0646	4.40993	5.51245	7.43518	7.58104	7.72895	7.77811	5.60123	6.6907	5.45297	5.98064	6.89087	7.10264	6.59963	6.50937	5.00265	5.48552
11341	NAV2	protein_coding	ENSG00000166833.22	4.47362	4.64771	4.12984	4.58851	3.73717	5.07478	5.15373	4.95552	4.30554	3.73717	4.2097	4.10287	4.60849	4.60714	4.42219	3.73717	3.73717	4.28851	4.90836	4.27835	4.61104	4.28285	3.73717	4.32001	5.14585	4.49895	6.78238	5.58047	5.2856	4.74145	4.55752	5.02955	5.11442	5.15714	5.353	4.65472	6.08933	5.98693	5.3987	4.8368	5.45398	5.21736	5.23689	5.51697	5.78214	5.15542
33209	AC008397.2	protein_coding	ENSG00000285188.1	4.10838	3.73717	3.73717	3.73717	3.73717	3.73717	4.31158	4.17911	5.05285	4.88193	5.21036	4.81216	3.73717	4.51759	3.73717	3.73717	4.6857	4.51228	3.73717	3.73717	4.45423	3.73717	4.68906	4.55601	4.28766	3.73717	3.73717	3.73717	3.73717	3.73717	3.73717	3.73717	3.73717	4.40922	4.97787	5.13586	4.47071	4.49878	4.3182	3.73717	4.37539	3.73717	3.73717	4.68109	4.59542	3.73717
9631	CCNB2	protein_coding	ENSG00000157456.8	10.1801	9.73373	10.1124	10.2857	9.81851	9.25509	9.56593	9.63387	9.93318	9.91719	9.92363	9.88776	9.8346	10.0513	9.84703	9.61717	9.96317	9.6949	9.93411	9.8226	9.87826	9.58638	9.69345	9.63137	6.51642	5.95064	7.01843	7.68866	6.19446	6.03718	6.248	5.71983	8.06402	8.35166	8.28742	8.45654	8.48444	7.6978	7.46108	7.3854	8.29113	8.53421	8.37558	8.35667	6.02805	6.26112
13953	MAPK15	protein_coding	ENSG00000181085.15	4.10838	3.73717	4.29081	3.73717	3.73717	3.73717	4.31158	3.73717	4.89654	4.52559	4.31463	4.75317	4.45212	4.13093	4.57234	4.64947	4.49199	4.68102	3.73717	4.27835	3.73717	4.40354	3.73717	3.73717	4.5111	4.18037	4.28309	3.73717	3.73717	4.19352	3.73717	4.2396	5.22837	5.4854	5.47402	5.27891	4.70007	4.74996	4.78217	4.38214	5.59032	5.4416	5.46624	5.148	4.69334	4.33547
11799	NSG1	protein_coding	ENSG00000168824.14	4.76795	3.73717	3.73717	4.1223	4.98202	4.42369	4.31158	3.73717	5.25073	5.49795	4.6117	4.46285	4.99872	4.41505	4.57234	4.26968	5.01713	4.60126	4.36087	3.73717	4.85452	4.28285	3.73717	4.15069	7.62015	6.2041	4.8106	5.49626	7.79337	6.5237	5.48708	5.45464	5.59648	4.55666	4.23645	4.77281	5.35067	5.61168	3.73717	4.792	5.37955	4.97536	4.44944	4.37259	6.23538	5.80915
14569	PROS1	protein_coding	ENSG00000184500.16	4.76795	5.7027	4.51547	3.73717	5.14449	5.40891	3.73717	4.95552	5.25073	5.0365	5.03543	5.1471	5.31268	5.37027	4.99097	4.78506	5.09432	5.69556	5.09232	4.66401	5.24635	5.55523	4.51896	3.73717	4.28766	3.73717	3.73717	3.73717	3.73717	4.37991	3.73717	3.73717	5.15374	5.43219	5.32069	4.51627	4.63092	5.74933	4.8772	4.87953	4.86797	5.51579	4.79275	4.86317	4.86073	4.97696
13053	CLCF1	protein_coding	ENSG00000175505.11	4.93687	5.43088	5.0553	4.50078	5.3709	5.4655	5.20309	5.31708	4.06673	4.29809	4.07204	4.46285	4.952	4.68741	4.42219	4.4861	4.74108	4.51228	5.04933	4.73554	4.90631	4.93033	5.00805	5.0659	6.11488	5.71297	6.21966	6.1065	5.9288	6.1266	6.15835	7.1933	5.03114	4.92581	5.10465	5.0566	4.93229	5.7051	5.08059	4.99742	5.40488	5.41582	5.52436	5.1164	5.5198	5.71026
10234	CTRC	protein_coding	ENSG00000162438.12	4.10838	4.5289	4.12984	4.58851	4.63063	4.42369	4.31158	3.73717	3.73717	3.73717	3.73717	3.73717	4.35789	4.29233	4.57234	3.73717	4.07781	3.73717	3.73717	4.12096	4.45423	4.59253	4.29332	4.15069	4.5111	3.73717	4.67194	3.73717	4.61306	4.19352	3.73717	4.44421	4.0938	4.21451	4.59364	4.23348	4.10689	3.73717	4.3182	4.19511	4.57647	3.73717	4.09601	3.73717	4.34845	4.16174
538	USP2	protein_coding	ENSG00000036672.16	4.37666	3.73717	3.73717	4.28024	4.30759	4.57415	3.73717	4.17911	5.05285	4.38354	5.03543	4.62144	4.67602	4.13093	4.2238	4.64947	4.84234	4.68102	4.61261	4.73554	4.53687	4.28285	4.60866	3.73717	4.67959	3.73717	3.73717	3.73717	3.73717	4.19352	3.73717	3.73717	5.74578	5.22428	4.6601	5.17339	4.63092	4.6343	4.61702	5.22926	5.27231	4.97536	5.91177	5.23768	4.59542	4.33547
15300	IL17REL	protein_coding	ENSG00000188263.10	3.73717	3.73717	3.73717	3.73717	3.73717	3.73717	3.73717	4.35977	3.73717	3.73717	4.07204	3.73717	3.73717	3.73717	3.73717	3.73717	3.73717	3.73717	3.73717	3.73717	3.73717	3.73717	4.29332	3.73717	4.28766	3.73717	4.50475	4.35579	4.45591	3.73717	3.73717	3.73717	4.35178	4.07547	4.88355	4.82637	3.73717	4.74996	4.48399	4.5239	4.57647	4.20129	5.20003	4.77679	4.34845	4.16174
5817	FLNC	protein_coding	ENSG00000128591.15	3.73717	3.73717	3.73717	4.1223	4.14182	3.73717	4.43841	3.73717	4.30554	4.38354	4.31463	4.81216	3.73717	3.73717	4.08208	4.26968	4.32448	4.41042	3.73717	3.73717	3.73717	3.73717	3.73717	3.73717	4.28766	3.73717	3.73717	3.73717	3.73717	4.37991	3.73717	3.73717	4.94053	4.78615	4.23645	4.43568	4.47071	4.6343	4.21264	4.19511	4.68518	4.53435	4.35555	4.37259	4.48311	4.16174
5867	THAP10	protein_coding	ENSG00000129028.9	4.10838	3.73717	3.73717	4.28024	3.73717	4.42369	3.73717	4.17911	4.59816	5.13883	4.77593	4.75317	4.73843	4.51759	4.08208	4.11477	4.56221	4.41042	4.45553	4.12096	4.35973	4.28285	3.73717	3.73717	3.73717	3.73717	3.73717	3.73717	3.73717	3.73717	3.73717	3.73717	4.35178	3.73717	4.23645	4.34355	4.10689	4.6343	4.5535	4.29687	4.291	4.39077	4.24335	4.28856	4.17101	3.73717
7223	KIF23	protein_coding	ENSG00000137807.15	9.82233	9.36154	9.78352	9.87713	9.14189	8.92579	9.19072	9.20789	9.49686	9.34664	9.44478	9.48468	9.20151	8.39663	9.26698	9.41836	9.53372	9.32079	9.46801	9.53196	9.27197	8.81081	9.07133	9.10414	5.77803	6.06927	7.14316	7.49218	5.84192	5.83787	5.58705	4.93903	7.78116	7.96514	7.9808	7.71908	7.92221	7.08385	7.18283	7.19696	7.94316	8.0748	8.05339	7.93936	6.30559	5.63977
15521	BNIP5	protein_coding	ENSG00000189325.7	3.73717	3.73717	3.73717	3.73717	3.73717	3.73717	3.73717	4.35977	4.06673	4.06237	4.2097	4.10287	4.09738	3.73717	3.73717	3.73717	4.07781	4.28851	3.73717	3.73717	4.09846	3.73717	4.29332	3.73717	3.73717	3.73717	3.73717	4.17626	4.248	4.63892	3.73717	4.44421	4.35178	4.4869	4.23645	3.73717	5.03016	4.98699	4.4066	4.38214	4.73455	4.80574	4.24335	4.44619	3.73717	3.73717
1806	BIRC5	protein_coding	ENSG00000089685.15	10.75	10.7347	10.7435	11.0578	10.3243	9.97078	10.2623	10.2962	10.5981	10.8492	10.634	10.7476	10.4754	11.3829	10.5006	10.7034	10.6575	10.6822	10.6479	10.8243	10.4427	10.2917	10.1434	10.3401	7.4513	6.83159	7.34673	8.13559	5.84192	6.38794	6.86643	5.11274	8.63386	9.18064	9.04226	9.03449	9.12699	8.19884	8.29476	8.28535	8.98422	9.26334	8.99135	9.07762	7.15038	6.59928
5746	GNAI1	protein_coding	ENSG00000127955.17	4.10838	3.73717	3.73717	4.80517	4.30759	3.73717	3.73717	4.17911	5.08846	4.19611	4.07204	4.25298	4.35789	3.73717	3.73717	3.73717	4.56221	4.28851	4.24772	4.12096	4.09846	3.73717	3.73717	3.73717	3.73717	3.73717	3.73717	3.73717	4.45591	3.73717	3.73717	4.59894	4.60004	4.07547	4.34717	4.34355	3.73717	3.73717	3.73717	4.06166	4.37539	4.06606	3.73717	4.18828	3.73717	4.46738
11585	CD300C	protein_coding	ENSG00000167850.4	4.70383	3.73717	4.12984	3.73717	4.14182	4.57415	4.63676	4.35977	4.59816	4.19611	5.24221	4.54644	4.45212	4.13093	4.57234	4.11477	4.41381	4.41042	4.95759	4.73554	4.09846	3.73717	4.51896	4.15069	3.73717	4.36153	3.73717	3.73717	3.73717	4.19352	3.73717	3.73717	4.44512	4.4869	4.6601	4.23348	4.10689	4.22218	4.07413	3.73717	4.291	4.46639	4.53155	4.0568	3.73717	3.73717
7484	DUSP6	protein_coding	ENSG00000139318.8	8.56468	8.05645	8.50047	8.13097	8.51238	8.31486	8.32965	8.08714	6.10463	6.50326	6.71546	6.04863	7.411	7.30825	7.70636	7.03309	6.96091	7.58743	7.40864	6.95375	7.89344	8.13875	8.06484	7.5706	6.11488	6.39528	6.09843	6.30738	5.35426	6.45749	6.12709	6.49258	4.52676	4.67938	5.10465	4.87698	4.47071	4.69413	5.671	5.03381	4.94739	5.01354	5.49565	4.62881	5.12711	5.25982
9847	CLDN14	protein_coding	ENSG00000159261.12	4.10838	4.38627	4.29081	3.73717	4.30759	3.73717	3.73717	4.35977	4.30554	4.29809	4.2097	3.73717	4.45212	4.89111	3.73717	3.73717	4.07781	3.73717	4.09912	4.12096	4.35973	4.7436	4.41625	4.15069	5.8318	5.78546	5.70742	5.01714	5.53908	4.91648	4.55752	3.73717	4.8407	4.78615	5.2179	5.13586	5.31528	5.6357	5.98469	5.65043	5.27231	5.24791	6.17607	5.26604	5.47733	5.6755
1733	TPX2	protein_coding	ENSG00000088325.16	11.113	10.8061	10.7659	11.0323	10.6121	10.2695	10.1485	10.3488	11.1797	10.9838	10.9265	10.9294	10.8617	10.4346	10.7621	10.5988	11.1562	10.8152	10.9865	10.9396	10.6837	10.4161	10.3505	10.3425	6.85214	7.01462	7.86212	8.75096	6.41627	6.99467	6.33209	6.16116	9.24375	9.43834	9.68678	9.48969	9.36533	8.47082	8.45681	8.64207	9.39581	9.56732	9.54184	9.5098	7.44197	6.52685
13063	LONRF3	protein_coding	ENSG00000175556.17	4.26072	3.73717	4.12984	3.73717	3.73717	4.57415	3.73717	4.35977	4.46785	4.79423	4.87045	4.6899	3.73717	4.13093	4.08208	3.73717	4.56221	4.75376	4.36087	4.5856	4.09846	4.12416	3.73717	3.73717	3.73717	3.73717	3.73717	4.35579	4.45591	4.19352	3.73717	3.73717	4.60004	4.62041	3.73717	4.08897	4.37411	4.49878	4.3182	4.38214	4.73455	4.59646	4.09601	3.73717	3.73717	3.73717
15680	AFAP1	protein_coding	ENSG00000196526.10	4.47362	3.73717	4.12984	3.73717	4.71291	4.22488	4.14467	4.49682	4.20223	4.29809	4.31463	4.75317	4.45212	3.73717	4.63723	4.57222	4.62637	4.75376	4.09912	4.66401	4.61104	4.50441	3.73717	4.55601	3.73717	4.36153	3.73717	3.73717	3.73717	3.73717	3.73717	3.73717	5.03114	5.22428	5.32069	5.27891	4.87946	4.08093	5.00408	4.92042	4.94739	4.59646	5.57984	5.17871	4.78096	3.73717
22605	KIFC1	protein_coding	ENSG00000237649.8	10.6507	10.1939	10.4668	10.5642	10.1582	9.57629	9.88316	9.7227	9.68505	9.69592	9.87345	9.61405	9.84774	9.855	9.88259	9.88033	10.0673	9.81662	9.91909	9.85698	10.1143	9.65882	9.69345	9.67292	6.92485	6.39528	7.85005	8.12274	5.88608	6.00599	6.92086	5.93894	7.89013	8.1415	8.49549	8.28256	8.237	7.40422	7.64173	7.5307	8.23179	8.43311	8.55512	8.30355	6.68231	6.19168
11996	TMEM266	protein_coding	ENSG00000169758.13	4.10838	3.73717	3.73717	3.73717	4.30759	3.73717	3.73717	3.73717	4.39208	4.19611	4.47944	4.36726	4.09738	4.68741	4.08208	3.73717	4.07781	4.28851	4.36087	4.27835	4.67875	4.50441	4.13163	4.15069	4.5111	4.80267	3.73717	5.40575	4.85706	4.99325	5.19266	5.45464	4.52676	4.62041	4.43983	4.87698	4.70007	4.32981	4.4066	4.5239	4.57647	4.46639	4.24335	5.05023	4.69334	4.33547
14656	TMEM121	protein_coding	ENSG00000184986.11	4.55839	5.14442	4.88807	4.92486	5.24058	4.22488	5.4612	5.54952	6.52083	5.90108	6.8127	6.83081	5.3791	5.87336	5.64132	5.45075	6.13859	4.75376	6.21048	5.63431	5.13123	4.98525	4.89308	4.88063	4.28766	3.73717	4.50475	4.35579	4.45591	5.1314	5.31954	3.73717	6.65935	5.4854	6.63054	6.79616	5.16154	4.69413	4.67577	5.03381	5.92803	5.53954	5.1619	5.83475	3.73717	4.75938
15257	NWD1	protein_coding	ENSG00000188039.16	3.73717	3.73717	4.29081	4.1223	4.30759	4.22488	3.73717	4.35977	3.73717	3.73717	3.73717	3.73717	3.73717	3.73717	3.73717	3.73717	4.07781	3.73717	4.09912	3.73717	4.53687	3.73717	4.29332	3.73717	3.73717	4.36153	4.28309	3.73717	4.45591	4.5212	5.43382	3.73717	4.24025	3.73717	3.73717	3.73717	3.73717	3.73717	4.3182	3.73717	4.05823	4.06606	4.09601	4.28856	3.73717	3.73717
11956	VPREB1	protein_coding	ENSG00000169575.5	3.73717	4.38627	4.12984	4.66717	4.63063	4.42369	4.54432	4.88082	3.73717	4.29809	4.67012	4.25298	4.60849	4.68741	4.2238	4.64947	4.07781	3.73717	4.53831	4.66401	4.61104	4.59253	4.29332	4.94629	3.73717	5.21326	3.73717	4.35579	4.248	4.74145	3.73717	4.72755	6.09368	5.19122	5.98612	6.4925	5.38501	4.41992	4.21264	5.34269	5.61164	4.97536	5.97301	6.03023	4.34845	4.16174
14145	NXPH4	protein_coding	ENSG00000182379.10	5.03508	5.20781	5.0553	4.73892	5.28568	5.57129	5.64041	4.61108	4.59816	4.88193	4.2097	4.62144	5.08619	5.24722	4.2238	4.57222	4.88907	4.9976	4.45553	4.12096	5.74465	4.81014	5.29227	4.64971	6.34836	6.04059	6.43377	5.30773	6.22845	5.9413	6.33209	5.45464	7.40744	7.50075	7.20218	7.92772	6.54618	6.66893	7.70399	7.14915	6.86616	6.11579	6.39687	6.87241	6.68231	6.3485
13803	LYNX1	protein_coding	ENSG00000180155.20	4.37666	4.19807	4.29081	3.73717	4.30759	4.80816	4.14467	3.73717	4.39208	4.29809	4.2097	4.10287	4.09738	4.29233	3.73717	3.73717	4.88907	4.12821	4.36087	4.12096	4.67875	4.12416	4.51896	5.00785	4.67959	5.26852	4.50475	4.17626	4.95821	5.46504	5.31954	4.83932	4.44512	4.67938	4.23645	4.43568	4.47071	4.94404	4.21264	4.5239	4.19029	4.3044	4.35555	4.57283	5.06673	4.90981
11325	YPEL4	protein_coding	ENSG00000166793.12	4.37666	4.38627	3.73717	3.73717	4.43357	4.69932	4.14467	4.17911	4.85323	4.96221	4.31463	4.6899	4.90297	5.05874	4.33179	4.57222	4.07781	4.41042	4.36087	4.39808	3.73717	4.50441	4.13163	4.15069	3.73717	4.18037	3.73717	3.73717	4.85706	4.5212	4.88268	3.73717	6.11155	5.97459	5.18144	5.89588	5.76051	5.1428	5.18589	4.99742	6.09814	5.3625	5.20003	5.60428	5.29047	5.0399
2004	SMIM24	protein_coding	ENSG00000095932.7	4.10838	4.19807	4.29081	3.73717	4.43357	3.73717	3.73717	4.88082	4.20223	4.45836	4.31463	3.73717	4.53453	3.73717	4.2238	4.11477	4.2178	3.73717	3.73717	3.73717	3.73717	3.73717	3.73717	4.44863	4.67959	4.18037	3.73717	3.73717	3.73717	3.73717	3.73717	3.73717	5.36425	4.78615	4.34717	5.0566	4.10689	4.32981	3.73717	3.73717	4.68518	4.39077	4.09601	4.68109	4.17101	3.73717
4954	TNFRSF8	protein_coding	ENSG00000120949.15	8.41865	8.24488	7.43258	8.72119	8.15898	7.52493	7.49111	7.78187	9.57299	9.04765	9.32483	8.89993	8.83488	7.95336	8.43899	8.09849	9.59772	8.66436	9.0362	8.98487	8.36094	7.09144	7.02946	6.92093	5.46829	4.80267	4.93084	6.58148	4.85706	5.87327	5.31954	4.2396	6.18073	6.00952	6.4923	6.86777	5.48245	4.98699	5.42614	5.31537	5.61164	6.41171	7.06581	6.1322	5.23863	5.0399
1488	NDC80	protein_coding	ENSG00000080986.13	9.68745	9.13008	9.43547	9.51559	9.16863	8.67169	8.8219	8.82993	9.04282	8.90124	8.6284	8.8763	8.96371	8.96898	8.83264	8.77738	9.22518	8.84236	8.8268	8.84881	9.164	8.91843	8.92705	8.90592	6.41807	6.25447	6.9287	7.20415	5.7488	5.68564	6.09509	4.2396	7.40042	7.53571	7.5409	7.51952	7.91695	7.01695	6.85488	7.12815	7.49342	7.32727	7.67303	7.80544	6.76652	5.95881
15356	CCDC9B	protein_coding	ENSG00000188549.12	4.37666	5.00514	5.10548	4.66717	4.71291	4.57415	4.31158	4.88082	5.08846	4.38354	4.47944	4.36726	4.24528	4.13093	4.33179	5.05611	4.56221	4.41042	4.45553	4.12096	4.79969	4.81014	4.95223	4.32001	4.67959	4.49895	4.28309	4.35579	3.73717	4.19352	3.73717	3.73717	6.14658	5.97459	5.25321	5.17339	4.63092	4.6343	4.83091	4.792	5.61164	4.70758	4.9476	4.94228	4.34845	4.83765
32941	CFAP97D2	protein_coding	ENSG00000283361.2	3.73717	3.73717	4.4132	4.40037	3.73717	3.73717	3.73717	4.49682	4.06673	4.19611	4.2097	4.36726	4.09738	4.29233	4.2238	4.11477	3.73717	4.28851	3.73717	4.27835	3.73717	3.73717	4.29332	4.44863	3.73717	3.73717	3.73717	3.73717	3.73717	3.73717	3.73717	3.73717	5.19168	4.96818	4.23645	5.01461	4.10689	4.32981	3.73717	4.5239	4.57647	4.53435	4.24335	4.51234	3.73717	4.16174
7189	DDX60	protein_coding	ENSG00000137628.17	4.98717	5.43088	5.36615	5.93169	5.56041	5.34948	5.96292	5.94529	5.01598	4.52559	4.2097	4.81216	4.952	4.13093	4.5013	5.2309	4.6857	4.51228	4.36087	4.97545	4.90631	4.67154	4.95223	5.40344	4.5111	4.18037	3.73717	4.17626	4.248	4.83311	3.73717	3.73717	4.60004	4.40922	4.72152	4.08897	4.70007	4.85204	4.92134	4.29687	4.57647	4.39077	4.35555	4.44619	4.78096	4.90981
1272	GTSE1	protein_coding	ENSG00000075218.19	10.0302	9.90671	10.073	10.1968	9.69526	9.60509	9.55364	9.60143	9.29489	9.21731	9.29031	9.27992	9.39665	9.12701	9.46609	9.66858	9.5453	9.52575	9.47829	9.34447	9.66021	9.37185	9.50109	9.36783	7.24097	6.1782	7.56973	8.25233	5.88608	5.97404	6.51027	5.18992	7.60953	7.6676	8.17895	8.07179	8.03822	7.55268	7.51424	7.24322	7.65	7.8791	7.9553	8.16146	6.18647	6.23836
2094	CECR2	protein_coding	ENSG00000099954.18	4.82773	4.92772	4.12984	4.1223	4.92157	5.88375	5.25035	4.71066	4.46785	4.29809	4.31463	4.25298	4.35789	4.60714	4.33179	4.38755	4.32448	4.75376	3.73717	4.12096	4.95546	4.59253	4.60866	5.0659	6.1567	6.92608	6.55995	6.13331	6.88364	6.7789	6.55722	6.46555	5.72209	6.43445	6.07884	6.13674	6.38442	6.80476	6.28039	6.17614	5.91142	6.13074	6.5087	6.43283	6.95012	7.21703
7599	SORD	protein_coding	ENSG00000140263.15	7.4859	6.60879	7.08423	7.92449	7.10131	6.42874	6.96405	7.23209	10.7487	10.467	10.7388	10.7065	9.45795	9.04744	9.62849	9.64228	10.3209	9.88741	10.2331	10.3053	8.14613	7.2567	7.78448	7.70691	5.93308	6.15178	6.29482	6.46171	6.15959	6.6862	6.92086	5.93894	9.97212	10.0628	9.8671	9.93012	9.13379	8.48316	8.33783	8.74143	10.053	10.2129	9.90596	10.0278	6.86132	6.94177
26483	AC025165.3	protein_coding	ENSG00000257921.6	4.55839	4.19807	3.73717	5.57913	4.14182	3.73717	4.99032	3.73717	4.30554	4.92289	4.82441	4.10287	3.73717	4.68741	3.73717	3.73717	4.74108	4.75376	4.80157	3.73717	4.53687	3.73717	3.73717	3.73717	3.73717	3.73717	3.73717	3.73717	3.73717	4.5212	3.73717	3.73717	4.60004	5.15714	5.2179	4.65472	3.73717	3.73717	4.83091	3.73717	3.73717	4.53435	5.40517	4.73027	3.73717	3.73717
4173	CSPG5	protein_coding	ENSG00000114646.10	4.70383	4.84363	4.4132	4.1223	4.85713	3.73717	3.73717	4.71066	4.89654	4.64394	4.6117	4.81216	4.60849	4.51759	4.42219	4.38755	4.56221	4.88348	4.53831	4.27835	4.24679	4.40354	4.41625	4.44863	4.81929	4.61352	4.28309	4.35579	3.73717	3.73717	3.73717	3.73717	4.52676	4.32048	4.43983	4.58863	4.63092	4.6343	4.07413	4.29687	4.51574	4.70758	4.60525	4.68109	4.78096	4.16174
15650	NBPF4	protein_coding	ENSG00000196427.13	4.47362	3.73717	4.12984	3.73717	4.14182	3.73717	4.14467	4.61108	4.30554	3.73717	3.73717	4.10287	4.53453	4.13093	3.73717	4.64947	3.73717	3.73717	4.24772	3.73717	4.45423	3.73717	4.13163	5.12091	3.73717	3.73717	4.67194	4.35579	3.73717	3.73717	3.73717	3.73717	4.8407	5.28761	4.72152	5.0566	4.55515	3.73717	3.73717	5.84419	4.78126	4.46639	4.79275	5.90321	4.34845	3.73717
7476	LRIG3	protein_coding	ENSG00000139263.12	4.55839	3.73717	4.82527	4.58851	4.53878	3.73717	4.54432	3.73717	4.65573	4.58706	5.10886	4.36726	4.67602	4.41505	5.11026	4.26968	4.93363	4.28851	4.95759	4.12096	4.74133	4.28285	4.60866	4.15069	4.67959	4.36153	4.50475	4.79314	4.85706	4.91648	5.12334	3.73717	5.22837	4.83506	5.28745	4.51627	4.76395	4.69413	4.8772	4.06166	5.45398	4.97536	4.99417	5.23768	3.73717	3.73717
19513	LTB	protein_coding	ENSG00000227507.3	7.34242	7.56281	8.95559	8.84343	7.86346	7.90561	9.13681	9.92157	6.193	5.67492	6.29525	6.7155	7.33036	7.9059	6.99891	8.12728	6.18536	6.29686	6.56727	7.38414	7.3823	7.2289	8.31302	9.02381	5.31834	6.56303	6.18045	5.58047	5.48058	7.14075	6.51027	5.67113	5.07361	5.4854	5.28745	5.60005	5.62922	5.3413	5.77747	5.77017	5.15386	5.01354	5.65864	4.90354	5.29047	5.74408
4904	ENOX1	protein_coding	ENSG00000120658.13	3.73717	3.73717	3.73717	4.50078	4.14182	3.73717	3.73717	3.73717	4.06673	4.38354	3.73717	4.10287	3.73717	3.73717	3.73717	4.11477	4.07781	4.12821	4.09912	4.27835	3.73717	3.73717	3.73717	4.15069	4.81929	3.73717	3.73717	3.73717	4.74364	4.5212	3.73717	3.73717	4.24025	4.32048	4.52088	4.34355	4.37411	4.49878	4.3182	4.29687	4.4493	5.01354	4.84725	4.73027	3.73717	3.73717
15168	SAMD11	protein_coding	ENSG00000187634.12	4.26072	3.73717	4.51547	4.28024	3.73717	4.22488	4.43841	3.73717	4.20223	4.58706	4.07204	4.10287	4.09738	3.73717	4.5013	4.78506	4.2178	4.12821	4.68043	4.49816	4.09846	4.12416	3.73717	4.32001	4.81929	4.49895	5.03788	4.70457	4.248	4.37991	4.88268	3.73717	5.98113	6.40905	4.77883	4.87698	5.16154	5.6357	3.73717	4.29687	5.12214	5.83183	5.12239	4.62881	4.34845	4.97696
4151	C3orf14	protein_coding	ENSG00000114405.11	5.16689	5.57427	5.61107	5.754	4.78792	5.34948	5.64041	5.84889	5.90811	6.39994	6.53279	6.43698	4.79664	6.04343	5.77681	5.45075	5.79669	6.09652	6.17606	5.57342	5.04706	5.13428	5.24971	5.31682	4.5111	4.18037	4.50475	4.35579	4.248	5.0646	3.73717	3.73717	4.60004	5.22428	4.88355	5.13586	4.76395	5.17844	5.08059	4.5239	5.08946	5.41582	5.37341	5.17871	4.69334	5.35539
6638	RERG	protein_coding	ENSG00000134533.6	3.73717	3.73717	3.73717	3.73717	3.73717	3.73717	3.73717	3.73717	3.73717	4.19611	4.31463	4.25298	3.73717	3.73717	4.33179	3.73717	4.41381	3.73717	4.24772	4.27835	3.73717	3.73717	3.73717	3.73717	3.73717	3.73717	3.73717	3.73717	3.73717	3.73717	3.73717	3.73717	4.24025	5.08558	4.43983	4.58863	4.25862	4.74996	4.07413	4.38214	4.51574	4.85107	5.03869	4.73027	3.73717	3.73717
6235	TOP2A	protein_coding	ENSG00000131747.15	11.8592	11.423	11.5069	11.7245	11.3117	11.1227	10.9989	11.0143	11.5162	11.3827	11.3588	11.3522	11.3107	10.3542	11.3202	11.0657	11.6047	11.4309	11.3472	11.2847	11.387	11.0709	11.1029	11.0395	7.71807	7.35615	9.13839	9.59727	7.31301	7.39428	6.43672	6.57062	9.96149	10.0071	10.4397	10.2828	10.0237	9.17649	9.20943	9.21781	10.1035	10.2255	10.2825	10.3834	7.76706	7.34732
9856	PADI4	protein_coding	ENSG00000159339.13	4.10838	3.73717	3.73717	3.73717	3.73717	4.22488	3.73717	4.17911	4.39208	4.64394	4.6117	4.81216	4.09738	4.29233	4.2238	4.11477	4.32448	3.73717	4.24772	4.12096	4.67875	4.40354	4.13163	4.15069	3.73717	3.73717	3.73717	3.73717	3.73717	3.73717	3.73717	3.73717	4.8407	4.78615	4.43983	4.23348	4.47071	4.08093	4.67577	4.5239	3.73717	4.53435	4.09601	4.28856	4.69334	3.73717
12674	ABLIM3	protein_coding	ENSG00000173210.20	4.10838	3.73717	4.12984	3.73717	4.71291	3.73717	4.63676	4.49682	3.73717	3.73717	3.73717	3.73717	3.73717	3.73717	3.73717	3.73717	4.07781	3.73717	4.24772	3.73717	3.73717	3.73717	3.73717	3.73717	3.73717	3.73717	4.50475	3.73717	4.248	3.73717	3.73717	3.73717	4.66695	4.4869	4.59364	4.08897	4.25862	4.08093	4.48399	4.4568	4.4493	3.73717	3.73717	4.18828	4.69334	4.33547
5921	EGLN3	protein_coding	ENSG00000129521.15	4.76795	3.73717	4.75787	4.50078	4.78792	3.73717	4.99032	4.17911	4.97774	4.45836	5.27319	4.96957	4.90297	4.41505	5.34622	4.26968	4.74108	4.28851	4.53831	4.27835	4.45423	4.28285	4.89308	3.73717	4.81929	3.73717	4.50475	3.73717	4.248	4.63892	3.73717	3.73717	5.56977	5.5853	7.42312	6.34084	5.07579	3.73717	5.62577	4.58524	5.24385	5.33491	7.11891	5.0155	4.17101	4.46738
15204	PEAR1	protein_coding	ENSG00000187800.13	3.73717	3.73717	4.4132	3.73717	3.73717	3.73717	3.73717	3.73717	4.06673	4.29809	4.07204	3.73717	4.35789	3.73717	4.2238	3.73717	3.73717	4.75376	4.45553	3.73717	4.09846	4.50441	4.60866	4.15069	3.73717	4.36153	4.28309	4.87376	3.73717	3.73717	3.73717	3.73717	3.73717	4.32048	4.77883	4.51627	3.73717	4.85204	5.31229	4.695	4.05823	4.3044	4.99417	4.44619	4.69334	3.73717
14998	FAM86B1	protein_coding	ENSG00000186523.14	3.73717	3.73717	4.12984	4.66717	4.30759	3.73717	4.43841	4.79974	5.33786	5.56732	5.84544	6.28157	4.60849	4.41505	4.9479	5.45075	5.01713	5.66582	5.47974	6.16296	4.09846	4.12416	5.06096	4.55601	3.73717	4.36153	4.8106	4.35579	4.45591	4.63892	3.73717	5.26205	5.67334	6.40905	5.9272	6.28125	4.93229	5.17844	5.79774	5.89704	6.08354	6.5276	6.2591	6.92076	4.59542	5.09923
6376	NES	protein_coding	ENSG00000132688.11	3.73717	3.73717	3.73717	4.1223	4.14182	3.73717	3.73717	4.17911	4.06673	4.06237	4.2097	4.54644	4.35789	4.29233	4.08208	4.11477	4.56221	4.12821	4.36087	4.12096	4.09846	3.73717	4.29332	3.73717	5.8318	4.49895	4.50475	5.58047	4.74364	4.19352	3.73717	5.02955	4.0938	4.4869	4.09109	3.73717	4.10689	3.73717	4.07413	4.58524	4.37539	4.20129	3.73717	4.18828	5.29047	3.73717
6417	MTUS2	protein_coding	ENSG00000132938.21	4.37666	4.64771	4.12984	4.66717	4.78792	4.22488	3.73717	4.71066	4.30554	4.29809	4.87045	4.62144	4.85132	4.95017	4.90287	5.00752	4.74108	4.68102	4.61261	4.73554	5.00229	4.40354	4.68906	4.44863	4.28766	3.73717	4.28309	4.17626	5.4191	3.73717	3.73717	4.83932	5.29832	5.5853	5.02188	5.40594	5.27876	5.1428	5.21885	5.84419	5.24385	5.18595	5.20003	5.37292	4.86073	4.83765
15688	FAM72A	protein_coding	ENSG00000196550.10	7.71752	7.07859	7.80532	8.0288	7.37545	7.33054	7.07245	7.78187	8.17758	8.39124	7.9129	8.38971	7.75177	7.73303	7.71695	7.61274	8.2225	7.65278	7.96325	8.13158	7.48803	7.1321	7.44391	6.99852	3.73717	5.21326	6.05546	6.25989	5.21253	4.63892	3.73717	4.2396	6.6232	6.79773	7.1286	6.42563	6.36872	6.09133	6.4007	6.1335	6.4975	6.7623	7.11891	7.12678	5.63902	5.56506
16319	SELENOM	protein_coding	ENSG00000198832.10	8.19174	8.37008	7.90473	7.3845	8.83312	8.3963	8.41374	8.49842	5.89032	6.45829	6.10503	5.7659	7.61024	8.85517	7.14797	7.25944	7.01246	7.05281	6.55411	6.47944	8.30826	8.63613	8.2667	8.00297	10.8642	10.2301	9.76316	10.0562	10.539	10.1724	10.2814	10.327	7.35756	7.25683	7.07733	7.06304	8.70468	8.67279	9.63919	9.64771	7.69706	7.40089	7.29052	7.76226	9.88053	9.92512
9288	ABI3BP	protein_coding	ENSG00000154175.18	3.73717	3.73717	3.73717	3.73717	4.30759	3.73717	3.73717	3.73717	3.73717	4.06237	4.2097	4.46285	4.35789	4.82817	4.08208	4.26968	4.2178	3.73717	4.09912	4.49816	3.73717	4.28285	3.73717	4.15069	3.73717	4.80267	3.73717	4.35579	3.73717	4.99325	4.68035	3.73717	4.0938	4.21451	4.23645	4.23348	4.25862	4.22218	4.48399	4.06166	4.05823	4.53435	4.24335	4.18828	4.17101	4.57744
6421	TPTE2	protein_coding	ENSG00000132958.17	3.73717	3.73717	4.12984	3.73717	4.63063	4.57415	4.71957	3.73717	4.06673	4.19611	4.54855	4.10287	4.35789	3.73717	3.73717	3.73717	4.32448	4.12821	4.53831	4.49816	4.09846	4.40354	3.73717	4.88063	5.46829	5.02846	5.58777	4.70457	5.05	4.83311	5.12334	4.44421	4.0938	4.21451	4.83267	4.51627	4.47071	4.6343	4.8772	4.99742	3.73717	4.20129	4.53155	4.37259	4.69334	4.16174
2237	UPK3A	protein_coding	ENSG00000100373.10	3.73717	3.73717	4.75787	4.86691	4.53878	4.57415	4.79504	4.35977	3.73717	3.73717	4.07204	4.25298	4.60849	3.73717	4.08208	4.26968	3.73717	4.12821	3.73717	3.73717	3.73717	4.28285	4.13163	4.32001	5.14585	5.21326	4.50475	5.01714	4.248	5.0646	3.73717	3.73717	4.7288	4.32048	4.43983	4.65472	3.73717	4.22218	5.21885	5.28738	4.57647	4.06606	4.35555	4.37259	4.69334	4.75938
8312	PLAC8	protein_coding	ENSG00000145287.11	6.66193	5.74275	6.7211	6.74452	7.22972	6.71398	6.84662	7.05012	9.18999	9.12709	8.72763	8.54439	7.9749	8.57383	7.6017	7.07342	8.20064	7.85128	7.87758	7.7719	7.34524	7.01737	7.3754	6.64244	5.77803	5.55414	5.45526	6.07915	5.7962	5.41569	5.43382	4.83932	8.57304	8.77245	8.65717	9.03229	7.05271	7.18625	7.19739	6.9796	7.99673	8.0748	8.09785	8.1414	6.43602	5.80915
5150	ZWINT	protein_coding	ENSG00000122952.17	10.8147	10.6534	10.8161	10.8913	10.3653	9.85569	10.0338	10.0829	10.3534	10.3753	10.3764	10.3554	10.3719	10.4848	10.4922	10.3874	10.5779	10.3356	10.5473	10.5267	10.351	10.0225	10.1318	10.1416	6.66623	6.25447	7.10279	8.22853	6.47357	6.64732	5.63415	5.56764	8.00068	8.72044	8.72756	8.6609	8.8357	8.04491	7.92904	7.94721	8.51456	8.86043	8.67718	8.72527	7.11253	6.3695
3615	B3GAT1	protein_coding	ENSG00000109956.13	3.73717	3.73717	4.12984	3.73717	4.14182	3.73717	3.73717	4.49682	4.06673	5.20201	4.54855	4.36726	4.60849	4.13093	4.2238	4.26968	4.41381	4.28851	4.09912	4.5856	4.45423	4.40354	3.73717	3.73717	4.67959	3.73717	3.73717	4.35579	4.248	4.19352	3.73717	3.73717	4.98685	5.63237	4.83267	4.92503	4.98241	4.85204	4.5535	4.92042	5.08946	5.41582	4.9476	5.05023	3.73717	4.16174
16493	CENPW	protein_coding	ENSG00000203760.9	8.20049	7.94805	7.96354	8.26729	7.84363	7.25936	7.25699	8.03245	8.36388	8.24007	8.19167	8.40448	8.21342	8.94282	8.26283	7.94516	8.31014	7.8697	8.08512	8.30214	7.78726	7.46939	8.16931	7.36266	5.98092	4.71336	5.81674	6.2355	4.95821	5.1314	4.88268	4.72755	7.0239	6.95351	6.96886	6.91678	7.19949	6.30734	6.6027	6.66492	7.32353	7.36456	6.82013	7.13361	5.47733	5.15542
7561	CBLN3	protein_coding	ENSG00000139899.11	5.8405	5.66134	5.78819	6.38922	6.64192	6.96874	6.24281	7.23209	5.44472	5.34591	5.33273	5.33463	5.78668	5.73667	5.66493	6.15022	5.77595	5.60415	5.44941	5.25349	6.39656	6.84418	6.29605	6.37491	8.7844	8.93824	8.47817	8.82417	9.0307	8.83121	8.12914	8.79075	7.82888	8.11485	7.83506	8.09305	8.311	8.53444	8.0336	8.39412	8.0556	8.12253	7.82376	8.14812	8.83801	8.89625
1942	CLSPN	protein_coding	ENSG00000092853.14	9.53347	9.44633	9.19964	9.47157	9.0728	8.77674	8.54381	8.79756	9.15325	9.21566	9.16344	9.30961	8.96371	8.6186	9.24892	9.14146	9.30574	9.08964	9.14563	9.30603	8.96467	8.83238	8.90002	8.63251	6.5477	5.88706	6.14007	7.27598	5.48058	6.23724	5.31954	5.18992	7.05117	7.17022	7.12018	6.80662	7.58629	7.10815	6.53473	6.58422	7.07434	7.06527	7.1701	7.36568	6.18647	5.98679
1222	IGF2BP2	protein_coding	ENSG00000073792.16	5.24664	4.38627	4.29081	4.50078	4.43357	4.42369	4.43841	4.17911	5.05285	4.74699	4.2097	4.54644	4.45212	4.13093	3.73717	4.84574	5.23378	5.10014	3.73717	4.12096	4.61104	4.67154	4.13163	4.8101	3.73717	3.73717	3.73717	3.73717	4.248	3.73717	3.73717	4.2396	5.19168	4.67938	4.43983	4.71581	5.07579	4.32981	3.73717	3.73717	5.32717	4.85107	4.60525	4.57283	4.17101	3.73717
4470	AMPD1	protein_coding	ENSG00000116748.21	4.26072	4.19807	4.12984	3.73717	4.14182	4.90534	3.73717	4.49682	4.06673	4.06237	4.2097	4.46285	4.35789	4.13093	4.5013	4.26968	4.07781	4.41042	4.09912	4.27835	4.45423	4.12416	4.29332	4.44863	5.14585	5.15511	6.36606	6.6377	5.21253	5.19429	5.43382	5.11274	3.73717	3.73717	4.6601	5.20969	4.70007	4.85204	5.62577	5.16795	4.19029	4.06606	5.63292	5.34711	5.23863	4.75938
3346	UNC5B	protein_coding	ENSG00000107731.12	3.73717	4.19807	4.68486	4.1223	4.14182	3.73717	3.73717	3.73717	4.46785	4.29809	4.07204	4.10287	4.09738	3.73717	4.08208	3.73717	4.62637	3.73717	4.09912	4.49816	4.53687	4.12416	3.73717	3.73717	3.73717	4.36153	3.73717	4.35579	3.73717	3.73717	3.73717	3.73717	4.60004	4.32048	4.43983	4.65472	5.11952	4.89914	4.4066	4.8368	4.51574	4.3044	4.24335	4.37259	4.34845	4.46738
10241	DRAXIN	protein_coding	ENSG00000162490.7	3.73717	3.73717	3.73717	3.73717	3.73717	4.22488	3.73717	3.73717	4.89654	4.58706	4.47944	4.62144	3.73717	4.41505	4.42219	4.38755	3.73717	4.12821	4.09912	4.27835	4.35973	3.73717	4.13163	4.55601	3.73717	3.73717	3.73717	3.73717	3.73717	4.19352	3.73717	3.73717	4.24025	4.21451	4.09109	4.58863	4.37411	4.49878	4.21264	4.792	4.19029	4.3044	3.73717	4.28856	3.73717	4.33547
13993	ZNF467	protein_coding	ENSG00000181444.13	4.63443	4.19807	4.29081	4.86691	4.63063	5.22059	4.71957	5.5065	4.59816	4.38354	4.72466	4.54644	4.09738	4.51759	4.5013	4.11477	4.32448	4.41042	4.09912	4.27835	4.35973	4.81014	4.41625	4.8101	5.8318	5.51103	5.30623	4.94805	5.48058	4.83311	5.88495	5.67113	6.16376	6.42181	5.82269	6.41186	5.70962	5.45684	5.18589	5.54109	5.86028	5.49156	5.40517	5.79912	5.18429	4.97696
5468	FNDC11	protein_coding	ENSG00000125531.7	4.37666	4.19807	4.4132	4.1223	4.30759	4.22488	4.54432	3.73717	4.06673	3.73717	3.73717	3.73717	4.24528	4.29233	4.2238	3.73717	3.73717	3.73717	3.73717	3.73717	4.09846	4.50441	4.51896	4.32001	3.73717	4.71336	4.8106	3.73717	4.61306	5.51245	3.73717	3.73717	4.24025	4.07547	4.34717	4.58863	4.25862	3.73717	4.21264	4.19511	4.4493	4.3044	4.09601	4.44619	4.17101	4.16174
19316	ERVMER34-1	protein_coding	ENSG00000226887.8	3.73717	3.73717	3.73717	3.73717	3.73717	3.73717	3.73717	3.73717	4.20223	4.19611	4.2097	4.25298	3.73717	4.29233	4.33179	3.73717	4.41381	4.12821	4.24772	4.12096	3.73717	4.50441	3.73717	3.73717	3.73717	3.73717	4.28309	3.73717	3.73717	3.73717	3.73717	5.02955	4.44512	4.62041	4.77883	4.43568	4.25862	4.08093	4.61702	4.19511	4.19029	4.3044	4.99417	4.57283	3.73717	4.16174
12375	P2RY6	protein_coding	ENSG00000171631.15	6.27883	6.66947	6.0381	5.754	6.51175	7.34435	7.20516	6.4331	5.33786	6.49216	6.3356	5.61102	6.48978	7.1535	7.14797	6.31399	6.28857	7.06359	7.48581	6.73663	6.78085	7.41297	7.09509	6.11547	5.0482	5.41991	7.06124	6.05122	5.59491	5.64455	6.73059	4.72755	4.35178	4.21451	4.72152	4.23348	4.93229	5.31054	6.30806	5.7315	4.73455	5.21736	5.34077	5.2937	5.29047	4.83765
14407	EFHC2	protein_coding	ENSG00000183690.13	4.26072	3.73717	4.4132	4.40037	4.85713	4.57415	4.31158	4.79974	4.46785	4.58706	4.6117	5.0621	4.60849	3.73717	4.33179	4.64947	4.49199	4.75376	4.24772	4.49816	4.67875	4.81014	4.29332	4.55601	4.28766	4.71336	4.67194	4.492	4.248	3.73717	3.73717	3.73717	5.22837	5.82478	5.14372	5.13586	4.82352	5.02818	4.5535	4.74485	4.94739	5.63021	5.57984	5.26604	4.17101	4.57744
8197	CCDC150	protein_coding	ENSG00000144395.18	7.52138	7.84814	7.74621	7.79964	7.35686	7.4375	7.23649	7.23209	6.84903	7.24855	6.9555	7.30567	7.36758	7.12251	7.22447	7.39249	7.07838	7.68783	7.29618	6.97593	7.39686	7.64748	7.4186	7.11906	4.28766	5.32121	6.05546	6.02269	4.85706	5.0646	4.68035	5.45464	5.39586	5.6998	5.86551	5.91605	6.06979	5.91244	5.42614	5.39548	6.19608	6.05425	5.60666	6.1322	5.06673	4.97696
14935	MTARC1	protein_coding	ENSG00000186205.13	4.55839	3.73717	3.73717	4.28024	4.30759	4.80816	3.73717	4.49682	6.75746	6.06351	6.1361	5.94699	5.76327	5.10903	5.03227	5.60726	6.21566	5.69556	5.59403	5.66368	5.00229	4.67154	3.73717	3.73717	5.31834	4.80267	4.28309	4.79314	5.05	5.31032	5.31954	5.11274	6.76252	5.84448	5.70895	5.6503	5.202	5.21295	4.8772	4.642	6.32473	6.32434	5.65864	6.1181	5.34006	4.46738
14439	CCR4	protein_coding	ENSG00000183813.7	5.20748	4.64771	4.12984	5.41172	5.69337	3.73717	4.43841	5.20936	4.46785	4.29809	4.47944	4.25298	4.60849	3.73717	4.2238	4.11477	4.32448	3.73717	4.09912	5.12347	5.35076	4.50441	3.73717	4.32001	4.28766	3.73717	3.73717	4.94805	3.73717	3.73717	3.73717	3.73717	3.73717	3.73717	3.73717	4.23348	3.73717	4.22218	3.73717	3.73717	4.05823	3.73717	4.09601	3.73717	4.48311	4.46738
17339	LTC4S	protein_coding	ENSG00000213316.10	5.03508	5.26778	4.88807	4.92486	5.41128	5.07478	5.96292	5.97591	4.53593	4.58706	4.54855	4.46285	4.79664	6.17365	4.33179	4.9565	4.56221	4.75376	4.61261	5.07642	5.591	5.41905	5.37292	5.22316	7.14324	6.06927	6.52947	6.81023	7.14961	6.62746	7.73699	7.65989	4.8407	4.4869	5.14372	4.51627	4.76395	4.94404	5.3706	4.74485	4.4493	4.39077	4.67254	4.37259	5.5198	5.3086
8895	FSIP1	protein_coding	ENSG00000150667.8	4.70383	3.73717	3.73717	4.1223	4.43357	4.69932	3.73717	3.73717	4.30554	4.38354	4.54855	4.36726	4.24528	4.41505	4.08208	4.26968	4.49199	4.51228	4.24772	4.73554	4.09846	4.59253	4.13163	4.44863	3.73717	3.73717	3.73717	3.73717	3.73717	3.73717	3.73717	3.73717	4.60004	4.32048	5.10465	5.0566	4.10689	4.08093	4.07413	4.4568	4.4493	4.39077	4.60525	4.51234	4.48311	4.33547
7433	MTTP	protein_coding	ENSG00000138823.13	4.26072	4.38627	3.73717	3.73717	3.73717	4.57415	4.31158	4.17911	4.59816	4.45836	4.54855	4.54644	4.24528	4.13093	4.08208	4.4861	4.07781	4.41042	4.09912	4.39808	4.61104	4.12416	4.13163	4.64971	4.67959	4.36153	3.73717	4.17626	3.73717	3.73717	3.73717	3.73717	3.73717	4.32048	4.83267	4.71581	4.63092	4.5696	4.07413	4.4568	4.37539	4.46639	4.60525	4.57283	4.69334	4.33547
9058	PTPN14	protein_coding	ENSG00000152104.12	3.73717	4.38627	4.12984	4.1223	4.43357	4.69932	4.63676	4.35977	4.89654	4.83911	5.10886	4.96957	4.24528	4.41505	4.5013	4.4861	4.74108	4.51228	5.28484	4.80159	4.74133	4.59253	4.89308	4.44863	3.73717	3.73717	4.67194	4.70457	4.45591	4.63892	3.73717	5.89798	5.26388	5.43219	5.75566	5.57414	5.202	4.85204	5.57883	4.8368	5.30007	5.0859	5.77992	5.37292	4.59542	4.97696
896	CALCRL	protein_coding	ENSG00000064989.13	4.82773	3.73717	3.73717	5.1732	5.14449	3.73717	4.14467	4.17911	4.80782	4.06237	4.07204	4.6899	4.79664	3.73717	3.73717	3.73717	4.32448	4.12821	4.85649	4.49816	4.45423	4.40354	3.73717	4.32001	4.28766	3.73717	4.28309	4.492	4.248	3.73717	3.73717	3.73717	5.26388	5.15714	5.4449	5.312	5.27876	4.85204	5.55467	5.10299	5.7703	4.80574	5.9325	5.0155	5.34006	4.57744
11484	CDT1	protein_coding	ENSG00000167513.9	10.0216	9.64497	9.85496	10.0549	9.63903	9.13383	9.48628	9.23533	10.2042	10.3634	10.4922	10.3733	9.9682	10.4398	10.0762	10.1088	10.0813	9.97481	10.3176	10.2206	9.82442	9.52152	9.61255	9.46564	6.45164	6.15178	6.58978	7.17938	6.08701	6.54508	6.35901	5.93894	8.56056	8.93339	8.85124	9.00792	8.36604	7.51699	7.62573	7.60321	8.21898	8.57697	8.17039	8.63503	6.53599	6.28349
1633	CTTN	protein_coding	ENSG00000085733.16	4.63443	4.5289	4.51547	4.58851	4.53878	4.69932	5.20309	4.61108	4.30554	4.29809	3.73717	4.10287	4.60849	4.13093	4.5013	4.57222	4.2178	4.12821	3.73717	4.49816	4.67875	4.59253	4.13163	4.32001	6.1567	6.01128	6.43377	5.90199	5.9288	6.4347	5.88495	5.97866	5.03114	4.88152	5.353	5.17339	5.92426	5.45684	6.55776	6.47625	4.90849	4.75803	4.89874	5.53938	6.18647	6.28349
10489	CCDC141	protein_coding	ENSG00000163492.15	5.16689	4.19807	5.10548	5.6696	4.71291	5.34948	5.25035	5.31708	5.96005	6.00092	5.97296	6.23128	5.20522	4.13093	5.18294	5.30892	5.23378	4.41042	5.00449	5.25349	4.67875	4.50441	4.95223	5.00785	3.73717	3.73717	4.50475	4.492	3.73717	4.74145	3.73717	3.73717	6.86887	6.73834	6.54418	6.41186	6.47499	5.89314	5.3987	5.16795	6.69866	6.62421	6.70842	6.30322	4.86073	4.75938
4138	HES1	protein_coding	ENSG00000114315.4	4.10838	3.73717	3.73717	3.73717	4.14182	4.22488	3.73717	3.73717	4.59816	4.19611	5.24221	5.10545	4.35789	4.13093	4.2238	4.90271	4.49199	4.12821	5.04933	4.73554	4.09846	3.73717	4.29332	4.32001	3.73717	3.73717	3.73717	3.73717	3.73717	3.73717	3.73717	3.73717	3.73717	4.21451	4.34717	4.34355	4.25862	3.73717	3.73717	4.19511	3.73717	4.06606	4.24335	4.28856	3.73717	3.73717
1639	ORC1	protein_coding	ENSG00000085840.13	9.15621	8.97333	8.73081	9.17245	8.5936	8.34935	8.34876	8.52833	9.74386	9.5916	9.63231	9.66241	9.30047	9.10097	9.32673	9.23687	9.47737	9.20984	9.61966	9.5375	9.16822	8.46911	8.71937	8.51982	5.77803	5.82022	5.52331	6.8581	5.4191	5.83787	5.58705	5.89798	7.40042	7.82172	7.67851	7.84988	7.94307	6.89164	6.81746	6.80471	7.4827	7.8662	7.80241	7.771	6.05579	5.48552
11370	NYAP1	protein_coding	ENSG00000166924.9	3.73717	3.73717	3.73717	3.73717	4.63063	3.73717	4.31158	4.17911	4.30554	4.06237	4.07204	4.10287	4.09738	4.41505	3.73717	4.26968	4.2178	3.73717	3.73717	4.27835	4.24679	4.81014	4.13163	3.73717	3.73717	4.49895	4.50475	3.73717	4.248	4.37991	3.73717	3.73717	4.24025	4.55666	3.73717	4.23348	4.37411	4.41992	3.73717	3.73717	4.94739	4.20129	4.53155	4.44619	5.06673	4.57744
8889	GPM6A	protein_coding	ENSG00000150625.16	4.47362	3.73717	4.29081	4.50078	3.73717	4.90534	4.86468	4.49682	5.51901	5.5896	5.59229	5.49592	4.90297	4.68741	4.99097	4.38755	5.05644	5.1479	4.85649	4.80159	4.53687	5.13428	5.11133	4.64971	3.73717	3.73717	4.50475	3.73717	3.73717	4.37991	3.73717	3.73717	5.03114	5.22428	5.02188	4.71581	5.16154	6.05743	4.67577	4.92042	5.47779	5.69413	6.05047	5.1164	5.60055	5.20885
12039	TIGD4	protein_coding	ENSG00000169989.3	3.73717	3.73717	3.73717	4.1223	4.30759	4.22488	3.73717	3.73717	4.59816	5.13883	4.91436	4.75317	4.24528	4.7606	4.9479	4.90271	4.6857	4.51228	5.2118	4.66401	4.24679	3.73717	3.73717	4.44863	4.28766	4.49895	4.28309	4.492	4.61306	4.63892	3.73717	4.2396	5.11442	5.15714	5.02188	4.97082	4.37411	4.74996	4.73061	4.92042	4.90849	5.27765	4.84725	4.821	4.69334	4.16174
15276	COL4A5	protein_coding	ENSG00000188153.14	4.26072	4.19807	4.29081	3.73717	4.71291	3.73717	4.92952	3.73717	4.80782	4.52559	4.91436	4.46285	4.952	4.95017	4.33179	4.4861	4.49199	5.05013	4.53831	3.73717	4.85452	4.87214	4.51896	3.73717	5.98092	4.49895	5.22384	5.49626	5.4191	4.63892	3.73717	4.93903	6.46835	6.4839	5.94714	5.20969	6.66577	6.23409	6.22331	5.47049	6.97023	7.52122	7.20322	6.63146	4.93426	4.67344
2167	DMC1	protein_coding	ENSG00000100206.10	6.0972	6.40895	6.44717	6.12965	6.04931	6.10223	5.38137	5.6313	5.73853	6.04814	5.49507	5.8136	6.14893	6.11012	5.87968	5.41686	5.68947	6.07474	5.72349	5.87696	5.98587	6.32997	5.82362	5.82332	5.0482	4.49895	4.67194	4.79314	4.45591	4.5212	3.73717	4.44421	5.15374	5.12196	4.83267	4.97082	4.82352	5.02818	4.4066	4.38214	4.51574	4.06606	5.03869	5.05023	4.34845	4.33547
5990	LRCH2	protein_coding	ENSG00000130224.15	4.26072	3.73717	3.73717	3.73717	4.14182	3.73717	3.73717	3.73717	4.30554	3.73717	3.73717	3.73717	3.73717	4.13093	4.33179	3.73717	3.73717	4.12821	3.73717	3.73717	3.73717	3.73717	3.73717	3.73717	4.94041	3.73717	3.73717	3.73717	3.73717	3.73717	3.73717	3.73717	5.26388	5.12196	4.43983	4.08897	4.25862	4.85204	4.21264	4.642	4.57647	5.30663	4.24335	4.77679	4.17101	4.46738
12519	RCAN2	protein_coding	ENSG00000172348.14	5.79236	5.43088	5.1993	5.25838	5.84203	5.57129	5.98862	5.20936	4.46785	5.34591	5.14376	4.62144	5.44196	5.10903	5.46205	4.64947	4.74108	5.10014	5.44941	4.86314	5.28222	5.26515	5.20549	5.12091	4.67959	4.18037	4.67194	4.60557	4.248	4.5212	3.73717	3.73717	6.09368	6.44698	6.55685	6.36969	5.31528	5.98693	5.31229	4.642	5.56863	6.41171	6.42569	6.32771	4.48311	4.90981
5533	LAMP5	protein_coding	ENSG00000125869.10	6.0972	7.09331	5.5121	5.93169	6.44176	7.37159	5.70542	6.59569	7.84088	8.3436	6.3356	7.10184	7.411	8.48393	6.22574	6.98101	7.4821	7.9584	6.27679	6.84938	6.82493	7.61216	5.76834	6.86672	6.8768	5.74973	6.18045	7.44113	6.52857	5.25379	5.67953	5.56764	9.9885	10.6095	8.32426	9.14834	9.82506	9.71624	8.2188	8.67596	10.3014	10.7679	9.19297	9.70311	7.22317	7.73551
10278	B3GALT2	protein_coding	ENSG00000162630.6	4.10838	4.38627	4.51547	3.73717	4.30759	3.73717	5.04767	4.49682	4.46785	4.19611	4.47944	4.36726	3.73717	4.51759	4.08208	3.73717	4.41381	4.68102	4.45553	3.73717	4.24679	4.12416	4.13163	4.64971	3.73717	4.49895	3.73717	3.73717	3.73717	3.73717	3.73717	4.2396	4.24025	4.4869	4.23645	4.08897	3.73717	3.73717	3.73717	3.73717	4.68518	4.3044	3.73717	4.37259	3.73717	4.67344
16801	PABPN1L	protein_coding	ENSG00000205022.9	4.26072	3.73717	4.75787	4.86691	4.98202	4.22488	4.14467	4.71066	3.73717	4.06237	4.31463	4.10287	4.67602	4.41505	4.33179	3.73717	3.73717	4.41042	4.45553	3.73717	4.35973	3.73717	4.51896	5.00785	3.73717	4.36153	3.73717	4.17626	4.85706	4.5212	4.88268	3.73717	3.73717	3.73717	3.73717	3.73717	3.73717	3.73717	4.21264	3.73717	4.05823	4.06606	3.73717	3.73717	3.73717	4.16174
1200	MCM2	protein_coding	ENSG00000073111.14	11.4351	11.1455	11.1237	11.4438	10.9383	10.5153	10.4464	10.5515	12.1274	12.1254	12.203	12.09	11.6687	11.392	11.7803	11.7075	12.0675	11.9081	12.088	11.9659	11.2089	10.8229	10.8645	10.7388	7.51504	7.25118	7.74963	8.80421	7.04169	7.85644	7.78625	7.55046	10.0444	10.5341	10.3137	10.2158	10.1632	9.48303	9.05736	9.12803	10.1522	10.5707	10.2137	10.2956	8.23207	8.01476
781	CAMK2B	protein_coding	ENSG00000058404.20	4.26072	3.73717	3.73717	3.73717	3.73717	3.73717	3.73717	3.73717	4.46785	4.29809	4.31463	4.54644	3.73717	3.73717	3.73717	4.11477	3.73717	4.28851	3.73717	3.73717	3.73717	4.28285	3.73717	4.32001	3.73717	3.73717	3.73717	4.17626	3.73717	3.73717	4.88268	3.73717	4.24025	3.73717	3.73717	3.73717	4.37411	4.6343	4.4066	4.4568	4.19029	4.06606	4.24335	4.28856	4.34845	4.67344
10971	VEGFD	protein_coding	ENSG00000165197.5	3.73717	3.73717	3.73717	3.73717	3.73717	3.73717	3.73717	3.73717	3.73717	3.73717	3.73717	4.10287	3.73717	3.73717	4.08208	3.73717	3.73717	4.12821	3.73717	3.73717	4.09846	3.73717	3.73717	3.73717	5.23541	4.49895	4.67194	4.35579	5.05	4.37991	4.40993	4.2396	4.35178	3.73717	4.09109	3.73717	4.10689	3.73717	4.21264	4.29687	3.73717	3.73717	4.35555	3.73717	4.17101	4.16174
4171	PODXL2	protein_coding	ENSG00000114631.11	5.88693	5.85589	5.1993	5.37524	6.22857	5.7147	5.70542	5.94529	8.37305	7.63876	7.54426	8.02401	7.46691	7.21353	6.91804	7.21517	7.70602	7.27283	6.93371	7.85736	6.52342	5.98743	5.71056	6.50622	6.60823	6.50249	5.70742	5.99353	6.55528	6.72402	5.43382	6.16116	9.3472	9.28147	8.49225	9.30929	8.84403	8.21002	8.00096	8.47337	9.60813	9.47858	8.97002	9.68479	7.64926	7.03529
10143	TAMALIN	protein_coding	ENSG00000161835.11	4.55839	3.73717	5.00259	4.86691	5.3709	4.42369	4.71957	5.36736	4.59816	4.06237	4.31463	4.36726	4.45212	4.89111	4.2238	4.4861	4.2178	4.12821	4.53831	4.49816	4.53687	4.59253	5.11133	5.12091	3.73717	4.36153	3.73717	3.73717	4.248	4.63892	3.73717	3.73717	3.73717	4.07547	3.73717	3.73717	4.55515	4.5696	4.5535	3.73717	4.05823	4.20129	4.24335	4.28856	4.48311	4.75938
10708	HPGD	protein_coding	ENSG00000164120.14	8.34561	7.62461	9.21662	9.1796	8.14826	7.51277	8.77678	8.6005	8.9642	8.33754	10.1937	9.79566	9.15994	8.4347	10.1549	9.73076	9.13601	8.62163	10.4171	10.0784	8.4643	7.98744	9.44818	9.31131	6.90103	6.83159	8.70912	8.11626	7.04169	6.66689	7.44929	6.35181	10.879	10.4363	11.4187	10.8	10.196	9.48303	10.4859	10.1628	11.1814	11.1039	11.8495	11.0847	8.47348	7.83476
17662	PLIN5	protein_coding	ENSG00000214456.8	4.10838	4.19807	3.73717	3.73717	4.14182	4.69932	4.31158	4.35977	4.53593	4.38354	4.54855	4.81216	4.60849	4.13093	4.08208	3.73717	4.56221	4.51228	4.24772	3.73717	4.24679	4.40354	4.41625	3.73717	3.73717	3.73717	4.28309	4.492	4.45591	3.73717	3.73717	3.73717	5.19168	5.51116	5.68493	5.37546	5.07579	5.21295	5.04304	4.87953	4.90849	5.58571	5.23689	5.37292	4.48311	4.75938
14049	SLC2A4	protein_coding	ENSG00000181856.15	3.73717	3.73717	4.29081	3.73717	3.73717	3.73717	3.73717	3.73717	4.46785	4.38354	4.2097	4.25298	3.73717	4.41505	4.5013	3.73717	4.07781	4.41042	4.61261	4.5856	3.73717	3.73717	3.73717	3.73717	4.28766	3.73717	4.50475	3.73717	3.73717	3.73717	3.73717	3.73717	4.24025	4.88152	4.83267	4.08897	3.73717	4.32981	4.48399	4.29687	4.291	4.65392	5.34077	4.28856	3.73717	3.73717
956	ASPM	protein_coding	ENSG00000066279.18	11.0062	10.7646	10.8684	10.8949	10.5269	10.4892	10.5469	10.2507	10.2587	10.0416	10.4219	10.3402	10.3945	9.25532	10.4752	10.2396	10.4397	10.483	10.3911	10.4137	10.5647	10.4303	10.5187	10.3302	7.18314	6.98572	8.74208	8.70862	7.14961	6.45749	5.92238	6.09113	9.06326	8.92028	9.60544	9.36965	9.34201	8.42678	8.49535	8.58206	9.23039	9.02379	9.55463	9.47156	7.53043	6.68481
25455	PCDHGB7	protein_coding	ENSG00000254122.3	4.10838	4.5289	4.12984	4.40037	3.73717	4.69932	3.73717	4.88082	3.73717	4.79423	4.07204	4.46285	3.73717	3.73717	4.33179	3.73717	3.73717	4.12821	3.73717	4.12096	4.35973	4.12416	4.51896	4.55601	5.31834	6.06927	5.70742	5.53909	5.13432	5.83787	4.40993	5.62046	4.7288	4.4869	4.52088	4.43568	4.63092	5.1428	5.18589	5.19903	4.90849	4.8943	4.44944	3.73717	5.12711	5.3086
5855	DLL4	protein_coding	ENSG00000128917.8	4.10838	4.19807	3.73717	3.73717	4.14182	4.69932	4.31158	4.71066	4.06673	4.06237	4.2097	3.73717	4.60849	4.13093	4.08208	3.73717	4.41381	4.12821	3.73717	3.73717	4.09846	4.59253	4.13163	4.8101	4.81929	5.21326	6.05546	5.35777	5.7488	5.31032	5.04923	5.3939	4.8407	4.4869	4.43983	4.58863	4.25862	4.49878	4.73061	4.29687	4.57647	4.59646	4.35555	4.51234	5.12711	4.97696
6661	CYP2J2	protein_coding	ENSG00000134716.11	5.45708	4.64771	4.75787	5.54744	4.85713	4.90534	5.04767	5.41557	6.43999	6.09374	5.84544	6.21409	6.11324	5.58349	5.68811	6.63371	6.20059	6.03008	5.86322	6.54086	5.79198	4.93033	5.11133	5.85274	4.28766	4.18037	4.67194	4.492	4.45591	3.73717	3.73717	4.44421	5.83638	5.25639	5.25321	5.85458	5.51324	4.98699	5.00408	5.31537	6.23597	5.56284	5.75657	6.08945	5.00265	4.57744
12294	LRG1	protein_coding	ENSG00000171236.10	4.47362	4.38627	3.73717	4.73892	4.71291	4.90534	4.54432	5.5065	5.05285	4.64394	4.77593	5.40181	4.60849	4.41505	4.5013	5.10254	4.74108	4.12821	4.61261	4.80159	4.61104	4.81014	4.13163	4.88063	5.53675	5.3716	5.30623	5.73346	6.32559	5.19429	5.76569	5.81198	7.0147	7.07798	7.05098	7.77284	6.36872	6.58991	6.61371	6.77785	6.5296	6.79937	6.77651	7.26993	5.7126	5.77703
1429	SLC1A3	protein_coding	ENSG00000079215.14	4.10838	3.73717	3.73717	4.40037	3.73717	4.42369	3.73717	3.73717	5.22013	5.13883	4.87045	5.01688	4.24528	4.13093	4.2238	4.26968	5.01713	5.05013	4.68043	5.21182	3.73717	4.40354	4.29332	4.32001	3.73717	4.36153	3.73717	3.73717	4.248	3.73717	3.73717	3.73717	4.94053	4.78615	4.77883	4.71581	4.76395	4.5696	4.3182	4.92042	4.78126	4.97536	4.84725	4.97956	3.73717	4.16174
16382	ZFP2	protein_coding	ENSG00000198939.8	3.73717	3.73717	3.73717	3.73717	3.73717	4.22488	4.14467	4.35977	4.06673	4.29809	4.07204	4.25298	4.24528	4.13093	4.42219	4.26968	4.56221	3.73717	4.61261	4.39808	4.09846	4.40354	3.73717	4.73363	3.73717	4.49895	4.28309	4.35579	4.74364	4.19352	4.78723	3.73717	4.24025	4.55666	4.52088	4.34355	4.55515	4.32981	4.4066	4.5239	4.37539	4.39077	4.09601	4.37259	4.34845	4.46738
8815	FEZ1	protein_coding	ENSG00000149557.14	4.55839	4.5289	3.73717	4.58851	5.52481	4.80816	4.86468	4.95552	4.76003	4.45836	4.6117	4.25298	4.90297	4.82817	4.69725	4.26968	4.41381	4.28851	4.09912	3.73717	4.67875	5.34465	4.41625	4.55601	5.66318	5.46633	4.28309	4.87376	5.97016	7.00998	4.21502	3.73717	5.98113	6.18677	5.7784	5.52063	6.21871	6.77457	5.94937	5.65043	5.7703	5.77462	6.2265	5.34711	6.25919	6.92789
13624	AURKB	protein_coding	ENSG00000178999.13	10.3808	10.3718	10.4688	10.143	9.89252	9.6221	9.81788	9.63387	9.76604	9.81951	9.80291	9.68675	9.69027	10.1774	9.67114	9.61717	9.9059	9.54492	9.76529	9.65431	9.91013	9.4635	9.72971	9.64734	6.48441	6.4606	7.55491	8.17971	6.35649	6.26355	5.88495	4.72755	7.9149	8.23989	8.26486	8.10983	8.47732	7.70838	7.58769	7.27536	8.27884	8.30221	8.03064	8.17138	6.96439	6.01419
6952	IL6	protein_coding	ENSG00000136244.12	4.93687	5.66134	5.40435	5.51491	4.63063	5.15013	5.2957	4.17911	4.06673	4.96221	4.77593	4.10287	4.67602	4.95017	4.63723	5.05611	4.56221	4.94219	4.68043	4.49816	5.50642	4.81014	5.20549	4.73363	4.5111	4.49895	4.28309	3.73717	4.45591	5.0646	3.73717	4.59894	4.35178	3.73717	3.73717	3.73717	4.25862	4.5696	4.48399	3.73717	3.73717	4.59646	3.73717	4.0568	4.59542	3.73717
9953	CBS	protein_coding	ENSG00000160200.18	5.20748	5.07708	5.1534	5.03143	5.897	4.42369	4.79504	5.41557	7.02386	5.84816	5.63816	5.55482	6.14893	4.89111	5.2837	5.69246	4.79314	5.57213	5.13363	5.74789	5.591	4.7436	4.89308	5.22316	6.34836	6.25447	5.38311	6.21067	6.75223	5.72543	5.80668	6.09113	9.03874	9.04026	9.24965	8.82214	8.22002	7.8247	8.89398	8.92972	8.69642	8.55575	8.75408	8.48147	6.92114	7.90669
3713	TSPAN11	protein_coding	ENSG00000110900.16	3.73717	4.19807	3.73717	4.28024	4.14182	4.42369	4.31158	3.73717	4.97774	4.29809	4.47944	4.54644	4.35789	3.73717	3.73717	3.73717	4.62637	4.75376	4.24772	4.39808	4.24679	3.73717	3.73717	4.15069	3.73717	3.73717	3.73717	3.73717	4.61306	4.37991	3.73717	4.44421	5.07361	4.62041	4.43983	4.77281	4.10689	4.22218	4.21264	3.73717	4.73455	4.39077	5.03869	4.51234	4.69334	4.57744
4708	DNAH7	protein_coding	ENSG00000118997.14	3.73717	4.19807	4.68486	3.73717	4.14182	4.22488	4.14467	4.17911	4.65573	4.45836	4.67012	4.36726	4.45212	3.73717	4.57234	4.26968	4.32448	4.28851	4.09912	4.39808	4.53687	4.59253	4.41625	4.64971	3.73717	4.36153	3.73717	3.73717	4.85706	4.5212	3.73717	3.73717	4.89192	5.40466	5.2179	5.01461	4.25862	4.49878	4.83091	4.792	4.90849	4.8943	4.9476	5.17871	3.73717	4.33547
8241	CTDSPL	protein_coding	ENSG00000144677.15	4.26072	4.5289	3.73717	4.58851	3.73717	4.42369	4.14467	4.61108	4.20223	4.38354	4.07204	4.10287	4.09738	4.68741	4.08208	3.73717	4.07781	4.12821	4.24772	3.73717	3.73717	4.28285	3.73717	3.73717	4.5111	4.49895	3.73717	4.35579	4.74364	4.74145	3.73717	4.2396	5.8794	5.92041	4.97787	5.20969	6.14631	5.24643	5.11685	5.446	6.23597	6.13074	4.84725	5.88643	4.78096	3.73717
10147	SPC24	protein_coding	ENSG00000161888.11	8.54077	8.51807	8.69662	8.5876	7.86346	8.14455	7.99531	7.90122	7.96346	8.03027	7.98062	7.9453	7.55977	9.02545	7.97664	8.01875	7.98311	8.03106	7.973	8.07161	7.82532	8.02545	7.68914	7.99673	5.46829	5.59578	5.52331	6.67395	5.4191	4.99325	5.25788	3.73717	6.48194	6.73834	6.84109	6.96414	6.75216	6.26386	6.13289	6.11898	6.48663	6.92192	6.67309	6.99783	5.06673	5.0399
15979	DPP4	protein_coding	ENSG00000197635.10	4.37666	4.75116	4.94699	4.1223	4.14182	4.57415	4.71957	3.73717	4.59816	4.52559	4.72466	3.73717	3.73717	3.73717	4.33179	4.26968	4.49199	3.73717	4.74311	3.73717	4.45423	4.40354	4.60866	4.64971	3.73717	4.18037	3.73717	3.73717	4.248	4.91648	3.73717	3.73717	4.52676	4.32048	4.34717	4.34355	4.47071	4.08093	3.73717	4.19511	4.05823	4.46639	4.09601	4.0568	3.73717	3.73717
6563	CHL1	protein_coding	ENSG00000134121.10	4.55839	4.75116	4.12984	4.66717	4.14182	4.69932	4.79504	4.71066	4.97774	4.64394	4.91436	4.75317	4.24528	4.13093	4.69725	5.10254	4.88907	4.82092	4.90836	4.86314	5.00229	4.50441	4.76237	4.8101	3.73717	4.49895	3.73717	3.73717	4.45591	4.19352	3.73717	3.73717	4.66695	4.40922	4.23645	4.34355	3.73717	4.08093	4.3182	4.29687	4.05823	4.20129	4.09601	4.18828	4.48311	4.33547
17899	FAM72D	protein_coding	ENSG00000215784.6	7.556	7.06372	7.05185	7.81201	7.10131	6.69232	6.70347	6.09176	7.99551	7.82848	7.66257	7.73897	7.85466	7.72621	7.41254	7.21517	7.7915	7.57998	7.3194	7.40868	7.04537	6.92765	7.12679	7.06008	3.73717	5.3716	5.58777	5.40575	5.53908	4.83311	3.73717	3.73717	6.33962	6.00952	6.68909	6.60527	6.53223	5.93146	5.53003	6.23098	6.4975	6.45924	6.77651	6.64117	3.73717	5.0399
5823	LRRC17	protein_coding	ENSG00000128606.13	4.26072	4.19807	4.29081	3.73717	3.73717	3.73717	3.73717	4.49682	4.20223	4.69705	4.47944	4.6899	4.60849	4.68741	4.69725	3.73717	4.32448	4.60126	4.80157	4.27835	3.73717	3.73717	3.73717	4.15069	4.81929	4.88394	5.03788	4.94805	4.248	5.0646	5.43382	3.73717	5.11442	4.32048	4.77883	5.09697	4.47071	4.32981	4.83091	4.74485	5.05573	4.8943	3.73717	4.57283	5.00265	4.83765
2271	POLE2	protein_coding	ENSG00000100479.13	7.38931	7.06372	7.15702	7.39278	7.11246	6.60217	6.84662	6.93457	7.99551	7.99212	8.01735	8.08493	7.61024	7.37099	7.86223	7.27676	7.7817	7.58743	7.95835	7.79065	7.276	7.06017	6.71745	6.96026	5.3957	5.02846	5.76325	6.05122	4.95821	5.25379	3.73717	4.83932	6.24653	6.39617	6.59418	6.60527	6.64007	5.7051	6.10135	5.96434	6.68927	6.79937	6.95321	6.94433	5.00265	5.40037
1976	EPB41L4B	protein_coding	ENSG00000095203.14	3.73717	4.38627	3.73717	4.1223	4.63063	4.42369	3.73717	3.73717	4.93798	4.79423	4.77593	4.36726	4.09738	4.13093	4.2238	3.73717	4.32448	4.12821	4.24772	4.27835	4.45423	4.28285	4.13163	3.73717	5.23541	3.73717	4.28309	4.60557	3.73717	3.73717	3.73717	3.73717	4.52676	4.92581	4.43983	4.23348	4.25862	4.22218	4.07413	4.29687	4.37539	4.59646	4.44944	4.18828	4.59542	4.16174
9359	SKA1	protein_coding	ENSG00000154839.10	9.91547	9.88383	9.86269	9.79721	9.47953	9.41001	9.13956	9.34015	8.98824	8.98505	8.93346	8.88685	9.07302	9.57953	9.36075	9.10098	9.27996	9.28247	9.27904	9.0791	9.36507	9.22126	9.29527	9.05409	6.92485	5.95064	6.97428	7.52196	6.12379	6.36395	5.53808	5.11274	7.40744	7.55856	7.6728	7.68021	7.84116	7.21633	7.46709	7.2497	7.69706	7.84006	7.83432	7.90406	6.49687	6.30551
4587	HSD11B1	protein_coding	ENSG00000117594.10	4.37666	4.19807	4.29081	4.50078	4.78792	3.73717	4.31158	4.88082	3.73717	3.73717	4.2097	3.73717	3.73717	4.29233	4.2238	4.26968	3.73717	3.73717	3.73717	3.73717	4.74133	4.12416	4.51896	4.32001	3.73717	4.61352	4.28309	3.73717	4.74364	4.63892	4.88268	3.73717	3.73717	4.07547	4.23645	4.08897	4.10689	4.32981	4.21264	4.5239	4.19029	4.20129	4.53155	4.0568	4.17101	4.16174
15642	NOXO1	protein_coding	ENSG00000196408.11	4.88386	4.19807	4.60479	4.66717	3.73717	4.22488	4.14467	4.35977	4.39208	4.06237	4.2097	4.46285	4.24528	4.95017	4.33179	4.11477	4.32448	4.12821	3.73717	4.12096	4.61104	4.67154	4.51896	4.8101	4.28766	4.36153	4.28309	4.17626	4.95821	3.73717	3.73717	5.3939	3.73717	4.32048	4.09109	3.73717	4.63092	4.5696	4.21264	4.06166	4.05823	3.73717	3.73717	3.73717	3.73717	4.46738
24298	LY75-CD302	protein_coding	ENSG00000248672.5	5.51966	5.57427	4.60479	4.58851	6.6105	5.62094	6.42024	5.84889	5.6553	5.0365	6.15137	6.58981	6.65752	4.60714	6.7303	3.73717	5.29745	6.84323	5.59403	5.85216	5.69549	6.09755	6.29605	6.46996	3.73717	3.73717	5.13486	3.73717	3.73717	3.73717	3.73717	4.93903	7.57258	6.82651	7.01507	6.4925	6.76408	6.57824	3.73717	4.695	6.59164	6.71453	7.2515	6.04529	6.25919	5.95881
13662	PXT1	protein_coding	ENSG00000179165.11	3.73717	4.38627	4.12984	4.1223	4.85713	5.34948	4.43841	4.79974	5.73853	5.86604	5.72517	5.49592	5.16697	5.37027	5.14721	4.84574	5.49625	6.11795	5.69864	5.57342	5.69549	5.45456	5.24971	5.0659	4.28766	5.09367	4.28309	4.17626	4.95821	4.91648	5.80668	3.73717	5.79188	4.73442	5.2179	5.20969	5.78521	6.20365	5.31229	5.42101	5.52406	5.24791	4.79275	5.42289	5.63902	6.14332
3107	CFAP69	protein_coding	ENSG00000105792.19	3.73717	4.38627	4.4132	4.28024	4.14182	4.22488	4.14467	4.35977	5.01598	5.0365	4.67012	4.86757	4.73843	4.51759	4.42219	4.11477	4.07781	4.51228	4.95759	4.27835	4.53687	4.7436	4.13163	4.88063	4.5111	3.73717	4.28309	4.17626	4.61306	3.73717	3.73717	4.44421	5.15374	5.318	4.77883	4.77281	4.10689	4.98699	4.07413	4.38214	4.90849	5.05035	4.99417	5.0155	3.73717	4.46738
6074	PRDM12	protein_coding	ENSG00000130711.5	3.73717	3.73717	3.73717	3.73717	3.73717	3.73717	3.73717	3.73717	4.06673	4.64394	4.54855	4.62144	4.45212	4.41505	4.2238	4.38755	4.49199	4.28851	4.09912	4.27835	3.73717	4.28285	3.73717	3.73717	5.0482	4.49895	3.73717	4.17626	3.73717	4.63892	3.73717	3.73717	4.0938	4.92581	4.59364	4.77281	4.37411	4.41992	4.48399	4.5239	4.37539	4.93567	4.67254	4.37259	4.59542	3.73717
15849	H3C12	protein_coding	ENSG00000197153.5	4.55839	5.00514	4.4132	4.28024	4.78792	4.9936	4.63676	3.73717	4.46785	4.29809	4.2097	4.10287	4.09738	4.29233	4.69725	4.26968	4.56221	3.73717	4.90836	4.39808	4.53687	4.28285	4.29332	4.55601	3.73717	3.73717	3.73717	4.35579	3.73717	4.5212	3.73717	3.73717	4.35178	4.4869	4.83267	4.43568	4.63092	3.73717	4.07413	4.58524	4.291	4.53435	4.44944	4.62881	3.73717	3.73717
6652	PIWIL4	protein_coding	ENSG00000134627.12	3.73717	3.73717	4.12984	3.73717	3.73717	4.22488	4.14467	3.73717	3.73717	3.73717	3.73717	3.73717	3.73717	4.13093	3.73717	3.73717	3.73717	3.73717	3.73717	4.27835	4.24679	4.12416	3.73717	3.73717	3.73717	4.80267	4.67194	3.73717	4.61306	4.99325	4.68035	3.73717	4.24025	4.55666	3.73717	3.73717	3.73717	3.73717	4.3182	4.5239	3.73717	4.06606	4.44944	4.18828	4.48311	4.57744
13266	TYMS	protein_coding	ENSG00000176890.16	11.3611	10.872	11.4154	11.3246	10.8177	10.3207	10.7117	10.5945	11.5076	11.5554	11.7239	11.5245	11.257	11.6435	11.5962	11.2998	11.6067	11.4237	11.8436	11.6327	11.2022	10.5943	11.0561	10.7837	7.70448	7.0569	8.32116	8.75928	7.23366	7.43998	7.25241	6.84524	9.45387	9.42911	9.88197	9.48969	9.77663	9.15354	8.94839	8.82577	9.60445	9.65091	9.72409	9.53559	8.15405	7.6458
24231	PRR5-ARHGAP8	protein_coding	ENSG00000248405.10	4.26072	3.73717	4.12984	4.66717	3.73717	4.22488	4.63676	4.88082	3.73717	3.73717	4.2097	3.73717	3.73717	4.60714	3.73717	3.73717	3.73717	4.28851	3.73717	4.12096	4.24679	4.12416	3.73717	3.73717	5.3957	4.80267	5.64902	4.87376	3.73717	3.73717	3.73717	4.59894	5.76904	5.37648	4.23645	4.77281	5.16154	4.80244	4.8772	4.642	4.51574	4.39077	5.03869	4.18828	4.93426	5.40037
11619	VWCE	protein_coding	ENSG00000167992.13	5.28448	5.89151	4.88807	5.51491	5.56041	6.10223	5.2957	5.91394	8.11334	8.03778	7.94292	8.24128	7.0567	7.13292	6.79234	7.24189	7.88594	7.74885	7.51955	7.83346	6.84646	6.46545	6.11363	5.85274	5.0482	4.61352	5.03788	4.70457	5.13432	5.1314	3.73717	3.73717	7.78116	7.5125	6.83076	7.80931	7.3004	7.24578	6.10135	6.78686	7.63074	7.45946	6.5484	7.80969	6.43602	6.54532
22488	CKMT1B	protein_coding	ENSG00000237289.10	4.37666	3.73717	3.73717	3.73717	4.30759	3.73717	4.14467	4.17911	4.30554	4.74699	4.95636	4.54644	4.73843	4.51759	4.57234	4.78506	4.88907	5.10014	4.53831	4.39808	4.24679	3.73717	3.73717	4.44863	3.73717	3.73717	3.73717	3.73717	3.73717	4.37991	3.73717	3.73717	4.0938	4.96818	4.34717	4.08897	3.73717	4.08093	3.73717	3.73717	4.05823	4.65392	4.35555	4.73027	3.73717	4.33547
3584	SH3D19	protein_coding	ENSG00000109686.18	5.12474	5.00514	5.0553	4.97956	5.19358	5.07478	4.99032	5.09005	5.30955	5.42436	5.38936	5.33463	5.20522	5.40854	5.11026	5.00752	5.328	5.10014	5.47974	5.07642	4.79969	4.67154	5.37292	5.0659	4.81929	5.09367	4.28309	4.60557	4.61306	4.63892	4.96942	4.44421	5.26388	5.78446	5.70895	5.40594	5.38501	5.40048	4.92134	4.99742	5.52406	5.49156	5.37341	5.34711	5.12711	5.40037
11964	CKAP2L	protein_coding	ENSG00000169607.13	9.37462	9.09428	9.39555	9.37928	8.87918	8.54057	9.06069	8.80165	8.15294	7.86696	8.2304	8.16089	8.4073	7.94751	8.47985	8.53062	8.43701	8.25752	8.52325	8.25351	8.84307	8.51939	8.67042	8.67211	5.77803	5.91923	6.80785	6.56223	5.69956	5.41569	5.31954	5.11274	6.80603	6.91838	7.38859	7.06304	7.40974	6.58991	6.92685	6.48743	7.08149	7.08781	7.11891	7.2575	6.30559	5.44371
7951	KIF2C	protein_coding	ENSG00000142945.13	10.1353	9.74531	10.1684	10.0984	9.56249	8.94845	9.34369	9.42469	9.53134	9.48326	9.42975	9.57384	9.50186	9.62042	9.5407	9.51758	9.49092	9.49256	9.6041	9.58821	9.53497	9.19059	9.43569	9.42221	6.23665	6.09734	6.78238	7.55113	5.88608	5.76402	5.63415	6.1266	7.97736	8.14526	8.38479	8.26769	8.11831	7.23848	7.32875	7.26899	8.12595	8.0408	8.18282	8.22317	6.16133	5.56506
5596	FFAR1	protein_coding	ENSG00000126266.3	5.74233	4.19807	5.5121	6.18961	6.16412	4.9936	5.90995	6.59569	5.12291	4.58706	4.40251	5.1471	5.47219	5.24722	4.80588	5.77227	5.09432	4.94219	4.45553	5.33248	5.591	4.7436	5.3333	6.06693	4.81929	5.32121	4.50475	4.70457	3.73717	5.1314	5.37807	5.56764	4.94053	4.4869	4.23645	4.08897	4.37411	5.1428	4.5535	4.695	4.19029	4.46639	4.09601	3.73717	5.38761	5.52594
6879	ITM2C	protein_coding	ENSG00000135916.16	13.8409	14.2039	14.1826	13.7885	14.0139	14.2042	14.3254	13.8898	11.5509	12.266	12.4351	12.2493	12.7451	13.6458	13.3266	13.3169	12.6391	13.1817	13.1743	12.9657	13.9641	14.1244	14.1535	14.0388	14.0336	13.5071	14.1252	13.7691	13.8414	13.4618	13.9976	13.7096	9.52939	9.3515	9.89914	9.53535	11.4198	11.6862	11.9501	11.1603	10.7383	10.4681	10.5259	10.2759	12.9387	12.7155
6675	SLC43A3	protein_coding	ENSG00000134802.18	10.322	9.65729	9.79164	10.269	9.79297	9.53199	9.16671	9.15778	11.8938	11.8881	11.8201	11.7114	11.3074	11.4048	11.2795	11.1221	11.8599	11.6675	11.7006	11.562	10.4814	9.77626	9.81253	9.46113	7.22196	6.78185	7.32938	7.86138	7.41716	7.67767	7.04022	6.64451	10.3453	10.2314	10.481	10.3679	9.85693	9.19908	9.4961	9.22763	10.3696	10.3592	10.4294	10.4004	7.70937	7.428
2631	FLT1	protein_coding	ENSG00000102755.12	6.2444	4.92772	5.0553	5.48149	6.29009	5.15013	5.38137	5.94529	4.97774	4.74699	3.73717	4.36726	5.3791	4.51759	5.07199	5.4837	5.64391	4.82092	4.45553	4.66401	5.85987	4.87214	5.44838	5.6984	6.31213	4.95883	4.93084	5.83719	6.22845	4.5212	3.73717	4.59894	5.48594	4.92581	4.09109	5.0566	7.14622	6.30734	4.83091	7.95118	5.99244	4.8943	4.24335	5.34711	7.86085	6.59928
21307	BTBD18	protein_coding	ENSG00000233436.7	4.55839	4.64771	4.51547	4.40037	4.63063	4.80816	4.14467	3.73717	4.46785	4.45836	4.67012	4.36726	4.53453	4.51759	4.5013	4.9565	4.32448	4.51228	4.09912	4.5856	4.35973	4.67154	4.76237	5.00785	3.73717	4.80267	4.28309	4.79314	3.73717	3.73717	3.73717	3.73717	5.03114	4.62041	4.83267	4.43568	4.70007	4.74996	3.73717	4.38214	4.57647	4.75803	4.60525	4.68109	4.34845	4.75938
8955	MAGI1	protein_coding	ENSG00000151276.23	3.73717	4.19807	3.73717	4.1223	4.30759	4.22488	3.73717	3.73717	5.15629	4.88193	4.54855	4.25298	4.952	3.73717	4.33179	4.78506	4.97625	4.68102	4.68043	4.39808	4.45423	4.50441	4.13163	4.32001	4.5111	3.73717	3.73717	3.73717	4.248	3.73717	3.73717	3.73717	5.42665	5.22428	4.72152	4.87698	4.98241	4.98699	4.3182	4.19511	5.40488	5.24791	5.40517	5.08383	5.00265	4.46738
1295	FSCN1	protein_coding	ENSG00000075618.18	7.46419	7.98771	7.16712	8.0288	7.86346	8.16019	7.7292	7.79837	7.35102	6.15222	6.49791	6.43698	7.03829	6.48637	6.09789	6.31399	7.09439	6.81789	6.61869	6.39862	7.8037	7.30186	6.53873	6.64244	4.67959	4.80267	4.50475	6.33052	6.55528	5.87327	5.25788	5.76674	5.19168	5.00882	4.97787	5.13586	4.47071	4.80244	5.00408	5.03381	4.86797	4.80574	5.03869	4.73027	5.12711	4.83765
957	CD84	protein_coding	ENSG00000066294.15	7.28568	7.27191	7.28304	7.10039	7.38466	7.66339	7.89472	7.87035	5.92565	5.61148	5.76652	5.55482	6.63299	5.64702	6.5856	6.59232	6.53479	6.31536	5.90663	5.99438	6.93946	7.11192	7.30343	7.03577	6.77547	7.79749	6.4983	6.52289	7.07858	8.21189	7.85248	7.47255	5.03114	4.96818	4.77883	4.82637	5.9021	6.18817	5.55467	5.54109	5.27231	5.0859	4.9476	4.57283	6.53599	6.54532
9329	SORBS2	protein_coding	ENSG00000154556.18	5.35661	4.64771	4.82527	4.80517	5.45033	4.90534	4.54432	4.79974	7.31959	7.03102	7.08515	6.8197	6.97188	6.68522	6.39741	5.8715	7.14905	6.5511	6.75102	6.20199	6.39656	5.6778	5.3333	5.27096	5.23541	4.36153	4.28309	4.87376	5.2856	5.1314	4.96942	4.59894	8.47336	8.44318	8.19496	7.52581	6.64007	6.73326	7.00365	6.11898	7.93926	8.01767	8.12387	7.3066	5.47733	5.3086
9077	SPC25	protein_coding	ENSG00000152253.9	7.92742	7.92372	7.9403	8.05503	7.3938	7.24468	7.07245	7.66072	7.58554	7.38493	7.56098	7.40497	7.64695	7.95918	7.65224	7.03309	7.57592	7.52672	7.71847	7.49521	7.70796	7.14208	7.94039	7.31314	5.0482	5.21326	5.64902	6.28384	4.95821	4.91648	4.78723	3.73717	6.35453	6.40905	6.60641	6.26593	6.35285	5.87355	6.00199	5.96434	6.36107	6.5821	6.64903	6.50937	5.63902	4.57744
12103	CDK1	protein_coding	ENSG00000170312.16	10.4855	10.0293	10.2601	10.4196	10.0124	9.65	9.70205	9.8622	10.1179	10.1045	10.0934	10.2379	10.0444	9.93527	9.96229	9.89154	10.1436	9.91419	9.91026	9.92055	9.91767	9.62922	9.78982	9.57405	6.38366	6.2041	7.50949	7.8691	6.15959	6.54508	6.12709	5.51245	8.59768	8.89816	9.22457	8.93222	8.95066	7.76519	8.33783	8.11918	8.90655	8.89251	9.16196	8.99076	6.73345	6.3695
404	ADGRA2	protein_coding	ENSG00000020181.18	3.73717	5.379	4.68486	4.58851	4.30759	4.57415	3.73717	4.35977	4.39208	4.19611	4.82441	4.46285	4.45212	4.13093	4.90287	4.11477	4.56221	4.41042	4.53831	4.73554	4.53687	3.73717	4.13163	3.73717	3.73717	4.18037	3.73717	4.60557	3.73717	3.73717	3.73717	3.73717	4.60004	4.4869	4.59364	4.51627	3.73717	3.73717	4.5535	3.73717	4.05823	4.06606	3.73717	4.0568	4.17101	3.73717
17640	SOGA3	protein_coding	ENSG00000214338.10	3.73717	4.19807	4.60479	4.50078	3.73717	4.42369	3.73717	4.49682	4.85323	4.19611	3.73717	4.36726	4.09738	4.13093	4.08208	4.26968	4.2178	4.12821	3.73717	4.12096	4.09846	4.87214	4.29332	4.15069	3.73717	3.73717	5.03788	3.73717	4.45591	4.63892	4.78723	3.73717	4.35178	4.07547	4.09109	3.73717	3.73717	4.08093	4.21264	4.06166	3.73717	3.73717	3.73717	3.73717	4.86073	4.16174
1300	WDR62	protein_coding	ENSG00000075702.18	9.90081	9.88593	9.97953	9.98995	9.58052	9.2368	9.54539	9.47159	9.36387	9.31615	9.37276	9.49505	9.29472	9.30862	9.48318	9.59848	9.628	9.25479	9.54012	9.61641	9.6176	9.22359	9.44403	9.3533	6.72192	6.2041	7.31182	7.77351	6.44522	5.90773	5.92238	5.45464	7.44885	7.59215	7.11172	7.00996	8.07647	7.20137	7.04458	7.09245	7.94705	7.66238	7.45053	7.61461	6.86132	6.14332
16133	CACNA1E	protein_coding	ENSG00000198216.12	4.98717	5.43088	5.32666	5.128	5.56041	5.4655	5.79708	5.70804	4.39208	4.74699	4.77593	5.18721	4.60849	4.60714	4.80588	4.57222	4.79314	4.82092	4.68043	4.86314	4.53687	5.13428	5.41125	4.94629	3.73717	4.18037	3.73717	4.35579	3.73717	3.73717	3.73717	4.59894	4.60004	4.78615	4.6601	4.51627	4.25862	4.49878	4.4066	4.58524	4.37539	4.06606	4.60525	4.18828	4.59542	4.46738
9019	CENPU	protein_coding	ENSG00000151725.12	10.1421	10.0481	10.1558	10.1539	9.59241	9.31559	9.66826	9.78178	9.82727	9.87075	9.75551	9.82199	9.48176	9.9572	9.89773	9.64559	9.77055	9.66367	9.8296	9.78893	9.67809	9.60439	9.73651	9.59272	7.25974	6.71265	7.29404	7.75693	6.79741	6.86585	5.48708	5.67113	8.05514	8.31536	8.24193	8.08033	8.47017	7.90499	7.32213	7.23015	8.47203	8.33685	8.18282	8.0547	6.99251	6.46993
23126	C1QTNF9	protein_coding	ENSG00000240654.6	3.73717	4.19807	3.73717	3.73717	3.73717	3.73717	3.73717	3.73717	4.30554	4.06237	4.07204	4.25298	3.73717	4.41505	4.33179	4.11477	4.2178	3.73717	4.24772	3.73717	3.73717	3.73717	3.73717	4.15069	3.73717	3.73717	3.73717	3.73717	3.73717	3.73717	3.73717	3.73717	4.44512	5.04791	4.34717	4.65472	4.10689	4.32981	4.3182	4.58524	4.19029	4.46639	4.53155	4.51234	3.73717	3.73717
18909	MKRN2OS	protein_coding	ENSG00000225526.4	3.73717	4.19807	3.73717	3.73717	3.73717	3.73717	3.73717	3.73717	4.46785	4.38354	4.47944	4.62144	4.60849	4.13093	4.2238	4.38755	3.73717	3.73717	4.24772	4.39808	4.24679	3.73717	3.73717	4.15069	3.73717	4.18037	4.50475	3.73717	3.73717	3.73717	4.68035	4.59894	4.66695	4.67938	4.88355	4.43568	4.37411	4.49878	4.07413	4.4568	4.291	4.53435	4.73474	4.77679	4.34845	4.16174
6035	GDF15	protein_coding	ENSG00000130513.6	4.26072	4.75116	4.12984	3.73717	4.92157	4.90534	4.71957	3.73717	5.44472	5.84816	5.21036	5.01688	4.99872	5.7931	4.80588	5.2309	4.88907	5.19364	4.95759	5.16854	5.20929	5.34465	4.29332	4.44863	3.73717	4.49895	3.73717	4.60557	4.61306	4.19352	3.73717	3.73717	6.36929	6.26021	6.00519	5.99377	6.06979	5.89314	5.77747	6.21748	5.50115	5.51579	5.60666	5.91977	5.12711	5.40037
9297	ABCA9	protein_coding	ENSG00000154258.17	4.55839	5.57427	4.82527	4.66717	4.92157	5.40891	5.10202	4.79974	4.46785	4.74699	4.54855	4.36726	4.35789	5.05874	4.2238	4.38755	5.01713	5.05013	4.61261	4.73554	5.17096	5.5226	4.83004	4.8101	6.11488	6.97105	6.43377	5.69692	6.63243	7.14075	6.09509	7.27226	4.89192	5.6998	5.68493	5.0566	5.80945	6.66893	5.98469	5.91419	5.32717	5.53954	5.30718	5.37292	6.1096	6.56354
7219	THBS1	protein_coding	ENSG00000137801.11	4.10838	4.38627	4.29081	4.58851	4.63063	3.73717	3.73717	4.49682	4.20223	4.19611	4.47944	4.36726	4.35789	3.73717	3.73717	3.73717	4.41381	4.12821	4.68043	4.86314	4.35973	4.40354	4.41625	4.73363	4.5111	3.73717	3.73717	3.73717	3.73717	3.73717	3.73717	3.73717	4.24025	4.40922	4.34717	4.08897	3.73717	4.08093	4.21264	4.19511	4.51574	4.20129	4.35555	4.28856	3.73717	3.73717
843	SLC6A16	protein_coding	ENSG00000063127.16	5.12474	5.7027	4.94699	5.1732	5.59501	5.6687	5.76725	5.6313	4.59816	4.74699	4.40251	4.6899	4.60849	5.24722	4.63723	4.71996	4.32448	4.75376	4.45553	4.49816	5.44657	5.73486	5.85039	5.76239	7.25974	6.79863	6.80785	6.6377	6.75223	6.88261	6.35901	6.40986	5.64824	5.37648	5.4449	5.27891	5.54328	6.02265	6.29429	5.96434	5.24385	5.12029	5.30718	5.05023	6.1096	6.54532
30619	AC092587.1	protein_coding	ENSG00000273155.1	3.73717	3.73717	3.73717	3.73717	3.73717	3.73717	3.73717	4.35977	4.93798	4.74699	4.77593	4.54644	4.45212	4.29233	4.63723	3.73717	4.32448	3.73717	5.13363	5.02718	3.73717	3.73717	4.41625	3.73717	3.73717	3.73717	3.73717	4.35579	3.73717	3.73717	3.73717	3.73717	4.7865	4.40922	4.23645	4.34355	4.10689	4.98699	4.21264	4.19511	4.19029	4.65392	3.73717	4.44619	3.73717	3.73717
14446	PNMA3	protein_coding	ENSG00000183837.9	4.88386	5.07708	4.75787	4.50078	4.63063	5.15013	4.63676	5.09005	5.18867	5.54463	5.63816	5.1471	4.60849	5.28972	4.99097	5.10254	4.74108	5.19364	5.2118	5.21182	4.61104	5.08692	5.06096	4.88063	4.5111	4.36153	4.28309	4.94805	4.61306	5.19429	3.73717	4.2396	6.89927	7.42813	7.1032	7.77284	5.11952	5.89314	5.85669	6.74121	6.69866	7.11731	6.76539	6.91281	4.34845	5.09923
15643	EPHB4	protein_coding	ENSG00000196411.10	4.37666	4.19807	4.60479	5.41172	5.09307	4.90534	4.86468	4.79974	6.24885	6.13783	5.93778	6.23128	6.39026	6.13163	6.14727	6.56402	6.20059	6.11795	5.59403	6.58519	5.41549	4.81014	5.15942	5.0659	4.5111	4.18037	4.50475	4.70457	5.05	4.63892	3.73717	4.59894	7.1214	6.72819	6.35337	6.46614	6.20097	6.65791	5.93136	6.28369	6.79806	7.00335	7.0748	7.25124	5.18429	5.0399
7313	CEP55	protein_coding	ENSG00000138180.16	9.35519	8.9293	9.29636	9.43416	9.04421	8.34935	8.66309	8.66025	9.16736	8.76785	8.95462	8.94605	8.99478	8.54706	8.82778	8.70928	9.10502	8.77248	8.89748	8.79119	8.92026	8.7079	8.88784	8.62042	6.07171	5.26852	7.06124	7.27598	5.48058	5.87327	5.43382	5.71983	7.32082	7.4889	7.88036	7.56904	7.90636	6.99971	7.18283	6.96385	7.60628	7.69195	8.0579	7.81393	5.81555	5.3086
10043	CCR5	protein_coding	ENSG00000160791.13	5.35661	5.52833	5.9191	5.51491	5.19358	5.22059	5.53606	4.79974	5.4189	5.31854	5.59229	4.81216	5.12734	4.60714	5.61725	5.2309	5.05644	5.63537	5.62101	4.73554	5.50642	5.17965	6.04687	4.88063	3.73717	4.95883	5.38311	4.492	3.73717	4.19352	3.73717	3.73717	4.0938	3.73717	4.72152	3.73717	3.73717	4.32981	4.4066	4.4568	3.73717	4.3044	4.60525	4.44619	4.17101	3.73717
8983	CCDC3	protein_coding	ENSG00000151468.11	4.47362	4.5289	3.73717	4.80517	4.30759	4.57415	3.73717	4.88082	4.53593	4.96221	4.40251	5.18721	4.60849	4.60714	4.5013	4.78506	4.62637	5.10014	4.74311	5.40643	3.73717	4.28285	4.51896	4.73363	3.73717	3.73717	3.73717	4.87376	4.248	4.37991	3.73717	3.73717	4.94053	5.92041	5.7784	6.29639	4.93229	5.24643	4.96357	5.84419	5.12214	6.17463	5.86929	6.15996	5.00265	4.57744
5393	DEK	protein_coding	ENSG00000124795.17	8.12893	7.97987	8.10602	8.89363	7.90868	7.79964	7.82806	8.45754	9.18306	8.7497	8.98784	8.79182	7.39667	7.1535	7.18673	7.52867	7.8395	7.50327	7.75853	7.94359	7.1177	6.85641	7.41007	7.25135	5.23541	6.01128	6.14007	6.37566	4.85706	5.64455	3.73717	4.93903	7.87506	7.88624	7.50271	7.98346	7.06234	7.10815	6.00199	6.54204	7.23032	7.49907	6.86244	7.10609	6.62923	6.28349
14231	LCK	protein_coding	ENSG00000182866.17	5.97509	6.36031	5.70273	6.43895	6.6105	5.62094	6.01384	6.51678	6.82218	6.75543	7.10056	6.42221	6.4338	6.36614	6.52567	5.8715	6.24529	6.38694	6.79619	5.87696	5.88173	6.13918	6.25759	5.7308	4.28766	4.49895	4.67194	4.87376	4.61306	4.91648	3.73717	3.73717	6.14658	5.74283	6.07884	6.20288	5.9675	5.21295	4.96357	5.13596	5.73246	5.3625	5.4361	5.49413	5.06673	4.83765
10861	ADCY1	protein_coding	ENSG00000164742.16	5.88693	6.05637	4.60479	5.6696	5.92364	5.57129	5.70542	5.41557	5.67663	5.20201	5.03543	5.1471	5.31268	4.29233	4.85563	5.4837	6.00526	5.35997	5.24891	4.5856	6.13711	5.6778	4.68906	4.55601	3.73717	4.36153	3.73717	4.70457	4.85706	4.37991	3.73717	3.73717	4.66695	4.73442	4.59364	4.34355	4.10689	3.73717	4.5535	4.19511	4.78126	4.8943	4.79275	4.37259	4.34845	4.67344
11083	DIPK1B	protein_coding	ENSG00000165716.11	4.93687	4.5289	4.68486	4.92486	5.28568	4.90534	4.54432	4.71066	5.75852	5.17087	5.74601	5.882	4.99872	4.82817	5.18294	5.30892	5.328	5.1479	4.85649	5.07642	4.09846	4.81014	5.00805	4.73363	3.73717	4.61352	3.73717	4.60557	4.95821	4.5212	5.48708	4.2396	7.13843	6.6973	6.14864	6.41186	5.70962	4.94404	4.96357	5.19903	6.43098	5.98973	6.2429	6.21382	5.29047	4.67344
5808	CDHR3	protein_coding	ENSG00000128536.16	4.55839	4.19807	4.68486	3.73717	3.73717	3.73717	4.14467	4.17911	4.65573	4.52559	4.6117	4.62144	4.53453	4.60714	4.69725	4.11477	4.74108	3.73717	4.45553	4.80159	4.24679	4.40354	4.13163	4.55601	3.73717	3.73717	4.28309	3.73717	3.73717	3.73717	3.73717	4.2396	4.66695	4.4869	3.73717	4.77281	4.37411	4.32981	4.3182	4.4568	5.02088	4.80574	4.73474	4.57283	3.73717	3.73717
15406	SPRED3	protein_coding	ENSG00000188766.12	4.47362	4.38627	4.75787	4.50078	4.30759	4.42369	4.99032	4.17911	4.46785	4.45836	4.2097	4.62144	4.24528	4.13093	3.73717	4.38755	4.41381	3.73717	4.09912	3.73717	4.24679	4.59253	4.29332	4.15069	3.73717	3.73717	4.28309	3.73717	4.95821	4.37991	4.68035	4.72755	4.8407	4.88152	4.52088	4.71581	4.63092	4.41992	4.48399	4.4568	4.63268	4.39077	4.73474	4.57283	4.17101	4.33547
6674	DAGLA	protein_coding	ENSG00000134780.10	4.10838	3.73717	3.73717	3.73717	3.73717	4.90534	3.73717	4.71066	4.80782	4.58706	4.95636	4.6899	4.67602	4.60714	4.5013	4.38755	3.73717	4.60126	4.45553	4.27835	4.09846	3.73717	3.73717	3.73717	3.73717	3.73717	3.73717	3.73717	3.73717	3.73717	3.73717	3.73717	3.73717	4.55666	4.43983	4.08897	3.73717	4.08093	4.4066	4.06166	4.19029	4.75803	4.24335	4.73027	4.34845	3.73717
9284	RETREG1	protein_coding	ENSG00000154153.13	4.70383	5.00514	4.51547	4.97956	4.85713	4.90534	4.43841	5.41557	4.93798	4.88193	5.21036	4.62144	4.85132	4.41505	4.9479	4.78506	5.05644	4.82092	4.74311	4.66401	4.85452	4.81014	4.51896	5.0659	3.73717	4.80267	3.73717	3.73717	3.73717	4.19352	3.73717	3.73717	4.52676	4.55666	4.09109	4.23348	4.10689	4.08093	4.48399	4.19511	4.19029	4.3044	4.79275	4.18828	4.34845	3.73717
15046	LILRB4	protein_coding	ENSG00000186818.12	11.1736	10.3139	10.5087	10.531	11.1135	10.3328	10.0557	10.2417	9.13901	8.66266	8.8636	9.09447	10.4368	10.3072	9.71388	9.92738	9.97178	9.25479	9.29076	9.54852	10.9637	10.1456	10.2084	10.3789	7.63456	6.91076	6.18045	7.38818	7.48715	7.1268	3.73717	5.71983	8.00068	6.84537	7.1286	7.00091	8.97865	7.24578	8.73219	9.10868	8.82445	7.20917	7.32098	7.31861	8.39221	7.02231
7403	PRDM5	protein_coding	ENSG00000138738.10	4.10838	4.19807	4.29081	4.28024	4.14182	4.22488	4.31158	4.88082	4.59816	4.52559	4.47944	4.62144	4.35789	3.73717	4.5013	4.4861	4.32448	4.68102	4.24772	4.39808	3.73717	4.12416	4.29332	4.15069	4.5111	4.61352	5.9175	5.14283	5.2856	5.19429	5.25788	4.44421	5.51453	5.74283	6.2936	5.69862	5.38501	5.06779	6.0853	5.78908	5.89459	5.65188	6.587	5.98402	4.48311	4.90981
1093	FGF22	protein_coding	ENSG00000070388.11	4.10838	4.5289	4.12984	4.86691	4.43357	4.90534	4.43841	3.73717	4.39208	4.29809	4.31463	3.73717	3.73717	4.29233	4.2238	3.73717	4.32448	4.28851	4.36087	4.5856	4.35973	4.67154	4.76237	4.15069	5.98092	5.3716	5.38311	5.20055	4.61306	5.64455	4.96942	5.02955	4.24025	3.73717	3.73717	4.43568	4.55515	4.94404	4.4066	4.38214	4.57647	4.39077	4.24335	4.51234	5.34006	5.15542
5418	GPR18	protein_coding	ENSG00000125245.12	5.45708	5.14442	5.81545	5.80731	5.14449	5.22059	5.25035	6.82504	5.15629	5.00003	5.10886	4.96957	4.67602	4.41505	4.85563	5.34602	4.84234	4.88348	4.80157	4.92092	4.95546	4.67154	5.20549	5.5959	3.73717	4.36153	3.73717	4.35579	3.73717	4.5212	3.73717	3.73717	4.52676	4.67938	4.72152	4.65472	4.25862	4.32981	4.3182	4.19511	4.57647	4.39077	4.24335	4.73027	4.69334	3.73717
15116	DYNC2H1	protein_coding	ENSG00000187240.16	5.20748	4.75116	4.75787	4.97956	5.14449	5.7147	5.33932	4.95552	6.58654	6.52521	6.44998	6.52243	6.07657	5.33069	5.64132	5.82284	6.54661	6.51979	6.26051	6.14301	5.76853	5.26515	5.29227	5.17323	4.94041	5.09367	4.50475	4.70457	4.61306	5.0646	4.68035	4.59894	6.64741	7.04585	6.94039	7.1636	5.48245	6.41692	5.71467	5.84419	6.60172	7.10264	6.74288	6.26562	4.93426	6.30551
5407	SSUH2	protein_coding	ENSG00000125046.15	4.63443	3.73717	4.60479	3.73717	4.53878	3.73717	3.73717	3.73717	4.59816	4.74699	4.40251	4.62144	4.24528	4.51759	4.57234	4.84574	4.93363	4.28851	4.61261	4.39808	4.45423	4.28285	4.29332	3.73717	3.73717	4.18037	3.73717	3.73717	3.73717	3.73717	3.73717	3.73717	4.52676	4.4869	4.23645	4.43568	4.63092	4.08093	4.21264	4.29687	4.57647	4.59646	4.67254	4.37259	3.73717	3.73717
10373	FRZB	protein_coding	ENSG00000162998.5	6.01706	5.48059	5.24337	6.31997	6.32961	5.34948	5.2957	7.33784	4.93798	4.58706	5.30335	6.46605	5.55859	5.24722	5.516	6.77575	4.74108	5.05013	4.95759	6.8128	5.76853	5.41905	5.68066	6.81034	7.51504	5.02846	6.99653	7.83794	7.13218	4.63892	7.15028	8.5476	7.90504	8.32866	8.87376	9.26136	8.09055	7.26028	8.87613	8.95753	8.08061	8.1757	9.56888	10.524	6.53599	5.3086
12354	NEUROD2	protein_coding	ENSG00000171532.5	4.47362	5.00514	4.29081	4.97956	3.73717	4.69932	4.31158	3.73717	4.06673	3.73717	3.73717	3.73717	3.73717	3.73717	4.2238	4.11477	4.07781	4.12821	3.73717	3.73717	4.61104	4.67154	4.13163	4.73363	4.81929	4.49895	4.50475	4.60557	4.85706	4.74145	3.73717	5.62046	4.94053	4.32048	4.43983	4.87698	4.55515	4.32981	4.83091	4.695	3.73717	4.3044	4.44944	4.94228	4.69334	4.46738
14111	HHIPL1	protein_coding	ENSG00000182218.9	3.73717	3.73717	3.73717	3.73717	4.30759	3.73717	4.14467	3.73717	4.30554	4.06237	3.73717	4.36726	3.73717	4.13093	3.73717	4.38755	3.73717	4.12821	3.73717	3.73717	4.09846	4.12416	4.60866	4.32001	3.73717	4.36153	3.73717	3.73717	4.248	4.63892	3.73717	3.73717	4.66695	5.00882	4.43983	4.23348	3.73717	4.32981	4.4066	4.06166	4.68518	4.70758	4.53155	4.44619	4.86073	4.16174
6576	VAV3	protein_coding	ENSG00000134215.16	5.54978	5.7027	6.28668	5.754	5.84203	5.28686	6.32453	6.0351	5.01598	4.69705	5.10886	5.3687	5.3791	5.20306	5.68811	5.94124	5.05644	5.10014	5.79525	5.44173	5.50642	4.93033	5.82362	6.06693	4.67959	5.41991	5.38311	4.60557	4.74364	4.63892	4.40993	5.76674	3.73717	4.07547	4.59364	4.08897	4.37411	4.5696	4.3182	4.87953	4.19029	4.46639	4.35555	4.28856	4.86073	4.67344
4376	KISS1R	protein_coding	ENSG00000116014.10	5.32111	5.00514	4.94699	5.25838	5.56041	5.34948	5.53606	5.70804	8.67673	8.25624	8.25451	8.72284	7.50077	7.56728	7.05876	7.71131	8.07411	7.43052	7.92357	7.98754	5.53527	4.67154	5.90234	5.90965	5.3957	5.46633	4.50475	5.25541	5.13432	4.74145	5.04923	5.56764	8.43285	8.60223	8.37077	8.64086	7.55268	7.10815	7.07649	7.76987	8.40011	8.5315	8.24341	8.69352	5.67635	5.52594
14523	POU6F1	protein_coding	ENSG00000184271.17	6.84278	6.88886	6.77529	6.56342	7.09006	7.47563	7.03724	6.97902	5.79757	5.75483	5.30335	5.01688	6.28294	6.64179	6.14727	6.00746	6.13859	6.68385	5.74786	6.20199	6.91932	7.38808	6.60089	6.524	8.67756	8.575	8.72899	8.60623	8.59265	8.69252	9.01258	8.10847	6.74024	6.72819	6.4923	6.94538	7.68881	7.80514	7.79257	7.78774	6.83252	6.82655	7.01998	6.73468	8.2667	8.01476
10834	KCNK5	protein_coding	ENSG00000164626.9	4.47362	5.61857	4.29081	4.58851	3.73717	4.57415	4.14467	4.61108	5.18867	5.73532	5.21036	5.0621	4.53453	5.40854	5.18294	4.38755	4.79314	5.60415	5.24891	5.16854	4.53687	5.08692	4.29332	3.73717	3.73717	3.73717	4.28309	3.73717	3.73717	3.73717	5.12334	3.73717	4.8407	5.37648	4.83267	4.82637	5.07579	5.10596	4.21264	4.5239	4.57647	5.0859	4.53155	4.0568	4.17101	3.73717
16589	TCEA3	protein_coding	ENSG00000204219.11	3.73717	3.73717	3.73717	3.73717	3.73717	4.22488	3.73717	3.73717	4.70948	4.74699	4.40251	4.46285	4.24528	4.51759	3.73717	3.73717	4.56221	3.73717	4.24772	4.12096	4.53687	3.73717	4.60866	3.73717	3.73717	3.73717	3.73717	3.73717	3.73717	4.63892	3.73717	3.73717	4.7288	4.73442	4.6601	4.65472	4.10689	4.22218	4.5535	4.74485	4.4493	4.59646	4.24335	4.821	3.73717	3.73717
4448	C1orf21	protein_coding	ENSG00000116667.15	5.20748	4.5289	4.68486	5.54744	4.98202	4.80816	4.31158	5.46189	5.01598	4.38354	4.47944	4.6899	4.67602	4.41505	4.42219	4.78506	4.84234	4.28851	4.09912	4.49816	4.61104	4.40354	4.76237	3.73717	4.81929	3.73717	4.50475	4.35579	4.248	3.73717	3.73717	3.73717	4.60004	4.32048	4.34717	4.08897	4.87946	4.41992	4.5535	4.29687	4.57647	4.39077	4.44944	4.44619	4.34845	4.97696
14747	TCN2	protein_coding	ENSG00000185339.9	6.9198	7.37161	6.49675	5.61002	7.23991	7.71734	6.96405	6.36681	5.6336	5.65413	5.70397	5.22591	6.07657	6.31119	5.87968	5.34602	5.79669	5.66582	5.41829	5.25349	6.78085	7.06017	6.38773	5.96419	9.72779	8.85763	9.03051	8.70432	9.85894	8.95772	9.27242	8.83791	6.76252	6.14071	6.51848	6.41186	7.46865	7.20887	8.39855	8.18461	6.84944	6.33717	6.72	6.54091	8.97678	8.29198
4568	CCDC181	protein_coding	ENSG00000117477.12	4.26072	3.73717	4.12984	3.73717	3.73717	3.73717	4.43841	4.17911	4.30554	4.19611	4.31463	4.46285	4.09738	4.13093	3.73717	4.11477	4.41381	4.12821	3.73717	4.27835	3.73717	3.73717	3.73717	3.73717	4.67959	3.73717	3.73717	3.73717	4.248	4.19352	3.73717	3.73717	4.89192	4.62041	4.09109	4.82637	4.10689	4.41992	3.73717	4.06166	4.51574	4.39077	4.44944	4.57283	3.73717	3.73717
11993	RAC3	protein_coding	ENSG00000169750.9	4.47362	5.00514	4.82527	4.40037	4.43357	4.90534	4.54432	5.15134	6.24885	6.19447	5.59229	5.8596	5.69037	5.58349	5.48933	4.71996	5.91456	5.47072	5.31967	5.50936	5.00229	4.87214	4.60866	4.94629	4.81929	4.49895	4.50475	5.14283	5.4191	4.74145	5.76569	3.73717	7.03305	7.21419	6.98753	7.36675	5.9675	5.429	5.08059	5.06897	6.80675	6.36247	6.41136	6.96751	4.69334	4.57744
6700	ACRV1	protein_coding	ENSG00000134940.14	4.55839	4.38627	4.4132	4.50078	4.43357	4.22488	4.54432	3.73717	4.65573	4.45836	4.87045	4.62144	4.35789	4.51759	4.2238	4.26968	4.62637	4.28851	4.45553	4.49816	4.09846	4.28285	3.73717	4.55601	3.73717	3.73717	3.73717	4.35579	3.73717	3.73717	3.73717	3.73717	4.52676	4.4869	4.43983	3.73717	4.25862	3.73717	4.21264	3.73717	4.291	4.06606	4.35555	3.73717	3.73717	3.73717
4578	F3	protein_coding	ENSG00000117525.14	5.12474	5.379	4.75787	4.73892	4.98202	5.802	4.63676	4.35977	3.73717	4.38354	3.73717	3.73717	4.60849	4.89111	4.63723	4.64947	4.2178	4.68102	4.36087	4.12096	4.79969	5.5226	4.51896	4.55601	4.67959	5.09367	4.93084	4.492	4.248	4.91648	3.73717	4.93903	3.73717	3.73717	4.09109	4.08897	4.76395	3.73717	4.73061	4.29687	3.73717	4.20129	4.09601	4.18828	4.17101	4.90981
4009	HBEGF	protein_coding	ENSG00000113070.8	5.57918	4.84363	5.1993	5.29866	5.86981	4.80816	4.86468	4.88082	5.90811	5.54463	5.49507	5.6382	5.76327	5.58349	5.25111	4.9565	5.75488	4.9976	5.47974	5.25349	5.72031	5.17965	5.37292	5.12091	5.0482	4.61352	3.73717	5.53909	3.73717	4.63892	3.73717	4.44421	6.6712	6.24583	6.2936	6.39795	5.70962	5.27893	5.83734	6.52045	6.18252	5.95625	6.42569	6.37543	4.93426	4.57744
5844	ARHGAP22	protein_coding	ENSG00000128805.15	4.55839	4.5289	4.51547	4.40037	4.85713	5.40891	4.43841	4.49682	4.76003	4.79423	4.47944	4.54644	4.99872	4.95017	4.57234	4.26968	5.29745	4.68102	4.74311	5.16854	4.85452	4.59253	4.51896	4.8101	4.67959	3.73717	4.28309	4.17626	4.45591	3.73717	3.73717	3.73717	5.26388	5.00882	5.28745	4.71581	4.70007	3.73717	4.5535	4.74485	5.61164	5.51579	5.75657	5.148	4.34845	4.16174
7046	TMOD1	protein_coding	ENSG00000136842.14	5.71656	5.20781	5.76033	6.14994	5.81365	4.69932	5.42196	6.47557	5.18867	6.26207	5.93778	6.10608	5.47219	6.13163	5.18294	5.27058	5.98761	5.72461	5.59403	5.97172	4.85452	5.13428	5.90234	5.17323	4.94041	5.3716	4.93084	5.35777	5.64833	5.46504	4.68035	4.72755	8.28891	8.73049	9.00648	8.64948	7.39463	7.96789	6.68845	6.97175	7.85886	8.89673	9.09787	8.00745	6.13571	6.73372
12239	S1PR1	protein_coding	ENSG00000170989.10	9.98285	9.04636	9.70492	10.2271	9.64094	8.84113	9.00158	9.41672	10.2603	10.1205	10.5724	10.4231	9.81465	9.16018	9.98646	10.1124	10.2367	9.76033	10.2056	10.122	9.77543	9.06092	9.45439	9.57405	5.72191	6.06927	6.14007	7.25244	6.63243	6.47992	6.21877	6.09113	7.59117	7.82172	7.41628	7.35266	7.72543	7.63819	6.32168	6.52045	7.96636	8.37673	7.55656	7.2131	7.03366	6.56354
12164	FOXA3	protein_coding	ENSG00000170608.3	3.73717	3.73717	3.73717	3.73717	3.73717	3.73717	3.73717	4.49682	4.20223	4.19611	3.73717	4.25298	4.09738	3.73717	3.73717	3.73717	4.41381	4.28851	4.45553	3.73717	4.24679	4.12416	4.29332	3.73717	3.73717	3.73717	4.8106	4.17626	3.73717	3.73717	4.40993	3.73717	4.35178	4.4869	4.34717	4.58863	4.37411	4.5696	4.07413	3.73717	4.05823	4.39077	4.24335	4.37259	3.73717	4.16174
4940	DUSP4	protein_coding	ENSG00000120875.9	10.5713	10.3911	9.9852	9.77534	10.9713	10.8362	10.5155	10.3263	10.2496	9.76751	9.5624	8.92061	10.6181	10.352	9.91615	9.56386	10.0981	10.1019	9.30623	9.00101	10.321	10.3093	10.0577	9.68651	8.99369	9.1593	7.6694	8.65611	9.24681	9.81107	8.59963	8.23145	7.21261	6.81698	5.7784	6.29639	8.86599	8.76406	7.30209	8.81278	7.79977	7.47089	6.89335	6.58189	9.77642	9.67911
12451	SYNPO	protein_coding	ENSG00000171992.13	7.82914	8.04897	7.22626	7.22652	8.54133	8.22852	8.04309	8.24572	6.22121	6.2882	5.72517	6.23128	7.1793	6.79482	6.39741	7.31918	6.63768	6.90464	6.12274	6.62815	8.02534	7.95965	7.28485	7.87283	10.4372	10.2377	9.73399	10.1619	10.3962	9.74924	9.67559	10.1349	9.00692	8.99304	7.96687	8.27514	9.68543	9.83397	7.77336	8.34979	9.14166	8.8712	8.21142	8.35086	10.5651	10.0057
9185	SYCP2L	protein_coding	ENSG00000153157.13	4.10838	3.73717	3.73717	4.40037	3.73717	3.73717	4.54432	4.17911	3.73717	3.73717	4.07204	3.73717	3.73717	4.41505	4.08208	4.38755	3.73717	3.73717	3.73717	3.73717	4.09846	4.40354	4.13163	4.64971	3.73717	4.18037	3.73717	3.73717	4.74364	4.63892	3.73717	3.73717	4.52676	4.40922	4.23645	4.23348	4.10689	4.5696	4.61702	4.4568	4.05823	4.20129	3.73717	4.44619	4.17101	4.33547
4092	HRH2	protein_coding	ENSG00000113749.7	4.76795	3.73717	4.29081	4.1223	4.53878	4.42369	4.54432	3.73717	5.25073	4.74699	4.99667	4.81216	5.16697	4.68741	4.90287	4.38755	5.20054	4.51228	5.47974	4.80159	5.317	5.03733	4.60866	4.44863	3.73717	3.73717	3.73717	4.17626	3.73717	3.73717	5.04923	4.44421	4.0938	4.21451	5.60999	4.77281	4.47071	4.08093	4.96357	4.38214	4.4493	4.46639	5.8907	4.28856	4.59542	3.73717
26912	ITGB3	protein_coding	ENSG00000259207.9	6.649	6.20304	5.76033	7.37616	6.7027	6.37491	5.90995	7.21984	5.22013	5.00003	5.21036	5.33463	5.80966	3.73717	5.31538	5.98575	5.83718	5.35997	5.13363	5.74789	6.86766	5.86728	5.58642	6.29382	4.94041	4.88394	3.73717	5.69692	5.35426	4.5212	4.55752	4.59894	4.66695	4.55666	4.34717	4.71581	3.73717	4.69413	4.07413	4.792	4.4493	4.59646	4.09601	4.28856	5.23863	4.33547
7686	NKD1	protein_coding	ENSG00000140807.7	4.37666	4.64771	4.29081	4.1223	4.43357	4.22488	4.43841	4.49682	4.97774	4.92289	4.91436	4.9199	4.35789	4.41505	4.57234	4.11477	4.88907	4.75376	5.09232	4.49816	5.00229	4.59253	4.89308	3.73717	3.73717	4.80267	4.93084	4.94805	3.73717	4.37991	3.73717	4.2396	5.39586	5.6998	5.353	5.20969	4.98241	5.1428	4.5535	4.92042	4.9848	4.8943	5.37341	4.86317	5.00265	4.83765
2602	CENPI	protein_coding	ENSG00000102384.13	7.04277	7.06372	6.77529	7.03817	6.87065	6.60217	6.20003	6.47557	6.56498	6.61988	6.55557	6.52243	6.48978	6.2733	6.54996	6.64724	6.784	6.65542	6.38558	6.8251	6.72373	6.78136	6.61601	6.43273	4.81929	4.80267	5.13486	5.69692	4.85706	4.99325	3.73717	3.73717	5.56977	5.63237	5.9272	6.03098	5.94606	5.27893	5.45297	5.47049	5.59032	5.15361	6.08758	5.81706	4.48311	3.73717
11393	NKX3-1	protein_coding	ENSG00000167034.10	4.82773	4.75116	4.75787	4.58851	4.53878	4.9936	4.31158	4.71066	4.65573	4.96221	5.36139	4.36726	4.60849	4.51759	4.69725	4.71996	4.6857	4.82092	4.61261	4.5856	4.85452	4.67154	5.06096	4.44863	3.73717	3.73717	3.73717	4.87376	4.74364	4.19352	3.73717	4.72755	4.24025	4.40922	4.23645	4.08897	4.10689	3.73717	3.73717	3.73717	4.19029	4.3044	3.73717	3.73717	3.73717	4.16174
15367	FAM72B	protein_coding	ENSG00000188610.12	8.07282	7.1507	7.72595	7.94148	7.76849	7.05563	7.29714	7.28006	8.5877	8.132	8.14082	8.14337	8.16794	7.67753	7.94101	7.88456	8.36027	8.15126	8.13371	7.97668	7.87282	7.32828	7.29417	7.13057	4.81929	3.73717	5.70742	5.6205	4.61306	5.25379	3.73717	4.72755	6.61093	6.80739	7.04209	7.01894	7.19075	6.1725	5.91309	6.19006	6.91515	7.14621	6.97261	7.12678	5.18429	4.16174
5888	SHBG	protein_coding	ENSG00000129214.15	4.47362	4.75116	4.4132	4.1223	4.63063	4.80816	3.73717	3.73717	3.73717	4.06237	3.73717	3.73717	4.24528	4.82817	4.08208	3.73717	4.07781	4.41042	4.36087	3.73717	4.53687	4.40354	4.51896	4.32001	4.81929	4.61352	4.8106	5.14283	5.48058	4.91648	3.73717	4.72755	4.35178	4.07547	3.73717	4.23348	4.25862	4.08093	4.4066	4.29687	3.73717	4.39077	3.73717	3.73717	5.06673	4.33547
3913	COL9A1	protein_coding	ENSG00000112280.16	4.10838	3.73717	3.73717	3.73717	3.73717	3.73717	3.73717	3.73717	3.73717	3.73717	4.07204	4.6899	4.09738	3.73717	4.08208	4.26968	4.32448	4.28851	4.36087	4.12096	3.73717	4.28285	3.73717	4.15069	4.94041	4.61352	4.28309	3.73717	4.74364	3.73717	3.73717	5.11274	4.7288	4.40922	4.09109	4.51627	4.76395	4.6343	4.21264	3.73717	4.51574	4.3044	4.60525	4.28856	4.17101	5.0399
[truncated: 17,357 more rows]
[truncated: 14 more columns]
