# Supplementary material for: Enforced MYC expression directs a distinct transcriptional state during plasma cell differentiation
Source: Life Sci Alliance. 2025 Jul 28;8(10):e202402814. doi: 10.26508/lsa.202402814 (PMC12305944; doi:10.26508/lsa.202402814)
Supplement: Supplementary file 7 [file LSA-2024-02814_TableS7.xlsx]

## Sheet: M1--#myGeneAnn_AllSigs_2021.07.
Gene Signature	GeneSet	Overlapping	GeneSetSize	DiffExpGenes	randomAvg	randomSD	%Overlap	Enriched	Zscore	probability	FDR	EnrichedGenes
KRIGE_RESPONSE_TO_TOSEDOSTAT_24HR_DN	MSigDB_C2	405	928	1569	109.001	9.46158	43.6422	1	25.8113	6.61564e-147	2.23371e-142	ABCE1|ABCF2|ACAT1|ACTR5|AGMAT|AGPS|AHSA1|AK6|AKAP1|ALDH18A1|ALG3|ANKLE1|ANKRD27|APTX|ARL5A|ARMC10|ATL2|ATP5F1D|ATP5MC1|ATP5MC3|ATP5MF|B4GALT5|BCAS4|BCCIP|BDH1|BDP1|BEND3|BOLA3|BOP1|BYSL|BZW2|C12ORF29|C19ORF53|C1QBP|C20ORF27|C7ORF50|C8ORF33|CARNMT1|CCDC124|CCDC138|CCDC85B|CCDC86|CCT3|CD320|CETN2|CFDP1|CINP|CKS2|CLN6|CLPB|CLUH|COA7|COPS7B|COPS9|COQ3|COQ8A|COX11|COX16|COX5A|COX7B|CUTC|CYB5D1|CYB5RL|…
KRIGE_RESPONSE_TO_TOSEDOSTAT_6HR_DN	MSigDB_C2	343	848	1569	99.6041	9.07362	40.4481	1	22.337	1.6144e-110	1.81696e-106	ABCE1|ABCF2|ACTR5|AGMAT|AGPS|AHSA1|AKAP1|ALDH18A1|ALG3|ANKLE1|ANKRD27|APOOL|ARL5A|ARMC10|ATP5MC1|ATP5MC3|ATP5MF|B4GALT5|BCAS4|BCCIP|BDH1|BDP1|BEND3|BOLA3|BZW2|C12ORF29|C19ORF53|C1QBP|C20ORF27|C7ORF50|CARNMT1|CCDC124|CCDC138|CCDC85B|CCDC86|CCT3|CETN2|CFDP1|CINP|CKS2|CLUH|COA7|COPS7B|COPS9|COQ3|COQ8A|COX11|COX16|COX5A|COX7B|CUTC|CYB5D1|CYB5RL|DCAF13|DCAF4|DCTPP1|DCUN1D5|DDI2|DDX10|DDX18|DDX19A|DDX3…
Mitochondrion	UniProt-Keyword	363	1015	1569	119.22	9.86047	35.7635	1	21.0506	2.25966e-98	1.5259e-94	ABCB7|ABCE1|ACAA2|ACAT1|ACOT13|ACSL4|ADPRS|ADSS2|AFG3L2|AGMAT|AGPAT5|AK2|AKAP1|ALDH18A1|APEX1|APOOL|ARMC1|ATAD1|ATP5F1A|ATP5F1C|ATP5F1D|ATP5F1E|ATP5MC1|ATP5MC3|ATP5MF|ATP5PB|ATP5PD|ATP5PF|ATP5PO|ATPAF1|BCAT2|BCS1L|BDH1|BOLA3|C1QBP|CARS2|CCDC51|CEP89|CHCHD10|CHCHD4|CHCHD6|CISD1|CISD3|CKMT1B|CLPB|CLPP|CLPX|COA3|COA4|COA6|COA7|COA8|COQ3|COQ5|COQ8A|COQ9|COX10|COX11|COX14|COX15|COX16|COX17|COX20|COX5A…
HAY_BONE_MARROW_ERYTHROBLAST	MSigDB_C8	377	1122	1569	131.788	10.3222	33.6007	1	20.4608	4.81329e-93	2.32165e-89	AASDHPPT|ABCE1|ABCF2|ACAA2|ACAT1|ACOT13|AFG3L2|AGPAT5|AHSA1|AIMP2|AK6|ALDH18A1|AMMECR1|ANAPC7|ANKLE1|ANP32B|APEH|APEX1|ARMC1|ARV1|ATIC|ATP5F1A|ATP5MC1|ATP5MC3|ATP5MF|ATP5PB|ATP5PF|ATP6V1C1|ATPAF1|B3GALNT1|BAG2|BAZ1A|BCCIP|BCS1L|BOLA3|BOP1|BRIX1|BYSL|C12ORF29|C17ORF58|C19ORF48|C20ORF27|CAPRIN1|CARM1|CBR1|CCDC124|CCDC138|CCDC34|CCDC86|CCT2|CCT3|CCT4|CCT5|CCT7|CDK4|CENPS|CFAP298|CKS2|CLN6|CLPB|CLTA|…
mitochondrion [GoID:GO:0005739; evidenceTypes:HDA|IBA|IC|IDA|IEA|IGI|IMP|ISS|NAS|TAS]	GeneOntology_CC	421	1365	1569	160.33	11.2716	30.8425	1	20.2634	2.7047e-91	1.14152e-87	ABCB7|ABCE1|ACAA2|ACAT1|ACOT13|ACSL4|ADPRS|ADSS2|AFG3L2|AGMAT|AGPAT5|AGPS|AK2|AKAP1|ALDH18A1|AMMECR1|ANXA1|APEX1|APOOL|ARMC1|ARMC10|ATAD1|ATP5F1A|ATP5F1C|ATP5F1D|ATP5F1E|ATP5MC1|ATP5MC3|ATP5MF|ATP5PB|ATP5PD|ATP5PF|ATP5PO|ATPAF1|BAG5|BCAT2|BCS1L|BDH1|BOLA3|C1QBP|CARS2|CCDC51|CCDC58|CD3EAP|CEP89|CHCHD10|CHCHD4|CHCHD6|CISD1|CISD3|CKMT1B|CLPB|CLPP|CLPX|COA3|COA4|COA6|COA7|COA8|COQ3|COQ5|COQ8A|COQ9|CO…
Transit peptide	UniProt-Keyword	215	472	1569	55.44	6.87043	45.5508	1	18.8168	5.50452e-79	1.54879e-75	ABCB7|ACAA2|ACAT1|AFG3L2|AGMAT|AGPS|AKAP1|APOOL|ATP5F1A|ATP5F1C|ATP5F1D|ATP5MC1|ATP5MC3|ATP5PB|ATP5PF|ATP5PO|ATPAF1|BCAT2|BDH1|C1QBP|CARS2|CCDC51|CHCHD10|CISD3|CKMT1B|CLPB|CLPP|CLPX|COA8|COQ3|COQ5|COQ8A|COQ9|COX10|COX11|COX5A|COX5B|COX7A2|COX7B|CS|CYP27B1|DAP3|DGUOK|DHODH|DIABLO|DLD|DNAJA3|EARS2|ECHS1|ECI2|ECSIT|ELAC2|ENDOG|ETFA|FARS2|FASTKD1|FASTKD2|FDX2|FLAD1|FXN|GATB|GCDH|GCSH|GFM1|GLRX2|GLS2|…
RNA binding [GoID:GO:0003723; evidenceTypes:HDA|IBA|IC|IDA|IEA|IGI|IMP|IPI|ISS|NAS|TAS]	GeneOntology_MF	408	1441	1569	169.257	11.5444	28.3137	1	18.3671	2.40743e-75	6.25266e-72	AATF|ACAA2|ADARB1|ADK|AKAP1|ALDH18A1|ALKBH8|ANXA1|APEH|APEX1|API5|APTX|ATP5F1A|ATP5F1C|BCCIP|BOP1|BRIX1|BYSL|C1QBP|C7ORF50|CAPRIN1|CARM1|CCDC124|CCDC86|CCT3|CCT4|CCT5|CD3EAP|CEBPZ|CELF1|CHERP|CLUH|CMSS1|CNBP|COA6|COPS5|CPSF2|CS|CTU1|CWC15|DAP3|DAZL|DCAF13|DDX1|DDX10|DDX18|DDX19A|DDX21|DDX31|DDX47|DDX49|DDX50|DDX51|DDX55|DDX56|DENR|DHX33|DHX34|DHX37|DIMT1|DIS3|DKC1|DNAJC17|DNAJC2|DTD1|DTD2|DUSP11|…
ribonucleoprotein complex biogenesis [GoID:GO:0022613; evidenceTypes:EXP|IBA|IC|IDA|IEA|IMP|ISS|NAS|TAS]	GeneOntology_BP	188	396	1569	46.5133	6.31157	47.4747	1	18.0112	1.59275e-72	3.36109e-69	AATF|ABCE1|BOP1|BRIX1|BYSL|C12ORF45|C1QBP|CELF1|CUL4A|DCAF13|DDX1|DDX10|DDX18|DDX21|DDX31|DDX47|DDX49|DDX51|DDX56|DENR|DHX37|DIMT1|DIS3|DKC1|EBNA1BP2|EIF3A|EIF3B|EIF3C|EIF3I|EIF3K|EIF4H|EIF6|ERCC2|ERI3|ESF1|EXOSC1|EXOSC2|EXOSC3|EXOSC4|EXOSC5|EXOSC7|FAM207A|FASTKD2|FBL|FDXACB1|FTSJ3|GAR1|GEMIN4|GEMIN5|GEMIN6|GNL3L|GTF2H5|GTF3A|GTPBP10|GTPBP4|HEATR1|HEATR3|HSP90AA1|HSP90AB1|IMP3|IMP4|ISG20L2|LSM2|L…
ncRNA metabolic process [GoID:GO:0034660; evidenceTypes:EXP|IBA|IC|IDA|IEA|IGI|IMP|ISS|NAS|TAS]	GeneOntology_BP	195	424	1569	49.8021	6.52384	45.9906	1	17.9845	2.57626e-72	5.11676e-69	AARSD1|ALKBH8|BOP1|BRIX1|BYSL|CARS2|CTU1|DCAF13|DDX1|DDX10|DDX18|DDX21|DDX47|DDX49|DDX51|DDX56|DHX37|DIMT1|DIS3|DKC1|DPH3|DTD1|DTD2|DUS1L|DUS4L|EARS2|EBNA1BP2|EIF6|ELAC2|ELP1|ERCC2|ERI3|ESF1|EXOSC1|EXOSC2|EXOSC3|EXOSC4|EXOSC5|EXOSC7|FAM207A|FARS2|FARSA|FARSB|FBL|FDXACB1|FTSJ3|GAR1|GATB|GEMIN4|GRSF1|GTF2H5|GTPBP3|GTPBP4|HEATR1|IARS2|IMP3|IMP4|INTS1|INTS10|INTS12|INTS2|KARS1|LAGE3|LRRC47|LYAR|MAK16…
ribosome biogenesis [GoID:GO:0042254; evidenceTypes:EXP|IBA|IC|IDA|IEA|IMP|ISS|NAS|TAS]	GeneOntology_BP	155	282	1569	33.1231	5.34954	54.9645	1	17.8407	3.41387e-71	6.40366e-68	AATF|ABCE1|BOP1|BRIX1|BYSL|C1QBP|CUL4A|DCAF13|DDX10|DDX18|DDX21|DDX31|DDX47|DDX49|DDX51|DDX56|DHX37|DIMT1|DIS3|DKC1|EBNA1BP2|EIF6|ERCC2|ERI3|ESF1|EXOSC1|EXOSC2|EXOSC3|EXOSC4|EXOSC5|EXOSC7|FAM207A|FASTKD2|FBL|FDXACB1|FTSJ3|GAR1|GEMIN4|GNL3L|GTF2H5|GTF3A|GTPBP10|GTPBP4|HEATR1|HEATR3|IMP3|IMP4|ISG20L2|LTV1|LYAR|MAK16|MALSU1|MDN1|METTL15|METTL16|METTL5|MPHOSPH10|MPP6|MRM1|MRM2|MRM3|MRPL1|MRPL20|MRPL2…
ncRNA processing [GoID:GO:0034470; evidenceTypes:EXP|IBA|IC|IDA|IEA|IGI|IMP|ISS|NAS|TAS]	GeneOntology_BP	171	352	1569	41.3451	5.9607	48.5795	1	17.394	9.1552e-68	1.54558e-64	ALKBH8|BOP1|BRIX1|BYSL|CTU1|DCAF13|DDX1|DDX10|DDX18|DDX21|DDX47|DDX49|DDX51|DDX56|DHX37|DIMT1|DIS3|DKC1|DPH3|DUS1L|DUS4L|EBNA1BP2|EIF6|ELAC2|ELP1|ERCC2|ERI3|ESF1|EXOSC1|EXOSC2|EXOSC3|EXOSC4|EXOSC5|EXOSC7|FAM207A|FARS2|FBL|FDXACB1|FTSJ3|GAR1|GEMIN4|GRSF1|GTF2H5|GTPBP3|GTPBP4|HEATR1|IMP3|IMP4|INTS1|INTS10|INTS12|INTS2|KARS1|LAGE3|LYAR|MAK16|MDN1|METTL1|METTL15|METTL16|METTL2B|METTL5|METTL6|MPHOSPH1…
mitochondrial inner membrane [GoID:GO:0005743; evidenceTypes:HDA|IBA|IDA|IEA|IMP|ISS|NAS|TAS]	GeneOntology_CC	188	419	1569	49.2148	6.48651	44.8687	1	17.3552	1.80286e-67	2.89865e-64	ABCB7|AFG3L2|ALDH18A1|APOOL|ATP5F1A|ATP5F1C|ATP5F1D|ATP5F1E|ATP5MC1|ATP5MC3|ATP5MF|ATP5PB|ATP5PD|ATP5PF|ATP5PO|BCS1L|BDH1|CCDC51|CHCHD10|CHCHD6|CKMT1B|CLPX|COA3|COA8|COQ3|COQ5|COQ8A|COQ9|COX10|COX11|COX15|COX16|COX20|COX5A|COX5B|COX6B1|COX6C|COX7A2|COX7B|CRLS1|DAP3|DHODH|DHRS13|DNAJC11|ECSIT|ENDOG|FLVCR1|GOT2|GRPEL1|GRPEL2|GUF1|HADHB|HIGD2A|HSPA9|HSPD1|L2HGDH|LDHB|LETM1|MAIP1|MICOS10|MICOS13|MRPL…
mitochondrial envelope [GoID:GO:0005740; evidenceTypes:HDA|IBA|IDA|IEA|IMP|ISS|NAS|TAS]	GeneOntology_CC	244	663	1569	77.8745	8.08215	36.8024	1	17.2998	4.72157e-67	7.24632e-64	ABCB7|ACSL4|AFG3L2|AGPAT5|AK2|AKAP1|ALDH18A1|ANXA1|APOOL|ARMC1|ATAD1|ATP5F1A|ATP5F1C|ATP5F1D|ATP5F1E|ATP5MC1|ATP5MC3|ATP5MF|ATP5PB|ATP5PD|ATP5PF|ATP5PO|BCS1L|BDH1|CCDC51|CCDC58|CEP89|CHCHD10|CHCHD4|CHCHD6|CISD1|CKMT1B|CLPB|CLPX|COA3|COA4|COA6|COA7|COA8|COQ3|COQ5|COQ8A|COQ9|COX10|COX11|COX14|COX15|COX16|COX17|COX20|COX5A|COX5B|COX6B1|COX6C|COX7A2|COX7B|CRLS1|CYP27B1|DAP3|DHODH|DHRS13|DIABLO|DNAJC1…
LEE_BMP2_TARGETS_DN	MSigDB_C2	270	787	1569	92.4392	8.76247	34.3075	1	17.2863	5.96656e-67	8.75891e-64	ABCE1|ACP1|AEN|AGPAT5|AHSA1|AK2|ALG3|ANKRD26|APEX1|ATIC|B4GALT5|BAZ1A|BCCIP|BEND3|BOP1|BRIX1|BYSL|C1QBP|CAD|CARNMT1|CCDC86|CCT3|CCT7|CDK7|CHCHD4|CHN1|CINP|CISD1|CLUH|COX10|DCTPP1|DDI2|DDX18|DDX21|DDX51|DDX56|DHODH|DHX33|DIMT1|DIS3|DKC1|DNAAF2|DNAJA2|DNAJA3|DNAJC2|DPH2|DUS4L|EBNA1BP2|EEF1E1|EIF2B3|EIF2S1|EIF4E|ELAC2|ENOPH1|EPHB2|ESF1|EXOSC1|FAM136A|FAM98A|FARSB|FASTKD1|FASTKD2|FKBP4|FKBP5|FLVCR1|G…
mitochondrial matrix [GoID:GO:0005759; evidenceTypes:IBA|IDA|IEA|IMP|ISS|NAS|TAS]	GeneOntology_CC	184	419	1569	49.2148	6.48651	43.9141	1	16.9132	3.59811e-64	5.06194e-61	ABCE1|ACAA2|ACAT1|ACOT13|ADPRS|ATP5F1A|ATP5F1C|ATP5F1D|ATP5F1E|ATP5PB|BCAT2|BDH1|C1QBP|CARS2|CLPP|CLPX|COQ3|COQ5|CS|DAP3|DGUOK|DIMT1|DLD|DNAJA3|EARS2|ECHS1|ELAC2|ETFA|ETFB|FARS2|FASTKD1|FASTKD2|FDX2|FLAD1|FXN|GADD45GIP1|GCDH|GCSH|GFM1|GLRX2|GLS2|GOT2|GRPEL1|GRPEL2|GRSF1|GUF1|HADHB|HIBCH|HSPA9|HSPD1|HSPE1|IARS2|KARS1|LIAS|LONP1|LRPPRC|LYRM4|MAIP1|MARS2|MCAT|MCCC1|MCCC2|MDH2|MECR|METTL15|MIPEP|MRM1…
WEI_MYCN_TARGETS_WITH_E_BOX	MSigDB_C2	249	707	1569	83.0426	8.33156	35.2192	1	16.897	4.73716e-64	6.39782e-61	AASDHPPT|ABCE1|ABCF2|AHSA1|AKAP1|APTX|ARL5A|ATL2|ATP5MC1|ATP6V1C1|B4GALT2|BAG2|BAZ1A|BCCIP|BRIX1|BYSL|C12ORF29|C15ORF61|C1ORF109|CARNMT1|CCDC138|CCT2|CCT7|CHCHD4|CHRNA5|CIAO2A|CISD1|CLN6|CMSS1|COQ3|CRLS1|CUTC|DBI|DCAF13|DCTPP1|DDX10|DDX18|DDX21|DHX33|DHX37|DIMT1|DKC1|DUSP14|DYNLL2|EEF1E1|EIF2B3|EIF2S1|EIF3B|ENO1|ENOPH1|ESF1|EXOSC2|EXOSC3|F2RL1|FAM210A|FARSB|FASN|FASTKD2|FBXO22|FBXO45|FKBP4|FLAD1|…
Holmes (PMID:32603407)_LZ-b UP_Log2FCgt1.5	PAPER	142	266	1569	31.2437	5.19874	53.3835	1	16.7496	5.69756e-63	7.39894e-60	ABCE1|AHCY|AHSA1|AIMP2|AK2|AK6|APEX1|APRT|ATIC|ATP5MC1|BATF|BOP1|BZW2|C1QBP|C8ORF33|CCDC85B|CCT2|CCT3|CCT5|CCT7|CDK4|CKS2|CMSS1|CNBP|COA4|DCAF13|DCTPP1|DCUN1D5|DDX18|DDX21|DKC1|DNAJA1|DNAJA2|EBNA1BP2|EEF1E1|EIF3B|EIF4A1|EIF5A|EIF5AL1|EIF6|ENO1|ESF1|EXOSC5|EXOSC7|FABP5|FARSA|FBL|G3BP1|GADD45GIP1|GMDS|GNL3|GPATCH4|GSPT1|GTF3A|GTPBP4|HNRNPDL|HSP90AA1|HSP90AB1|HSPA8|HSPA9|HSPD1|HSPE1|IFRD2|IMPDH2|LYA…
organelle inner membrane [GoID:GO:0019866; evidenceTypes:HDA|IBA|IDA|IEA|IMP|ISS|NAS|TAS]	GeneOntology_CC	190	464	1569	54.5004	6.81407	40.9483	1	16.3854	2.43042e-60	3.03929e-57	ABCB7|AFG3L2|ALDH18A1|APOOL|ATP5F1A|ATP5F1C|ATP5F1D|ATP5F1E|ATP5MC1|ATP5MC3|ATP5MF|ATP5PB|ATP5PD|ATP5PF|ATP5PO|BCS1L|BDH1|CCDC51|CHCHD10|CHCHD6|CKMT1B|CLPX|COA3|COA8|COQ3|COQ5|COQ8A|COQ9|COX10|COX11|COX15|COX16|COX20|COX5A|COX5B|COX6B1|COX6C|COX7A2|COX7B|CRLS1|DAP3|DHODH|DHRS13|DNAJC11|ECSIT|ENDOG|FLVCR1|GOT2|GRPEL1|GRPEL2|GUF1|HADHB|HIGD2A|HSPA9|HSPD1|L2HGDH|LDHB|LETM1|LRPPRC|MAIP1|MICOS10|MICOS…
rRNA processing [GoID:GO:0006364; evidenceTypes:EXP|IBA|IC|IDA|IEA|IMP|ISS|NAS|TAS]	GeneOntology_BP	123	212	1569	24.901	4.65071	58.0189	1	16.3508	4.29084e-60	5.17414e-57	BOP1|BRIX1|BYSL|DCAF13|DDX10|DDX18|DDX21|DDX47|DDX49|DDX51|DDX56|DHX37|DIMT1|DIS3|DKC1|EBNA1BP2|EIF6|ERCC2|ERI3|ESF1|EXOSC1|EXOSC2|EXOSC3|EXOSC4|EXOSC5|EXOSC7|FAM207A|FBL|FDXACB1|FTSJ3|GAR1|GEMIN4|GTF2H5|GTPBP4|HEATR1|IMP3|IMP4|LYAR|MAK16|MDN1|METTL15|METTL16|METTL5|MPHOSPH10|MPP6|MRM1|MRM2|MRM3|MRPL1|MRTO4|MTREX|NAF1|NAT10|NHP2|NIFK|NOC4L|NOL10|NOL11|NOL6|NOL8|NOLC1|NOP10|NOP14|NOP2|NOP56|NOP9|N…
mitochondrial membrane [GoID:GO:0031966; evidenceTypes:HDA|IBA|IDA|IEA|IMP|ISS|NAS|TAS]	GeneOntology_CC	223	617	1569	72.4714	7.81085	36.1426	1	16.253	2.12567e-59	2.39237e-56	ABCB7|ACSL4|AFG3L2|AGPAT5|AKAP1|ALDH18A1|ANXA1|APOOL|ARMC1|ATAD1|ATP5F1A|ATP5F1C|ATP5F1D|ATP5F1E|ATP5MC1|ATP5MC3|ATP5MF|ATP5PB|ATP5PD|ATP5PF|ATP5PO|BCS1L|BDH1|CCDC51|CHCHD10|CHCHD6|CISD1|CKMT1B|CLPX|COA3|COA8|COQ3|COQ5|COQ8A|COQ9|COX10|COX11|COX14|COX15|COX16|COX20|COX5A|COX5B|COX6B1|COX6C|COX7A2|COX7B|CRLS1|CYP27B1|DAP3|DHODH|DHRS13|DNAJC11|ECSIT|ENDOG|FLVCR1|GOT2|GRPEL1|GRPEL2|GUF1|HADHB|HIGD2A…
mitochondrial protein-containing complex [GoID:GO:0098798; evidenceTypes:HDA|IBA|IDA|IEA|IMP|ISS|NAS|TAS]	GeneOntology_CC	130	238	1569	27.9549	4.92277	54.6218	1	16.2273	3.2341e-59	3.52246e-56	AFG3L2|APOOL|ATP5F1A|ATP5F1C|ATP5F1D|ATP5F1E|ATP5MC1|ATP5MC3|ATP5MF|ATP5PB|ATP5PD|ATP5PF|ATP5PO|BCS1L|CHCHD10|CHCHD6|CLPX|COX5A|COX5B|COX6C|COX7A2|DAP3|DNAJC11|GRPEL1|GRPEL2|HSPA9|MCCC1|MCCC2|MICOS10|MICOS13|MRPL12|MRPL13|MRPL14|MRPL15|MRPL16|MRPL17|MRPL18|MRPL19|MRPL2|MRPL20|MRPL21|MRPL22|MRPL23|MRPL24|MRPL3|MRPL30|MRPL32|MRPL34|MRPL35|MRPL38|MRPL39|MRPL4|MRPL40|MRPL42|MRPL46|MRPL48|MRPL52|MRPL5…
rRNA metabolic process [GoID:GO:0016072; evidenceTypes:EXP|IBA|IC|IDA|IEA|IMP|ISS|NAS|TAS]	GeneOntology_BP	124	221	1569	25.9582	4.74677	56.1086	1	16.095	2.76458e-58	2.91698e-55	BOP1|BRIX1|BYSL|DCAF13|DDX10|DDX18|DDX21|DDX47|DDX49|DDX51|DDX56|DHX37|DIMT1|DIS3|DKC1|EBNA1BP2|EIF6|ERCC2|ERI3|ESF1|EXOSC1|EXOSC2|EXOSC3|EXOSC4|EXOSC5|EXOSC7|FAM207A|FBL|FDXACB1|FTSJ3|GAR1|GEMIN4|GTF2H5|GTPBP4|HEATR1|IMP3|IMP4|LYAR|MAK16|MDN1|METTL15|METTL16|METTL5|MPHOSPH10|MPP6|MRM1|MRM2|MRM3|MRPL1|MRTO4|MTREX|NAF1|NAT10|NHP2|NIFK|NOC4L|NOL10|NOL11|NOL6|NOL8|NOLC1|NOP10|NOP14|NOP2|NOP56|NOP9|N…
MOOTHA_MITOCHONDRIA	MSigDB_C2	165	392	1569	46.0434	6.28058	42.0918	1	15.5135	2.81164e-54	2.79212e-51	ABCB7|ABCF2|ACAA2|ACAT1|AFG3L2|AK2|APP|ATP5F1C|ATP5F1D|ATP5F1E|ATP5MC1|ATP5MC3|ATP5MF|ATP5PB|ATP5PD|ATP5PF|ATP5PO|BCAT2|BCS1L|BDH1|C1QBP|CAD|CKMT1B|CLPX|COQ8A|COX10|COX11|COX15|COX17|COX5A|COX5B|COX6B1|COX6C|COX7A2|COX7B|CS|CYP27B1|DAP3|DGUOK|DHODH|DIABLO|DLD|ECHS1|ECI2|ENDOG|ETFA|ETFB|FARS2|FARSA|FXN|GATB|GCDH|GFM1|GLS2|GOT2|HADHB|HK1|HSPA9|HSPD1|HSPE1|IMP3|LONP1|MAOA|MCAT|MDH2|MIPEP|MRPL12|MRPL…
envelope [GoID:GO:0031975; evidenceTypes:HDA|IBA|IDA|IEA|IMP|ISS|NAS|TAS]	GeneOntology_CC	290	1008	1569	118.397	9.82919	28.7698	1	15.3645	2.83194e-53	2.65605e-50	ABCB7|ACSL4|AEN|AFG3L2|AGPAT3|AGPAT5|AK2|AKAP1|ALDH18A1|ANXA1|APEH|APOOL|APP|ARMC1|ATAD1|ATP5F1A|ATP5F1C|ATP5F1D|ATP5F1E|ATP5MC1|ATP5MC3|ATP5MF|ATP5PB|ATP5PD|ATP5PF|ATP5PO|BCS1L|BDH1|CCDC51|CCDC58|CDK4|CEP89|CETN2|CHCHD10|CHCHD4|CHCHD6|CISD1|CKMT1B|CLPB|CLPX|COA3|COA4|COA6|COA7|COA8|COQ3|COQ5|COQ8A|COQ9|COX10|COX11|COX14|COX15|COX16|COX17|COX20|COX5A|COX5B|COX6B1|COX6C|COX7A2|COX7B|CRLS1|CYP27B1|…
organelle envelope [GoID:GO:0031967; evidenceTypes:HDA|IBA|IDA|IEA|IMP|ISS|NAS|TAS]	GeneOntology_CC	290	1008	1569	118.397	9.82919	28.7698	1	15.3645	2.83194e-53	2.65605e-50	ABCB7|ACSL4|AEN|AFG3L2|AGPAT3|AGPAT5|AK2|AKAP1|ALDH18A1|ANXA1|APEH|APOOL|APP|ARMC1|ATAD1|ATP5F1A|ATP5F1C|ATP5F1D|ATP5F1E|ATP5MC1|ATP5MC3|ATP5MF|ATP5PB|ATP5PD|ATP5PF|ATP5PO|BCS1L|BDH1|CCDC51|CCDC58|CDK4|CEP89|CETN2|CHCHD10|CHCHD4|CHCHD6|CISD1|CKMT1B|CLPB|CLPX|COA3|COA4|COA6|COA7|COA8|COQ3|COQ5|COQ8A|COQ9|COX10|COX11|COX14|COX15|COX16|COX17|COX20|COX5A|COX5B|COX6B1|COX6C|COX7A2|COX7B|CRLS1|CYP27B1|…
Myc_ChIP_PET_Expr_Up (PMID:17093053)	SignatureDB	162	387	1569	45.4561	6.2416	41.8605	1	15.306	6.97716e-53	6.36694e-50	ACACA|ACAT1|ACBD6|ACP1|AGBL5|AGPS|AIMP2|AK2|AKAP1|AMMECR1|ANP32B|APEH|APP|APRT|ARL5A|ATP5F1D|C19ORF48|C20ORF27|CAMKV|CAPRIN1|CARNMT1|CCDC124|CCT5|CDK4|CDKN2AIPNL|CLN6|COA4|COA7|COMTD1|CTSC|DCAF13|DDX1|DDX31|DDX51|DHODH|DHX37|DKC1|DNAAF2|DNAJA3|DPH2|DPH6|EIF2B3|EIF3B|EMC1|ENO1|ENTR1|EXOSC5|EXOSC7|FAH|FBXO31|GCN1|GCSH|GEMIN4|GEMIN5|GGCT|GLRX2|GRPEL1|GRPEL2|GSPT1|GTF3A|GTPBP10|GUF1|IFRD2|IMPDH1|INTS…
RNA processing [GoID:GO:0006396; evidenceTypes:EXP|IBA|IC|IDA|IEA|IGI|IMP|IPI|ISS|NAS|TAS]	GeneOntology_BP	243	784	1569	92.0868	8.74679	30.9949	1	14.957	1.40197e-50	1.15454e-47	ADARB1|ALKBH8|APP|BOP1|BRIX1|BYSL|C1QBP|CELF1|CHERP|CPSF2|CTU1|CWC15|DCAF13|DDX1|DDX10|DDX18|DDX21|DDX47|DDX49|DDX51|DDX56|DHX37|DIMT1|DIS3|DKC1|DPH3|DUS1L|DUS4L|DUSP11|EBNA1BP2|EIF6|ELAC2|ELP1|ERCC2|ERI3|ESF1|ESRP2|EXOSC1|EXOSC2|EXOSC3|EXOSC4|EXOSC5|EXOSC7|FAM207A|FARS2|FASTKD1|FASTKD2|FBL|FDXACB1|FTSJ3|GAR1|GEMIN4|GEMIN5|GEMIN6|GRSF1|GTF2H5|GTPBP3|GTPBP4|HEATR1|HNRNPA1|HNRNPA1P48|HSF1|HSPA8|IMP…
Acetylation	UniProt-Keyword	585	2926	1569	343.681	15.3913	19.9932	1	14.8611	5.89455e-50	4.73866e-47	AATF|ABCB7|ABCF2|ACAA2|ACACA|ACAT1|ACOT13|ACP1|ACTR6|ADA|ADK|ADNP|AGGF1|AGMAT|AGPS|AHCY|AHSA1|AK2|AMER1|ANAPC7|ANKRD13B|ANKRD40|ANKRD54|ANP32B|ANXA1|APEH|APEX1|API5|APRT|ARFIP1|ARMC1|ASL|ATIC|ATP5F1A|ATP5F1C|ATP5F1D|ATP5F1E|ATP5MF|ATP5PB|ATP5PD|ATP5PF|ATP5PO|ATP6V1C1|BAG2|BBS7|BCAT2|BDH1|BFSP1|BLMH|BPNT1|BRIX1|BRK1|BROX|BZW2|C1QBP|C20ORF27|C3ORF33|C8ORF33|CAD|CAPRIN1|CAPZA2|CARM1|CBR1|CCDC25|CCDC…
MOOTHA_HUMAN_MITODB_6_2002	MSigDB_C2	156	379	1569	44.5165	6.17866	41.1609	1	14.8291	9.50142e-50	7.46061e-47	ABCB7|ABCF2|ACAA2|ACAT1|ACSL4|AFG3L2|AK2|AKAP1|ALDH18A1|ATP5F1C|ATP5F1D|ATP5F1E|ATP5MC1|ATP5MC3|ATP5MF|ATP5PB|ATP5PD|ATP5PF|ATP5PO|BCAT2|BCS1L|BDH1|CKMT1B|CLPP|CLPX|COX10|COX11|COX15|COX17|COX5A|COX5B|COX6B1|COX6C|COX7A2|COX7B|CS|CYP27B1|DAP3|DGUOK|DHODH|DIABLO|DLD|ECHS1|ENDOG|ETFA|ETFB|FARS2|FARSA|FXN|GATB|GCDH|GFM1|GLS2|GOT2|HADHB|HK1|HSPA9|HSPD1|HSPE1|LONP1|MAOA|MCCC1|MDH2|MIPEP|MRPL12|MRPL13|…
intracellular organelle lumen [GoID:GO:0070013; evidenceTypes:HDA|IBA|IDA|IEA|IMP|ISS|NAS|TAS]	GeneOntology_CC	758	4234	1569	497.316	17.315	17.9027	1	14.6444	1.4635e-48	1.02945e-45	AATF|ABCE1|ABITRAM|ACAA2|ACACA|ACAT1|ACOT13|ACTR5|ACTR6|ADA|ADARB1|ADK|ADPRS|AEN|AGL|AGPS|AK2|AK6|ALKBH8|AMER1|AMMECR1|ANAPC1|ANAPC7|ANKLE1|ANP32B|ANXA1|APEH|APEX1|API5|APOOL|APP|APRT|APTX|ARSK|ATP5F1A|ATP5F1C|ATP5F1D|ATP5F1E|ATP5PB|B4GALT2|BATF|BAZ1A|BCAT2|BCCIP|BDH1|BDP1|BEND3|BOLA3|BOP1|BRAT1|BRIX1|BYSL|C1ORF109|C1QBP|CABYR|CAD|CAMTA1|CARM1|CARS2|CCDC58|CCDC86|CCNC|CCNH|CCT2|CCT4|CD3EAP|CDC26|…
membrane-enclosed lumen [GoID:GO:0031974; evidenceTypes:HDA|IBA|IDA|IEA|IMP|ISS|NAS|TAS]	GeneOntology_CC	758	4234	1569	497.316	17.315	17.9027	1	14.6444	1.4635e-48	1.02945e-45	AATF|ABCE1|ABITRAM|ACAA2|ACACA|ACAT1|ACOT13|ACTR5|ACTR6|ADA|ADARB1|ADK|ADPRS|AEN|AGL|AGPS|AK2|AK6|ALKBH8|AMER1|AMMECR1|ANAPC1|ANAPC7|ANKLE1|ANP32B|ANXA1|APEH|APEX1|API5|APOOL|APP|APRT|APTX|ARSK|ATP5F1A|ATP5F1C|ATP5F1D|ATP5F1E|ATP5PB|B4GALT2|BATF|BAZ1A|BCAT2|BCCIP|BDH1|BDP1|BEND3|BOLA3|BOP1|BRAT1|BRIX1|BYSL|C1ORF109|C1QBP|CABYR|CAD|CAMTA1|CARM1|CARS2|CCDC58|CCDC86|CCNC|CCNH|CCT2|CCT4|CD3EAP|CDC26|…
organelle lumen [GoID:GO:0043233; evidenceTypes:HDA|IBA|IDA|IEA|IMP|ISS|NAS|TAS]	GeneOntology_CC	758	4234	1569	497.316	17.315	17.9027	1	14.6444	1.4635e-48	1.02945e-45	AATF|ABCE1|ABITRAM|ACAA2|ACACA|ACAT1|ACOT13|ACTR5|ACTR6|ADA|ADARB1|ADK|ADPRS|AEN|AGL|AGPS|AK2|AK6|ALKBH8|AMER1|AMMECR1|ANAPC1|ANAPC7|ANKLE1|ANP32B|ANXA1|APEH|APEX1|API5|APOOL|APP|APRT|APTX|ARSK|ATP5F1A|ATP5F1C|ATP5F1D|ATP5F1E|ATP5PB|B4GALT2|BATF|BAZ1A|BCAT2|BCCIP|BDH1|BDP1|BEND3|BOLA3|BOP1|BRAT1|BRIX1|BYSL|C1ORF109|C1QBP|CABYR|CAD|CAMTA1|CARM1|CARS2|CCDC58|CCDC86|CCNC|CCNH|CCT2|CCT4|CD3EAP|CDC26|…
DODD_NASOPHARYNGEAL_CARCINOMA_DN	MSigDB_C2	304	1187	1569	139.422	10.5887	25.6108	1	13.9591	2.76737e-44	1.61099e-41	AATF|ABCE1|ABCF2|ACSL4|ADA|ADNP|AEN|AGPAT3|AHCY|AIMP2|AK2|ANAPC1|ANAPC7|ARL5A|ARMC1|ATIC|ATL2|ATP5MC3|BFAR|BLMH|BRIX1|BZW2|C11ORF58|C15ORF61|C18ORF21|C19ORF48|C1ORF109|C1QBP|C8ORF33|CAD|CAMTA1|CAPRIN1|CCT2|CCT3|CCT4|CDK4|CHCHD4|CHN1|CIAO2A|CKS2|CMSS1|CNIH4|COA7|COLGALT1|COPS2|CRLS1|CS|CTSC|DDX18|DDX21|DDX47|DDX50|DDX55|DENR|DHX33|DIABLO|DKC1|DNAJA3|DNAJC2|DOCK7|EARS2|EEF1E1|EIF3B|ENO1|ENOPH1|EPHB…
ribonucleoprotein complex [GoID:GO:1990904; evidenceTypes:HDA|IBA|IC|IDA|IEA|IMP|ISS|NAS|TAS]	GeneOntology_CC	196	606	1569	71.1794	7.74425	32.3432	1	13.8391	1.48113e-43	8.47609e-41	API5|BOP1|BYSL|CELF1|CWC15|DAP3|DCAF13|DDX1|DKC1|EBNA1BP2|EEFSEC|EIF2S1|EIF3A|EIF3B|EIF3C|EIF3I|EIF3K|EIF4E|EIF6|ESRP2|FAM207A|FBL|FBXW9|FTSJ3|G3BP1|G3BP2|GAR1|GCN1|GEMIN4|GNL3L|GRSF1|HEATR1|HNRNPA1|HSF1|HSPA8|IMP3|IMP4|LARP1|LRPPRC|LSM11|LSM2|LSM5|LSM7|LTV1|MAK16|MDN1|MFAP1|MPHOSPH10|MRPL1|MRPL12|MRPL13|MRPL14|MRPL15|MRPL16|MRPL17|MRPL18|MRPL19|MRPL2|MRPL20|MRPL21|MRPL22|MRPL23|MRPL24|MRPL3|MRPL…
WONG_MITOCHONDRIA_GENE_MODULE	MSigDB_C2	103	204	1569	23.9614	4.5635	50.4902	1	13.7129	8.49403e-43	4.70151e-40	ACAT1|AGMAT|AK2|ATP5F1C|ATP5F1E|ATP5MC1|ATP5MC3|ATP5MF|ATP5PB|ATP5PD|ATP5PF|ATP5PO|ATP6V1C1|ATP6V1F|BOP1|CKMT1B|CLPP|COQ3|COX11|COX17|COX5A|COX5B|COX6B1|COX6C|COX7A2|COX7B|DAP3|DIABLO|DLD|ECHS1|GCDH|GOT2|GRPEL2|GSTO1|KARS1|LONP1|LRPPRC|MAOA|MCAT|MCCC2|MIPEP|MRPL12|MRPL13|MRPL18|MRPL3|MRPL32|MRPL40|MRPL42|MRPS15|MRPS16|MRPS17|MRPS18A|MRPS18B|MRPS18C|MRPS28|MRPS30|MRPS36|MTX2|NDUFA10|NDUFA12|NDUFA4…
CAIRO_HEPATOBLASTOMA_CLASSES_UP	MSigDB_C2	188	574	1569	67.4207	7.54646	32.7526	1	13.6842	1.26119e-42	6.86821e-40	AAMP|AARSD1|AATF|ABCF2|ACP1|AGBL5|AGPAT5|AGPS|AHCY|ALDH18A1|APEX1|APRT|ATIC|BCCIP|BFAR|BLMH|BOP1|BYSL|BZW2|C1ORF109|C1QBP|C20ORF27|C8ORF33|CAD|CAPRIN1|CCT2|CCT3|CCT4|CCT5|CCT7|CDK4|CKS2|COPS5|CSNK2A1|DDX1|DDX10|DDX18|DDX56|DGUOK|DKC1|DNAAF5|EEF1E1|EIF3B|EIF4A1|ENO1|ENOPH1|EPCAM|ESF1|EXOSC2|EXOSC4|FAM136A|FARSA|FASTKD1|FBL|FNTA|FXN|GART|GCN1|GCSH|GGCT|GNL3|GTF3C2|GTPBP4|HDAC2|HEATR1|HOMER1|HSF1|HS…
PUJANA_BRCA1_PCC_NETWORK	MSigDB_C2	336	1408	1569	165.38	11.4272	23.8636	1	13.5885	4.68807e-42	2.51251e-39	AATF|ABCB7|ABCE1|ABCF2|ACOT13|ADA|ADK|ADNP|ADSS2|AFG3L2|AGPS|AHCY|AHSA1|AIMP2|AK2|ANKRD26|ANP32B|AOC2|APEX1|API5|ATIC|ATP5F1A|ATP5MF|ATP5PB|ATP5PF|ATP5PO|BAZ1A|BFSP1|BLMH|BOP1|BYSL|C1QBP|CAD|CAPRIN1|CARM1|CCNC|CCNH|CCT2|CCT3|CCT4|CCT5|CCT7|CDK4|CDK7|CEBPZ|CENPS|CHERP|CKS2|CLPX|CNBP|COPS5|COX11|COX17|COX5A|COX6C|COX7B|CSNK2A1|CSNK2A2|CUL4A|DAP3|DBI|DDX10|DDX18|DDX19A|DDX21|DDX49|DGUOK|DIMT1|DKC1|D…
Myc_overexpression_1.5x_up (PMID:16273092)	SignatureDB	62	82	1569	9.63153	2.90666	75.6098	1	13.426	4.25726e-41	2.1454e-38	AGPAT5|AIMP2|ALG3|ATIC|BOP1|C19ORF48|C20ORF27|CCDC86|CDK4|DCAF4|DDX10|DKC1|EXOSC5|FARSA|FARSB|FLAD1|GEMIN5|GNL3|GPATCH4|GPD1L|HK2|HSPD1|IPO4|KCNQ5|MCRIP2|METTL1|MON1A|MRTO4|MYBBP1A|NCL|NOL6|NOLC1|NOP16|NOP56|NUFIP1|PA2G4|PAICS|PES1|PHB|PLD6|PTRH2|RCL1|RPP40|RRP9|SCFD2|SFXN4|SLC19A1|SLC29A2|SORD|SRM|TFB2M|TMEM97|TRMT1|TWNK|UBALD1|UBIAD1|UTP14A|UTP20|UTP25|UTP4|WDR12|WDR74
cellular metabolic process [GoID:GO:0044237; evidenceTypes:EXP|HDA|HMP|IBA|IC|IDA|IEA|IEP|IGI|IKR|IMP|IPI|ISA|ISS|NAS|TAS]	GeneOntology_BP	1076	7106	1569	834.654	18.5685	15.1421	1	13.1956	9.30194e-40	4.61869e-37	AARSD1|AASDHPPT|AATF|ABCB7|ABCE1|ABHD17C|ACAA2|ACACA|ACAT1|ACP1|ACSL4|ACTR5|ADA|ADARB1|ADK|ADNP|ADPRS|ADSS2|AEN|AFG3L2|AGBL5|AGL|AGMAT|AGPAT3|AGPAT5|AGPS|AHCY|AIMP2|AK2|AK6|ALDH18A1|ALG3|ALKBH8|AMER1|AMH|ANAPC1|ANAPC7|ANKLE1|ANKRD13B|ANKRD54|ANP32B|ANXA1|AOC2|APEH|APEX1|APIP|APP|APRT|APTX|ARV1|ASAH2B|ASB1|ASL|ASNSD1|ASPHD1|ATAD1|ATIC|ATP5F1A|ATP5F1C|ATP5F1D|ATP5F1E|ATP5MC1|ATP5MC3|ATP5MF|ATP5PB|A…
Primary mitochondrial disease	UniProt-Keyword	86	159	1569	18.6758	4.03574	54.0881	1	13.048	6.51976e-39	3.19033e-36	ATP5F1A|ATP5F1D|ATP5F1E|BCS1L|BOLA3|C1QBP|CARS2|COA3|COA6|COA8|COQ8A|COQ9|COX10|COX14|COX15|COX20|COX5A|COX6B1|DGUOK|EARS2|ELAC2|FARS2|FASTKD2|FDX2|FLAD1|GATB|GFM1|GTPBP3|LRPPRC|LYRM4|MARS2|MICOS13|MIPEP|MRM2|MRPL12|MRPL3|MRPS16|MRPS2|MRPS22|MRPS23|MRPS28|MRPS34|MTFMT|MTO1|NARS2|NDUFA10|NDUFA11|NDUFA12|NDUFA2|NDUFA4|NDUFAF1|NDUFAF2|NDUFAF4|NDUFAF8|NDUFB3|NDUFB8|NDUFB9|NDUFS1|NDUFS2|NDUFS6|NDUFV1|…
DIDO1_TARGET_GENES	MSigDB_C3	310	1307	1569	153.517	11.0561	23.7184	1	12.8787	5.93026e-38	2.78096e-35	AAMP|ABCB7|ABCE1|ABCF2|ADNP|ADPRS|ADSS2|AGGF1|AHCY|AK6|ALG3|ANKRD40|APOOL|APTX|ARFIP1|ARSK|ARV1|ATL2|ATP5MC3|ATP5PB|ATP5PD|BPNT1|BRIX1|BRWD1-AS2|C17ORF75|C7ORF50|C8ORF33|CCDC124|CCDC86|CCNC|CCT4|CCT7|CDK7|CDKN2AIPNL|CENPS|CEP89|CLPX|CMSS1|COPS7B|COQ3|COQ5|COQ9|COX16|COX6C|COX7A2|COX7B|CTDP1|CUL4A|CYB5RL|DDX1|DDX18|DDX31|DDX51|DDX55|DFFA|DHODH|DHX33|DIABLO|EBNA1BP2|ECHDC1|ECSIT|EDC3|EEFSEC|EIF2S1|…
nucleolus [GoID:GO:0005730; evidenceTypes:HDA|IBA|IDA|IEA|IMP|ISS|NAS|TAS]	GeneOntology_CC	222	810	1569	95.1407	8.88145	27.4074	1	12.6351	1.35211e-36	6.16926e-34	AATF|ACACA|ADARB1|AEN|AGPS|AK6|ANP32B|APEX1|APTX|BEND3|BOP1|BRIX1|BYSL|C1ORF109|C1QBP|CAMTA1|CCDC86|CD3EAP|CDK4|CDK7|CDK8|CDKN2AIPNL|CLN6|COX10|CUTC|DCAF1|DCAF13|DDX18|DDX21|DDX31|DDX47|DDX50|DDX51|DDX55|DDX56|DHX33|DHX37|DIMT1|DIS3|DKC1|DNAJC2|DNTTIP1|DPH6|DUSP11|EBNA1BP2|EEF1E1|EIF3A|EIF6|ESF1|EXOSC1|EXOSC2|EXOSC3|EXOSC4|EXOSC5|EXOSC7|FAM207A|FBL|FTSJ3|GAR1|GEMIN4|GNL3|GNL3L|GON7|GTF2H5|GTPBP10…
JAK2_upregulated_PMBL (PMID:21156283)	SignatureDB	230	861	1569	101.131	9.13815	26.7131	1	12.534	4.86416e-36	2.1329e-33	ABCE1|ABCF2|ADM5|ADSS2|AGMAT|AHSA1|ANKLE1|ANKRD40|AP1S1|AP1S3|ATP5MC1|BDP1|BOP1|BRAT1|BRIX1|C1QBP|C20ORF27|C8ORF33|CAD|CCDC85B|CCDC86|CD320|CHRNA5|CHST10|CLN6|COA4|COA7|CRACR2A|CTSC|CTU1|DCAF4|DDX21|DDX31|DDX56|DHX33|DHX37|DKC1|DPH2|EHMT2|EIF2S1|EIF3A|EIF3B|EIF4A1|EIF5A|EIF5AL1|EMC1|ENDOU|EPB41|ERI3|ESF1|FADD|FAM98A|FASN|FBXL18|FDXACB1|FJX1|FKBP4|FLAD1|FOXK1|G3BP1|GAR1|GEMIN4|GEMIN5|GIPC1|GNL3L|G…
MORF_SOD1	MSigDB_C4	111	270	1569	31.7136	5.23688	41.1111	1	12.4189	2.06307e-35	8.81742e-33	ACOT13|AFG3L2|AHSA1|AIMP2|ANP32B|ATIC|ATP5F1D|ATP5MC1|ATP5MC3|ATP5MF|ATP5PD|ATP5PF|ATP5PO|C1QBP|CCT2|CCT3|CCT5|CCT7|CDK4|CFDP1|CHERP|CNBP|COPS5|COX5A|COX6C|COX7B|CS|DDX1|DDX49|DGUOK|DLD|EEF1E1|EI24|EIF3B|EIF3C|EIF3I|EIF4H|ERH|ETFA|FBL|G3BP1|G3BP2|GGCT|GSPT1|HADHB|HDAC2|HSP90AA1|HSPA8|HSPA9|HSPD1|HSPE1|KARS1|KIF2A|KXD1|LARP1|LRPPRC|LSM2|LYPLA1|MFAP1|MRPL3|MRPS18B|NDUFAB1|NDUFB3|NDUFC1|NDUFS1|NDUFS…
preribosome [GoID:GO:0030684; evidenceTypes:IBA|IDA|IEA]	GeneOntology_CC	54	73	1569	8.57441	2.74345	73.9726	1	12.3583	4.39325e-35	1.83128e-32	BOP1|BYSL|DCAF13|EBNA1BP2|EIF6|FAM207A|FBL|FBXW9|FTSJ3|HEATR1|IMP3|IMP4|LTV1|MAK16|MDN1|MPHOSPH10|MRTO4|NIP7|NOC2L|NOC4L|NOL10|NOL6|NOP14|NOP56|NOP9|PDCD11|PES1|PPAN|PRKDC|RIOK1|RIOK2|RRP1|RRP15|RRP1B|RRP9|RRS1|SNU13|SRFBP1|TBL3|TSR1|UTP14A|UTP18|UTP20|UTP23|UTP25|UTP3|UTP4|UTP6|WDR12|WDR3|WDR36|WDR46|WDR74|ZNF622
REACTOME_MITOCHONDRIAL_TRANSLATION	MSigDB_C2	62	95	1569	11.1585	3.12706	65.2632	1	12.3393	5.56116e-35	2.28984e-32	DAP3|GADD45GIP1|GFM1|MRPL1|MRPL12|MRPL13|MRPL14|MRPL15|MRPL16|MRPL17|MRPL18|MRPL19|MRPL2|MRPL20|MRPL21|MRPL22|MRPL23|MRPL24|MRPL3|MRPL30|MRPL32|MRPL34|MRPL35|MRPL38|MRPL39|MRPL4|MRPL40|MRPL42|MRPL46|MRPL48|MRPL52|MRPL55|MRPS10|MRPS12|MRPS15|MRPS16|MRPS17|MRPS18A|MRPS18B|MRPS18C|MRPS2|MRPS22|MRPS23|MRPS24|MRPS25|MRPS26|MRPS27|MRPS28|MRPS30|MRPS31|MRPS34|MRPS35|MRPS36|MRPS5|MRPS6|MRPS9|MRRF|MTFMT|M…
GSE21670_UNTREATED_VS_IL6_TREATED_STAT3_KO_CD4_TCELL_DN	MSigDB_C7	87	178	1569	20.9075	4.26699	48.8764	1	12.3198	7.08858e-35	2.8836e-32	AHCY|ALDH18A1|ATIC|BAZ1A|BYSL|C1QBP|CAD|CCT2|CCT3|CDK4|CMSS1|DCTPP1|DDX10|DDX21|EIF3B|ENO1|EXOSC5|F2RL1|FARSB|G3BP1|GNL3|GPATCH4|GTF3A|GTPBP4|HDAC2|HEATR1|HSP90AB1|HSPD1|IKZF1|IMPDH2|INTS10|IPO5|LARP1|LRRC58|MDN1|MRPS25|MRTO4|MTHFD1L|NAA15|NAA25|NIFK|NOL10|NOL6|NOLC1|NOP14|NOP2|NUDCD1|PAICS|PAK1IP1|PFAS|PHB|PNO1|POLD2|POLR1A|POLR1B|POLR1C|PPIL1|PPRC1|PUM3|PUS7|REXO2|RIOK1|RPF2|RRP12|RRS1|RUVBL1|S…
catalytic activity, acting on RNA [GoID:GO:0140098; evidenceTypes:EXP|IBA|IC|IDA|IEA|IKR|IMP|ISS|NAS|TAS]	GeneOntology_MF	129	353	1569	41.4626	5.96893	36.5439	1	12.2897	1.02908e-34	4.13642e-32	AARSD1|ABCE1|AIMP2|ALKBH8|APEX1|CARS2|CD3EAP|DDX1|DDX10|DDX18|DDX19A|DDX21|DDX31|DDX47|DDX49|DDX50|DDX51|DDX55|DDX56|DHX33|DHX34|DHX37|DIMT1|DIS3|DTD1|DTD2|DUS1L|DUS4L|EARS2|EDC3|EIF4A1|ELAC2|ENDOG|ENDOU|ERI3|EXOSC1|EXOSC2|EXOSC3|EXOSC4|EXOSC5|EXOSC7|FARS2|FARSA|FARSB|FBL|FDXACB1|FTSJ3|G3BP1|GATB|IARS2|ISG20L2|KARS1|LRRC47|MARS2|MED20|METTL1|METTL15|METTL16|METTL2B|METTL5|METTL6|MRM1|MRM2|MRM3|MT…
intracellular anatomical structure [GoID:GO:0005622; evidenceTypes:HDA|HMP|IBA|IC|IDA|IEA|IEP|IGI|IMP|IPI|ISA|ISO|ISS|NAS|TAS]	GeneOntology_CC	1365	10041	1569	1179.39	16.0774	13.5943	1	12.2818	1.13441e-34	4.45376e-32	AAMP|AARSD1|AASDHPPT|AATF|ABCB7|ABCE1|ABHD17C|ABITRAM|ACAA2|ACACA|ACAT1|ACBD6|ACOT13|ACP1|ACSL4|ACTR5|ACTR6|ADA|ADARB1|ADK|ADNP|ADPRS|ADSS2|AEN|AFG3L2|AGBL5|AGGF1|AGL|AGMAT|AGPAT3|AGPAT5|AGPS|AGTRAP|AHCY|AHSA1|AIMP2|AK2|AK6|AKAP1|ALDH18A1|ALG3|ALKBH8|AMER1|AMMECR1|ANAPC1|ANAPC7|ANKLE1|ANKRD13B|ANKRD26|ANKRD27|ANKRD54|ANP32B|ANXA1|AOC2|AP1S1|AP1S3|APEH|APEX1|API5|APIP|APOOL|APP|APRT|APTX|ARFIP1|AR…
SCHLOSSER_MYC_TARGETS_REPRESSED_BY_SERUM	MSigDB_C2	80	154	1569	18.0885	3.97253	51.9481	1	12.2661	1.37707e-34	5.34429e-32	AASDHPPT|ACP1|ADSS2|AFG3L2|ANP32B|API5|APP|ATP5F1C|BLMH|C12ORF29|CCT2|CCT5|CHERP|CNBP|COPS2|COX11|DDX1|DDX10|DDX19A|DIMT1|DNAJC2|EEF1E1|EI24|EIF2S1|EIF3A|EIF4E|FASTKD2|FBXO21|G3BP2|GLOD4|HDAC2|HIRA|HK2|HNRNPA1|HSPD1|HSPE1|IARS2|IPO5|LDHB|LYPLA1|MACIR|MRPL3|NAE1|NDUFB6|NOLC1|NOP16|NUFIP1|NUP153|PMPCB|PNO1|PRMT3|PSMD14|PSMG1|PTGES3|PUM3|PWP1|RABGGTB|RAN|RMND5A|SERBP1|SLC16A1|SLC25A17|SMARCC1|SMN1|S…
cellular nitrogen compound metabolic process [GoID:GO:0034641; evidenceTypes:EXP|HDA|IBA|IC|IDA|IEA|IGI|IKR|IMP|IPI|ISA|ISS|NAS|TAS]	GeneOntology_BP	744	4478	1569	525.976	17.5672	16.6146	1	12.1705	4.46425e-34	1.69361e-31	AARSD1|AASDHPPT|AATF|ABCB7|ABCE1|ACACA|ACAT1|ACSL4|ACTR5|ADA|ADARB1|ADK|ADNP|ADPRS|ADSS2|AEN|AGMAT|AHCY|AIMP2|AK2|AK6|ALKBH8|AMH|ANKLE1|AOC2|APEH|APEX1|APP|APRT|APTX|ASAH2B|ASL|ATIC|ATP5F1A|ATP5F1C|ATP5F1D|ATP5F1E|ATP5MC1|ATP5MC3|ATP5MF|ATP5PB|ATP5PD|ATP5PF|ATP5PO|B4GALT5|BATF|BAZ1A|BBS7|BCCIP|BDP1|BEND3|BOP1|BPNT1|BRIX1|BYSL|C1QBP|C3ORF33|CAD|CAMTA1|CAPRIN1|CARM1|CARNMT1|CARS2|CCDC85B|CCNC|CCNH|…
Chiche(PMID: 24644022)-2014_M3.5	PAPER	75	139	1569	16.3266	3.77625	53.9568	1	12.1497	5.75689e-34	2.136e-31	ATIC|ATP5MC1|BCCIP|BLMH|BRIX1|BZW2|CCT2|CDK4|CHCHD10|DCTPP1|DNAAF5|DPH2|EBNA1BP2|ECI2|EEF1E1|EIF2B3|ENOPH1|FASN|GEMIN6|GNL3|GOT2|GTPBP4|HSPA9|LAGE3|LONP1|LSM7|LTV1|MRPL1|MRPL24|MRPL3|MRPL32|MRPL38|MRPL39|MRPL46|MRPS12|MRPS17|MRPS30|MRPS34|MTERF3|MTX2|NHP2|NME1-NME2|NOP16|NTHL1|ORC5|PAICS|PAK1IP1|PGAM5|POLR2D|POLR2H|PRMT1|PUM3|PUS7|PWP1|RABGGTB|RPF2|RPP40|RRP15|RUVBL2|SNRPF|SNU13|TEX10|TFAM|TFB2M|…
MANALO_HYPOXIA_DN	MSigDB_C2	111	281	1569	33.0056	5.34025	39.5018	1	12.0638	1.64021e-33	5.95484e-31	AASDHPPT|ABCF2|AIMP2|AKAP1|ARMC6|ATIC|BCS1L|BOP1|BYSL|C1QBP|C20ORF27|CAD|CENPS|CISD1|CLPB|COA7|CUTC|DDX18|DDX19A|DDX21|DKC1|EBNA1BP2|EEF1E1|EIF2B3|EIF2S1|EXOSC2|FAM136A|FASN|FXN|GART|GATB|GCSH|GEMIN6|GLRX2|GNPDA1|GPD1L|GTPBP4|HEATR1|HEATR3|HNRNPDL|ID1|IPO4|LETM1|METTL2B|MRPL40|MRPL46|MRPS12|MRTO4|MTERF3|NARS2|NAT10|NCLN|NDUFAF4|NME1|NOL11|NOLC1|NOP16|NOP56|ODC1|PA2G4|PAK1IP1|PDCD2|PDSS1|PFAS|PHB|…
REACTOME_METABOLISM_OF_RNA	MSigDB_C2	183	632	1569	74.2333	7.90057	28.9557	1	12.0436	2.09619e-33	7.52934e-31	ADARB1|ALKBH8|BOP1|BYSL|CCNH|CDK7|CHERP|CNOT11|CPSF2|CTU1|CWC15|DCAF13|DDX1|DDX21|DDX47|DDX49|DHX37|DIMT1|DIS3|DKC1|EBNA1BP2|EDC3|EIF4A1|EIF4E|ELAC2|ERCC2|EXOSC1|EXOSC2|EXOSC3|EXOSC4|EXOSC5|EXOSC7|FBL|FTSJ3|GAR1|GEMIN4|GEMIN5|GEMIN6|GNL3|GSPT1|GTF2F2|GTF2H1|GTF2H2|GTF2H3|GTF2H5|GTPBP3|HEATR1|HNRNPA1|HSPA8|IMP3|IMP4|ISG20L2|LAGE3|LSM11|LSM2|LSM5|LSM7|LTV1|METTL1|MNAT1|MPHOSPH10|MRM1|MRM2|MRM3|MTO1…
intracellular membrane-bounded organelle [GoID:GO:0043231; evidenceTypes:HDA|IBA|IC|IDA|IEA|IGI|IMP|IPI|ISS|NAS|TAS]	GeneOntology_CC	1190	8340	1569	979.597	18.022	14.2686	1	12.0366	2.28044e-33	8.10492e-31	AARSD1|AATF|ABCB7|ABCE1|ABHD17C|ABITRAM|ACAA2|ACACA|ACAT1|ACOT13|ACSL4|ACTR5|ACTR6|ADA|ADARB1|ADK|ADNP|ADPRS|ADSS2|AEN|AFG3L2|AGBL5|AGL|AGMAT|AGPAT3|AGPAT5|AGPS|AGTRAP|AHCY|AHSA1|AIMP2|AK2|AK6|AKAP1|ALDH18A1|ALG3|ALKBH8|AMER1|AMMECR1|ANAPC1|ANAPC7|ANKLE1|ANKRD13B|ANKRD27|ANKRD54|ANP32B|ANXA1|AP1S1|AP1S3|APEH|APEX1|API5|APOOL|APP|APRT|APTX|ARFIP1|ARL5A|ARMC1|ARMC10|ARRDC2|ARSK|ARV1|ATAD1|ATL2|ATP5…
molecular_function [GoID:GO:0003674; evidenceTypes:EXP|HDA|IBA|IC|IDA|IEA|IEP|IGI|IKR|IMP|IPI|ISS|NAS|ND|RCA|TAS]	GeneOntology_MF	1452	11043	1569	1297.09	14.0855	13.1486	1	12.0164	2.91308e-33	1.02456e-30	AAMP|AARSD1|AASDHPPT|AATF|ABCB7|ABCE1|ABCF2|ABHD17C|ABITRAM|ACAA2|ACACA|ACAT1|ACBD6|ACOT13|ACP1|ACSL4|ACTR5|ACTR6|ADA|ADARB1|ADK|ADM5|ADNP|ADPRS|ADSS2|AEN|AFG3L2|AGBL5|AGGF1|AGL|AGMAT|AGPAT3|AGPAT5|AGPS|AGTRAP|AHCY|AHSA1|AIMP2|AK2|AK6|AKAP1|ALDH18A1|ALG3|ALKBH8|AMER1|AMH|AMMECR1|ANAPC1|ANAPC7|ANKLE1|ANKRD13B|ANKRD26|ANKRD27|ANKRD40|ANKRD54|ANP32B|ANXA1|AOC2|AP1S1|AP1S3|APEH|APEX1|API5|APIP|APOOL|…
organelle [GoID:GO:0043226; evidenceTypes:HDA|IBA|IC|IDA|IEA|IGI|IMP|IPI|ISA|ISS|NAS|TAS]	GeneOntology_CC	1291	9328	1569	1095.65	17.0805	13.8401	1	11.977	4.68856e-33	1.63201e-30	AAMP|AARSD1|AASDHPPT|AATF|ABCB7|ABCE1|ABHD17C|ABITRAM|ACAA2|ACACA|ACAT1|ACOT13|ACP1|ACSL4|ACTR5|ACTR6|ADA|ADARB1|ADK|ADNP|ADPRS|ADSS2|AEN|AFG3L2|AGBL5|AGL|AGMAT|AGPAT3|AGPAT5|AGPS|AGTRAP|AHCY|AHSA1|AIMP2|AK2|AK6|AKAP1|ALDH18A1|ALG3|ALKBH8|AMER1|AMMECR1|ANAPC1|ANAPC7|ANKLE1|ANKRD13B|ANKRD26|ANKRD27|ANKRD54|ANP32B|ANXA1|AP1S1|AP1S3|APEH|APEX1|API5|APOOL|APP|APRT|APTX|ARFIP1|ARL5A|ARMC1|ARMC10|ARRDC…
Rapamycin_BL_down_0p4 (PMID:22885699)	SignatureDB	69	124	1569	14.5648	3.5687	55.6452	1	11.8643	1.81482e-32	6.2526e-30	AEN|AHSA1|C12ORF29|C1QBP|CCDC86|CHRNA5|CMSS1|COA4|CYP27B1|DDX21|DHX37|DNAJA1|EEF2KMT|EIF2S1|EMC1|ESF1|FAM98A|FARSB|FKBP4|GPATCH4|GRPEL1|HK2|HSP90AA1|HSPA9|HSPE1|HYAL2|LYAR|MAK16|MCRIP2|MRPL21|MRPS12|MRPS17|MRPS34|MRTO4|NAA15|NIP7|NLN|NOL7|NOP16|NR2C2AP|NUDC|NUFIP1|PAK1IP1|PFDN2|PNO1|PNP|PRDX1|PRKAR1B|PTGES3|RPF2|RRP12|RRP15|RRS1|SCFD2|SLC5A6|SLIRP|SNRPF|SRFBP1|SYBU|THADA|TIMM13|TMEM192|TOMM5|TTC2…
HALLMARK_MYC_TARGETS_V2	MSigDB_H	46	58	1569	6.81255	2.44677	79.3103	1	11.8582	1.95102e-32	6.65396e-30	AIMP2|BYSL|CDK4|DCTPP1|DDX18|EXOSC5|FARSA|GNL3|HK2|HSPD1|HSPE1|IMP4|IPO4|MPHOSPH10|MRTO4|MYBBP1A|NDUFAF4|NIP7|NOC4L|NOLC1|NOP16|NOP2|NOP56|NPM1|PA2G4|PES1|PHB|PPAN|PPRC1|PRMT3|PUS1|RABEPK|RCL1|RRP12|RRP9|SLC19A1|SLC29A2|SORD|SRM|SUPV3L1|TBRG4|TFB2M|TMEM97|UTP20|WDR43|WDR74
membrane-bounded organelle [GoID:GO:0043227; evidenceTypes:HDA|IBA|IC|IDA|IEA|IGI|IMP|IPI|ISS|NAS|TAS]	GeneOntology_CC	1245	8896	1569	1044.9	17.5516	13.9951	1	11.8468	2.23443e-32	7.46962e-30	AARSD1|AASDHPPT|AATF|ABCB7|ABCE1|ABHD17C|ABITRAM|ACAA2|ACACA|ACAT1|ACOT13|ACP1|ACSL4|ACTR5|ACTR6|ADA|ADARB1|ADK|ADNP|ADPRS|ADSS2|AEN|AFG3L2|AGBL5|AGL|AGMAT|AGPAT3|AGPAT5|AGPS|AGTRAP|AHCY|AHSA1|AIMP2|AK2|AK6|AKAP1|ALDH18A1|ALG3|ALKBH8|AMER1|AMMECR1|ANAPC1|ANAPC7|ANKLE1|ANKRD13B|ANKRD27|ANKRD54|ANP32B|ANXA1|AP1S1|AP1S3|APEH|APEX1|API5|APOOL|APP|APRT|APTX|ARFIP1|ARL5A|ARMC1|ARMC10|ARRDC2|ARSK|ARV1|A…
55S ribosome, mitochondrial	CORUM	53	76	1569	8.92679	2.79893	69.7368	1	11.8351	2.56933e-32	8.50497e-30	DAP3|MRPL1|MRPL12|MRPL13|MRPL14|MRPL15|MRPL16|MRPL17|MRPL18|MRPL19|MRPL2|MRPL20|MRPL21|MRPL22|MRPL23|MRPL24|MRPL3|MRPL30|MRPL32|MRPL34|MRPL35|MRPL38|MRPL39|MRPL4|MRPL40|MRPL42|MRPL46|MRPL48|MRPL52|MRPL55|MRPS10|MRPS12|MRPS15|MRPS16|MRPS17|MRPS18A|MRPS18B|MRPS18C|MRPS2|MRPS22|MRPS23|MRPS24|MRPS25|MRPS26|MRPS27|MRPS28|MRPS30|MRPS31|MRPS34|MRPS36|MRPS5|MRPS6|MRPS9
metabolic process [GoID:GO:0008152; evidenceTypes:EXP|HDA|HMP|IBA|IC|IDA|IEA|IEP|IGI|IKR|IMP|IPI|ISA|ISS|NAS|TAS]	GeneOntology_BP	1109	7635	1569	896.79	18.4149	14.5252	1	11.7607	6.21912e-32	2.03866e-29	AARSD1|AASDHPPT|AATF|ABCB7|ABCE1|ABHD17C|ACAA2|ACACA|ACAT1|ACOT13|ACP1|ACSL4|ACTR5|ADA|ADARB1|ADK|ADNP|ADPRS|ADSS2|AEN|AFG3L2|AGBL5|AGL|AGMAT|AGPAT3|AGPAT5|AGPS|AHCY|AIMP2|AK2|AK6|ALDH18A1|ALG3|ALKBH8|AMER1|AMH|ANAPC1|ANAPC7|ANKLE1|ANKRD13B|ANKRD54|ANP32B|ANXA1|AOC2|APEH|APEX1|APIP|APP|APRT|APTX|ARV1|ASAH2B|ASB1|ASL|ASNSD1|ASPHD1|ATAD1|ATIC|ATP5F1A|ATP5F1C|ATP5F1D|ATP5F1E|ATP5MC1|ATP5MC3|ATP5MF|A…
Glutamine_starve_down (PMID:12101249)	SignatureDB	112	296	1569	34.7675	5.47778	37.8378	1	11.7347	8.45861e-32	2.73996e-29	AHSA1|AK2|ALG3|ATP5MC3|BAZ1A|BOP1|BYSL|C1QBP|CAD|CAPRIN1|CCT2|CCT5|CEBPZ|COG2|CTSC|DDX1|DDX18|DDX19A|DDX21|DIMT1|DKC1|DLEU1|DNAJA1|DPH2|EBNA1BP2|EEF1E1|EIF5A|ERH|EXOSC2|EXOSC7|FAM98A|FARSA|FASN|FBL|FKBP4|G3BP1|GCDH|GCSH|GMPS|GSPT1|HS6ST1|HSP90AA1|HSP90AB1|HSPA8|HSPE1|IFRD2|IMPDH1|ISG20L2|JPT2|KARS1|KXD1|LDHB|MAK16|METTL1|MPHOSPH10|MRPL12|MRPL23|MRPL3|MRPS12|NCL|NDUFS6|NME1|NOLC1|NOP16|NOP2|NOP56|…
organonitrogen compound biosynthetic process [GoID:GO:1901566; evidenceTypes:HDA|IBA|IC|IDA|IEA|IGI|IMP|IPI|ISS|NAS|TAS]	GeneOntology_BP	287	1257	1569	147.644	10.8651	22.8321	1	11.7341	8.5208e-32	2.73996e-29	AARSD1|AASDHPPT|AATF|ABCB7|ABCE1|ACACA|ACAT1|ACSL4|ADA|ADK|ADSS2|AGMAT|AIMP2|AK2|ALDH18A1|ALG3|APEH|APIP|APP|APRT|ASAH2B|ASL|ASNSD1|ATIC|ATP5F1A|ATP5F1C|ATP5F1D|ATP5F1E|ATP5MC1|ATP5MC3|ATP5MF|ATP5PB|ATP5PD|ATP5PF|ATP5PO|B3GALNT1|B4GALT2|B4GALT5|BCAT2|C1QBP|CAD|CAPRIN1|CARS2|CDK4|CELF1|CHST10|CKMT1B|CNBP|CNOT11|COA3|COPS5|COX10|COX15|CRPPA|DAZL|DBI|DDX1|DENR|DGUOK|DHODH|DHX33|DIS3|DLD|DPH2|DPH3|DP…
PUJANA_CHEK2_PCC_NETWORK	MSigDB_C2	193	704	1569	82.6902	8.31485	27.4148	1	11.7214	9.90103e-32	3.15376e-29	AATF|ABCB7|ABCE1|ADA|ADNP|AGL|AHSA1|ATIC|ATP5MF|ATP5PF|ATP5PO|BAZ1A|BLMH|BOP1|C1QBP|CAD|CCNC|CCT2|CCT3|CCT4|CCT5|CDK4|CEBPZ|CHERP|CHRNA5|CKS2|CLPX|CNBP|COX11|COX6C|COX7B|CSNK2A1|CUL4A|DBI|DDX10|DDX18|DDX21|DGUOK|DIMT1|DKC1|DLD|DLEU1|DNAJC2|DPH2|DPM1|DUSP11|DUSP7|EEF1E1|EIF2S1|EIF4E|EIF4H|EIF5AL1|ELAC2|EPB41|ERH|ETFA|FABP5|FBL|G3BP1|GCSH|GMPS|GSPT1|GTF3A|HDAC2|HIRA|HK2|HSP90AA1|HSPA8|HSPA9|HSPD1|H…
Ribosome biogenesis	UniProt-Keyword	55	83	1569	9.74899	2.92422	66.2651	1	11.7123	1.10201e-31	3.47742e-29	BOP1|BRIX1|BYSL|C1QBP|DCAF13|DDX51|DDX56|DKC1|EBNA1BP2|EIF6|FASTKD2|FTSJ3|GAR1|GNL3L|GTF3A|GTPBP10|GTPBP4|HEATR1|IMP3|IMP4|ISG20L2|MALSU1|MIEF1|MPHOSPH10|MRTO4|MTERF3|MTG2|MYBBP1A|NAF1|NHP2|NIP7|NOL11|NOP10|NOP14|NOP2|NOP56|PAK1IP1|PES1|PRKDC|PWP1|RCL1|RIOK1|RIOK2|RPF2|RRS1|SDAD1|TSR1|TSR3|UTP14A|UTP23|UTP4|WDR12|WDR36|WDR43|ZNHIT6
GSE37532_TREG_VS_TCONV_PPARG_KO_CD4_TCELL_FROM_LN_DN	MSigDB_C7	84	182	1569	21.3773	4.31401	46.1538	1	11.6567	2.12051e-31	6.45018e-29	AARSD1|ABCE1|ANAPC1|APEX1|CCDC86|CHST10|CLUH|CMSS1|DAP3|DCTPP1|DCUN1D5|DDX21|DHX33|DIMT1|DNAAF5|DNPEP|EIF4G3|EXOSC5|FAM98A|GALNT7|GAR1|GRPEL1|HSP90AB1|IFRD2|KARS1|LYAR|MCCC2|METTL1|MKNK2|MRPL12|MRPL20|MRPL24|MRRF|MRTO4|MTHFD1L|MYBBP1A|NAT10|NCLN|NDUFAF4|NHP2|NIFK|NOL6|NOP14|NXT1|PAK1IP1|PES1|PFAS|PHB|PNO1|PNP|POLR1C|POP1|PPAN|PRMT1|PUM3|RCL1|RIOK2|RPF2|RPL7L1|RPP40|RRP12|RRP15|RRS1|SHQ1|SLC39A1|S…
GSE37532_TREG_VS_TCONV_CD4_TCELL_FROM_LN_UP	MSigDB_C7	85	186	1569	21.8471	4.3605	45.6989	1	11.6504	2.28352e-31	6.88399e-29	AEN|AIMP2|ALDH18A1|ALG3|APRT|ATIC|C11ORF58|C19ORF48|C1QBP|C7ORF50|CCT3|CFAP298|CHCHD4|CLUH|DDX56|DNAJC11|DNAJC2|DTD1|DUS4L|EBNA1BP2|ECSIT|EIF2B3|ENDOG|EXOSC2|EXOSC7|FAH|FTSJ3|GAR1|GART|GPATCH4|HK2|HSPD1|IMPDH1|KYAT3|LZIC|MCRIP2|METTL1|MPHOSPH10|MRPS18B|MRPS2|MRPS27|MRPS6|MRTO4|MTAP|MTRES1|NDUFAF4|NIFK|NOP14|NOP2|NOP56|NRP2|POLR1B|POLR2I|POLR3E|PRDX6|PRMT1|PRMT5|PSMD12|PSMG1|PTPMT1|RARS1|RCL1|RPP1…
intracellular organelle [GoID:GO:0043229; evidenceTypes:HDA|IBA|IC|IDA|IEA|IGI|IMP|IPI|ISA|ISS|NAS|TAS]	GeneOntology_CC	1245	8931	1569	1049.01	17.517	13.9402	1	11.6245	3.09502e-31	9.24782e-29	AAMP|AARSD1|AATF|ABCB7|ABCE1|ABHD17C|ABITRAM|ACAA2|ACACA|ACAT1|ACOT13|ACSL4|ACTR5|ACTR6|ADA|ADARB1|ADK|ADNP|ADPRS|ADSS2|AEN|AFG3L2|AGBL5|AGL|AGMAT|AGPAT3|AGPAT5|AGPS|AGTRAP|AHCY|AHSA1|AIMP2|AK2|AK6|AKAP1|ALDH18A1|ALG3|ALKBH8|AMER1|AMMECR1|ANAPC1|ANAPC7|ANKLE1|ANKRD13B|ANKRD26|ANKRD27|ANKRD54|ANP32B|ANXA1|AP1S1|AP1S3|APEH|APEX1|API5|APOOL|APP|APRT|APTX|ARFIP1|ARL5A|ARMC1|ARMC10|ARRDC2|ARSK|ARV1|AT…
mitochondrial gene expression [GoID:GO:0140053; evidenceTypes:HDA|IBA|IDA|IEA|IMP|ISS|TAS]	GeneOntology_BP	62	107	1569	12.568	3.31719	57.9439	1	11.5113	1.15678e-30	3.38701e-28	C1QBP|CHCHD10|COA3|EARS2|ELAC2|FASTKD1|FASTKD2|GATB|GFM1|IARS2|LRPPRC|MALSU1|MRPL12|MRPL16|MRPL2|MRPL23|MRPL52|MRPS12|MRPS15|MRPS16|MRPS17|MRPS18A|MRPS18B|MRPS2|MRPS24|MRPS27|MRPS28|MRPS34|MRPS35|MRPS6|MTERF1|MTG2|MTIF2|MTO1|MTRES1|MTRF1|PNPT1|POLRMT|PPARGC1B|PRORP|PTCD3|PUS1|QRSL1|RMND1|RPUSD3|RPUSD4|SARS2|SUPV3L1|TACO1|TARS2|TBRG4|TEFM|TFAM|TFB2M|TRMT10A|TRMT10C|TRMT61B|TRUB2|TSFM|TUFM|TWNK|YAR…
protein-containing complex [GoID:GO:0032991; evidenceTypes:HDA|IBA|IC|IDA|IEA|IGI|IMP|IPI|ISS|NAS|TAS]	GeneOntology_CC	648	3823	1569	449.041	16.8196	16.95	1	11.5108	1.16365e-30	3.38701e-28	AATF|ACTR5|ACTR6|ADNP|AFG3L2|AGL|AIMP2|ANAPC1|ANAPC7|ANXA1|AP1S1|AP1S3|APEX1|API5|APOOL|APP|ASB1|ATP5F1A|ATP5F1C|ATP5F1D|ATP5F1E|ATP5MC1|ATP5MC3|ATP5MF|ATP5PB|ATP5PD|ATP5PF|ATP5PO|ATP6V1C1|ATP6V1F|BAG2|BAZ1A|BBS7|BCAS4|BCCIP|BCS1L|BDP1|BOP1|BRK1|BYSL|CAD|CAPZA2|CCDC51|CCNC|CCNH|CCT2|CCT3|CCT4|CCT5|CCT7|CD3E|CD3EAP|CDC26|CDK4|CDK7|CDK8|CELF1|CENPS|CEP89|CETN2|CHCHD10|CHCHD6|CHD5|CHRNA5|CIAO2A|CKS2…
translation [GoID:GO:0006412; evidenceTypes:HDA|IBA|IC|IDA|IEA|IGI|IMP|IPI|ISS|NAS|TAS]	GeneOntology_BP	167	575	1569	67.5382	7.55274	29.0435	1	11.5074	1.21079e-30	3.49412e-28	AARSD1|ABCE1|AIMP2|APEH|APP|C1QBP|CAPRIN1|CARS2|CDK4|CELF1|CNBP|CNOT11|COA3|COPS5|DAZL|DDX1|DENR|DHX33|DIS3|DPH2|DPH3|DPH6|EARS2|EEF1E1|EEFSEC|EIF2B3|EIF2S1|EIF3A|EIF3B|EIF3C|EIF3I|EIF3K|EIF4A1|EIF4E|EIF4G3|EIF4H|EIF5A|EIF5AL1|EIF6|EXOSC2|EXOSC3|EXOSC5|EXOSC7|FARS2|FARSA|FARSB|FASTKD2|GATB|GCN1|GEMIN5|GFM1|GSPT1|GUF1|IARS2|ITGA2|KARS1|LARP1|LARP4|LRPPRC|LRRC47|MALSU1|MAPKAPK5|MARS2|METTL16|METTL5…
HALLMARK_OXIDATIVE_PHOSPHORYLATION	MSigDB_H	85	193	1569	22.6693	4.44062	44.0415	1	11.3634	6.3648e-30	1.80589e-27	ABCB7|ACAA2|ACAT1|AFG3L2|ATP5F1A|ATP5F1C|ATP5F1D|ATP5F1E|ATP5MC1|ATP5MC3|ATP5MF|ATP5PB|ATP5PD|ATP5PF|ATP5PO|ATP6V1C1|ATP6V1F|COX10|COX11|COX15|COX17|COX5A|COX5B|COX6B1|COX6C|COX7A2|COX7B|CS|DLD|ECHS1|ETFA|ETFB|FXN|GOT2|GRPEL1|HADHB|HSPA9|LDHB|LRPPRC|MDH2|MRPL15|MRPL34|MRPL35|MRPS12|MRPS15|MRPS22|MRPS30|MTRF1|MTX2|NDUFA2|NDUFA4|NDUFA5|NDUFA8|NDUFAB1|NDUFB2|NDUFB3|NDUFB6|NDUFB7|NDUFB8|NDUFC1|NDUFS1…
peptide biosynthetic process [GoID:GO:0043043; evidenceTypes:HDA|IBA|IC|IDA|IEA|IGI|IMP|IPI|ISS|NAS|TAS]	GeneOntology_BP	168	591	1569	69.4175	7.6523	28.4264	1	11.3001	1.31016e-29	3.68636e-27	AARSD1|ABCE1|AIMP2|APEH|APP|C1QBP|CAPRIN1|CARS2|CDK4|CELF1|CNBP|CNOT11|COA3|COPS5|DAZL|DDX1|DENR|DHX33|DIS3|DPH2|DPH3|DPH6|EARS2|EEF1E1|EEFSEC|EIF2B3|EIF2S1|EIF3A|EIF3B|EIF3C|EIF3I|EIF3K|EIF4A1|EIF4E|EIF4G3|EIF4H|EIF5A|EIF5AL1|EIF6|EXOSC2|EXOSC3|EXOSC5|EXOSC7|FARS2|FARSA|FARSB|FASTKD2|GATB|GCLC|GCN1|GEMIN5|GFM1|GSPT1|GUF1|IARS2|ITGA2|KARS1|LARP1|LARP4|LRPPRC|LRRC47|MALSU1|MAPKAPK5|MARS2|METTL16|M…
cytoplasm [GoID:GO:0005737; evidenceTypes:HDA|IBA|IC|IDA|IEA|IGI|IMP|IPI|ISO|ISS|NAS|TAS]	GeneOntology_CC	1149	8076	1569	948.588	18.195	14.2273	1	11.2968	1.36054e-29	3.79648e-27	AAMP|AARSD1|AASDHPPT|AATF|ABCB7|ABCE1|ABHD17C|ACAA2|ACACA|ACAT1|ACBD6|ACOT13|ACP1|ACSL4|ACTR5|ACTR6|ADA|ADARB1|ADK|ADNP|ADPRS|ADSS2|AFG3L2|AGBL5|AGGF1|AGL|AGMAT|AGPAT3|AGPAT5|AGPS|AGTRAP|AHCY|AHSA1|AIMP2|AK2|AK6|AKAP1|ALDH18A1|ALG3|ALKBH8|AMER1|AMMECR1|ANAPC1|ANAPC7|ANKLE1|ANKRD13B|ANKRD27|ANKRD54|ANP32B|ANXA1|AOC2|AP1S1|AP1S3|APEH|APEX1|API5|APIP|APOOL|APP|APRT|APTX|ARFIP1|ARL5A|ARMC1|ARMC10|ARM…
SCHUHMACHER_MYC_TARGETS_UP	MSigDB_C2	52	80	1569	9.39662	2.87121	65	1	11.2577	2.1222e-29	5.87326e-27	ABCE1|AHCY|AIMP2|AKAP1|BOP1|CAD|CDK4|CEBPZ|CTSC|DDX10|DDX21|DHODH|EBNA1BP2|EXOSC2|EXOSC7|FABP5|FASN|FKBP4|FXN|GCSH|GPD1L|GRSF1|HSPE1|IMPDH2|MEST|MRPL3|NEFH|NME1|NOLC1|ODC1|PAICS|PEBP1|PNO1|POLD2|POLR2H|PPAT|PUM3|RABEPK|RRP1B|RRS1|SLC16A1|SLC39A14|SORD|SRM|SRPK1|TBL3|TMEM97|TRAP1|UCHL3|UCK2|VARS1|ZNF239
HALLMARK_MYC_TARGETS_V1	MSigDB_H	86	200	1569	23.4915	4.51923	43	1	11.2446	2.46098e-29	6.7555e-27	ABCE1|ACP1|AIMP2|APEX1|C1QBP|CAD|CCT2|CCT3|CCT4|CCT5|CCT7|CDK4|CNBP|COPS5|COX5A|DDX18|DDX21|EIF2S1|EIF3B|EIF4A1|EIF4E|EIF4H|ERH|EXOSC7|FBL|G3BP1|GNL3|GOT2|GSPT1|HDAC2|HNRNPA1|HSP90AB1|HSPD1|HSPE1|IMPDH2|KARS1|KPNB1|LSM2|LSM7|MRPL23|MRPS18B|NCBP2|NDUFAB1|NHP2|NME1|NOLC1|NOP16|NOP56|NPM1|ODC1|ORC2|PA2G4|PHB|PHB2|POLD2|PPIA|PSMA1|PSMA2|PSMA4|PSMA6|PSMC6|PSMD14|PTGES3|PWP1|RAD23B|RAN|RRP9|RUVBL2|SERB…
MYC_UP.V1_UP	MSigDB_C6	70	139	1569	16.3266	3.77625	50.3597	1	11.238	2.65381e-29	7.19791e-27	AGPAT3|AHSA1|ALG3|C19ORF48|C20ORF27|CCDC124|CD320|CHCHD10|COQ8A|DCAF4|DCTPP1|DDX10|EEF1AKMT1|EEF1E1|ESF1|EXOSC5|FARSB|GEMIN5|GLS2|GPD1L|HSPE1|IPO4|KLF16|METTL1|MON1A|MPHOSPH10|MRTO4|MTERF3|NDUFAF4|NEFH|NIP7|NOC4L|NOL6|NOP14|NR2C2AP|PCOTH|PES1|PIGW|PLD6|PPRC1|PRELID3A|PRMT3|PRR7|PUS1|PUS7|RPP40|RPTOR|RPUSD4|RRP12|RRP15|RRP9|SCFD2|SLC19A1|SLC25A22|SMYD5|SORD|TFB2M|TGFBRAP1|TMEM97|TRMT1|TSFM|TTYH2|T…
GSE6259_FLT3L_INDUCED_33D1_POS_DC_VS_BCELL_UP	MSigDB_C7	79	173	1569	20.3202	4.20743	45.6647	1	11.2172	3.35879e-29	9.0005e-27	AARSD1|ARMC1|ARMC6|BEND3|CAD|CARNMT1|CCT3|CDPF1|CHCHD4|CLUH|CRLS1|DCUN1D5|DDX10|DDX21|DDX31|EIF3I|EMC6|ERH|EXOSC5|FARSB|FBXO31|FXN|GEMIN6|GPD1L|GTF2H2|HSPE1|IMP4|METAP2|METTL5|MIPEP|MRM3|MRPL12|MRPL21|MRPL46|MRPS10|MRPS22|MRPS30|MRPS34|MSANTD3|NAF1|NDUFA5|NDUFB2|NHP2|NMD3|NOC4L|NOL11|NOP16|NOP9|NSUN5|NUFIP1|ORC2|PES1|PHB|POLD2|POLR3A|PRMT3|PSMB5|PSMG3|PTPMT1|RGS10|RPP14|RPUSD2|RRP9|RSAD1|SAMM50|S…
primary metabolic process [GoID:GO:0044238; evidenceTypes:EXP|HDA|IBA|IC|IDA|IEA|IEP|IGI|IKR|IMP|IPI|ISA|ISS|NAS|TAS]	GeneOntology_BP	1009	6832	1569	802.471	18.6017	14.7687	1	11.2151	3.4398e-29	9.14499e-27	AARSD1|AASDHPPT|AATF|ABCE1|ABHD17C|ACAA2|ACACA|ACAT1|ACP1|ACSL4|ACTR5|ADA|ADARB1|ADK|ADNP|ADPRS|ADSS2|AEN|AFG3L2|AGBL5|AGL|AGMAT|AGPAT3|AGPAT5|AGPS|AHCY|AIMP2|AK2|AK6|ALDH18A1|ALG3|ALKBH8|AMER1|AMH|ANAPC1|ANAPC7|ANKLE1|ANKRD54|ANP32B|ANXA1|APEH|APEX1|APIP|APP|APRT|APTX|ARV1|ASAH2B|ASB1|ASL|ASNSD1|ASPHD1|ATIC|ATP5F1A|ATP5F1C|ATP5F1D|ATP5F1E|ATP5MC1|ATP5MC3|ATP5MF|ATP5PB|ATP5PD|ATP5PF|ATP5PO|B3GALN…
GSE369_SOCS3_KO_VS_WT_LIVER_UP	MSigDB_C7	81	182	1569	21.3773	4.31401	44.5055	1	11.1663	5.96238e-29	1.57276e-26	AATF|ACACA|AKAP1|APEX1|C1QBP|CALHM6|CCDC85B|CCDC86|CLPP|COMTD1|COQ5|CS|DDX1|DDX31|DHX33|DYNLL2|EEF1E1|EIF3I|EIF4A1|EIF6|ERH|FASTKD2|FBXO31|FLVCR1|GNPNAT1|GRPEL1|GSTO1|GTF2H2|GTF2H5|HSP90AA1|HSP90AB1|LARP1|LGR4|LSM7|MALSU1|METAP2|MRM1|MRPL18|MRPL21|MRPL32|MRPS15|MRPS16|MRPS5|NAAA|NAF1|NARS2|NDUFB6|NOP10|NOP2|NR2C2AP|PDSS2|PHB2|PNPO|POLDIP2|POLR3G|PRELID2|PSMA4|PSMD14|PSMG3|RBM34|RPUSD2|RRP12|RRS1|…
DIAZ_CHRONIC_MEYLOGENOUS_LEUKEMIA_UP	MSigDB_C2	280	1261	1569	148.114	10.8805	22.2046	1	11.1385	8.1487e-29	2.13281e-26	AASDHPPT|ABCE1|ABCF2|ACAA2|ACAT1|ACP1|ACSL4|ADK|ADSS2|AGL|AGPS|AIMP2|AK2|AKAP1|ALDH18A1|ALG3|AMMECR1|ANAPC1|ANXA1|APEH|API5|ARFIP1|ARL5A|ASL|ATIC|ATP5MC3|ATP5MF|ATP5PF|ATP5PO|B3GALNT1|BAZ1A|BLMH|C11ORF58|C1QBP|CAD|CAPRIN1|CAPZA2|CCNH|CCT2|CCT3|CDK7|CDK8|CENPS|CETN2|CFDP1|CHERP|CLPX|CMAS|CNBP|COPS2|COPS4|COPS5|COX15|CSNK1A1|CSNK2A1|CUL4A|DDX1|DDX10|DDX21|DGUOK|DKC1|DLD|DLEU1|DNAJA2|DNAJA3|DPM1|DUS…
mitochondrial ribosome [GoID:GO:0005761; evidenceTypes:IBA|IDA|IEA|ISS|NAS]	GeneOntology_CC	52	82	1569	9.63153	2.90666	63.4146	1	11.0984	1.27776e-28	3.26836e-26	DAP3|MRPL12|MRPL13|MRPL14|MRPL15|MRPL16|MRPL17|MRPL18|MRPL19|MRPL2|MRPL20|MRPL21|MRPL22|MRPL23|MRPL24|MRPL3|MRPL30|MRPL32|MRPL34|MRPL35|MRPL38|MRPL39|MRPL4|MRPL40|MRPL42|MRPL46|MRPL48|MRPL52|MRPL55|MRPS10|MRPS12|MRPS15|MRPS16|MRPS17|MRPS18A|MRPS18B|MRPS18C|MRPS2|MRPS22|MRPS24|MRPS26|MRPS27|MRPS28|MRPS30|MRPS31|MRPS34|MRPS35|MRPS36|MRPS5|MRPS6|MRPS9|MTG2
organellar ribosome [GoID:GO:0000313; evidenceTypes:IBA|IDA|IEA|ISS|NAS]	GeneOntology_CC	52	82	1569	9.63153	2.90666	63.4146	1	11.0984	1.27776e-28	3.26836e-26	DAP3|MRPL12|MRPL13|MRPL14|MRPL15|MRPL16|MRPL17|MRPL18|MRPL19|MRPL2|MRPL20|MRPL21|MRPL22|MRPL23|MRPL24|MRPL3|MRPL30|MRPL32|MRPL34|MRPL35|MRPL38|MRPL39|MRPL4|MRPL40|MRPL42|MRPL46|MRPL48|MRPL52|MRPL55|MRPS10|MRPS12|MRPS15|MRPS16|MRPS17|MRPS18A|MRPS18B|MRPS18C|MRPS2|MRPS22|MRPS24|MRPS26|MRPS27|MRPS28|MRPS30|MRPS31|MRPS34|MRPS35|MRPS36|MRPS5|MRPS6|MRPS9|MTG2
GSE411_100MIN_VS_400MIN_IL6_STIM_MACROPHAGE_DN	MSigDB_C7	82	188	1569	22.082	4.38355	43.617	1	11.0827	1.52147e-28	3.86248e-26	ABCE1|ADK|AHCY|AHSA1|AIMP2|ALDH18A1|ALG3|ATIC|ATP5MC3|BTF3L4|CAMSAP1|CD320|CFAP298|CINP|CLPP|CLUH|DCTPP1|DDX1|DHX33|DUS4L|DYNLL2|FASTKD1|GCLC|GEMIN5|GEMIN6|GNPNAT1|IFRD2|IPO7|KIF2A|LSM2|LYAR|MAK16|MDN1|METAP2|METTL1|MFSD12|MRPL3|MRPS22|MTHFD1L|NAA15|NAF1|NDUFA12|NDUFAB1|NDUFB6|NEFH|NHP2|NOL8|NOP9|NPM1|PDCD5|PFDN6|PHB|POGK|POLR1C|POP1|PPIA|PPP1R14B|PRDX6|PRMT6|PSMA3|PSMA4|RIOK2|RPL7L1|RWDD1|SEPTIN…
amide biosynthetic process [GoID:GO:0043604; evidenceTypes:HDA|IBA|IC|IDA|IEA|IGI|IMP|IPI|ISS|NAS|TAS]	GeneOntology_BP	182	681	1569	79.9887	8.18532	26.7254	1	11.0558	2.05531e-28	5.17878e-26	AARSD1|ABCE1|ACACA|ACAT1|ACSL4|AIMP2|APEH|APP|ASL|B4GALT5|C1QBP|CAPRIN1|CARS2|CDK4|CELF1|CNBP|CNOT11|COA3|COPS5|DAZL|DDX1|DENR|DHX33|DIS3|DLD|DPH2|DPH3|DPH6|EARS2|EEF1E1|EEFSEC|EIF2B3|EIF2S1|EIF3A|EIF3B|EIF3C|EIF3I|EIF3K|EIF4A1|EIF4E|EIF4G3|EIF4H|EIF5A|EIF5AL1|EIF6|EXOSC2|EXOSC3|EXOSC5|EXOSC7|FARS2|FARSA|FARSB|FASTKD2|GATB|GCDH|GCLC|GCN1|GEMIN5|GFM1|GSPT1|GUF1|IARS2|ITGA2|KARS1|LARP1|LARP4|LRPPRC…
GSE21927_SPLEEN_C57BL6_VS_EL4_TUMOR_BALBC_MONOCYTES_DN	MSigDB_C7	83	193	1569	22.6693	4.44062	43.0052	1	11.0433	2.36307e-28	5.86666e-26	AATF|AFG3L2|ALG3|APOOL|BYSL|C1ORF109|CCDC85B|CISD1|CLPB|CLPX|CLTA|CLUH|CSNK2A1|DDX21|DDX49|DDX56|DKC1|DLD|DNAAF2|DNAJC2|DPH2|EIF3A|EIF3B|ERH|ETFB|FKBP4|GADD45GIP1|GRPEL1|GRSF1|GSPT1|GTPBP4|HILPDA|HK2|HSPA8|HSPA9|IARS2|IFRD2|IPO5|JPT2|MED20|MNAT1|MRPL34|MRPL40|MRPL52|MRPS12|MRPS18A|MRPS2|MRPS30|MTREX|NAT10|NDUFB6|NDUFS1|NHP2|NOC2L|NUDC|NXT1|ODC1|PDCD11|PMAIP1|PMPCA|POLD2|POLDIP2|POLR2D|POLR2H|POLR…
organic substance metabolic process [GoID:GO:0071704; evidenceTypes:EXP|HDA|IBA|IC|IDA|IEA|IEP|IGI|IKR|IMP|IPI|ISA|ISS|NAS|TAS]	GeneOntology_BP	1057	7289	1569	856.149	18.5288	14.5013	1	11.0065	3.55466e-28	8.76055e-26	AARSD1|AASDHPPT|AATF|ABCB7|ABCE1|ABHD17C|ACAA2|ACACA|ACAT1|ACP1|ACSL4|ACTR5|ADA|ADARB1|ADK|ADNP|ADPRS|ADSS2|AEN|AFG3L2|AGBL5|AGL|AGMAT|AGPAT3|AGPAT5|AGPS|AHCY|AIMP2|AK2|AK6|ALDH18A1|ALG3|ALKBH8|AMER1|AMH|ANAPC1|ANAPC7|ANKLE1|ANKRD13B|ANKRD54|ANP32B|ANXA1|AOC2|APEH|APEX1|APIP|APP|APRT|APTX|ARV1|ASAH2B|ASB1|ASL|ASNSD1|ASPHD1|ATAD1|ATIC|ATP5F1A|ATP5F1C|ATP5F1D|ATP5F1E|ATP5MC1|ATP5MC3|ATP5MF|ATP5PB|A…
Mitochondrion inner membrane	UniProt-Keyword	98	259	1569	30.4215	5.13125	37.8378	1	10.9551	6.27875e-28	1.51426e-25	ABCB7|AFG3L2|ALDH18A1|APOOL|ATP5F1A|ATP5F1C|ATP5F1D|ATP5F1E|ATP5MF|ATP5PB|ATP5PD|ATP5PF|ATP5PO|BCS1L|BDH1|CCDC51|CHCHD6|CKMT1B|COA3|COA8|COQ3|COQ5|COX11|COX16|COX20|COX5A|COX5B|COX6B1|COX6C|COX7A2|COX7B|CRLS1|DHODH|GUF1|HADHB|HIGD2A|LDHB|LETM1|MICOS10|MICOS13|MRS2|MTG2|MTLN|NDUFA11|NDUFA12|NDUFA2|NDUFA4|NDUFA5|NDUFA8|NDUFB10|NDUFB2|NDUFB3|NDUFB6|NDUFB7|NDUFB8|NDUFB9|NDUFC1|NDUFS1|NDUFS2|NDUFS5|ND…
catalytic activity, acting on a nucleic acid [GoID:GO:0140640; evidenceTypes:EXP|IBA|IC|IDA|IEA|IGI|IKR|IMP|ISS|NAS|TAS]	GeneOntology_MF	162	577	1569	67.7731	7.56527	28.0763	1	10.9467	6.89249e-28	1.65048e-25	AARSD1|ABCE1|AIMP2|ALKBH8|ANXA1|APEX1|APTX|CARS2|CCT2|CCT4|CD3EAP|CDK7|CHD5|DDX1|DDX10|DDX18|DDX19A|DDX21|DDX31|DDX47|DDX49|DDX50|DDX51|DDX55|DDX56|DFFA|DHX33|DHX34|DHX37|DIMT1|DIS3|DKC1|DTD1|DTD2|DUS1L|DUS4L|EARS2|EDC3|EIF4A1|ELAC2|ENDOG|ENDOU|ERCC2|ERI3|EXOSC1|EXOSC2|EXOSC3|EXOSC4|EXOSC5|EXOSC7|FARS2|FARSA|FARSB|FBL|FDXACB1|FTSJ3|G3BP1|GATB|GTF2F2|GTF2H2|HSP90AA1|HSP90AB1|IARS2|ISG20L2|KARS1|LR…
BILD_MYC_ONCOGENIC_SIGNATURE	MSigDB_C2	76	168	1569	19.7329	4.14697	45.2381	1	10.9288	8.39436e-28	1.99597e-25	AGPAT5|AIMP2|ALG3|ANAPC1|ATIC|BCS1L|BEND3|BOP1|C19ORF48|C20ORF27|CCDC86|CDK4|DCAF4|DDX10|DDX18|DHODH|DKC1|EEF1AKMT4|EXOSC5|FARSA|FARSB|FLAD1|GEMIN5|GNL3|GPATCH4|GPD1L|HSPD1|IMP4|IPO4|KCNQ5|MCRIP2|METTL1|MON1A|MRTO4|MYBBP1A|NCL|NOL6|NOLC1|NOP16|NOP2|NOP56|NPM1|NUFIP1|PA2G4|PAICS|PC|PES1|PHB|PLD6|PNPT1|PTRH2|RABEPK|RCL1|RPP40|RRP9|SCFD2|SFXN4|SLC19A1|SLC29A2|SNHG16|SORD|SRM|SUPV3L1|TFB2M|TMEM97|TRM…
rRNA processing	UniProt-Keyword	55	94	1569	11.041	3.11068	58.5106	1	10.894	1.2307e-27	2.90584e-25	BOP1|DCAF13|DDX21|DDX47|DDX51|DDX56|DIMT1|DIS3|DKC1|EXOSC1|EXOSC2|EXOSC3|EXOSC4|EXOSC5|EXOSC7|FBL|FTSJ3|GAR1|HEATR1|IMP3|IMP4|LYAR|MPHOSPH10|MRM1|MRM2|MRM3|MTREX|NAF1|NAT10|NHP2|NOL11|NOL8|NOP10|NOP14|NOP2|NSUN5|PA2G4|PDCD11|PES1|RBFA|RPP38|RPP40|RRP1|RRP8|RRP9|TFB2M|TSR3|UTP18|UTP20|UTP23|UTP4|UTP6|WDR12|WDR36|WDR43
nitrogen compound metabolic process [GoID:GO:0006807; evidenceTypes:EXP|HDA|IBA|IC|IDA|IEA|IEP|IGI|IKR|IMP|IPI|ISA|ISS|NAS|TAS]	GeneOntology_BP	969	6540	1569	768.173	18.6025	14.8165	1	10.8683	1.63194e-27	3.82645e-25	AARSD1|AASDHPPT|AATF|ABCB7|ABCE1|ABHD17C|ACACA|ACAT1|ACP1|ACSL4|ACTR5|ADA|ADARB1|ADK|ADNP|ADPRS|ADSS2|AEN|AFG3L2|AGBL5|AGMAT|AHCY|AIMP2|AK2|AK6|ALDH18A1|ALG3|ALKBH8|AMER1|AMH|ANAPC1|ANAPC7|ANKLE1|ANKRD54|ANP32B|ANXA1|AOC2|APEH|APEX1|APIP|APP|APRT|APTX|ARV1|ASAH2B|ASB1|ASL|ASNSD1|ASPHD1|ATIC|ATP5F1A|ATP5F1C|ATP5F1D|ATP5F1E|ATP5MC1|ATP5MC3|ATP5MF|ATP5PB|ATP5PD|ATP5PF|ATP5PO|B3GALNT1|B4GALT2|B4GALT5…
nucleic acid binding [GoID:GO:0003676; evidenceTypes:HDA|IBA|IC|IDA|IEA|IEP|IGI|IMP|IPI|ISS|NAS|TAS]	GeneOntology_MF	519	2938	1569	345.091	15.4139	17.6651	1	10.8523	1.94553e-27	4.53027e-25	AARSD1|AATF|ACAA2|ADARB1|ADK|ADNP|AEN|AGGF1|AKAP1|ALDH18A1|ALKBH8|ANXA1|APEH|APEX1|API5|APP|APTX|ATP5F1A|ATP5F1C|BATF|BCCIP|BEND3|BOP1|BRIX1|BYSL|C1QBP|C7ORF50|CAMTA1|CAPRIN1|CARM1|CCDC124|CCDC25|CCDC86|CCT3|CCT4|CCT5|CD3EAP|CEBPZ|CELF1|CENPS|CHD5|CHERP|CLUH|CMSS1|CNBP|COA6|COPS5|CPSF2|CR2|CS|CTU1|CWC15|DAP3|DAZL|DCAF13|DDX1|DDX10|DDX18|DDX19A|DDX21|DDX31|DDX47|DDX49|DDX50|DDX51|DDX55|DDX56|DENR|…
GARY_CD5_TARGETS_DN	MSigDB_C2	127	406	1569	47.6878	6.3883	31.2808	1	10.6927	1.1008e-26	2.49445e-24	ABCF2|AIMP2|ANAPC7|API5|APTX|ASNSD1|ATP6V1C1|BAG2|BAG5|BCCIP|CEBPZ|COX5A|CUL4A|DCTPP1|DDX1|DDX18|DLEU1|DNAJA1|EBNA1BP2|EIF2S1|ELP1|FAM98A|FAR1|FARSA|FASTKD2|FLAD1|FUBP3|GALNT7|GAR1|GEMIN4|GEMIN6|GFM1|GNL3L|GPATCH4|GRSF1|GTF2H1|GTF2H2|GTPBP4|HEATR1|HSPH1|IKBIP|IKZF1|INTS2|IPO11|IPO5|KPNB1|LARP4|MAP3K7|MAX|METAP2|MRPL1|MRPL15|MRPL20|MRPL30|MRPL32|MRPL35|MRPS12|MRPS16|MRPS17|MRPS23|NDUFB7|NLN|NME1|N…
GSE36888_UNTREATED_VS_IL2_TREATED_STAT5_AB_KNOCKIN_TCELL_6H_DN	MSigDB_C7	74	166	1569	19.498	4.12253	44.5783	1	10.6748	1.33537e-26	2.98593e-24	AGPS|ATP5F1A|ATP5MC1|ATP5MC3|BEND3|C17ORF58|C1ORF109|C8ORF33|CBR1|CHCHD10|CHCHD4|CLUH|COX10|COX5B|COX7B|DHRS11|ECHDC1|EEF1E1|EXOSC5|FABP5|FASTKD1|FASTKD2|FDX2|FDXACB1|GCLC|GEMIN6|GFM1|GGCT|GRSF1|GUF1|HSPA9|LARP4|LIAS|LRRC58|MAIP1|MCRIP2|METTL1|MICOS10|MRPL15|MRPL4|MRPS28|MRPS35|MTERF3|MTIF2|MTPAP|NANP|NCBP2|NDUFA4|NDUFAF4|NETO2|NRP2|NUDCD2|PDHA1|PIGW|POLR1C|PPARGC1B|PRDX1|PRMT3|PTPMT1|PTRH2|RABGG…
MORF_CSNK2B	MSigDB_C4	100	280	1569	32.8882	5.33094	35.7143	1	10.5805	3.67157e-26	8.15572e-24	ACOT13|ACP1|AFG3L2|ANP32B|ATIC|ATP5F1A|ATP5F1D|ATP5MC1|ATP5MC3|ATP5MF|ATP5PD|ATP5PF|ATP5PO|C1QBP|CCT2|CCT3|CCT5|CCT7|CDK4|CHERP|CLPP|CLTA|COPS5|COX5A|COX5B|COX6B1|COX6C|CS|DAP3|DDX1|DDX49|DGUOK|EEF1E1|EI24|EIF3B|EIF3C|EIF3I|EIF3K|EIF4A1|EIF4H|ERH|FBL|G3BP2|GGCT|GMPS|HADHB|HSP90AA1|HSPA9|HSPD1|IMPDH1|KARS1|KIF2A|KXD1|LAGE3|LARP1|LSM2|LYPLA1|MAEA|MFAP1|MRPS18B|NAA10|NDUFAB1|NDUFB3|NDUFC1|NDUFS1|NDU…
REACTOME_RESPIRATORY_ELECTRON_TRANSPORT_ATP_SYNTHESIS_BY_CHEMIOSMOTIC_COUPLING_AND_HEAT_PRODUCTION_BY_UNCOUPLING_PROTEINS	MSigDB_C2	60	116	1569	13.6251	3.45271	51.7241	1	10.5661	4.27906e-26	9.44301e-24	ATP5F1A|ATP5F1C|ATP5F1D|ATP5F1E|ATP5MC1|ATP5MC3|ATP5MF|ATP5PB|ATP5PD|ATP5PF|ATP5PO|COX11|COX14|COX16|COX20|COX5A|COX5B|COX6B1|COX6C|COX7B|ECSIT|ETFA|ETFB|LRPPRC|NDUFA10|NDUFA11|NDUFA12|NDUFA2|NDUFA4|NDUFA5|NDUFA8|NDUFAB1|NDUFAF1|NDUFAF2|NDUFAF4|NDUFB10|NDUFB2|NDUFB3|NDUFB6|NDUFB7|NDUFB8|NDUFB9|NDUFC1|NDUFS1|NDUFS2|NDUFS5|NDUFS6|NDUFV1|SCO1|SCO2|SDHB|SDHC|TACO1|TIMMDC1|TMEM126B|TMEM186|TRAP1|UQCR1…
peptide metabolic process [GoID:GO:0006518; evidenceTypes:HDA|IBA|IC|IDA|IEA|IGI|IMP|IPI|ISS|NAS|TAS]	GeneOntology_BP	179	696	1569	81.7506	8.27008	25.7184	1	10.501	8.54342e-26	1.87312e-23	AARSD1|ABCE1|AIMP2|APEH|APP|C1QBP|CAPRIN1|CARNMT1|CARS2|CDK4|CELF1|CNBP|CNOT11|COA3|COPS5|DAZL|DDX1|DENR|DHX33|DIS3|DNPEP|DPH2|DPH3|DPH6|EARS2|EEF1E1|EEFSEC|EIF2B3|EIF2S1|EIF3A|EIF3B|EIF3C|EIF3I|EIF3K|EIF4A1|EIF4E|EIF4G3|EIF4H|EIF5A|EIF5AL1|EIF6|EXOSC2|EXOSC3|EXOSC5|EXOSC7|FARS2|FARSA|FARSB|FASTKD2|GATB|GCLC|GCN1|GEMIN5|GFM1|GLRX2|GSPT1|GSTO1|GUF1|IARS2|ITGA2|KARS1|LARP1|LARP4|LRPPRC|LRRC47|MALSU…
tRNA metabolic process [GoID:GO:0006399; evidenceTypes:EXP|IBA|IDA|IEA|IGI|IMP|ISS|NAS|TAS]	GeneOntology_BP	72	163	1569	19.1456	4.08557	44.1718	1	10.4614	1.29947e-25	2.83067e-23	AARSD1|ALKBH8|CARS2|CTU1|DDX1|DPH3|DTD1|DTD2|DUS1L|DUS4L|EARS2|ELAC2|ELP1|EXOSC2|EXOSC3|EXOSC7|FARS2|FARSA|FARSB|GATB|GRSF1|GTPBP3|IARS2|KARS1|LAGE3|LRRC47|MARS2|METTL1|METTL2B|METTL6|MTFMT|MTO1|NARS2|NAT10|POP1|PRORP|PUS1|PUS7|QRSL1|QTRT2|RARS1|RPP14|RPP21|RPP25L|RPP38|RPP40|RPUSD4|RTRAF|SARS2|SSB|TARS1|TARS2|THADA|THG1L|THUMPD2|TPRKB|TRMT1|TRMT10A|TRMT10C|TRMT11|TRMT44|TRMT61A|TRMT61B|TRUB1|TSE…
cellular amide metabolic process [GoID:GO:0043603; evidenceTypes:HDA|IBA|IC|IDA|IEA|IGI|IMP|IPI|ISS|NAS|TAS]	GeneOntology_BP	211	887	1569	104.185	9.26545	23.788	1	10.4459	1.52934e-25	3.31005e-23	AARSD1|AASDHPPT|ABCE1|ACACA|ACAT1|ACSL4|ADA|AIMP2|APEH|APP|ASAH2B|ASL|B4GALT5|C1QBP|CAPRIN1|CARNMT1|CARS2|CDK4|CELF1|CLN6|CMAS|CNBP|CNOT11|COA3|COPS5|DAZL|DDX1|DENR|DHX33|DIS3|DLD|DNPEP|DPH2|DPH3|DPH6|EARS2|EEF1E1|EEFSEC|EIF2B3|EIF2S1|EIF3A|EIF3B|EIF3C|EIF3I|EIF3K|EIF4A1|EIF4E|EIF4G3|EIF4H|EIF5A|EIF5AL1|EIF6|EXOSC2|EXOSC3|EXOSC5|EXOSC7|FAR1|FARS2|FARSA|FARSB|FASN|FASTKD2|GATB|GCDH|GCLC|GCN1|GEMIN…
REACTOME_RRNA_PROCESSING	MSigDB_C2	80	196	1569	23.0217	4.47448	40.8163	1	10.4444	1.55428e-25	3.34258e-23	BOP1|BYSL|DCAF13|DDX21|DDX47|DDX49|DHX37|DIMT1|DIS3|DKC1|EBNA1BP2|ELAC2|EXOSC1|EXOSC2|EXOSC3|EXOSC4|EXOSC5|EXOSC7|FBL|FTSJ3|GAR1|GNL3|HEATR1|IMP3|IMP4|ISG20L2|LTV1|MPHOSPH10|MRM1|MRM2|MRM3|MTREX|NAT10|NCL|NHP2|NIP7|NOC4L|NOL11|NOL6|NOP10|NOP14|NOP2|NOP56|PDCD11|PELP1|PES1|PNO1|PRORP|RBM28|RCL1|RIOK1|RIOK2|RPL26L1|RPL39L|RPP14|RPP21|RPP38|RPP40|RRP1|RRP9|SNU13|TBL3|TEX10|TRMT10C|TSR1|TSR3|UTP14A|U…
REACTOME_THE_CITRIC_ACID_TCA_CYCLE_AND_RESPIRATORY_ELECTRON_TRANSPORT	MSigDB_C2	70	158	1569	18.5583	4.02318	44.3038	1	10.3333	4.98041e-25	1.0643e-22	ATP5F1A|ATP5F1C|ATP5F1D|ATP5F1E|ATP5MC1|ATP5MC3|ATP5MF|ATP5PB|ATP5PD|ATP5PF|ATP5PO|COX11|COX14|COX16|COX20|COX5A|COX5B|COX6B1|COX6C|COX7B|CS|DLD|ECSIT|ETFA|ETFB|L2HGDH|LDHB|LRPPRC|MDH2|NDUFA10|NDUFA11|NDUFA12|NDUFA2|NDUFA4|NDUFA5|NDUFA8|NDUFAB1|NDUFAF1|NDUFAF2|NDUFAF4|NDUFB10|NDUFB2|NDUFB3|NDUFB6|NDUFB7|NDUFB8|NDUFB9|NDUFC1|NDUFS1|NDUFS2|NDUFS5|NDUFS6|NDUFV1|PDHA1|PDHB|PDHX|SCO1|SCO2|SDHB|SDHC|SL…
inner mitochondrial membrane protein complex [GoID:GO:0098800; evidenceTypes:HDA|IBA|IDA|IEA|IMP|ISS|NAS|TAS]	GeneOntology_CC	61	124	1569	14.5648	3.5687	49.1935	1	10.3232	5.53591e-25	1.16821e-22	AFG3L2|APOOL|ATP5F1A|ATP5F1C|ATP5F1D|ATP5F1E|ATP5MC1|ATP5MC3|ATP5MF|ATP5PB|ATP5PD|ATP5PF|ATP5PO|BCS1L|CHCHD10|CHCHD6|COX5A|COX5B|COX6C|COX7A2|DNAJC11|GRPEL1|GRPEL2|HSPA9|MICOS10|MICOS13|MTX2|NDUFA10|NDUFA11|NDUFA12|NDUFA2|NDUFA4|NDUFA5|NDUFA8|NDUFAB1|NDUFAF1|NDUFB10|NDUFB2|NDUFB3|NDUFB6|NDUFB7|NDUFB8|NDUFB9|NDUFC1|NDUFS1|NDUFS2|NDUFS5|NDUFS6|NDUFV1|PAM16|PHB|PHB2|SAMM50|SDHB|SDHC|TIMM10|TIMM21|TI…
GSE6674_ANTI_IGM_VS_ANTI_IGM_AND_CPG_STIM_BCELL_DN	MSigDB_C7	77	187	1569	21.9646	4.37204	41.1765	1	10.3074	6.52223e-25	1.36781e-22	AEN|AGPAT3|ATIC|BDH1|BOP1|BYSL|C1QBP|C7ORF50|CCDC86|CCT3|CHCHD4|DIMT1|DIS3|DNAJA3|EBNA1BP2|EEF1E1|EIF2B3|EIF2S1|EIF3B|ELP1|EXOSC1|EXOSC2|EXOSC7|FARSB|FBL|G3BP1|GCSH|GEMIN4|HK2|HOMER1|HSPA9|IFRD2|LARP1|LARP4|MAK16|MRE11|MRPS10|MYBBP1A|NDUFAB1|NHP2|NIP7|NOC2L|NOC4L|NOL10|NOL11|NOLC1|NOP2|NSUN5|PANK3|PC|PHB|POLD2|PPAN|PRMT1|PSMG1|PUM3|REXO2|RRP1B|SMYD2|SMYD5|SNHG17|SOD2|SPATA5L1|SPRY1|SRM|TARS1|TBRG…
GSE41867_DAY6_VS_DAY8_LCMV_ARMSTRONG_EFFECTOR_CD8_TCELL_DN	MSigDB_C7	76	183	1569	21.4948	4.32569	41.5301	1	10.3016	6.93014e-25	1.44438e-22	AEN|AHCY|AIMP2|ALDH18A1|BTBD19|BZW2|C19ORF53|CCT5|CDK4|COA7|DDX10|DDX49|DNAJC2|DPH6|DUS1L|EEFSEC|EIF6|EXOSC5|FASN|FASTKD2|FUBP3|GRPEL1|GTF2F2|HSPA8|IPO5|LSM7|LZIC|MDN1|METAP2|MRPL1|MRPL13|MRPL17|MRPL22|MRPL52|MRPS18B|MRPS26|MRPS36|MTG2|NCOA5|NDUFA4|NDUFB9|NEDD8|NME1|NOC2L|NUDC|PAICS|PAK1IP1|PNO1|POP1|PPRC1|RBM34|REXO4|RPAP1|RWDD1|SEH1L|SF3B5|SLC25A39|SNRPD3|SOD1|SPATA5L1|SRPK1|TIMM8B|TMEM177|TOMM…
heterocyclic compound binding [GoID:GO:1901363; evidenceTypes:HDA|IBA|IC|IDA|IEA|IEP|IGI|IMP|IPI|ISS|NAS|TAS]	GeneOntology_MF	701	4413	1569	518.341	17.5029	15.8849	1	10.2681	9.8115e-25	2.02067e-22	AARSD1|AATF|ABCB7|ABCE1|ABCF2|ACAA2|ACACA|ACAT1|ACBD6|ACSL4|ADA|ADARB1|ADK|ADNP|ADSS2|AEN|AFG3L2|AGGF1|AGPS|AHCY|AK2|AK6|AKAP1|ALDH18A1|ALKBH8|ANKRD27|ANXA1|APEH|APEX1|API5|APP|APRT|APTX|ARL5A|ATAD1|ATL2|ATP5F1A|ATP5F1C|ATP5F1D|BAG2|BAG5|BATF|BCCIP|BCS1L|BEND3|BOP1|BRIX1|BYSL|C1QBP|C7ORF50|CAD|CAMKV|CAMTA1|CAPRIN1|CARM1|CARS2|CCDC124|CCDC25|CCDC86|CCT2|CCT3|CCT4|CCT5|CCT7|CD320|CD3EAP|CDC34|CDK4|…
GSE369_IFNG_KO_VS_WT_LIVER_DN	MSigDB_C7	77	188	1569	22.082	4.38355	40.9574	1	10.2681	9.81491e-25	2.02067e-22	AATF|AIMP2|AKAP1|BOP1|BPNT1|C1QBP|CARNMT1|CEBPZ|CLUH|COA7|COQ5|CS|DDX56|DNAJC11|DPH6|DUS1L|DYNLL2|EARS2|EIF4A1|EIF4E|EIF6|EMC6|ENDOG|FABP5|FARSA|G6PC3|GATB|GEMIN5|GRPEL1|HSP90AB1|IPO7|MECR|MIPEP|MMACHC|MRPL18|MRPL20|MRPL23|MRPL55|MRPS15|NAF1|NIFK|NOL8|NOP10|NOP2|NPRL3|NR2C2AP|ODC1|PDCD2L|PDSS2|PHB2|PMPCA|PNPO|PNPT1|PPIF|PSMA4|RPUSD2|RUVBL1|SLC16A6|SLC38A5|SMYD2|SNRPD1|SNRPD3|TBL3|TFB2M|TIMM13|TIM…
organic cyclic compound binding [GoID:GO:0097159; evidenceTypes:HDA|IBA|IC|IDA|IEA|IEP|IGI|IMP|IPI|ISS|NAS|TAS]	GeneOntology_MF	704	4453	1569	523.039	17.5427	15.8096	1	10.1572	3.07759e-24	6.29767e-22	AARSD1|AATF|ABCB7|ABCE1|ABCF2|ACAA2|ACACA|ACAT1|ACBD6|ACSL4|ADA|ADARB1|ADK|ADNP|ADSS2|AEN|AFG3L2|AGGF1|AGPS|AHCY|AK2|AK6|AKAP1|ALDH18A1|ALKBH8|ANKRD27|ANXA1|APEH|APEX1|API5|APP|APRT|APTX|ARL5A|ATAD1|ATL2|ATP5F1A|ATP5F1C|ATP5F1D|BAG2|BAG5|BATF|BCCIP|BCS1L|BEND3|BOP1|BRIX1|BYSL|C1QBP|C7ORF50|CAD|CAMKV|CAMTA1|CAPRIN1|CARM1|CARS2|CCDC124|CCDC25|CCDC86|CCT2|CCT3|CCT4|CCT5|CCT7|CD320|CD3EAP|CDC34|CDK4|…
RNA-binding	UniProt-Keyword	153	570	1569	66.9509	7.5213	26.8421	1	10.1324	3.96694e-24	8.06865e-22	ADARB1|AKAP1|ALKBH8|APEX1|CAPRIN1|CELF1|CLUH|CPSF2|CTU1|DAZL|DDX1|DDX10|DDX18|DDX19A|DDX21|DDX31|DDX47|DDX49|DDX50|DDX51|DDX55|DDX56|DHX34|DIMT1|DIS3|DKC1|DNAJC17|DTD1|DTD2|DUSP11|EARS2|EDC3|EIF2S1|EIF3A|EIF3B|EIF4A1|EIF4E|EIF4G3|EIF4H|EIF5A|EIF5AL1|ENDOU|ESRP2|EXOSC1|EXOSC2|EXOSC3|EXOSC4|EXOSC5|EXOSC7|FASTKD2|FBL|G3BP1|G3BP2|GAR1|GEMIN5|GRSF1|GTF3A|HNRNPA1|HNRNPDL|IMP3|IMPDH1|IMPDH2|LARP1|LARP4|…
REACTOME_TRANSLATION	MSigDB_C2	98	287	1569	33.7104	5.39572	34.1463	1	10.0936	5.89578e-24	1.18491e-21	AIMP2|APEH|CARS2|DAP3|EARS2|EEF1E1|EIF2B3|EIF2S1|EIF3A|EIF3B|EIF3C|EIF3I|EIF3K|EIF4A1|EIF4E|EIF4H|FARS2|FARSA|FARSB|GADD45GIP1|GFM1|GSPT1|IARS2|KARS1|MARS2|MRPL1|MRPL12|MRPL13|MRPL14|MRPL15|MRPL16|MRPL17|MRPL18|MRPL19|MRPL2|MRPL20|MRPL21|MRPL22|MRPL23|MRPL24|MRPL3|MRPL30|MRPL32|MRPL34|MRPL35|MRPL38|MRPL39|MRPL4|MRPL40|MRPL42|MRPL46|MRPL48|MRPL52|MRPL55|MRPS10|MRPS12|MRPS15|MRPS16|MRPS17|MRPS18A|M…
biological_process [GoID:GO:0008150; evidenceTypes:EXP|HDA|HEP|HMP|IBA|IC|IDA|IEA|IEP|IGI|IKR|IMP|IPI|ISA|ISM|ISS|NAS|ND|TAS]	GeneOntology_BP	1397	10706	1569	1257.5	14.8441	13.0488	1	10.0165	1.28927e-23	2.56064e-21	AAMP|AARSD1|AASDHPPT|AATF|ABCB7|ABCE1|ABHD17C|ABITRAM|ACAA2|ACACA|ACAT1|ACOT13|ACP1|ACSL4|ACTR5|ACTR6|ADA|ADARB1|ADK|ADM5|ADNP|ADPRS|ADSS2|AEN|AFG3L2|AGBL5|AGGF1|AGL|AGMAT|AGPAT3|AGPAT5|AGPS|AGTRAP|AHCY|AHSA1|AIMP2|AK2|AK6|AKAP1|ALDH18A1|ALG3|ALKBH8|AMER1|AMH|AMMECR1|ANAPC1|ANAPC7|ANKLE1|ANKRD13B|ANKRD26|ANKRD27|ANKRD40|ANKRD54|ANP32B|ANXA1|AOC2|AP1S1|AP1S3|APEH|APEX1|API5|APIP|APOOL|APP|APRT|APT…
FAN_OVARY_CL8_MATURE_CUMULUS_GRANULOSA_CELL_2	MSigDB_C8	148	550	1569	64.6017	7.39394	26.9091	1	9.9837	1.79632e-23	3.54683e-21	ACAA2|ACSL4|ALDH18A1|AMH|ANP32B|AP1S1|APRT|ATP5F1A|ATP5F1C|ATP5F1E|ATP5MC1|ATP5MC3|ATP5MF|ATP5PF|ATP5PO|BTF3L4|C19ORF48|C1QBP|C7ORF50|CAMTA1|CCDC124|CD320|CFDP1|CHCHD10|CHCHD6|CKS2|COA3|COPS9|COX16|COX17|COX5A|COX5B|COX6B1|COX7A2|DBI|DGUOK|DPY30|DUSP23|ECHS1|EEF1E1|ELOB|ERH|ERI3|ETFA|FAM78A|FEZ2|GADD45GIP1|GTF2H5|HDAC2|HIGD2A|HNRNPA1|HS6ST1|HSDL2|KNOP1|LAGE3|LDHB|LSM2|LSM5|LSM7|MDH2|MICOS10|MICOS…
REACTOME_RRNA_MODIFICATION_IN_THE_NUCLEUS_AND_CYTOSOL	MSigDB_C2	39	58	1569	6.81255	2.44677	67.2414	1	9.91847	3.46013e-23	6.75306e-21	DCAF13|DDX47|DDX49|DHX37|DIMT1|DKC1|FBL|GAR1|HEATR1|IMP3|IMP4|MPHOSPH10|NAT10|NHP2|NOC4L|NOL11|NOL6|NOP10|NOP14|NOP2|NOP56|PDCD11|PNO1|RCL1|RRP9|SNU13|TBL3|TSR3|UTP14A|UTP18|UTP20|UTP25|UTP3|UTP4|UTP6|WDR3|WDR36|WDR43|WDR46
organic cyclic compound metabolic process [GoID:GO:1901360; evidenceTypes:EXP|IBA|IC|IDA|IEA|IGI|IKR|IMP|IPI|ISA|ISS|NAS|TAS]	GeneOntology_BP	659	4133	1569	485.453	17.2016	15.9448	1	9.90389	4.00381e-23	7.76924e-21	AARSD1|AATF|ABCB7|ABCE1|ACAA2|ACACA|ACAT1|ACSL4|ACTR5|ADA|ADARB1|ADK|ADNP|ADPRS|ADSS2|AEN|AHCY|AK2|AK6|ALDH18A1|ALKBH8|AMH|ANKLE1|AOC2|APEX1|APP|APRT|APTX|ARV1|ATIC|ATP5F1A|ATP5F1C|ATP5F1D|ATP5F1E|ATP5MC1|ATP5MC3|ATP5MF|ATP5PB|ATP5PD|ATP5PF|ATP5PO|BATF|BAZ1A|BBS7|BCCIP|BDP1|BEND3|BOP1|BPNT1|BRIX1|BYSL|C1QBP|C3ORF33|CAD|CAMTA1|CARM1|CARS2|CCDC85B|CCNC|CCNH|CCT2|CCT3|CCT4|CCT5|CCT7|CD320|CD3EAP|CDC…
GSE24210_RESTING_TREG_VS_TCONV_DN	MSigDB_C7	74	185	1569	21.7297	4.34893	40	1	9.89095	4.55683e-23	8.79182e-21	AHSA1|API5|ARV1|ATP5MF|BYSL|BZW2|CCNH|CCT2|CDC34|CLPP|CLUH|CNIH4|COMTD1|DDX18|DDX31|DPY30|EIF2B3|EIF3B|ELAC2|FAM98A|GCSH|GEMIN5|GFM1|GLRX2|GNL3L|GRPEL1|GSTO1|HSPE1|IFRD2|MAK16|MRPL13|MRPL22|MRPL46|MRPS31|NAA10|NAA20|NAT10|NDUFAF2|NDUFB2|NDUFC1|NEFH|NHP2|NOP2|PDCD5|PHB2|PNPO|POLR2F|POLR3B|PRDX1|PSMA4|PSMA6|PSMF1|PSMG1|PUM3|PUS7|PVT1|PWP1|QTRT2|RBM19|RPL7L1|RRP9|RUVBL1|RUVBL2|SEPTIN11|SHQ1|SLC5A6|S…
Blood_Module-3.7_Undetermined (PMID:18631455)	SignatureDB	91	261	1569	30.6565	5.15063	34.8659	1	9.88587	4.79423e-23	9.19729e-21	AATF|ACBD6|ALDH18A1|ATP5PD|ATPAF1|BCAT2|BCCIP|BOLA3|BRK1|C18ORF21|C8ORF33|CDC26|CHCHD10|CISD1|CNOT11|COPS9|COX14|COX16|CUTC|DBI|DCAF13|DCUN1D5|DDX1|ERH|EXOSC1|GON7|HYPK|IPO4|KXD1|MALSU1|MICOS10|MRPL14|MRPL15|MRPL2|MRPL4|MRPL48|MRPL52|MRPS15|MRPS18C|MRPS22|MRPS23|MRPS24|MRPS25|MRPS28|MRPS36|MTFMT|MTLN|MTX2|NAA20|NDUFA11|NDUFA12|NDUFAF2|NDUFAF8|NDUFB10|NDUFB6|NDUFS2|NELFCD|NMRAL1|NOL10|NOP9|NSMCE2|…
GSE17974_CTRL_VS_ACT_IL4_AND_ANTI_IL12_4H_CD4_TCELL_DN	MSigDB_C7	73	181	1569	21.2598	4.30231	40.3315	1	9.88188	4.98856e-23	9.51604e-21	B4GALT5|BRIX1|BYSL|CLN6|CMSS1|COA7|DDX10|DNAJA3|DNAJC17|DUSP14|EPOP|FADD|FDX2|FTSJ3|GADD45GIP1|GAR1|GEMIN5|GGCT|GON7|GPATCH4|HOMER1|IFRD2|ISG20L2|ITGB1BP1|MARS2|MRPL12|MRPL17|MRPS28|MRRF|MTERF3|NAA20|PDCD2L|PNO1|POGLUT1|POLD2|POLR2H|POLR3H|POP1|PPP1R14B|PRDX1|PRMT1|PSMA4|PSMB5|PUM3|PYCR3|RAB11A|RALA|RBM28|RRP1|RRP9|RRS1|RUVBL2|SCO2|SF3B3|SLC29A1|SRM|TCTN3|TIMM13|TIMM50|TMEM126B|TMEM147|TMEM177|TM…
BCR_activation	SignatureDB	71	174	1569	20.4376	4.21942	40.8046	1	9.8256	8.73552e-23	1.657e-20	AIMP2|BATF|BYSL|CCDC86|CDK4|CKS2|COA7|DDX21|DNAJA1|EARS2|EIF2S1|EIF4A1|EIF5A|EIF5AL1|ENO1|EPOP|FAM98A|FARSB|FASN|FKBP4|G3BP1|GAR1|GART|GNPDA1|GPATCH4|GTPBP4|HSP90AB1|HSPA9|HSPD1|HSPE1|HSPH1|IPO4|METTL1|MRTO4|MTHFD1L|NAT10|NME1|NOLC1|NOP16|NPM3|PAK1IP1|PDSS1|PES1|POLR1A|PPAN|PPIF|PPIL1|PPRC1|PSMD12|PUM3|PUS7|RARS1|RRP1|RRP12|RRP9|RRS1|SEH1L|SLC25A19|SLC39A14|SNRPD1|SRM|SRXN1|TMEM97|TUBB2B|TXN|UCK2…
cellular aromatic compound metabolic process [GoID:GO:0006725; evidenceTypes:EXP|IBA|IC|IDA|IEA|IGI|IKR|IMP|IPI|ISA|ISS|NAS|TAS]	GeneOntology_BP	641	4008	1569	470.77	17.0539	15.993	1	9.7876	1.27286e-22	2.40094e-20	AARSD1|AATF|ABCB7|ABCE1|ACACA|ACAT1|ACSL4|ACTR5|ADA|ADARB1|ADK|ADNP|ADPRS|ADSS2|AEN|AHCY|AK2|AK6|ALKBH8|AMH|ANKLE1|AOC2|APEX1|APP|APRT|APTX|ATIC|ATP5F1A|ATP5F1C|ATP5F1D|ATP5F1E|ATP5MC1|ATP5MC3|ATP5MF|ATP5PB|ATP5PD|ATP5PF|ATP5PO|BATF|BAZ1A|BBS7|BCCIP|BDP1|BEND3|BOP1|BPNT1|BRIX1|BYSL|C1QBP|C3ORF33|CAD|CAMTA1|CARM1|CARS2|CCDC85B|CCNC|CCNH|CCT2|CCT3|CCT4|CCT5|CCT7|CD320|CD3EAP|CDC34|CDK4|CDK7|CEBPZ|C…
MORF_EIF3S2	MSigDB_C4	86	241	1569	28.3073	4.95313	35.6846	1	9.78625	1.28996e-22	2.41969e-20	AATF|ACP1|AFG3L2|AK2|ALG3|ATP5F1A|ATP5F1D|ATP5MC1|ATP5MC3|ATP5PO|CAD|CAPRIN1|CCT2|CCT4|CCT7|CEBPZ|CLPP|COPS2|COQ9|CS|DAP3|DDX49|DEXI|DGUOK|DKC1|EIF3I|EIF3K|EIF4A1|EIF4H|FBL|G3BP2|GCN1|HDAC2|HSPE1|IMPDH1|IMPDH2|KXD1|LDHB|LRPPRC|LSM2|LSM7|LYPLA1|MRPS18B|MRPS27|MTREX|NAE1|NCL|NDUFS2|NDUFS5|NDUFV1|NPM3|NUDC|PARK7|PCMT1|PDHB|PHB2|POLR2I|PRKDC|PSMA1|PSMB7|PTDSS1|PTGES3|RO60|RUVBL2|SAMM50|SDHB|SERBP1|SN…
heterocycle metabolic process [GoID:GO:0046483; evidenceTypes:EXP|IBA|IC|IDA|IEA|IGI|IKR|IMP|IPI|ISA|ISS|NAS|TAS]	GeneOntology_BP	637	3979	1569	467.364	17.0184	16.009	1	9.7709	1.50116e-22	2.80029e-20	AARSD1|AATF|ABCB7|ABCE1|ACACA|ACAT1|ACSL4|ACTR5|ADA|ADARB1|ADK|ADNP|ADPRS|ADSS2|AEN|AHCY|AK2|AK6|ALDH18A1|ALKBH8|AMH|ANKLE1|APEX1|APP|APRT|APTX|ATIC|ATP5F1A|ATP5F1C|ATP5F1D|ATP5F1E|ATP5MC1|ATP5MC3|ATP5MF|ATP5PB|ATP5PD|ATP5PF|ATP5PO|BATF|BAZ1A|BBS7|BCCIP|BDP1|BEND3|BOP1|BPNT1|BRIX1|BYSL|C1QBP|C3ORF33|CAD|CAMTA1|CARM1|CARS2|CCDC85B|CCNC|CCNH|CCT2|CCT3|CCT4|CCT5|CCT7|CD320|CD3EAP|CDC34|CDK4|CDK7|CEB…
cellular_component [GoID:GO:0005575; evidenceTypes:HDA|HMP|IBA|IC|IDA|IEA|IEP|IGI|IMP|IPI|ISA|ISM|ISO|ISS|NAS|ND|RCA|TAS]	GeneOntology_CC	1439	11197	1569	1315.17	13.7035	12.8517	1	9.73732	2.08991e-22	3.87712e-20	AAMP|AARSD1|AASDHPPT|AATF|ABCB7|ABCE1|ABCF2|ABHD17C|ABITRAM|ACAA2|ACACA|ACAT1|ACBD6|ACOT13|ACP1|ACSL4|ACTR5|ACTR6|ADA|ADARB1|ADK|ADM5|ADNP|ADPRS|ADSS2|AEN|AFG3L2|AGBL5|AGGF1|AGL|AGMAT|AGPAT3|AGPAT5|AGPS|AGTRAP|AHCY|AHSA1|AIMP2|AK2|AK6|AKAP1|ALDH18A1|ALG3|ALKBH8|AMER1|AMH|AMMECR1|ANAPC1|ANAPC7|ANKLE1|ANKRD13B|ANKRD26|ANKRD27|ANKRD40|ANKRD54|ANP32B|ANXA1|AOC2|AP1S1|AP1S3|APEH|APEX1|API5|APIP|APOOL|…
cellular process [GoID:GO:0009987; evidenceTypes:EXP|HDA|HMP|IBA|IC|IDA|IEA|IEP|IGI|IKR|IMP|IPI|ISA|ISS|NAS|TAS]	GeneOntology_BP	1350	10260	1569	1205.12	15.7061	13.1579	1	9.72567	2.34359e-22	4.32399e-20	AAMP|AARSD1|AASDHPPT|AATF|ABCB7|ABCE1|ABHD17C|ABITRAM|ACAA2|ACACA|ACAT1|ACOT13|ACP1|ACSL4|ACTR5|ACTR6|ADA|ADARB1|ADK|ADNP|ADPRS|ADSS2|AEN|AFG3L2|AGBL5|AGGF1|AGL|AGMAT|AGPAT3|AGPAT5|AGPS|AGTRAP|AHCY|AHSA1|AIMP2|AK2|AK6|AKAP1|ALDH18A1|ALG3|ALKBH8|AMER1|AMH|ANAPC1|ANAPC7|ANKLE1|ANKRD13B|ANKRD26|ANKRD27|ANKRD54|ANP32B|ANXA1|AOC2|AP1S1|AP1S3|APEH|APEX1|API5|APIP|APOOL|APP|APRT|APTX|ARFIP1|ARL5A|ARMC1|…
GSE31082_DN_VS_DP_THYMOCYTE_UP	MSigDB_C7	73	185	1569	21.7297	4.34893	39.4595	1	9.72483	2.363e-22	4.33611e-20	AFG3L2|ALG3|API5|ATP5F1D|BLMH|CARNMT1|CCT2|CHCHD6|CIAO2A|CISD3|COMTD1|COPS2|CS|DHRS13|DNAJA2|DPY30|ECSIT|EIF3A|EMC6|ERI3|GCN1|GRPEL2|GSPT1|GTF2H3|IMP4|LONP1|MCRIP2|MECR|METTL5|MRM1|MRPL12|MRPL14|MRPL16|MRPL19|MRPL23|MRPL34|MRPL48|MRPS18A|MRPS22|MRPS6|NAA20|NDUFB2|NMD3|NOP10|NUP133|OXSM|PARK7|PDCD5|PDF|PDSS2|PMPCA|PPAT|PPIF|PSMA3|RAD50|SERBP1|SIGMAR1|SLIRP|SOD2|SRPK1|ST3GAL4|STOML2|SVIL|TMX2|TOMM6…
mitochondrion organization [GoID:GO:0007005; evidenceTypes:HMP|IBA|IC|IDA|IEA|IGI|IMP|ISS|NAS|TAS]	GeneOntology_BP	123	429	1569	50.3894	6.56093	28.6713	1	9.6798	3.67435e-22	6.63427e-20	ACAA2|AFG3L2|APOOL|ARMC1|ATP5F1D|ATPAF1|BCS1L|CEP89|CHCHD10|CHCHD4|CHCHD6|CLUH|COA3|COA4|COA8|COX10|COX14|COX16|COX17|COX20|COX7A2|CSNK2A2|DHODH|DNAJA3|DNAJC11|FXN|GCLC|GGCT|GRPEL1|GRPEL2|HIGD2A|HK2|HSP90AA1|HSPA9|HSPD1|LETM1|LONP1|MAIP1|MARCHF5|MICOS10|MICOS13|MIEF1|MIPEP|MTX2|NDUFA10|NDUFA11|NDUFA12|NDUFA2|NDUFA5|NDUFA8|NDUFAB1|NDUFAF1|NDUFAF2|NDUFAF4|NDUFAF8|NDUFB10|NDUFB2|NDUFB3|NDUFB6|NDUFB7…
nuclear lumen [GoID:GO:0031981; evidenceTypes:HDA|IBA|IDA|IEA|IMP|ISS|NAS|TAS]	GeneOntology_CC	569	3465	1569	406.991	16.3106	16.4214	1	9.67645	3.79677e-22	6.81884e-20	AATF|ABITRAM|ACACA|ACTR5|ACTR6|ADARB1|ADK|ADPRS|AEN|AGPS|AK6|ALKBH8|AMER1|AMMECR1|ANAPC1|ANAPC7|ANKLE1|ANP32B|ANXA1|APEX1|API5|APRT|APTX|ATP5PB|B4GALT2|BATF|BAZ1A|BCCIP|BDP1|BEND3|BOLA3|BOP1|BRAT1|BRIX1|BYSL|C1ORF109|C1QBP|CABYR|CAD|CAMTA1|CARM1|CCDC86|CCNC|CCNH|CCT4|CD3EAP|CDC26|CDC34|CDK4|CDK7|CDK8|CDKL2|CDKN2AIPNL|CELF1|CENPS|CETN2|CHD5|CHERP|CIAO2A|CLN6|CLPX|CMAS|COA6|COA7|COPS2|COPS4|COPS5|C…
BLALOCK_ALZHEIMERS_DISEASE_DN	MSigDB_C2	216	974	1569	114.404	9.67529	22.1766	1	9.63288	5.80772e-22	1.03206e-19	AASDHPPT|ABCE1|ACAT1|ACOT13|ACP1|ADK|AHSA1|APEX1|APP|ATIC|ATP5F1A|ATP5F1C|ATP5F1E|ATP5MC3|ATP5MF|ATP5PB|ATP5PD|ATP5PF|ATP5PO|ATP6V1C1|ATP6V1F|BAG5|C11ORF58|C17ORF75|CCNH|CCT2|CCT3|CCT4|CCT5|CDK7|CHN1|CISD1|CKMT1B|CKS2|COA3|COPS4|COPS5|COX11|COX5A|COX5B|COX6B1|COX6C|COX7A2|COX7B|CS|CSNK2A1|DDN|DDX1|DDX47|DGUOK|DIMT1|DLD|DNAJA1|DYNC1I2|EEF1E1|EIF2B3|EIF2S1|EIF3K|EIF6|ENOPH1|EPCAM|EPHB2|ETFA|FARS2|F…
3D-structure	UniProt-Keyword	784	5192	1569	609.84	18.1395	15.1002	1	9.54323	1.38455e-21	2.42217e-19	AASDHPPT|AATF|ABCE1|ACAA2|ACACA|ACAT1|ACBD6|ACOT13|ACP1|ACTR5|ACTR6|ADA|ADARB1|ADK|ADPRS|ADSS2|AFG3L2|AHCY|AHSA1|AIMP2|AK2|AK6|ALDH18A1|ALKBH8|AMER1|ANAPC1|ANAPC7|ANKRD27|ANP32B|ANXA1|AP1S1|AP1S3|APEX1|API5|APIP|APP|APRT|APTX|ARL5A|ASL|ATIC|ATP6V1C1|ATP6V1F|BAG5|BAZ1A|BCAT2|BDP1|BEND3|BLMH|BOLA3|BPNT1|BRAT1|BRK1|BROX|BYSL|C1QBP|CAD|CALHM6|CAMSAP1|CAMTA1|CAPRIN1|CARM1|CARNMT1|CBR1|CCDC124|CCNC|CCN…
GSE45739_NRAS_KO_VS_WT_UNSTIM_CD4_TCELL_UP	MSigDB_C7	69	173	1569	20.3202	4.20743	39.8844	1	9.52448	1.65874e-21	2.87209e-19	ALG3|BCCIP|CD48|CHRNA5|CNBP|DCAF13|DDX47|DIMT1|DNAJA1|DNAJA3|DUSP7|EIF2S1|EIF3B|ENOPH1|FARSA|GAR1|GFM1|GGCT|GPATCH4|GSPT1|IMP3|IPO4|ISG20L2|JPT2|LARP4|LRFN4|LTV1|MCRIP2|MFNG|MRPL39|MRPS6|MRTO4|MTHFD1L|NCL|NDUFAF2|NETO2|NIFK|NMD3|NME1|NPM3|NUDC|NUDCD1|PAICS|PDSS1|PITPNB|PLD6|PLK3|PNP|PPAT|PUM3|QTRT2|RBM18|SLC5A6|SNHG17|SNHG4|SRFBP1|TEX10|TFAM|TMEM97|TOMM5|TWNK|TXLNG|U2AF1|UBIAD1|UCK2|UMPS|UTP18|UT…
KIM_MYC_AMPLIFICATION_TARGETS_UP	MSigDB_C2	65	157	1569	18.4409	4.01058	41.4013	1	9.49216	2.26305e-21	3.88247e-19	ADARB1|AGL|BLMH|CHN1|COX6B1|COX7B|DAP3|DDX18|DDX21|DHX33|DKC1|DLEU1|EEF1E1|ENO1|ETFA|FARSB|FASTKD1|FBL|GOT2|GPATCH4|HSPD1|KARS1|LDHB|LRPPRC|LYAR|LYPLA1|MAK16|MRPL13|MRPS2|MRPS23|MRPS34|NCL|NDUFAF2|NDUFS1|NIFK|NIP7|NME1|NME2|NOP56|NRP2|ODC1|PAICS|PARK7|PDHA1|PFAS|PNP|PPAT|PRDX6|PRMT6|PSMG1|PUS7|PVT1|RABEPK|RGS10|RRP1B|RRP9|SACS|SLC16A1|SLC25A39|SSB|SSBP1|TMEM38B|TRMT10C|UTP4|WDR3
MORF_RAD23A	MSigDB_C4	104	339	1569	39.8182	5.85252	30.6785	1	9.4719	2.748e-21	4.68603e-19	AATF|ACP1|AFG3L2|AHSA1|AK2|ANP32B|ATP5F1D|ATP5MC1|ATP5MC3|ATP5PF|ATP5PO|CAD|CCT2|CCT5|CCT7|CEBPZ|CHERP|CLPP|CLTA|COPS5|CS|DDX1|DDX19A|DDX49|DGUOK|DKC1|DNAJC11|EI24|EIF3B|EIF3I|EIF3K|EIF4A1|EIF4H|FARSA|FBL|G3BP2|GCN1|GMPS|GOT2|HADHB|HDAC2|HSPA9|IMPDH1|KARS1|KXD1|LAGE3|LARP1|LRPPRC|LSM2|LYPLA1|MFAP1|MRPS12|MRPS18B|MTREX|NAA10|NCL|NDUFB3|NDUFC1|NDUFS2|NDUFS5|NDUFV1|NPM3|NSDHL|NSMAF|NUDC|PARK7|PCMT1|…
GSE43863_NAIVE_VS_MEMORY_TFH_CD4_TCELL_D150_LCMV_DN	MSigDB_C7	67	166	1569	19.498	4.12253	40.3614	1	9.46474	2.9429e-21	4.99317e-19	AGPAT5|AIMP2|ANKRD13B|B4GALT5|BAG2|BATF|C7ORF50|CHCHD4|DDX18|DDX31|DDX56|EIF2B3|EIF4A1|EIF4E|EPOP|ERH|EXOSC2|FABP5|FASN|FTSJ3|GSPT1|GTPBP4|HILPDA|HOMER1|HSPD1|IFRD2|KLF16|LYAR|MAK16|MRTO4|NAF1|NBN|NOL11|NOP16|NOP9|NUDT5|ODC1|ORC2|PELP1|PITRM1|PLK3|PPAT|PREP|RBM15B|RCL1|RIOX1|RRP9|RUVBL1|RUVBL2|SLC16A1|SLC25A32|SLC39A14|SLC5A6|SOX12|SPRYD7|SRFBP1|SRM|TIMM44|TIMM8A|UMPS|URB2|USP36|UTP4|UTP6|WDR18|W…
GSE21927_BALBC_VS_C57BL6_MONOCYTE_TUMOR_UP	MSigDB_C7	73	192	1569	22.5519	4.42926	38.0208	1	9.45776	3.14614e-21	5.31131e-19	ACAA2|ACAT1|ALG3|C1ORF109|CBR1|CCDC85B|CISD1|CLPB|CLPP|COX17|COX7B|CSNK2A1|DHODH|DHRS11|DNAAF2|DNPEP|ECHDC1|EIF3A|EMC6|ENOPH1|ERI3|FASTKD1|FASTKD2|G3BP1|GADD45GIP1|GCN1|GNL3|GOT2|INTS12|LYRM4|METTL1|MNAT1|MRPL16|MRPL23|MRPL40|MRPL52|MRPS12|MRPS18A|MRPS2|MRPS27|MTIF2|NAT10|NCLN|NDUFS6|NHP2|NOL11|PDHA1|PFAS|PGAP2|PMPCA|POLDIP2|PPAN|PPAT|PSMC6|PSMG1|PWP1|RBM15B|RMDN1|RPL26L1|SLC19A1|SOD2|TACO1|TARDB…
Reference proteome	UniProt-Keyword	1476	11650	1569	1368.38	12.4268	12.6695	1	9.45538	3.21866e-21	5.39864e-19	AAMP|AARSD1|AASDHPPT|AATF|ABCB7|ABCE1|ABCF2|ABHD17C|ABITRAM|ACAA2|ACACA|ACAT1|ACBD6|ACOT13|ACP1|ACSL4|ACTR5|ACTR6|ADA|ADARB1|ADK|ADM5|ADNP|ADPRS|ADSS2|AEN|AFG3L2|AGBL5|AGGF1|AGL|AGMAT|AGPAT3|AGPAT5|AGPS|AGTRAP|AHCY|AHSA1|AIMP2|AK2|AK6|AKAP1|ALDH18A1|ALG3|ALKBH8|AMER1|AMH|AMMECR1|ANAPC1|ANAPC7|ANKLE1|ANKRD13B|ANKRD26|ANKRD27|ANKRD40|ANKRD54|ANP32B|ANXA1|AOC2|AP1S1|AP1S3|APEH|APEX1|API5|APIP|APOOL|…
REACTOME_RESPIRATORY_ELECTRON_TRANSPORT	MSigDB_C2	49	96	1569	11.2759	3.14336	51.0417	1	9.45501	3.22985e-21	5.39864e-19	COX11|COX14|COX16|COX20|COX5A|COX5B|COX6B1|COX6C|COX7B|ECSIT|ETFA|ETFB|LRPPRC|NDUFA10|NDUFA11|NDUFA12|NDUFA2|NDUFA4|NDUFA5|NDUFA8|NDUFAB1|NDUFAF1|NDUFAF2|NDUFAF4|NDUFB10|NDUFB2|NDUFB3|NDUFB6|NDUFB7|NDUFB8|NDUFB9|NDUFC1|NDUFS1|NDUFS2|NDUFS5|NDUFS6|NDUFV1|SCO1|SCO2|SDHB|SDHC|TACO1|TIMMDC1|TMEM126B|TMEM186|TRAP1|UQCR10|UQCRC2|UQCRQ
WONG_EMBRYONIC_STEM_CELL_CORE	MSigDB_C2	100	320	1569	37.5865	5.69029	31.25	1	9.44126	3.68317e-21	6.12603e-19	ABCB7|APEX1|ATP5PF|ATP5PO|BRIX1|CCNC|CCT5|CDC34|CDK4|CISD1|CKS2|CLPP|COQ3|COX5B|CTSC|DAP3|DDX18|EBNA1BP2|ECHS1|EEF1E1|EIF3A|EIF3I|EIF3K|EIF4A1|EIF6|ENO1|ETFA|EXOSC7|FAM136A|FARSA|FBL|G3BP1|GART|GEMIN6|GNL3|GNPDA1|HNRNPA1|HSPA9|HSPE1|LSM2|LSM5|LYPLA1|MAIP1|MRPL12|MRPL13|MRPL15|MRPL16|MRPL39|MRPL4|MRPS17|MRPS18B|MRPS2|MRPS28|MRPS30|MRPS36|MRTO4|NCBP2|NCL|NDUFA11|NDUFAB1|NDUFB10|NDUFB7|NDUFB8|NDUFS2…
SUPT20H_TARGET_GENES	MSigDB_C3	228	1064	1569	124.975	10.0756	21.4286	1	9.43925	3.75464e-21	6.2143e-19	AARSD1|ABCF2|ACOT13|ACP1|ADPRS|AGBL5|AHSA1|AK2|ANKRD26|APTX|ARMC1|ARMC6|ATP5F1D|ATP5MF|ATP5MF-PTCD1|ATP5PD|ATP6V1C1|B4GALT5|BRIX1|BYSL|C11ORF58|C17ORF75|C1ORF109|C7ORF50|C8ORF33|CAMTA1|CCDC86|CCT4|CFAP298|CFAP298-TCP10L|CHCHD4|CIAO2A|CLPB|COPS2|COPS4|COPS5|COPS7B|COQ9|COX16|CUL4A|CYB5D1|DCTPP1|DDX19A|DDX49|DDX51|DDX55|DENR|DHX33|DNAJA3|DNAJC11|DNAJC2|DPH3|DPM1|DYNC1I2|EEFSEC|EIF4A1|EMC1|EMC6|ERH|…
cellular component biogenesis [GoID:GO:0044085; evidenceTypes:EXP|HDA|IBA|IC|IDA|IEA|IGI|IMP|IPI|ISS|NAS|TAS]	GeneOntology_BP	400	2238	1569	262.87	13.8975	17.8731	1	9.43523	3.90124e-21	6.42543e-19	AATF|ABCB7|ABCE1|ABITRAM|ACACA|ACOT13|ADNP|AFG3L2|AIMP2|ANKRD27|ANP32B|APIP|APP|ARFIP1|ATL2|ATP5F1D|ATPAF1|BAG5|BBS7|BCCIP|BCS1L|BDP1|BEND3|BOP1|BRIX1|BRK1|BYSL|C12ORF45|C1QBP|CAMSAP1|CAPZA2|CCT2|CCT3|CD3E|CDC34|CELF1|CENPS|CEP89|CETN2|CFAP298|CHCHD10|CHCHD4|CIAO2A|CLTA|COA3|COA4|COA6|COA8|COPS5|COPS7B|COX10|COX14|COX15|COX16|COX17|COX20|COX7A2|CUL4A|CUTC|DCAF13|DDX1|DDX10|DDX18|DDX21|DDX31|DDX47…
GSE41867_NAIVE_VS_EFFECTOR_CD8_TCELL_DN	MSigDB_C7	71	184	1569	21.6122	4.33732	38.587	1	9.42969	4.11296e-21	6.74127e-19	ACP1|AFG3L2|AIMP2|ANKRD26|ARV1|ATP5F1D|BCCIP|C19ORF48|CARNMT1|CCT2|CCT3|CCT4|CHCHD6|COPS7B|COX10|DCAF13|DDX19A|DNAAF5|DNAJA1|EEFSEC|EIF2B3|EIF4E|ELAC2|FKBP4|GRPEL2|INTS2|IPO11|IPO13|LRPPRC|LSM7|MRPL46|MRPL55|MRPS18B|MRPS2|MRPS22|NAA25|NCOA5|NOL11|NOL8|NTPCR|NUP35|PA2G4|PDCD11|PEBP1|PFAS|POFUT1|POLD2|POLDIP2|POLRMT|PPP1R14B|PRDX6|PTGES3|PUS1|RPP14|RUVBL1|SHQ1|SLC25A39|SLIRP|SMN1|SOD1|SOD2|ST3GAL4|…
GNF2_RAN	MSigDB_C4	46	86	1569	10.1014	2.97626	53.4884	1	9.42646	4.24171e-21	6.91871e-19	ABCE1|ATIC|C1QBP|CCT2|CCT3|CCT4|CCT5|CCT7|EIF2S1|ETFA|GMPS|GNL3|HSPA9|LRPPRC|MRPL15|MRPL22|MRPL3|MRPL35|MRPL42|NAE1|NME1|NOP16|ODC1|PA2G4|PAICS|POLR2H|PRKDC|PRMT5|PSMA2|PSMA3|PSMA4|PSMD14|PTGES3|RAN|RTRAF|SERBP1|SLIRP|SNRPD1|SNRPD3|SNRPE|SNRPF|SNRPG|SSBP1|TARS1|TCP1|YARS1
THAKAR_PBMC_INACTIVATED_INFLUENZA_AGE_21_30YO_RESPONDERS_7DY_UP	MSigDB_C7	149	585	1569	68.7128	7.61515	25.4701	1	9.4241	4.33795e-21	7.04166e-19	ACAT1|ACOT13|ACTR6|AGL|AHCY|AK2|AP1S1|APTX|ARL5A|ARMC1|ASNSD1|ATP5F1E|ATP5MC1|BOLA3|BPNT1|C12ORF29|CAPZA2|CCT2|CCT3|CDC26|CDK4|CEBPZ|CFDP1|CHCHD4|CISD1|CKS2|CMSS1|COPS4|COPS5|COQ5|COX14|COX16|COX17|COX6C|COX7B|DBI|DCTPP1|DDX1|DDX18|DDX50|DNAJA2|EEF1E1|EIF2S1|EIF3A|EMC6|ETFA|FAM117B|FAM98A|FAR1|GART|GGCT|GNL3|GON7|GRSF1|GTF2H5|HDAC2|HSDL2|HSP90AA1|HSPA8|HSPD1|HSPE1|HSPH1|IPO11|LARP4|LDHB|LRPPRC|LS…
SHEPARD_CRASH_AND_BURN_MUTANT_UP	MSigDB_C2	66	163	1569	19.1456	4.08557	40.4908	1	9.41445	4.7555e-21	7.68251e-19	ABCF2|BOLA3|BOP1|CHCHD10|CRLS1|CYP27B1|DDX19A|DDX49|DDX51|DNAJA3|EIF4E|EIF6|FBL|FTSJ3|GAR1|HEATR3|HSP90AA1|HSPA9|IMP3|IMP4|IMPDH1|MKNK2|MRPL12|MRPL22|MRPL52|MRPS18A|MRPS18B|MRPS26|MYBBP1A|NIP7|NOC4L|NOL6|NOL7|NOL8|NOP9|ODC1|PDSS1|PES1|PHB2|PINX1|PLK3|PPAN|PTGES2|PTPMT1|PTRH2|PWP1|RCAN1|REXO2|RPF2|RRP9|RRS1|SAMM50|SLC16A6|SNAI1|TAF9|TRMT1|TSFM|TSR1|UTP3|UTP4|WDR12|WDR46|WRAP73|ZNF330|ZNF593|ZNF622
ribosomal large subunit biogenesis [GoID:GO:0042273; evidenceTypes:IBA|IC|IEA|IMP]	GeneOntology_BP	41	70	1569	8.22204	2.68678	58.5714	1	9.39095	5.94595e-21	9.55996e-19	BOP1|BRIX1|DDX18|EBNA1BP2|EIF6|FASTKD2|FTSJ3|GTF3A|GTPBP4|HEATR3|MAK16|MALSU1|MDN1|MRPL1|MRPL20|MRTO4|NHP2|NIFK|NIP7|NOC2L|NOP16|NOP2|NPM1|PAK1IP1|PES1|PPAN|RPF2|RPL26L1|RPL7L1|RRP15|RRS1|SDAD1|SNU13|SURF6|TRAF7|URB1|WDR12|WDR74|ZNF622|ZNHIT3|ZNHIT6
Notch_T-ALL_up_Palomero (PMID:17114293)	SignatureDB	32	44	1569	5.16814	2.13223	72.7273	1	9.37978	6.61088e-21	1.05787e-18	AARSD1|AHSA1|CFAP298|DDX56|GSPT1|IFRD2|KARS1|KPNB1|MRPL24|MRPL4|MRTO4|NAT10|NOP16|NOP56|PDSS1|PHB|POLR1A|POLR2I|POLR3E|PPAT|PWP1|SERBP1|SF3B3|SHQ1|SLC25A19|TASP1|TIMM13|TRUB2|UMPS|UTP14A|WDR12|WDR46
MORF_BUB3	MSigDB_C4	90	273	1569	32.066	5.26529	32.967	1	9.37807	6.71907e-21	1.07011e-18	AATF|ACP1|AFG3L2|AHSA1|AK2|ANP32B|ATP5F1A|ATP5F1D|ATP5MC1|ATP5MC3|ATP5PF|ATP5PO|CAD|CCT2|CCT3|CCT5|CCT7|CHERP|CLPP|COPS5|CS|DAP3|DDX49|DGUOK|DKC1|DNAJC11|EI24|EIF3I|EIF3K|EIF4H|FBL|G3BP2|GMPS|GOT2|HDAC2|HSPA9|HSPE1|IMPDH1|IMPDH2|IPO7|KARS1|KXD1|LRPPRC|LSM2|LSM7|LYPLA1|MRPS18B|MRPS27|MTREX|NAA10|NAE1|NCBP2|NCL|NDUFB3|NDUFC1|NDUFS2|NDUFS5|NDUFV1|NSDHL|NUDC|PAICS|PARK7|PDHB|PHB2|POLR2I|PPT1|PRKDC|PS…
GSE22919_RESTING_VS_IL2_IL12_IL15_STIM_NK_CELL_UP	MSigDB_C7	69	177	1569	20.79	4.25515	38.9831	1	9.36486	7.61486e-21	1.20708e-18	API5|APRT|ARV1|BRIX1|BZW2|CAPRIN1|CCT7|CEBPZ|CLPP|CMAS|COMTD1|DCTPP1|DDX51|DIMT1|DIS3|DPH2|DUS1L|DUS4L|EIF2B3|EIF3B|EIF5A|ESF1|FAM98A|FASN|GEMIN4|GEMIN5|GRPEL1|HEATR3|HOMER1|HYAL2|IFRD2|KPNB1|MCRIP2|MFSD12|MIEF1|MRPL16|MRPL20|MRPL46|NCOA5|NMD3|NME1|NUP153|PAM16|PANK3|PDCD5|POGK|POLR2F|PPIA|PRDX1|PRPF4|PSMG1|PUM3|PUS1|PVT1|RBM19|RPL7L1|RUVBL1|SEPTIN11|SHQ1|SNRPD1|SOD2|SPRYD7|SUPV3L1|TIMM8A|TRMT61A…
GSE24634_TREG_VS_TCONV_POST_DAY5_IL4_CONVERSION_UP	MSigDB_C7	73	195	1569	22.9043	4.46323	37.4359	1	9.34615	9.0893e-21	1.4274e-18	ABCE1|AFG3L2|AK2|ATP5MC1|BDH1|BRIX1|C19ORF53|C1QBP|CAD|CCDC86|CCT7|CD320|CENPS|DDX10|DGUOK|DKC1|DNAAF5|DNAJC2|DUS4L|EBNA1BP2|EIF2B3|EMC6|ERH|FXN|GART|GEMIN6|GMPS|GSPT1|GTPBP4|HEATR1|KIF3A|MAK16|MICAL2|MRM3|MRPL19|MRPS16|MRPS31|NAA10|NARS2|NDUFAF4|NIP7|NOL7|NOP16|NTHL1|OGFOD1|ORC2|PAICS|PFAS|PHB|POLR2D|PPAT|PPID|PPIF|PPP1R14B|PSMA3|PSMB4|PSMD12|PUM3|PUS7|RAD50|RRP15|RUVBL2|SLC16A1|SLC25A32|SLC39A1…
GSE16450_IMMATURE_VS_MATURE_NEURON_CELL_LINE_DN	MSigDB_C7	69	178	1569	20.9075	4.26699	38.764	1	9.32551	1.10453e-20	1.72655e-18	ABCF2|C17ORF58|C19ORF48|CCDC86|CD320|CLUH|CYP27B1|DDX49|DDX51|DDX56|DPH2|EIF2B3|EPOP|EXOSC4|FARSA|FDX2|FXN|GTF2H2|HILPDA|HOMER1|HPDL|IL12RB2|METTL1|MRPL4|MRPS34|MRRF|MYBBP1A|NANP|NCLN|NEFH|NETO2|NOC4L|NOL6|NOP14|NOP2|NPM3|NPRL3|NUDC|PA2G4|PDCD11|PINX1|POFUT1|POLD2|POLR1A|POLR2D|POLR3G|PPAN|RPE|RRP1|RRP9|SFXN4|SLC16A1|SLC25A17|SLC25A19|SLC38A5|TIMM13|TIMM44|TIMM50|TIMM8A|TMEM97|TOMM34|TRAP1|TTLL12…
MOOTHA_VOXPHOS	MSigDB_C2	44	81	1569	9.51407	2.88899	54.321	1	9.30373	1.35601e-20	2.10988e-18	ATP5F1C|ATP5F1D|ATP5F1E|ATP5MC1|ATP5MC3|ATP5MF|ATP5PB|ATP5PD|ATP5PF|ATP5PO|BCS1L|COX10|COX11|COX15|COX5A|COX5B|COX6B1|COX6C|COX7A2|COX7B|GATB|NDUFA10|NDUFA2|NDUFA4|NDUFA5|NDUFA8|NDUFAB1|NDUFB2|NDUFB3|NDUFB6|NDUFB7|NDUFB8|NDUFC1|NDUFS1|NDUFS2|NDUFS5|NDUFS6|SDHB|SDHC|SURF2|TMCO6|UQCR10|UQCRC2|UQCRQ
FAN_OVARY_CL10_PUTATIVE_EARLY_ATRESIA_GRANULOSA_CELL	MSigDB_C8	84	248	1569	29.1295	5.02321	33.871	1	9.26364	1.97587e-20	3.06024e-18	AMH|APEX1|APRT|ATP5F1A|ATP5F1C|ATP5F1E|ATP5MC1|ATP5MC3|ATP5MF|ATP5PF|ATP5PO|BTF3L4|CAMTA1|CFDP1|COPS9|COX5A|COX5B|COX6B1|COX7A2|CWC15|DBI|DGUOK|ECHS1|ELOB|ERH|GADD45GIP1|GTF2H5|HDAC2|HIGD2A|HNRNPA1|LDHB|LSM5|LSM7|MDH2|MICOS10|MRPL16|NDUFA11|NDUFA12|NDUFA2|NDUFA4|NDUFAB1|NDUFB2|NDUFB7|NDUFB8|NDUFC1|NDUFS5|NDUFS6|NEDD8|NHP2|NME1|PARK7|PDCD5|PEBP1|PHB|POLR2F|POLR2I|POLR2L|PSMA3|PSMA4|PSMB5|PSMB7|RAN…
mitochondrial translation [GoID:GO:0032543; evidenceTypes:HDA|IBA|IDA|IEA|IMP|ISS|TAS]	GeneOntology_BP	42	75	1569	8.80933	2.78056	56	1	9.25563	2.12978e-20	3.28356e-18	C1QBP|COA3|EARS2|FASTKD2|GATB|GFM1|IARS2|LRPPRC|MALSU1|MRPL16|MRPL2|MRPL23|MRPL52|MRPS12|MRPS15|MRPS16|MRPS17|MRPS18A|MRPS18B|MRPS2|MRPS24|MRPS27|MRPS28|MRPS34|MRPS35|MRPS6|MTG2|MTIF2|MTRF1|PTCD3|QRSL1|RMND1|RPUSD3|RPUSD4|SARS2|TACO1|TARS2|TRMT10C|TRUB2|TSFM|TUFM|YARS2
GSE22432_MULTIPOTENT_VS_COMMON_DC_PROGENITOR_UNTREATED_UP	MSigDB_C7	70	185	1569	21.7297	4.34893	37.8378	1	9.22378	2.86799e-20	4.40158e-18	AAMP|ACBD6|ADSS2|APRT|ATP6V1C1|C1QBP|CAD|CHCHD4|CLPX|COQ3|DDX1|DDX51|EIF4E|ERH|EXOSC1|EXOSC5|GEMIN5|GEMIN6|GNPNAT1|GTF2F2|GTF2H2|IMP4|MDH2|MRPL15|MRPL35|NAA15|NAA20|NAF1|NARS2|NDUFAF4|NDUFS5|NIP7|NOL11|NOP16|NOP2|NOP56|NPM1|NUDC|NUP35|ODC1|PCMT1|PDSS1|PHB|PMPCB|POLD2|POP1|PPIF|PPP1R14B|PREP|PSMG4|REXO2|RPP40|RRP8|RRS1|SIGMAR1|SLC25A39|SMYD5|SRM|SURF2|TARS1|TBL3|TEFM|TMEM97|TRMT10C|TSR1|UBXN8|WDR3…
GSE17974_CTRL_VS_ACT_IL4_AND_ANTI_IL12_12H_CD4_TCELL_DN	MSigDB_C7	69	181	1569	21.2598	4.30231	38.1215	1	9.20871	3.30071e-20	5.04277e-18	APIP|ARMC6|BBS7|BDH1|BRIX1|BYSL|C1ORF109|CDK4|COA3|DNAJA3|DPH2|ENDOG|FADD|FKBP4|FTSJ3|GAR1|GGCT|GNPNAT1|GON7|GOT2|HOMER1|HSPE1|IFRD2|INTS13|INTS2|IPO7|KEAP1|KLHL18|LIMA1|LYAR|MARS2|MCAT|MED20|MIPEP|MRPL17|MRPL18|MRPS26|MRPS28|NANP|PAICS|PDCD2L|PNO1|POLD2|POLR2H|PPP1R14B|PSMA4|PSMG1|PUM3|RBM28|RRP9|RRS1|RUVBL2|SCFD2|SLC19A1|SLC38A5|SLC39A14|SNRPD3|SORD|SRM|TARBP2|TBC1D24|TMCO6|TMEM126B|TOMM5|TRMT1…
ATP metabolic process [GoID:GO:0046034; evidenceTypes:IBA|IC|IDA|IEA|IGI|IMP|ISS|NAS|TAS]	GeneOntology_BP	75	208	1569	24.4312	4.60732	36.0577	1	9.20166	3.52464e-20	5.36062e-18	AK2|APP|ATP5F1A|ATP5F1C|ATP5F1D|ATP5F1E|ATP5MC1|ATP5MC3|ATP5MF|ATP5PB|ATP5PD|ATP5PF|ATP5PO|BEND3|CHCHD10|CLPX|COA6|COQ9|COX15|COX5A|COX5B|COX6B1|COX6C|COX7A2|COX7B|DGUOK|DLD|EIF6|ENO1|FOXK1|FXN|GIT1|HK1|HK2|HSPA8|JMJD8|NADK|NDUFA10|NDUFA12|NDUFA2|NDUFA4|NDUFA5|NDUFA8|NDUFAB1|NDUFAF1|NDUFB10|NDUFB2|NDUFB3|NDUFB6|NDUFB7|NDUFB8|NDUFB9|NDUFC1|NDUFS1|NDUFS2|NDUFS5|NDUFS6|NDUFV1|NUDT5|PARG|PARK7|PDE12|…
Chiche(PMID: 24644022)-2014_M5.10	PAPER	75	209	1569	24.5487	4.61821	35.8852	1	9.16656	4.88341e-20	7.32815e-18	AFG3L2|AHSA1|AK2|ATP5PF|ATPAF1|BCAT2|C19ORF53|CLPP|COQ5|COX5A|DAP3|DDX1|DDX19A|DDX50|DHX33|DNPEP|EIF3I|ERH|ETFB|EXOSC1|FNTA|GART|GCDH|GTF2H5|GTSF1|HSP90AB1|INTS13|LARP1|LSM2|MDH2|MRPL14|MRPL16|MRPL20|MRPL22|MRPL23|MRPL34|MRPS10|MRPS15|MRPS31|MRPS5|MRPS9|NDUFA8|NDUFB2|NDUFB8|NDUFS5|NUDC|PDHA1|PDSS2|PNKD|POGK|PTDSS1|PYM1|RPP25L|RPUSD3|RRS1|SCO1|SEC22A|SEC23IP|SELENOW|SMARCAL1|SNUPN|SSB|TACO1|TERF2|…
catalytic activity, acting on a tRNA [GoID:GO:0140101; evidenceTypes:EXP|IBA|IC|IDA|IEA|IMP|ISS|NAS|TAS]	GeneOntology_MF	53	116	1569	13.6251	3.45271	45.6897	1	9.15937	5.2202e-20	7.79889e-18	AARSD1|AIMP2|ALKBH8|CARS2|DTD1|DTD2|DUS1L|DUS4L|EARS2|ELAC2|FARS2|FARSA|FARSB|GATB|IARS2|KARS1|LRRC47|MARS2|METTL1|METTL2B|METTL6|MTFMT|NARS2|POP1|PRORP|PTRH1|PTRH2|PUS1|QRSL1|QTRT2|RARS1|RPP14|RPP21|RPP38|RPP40|SARS2|TARS1|TARS2|THUMPD2|TRMT1|TRMT10A|TRMT10C|TRMT11|TRMT44|TRMT61A|TRMT61B|TYW1|TYW3|VARS1|VARS2|WDR4|YARS1|YARS2
binding [GoID:GO:0005488; evidenceTypes:EXP|HDA|IBA|IC|IDA|IEA|IGI|IMP|IPI|ISS|NAS|TAS]	GeneOntology_MF	1349	10334	1569	1213.81	15.5732	13.054	1	9.13868	6.32189e-20	9.36194e-18	AAMP|AARSD1|AASDHPPT|AATF|ABCB7|ABCE1|ABCF2|ABHD17C|ABITRAM|ACAA2|ACACA|ACAT1|ACBD6|ACOT13|ACP1|ACSL4|ACTR5|ACTR6|ADA|ADARB1|ADK|ADNP|ADPRS|ADSS2|AEN|AFG3L2|AGBL5|AGGF1|AGL|AGMAT|AGPAT3|AGPAT5|AGPS|AGTRAP|AHCY|AHSA1|AIMP2|AK2|AK6|AKAP1|ALDH18A1|ALG3|ALKBH8|AMER1|AMH|AMMECR1|ANAPC7|ANKLE1|ANKRD13B|ANKRD26|ANKRD27|ANKRD40|ANKRD54|ANP32B|ANXA1|AOC2|AP1S1|AP1S3|APEH|APEX1|API5|APIP|APOOL|APP|APRT|APT…
MORF_HDAC2	MSigDB_C4	89	277	1569	32.5358	5.30291	32.13	1	9.11737	7.69697e-20	1.13485e-17	AATF|AFG3L2|AHSA1|AIMP2|ATP5MC3|ATP5PF|ATP5PO|CAD|CCT2|CCT4|CCT5|CEBPZ|CHERP|CNBP|COPS5|COQ9|CS|DDX18|DDX19A|DFFA|DGUOK|DKC1|DLD|DNAJC11|EI24|EIF3I|EIF4E|EIF4H|G3BP1|G3BP2|GCN1|GOT2|HADHB|HDAC2|HSPA8|HSPA9|HSPE1|KARS1|KXD1|LRPPRC|LSM2|LYPLA1|MFAP1|MMS19|MRPS18B|MRPS27|MTIF2|MTREX|MTX2|NAE1|NCBP2|NDUFAF1|NDUFB3|NDUFC1|NDUFV1|NELFA|NSDHL|NUDC|NUFIP1|PDHB|POLR2I|PPT1|PREP|PRKDC|PTDSS1|PTGES3|PWP1|RC…
GSE6674_UNSTIM_VS_ANTI_IGM_AND_CPG_STIM_BCELL_DN	MSigDB_C7	68	179	1569	21.0249	4.2788	37.9888	1	9.11636	7.769e-20	1.14049e-17	ABHD17C|AEN|AGGF1|ATAD1|BAG5|BDP1|BRIX1|BYSL|C19ORF48|CEBPZ|CHCHD4|CNBP|DIMT1|DIS3|DUS1L|EEF1E1|EIF4G3|ENTR1|EXOSC1|G3BP2|GEMIN4|GNL3|GTPBP4|HSPA9|IPPK|LARP4|MACIR|MAK16|MRPL17|MRPL19|MTAP|NAA25|NAT10|NDUFAF4|NIP7|NMD3|NOC4L|NOP2|ODC1|OSM|PANK3|PDCD11|PLK3|POLR1A|POLR3E|PPAN|PRMT5|RIOX1|RRP9|RRS1|SPATA5L1|SRFBP1|SRM|TARS1|TRMT10C|TSR1|TWNK|URB1|URB2|USP31|UTP18|UTP25|UTP4|WDR3|WDR43|WDR74|YDJC|ZM…
KAT5_TARGET_GENES	MSigDB_C3	175	757	1569	88.9155	8.60408	23.1176	1	9.10359	8.73975e-20	1.27744e-17	ABCE1|ACACA|ADNP|AEN|AGBL5|AIMP2|ANP32B|APRT|ARSK|ATP5F1A|ATP5F1D|ATP5PF|BDP1|BRWD1-AS2|BTBD19|BTF3L4|BYSL|C17ORF75|C8ORF33|CAD|CCT2|CHCHD10|CLUH|COMTD1|COPS2|COX10|COX16|COX17|COX20|CTDP1|DCAF4|DDX1|DDX18|DDX19A|DDX31|DDX55|DDX56|DENR|DHRS13|DTD1|EARS2|ELOB|FAM210A|FASN|G3BP2|G6PC3|GADD45GIP1|GIT1|GLOD4|GNL3L|GTPBP3|GTPBP4|GUF1|HCFC1R1|HIGD2A|HK2|HSP90AB1|HSPA9|HSPH1|IFRD2|ISG20L2|KLF16|KPNB1|LA…
WP_ELECTRON_TRANSPORT_CHAIN_OXPHOS_SYSTEM_IN_MITOCHONDRIA	MSigDB_C2	46	91	1569	10.6887	3.06098	50.5495	1	9.10144	8.91399e-20	1.29548e-17	ATP5F1A|ATP5F1C|ATP5F1D|ATP5F1E|ATP5MC1|ATP5MC3|ATP5MF|ATP5PB|ATP5PD|ATP5PF|ATP5PO|COX11|COX15|COX17|COX5A|COX5B|COX6B1|COX6C|COX7A2|COX7B|NDUFA10|NDUFA12|NDUFA2|NDUFA4|NDUFA5|NDUFA8|NDUFAB1|NDUFB10|NDUFB2|NDUFB3|NDUFB6|NDUFB7|NDUFB8|NDUFB9|NDUFC1|NDUFS1|NDUFS2|NDUFS5|NDUFS6|NDUFV1|SCO1|SDHB|SDHC|UQCR10|UQCRC2|UQCRQ
TIEN_INTESTINE_PROBIOTICS_24HR_UP	MSigDB_C2	133	511	1569	60.0209	7.13782	26.0274	1	9.10113	8.93987e-20	1.29548e-17	AASDHPPT|ACAA2|ACOT13|AGMAT|AGPAT5|AHSA1|AMMECR1|ATP5MC3|ATP5MF|ATP5PF|C1QBP|CCDC86|CELF1|CENPS|CKS2|CLUH|COA3|COX17|DBI|DCTPP1|DENR|DIMT1|DNAJA1|ECHS1|EI24|EIF4E|ERH|ERLIN1|EXOSC2|EXOSC7|FAM98A|FASTKD1|FKBP4|G3BP1|GEMIN4|GTF2H5|GTF3C2|HEATR3|HIBCH|HSDL2|HSPE1|IARS2|LARP4|LGR4|LRPPRC|LRRC47|LSM5|LSM7|LYRM4|METAP2|MRPL20|MRPL22|MRPL46|MRPS18B|MRPS2|MRPS22|MRPS28|MRS2|NAE1|NDUFA2|NDUFA5|NDUFA8|NDUF…
GSE24634_NAIVE_CD4_TCELL_VS_DAY5_IL4_CONV_TREG_DN	MSigDB_C7	70	189	1569	22.1995	4.39503	37.037	1	9.07302	1.15762e-19	1.66323e-17	AASDHPPT|ACAT1|ACOT13|AFG3L2|AHSA1|AIMP2|ANAPC1|ATP6V1C1|BATF|C1QBP|CAD|CCT2|CCT3|CCT7|CISD1|CLPP|CSNK2A1|DDX56|DKC1|DNAJA1|DNAJC17|DUS4L|ERLIN1|FAM136A|FAM98A|G3BP1|GMPS|GSTO1|GTPBP4|HEATR1|HK1|HSPA8|HSPD1|HSPE1|KIF3A|KPNB1|LONP1|MCAT|MED20|MRPL16|MRPS2|NAA10|NARS2|NAT10|NDUFA8|NDUFAF1|NDUFB3|NOP16|NTHL1|PFDN2|PHB|PPA2|PPAT|PPIA|PPP1R14B|PSMB5|PSMG1|PTRH2|PUS7|RAD50|RBM28|RPL26L1|RRP15|SLC25A32|…
GSE32986_UNSTIM_VS_CURDLAN_LOWDOSE_STIM_DC_UP	MSigDB_C7	67	176	1569	20.6726	4.24327	38.0682	1	9.06229	1.27737e-19	1.81215e-17	ABHD17C|AGPAT5|BAG2|BCCIP|BRIX1|CCT5|CDC34|COPS4|COX17|DIMT1|EIF3B|ERH|FASTKD2|FKBP4|HEATR1|HOMER1|HSPH1|IFRD2|IPO7|JPT2|KAZN|LYAR|LZIC|MRPL32|MTAP|NAA15|NDUFAF4|NKRF|NMD3|NME1|NOL8|NOP56|NUP153|ODC1|PFAS|PLK3|POLR3E|PRDX6|PRMT1|PRMT3|PRMT5|PSMA2|PSMA4|PSMA6|PWP1|RAN|RANBP2|RARA|RBM12|RBM34|RWDD1|SEPTIN11|SF3B3|SNRPD3|SRFBP1|SUPV3L1|THYN1|TIMM50|TIMM8A|UCHL3|UCK2|URB2|USP36|UTP4|UTP6|ZMYND19|ZNF5…
GSE43863_TH1_VS_TFH_MEMORY_CD4_TCELL_UP	MSigDB_C7	67	176	1569	20.6726	4.24327	38.0682	1	9.06229	1.27737e-19	1.81215e-17	AIMP2|AKAP1|ALG3|ANKRD13B|B4GALT5|C7ORF50|CDC34|DDX18|DNAJA2|EIF2B3|EIF2S1|EIF4E|EPOP|ERH|FABP5|FASN|FTSJ3|G3BP1|GTPBP4|HEATR3|HILPDA|HOMER1|HSP90AA1|HSPA9|HSPD1|HSPE1|HSPH1|IFRD2|KLF16|MAK16|NOP9|ODC1|ORC2|PPAT|PPIF|PSMB7|RBM15B|RBM34|RCL1|RIOX1|RRP8|RRP9|RUVBL2|SCARB1|SLC16A1|SLC25A22|SLC25A32|SNRPD1|SNUPN|SPRYD7|SRFBP1|SRM|TIMM8A|U2SURP|UMPS|UQCRQ|URB2|USP36|UTP18|UTP4|UTP6|WDR18|WDR3|WDR36|YW…
GSE7568_IL4_VS_IL4_AND_TGFB_TREATED_MACROPHAGE_24H_DN	MSigDB_C7	67	176	1569	20.6726	4.24327	38.0682	1	9.06229	1.27737e-19	1.81215e-17	AARSD1|ACACA|AGPAT3|AKAP1|ALG3|BAG2|BOP1|C1QBP|CDC26|COQ5|DCAF1|DENR|DNAJC2|DPY30|DTD1|EIF6|ERLIN1|EXOSC1|FAM98A|FARSA|GCSH|GFM1|GTF2F2|HPDL|HSF1|IMPDH2|IPO11|MAOA|MRPL17|MRPL18|MRPL23|MRPS12|MRPS15|MRPS31|NAA20|NAF1|NDUFAF1|NDUFS5|NEFH|NIFK|NMD3|NOC4L|NOL11|NOL8|NOP10|NUDCD1|PDCD2L|PFDN6|PHAX|PLK3|POLR1A|PREP|RABGGTB|RARS1|RBM28|RCL1|RWDD1|SCARB1|SLC16A6|SMYD2|SNUPN|TMEM97|TTC27|TXN2|TXNL4A|USP3…
oxidative phosphorylation [GoID:GO:0006119; evidenceTypes:IBA|IDA|IEA|IGI|IMP|ISS|NAS|TAS]	GeneOntology_BP	53	118	1569	13.86	3.48208	44.9153	1	9.05496	1.36613e-19	1.92995e-17	ATP5F1A|ATP5F1C|ATP5F1D|ATP5F1E|ATP5MF|ATP5PB|ATP5PD|ATP5PF|ATP5PO|CHCHD10|COA6|COQ9|COX15|COX5A|COX5B|COX6B1|COX6C|COX7A2|COX7B|DGUOK|DLD|FXN|NDUFA10|NDUFA12|NDUFA2|NDUFA4|NDUFA5|NDUFA8|NDUFAB1|NDUFAF1|NDUFB10|NDUFB2|NDUFB3|NDUFB6|NDUFB7|NDUFB8|NDUFB9|NDUFC1|NDUFS1|NDUFS2|NDUFS5|NDUFS6|NDUFV1|PARK7|PDE12|PPIF|SDHC|STOML2|TEFM|UQCC3|UQCR10|UQCRC2|UQCRQ
GSE37301_LYMPHOID_PRIMED_MPP_VS_RAG2_KO_NK_CELL_UP	MSigDB_C7	65	168	1569	19.7329	4.14697	38.6905	1	9.03365	1.66044e-19	2.33596e-17	ABCE1|ADSS2|AKAP1|BPNT1|CD48|CLPB|CLUH|CUL4A|CYP27B1|DDX21|DDX49|DDX56|DIABLO|DPH2|EMC1|ENO1|EXOSC2|EXOSC4|FASTKD2|FXN|GAR1|GRSF1|HGS|HSPA9|IPO4|IPO5|ITGA2|LDHB|MCAT|MRPL17|MRPS2|MTERF3|NCL|OGFOD1|PAICS|PDHA1|PMAIP1|PMPCA|PNO1|POLR1B|PPAT|PPIF|PPRC1|PRMT5|PSMA2|PTCD3|RAN|RCL1|RRP1|RRP12|RRP1B|RRP9|RRS1|SERBP1|SLC25A22|SLC5A6|TIMM8A|TMEM147|TTC4|UQCRC2|UTP18|UTP6|YARS1|ZC3H15|ZNF593
GSE17974_0H_VS_6H_IN_VITRO_ACT_CD4_TCELL_DN	MSigDB_C7	67	177	1569	20.79	4.25515	37.8531	1	9.02327	1.82553e-19	2.55757e-17	ALG3|ARMC6|B4GALT5|C12ORF29|CCDC86|CCT4|CHCHD6|CMSS1|COA3|DDX10|DNAJC17|FLAD1|GEMIN6|GON7|GOT2|HOMER1|HSPD1|IMP3|ISG20L2|KEAP1|LYAR|MICOS13|MMACHC|MRPL17|MRPL20|NANP|NUDCD1|PAICS|PGD|PITPNB|POGLUT1|POLD2|POLR2F|POLR2H|POLR3H|PPIL1|PPP1R14B|PRDX1|PRMT1|PSMG1|RBM28|RUVBL1|RUVBL2|SAMM50|SCFD2|SLC25A32|SLC29A1|SNRPD3|SNRPG|SPRY1|TBCCD1|TIMM13|TMEM126B|TMEM223|TOMM5|TRAP1|TXNL4A|UBL5|UCHL3|UCK2|URB2|U…
RNA modification [GoID:GO:0009451; evidenceTypes:EXP|IBA|IDA|IEA|IMP|ISS|NAS|TAS]	GeneOntology_BP	59	143	1569	16.7965	3.82962	41.2587	1	9.01424	1.98242e-19	2.76588e-17	ADARB1|ALKBH8|CTU1|DIMT1|DKC1|DPH3|DUS1L|DUS4L|ELP1|FBL|FDXACB1|FTSJ3|GAR1|GTPBP3|METTL1|METTL15|METTL16|METTL2B|METTL5|METTL6|MRM1|MRM2|MRM3|MTFMT|MTO1|NAF1|NAT10|NHP2|NOP10|NOP2|NSUN5|PUS1|PUS7|QTRT2|RBM15B|RPUSD1|RPUSD2|RPUSD3|RPUSD4|SSB|TFB2M|TGS1|THADA|THG1L|THUMPD2|TPRKB|TRMT1|TRMT10A|TRMT10C|TRMT11|TRMT44|TRMT61A|TRMT61B|TRUB1|TRUB2|TSR3|TYW1|TYW3|WDR4
KINSEY_TARGETS_OF_EWSR1_FLII_FUSION_UP	MSigDB_C2	228	1097	1569	128.851	10.2169	20.784	1	9.00666	2.12427e-19	2.9516e-17	AASDHPPT|AATF|ABCF2|ABHD17C|ACP1|ACSL4|ADSS2|AEN|AK2|AMMECR1|APIP|ARMC1|ATL2|BAG2|BAG5|BCAS4|BCCIP|BLMH|BOP1|BRIX1|C11ORF58|C12ORF29|C19ORF48|C1ORF109|C1QBP|CAPZA2|CARNMT1|CCDC138|CCDC34|CCDC86|CCNC|CCT2|CENPS|CLN6|CMAS|CNIH4|COA6|COPS5|COQ9|CPSF2|CSNK2A1|CTSC|DCTPP1|DDX18|DDX21|DHX33|DIMT1|DKC1|DNAAF5|DPH3|DUS4L|EARS2|EIF5A|ELAC2|EMC6|ENO1|ENOPH1|EPB41|ESF1|EXOSC2|EXOSC3|FAR1|FARSB|FAS|FBXO22|FJ…
MARTENS_TRETINOIN_RESPONSE_DN	MSigDB_C2	162	687	1569	80.6934	8.21936	23.5808	1	8.96703	3.04616e-19	4.17583e-17	AIMP2|AK2|AOC2|APEH|APRT|ATP5F1E|ATP5MC1|ATP5MC3|C10ORF95|C15ORF61|C19ORF48|C8ORF33|CCDC85B|CCT4|CCT5|CKS2|CNBP|COMTD1|COX17|CTSC|CYP27B1|DDN|DDX49|DDX51|DDX56|DKC1|DNAAF2|EIF5A|EIF5AL1|ENDOG|ENTR1|FABP5|FADD|FAM136A|FARSA|FBXL18|FBXW9|FDX2|FLAD1|FRAT2|GEMIN4|GGCT|GLS2|GNL3|GON7|GPATCH4|HCFC1R1|HIGD2A|HNRNPA1|HNRNPA1P7|HNRNPDL|HPDL|HSP90AB1|HSPA8|HSPD1|HSPE1|IFT22|IMP4|IMPDH2|KEAP1|LDHB|LIAS|LSM5…
GSE7568_IL4_TGFB_DEXAMETHASONE_VS_IL4_TGFB_TREATED_MACROPHAGE_UP	MSigDB_C7	63	161	1569	18.9107	4.06073	39.1304	1	8.96672	3.05483e-19	4.17583e-17	AARSD1|AHSA1|AKAP1|BAG2|BBS7|CCNH|CENPS|CRLS1|DNAJA3|DYNLL2|EIF2B3|ELAC2|ERH|ERLIN1|G3BP1|GCN1|GCSH|GRSF1|GUF1|HNRNPDL|HPDL|HSP90AA1|METAP2|MRM3|MRPL17|MRPL23|MRPL38|MRPL46|MRPS25|MRPS31|MTREX|NAA20|NAF1|NAT10|NDUFA12|NEFH|NETO2|NIFK|NIP7|NOC4L|PDHX|PES1|PNO1|POLR2D|POLR3E|PREP|PYCR3|RARS1|RBM28|RBM34|RRP8|SMYD2|SNRPD1|TMEM97|TRMT1|TXN2|TYW3|UBAP2L|UTP3|VARS1|VDAC1|WDR36|YBX1
nucleobase-containing compound metabolic process [GoID:GO:0006139; evidenceTypes:EXP|IBA|IC|IDA|IEA|IGI|IKR|IMP|IPI|ISA|ISS|NAS|TAS]	GeneOntology_BP	611	3890	1569	456.91	16.9067	15.7069	1	8.95081	3.52898e-19	4.80454e-17	AARSD1|AATF|ABCE1|ACACA|ACAT1|ACSL4|ACTR5|ADA|ADARB1|ADK|ADNP|ADPRS|ADSS2|AEN|AHCY|AK2|AK6|ALKBH8|AMH|ANKLE1|APEX1|APP|APRT|APTX|ATIC|ATP5F1A|ATP5F1C|ATP5F1D|ATP5F1E|ATP5MC1|ATP5MC3|ATP5MF|ATP5PB|ATP5PD|ATP5PF|ATP5PO|BATF|BAZ1A|BBS7|BCCIP|BDP1|BEND3|BOP1|BPNT1|BRIX1|BYSL|C1QBP|C3ORF33|CAD|CAMTA1|CARM1|CARS2|CCDC85B|CCNC|CCNH|CCT2|CCT3|CCT4|CCT5|CCT7|CD3EAP|CDC34|CDK4|CDK7|CEBPZ|CELF1|CENPS|CETN2|…
GSE24574_NAIVE_VS_TCONV_CD4_TCELL_DN	MSigDB_C7	69	188	1569	22.082	4.38355	36.7021	1	8.94323	3.77963e-19	5.12512e-17	AATF|ABCF2|ADARB1|AHCY|AK2|BCAT2|CCDC86|CCT4|CD48|CDK4|DIMT1|EIF3I|EIF4A1|ENO1|FADD|FAM98A|FARSA|FXN|GEMIN4|GGCT|HOMER1|HSP90AB1|IL12RB2|IPO5|LSM7|METTL1|MMACHC|MRE11|MRPS12|MRPS27|MTREX|NDUFS6|NEFH|NHP2|NKRF|NME1|NOP56|NPM3|NSMAF|NUP133|PA2G4|PCCB|PDCD2|PGAP1|PHB|PNP|POP1|PPAT|PPRC1|PPT1|PSMA6|PSMB5|PWP1|RCAN1|RGS10|SCRIB|SNRPD1|SNU13|SORD|SPRY1|SRM|SRPK1|TMEM251|TXN|UBE2V2|URB2|UTP18|UTP25|WDR43
GSE17322_CD103_POS_VS_CD11B_HIGH_LUNG_DC_DN	MSigDB_C7	67	180	1569	21.1424	4.29057	37.2222	1	8.90746	5.22138e-19	7.02369e-17	AFG3L2|ARMC6|ATP5F1A|ATP5PB|ATP5PF|C17ORF75|C19ORF53|CARS2|CCDC51|CCT7|CHCHD10|COG2|COQ3|COQ5|COQ9|COX10|CUTC|DDX21|DNAAF5|DNAJC11|EIF2B3|EIF3K|ERLIN1|FAM120C|FASTKD1|GART|GATB|GTF3A|HDHD5|HK2|IFRD2|LDHB|LIAS|LYRM4|MAEA|MDH2|MRPL12|MRPL35|MRPS12|MRPS24|MTLN|NDUFB3|NDUFV1|PHB|POLR3B|POLR3E|PPARGC1B|RRS1|RSAD1|SAMM50|SDHB|SFXN4|SLC25A12|STEAP3|TARBP2|TARS1|TBRG4|TMCO6|TOMM70|TRMT10C|TUFM|TWNK|UQCC1…
small-subunit processome [GoID:GO:0032040; evidenceTypes:IBA|IDA|IEA]	GeneOntology_CC	27	35	1569	4.11102	1.90234	77.1429	1	8.8963	5.77414e-19	7.73643e-17	DCAF13|FBL|HEATR1|IMP3|IMP4|MPHOSPH10|NOC4L|NOL10|NOL6|NOP14|NOP56|PDCD11|PRKDC|RRP9|SNU13|TBL3|UTP14A|UTP18|UTP20|UTP23|UTP25|UTP3|UTP4|UTP6|WDR3|WDR36|WDR46
GSE24210_CTRL_VS_IL35_TREATED_TCONV_CD4_TCELL_DN	MSigDB_C7	68	185	1569	21.7297	4.34893	36.7568	1	8.8874	6.25574e-19	8.34857e-17	ACACA|AHCY|ANAPC1|APIP|ATP5F1A|ATP5F1E|BLMH|BOP1|BZW2|CAD|CCT7|CDC34|CLPP|CLUH|CNIH4|DBI|EIF3B|EIF3I|ERH|FAM98A|GCSH|GPATCH4|GRPEL1|HSPE1|IFRD2|IPO11|LAGE3|LETM1|MDH2|METAP2|MNAT1|MRPL22|MRPL23|MRPS26|NADK|NAT10|NDUFA8|NDUFB7|NDUFV1|NFS1|NHP2|NME1|NPM1|NUDT5|PHB2|PPIA|PPRC1|PRDX1|PRDX6|PSMA4|PUM3|RAD23B|RPL7L1|SDHC|SMYD5|SRM|SUPV3L1|TBL3|TMEM147|TRMT61A|TXNL1|UBL5|UQCR10|UQCRQ|UROD|WASHC5|YBX1|ZM…
GSE6674_ANTI_IGM_VS_CPG_STIM_BCELL_DN	MSigDB_C7	66	177	1569	20.79	4.25515	37.2881	1	8.85172	8.61771e-19	1.14554e-16	AEN|AGPAT3|BAG5|BAZ1A|BDP1|BYSL|CCDC86|CD48|CEBPZ|CHCHD4|CLPX|DCAF13|DHX33|DIMT1|EEF1E1|ENTR1|EXOSC1|GEMIN4|GNL3|HK2|IFRD2|ISG20L2|LARP1|LARP4|MAK16|MPHOSPH10|MTAP|NAF1|NDUFAF4|NIFK|NIP7|NOC2L|NOC4L|NOLC1|NOP2|OSM|PANK3|POLR1B|POLR3E|PPAN|PRMT6|PUS7|RIOX1|RPF2|RPP14|RRP1B|RRS1|SLC25A32|SNHG17|SPATA5L1|SPRY1|SRM|SURF6|TBRG4|TIMM10|TIMM8A|TSR1|TWNK|USP10|UTP18|UTP25|UTP4|WDR3|WDR43|YRDC|ZMYND19
catalytic complex [GoID:GO:1902494; evidenceTypes:IBA|IC|IDA|IEA|IMP|IPI|ISS|NAS|TAS]	GeneOntology_CC	231	1131	1569	132.845	10.3597	20.4244	1	8.82121	1.13231e-18	1.49341e-16	ACTR5|ACTR6|AFG3L2|AGL|ANAPC1|ANAPC7|ASB1|BAZ1A|BCCIP|BCS1L|CCNH|CD3EAP|CDC26|CDK4|CDK7|CHD5|CKS2|CSNK2A1|CUL4A|CWC15|DCAF1|DCAF13|DCAF4|DCUN1D5|DIS3|DKC1|DLD|DNAH14|DNTTIP1|DPM1|DPY30|DYNC1I2|DYNLL2|EEA1|ELOB|ELOC|ENO1|ERCC2|ERH|EXOSC1|EXOSC2|EXOSC3|EXOSC4|EXOSC5|EXOSC7|FADD|FARSA|FARSB|FBXL18|FBXO21|FBXO31|FBXO45|FNTA|GAN|GAR1|GCLC|GCSH|GPD1L|GTF2F2|GTF2H1|GTF2H2|GTF2H3|GTF2H5|HDAC2|HNRNPA1|KAT…
GSE46606_UNSTIM_VS_CD40L_IL2_IL5_DAY3_STIMULATED_BCELL_DN	MSigDB_C7	66	178	1569	20.9075	4.26699	37.0787	1	8.81319	1.21638e-18	1.59805e-16	AIMP2|BATF|BCS1L|BYSL|CHCHD4|CNBP|COLGALT1|CRLS1|DCAF1|DDX10|DHX33|DKC1|DNAAF5|DNAJA3|EBNA1BP2|EEF1E1|EPHB2|EPOP|FARSB|FLVCR1|GNL3|GNPNAT1|GRPEL1|GRPEL2|HILPDA|HNRNPDL|HSPD1|IMP4|KIF2A|LRFN4|MAPKAPK5|MCRIP2|METTL1|MRM2|MRPS6|MTHFD1L|NAA20|NANP|NCL|NIP7|NOL8|NOP16|PDSS1|PES1|PKP4|POLRMT|PPAN|PRKDC|PUM3|QTRT2|RABGGTB|RBM18|RPF2|RPP38|RPP40|SHLD2|SLC25A17|SURF6|TIMM13|TRAPPC4|TTC4|USP36|WDR4|WDR46|W…
mitochondrial respiratory chain complex assembly [GoID:GO:0033108; evidenceTypes:IBA|IDA|IEA|IMP|ISS]	GeneOntology_BP	43	85	1569	9.9839	2.95902	50.5882	1	8.79999	1.36834e-18	1.78381e-16	BCS1L|CHCHD4|COA3|COA4|COA8|COX14|COX16|COX17|COX20|NDUFA10|NDUFA11|NDUFA12|NDUFA2|NDUFA5|NDUFA8|NDUFAB1|NDUFAF1|NDUFAF2|NDUFAF4|NDUFAF8|NDUFB10|NDUFB2|NDUFB3|NDUFB6|NDUFB7|NDUFB8|NDUFB9|NDUFC1|NDUFS1|NDUFS2|NDUFS5|OMA1|SAMM50|SCO1|SCO2|SDHAF3|TACO1|TFAM|TIMM21|TMEM126A|TMEM126B|UQCC1|UQCC3
HIF1alpha_1.5x_down (PMID:15374877)	SignatureDB	72	206	1569	24.1963	4.58547	34.9515	1	8.78875	1.51232e-18	1.96392e-16	ABCF2|AKAP1|BOP1|BYSL|C20ORF27|CAD|DDX19A|DDX21|DKC1|EBNA1BP2|EEF1E1|EIF2B3|EXOSC2|FASN|GATB|GCSH|GEMIN6|GNPDA1|GPD1L|HEATR3|HNRNPDL|IPO4|LETM1|METTL2B|MRPL40|MRPS12|MRTO4|MTERF3|NAT10|NCLN|NOL11|NOLC1|NOP16|NOP56|ODC1|PA2G4|PAK1IP1|PDCD2|PDSS1|PFAS|PHB|PNO1|POLR2L|POLR3G|PPIF|RBM28|RITA1|RPL39L|RPP40|RRP1|RRP15|RRP1B|RRP9|RRS1|RSAD1|RUVBL1|SEC23IP|SLC19A1|SLC5A6|SNRPD1|SRM|TFAM|TSFM|TSR1|TTLL4|U…
MORF_RAN	MSigDB_C4	83	259	1569	30.4215	5.13125	32.0463	1	8.77724	1.67532e-18	2.16725e-16	ANP32B|ATP5F1C|ATP5MC1|ATP5MC3|ATP5MF|ATP5PF|ATP5PO|ATP6V1F|C1QBP|CCT2|CCT3|CCT7|CLTA|CNBP|COPS5|COX5A|COX5B|COX6B1|COX6C|COX7B|CS|DAP3|DDX49|EEF1E1|EIF3C|EIF3K|EIF4A1|EIF4H|ERH|FBL|HADHB|HSP90AA1|HSP90AB1|HSPA8|HSPD1|KARS1|KXD1|LSM2|LYPLA1|MRPL23|MRPS12|NCL|NDUFA2|NDUFAB1|NDUFS5|NDUFV1|NEDD8|NME1|NME2|NPM1|PARK7|PCBP2|PCMT1|PHB2|POLR2H|POLR2I|PPIA|PRDX1|PRMT1|PSMA2|PSMA4|PSMB1|PSMB4|PSMB7|PWP1|R…
GSE43863_TH1_VS_LY6C_INT_CXCR5POS_MEMORY_CD4_TCELL_UP	MSigDB_C7	66	179	1569	21.0249	4.2788	36.8715	1	8.77485	1.71128e-18	2.20533e-16	AATF|ABCF2|AIMP2|ANKRD40|ARL5A|ATIC|B4GALT5|BCCIP|BRIX1|C7ORF50|DDX18|DDX31|DDX56|DNAJC2|EIF2B3|EIF4E|EPOP|ERH|GEMIN4|HEATR3|HOMER1|HSP90AA1|HSPD1|ID1|IFRD2|MAK16|MRPS2|NAA25|NAT10|NOL11|NOP9|PDF|PELP1|PNPT1|POLDIP2|POP1|PPAT|PTCD3|PTPMT1|PUS1|RBM15B|RCL1|RIOX1|RRP9|RUVBL1|RUVBL2|SCARB1|SF3B3|SLC16A1|SMYD5|SNUPN|SRFBP1|SRM|STOML2|SUPV3L1|TBL3|TSEN54|UMPS|URB2|UTP14A|UTP4|UTP6|WDR18|WDR36|WDR4|WDR5
28S ribosomal subunit, mitochondrial	CORUM	24	29	1569	3.40627	1.73202	82.7586	1	8.72426	2.67925e-18	3.4266e-16	DAP3|MRPS10|MRPS12|MRPS15|MRPS16|MRPS17|MRPS18A|MRPS18B|MRPS18C|MRPS2|MRPS22|MRPS23|MRPS24|MRPS25|MRPS26|MRPS27|MRPS28|MRPS30|MRPS31|MRPS34|MRPS36|MRPS5|MRPS6|MRPS9
cellular respiration [GoID:GO:0045333; evidenceTypes:IBA|IDA|IEA|IGI|IMP|ISS|NAS|TAS]	GeneOntology_BP	69	194	1569	22.7868	4.45194	35.567	1	8.72302	2.70886e-18	3.45139e-16	ATP5F1A|ATP5F1C|ATP5F1D|ATP5F1E|ATP5MF|ATP5PB|ATP5PD|ATP5PF|ATP5PO|CHCHD10|CISD1|COA6|COQ9|COX10|COX15|COX5A|COX5B|COX6B1|COX6C|COX7A2|COX7B|CS|DGUOK|DLD|FXN|MDH2|MTLN|MYBBP1A|NDUFA10|NDUFA12|NDUFA2|NDUFA4|NDUFA5|NDUFA8|NDUFAB1|NDUFAF1|NDUFB10|NDUFB2|NDUFB3|NDUFB6|NDUFB7|NDUFB8|NDUFB9|NDUFC1|NDUFS1|NDUFS2|NDUFS5|NDUFS6|NDUFV1|PANK2|PARK7|PDE12|PDHA1|PDHB|PNPT1|PPIF|SCO2|SDHB|SDHC|SLC25A12|SLC25A1…
Protein biosynthesis	UniProt-Keyword	52	121	1569	14.2124	3.52567	42.9752	1	8.7012	3.28404e-18	4.16851e-16	AARSD1|AIMP2|CARS2|DENR|EARS2|EEF1E1|EEFSEC|EIF2B3|EIF2S1|EIF3A|EIF3B|EIF3C|EIF3I|EIF3K|EIF4A1|EIF4E|EIF4G3|EIF4H|EIF5A|EIF5AL1|EIF6|FARS2|FARSA|FARSB|GATB|GEMIN5|GFM1|GSPT1|GUF1|IARS2|KARS1|LARP1|LARP4|MARS2|MRRF|MTFMT|MTIF2|MTRF1|NARS2|PDF|QRSL1|RARS1|RMND1|SARS2|TARS1|TARS2|TSFM|TUFM|VARS1|VARS2|YARS1|YARS2
MORF_HAT1	MSigDB_C4	64	173	1569	20.3202	4.20743	36.9942	1	8.66111	4.67211e-18	5.88868e-16	AFG3L2|AHSA1|AIMP2|ATP5MC3|ATP5PF|ATP5PO|C1QBP|CCT2|CCT5|CEBPZ|CHERP|CNBP|COPS5|COX5A|COX7B|DDX1|DGUOK|DLD|EI24|EIF4H|G3BP1|G3BP2|GSPT1|HDAC2|HSPA9|HSPE1|KARS1|KIF2A|KXD1|LSM2|LYPLA1|MFAP1|MRPL19|MRPL3|MRPS18B|NDUFB3|NDUFC1|NDUFS1|NDUFV1|NSDHL|NUDC|PARK7|PDHB|POLR2I|PRMT1|PRRC2C|PSMB7|PTGES3|RAD23B|RNF126|SART3|SDHB|SKP1|SNRPE|SOD1|SSBP1|TARDBP|TARS1|TOMM70|TUFM|U2AF1|UBAP2L|VDAC1|VDAC2
GSE41867_NAIVE_VS_DAY30_LCMV_ARMSTRONG_MEMORY_CD8_TCELL_DN	MSigDB_C7	66	182	1569	21.3773	4.31401	36.2637	1	8.66106	4.67411e-18	5.88868e-16	ALG3|AMMECR1|API5|ATP5F1A|BOLA3|CAMSAP1|CCDC51|CCNC|CDC34|CFAP298|CLPX|COPS2|COX10|COX11|DDX19A|DDX47|DHRS13|DNAJA2|DUS1L|EIF4H|ETFB|FASTKD2|GAN|GCLC|HGH1|LARP1|LDAH|LONP1|MACIR|MAP3K7|MRPS23|MTG2|MTO1|NAA10|NDUFS1|NETO2|NOL10|NTPCR|ORC5|OTUD6B|PAQR3|PCMT1|PELP1|PINX1|PPIA|PRDX6|PREP|PRORP|PSMD12|PTGES2|RDH13|RFK|SEC23IP|SHQ1|SLC25A32|SNRPD1|TBL3|THAP4|TMEM147|TPRN|TTC4|TXN|UBE2M|UBXN2B|UQCR10|VP…
KEGG_OXIDATIVE_PHOSPHORYLATION	MSigDB_C2	49	110	1569	12.9203	3.36299	44.5455	1	8.65348	4.99527e-18	6.24667e-16	ATP5F1A|ATP5F1C|ATP5F1D|ATP5F1E|ATP5MC1|ATP5MC3|ATP5MF|ATP5PB|ATP5PD|ATP5PF|ATP5PO|ATP6V1C1|ATP6V1F|COX10|COX11|COX15|COX17|COX5A|COX5B|COX6B1|COX6C|COX7A2|COX7B|NDUFA10|NDUFA11|NDUFA2|NDUFA4|NDUFA5|NDUFA8|NDUFAB1|NDUFB10|NDUFB2|NDUFB3|NDUFB6|NDUFB7|NDUFB8|NDUFB9|NDUFC1|NDUFS1|NDUFS2|NDUFS5|NDUFS6|NDUFV1|PPA2|SDHB|SDHC|UQCR10|UQCRC2|UQCRQ
MORF_ERH	MSigDB_C4	49	110	1569	12.9203	3.36299	44.5455	1	8.65348	4.99527e-18	6.24667e-16	ACP1|ATP5F1C|ATP5MC1|ATP5MC3|ATP5MF|C1QBP|CCT2|CCT3|CCT7|CNBP|COPS5|COX5B|COX6B1|COX7B|DDX49|EEF1E1|EIF3C|EIF3K|EIF4A1|EIF4H|ERH|HSP90AA1|HSPD1|KARS1|KXD1|NCL|NDUFA2|NDUFAB1|NEDD8|NME1|PARK7|PHB2|POLR2I|PRDX1|PRMT1|PSMA2|PSMA4|PSMB1|PSMB4|PSMB7|RAN|SNRPE|SNRPG|SOD1|SRP14|STOML2|TUFM|U2AF1|UTP18
cellular anatomical entity [GoID:GO:0110165; evidenceTypes:HDA|HMP|IBA|IC|IDA|IEA|IEP|IGI|IMP|IPI|ISA|ISM|ISO|ISS|NAS|RCA|TAS]	GeneOntology_CC	1419	11124	1569	1306.6	13.8876	12.7562	1	8.63451	5.89792e-18	7.34824e-16	AAMP|AARSD1|AASDHPPT|AATF|ABCB7|ABCE1|ABCF2|ABHD17C|ABITRAM|ACAA2|ACACA|ACAT1|ACBD6|ACOT13|ACP1|ACSL4|ACTR5|ACTR6|ADA|ADARB1|ADK|ADM5|ADNP|ADPRS|ADSS2|AEN|AFG3L2|AGBL5|AGGF1|AGL|AGMAT|AGPAT3|AGPAT5|AGPS|AGTRAP|AHCY|AHSA1|AIMP2|AK2|AK6|AKAP1|ALDH18A1|ALG3|ALKBH8|AMER1|AMH|AMMECR1|ANAPC1|ANAPC7|ANKLE1|ANKRD13B|ANKRD26|ANKRD27|ANKRD54|ANP32B|ANXA1|AOC2|AP1S1|AP1S3|APEH|APEX1|API5|APIP|APOOL|APP|APRT…
rRNA modification [GoID:GO:0000154; evidenceTypes:EXP|IBA|IDA|IEA|IMP|ISS|NAS]	GeneOntology_BP	25	32	1569	3.75865	1.81919	78.125	1	8.61581	6.94496e-18	8.62095e-16	DIMT1|DKC1|FBL|FDXACB1|FTSJ3|GAR1|METTL15|METTL16|METTL5|MRM1|MRM2|MRM3|NAF1|NAT10|NHP2|NOP10|NOP2|NSUN5|RPUSD1|RPUSD2|RPUSD3|RPUSD4|TFB2M|TRMT61B|TSR3
SETD1A_TARGET_GENES	MSigDB_C3	238	1196	1569	140.479	10.6248	19.8997	1	8.58599	9.0058e-18	1.10171e-15	AARSD1|ADPRS|AK2|ANAPC7|ANKRD40|ANKRD54|ARL5A|ATP5F1A|ATP5PF|BAG5|C11ORF58|C18ORF21|C19ORF48|C7ORF50|C8ORF33|CAMTA1|CCT4|CCT5|CCT7|CIAO2A|CINP|CLPB|CLPX|COA6|COA8|COG2|COPS4|COPS7B|COX16|COX17|COX7A2|CS|CSNK2A1|DAP3|DCAF1|DCAF13|DDX1|DDX19A|DDX50|DENR|DHODH|DNAJA2|DNAJC11|DPH3|DTD1|DUS4L|DYNC1I2|ECSIT|EEF1E1|EEFSEC|EIF4A1|ELAC2|ELOB|ESF1|EXOSC5|FAM187A|FAM50B|FARS2|FARSA|FASTKD1|FBXL18|FLAD1|GAR1…
REACTOME_MITOCHONDRIAL_PROTEIN_IMPORT	MSigDB_C2	35	61	1569	7.16492	2.50897	57.377	1	8.56202	1.10912e-17	1.34706e-15	ATP5F1A|ATP5MC1|BCS1L|CHCHD10|CHCHD4|COA4|COA6|COX17|CS|FXN|GRPEL1|GRPEL2|HSPA9|HSPD1|MTX2|NDUFB8|PAM16|PITRM1|PMPCA|PMPCB|SAMM50|SLC25A12|SLC25A13|TIMM10|TIMM13|TIMM21|TIMM44|TIMM50|TIMM8A|TIMM8B|TOMM22|TOMM5|TOMM6|TOMM70|VDAC1
gene expression [GoID:GO:0010467; evidenceTypes:EXP|HDA|IBA|IC|IDA|IEA|IEP|IGI|IMP|IPI|ISA|ISS|NAS|TAS]	GeneOntology_BP	630	4096	1569	481.107	17.1588	15.3809	1	8.55412	1.18772e-17	1.43736e-15	AARSD1|AATF|ABCE1|ACTR5|ADARB1|ADNP|AFG3L2|AIMP2|ALKBH8|AMH|ANXA1|APEH|APEX1|APP|ASB1|BAG2|BATF|BAZ1A|BBS7|BDP1|BEND3|BOP1|BRIX1|BYSL|C1QBP|C3ORF33|CAMTA1|CAPRIN1|CARM1|CARS2|CCDC85B|CCNC|CCNH|CD3E|CD3EAP|CDK4|CDK7|CEBPZ|CELF1|CHCHD10|CHCHD4|CHD5|CHERP|CIAO2A|CISD3|CKS2|CNBP|CNOT11|COA3|COPS2|COPS5|CPSF2|CTDP1|CTU1|CWC15|DAZL|DCAF1|DCAF13|DDI2|DDX1|DDX10|DDX18|DDX19A|DDX21|DDX47|DDX49|DDX51|DDX56…
CACGTG_MYC_Q2	MSigDB_C3	179	818	1569	96.0804	8.92235	21.8826	1	8.5403	1.33877e-17	1.61437e-15	AATF|ACACA|ADK|ADNP|ADSS2|AEN|AGMAT|AK2|AKAP1|ALDH18A1|AMER1|ANKRD13B|APEX1|ARMC6|ASPHD1|ATIC|ATL2|ATP5MC1|ATP5PB|ATP6V1C1|B4GALT2|BFAR|C1QBP|C20ORF27|CAD|CAMKV|CELF1|CELSR3|CLCN2|CLUH|DAZL|DCAF13|DCTPP1|DDX18|DIABLO|DUSP7|EBNA1BP2|EEF1E1|EIF3A|EIF3B|EIF4A1|EIF4E|EMC1|EPB41|ERLIN1|ESRP2|EXOSC5|FBL|FKBP5|FXYD2|G6PC3|GAR1|GCSH|GEMIN4|GIT1|GLS2|GTF2H1|HIRA|HNRNPA1|HNRNPDL|HSP90AB1|HSPA9|HSPD1|HSPE1|…
GSE24634_TREG_VS_TCONV_POST_DAY3_IL4_CONVERSION_UP	MSigDB_C7	67	190	1569	22.317	4.40647	35.2632	1	8.53421	1.41119e-17	1.69564e-15	ATIC|BAG2|BLMH|BYSL|BZW2|C1QBP|CCT2|CCT7|CLPP|COX17|CS|DUS1L|EIF2B3|EIF2S1|EIF3I|ENO1|EXOSC2|FAM136A|HSPD1|HSPE1|IFRD2|IMP4|IPO5|ISG20L2|LONP1|MCAT|MRE11|MRPL17|MRPL23|MRPL24|MRPS12|NAA10|NCL|NOC4L|NOL7|NOLC1|NPRL3|NTHL1|ODC1|PDCD2|PDCD5|PFDN2|PMAIP1|PMPCA|PNO1|POLD2|POLR3G|PRMT5|RAD50|RBM28|REXO2|RPUSD2|RUVBL1|SNRPD3|SRM|SRRD|TARBP2|TARS1|TSFM|TSR3|TWNK|UBAP2|UBE2M|VARS1|WDR43|WDR46|WRAP73
mitochondrial RNA metabolic process [GoID:GO:0000959; evidenceTypes:IBA|IDA|IEA|IMP|ISS|TAS]	GeneOntology_BP	31	49	1569	5.75543	2.2497	63.2653	1	8.52389	1.54283e-17	1.84724e-15	CHCHD10|EARS2|ELAC2|FASTKD1|FASTKD2|GRSF1|LRPPRC|MRPL12|MTERF1|MTO1|MTRES1|PDE12|PNPT1|POLRMT|PPARGC1B|PRORP|PUS1|RPUSD4|SARS2|SLIRP|SUPV3L1|TARS2|TBRG4|TEFM|TFAM|TFB2M|TRMT10A|TRMT10C|TRMT61B|TWNK|YARS2
mitochondrial small ribosomal subunit [GoID:GO:0005763; evidenceTypes:IBA|IDA|IEA|NAS]	GeneOntology_CC	23	28	1569	3.28882	1.70196	82.1429	1	8.4989	1.91397e-17	2.27547e-15	DAP3|MRPL42|MRPS10|MRPS12|MRPS15|MRPS16|MRPS17|MRPS18A|MRPS18B|MRPS18C|MRPS2|MRPS22|MRPS24|MRPS26|MRPS27|MRPS28|MRPS31|MRPS34|MRPS35|MRPS36|MRPS5|MRPS6|MRPS9
organellar small ribosomal subunit [GoID:GO:0000314; evidenceTypes:IBA|IDA|IEA|NAS]	GeneOntology_CC	23	28	1569	3.28882	1.70196	82.1429	1	8.4989	1.91397e-17	2.27547e-15	DAP3|MRPL42|MRPS10|MRPS12|MRPS15|MRPS16|MRPS17|MRPS18A|MRPS18B|MRPS18C|MRPS2|MRPS22|MRPS24|MRPS26|MRPS27|MRPS28|MRPS31|MRPS34|MRPS35|MRPS36|MRPS5|MRPS6|MRPS9
KARLSSON_TGFB1_TARGETS_UP	MSigDB_C2	48	109	1569	12.8029	3.34779	44.0367	1	8.49698	1.94583e-17	2.30523e-15	ABCE1|BAG2|BAZ1A|C20ORF27|CCT2|CCT3|CDC34|DDX21|EEF1E1|EIF2B3|EIF2S1|EIF3A|EIF3B|EIF5A|GCSH|GEMIN6|GNL3|GTF2F2|GTPBP4|HSPA9|HSPD1|HSPE1|HSPH1|IPO5|KPNB1|LYAR|MAK16|MRTO4|MYBBP1A|NAA15|NAA25|NAE1|NCL|NIP7|NOLC1|PELO|PPRC1|PREP|PUM3|RPF2|RWDD1|SRM|TCP1|TOMM70|UCHL3|USP10|UTP18|ZC3H15
GSE22432_MULTIPOTENT_VS_COMMON_DC_PROGENITOR_UNTREATED_DN	MSigDB_C7	65	182	1569	21.3773	4.31401	35.7143	1	8.49032	2.06071e-17	2.43279e-15	AFG3L2|APRT|ATP5MC1|BAG5|BFAR|BOP1|BTBD19|BZW2|C19ORF48|CAMSAP1|CCT4|CINP|CTU1|DDX10|DDX49|DDX51|DDX56|DNAJA2|DPH2|EEA1|EIF4E|ERH|FBL|GEMIN5|HNRNPDL|IPPK|LETM1|MCRIP2|METAP2|MRPL15|MRPL46|MRPL55|MYBBP1A|NAA20|NIP7|NOC4L|NOL11|NOP16|NSMCE2|NUDC|ORC2|PGAM5|PHB2|PNPO|POGLUT1|POLR3G|POP1|PPAT|PTCD3|PTDSS1|PTGES2|RBM15B|RBM19|RIPK2|RNF126|RUVBL2|SEH1L|TBL3|TMEM177|TSEN54|TSR1|TUSC2|USP22|UTP25|ZC3H15
GNF2_PA2G4	MSigDB_C4	40	79	1569	9.27916	2.85332	50.6329	1	8.48828	2.09709e-17	2.46711e-15	ABCE1|CAD|CCT2|CCT3|CCT4|CCT5|CDK4|DKC1|EIF2S1|ETFA|GMPS|LRPPRC|LSM5|METTL5|MRPL15|MRPL16|MRPL22|MRPL3|MRPL35|MRPL39|NAE1|NCL|NDUFS1|NOP16|PA2G4|PAICS|PSMA3|PSMA4|PSMD14|PTGES3|RAN|SERBP1|SF3B3|SNRPD1|SNRPE|SNRPG|SSBP1|TARS1|TCP1|U2SURP
GSE24634_TEFF_VS_TCONV_DAY3_IN_CULTURE_UP	MSigDB_C7	65	183	1569	21.4948	4.32569	35.5191	1	8.45304	2.8382e-17	3.32739e-15	AFG3L2|ANAPC1|ATP5MC1|BLMH|BRIX1|CAD|CENPS|CHN1|CLPP|COX17|DNAAF5|EIF6|EMC6|FABP5|FAM98A|FBXL18|GPN2|GRPEL1|IMP4|JPT2|KPNB1|LONP1|MAOA|MCAT|MNAT1|MPHOSPH10|MRPL12|MRPS34|MRTO4|NAA10|NCL|NOP16|NTHL1|ODC1|PAICS|PMAIP1|POLDIP2|POLR1C|POLRMT|PPAN|PPP1R14B|PSMG1|PTRH2|PUM3|PUS7|REXO4|RRP1|RRP8|RWDD1|SEPTIN11|SLC39A14|SMC6|SNU13|SRPK1|TBRG4|TIMM13|TMEM97|TOMM34|TSR3|TTC4|TTLL12|UCK2|WDR3|YARS2|ZNF593
KEGG_HUNTINGTONS_DISEASE	MSigDB_C2	55	139	1569	16.3266	3.77625	39.5683	1	8.43895	3.20191e-17	3.72791e-15	ATP5F1A|ATP5F1C|ATP5F1D|ATP5F1E|ATP5MC1|ATP5MC3|ATP5PB|ATP5PD|ATP5PF|ATP5PO|CLTA|COX5A|COX5B|COX6B1|COX6C|COX7A2|COX7B|HDAC2|NDUFA10|NDUFA2|NDUFA4|NDUFA5|NDUFA8|NDUFAB1|NDUFB10|NDUFB2|NDUFB3|NDUFB6|NDUFB7|NDUFB8|NDUFB9|NDUFC1|NDUFS1|NDUFS2|NDUFS5|NDUFS6|NDUFV1|POLR2D|POLR2F|POLR2H|POLR2I|POLR2L|PPID|SDHB|SDHC|SIN3A|SOD1|SOD2|TFAM|UQCR10|UQCRC2|UQCRQ|VDAC1|VDAC2|VDAC2P5
GSE17974_0H_VS_4H_IN_VITRO_ACT_CD4_TCELL_DN	MSigDB_C7	62	170	1569	19.9678	4.17127	36.4706	1	8.42811	3.51294e-17	4.06202e-15	ACSL4|AIMP2|AK2|ALG3|ATP6V1F|BTBD19|BYSL|CBR1|CCDC86|CDK4|CMSS1|COA4|DCTPP1|DDX10|EPOP|FADD|FTSJ3|GADD45GIP1|GAR1|GEMIN6|GON7|IPO4|LYAR|MFAP1|MMACHC|MRPL12|MRPL17|MRPL18|MRPS16|MRRF|NDUFA8|NUDCD1|PDCD2L|PNO1|PNP|POGLUT1|POLD2|POLR2F|POP1|PPAN|PPIL1|PPP1R14B|PRDX1|PRMT1|PSMB5|PSMG1|RBM28|RRP1|RRP9|RRS1|SCO2|SF3B3|SLC39A14|SRM|TIMM44|TMEM147|TMEM251|TTLL4|UMPS|WDR12|ZNF232|ZNF239
maturation of SSU-rRNA [GoID:GO:0030490; evidenceTypes:IBA|IEA|IMP|ISS]	GeneOntology_BP	30	47	1569	5.52051	2.20348	63.8298	1	8.42614	3.57251e-17	4.11679e-15	BYSL|DCAF13|DHX37|ERCC2|FAM207A|GTF2H5|HEATR1|NAT10|NOL10|NOL11|NOP14|NOP9|RCL1|RIOK1|RIOK2|RPP40|RRS1|SNU13|SRFBP1|TBL3|TSR1|TSR3|UTP20|UTP23|UTP25|UTP3|UTP4|UTP6|WDR3|WDR46
GSE15930_NAIVE_VS_48H_IN_VITRO_STIM_IFNAB_CD8_TCELL_DN	MSigDB_C7	67	194	1569	22.7868	4.45194	34.5361	1	8.39003	4.86009e-17	5.56258e-15	ACP1|AK2|ALDH18A1|ANKRD40|ARL5A|BLMH|CCNC|CCT3|CDC34|CDK4|CISD1|CLPP|COX17|DBI|DDX1|DPY30|DTD2|DUS1L|EEF1AKMT1|EIF6|ENOPH1|EXOSC7|FARSA|FXN|GART|GCSH|IFRD2|LARP1|LSM2|MRPL12|MRPL13|MRPL17|MRPL20|MRPL35|MRPL38|MRPS12|MRPS18B|MRPS2|MRPS31|NDUFA8|NDUFAF1|NDUFB7|NDUFB8|NDUFS5|PDCD2|PEBP1|PGD|PITPNB|PLRG1|PMPCB|PSMG1|RAD23B|RRP1B|RUVBL2|SLC25A17|STOML2|TARDBP|TARS1|TBRG4|TFAM|TIMM13|TIMM8B|TMEM97|U2SU…
aerobic respiration [GoID:GO:0009060; evidenceTypes:IBA|IDA|IEA|IGI|IMP|ISS|NAS|TAS]	GeneOntology_BP	60	162	1569	19.0281	4.07317	37.037	1	8.38952	4.88136e-17	5.56805e-15	ATP5F1A|ATP5F1C|ATP5F1D|ATP5F1E|ATP5MF|ATP5PB|ATP5PD|ATP5PF|ATP5PO|CHCHD10|COA6|COQ9|COX10|COX15|COX5A|COX5B|COX6B1|COX6C|COX7A2|COX7B|CS|DGUOK|DLD|FXN|MDH2|NDUFA10|NDUFA12|NDUFA2|NDUFA4|NDUFA5|NDUFA8|NDUFAB1|NDUFAF1|NDUFB10|NDUFB2|NDUFB3|NDUFB6|NDUFB7|NDUFB8|NDUFB9|NDUFC1|NDUFS1|NDUFS2|NDUFS5|NDUFS6|NDUFV1|PANK2|PARK7|PDE12|PDHA1|PDHB|PPIF|SDHB|SDHC|STOML2|TEFM|UQCC3|UQCR10|UQCRC2|UQCRQ
catalytic activity [GoID:GO:0003824; evidenceTypes:EXP|HMP|IBA|IC|IDA|IEA|IEP|IGI|IKR|IMP|IPI|ISS|NAS|TAS]	GeneOntology_MF	736	4976	1569	584.47	17.9915	14.791	1	8.3788	5.34684e-17	6.07847e-15	AARSD1|AASDHPPT|ABCE1|ABHD17C|ACAA2|ACACA|ACAT1|ACOT13|ACP1|ACSL4|ADA|ADARB1|ADK|ADNP|ADPRS|ADSS2|AEN|AFG3L2|AGBL5|AGL|AGMAT|AGPAT3|AGPAT5|AGPS|AHCY|AHSA1|AIMP2|AK2|AK6|ALDH18A1|ALG3|ALKBH8|ANKLE1|ANKRD27|ANKRD54|ANP32B|ANXA1|AOC2|APEH|APEX1|APIP|APP|APRT|APTX|ARL5A|ARSK|ASAH2B|ASB1|ASL|ASNSD1|ASPHD1|ATAD1|ATIC|ATL2|ATP5F1A|ATP5F1C|ATP5F1D|ATP5F1E|ATP5MF|ATP5PB|ATP5PD|ATP5PF|ATP5PO|B3GALNT1|B4GAL…
Ribonucleoprotein	UniProt-Keyword	79	253	1569	29.7168	5.07263	31.2253	1	8.36143	6.19642e-17	6.97386e-15	DAP3|DCAF13|DKC1|FBL|GADD45GIP1|GAR1|HEATR1|HNRNPA1|IMP3|IMP4|LSM2|LSM5|LSM7|MPHOSPH10|MRPL1|MRPL12|MRPL13|MRPL14|MRPL15|MRPL16|MRPL17|MRPL19|MRPL2|MRPL20|MRPL21|MRPL22|MRPL23|MRPL24|MRPL3|MRPL30|MRPL32|MRPL34|MRPL38|MRPL39|MRPL4|MRPL40|MRPL48|MRPL52|MRPL55|MRPS10|MRPS12|MRPS15|MRPS16|MRPS17|MRPS18C|MRPS2|MRPS22|MRPS23|MRPS24|MRPS25|MRPS26|MRPS27|MRPS28|MRPS31|MRPS34|MRPS35|MRPS5|MRPS6|MRPS9|NAF1…
Proliferation_DLBCL (PMID:12075054)	SignatureDB	147	633	1569	74.3507	7.90651	23.2227	1	8.3511	6.76291e-17	7.58614e-15	ACP1|ADARB1|ADSS2|AK2|AKAP1|ALDH18A1|APEX1|APRT|ATAD1|ATIC|ATP5PF|ATP5PO|BZW2|C1QBP|CAD|CCDC86|CCNC|CCNH|CCT3|CDK4|CDK7|CEBPZ|CKS2|CLPP|CNOT11|COPS4|COPS5|CS|CSNK1A1|CSNK2A1|CWC15|DAP3|DDX1|DENR|DGUOK|DLD|DLEU1|DNAJA2|ECHDC1|EI24|EIF3B|EIF4E|ELOB|ENO1|ERCC2|EXOSC5|FADD|FAM136A|FAR1|FBL|GART|GIPC1|GMPS|GNL3|GOT2|GSPT1|GTF3C2|HADHB|HDAC2|HSP90AA1|HSPA9|IKZF1|IMPDH2|KEAP1|KPNB1|LRRC47|LSM2|MAP3K7|MN…
GRADE_COLON_AND_RECTAL_CANCER_UP	MSigDB_C2	81	264	1569	31.0088	5.17955	30.6818	1	8.33333	7.85991e-17	8.75849e-15	AAMP|ACBD6|AHCY|ATIC|CAMSAP1|CCDC85B|CCT5|CCT7|CDK7|CKS2|CNBP|DAP3|DDX1|DNAJA3|DNAJC2|DNTTIP1|DPM1|EEF1E1|EIF3B|EIF4A1|EIF6|EPHB2|FBL|GCLC|GCSH|GEMIN6|GTF2F2|GTF3A|GTPBP10|HILPDA|HNRNPA1|HSPA9|HSPE1|KARS1|LDHB|LYAR|METTL2B|METTL5|MLST8|MRPL17|MRPL3|NAA10|NIP7|NOL8|NOP56|NPM1|NSMCE2|PA2G4|PAFAH1B3|PDCD2L|PERP|PFDN2|PMPCB|PNPO|PNPT1|POFUT1|POLD2|POLR2D|PPIA|PRDX1|PRKDC|PSMA1|PSMA2|PSMA3|PSMB1|PSMB7…
GSE22886_UNSTIM_VS_IL2_STIM_NKCELL_DN	MSigDB_C7	67	196	1569	23.0217	4.47448	34.1837	1	8.31897	8.87281e-17	9.85466e-15	ABCF2|ACACA|ADARB1|ALDH18A1|B3GALNT1|BCCIP|BYSL|CCT2|CCT7|CDK4|CENPS|CKS2|CLN6|DCTPP1|DIMT1|DKC1|EBNA1BP2|ECHDC1|EEF1E1|EIF2S1|ENO1|EXOSC2|FABP5|FASN|GGCT|HSPA9|HSPD1|IFRD2|IMPDH2|IPO4|IPO7|JPT2|MRPL17|MRPL3|MRPL35|MRPL39|NAA15|NME1|NOL6|NOP10|PA2G4|PAICS|PAK1IP1|PDSS1|POLD2|POLR2H|POP1|PPRC1|PRMT3|PRPF4|PSMB5|PSMD14|RAN|RRS1|SCLY|SLC16A1|SLC39A14|SNU13|STOML2|TCP1|TMEM97|TUBB3|UBE2M|UCK2|USP14|W…
GSE18791_CTRL_VS_NEWCASTLE_VIRUS_DC_8H_UP	MSigDB_C7	62	173	1569	20.3202	4.20743	35.8382	1	8.31205	9.40606e-17	1.04127e-14	ASL|BRIX1|C12ORF29|CCDC51|CETN2|COA4|COPS9|DCAF4|DCTPP1|DNAAF2|DNAJC11|EDC3|EEF1E1|FBXO21|FBXO45|FRAT2|GAR1|GTF3C2|IKBIP|IPO11|KAT14|MICOS10|MRM2|MRPL12|MRPL15|MTFMT|MTRES1|NDUFA5|NDUFAF4|NOP56|ORC5|PDHB|PHF14|PIK3R4|POLR1C|POLR3B|POP1|PPARGC1B|PTRH2|RIOX1|RPP40|RPUSD2|RRP15|SAMM50|SCRIB|SHQ1|SURF6|TACO1|TARBP2|TFB2M|THNSL1|TIMM21|TRIAP1|TRMT1|UMPS|URB2|UTP23|UTP4|WDR36|WRNIP1|ZNF57|ZNRF3
MORF_FBL	MSigDB_C4	54	138	1569	16.2092	3.76278	39.1304	1	8.29233	1.11048e-16	1.2253e-14	AHCY|ANP32B|ATP5F1A|ATP5F1D|ATP5MC1|ATP5MC3|ATP5PO|C1QBP|CCT2|CCT3|CCT7|CS|DDX49|EEF1E1|EIF3B|EIF3C|EIF3I|EIF3K|EIF4A1|EIF4H|FBL|HNRNPA1|HSP90AA1|HSP90AB1|HSPD1|IMPDH2|KARS1|KXD1|LSM2|LSM7|LYPLA1|NCL|NDUFV1|NME1|PARK7|PHB2|POLR2I|PRMT1|PSMB1|PSMB7|PTGES3|RAN|RUVBL2|SERBP1|SNRPE|SOD1|SSBP1|TARDBP|TBL3|TMEM147|TUFM|U2AF1|VDAC2|YBX1
HAY_BONE_MARROW_EARLY_ERYTHROBLAST	MSigDB_C8	40	82	1569	9.63153	2.90666	48.7805	1	8.28995	1.13297e-16	1.24605e-14	AHCY|AK2|C1QBP|CMSS1|COQ8A|DCTPP1|DHRS11|DNAH14|ECHS1|FAM136A|FBL|GCSH|GGCT|GNL3|GTF3A|INTS13|MDH2|MICOS10|MRPL52|MRPS23|MRPS25|MRPS26|NDUFAF2|NHP2|NME1|NPM1|NPM3|PEBP1|PNPO|PRMT1|PVT1|RPP40|RRP9|SDHAF3|SORD|SRM|TFAM|TMEM97|TUFM|WDR43
tRNA processing [GoID:GO:0008033; evidenceTypes:EXP|IBA|IDA|IEA|IGI|IMP|ISS|NAS|TAS]	GeneOntology_BP	48	113	1569	13.2727	3.40815	42.4779	1	8.28812	1.15054e-16	1.26126e-14	ALKBH8|CTU1|DDX1|DPH3|DUS1L|DUS4L|ELAC2|ELP1|FARS2|GRSF1|GTPBP3|KARS1|LAGE3|METTL1|METTL2B|METTL6|MTFMT|MTO1|NAT10|POP1|PRORP|PUS1|PUS7|QTRT2|RPP14|RPP21|RPP25L|RPP38|RPP40|RPUSD4|RTRAF|SSB|THADA|THG1L|THUMPD2|TPRKB|TRMT1|TRMT10A|TRMT10C|TRMT11|TRMT44|TRMT61A|TRMT61B|TRUB1|TSEN54|TYW1|TYW3|WDR4
small molecule metabolic process [GoID:GO:0044281; evidenceTypes:EXP|IBA|IC|IDA|IEA|IGI|IMP|ISS|NAS|TAS]	GeneOntology_BP	232	1182	1569	138.835	10.5685	19.6277	1	8.26605	1.38468e-16	1.50814e-14	AARSD1|AASDHPPT|ACAA2|ACACA|ACAT1|ACSL4|ADA|ADK|ADSS2|AGMAT|AGPS|AHCY|AK2|AK6|ALDH18A1|ANXA1|APIP|APP|APRT|ARV1|ASAH2B|ASL|ASNSD1|ATIC|ATP5F1A|ATP5F1C|ATP5F1D|ATP5F1E|ATP5MC1|ATP5MC3|ATP5MF|ATP5PB|ATP5PD|ATP5PF|ATP5PO|BCAT2|BLMH|BPNT1|BRAT1|CAD|CARNMT1|CARS2|CBR1|CD320|CLCN2|CLN6|CMAS|COQ3|COQ5|COQ8A|COQ9|COX11|CS|CYP27B1|CYP2J2|DAGLA|DCTPP1|DDAH1|DGUOK|DHODH|DHRS13|DLD|DPM1|EARS2|ECHDC1|ECHS1|EC…
generation of precursor metabolites and energy [GoID:GO:0006091; evidenceTypes:IBA|IC|IDA|IEA|IGI|IMP|ISS|NAS|TAS]	GeneOntology_BP	101	373	1569	43.8117	6.13097	27.0777	1	8.24113	1.70587e-16	1.852e-14	ACAT1|AGL|AOC2|APP|ATP5F1A|ATP5F1C|ATP5F1D|ATP5F1E|ATP5MF|ATP5PB|ATP5PD|ATP5PF|ATP5PO|CHCHD10|CISD1|COA6|COA8|COQ9|COX10|COX11|COX15|COX17|COX5A|COX5B|COX6B1|COX6C|COX7A2|COX7B|CS|DGUOK|DLD|EIF6|ENO1|ETFA|ETFB|FDX2|FOXK1|FXN|GBE1|GIT1|GLRX2|GNPDA1|HK1|HK2|HSD17B6|JMJD8|MDH2|MTLN|MYBBP1A|NDUFA10|NDUFA12|NDUFA2|NDUFA4|NDUFA5|NDUFA8|NDUFAB1|NDUFAF1|NDUFB10|NDUFB2|NDUFB3|NDUFB6|NDUFB7|NDUFB8|NDUFB9|N…
GSE41867_LCMV_ARMSTRONG_VS_CLONE13_DAY6_EFFECTOR_CD8_TCELL_DN	MSigDB_C7	63	180	1569	21.1424	4.29057	35	1	8.22132	2.01273e-16	2.17814e-14	AASDHPPT|ALG3|ATP6V1C1|C18ORF21|CARM1|CCT2|CCT3|CNOT11|COX10|DHX37|DNAJC11|ECHS1|EEFSEC|FAM210A|FKBP4|GTPBP4|HSP90AB1|HSPD1|IFRD2|IMPDH2|LAGE3|LARP1|LIAS|LSM7|MRPL15|MRPL32|MRPL40|MRPL52|MRPS2|MRPS22|MTG2|MTLN|NEDD8|NRP2|NSUN5|NXT1|OBI1|OMA1|PDCD5|PES1|PGAM5|PMPCA|POLR2H|PPAN|PPAT|PPIA|RBMX2|RPP14|RPUSD1|SNRPF|SUPV3L1|TARBP2|TIGAR|TPRKB|TRMT10C|TTC1|UBE3D|USP31|WDR12|WDR5|WDR74|YARS2|YDJC
GSE3982_MAST_CELL_VS_NEUTROPHIL_UP	MSigDB_C7	62	177	1569	20.79	4.25515	35.0282	1	8.16021	3.34433e-16	3.5844e-14	ABCE1|AGGF1|AGPAT5|AIMP2|AKAP1|ANXA1|C17ORF75|CAMTA1|CCNC|CCT5|CKS2|DIABLO|EIF2B3|ENOPH1|ERCC2|ERI3|FAM136A|GASK1B|HDHD5|HES2|HSPE1|LRRC47|LYPLA1|MCCC2|MNAT1|MRPL12|MRPL23|MRPL34|MRPS22|MRPS34|MTO1|NAE1|NAT10|NDUFA8|NDUFB8|NELFCD|NHP2|NOL7|NOLC1|NTHL1|NUP133|OGFOD1|PCMT1|PNMA1|POLR3E|PSMA4|PTGES3|PUS1|RARS1|RPAP1|SEH1L|SLC30A1|STK25|TGS1|THG1L|TTC4|TUBB3|UBE2V2|UQCRC2|WDR74|YARS1|YTHDF2
MORF_EI24	MSigDB_C4	54	141	1569	16.5615	3.80303	38.2979	1	8.15984	3.35467e-16	3.5844e-14	AFG3L2|AHSA1|ALG3|ATP5MC3|ATP5PF|ATP5PO|CCT3|CCT5|COQ9|CS|DEXI|DGUOK|DKC1|DNAJC11|EI24|G3BP2|GOT2|HDAC2|HSPE1|IPO7|KXD1|LARP1|LSM2|LYPLA1|MFAP1|MRPS18B|MTREX|NAA10|NCBP2|NDUFB3|NDUFC1|NDUFS2|NDUFV1|NSDHL|NUDC|PDHB|POLR2I|PPT1|PRKDC|PTGES3|RUVBL2|SART3|SCARB1|SDHB|SOD1|SSB|SSBP1|TARS1|TOMM70|TUFM|VDAC1|VDAC2|YARS1|ZNRD2
GSE35543_IN_VIVO_NTREG_VS_CONVERTED_EX_ITREG_UP	MSigDB_C7	49	120	1569	14.0949	3.5112	40.8333	1	8.1439	3.82732e-16	4.05096e-14	ACTR5|BCCIP|BOLA3|BYSL|CAD|CDC34|DBI|EIF2B3|ELAC2|FARSB|GTF3C2|HEATR1|HGH1|ITGB1BP1|LONP1|METTL16|MRPL12|MRPL15|MRPL17|MRPL46|MRPS24|NDUFAB1|NDUFAF8|NOL6|NOP16|PAK1IP1|PDCD5|PFDN2|PGAM5|PPP1R14B|PRMT1|RPL26L1|SACS|SETMAR|SF3B5|SLIRP|SRRD|TBRG4|THUMPD2|TIMM13|TOMM5|TSFM|TTC27|TXNDC17|TXNL4A|U2AF1|WDR36|WDR74|YDJC
GSE23321_EFFECTOR_MEMORY_VS_NAIVE_CD8_TCELL_DN	MSigDB_C7	61	173	1569	20.3202	4.20743	35.2601	1	8.13668	4.06276e-16	4.28672e-14	ADSS2|ASPHD1|BAZ1A|BEND3|BRIX1|CAMTA1|CEBPZ|CSNK2A1|DCAF13|DDX10|DDX31|EBNA1BP2|EIF3B|EIF6|EMC6|GEMIN5|GNPDA1|GPATCH4|GPN2|LRPPRC|LTV1|MAIP1|MRPS30|MRPS35|MTERF3|NAA20|NADK|NDUFAF4|NIP7|NUDCD1|NXT1|PDCD2L|PGAM5|PITPNB|PITRM1|POLR2D|PPIF|PSMD12|RIOK1|RRP12|RRP9|RRS1|SLIRP|TAF9|TCP1|TGS1|THUMPD2|TIMM44|TIMM8A|TMX2|TRMT1|TRMT10C|TRMT44|TSFM|UMPS|URB2|UTP14A|UTP20|VDAC2|WDR3|ZC3H15
GSE36888_UNTREATED_VS_IL2_TREATED_TCELL_6H_DN	MSigDB_C7	59	164	1569	19.2631	4.09793	35.9756	1	8.13036	4.28004e-16	4.50191e-14	AASDHPPT|ADK|AGPS|ARMC10|ATP5F1A|BPNT1|C15ORF61|C1ORF109|CCT5|CFDP1|CHCHD4|CNBP|COG2|COX7B|CRLS1|CUTC|ELP1|ENTR1|FABP5|FASTKD1|GCLC|GEMIN6|GFM1|GRSF1|GTF3C2|HEATR3|LARP4|MCRIP2|MRPL15|MTRES1|NANP|NCBP2|NETO2|NOL8|NUDCD2|NUP35|PIGW|PNN|PNPO|PPARGC1B|PPT1|PRDX1|PRKDC|PTCD3|PTRH2|RABGGTB|RBM28|RIOK1|RIOK2|SCO1|SLC16A1|SLC25A13|TAF9|TFAM|TIMM13|TRIM47|UCHL3|UTP18|UTP3
KEGG_PARKINSONS_DISEASE	MSigDB_C2	46	108	1569	12.6854	3.33253	42.5926	1	8.12686	4.40551e-16	4.61949e-14	ATP5F1A|ATP5F1C|ATP5F1D|ATP5F1E|ATP5MC1|ATP5MC3|ATP5PB|ATP5PD|ATP5PF|ATP5PO|COX5A|COX5B|COX6B1|COX6C|COX7A2|COX7B|NDUFA10|NDUFA2|NDUFA4|NDUFA5|NDUFA8|NDUFAB1|NDUFB10|NDUFB2|NDUFB3|NDUFB6|NDUFB7|NDUFB8|NDUFB9|NDUFC1|NDUFS1|NDUFS2|NDUFS5|NDUFS6|NDUFV1|PARK7|PPID|SDHB|SDHC|UBE2L6|UQCR10|UQCRC2|UQCRQ|VDAC1|VDAC2|VDAC2P5
39S ribosomal subunit, mitochondrial	CORUM	29	47	1569	5.52051	2.20348	61.7021	1	8.12203	4.58463e-16	4.79243e-14	MRPL1|MRPL12|MRPL13|MRPL14|MRPL15|MRPL16|MRPL17|MRPL18|MRPL19|MRPL2|MRPL20|MRPL21|MRPL22|MRPL23|MRPL24|MRPL3|MRPL30|MRPL32|MRPL34|MRPL35|MRPL38|MRPL39|MRPL4|MRPL40|MRPL42|MRPL46|MRPL48|MRPL52|MRPL55
nucleoplasm [GoID:GO:0005654; evidenceTypes:HDA|IBA|IDA|IEA|IMP|ISS|NAS|TAS]	GeneOntology_CC	511	3225	1569	378.801	15.9253	15.845	1	8.12	4.66165e-16	4.8579e-14	AATF|ABITRAM|ACTR5|ACTR6|ADARB1|ADK|ADPRS|AEN|AK6|ALKBH8|AMER1|AMMECR1|ANAPC1|ANAPC7|ANKLE1|ANP32B|ANXA1|APEX1|API5|APRT|APTX|ATP5PB|B4GALT2|BATF|BCCIP|BDP1|BEND3|BOLA3|BOP1|BRAT1|BYSL|C1ORF109|CABYR|CAD|CARM1|CCDC86|CCNC|CCNH|CCT4|CD3EAP|CDC26|CDC34|CDK4|CDK7|CDK8|CDKL2|CDKN2AIPNL|CELF1|CENPS|CETN2|CHD5|CHERP|CIAO2A|CLPX|CMAS|COA6|COA7|COPS2|COPS4|COPS5|COPS7B|COPS9|COX15|CPSF2|CSNK1A1|CSNK2A1|C…
DANG_MYC_TARGETS_UP	MSigDB_C2	50	125	1569	14.6822	3.58293	40	1	8.1056	5.24862e-16	5.43603e-14	AIMP2|AKAP1|APEX1|CAD|CCT5|CDK4|CEBPZ|CKS2|CTSC|DBI|DDX10|DDX18|DKC1|DPY30|EIF2S1|EIF3C|EIF4A1|EIF4E|ENO1|FASN|FXN|GNL3|HNRNPA1|HSPA8|HSPA9|HSPD1|HSPE1|METTL1|MRTO4|NBN|NCL|NME1|NME2|NPM1|ODC1|PA2G4|PHB|POLD2|PPAT|PPIA|PPID|PREP|PSMB1|PSMG1|SMN1|SNRPD3|SRM|SURF6|TERT|TXN
GSE36476_CTRL_VS_TSST_ACT_16H_MEMORY_CD4_TCELL_OLD_DN	MSigDB_C7	64	188	1569	22.082	4.38355	34.0426	1	8.09968	5.51054e-16	5.68985e-14	ACOT13|AIMP2|BATF|BYSL|C1QBP|CCT3|CDK4|DNAJA3|DPH2|EBNA1BP2|EIF2B3|EIF6|ERH|FABP5|G3BP1|GADD45GIP1|GART|GATB|GEMIN4|GNPDA1|GOT2|GTF2H1|HOMER1|JPT2|KEAP1|LYRM4|MIPEP|MRPL12|MRPL15|MRPL17|MRPL20|MRPL35|MRPS12|NAT10|NDUFAF4|NME1|NOP16|NOP56|PAICS|PDCD11|PHB|PITRM1|POLR2H|PPAN|PSMB5|PSMG1|PUS7|RPP40|SEH1L|SLC39A14|SRPK1|TARS1|TIMM8B|TKT|TRAP1|TUBB2B|TXN|TXNL1|UCK2|UTP20|WDR12|WDR3|ZNF239|ZNF593
Rapamycin_BJAB_down (PMID:12101249)	SignatureDB	69	212	1569	24.901	4.65071	32.5472	1	8.09838	5.56967e-16	5.73073e-14	AATF|AHSA1|AK2|ATP5MC1|ATP5MC3|BCS1L|BYSL|CAPZA2|CCNC|CCT2|CCT4|CDK4|COX7B|CTSC|DAP3|DDX21|DLD|EBNA1BP2|EIF2S1|ETFA|FAM98A|FARSA|FASN|FEZ2|GCDH|GOT2|GSPT1|HIGD2A|HSPA8|HSPA9|HSPE1|IMP4|MRPL12|MRPS12|NAA10|NME1|NOP56|NPM3|PA2G4|PFDN6|PHB|PNP|PPIF|PRMT1|PRPF40A|PTDSS1|PTGES3|RABEPK|RABGGTB|RARS1|RRP1B|RRP9|SLC29A1|SLC39A14|SRM|SSBP1|TARDBP|TARS1|TBC1D24|TCP1|TIMM44|TRAP1|TSR1|TXNL4A|UCK2|USP10|WDR1…
GSE22589_HEALTHY_VS_HIV_INFECTED_DC_UP	MSigDB_C7	62	179	1569	21.0249	4.2788	34.6369	1	8.08549	6.19148e-16	6.33482e-14	ARMC1|BAG2|BDH1|C19ORF48|C2CD5|CCT4|CELSR3|CLUH|COX10|DIMT1|DNAJC2|DUS1L|ECHDC1|ECSIT|ESF1|FAM98A|G3BP1|GAR1|GTPBP4|HEATR3|HNRNPA1|IPO11|IPO4|ISG20L2|KAT14|MAK16|METTL1|MRPS2|MTAP|NDUFB8|NOP56|PA2G4|PAK1IP1|PELP1|PINX1|PITPNB|POLR2D|POLR2H|PPRC1|PRMT3|PTCD3|RIOK1|RRP15|RRP9|RRS1|SERBP1|SIKE1|SLC16A1|SLC25A13|SMIM15|TARDBP|TASP1|TCP1|TIMM21|TMEM126A|TRMT61A|TRUB1|TTLL4|UTP4|WDR12|YARS1|YRDC
MOOTHA_PGC	MSigDB_C2	98	364	1569	42.7546	6.05865	26.9231	1	8.06472	7.34044e-16	7.46514e-14	ACOT13|ADSS2|AGPAT3|AKAP1|ANKRD40|ARMC1|ATP5F1A|ATP5F1C|ATP5PO|CDC34|CDR2L|CISD1|CKS2|CLPP|COX5B|COX7A2|COX7B|CS|DBI|DFFA|DLD|DNAJA3|ENO1|ETFB|FARS2|GCDH|GRPEL1|GRSF1|GSTO1|GTPBP4|HADHB|HSPA9|HSPD1|HSPE1|LDHB|LONP1|LRPPRC|MAIP1|MDH2|MRPL13|MRPL15|MRPL18|MRPL20|MRPL34|MRPL39|MRPL4|MRPL40|MRPL46|MRPS12|MRPS17|MRPS18A|MRPS18B|MRPS2|MRPS34|MTX2|NDRG4|NDUFA5|NDUFA8|NDUFAB1|NDUFAF1|NDUFB3|NDUFB6|NDUFC1…
BUSSLINGER_GASTRIC_PARIETAL_CELLS	MSigDB_C8	65	194	1569	22.7868	4.45194	33.5052	1	8.05499	7.9486e-16	8.03523e-14	ACAT1|ATP5F1A|ATP5F1C|ATP5F1D|ATP5MC1|ATP5MC3|ATP5MF|ATP5PB|ATP5PD|ATP5PF|ATP5PO|BOLA3|CHCHD10|COA3|COX17|COX5A|COX5B|COX6B1|COX6C|COX7A2|COX7B|CS|DLD|ECHS1|ECI2|GLOD4|GOT2|HADHB|HSPA9|LDHB|MDH2|MICOS10|MRPL34|NDUFA10|NDUFA4|NDUFA5|NDUFA8|NDUFAB1|NDUFB10|NDUFB2|NDUFB3|NDUFB7|NDUFB8|NDUFB9|NDUFC1|NDUFS1|NDUFS2|NDUFV1|PDHA1|PDHB|PDHX|PPIF|PPP2R5A|REXO2|SDHB|SDHC|SLC16A7|SOD1|TXNDC17|UQCR10|UQCRC2|U…
GSE28726_NAIVE_VS_ACTIVATED_VA24NEG_NKTCELL_UP	MSigDB_C7	62	180	1569	21.1424	4.29057	34.4444	1	8.04842	8.38709e-16	8.45319e-14	ABCE1|ADARB1|ALG3|BCAT2|CCDC86|CCT4|CDK4|COX17|EIF4A1|ENO1|FAM98A|FXN|GEMIN4|GTPBP6|HSP90AB1|LRPPRC|LSM7|MRPL23|NCLN|NDUFS6|NHP2|NOL7|NOLC1|NSMAF|NUFIP1|PFAS|PGAP1|PHB|PNO1|PNP|POLR2F|POLR2H|PRDX1|PRMT1|PSMA6|PSMB5|PSMG1|PUM3|RANBP2|RPP40|RRS1|RUVBL2|SLC16A1|SLC29A1|SNRPG|SNU13|SNUPN|SORD|SPRY1|SRM|TBL3|TFAP4|TMEM251|TRMT1|TXN|UBE2D1|UBE2V2|UCHL3|UTP18|UTP25|UTP3|YBX1
GSE46606_UNSTIM_VS_CD40L_IL2_IL5_DAY1_STIMULATED_BCELL_DN	MSigDB_C7	61	176	1569	20.6726	4.24327	34.6591	1	8.02332	1.02922e-15	1.03118e-13	BAG5|BATF|BCS1L|BYSL|CISD3|COLGALT1|DDX10|DDX47|DNAJA3|DUSP14|EEF1E1|EIF3B|ENOPH1|EPOP|FAM98A|GRPEL1|HILPDA|HNRNPDL|HSPD1|IFRD2|IPO7|ISG20L2|JPT2|LARP4|MCRIP2|MFNG|MRPS34|MRPS6|NAA20|NDUFAF2|NOP56|PALB2|PAM16|PDSS1|PES1|PFAS|PKP4|PNPT1|PSMG1|QTRT2|RBM18|REXO4|RPP38|RPP40|SFXN4|SHLD2|SLC25A17|SNHG17|SYBU|TBRG4|TWNK|UBIAD1|UCK2|UMPS|USP36|UTP3|WDR4|YWHAG|ZMYND19|ZNF232|ZNF593
NAKAYA_PBMC_FLUMIST_AGE_18_50YO_7DY_UP	MSigDB_C7	254	1353	1569	158.92	11.2275	18.7731	1	8.0069	1.1764e-15	1.17515e-13	ABCB7|ABCF2|ACAT1|AGL|AGPAT3|AHSA1|AIMP2|AK2|AMMECR1|ANAPC1|ANAPC7|APEH|API5|APTX|ARMC1|ARMC10|ARV1|ATP5MC1|ATP6V1C1|ATPAF1|BATF|BAZ1A|BDP1|BFAR|C20ORF27|C2CD5|CAPRIN1|CARNMT1|CCT3|CCT4|CCT5|CCT7|CDK4|CDK8|CELF1|CFAP298|CFDP1|CHCHD4|CISD1|CISD3|CLPX|CLTA|CMAS|COG2|COPS5|COQ5|COQ9|COX10|COX15|CPSF2|CRACR2A|CRLS1|CSNK1A1|CSNK2A1|CTSC|CUL4A|DCAF13|DDI2|DDX19A|DFFA|DHX33|DNAAF5|DNAJA3|DNAJC17|DPY30|D…
electron transport chain [GoID:GO:0022900; evidenceTypes:IBA|IDA|IEA|IGI|IMP|ISS|NAS|TAS]	GeneOntology_BP	55	150	1569	17.6187	3.92119	36.6667	1	7.965	1.65225e-15	1.64079e-13	AOC2|COA6|COA8|COQ9|COX11|COX15|COX17|COX5A|COX5B|COX6B1|COX6C|COX7A2|COX7B|DGUOK|DLD|ETFA|ETFB|FDX2|GLRX2|HSD17B6|MYBBP1A|NDUFA10|NDUFA12|NDUFA2|NDUFA4|NDUFA5|NDUFA8|NDUFAB1|NDUFAF1|NDUFB10|NDUFB2|NDUFB3|NDUFB6|NDUFB7|NDUFB8|NDUFB9|NDUFC1|NDUFS1|NDUFS2|NDUFS5|NDUFS6|NDUFV1|PARK7|PHB2|SCO2|SDHB|SDHC|SLC25A12|SLC25A13|SLC25A22|SPHK2|TACO1|UQCC3|UQCR10|UQCRQ
mitochondrial large ribosomal subunit [GoID:GO:0005762; evidenceTypes:IBA|IDA]	GeneOntology_CC	30	52	1569	6.1078	2.31729	57.6923	1	7.94441	1.95117e-15	1.92068e-13	MRPL12|MRPL13|MRPL14|MRPL15|MRPL16|MRPL17|MRPL18|MRPL19|MRPL2|MRPL20|MRPL21|MRPL22|MRPL23|MRPL24|MRPL3|MRPL30|MRPL32|MRPL34|MRPL35|MRPL38|MRPL39|MRPL4|MRPL40|MRPL42|MRPL46|MRPL48|MRPL52|MRPL55|MRPS18A|MRPS30
organellar large ribosomal subunit [GoID:GO:0000315; evidenceTypes:IBA|IDA]	GeneOntology_CC	30	52	1569	6.1078	2.31729	57.6923	1	7.94441	1.95117e-15	1.92068e-13	MRPL12|MRPL13|MRPL14|MRPL15|MRPL16|MRPL17|MRPL18|MRPL19|MRPL2|MRPL20|MRPL21|MRPL22|MRPL23|MRPL24|MRPL3|MRPL30|MRPL32|MRPL34|MRPL35|MRPL38|MRPL39|MRPL4|MRPL40|MRPL42|MRPL46|MRPL48|MRPL52|MRPL55|MRPS18A|MRPS30
preribosome, large subunit precursor [GoID:GO:0030687; evidenceTypes:IBA|IDA]	GeneOntology_CC	19	22	1569	2.58407	1.50896	86.3636	1	7.93566	2.09387e-15	2.05515e-13	BOP1|EBNA1BP2|EIF6|FBXW9|FTSJ3|MAK16|MDN1|MRTO4|NIP7|NOC2L|PES1|PPAN|RRP1|RRP15|RRP1B|RRS1|WDR12|WDR74|ZNF622
GSE15930_NAIVE_VS_24H_IN_VITRO_STIM_IL12_CD8_TCELL_DN	MSigDB_C7	63	188	1569	22.082	4.38355	33.5106	1	7.92937	2.20265e-15	2.15566e-13	AIMP2|ALDH18A1|ARMC1|BLMH|CAD|CARM1|CCT3|CDKN2AIPNL|CHCHD10|CHERP|CINP|CISD1|COQ5|CSNK2A2|DCTPP1|DDX1|DTD2|ENOPH1|ESF1|GCSH|GFM1|GIT1|HK2|LSM2|MEST|METTL1|MRPL17|MRPL18|MRPL2|MRPS10|MRPS18B|MRPS22|MRPS36|MRTO4|MTX2|NBN|NCBP2|NDUFAF4|NDUFS5|NDUFS6|NOCT|NOP2|PDCD2|PHB|POLD2|POLR1A|POLR2F|POLR2L|PREP|PSMD12|RAD50|RPF2|RPL7L1|RRP1B|RRP9|SLC19A1|SOD2|SPR|SRM|TAMM41|TIMM8A|TMEM97|WDR43
MUELLER_PLURINET	MSigDB_C2	79	268	1569	31.4787	5.21785	29.4776	1	7.92174	2.34213e-15	2.28554e-13	AATF|AIMP2|ANAPC1|APEX1|ARMC6|ATIC|BCCIP|BRIX1|BYSL|CDK7|CEBPZ|CKS2|DCTPP1|ELAC2|EXOSC3|EXOSC7|FAM136A|FBL|GAR1|GEMIN6|GMPS|GNL3|GOT2|GTF2H2|HDAC2|HSP90AB1|HSPA8|HSPA9|HSPD1|HSPE1|HSPH1|KPNB1|LSM5|LSM7|MNAT1|MRE11|MRM3|MRPS12|MYBBP1A|NCL|NME1|NME1-NME2|NOC2L|NOLC1|NOP56|NPM1|NTHL1|NUP153|ORC2|PA2G4|PELP1|PFDN6|PHB|PMAIP1|PNN|PNP|POLD2|POLR1C|POP1|PPAN|PPID|PRMT5|PSMA3|PSMA6|RCHY1|RPP40|RUVBL1|SLC…
organonitrogen compound metabolic process [GoID:GO:1901564; evidenceTypes:EXP|HDA|IBA|IC|IDA|IEA|IEP|IGI|IKR|IMP|IPI|ISS|NAS|TAS]	GeneOntology_BP	647	4325	1569	508.005	17.4126	14.9595	1	7.90749	2.62637e-15	2.55552e-13	AARSD1|AASDHPPT|AATF|ABCB7|ABCE1|ABHD17C|ACACA|ACAT1|ACP1|ACSL4|ADA|ADARB1|ADK|ADNP|ADPRS|ADSS2|AFG3L2|AGBL5|AGMAT|AHCY|AIMP2|AK2|ALDH18A1|ALG3|AMER1|ANAPC1|ANAPC7|ANKRD54|ANP32B|ANXA1|AOC2|APEH|APIP|APP|APRT|ARV1|ASAH2B|ASB1|ASL|ASNSD1|ASPHD1|ATIC|ATP5F1A|ATP5F1C|ATP5F1D|ATP5F1E|ATP5MC1|ATP5MC3|ATP5MF|ATP5PB|ATP5PD|ATP5PF|ATP5PO|B3GALNT1|B4GALT2|B4GALT5|BAG2|BAG5|BAZ1A|BBS7|BCAT2|BCCIP|BEND3|BFA…
carboxylic acid metabolic process [GoID:GO:0019752; evidenceTypes:IBA|IC|IDA|IEA|IGI|IMP|ISS|NAS|TAS]	GeneOntology_BP	136	592	1569	69.535	7.65848	22.973	1	7.90329	2.71628e-15	2.63542e-13	AARSD1|AASDHPPT|ACAA2|ACACA|ACAT1|ACSL4|ADSS2|AGMAT|AHCY|ALDH18A1|ANXA1|APIP|APP|ARV1|ASAH2B|ASL|ASNSD1|ATIC|BCAT2|BLMH|CAD|CARNMT1|CARS2|CBR1|CMAS|CS|CYP2J2|DAGLA|DDAH1|DLD|EARS2|ECHDC1|ECHS1|ECI2|EIF6|ENO1|ENOPH1|ERLIN1|ETFA|ETFB|FABP5|FAH|FARS2|FARSA|FARSB|FASN|FGFR4|FOXK1|GART|GATB|GCDH|GCLC|GCSH|GIT1|GLS2|GMPS|GNPDA1|GOT2|GSTO1|HADHB|HIBCH|HK1|HK2|HPDL|IARS2|JMJD8|KARS1|KYAT3|L2HGDH|LDHB|LIA…
SETX_TARGET_GENES	MSigDB_C3	281	1551	1569	182.177	11.9215	18.1173	1	7.89057	3.00817e-15	2.91025e-13	AARSD1|AATF|ACACA|ACP1|AEN|AGGF1|AGPAT5|AIMP2|AK2|AL163051.1|ANAPC7|ANKRD26|ANXA1|API5|ARSK|ATIC|ATP5MC1|ATP5MC3|ATP5PO|BCCIP|BFAR|BPNT1|C17ORF75|C19ORF53|C2CD5|CARNMT1|CCDC86|CCT3|CCT7|CDC26|CDKN2AIPNL|CHCHD6|CIAO2A|CISD1|CLTA|CMSS1|CNIH4|COA3|COA4|COPS5|COQ9|COX11|COX14|COX15|CSNK1A1|DDX21|DDX47|DDX51|DDX55|DDX56|DENR|DHODH|DHX33|DLD|DNAAF5|DNAJA3|DNAJC2|DNTTIP1|DPH3|DTD1|DYNC1I2|EIF3B|ENDOG|EN…
GSE17974_0H_VS_12H_IN_VITRO_ACT_CD4_TCELL_DN	MSigDB_C7	60	175	1569	20.5551	4.23136	34.2857	1	7.8855	3.13281e-15	3.02218e-13	ACSL4|ALG3|ARMC6|ATP6V1F|CIAO2A|CLN6|COA7|COLGALT1|CSNK2A1|DLEU1|DNAJA3|DNAJC17|DUSP14|ERLIN1|ETFB|FAM98A|GGCT|IFRD2|INTS2|KEAP1|LZIC|MCAT|METTL2B|MICOS13|MIPEP|MMACHC|MRPL17|MRPL20|MRPS18A|MRS2|NHP2|OGFOD1|ORC5|PAICS|PDHA1|POGLUT1|POLD2|POLR2I|PREP|PRMT1|PTRH2|PUM3|RBM28|RRP9|SLC29A1|SRM|SRPK1|TARBP2|TBCCD1|TIMM8A|TMEM126B|TRAP1|TRMT10C|TTLL12|UBL5|UCHL3|VARS2|WDR36|ZNF232|ZNF593
snoRNA binding [GoID:GO:0030515; evidenceTypes:IBA|IDA|IEA|IPI|ISS]	GeneOntology_MF	23	32	1569	3.75865	1.81919	71.875	1	7.87483	3.41194e-15	3.28207e-13	BYSL|DDX21|DHX37|DKC1|GAR1|HEATR1|IMP3|IMP4|NHP2|NOLC1|NOP10|NOP14|NOP56|NUDT5|NUFIP1|PRKDC|RRP9|SNU13|TBL3|TSR1|UTP25|UTP6|WDR3
organic acid metabolic process [GoID:GO:0006082; evidenceTypes:IBA|IC|IDA|IEA|IGI|IMP|ISS|NAS|TAS]	GeneOntology_BP	140	618	1569	72.5889	7.81687	22.6537	1	7.87366	3.44416e-15	3.30366e-13	AARSD1|AASDHPPT|ACAA2|ACACA|ACAT1|ACSL4|ADSS2|AGMAT|AHCY|ALDH18A1|ANXA1|APIP|APP|ARV1|ASAH2B|ASL|ASNSD1|ATIC|BCAT2|BLMH|BPNT1|CAD|CARNMT1|CARS2|CBR1|CMAS|CS|CYP2J2|DAGLA|DDAH1|DLD|EARS2|ECHDC1|ECHS1|ECI2|EIF6|ENO1|ENOPH1|ERLIN1|ETFA|ETFB|FABP5|FAH|FARS2|FARSA|FARSB|FASN|FGFR4|FMO2|FOXK1|GART|GATB|GCDH|GCLC|GCSH|GIT1|GLS2|GMPS|GNPDA1|GOT2|GSTO1|HADHB|HIBCH|HK1|HK2|HPDL|IARS2|JMJD8|KARS1|KYAT3|L2HG…
90S preribosome [GoID:GO:0030686; evidenceTypes:IBA|IEA]	GeneOntology_CC	21	27	1569	3.17136	1.67135	77.7778	1	7.86088	3.81453e-15	3.63824e-13	BOP1|FAM207A|HEATR1|IMP3|IMP4|MPHOSPH10|NOC2L|NOC4L|NOL6|NOP14|NOP9|PES1|SRFBP1|TBL3|UTP18|UTP20|UTP4|UTP6|WDR12|WDR3|WDR36
MORC2_TARGET_GENES	MSigDB_C3	283	1570	1569	184.409	11.9846	18.0255	1	7.83804	4.57639e-15	4.34037e-13	ABITRAM|ACOT13|ADNP|AFG3L2|AGPS|AHCY|AK6|ALG3|ANKRD40|ANP32B|APRT|APTX|ARV1|ATL2|ATP5F1E|ATP5PB|B4GALT5|BAG5|BEND3|BRIX1|BRWD1-AS2|C17ORF75|C18ORF21|C19ORF53|C2CD5|CAPRIN1|CCNC|CCT2|CCT4|CDK7|CDK8|CENPS|CHERP|CLTA|CNOT11|COA7|COA8|COG2|COLGALT1|COPS2|COPS5|COPS7B|COQ8A|COX17|COX20|COX7A2|CRLS1|CUL4A|DAP3|DCAF13|DDAH1|DDI2|DDX1|DDX51|DDX55|DDX56|DHRS13|DIABLO|DLD|DNAAF5|DNAH14|DNAJA3|DNAJC11|DNTTI…
GSE13485_DAY1_VS_DAY21_YF17D_VACCINE_PBMC_DN	MSigDB_C7	58	167	1569	19.6154	4.13477	34.7305	1	7.83413	4.72104e-15	4.46502e-13	ARFIP1|ARMC10|BPNT1|CCT4|CCT5|CHCHD4|CISD1|CMSS1|COPS4|COPS5|DIMT1|DPY30|ECHDC1|EEF1AKMT1|EEF1E1|EIF2S1|EIF4E|EXOSC3|GIN1|GNPNAT1|GTF2H1|GTF2H5|HSPA8|HSPE1|IKBIP|IPO7|KLHL12|MED20|METTL5|MRPL34|MRPS35|NDUFA2|NDUFA8|NDUFB3|NDUFB6|PDHB|PPA2|PPID|PTRH1|RAD50|REXO2|RIDA|RPF2|SKP1|SLC25A12|SMIM30|SNRPG|SURF2|TMEM126A|TMEM126B|TMEM251|TOMM5|TRMT44|TTC1|UBE2V2|UBL5|UMPS|ZCCHC10
MODULE_152	MSigDB_C4	46	114	1569	13.3902	3.42307	40.3509	1	7.82046	5.26296e-15	4.96365e-13	ACAA2|ATP5F1A|ATP5F1C|ATP5F1D|ATP5F1E|ATP5MC1|ATP5MC3|ATP5MF|ATP5PD|ATP5PF|ATP5PO|ATP6V1F|CKMT1B|CLPP|COX17|COX5A|COX5B|COX6B1|COX6C|COX7A2|COX7B|ECHS1|GCSH|GOT2|HSPE1|MRPL12|MRPL3|NDUFA2|NDUFA4|NDUFA5|NDUFAB1|NDUFB10|NDUFB3|NDUFB7|NDUFB8|NDUFS2|NDUFS5|NDUFS6|NDUFV1|PCCB|SDHB|SSBP1|TRAP1|UQCRC2|UQCRQ|VDAC1
GSE22611_NOD2_TRANSDUCED_VS_CTRL_HEK293T_STIMULATED_WITH_MDP_2H_DN	MSigDB_C7	57	163	1569	19.1456	4.08557	34.9693	1	7.80908	5.76079e-15	5.41804e-13	AARSD1|AHSA1|AKAP1|ATP5MC1|CAD|COX5A|ECSIT|EIF3I|EXOSC5|G3BP1|GEMIN5|GNL3|GPATCH4|GSTO1|HEATR1|HIRA|HK2|HSP90AB1|HSPA9|IPO4|IPO5|KCNQ5|MDH2|MDN1|MRPL21|MRPS28|NME1|ODC1|PES1|PFAS|PKP4|POLD2|POLR1B|PRKCH|PUS1|PUS7|RPF2|RRP12|RRP15|RRP9|SCARB1|SDHB|SF3B3|SLC29A1|SLC39A14|SNRPD3|SRM|SSBP4|ST3GAL4|TARS2|THG1L|TIMM10|TRUB1|USP31|VARS1|WDR43|ZNRD2
ELF2_TARGET_GENES	MSigDB_C3	232	1220	1569	143.298	10.7203	19.0164	1	7.80374	6.00982e-15	5.63655e-13	AATF|ABCE1|ACTR6|AFG3L2|APTX|ARFIP1|ATP5PF|BROX|BTF3L4|C18ORF21|CCT5|CDK7|CEBPZ|CEP89|CIAO2A|CKS2|CLTA|COA3|COPS5|COQ5|COQ9|COX14|COX15|COX16|COX17|COX7A2|CSNK1A1|CTU1|CUTC|DDX11-AS1|DDX18|DDX21|DDX49|DDX56|DENR|DGUOK|DHODH|DHX33|DHX37|DIS3|DNAJA3|DNTTIP1|DPH3|DPM1|EIF2S1|EIF3I|EIF5A|EIF6|ELAC2|EMC1|ENO1|ERH|EXOSC3|FARSA|FBXO45|FBXW9|FDXACB1|FLAD1|FTSJ3|GATB|GIN1|GON7|GPATCH4|GSPT1|GTF2H1|GTF2H3|…
oxoacid metabolic process [GoID:GO:0043436; evidenceTypes:IBA|IC|IDA|IEA|IGI|IMP|ISS|NAS|TAS]	GeneOntology_BP	138	610	1569	71.6492	7.76855	22.623	1	7.80006	6.18771e-15	5.78731e-13	AARSD1|AASDHPPT|ACAA2|ACACA|ACAT1|ACSL4|ADSS2|AGMAT|AHCY|ALDH18A1|ANXA1|APIP|APP|ARV1|ASAH2B|ASL|ASNSD1|ATIC|BCAT2|BLMH|BPNT1|CAD|CARNMT1|CARS2|CBR1|CMAS|CS|CYP2J2|DAGLA|DDAH1|DLD|EARS2|ECHDC1|ECHS1|ECI2|EIF6|ENO1|ENOPH1|ERLIN1|ETFA|ETFB|FABP5|FAH|FARS2|FARSA|FARSB|FASN|FGFR4|FOXK1|GART|GATB|GCDH|GCLC|GCSH|GIT1|GLS2|GMPS|GNPDA1|GOT2|GSTO1|HADHB|HIBCH|HK1|HK2|HPDL|IARS2|JMJD8|KARS1|KYAT3|L2HGDH|LD…
GSE17974_CTRL_VS_ACT_IL4_AND_ANTI_IL12_6H_CD4_TCELL_DN	MSigDB_C7	56	159	1569	18.6758	4.03574	35.2201	1	7.7845	6.9989e-15	6.50994e-13	AK2|ARMC6|BDH1|CBR1|CCDC86|CDK4|CLN6|COA3|COA7|COLGALT1|DUSP14|ENDOG|ERLIN1|FADD|FBXL18|FBXO22|GEMIN6|GON7|HOMER1|HPDL|JMJD8|KEAP1|LYAR|MECR|MED20|METTL2B|MMACHC|MRPL15|MRPL35|MRS2|NETO2|PA2G4|PDCD2L|PFAS|POLR1A|POP1|PPIL1|PRMT1|PSMG1|RBM28|RRP9|RRS1|SCFD2|SLC19A1|SLC39A14|SORD|SRM|TCTN3|TIMM8A|TMEM223|TMEM251|TTLL12|UCK2|YARS2|ZNF232|ZNF239
MORF_UNG	MSigDB_C4	36	75	1569	8.80933	2.78056	48	1	7.7787	7.32735e-15	6.79672e-13	AHSA1|AIMP2|ATIC|ATP5MC3|ATP5PF|C1QBP|CCT2|CCT3|CCT5|CDK4|COPS5|DDX1|EIF3B|G3BP1|GSPT1|HDAC2|HSPA9|HSPE1|KARS1|MFAP1|MRPL19|MRPL3|MRPS18B|NAA10|NDUFAB1|NHP2|NSDHL|NUDC|POLR2I|PRMT1|RAD23B|SOD1|SSBP1|TUFM|UTP18|VDAC1
ribosome [GoID:GO:0005840; evidenceTypes:IBA|IDA|IEA|ISS|NAS|TAS]	GeneOntology_CC	65	204	1569	23.9614	4.5635	31.8627	1	7.7107	1.25134e-14	1.15437e-12	APEX1|DAP3|GADD45GIP1|GCN1|LARP1|MRPL1|MRPL12|MRPL13|MRPL14|MRPL15|MRPL16|MRPL17|MRPL18|MRPL19|MRPL2|MRPL20|MRPL21|MRPL22|MRPL23|MRPL24|MRPL3|MRPL30|MRPL32|MRPL34|MRPL35|MRPL38|MRPL39|MRPL4|MRPL40|MRPL42|MRPL46|MRPL48|MRPL52|MRPL55|MRPS10|MRPS12|MRPS15|MRPS16|MRPS17|MRPS18A|MRPS18B|MRPS18C|MRPS2|MRPS22|MRPS23|MRPS24|MRPS25|MRPS26|MRPS27|MRPS28|MRPS30|MRPS31|MRPS34|MRPS35|MRPS36|MRPS5|MRPS6|MRPS9|…
GSE22432_PDC_VS_TGFB1_TREATEDCOMMON_DC_PROGENITOR_UP	MSigDB_C7	60	180	1569	21.1424	4.29057	33.3333	1	7.70088	1.35136e-14	1.23987e-12	ACBD6|AFG3L2|AHSA1|ARL5A|ARV1|ATP5MF|BLMH|CAPRIN1|CLPX|COG2|COX6B1|DDX31|DHX37|ECHDC1|EIF4E|ETFA|FASTKD2|GTF2F2|GTPBP3|IPPK|JPT2|KYAT3|MICOS13|MRPL19|MRPL34|MRPL52|MRPS6|MTX2|NAA15|NCBP2AS2|NDUFA2|NDUFS1|NDUFS2|NDUFS5|NDUFV1|NEDD8|NPM1|NUP35|PAICS|PCBP2|PCCB|PCMT1|PEX7|PGAM5|PPA2|PPAT|PPP1R14B|PRORP|PTGES3|RGS10|SLC16A1|SNX12|SRFBP1|TIMM13|TIMM44|TRMT10C|TXNDC17|UTP25|YARS1|ZC3H15
respirasome [GoID:GO:0070469; evidenceTypes:IBA|IDA|IEA|IMP|ISS|NAS|TAS]	GeneOntology_CC	38	84	1569	9.86645	2.94167	45.2381	1	7.68882	1.48497e-14	1.35877e-12	BCS1L|COA6|COX15|COX5A|COX5B|COX6B1|COX6C|COX7A2|COX7B|HIGD2A|NDUFA10|NDUFA11|NDUFA12|NDUFA2|NDUFA4|NDUFA5|NDUFA8|NDUFAB1|NDUFAF1|NDUFB10|NDUFB2|NDUFB3|NDUFB6|NDUFB7|NDUFB8|NDUFB9|NDUFC1|NDUFS1|NDUFS2|NDUFS5|NDUFS6|NDUFV1|SDHB|SDHC|STMP1|UQCR10|UQCRC2|UQCRQ
Chiche(PMID: 24644022)-2014_M4.12	PAPER	39	88	1569	10.3363	3.01045	44.3182	1	7.68331	1.55031e-14	1.41472e-12	AEN|ALG3|CCDC25|CCT3|CHCHD4|COG2|COX16|DDX47|DEXI|DIMT1|DNAJA3|EI24|FAM136A|GATB|GEMIN4|GPATCH4|IMP3|MRM3|MRPL35|NCL|NOL11|NSUN5|NXT1|OGFOD1|PHB|PNPO|POLR1C|RAN|REXO4|RIOK1|RIOK2|RPUSD2|RPUSD4|RUVBL1|SF3B3|SNU13|TMED3|UBIAD1|VARS2
MORF_G22P1	MSigDB_C4	57	167	1569	19.6154	4.13477	34.1317	1	7.6546	1.9392e-14	1.75536e-12	ACP1|ANP32B|ATP5F1A|ATP5MC1|ATP5MC3|ATP5PO|CCT2|CCT3|CCT7|COX5B|COX6B1|DDX49|EIF3C|EIF3I|EIF3K|EIF4A1|EIF4H|ERH|FBL|HNRNPA1|HSP90AA1|HSP90AB1|HSPD1|IMPDH1|KARS1|KXD1|LSM2|LSM7|MAEA|MRPL23|NCL|NDUFAB1|NDUFS5|NDUFV1|NPM1|PARK7|PCMT1|PHB2|POLR2I|PRMT1|PSMA4|PSMB1|PSMB7|RAN|SAMM50|SDHB|SNRPE|SRP14|TARDBP|TCP1|TTC1|TUFM|TXNL4A|U2AF1|USP22|VDAC2|YBX1
GSE32986_CURDLAN_LOWDOSE_VS_GMCSF_AND_CURDLAN_LOWDOSE_STIM_DC_DN	MSigDB_C7	57	167	1569	19.6154	4.13477	34.1317	1	7.6546	1.9392e-14	1.75536e-12	ABHD17C|ACACA|C19ORF48|CCT3|DHX37|DIABLO|DIMT1|DUSP7|EIF3B|EIF6|ERH|EXOSC7|FKBP4|GSPT1|HSPA8|HSPA9|HSPH1|IFRD2|INTS2|LARP1|LSM7|LYAR|MAX|MRPS2|MTAP|NAA15|NHP2|NOL8|NOP16|NUP153|ODC1|PFDN2|POLR1B|PPP1R14B|PRDX6|PRMT3|PSMG1|PUS1|PWP1|QTRT2|RABEP1|RARA|RBM12|RCL1|RRP9|RWDD1|SEC11A|SEH1L|SNRPD3|SNUPN|SPATA5L1|SRFBP1|TBL3|TIMM8A|WDR43|ZMYND19|ZNF598
DANG_BOUND_BY_MYC	MSigDB_C2	184	912	1569	107.121	9.38569	20.1754	1	7.64054	2.16317e-14	1.95287e-12	AGPS|AIMP2|AKAP1|AMMECR1|APEX1|APP|ASB1|ATP5F1C|ATP5F1E|ATP5PO|BCCIP|CAD|CCT5|CCT7|CDK4|CEBPZ|CFDP1|CHERP|CKS2|CLCN2|CMAS|COPS2|COX15|CR2|CTSC|DAP3|DBI|DDX1|DDX10|DDX18|DFFA|DIABLO|DKC1|DLEU1|DNAJA2|DPM1|DPY30|EEA1|EEF1E1|EIF2S1|EIF3C|EIF3I|EIF3K|EIF4A1|EIF4E|EIF4H|ENO1|ENOPH1|ERLIN1|ETFA|FAH|FASN|FGFR4|FXN|GASK1B|GATB|GCLC|GMDS|GNB1L|GNL3|GSTO1|GTF2H2|HADHB|HNRNPA1|HNRNPDL|HSPA8|HSPA9|HSPD1|HSPE…
MORF_PSMC1	MSigDB_C4	59	177	1569	20.79	4.25515	33.3333	1	7.63561	2.24754e-14	2.02363e-12	ANP32B|ATIC|ATP5F1C|ATP5MF|BAG5|CCT2|CCT7|CDK7|CFDP1|CLTA|CNBP|COPS5|COX11|COX17|COX5A|COX6B1|COX7A2|DNPEP|DPM1|EIF3B|EIF3C|ELOB|ERH|ETFA|GGCT|GLOD4|HSP90AA1|KARS1|LAMTOR5|MAEA|NDUFA2|NDUFAB1|NDUFS1|NEDD8|NME2|PITRM1|POLR2H|PRMT1|PSMA2|PSMA3|PSMA4|PSMB1|PSMB4|PSMB5|PSMC6|RAD23B|RAN|RPP38|SKP1|SNRPE|SNRPG|SOD1|STOML2|TMEM147|TSR3|URI1|UTP18|VPS72|YWHAE
respiratory electron transport chain [GoID:GO:0022904; evidenceTypes:IBA|IDA|IEA|IGI|IMP|ISS|NAS|TAS]	GeneOntology_BP	41	97	1569	11.3934	3.15957	42.268	1	7.62686	2.40546e-14	2.16005e-12	COA6|COQ9|COX15|COX5A|COX5B|COX6C|COX7A2|DGUOK|DLD|MYBBP1A|NDUFA10|NDUFA12|NDUFA2|NDUFA4|NDUFA5|NDUFA8|NDUFAB1|NDUFAF1|NDUFB10|NDUFB2|NDUFB3|NDUFB6|NDUFB7|NDUFB8|NDUFB9|NDUFC1|NDUFS1|NDUFS2|NDUFS5|NDUFS6|NDUFV1|PARK7|SCO2|SDHB|SDHC|SLC25A12|SLC25A13|SLC25A22|UQCC3|UQCR10|UQCRQ
GSE37301_LYMPHOID_PRIMED_MPP_VS_GRAN_MONO_PROGENITOR_UP	MSigDB_C7	57	168	1569	19.7329	4.14697	33.9286	1	7.61651	2.60621e-14	2.33412e-12	ABCE1|AKAP1|ALG3|BZW2|C12ORF29|CCT2|CD48|CEBPZ|COPS2|CUL4A|DIMT1|DPH2|EIF2S1|EMC1|EXOSC4|FBL|FKBP4|FXN|GAR1|GEMIN4|GRSF1|GTF2F2|HILPDA|HK2|HSPA9|IPO4|LDHB|MAPKAPK5|MCAT|MMS19|MPHOSPH10|MRPL4|NAT10|ODC1|PAICS|PLK3|PMAIP1|PMPCA|PPAT|PSMA2|PSMD12|RAN|RBM12|RCAN1|RRP12|RRP15|TFAM|THAP12|TIMM8A|TRMT61B|TTC4|UCHL3|UQCRC2|WDR3|ZC3H15|ZDHHC11|ZNF593
ribosomal small subunit biogenesis [GoID:GO:0042274; evidenceTypes:IBA|IDA|IEA|IMP|ISS]	GeneOntology_BP	34	70	1569	8.22204	2.68678	48.5714	1	7.61495	2.63789e-14	2.35624e-12	BYSL|DCAF13|DHX37|ERCC2|FAM207A|GTF2H5|HEATR1|LTV1|NAT10|NOL10|NOL11|NOP14|NOP9|NPM1|PRKDC|RCL1|RIOK1|RIOK2|RPP40|RRS1|SNU13|SRFBP1|SURF6|TBL3|TSR1|TSR3|UTP20|UTP23|UTP25|UTP3|UTP4|UTP6|WDR3|WDR46
mitochondrial respirasome [GoID:GO:0005746; evidenceTypes:IBA|IDA|IEA|IMP|ISS|NAS|TAS]	GeneOntology_CC	35	74	1569	8.69187	2.76207	47.2973	1	7.59579	3.05929e-14	2.71113e-12	BCS1L|COX15|COX5A|COX5B|COX6C|COX7A2|COX7B|NDUFA10|NDUFA11|NDUFA12|NDUFA2|NDUFA4|NDUFA5|NDUFA8|NDUFAB1|NDUFAF1|NDUFB10|NDUFB2|NDUFB3|NDUFB6|NDUFB7|NDUFB8|NDUFB9|NDUFC1|NDUFS1|NDUFS2|NDUFS5|NDUFS6|NDUFV1|SDHB|SDHC|STMP1|UQCR10|UQCRC2|UQCRQ
respiratory chain complex [GoID:GO:0098803; evidenceTypes:IBA|IDA|IEA|IMP|ISS|NAS|TAS]	GeneOntology_CC	35	74	1569	8.69187	2.76207	47.2973	1	7.59579	3.05929e-14	2.71113e-12	BCS1L|COA6|COX5A|COX5B|COX6B1|COX6C|COX7A2|COX7B|NDUFA10|NDUFA11|NDUFA12|NDUFA2|NDUFA4|NDUFA5|NDUFA8|NDUFAB1|NDUFAF1|NDUFB10|NDUFB2|NDUFB3|NDUFB6|NDUFB7|NDUFB8|NDUFB9|NDUFC1|NDUFS1|NDUFS2|NDUFS5|NDUFS6|NDUFV1|SDHB|SDHC|UQCR10|UQCRC2|UQCRQ
GSE22886_UNSTIM_VS_STIM_MEMORY_TCELL_DN	MSigDB_C7	62	193	1569	22.6693	4.44062	32.1244	1	7.58297	3.37732e-14	2.97769e-12	ABCF2|AIMP2|ATIC|BAG2|BZW2|C1QBP|CDK7|CLTA|COA4|COQ3|COX5A|DDX18|ECHDC1|ECHS1|EIF3B|EIF6|ELAC2|ERLIN1|FKBP4|GMPS|HSPA8|HSPE1|IL12RB2|IPO4|LSM2|MACIR|MRPL13|MRPL39|MRPS16|MRPS28|NDUFS6|NOLC1|NOP2|ODC1|PDHA1|POLR3E|PRMT1|PRMT5|PRPF4|PSMB4|PUM3|RABGGTB|RBM12|RRP15|SDHB|SLIRP|SNRPD1|SNRPF|SNRPG|SNU13|SRM|TFAM|TGS1|THNSL1|TIGAR|TIMM44|TIMM8B|TOMM70|TST|TTC4|U2AF1|VDAC2
GSE26343_UNSTIM_VS_LPS_STIM_NFAT5_KO_MACROPHAGE_UP	MSigDB_C7	57	169	1569	19.8504	4.15914	33.7278	1	7.57864	3.49204e-14	3.07045e-12	ABCE1|ATIC|BRIX1|EIF3B|FAM98A|FAS|FKBP4|G3BP1|GCLC|GTF2F2|HK2|HSPA8|HSPH1|ID1|IPO7|KAZN|LZIC|MPHOSPH10|MRPL17|MRPS18B|NDUFAF4|NKRF|NOL8|NUDC|NUDCD1|PDF|PINX1|PLK3|PMPCA|PNP|PPAT|PRMT5|PSMA2|RANBP2|RARA|RARS1|RIPK2|RRP8|RUVBL1|SF3B3|SLC39A14|SUPV3L1|TARS1|TIMM8A|TRAPPC4|TRMT10A|TSEN54|TTC27|URB2|USP10|USP36|UTP18|UTP23|YARS1|YRDC|ZC3H7B|ZMYND19
energy derivation by oxidation of organic compounds [GoID:GO:0015980; evidenceTypes:IBA|IC|IDA|IEA|IGI|IMP|ISS|NAS|TAS]	GeneOntology_BP	74	254	1569	29.8343	5.08245	29.1339	1	7.57541	3.57984e-14	3.13947e-12	AGL|ATP5F1A|ATP5F1C|ATP5F1D|ATP5F1E|ATP5MF|ATP5PB|ATP5PD|ATP5PF|ATP5PO|CHCHD10|CISD1|COA6|COQ9|COX10|COX15|COX5A|COX5B|COX6B1|COX6C|COX7A2|COX7B|CS|DGUOK|DLD|FXN|GBE1|MDH2|MTLN|MYBBP1A|NDUFA10|NDUFA12|NDUFA2|NDUFA4|NDUFA5|NDUFA8|NDUFAB1|NDUFAF1|NDUFB10|NDUFB2|NDUFB3|NDUFB6|NDUFB7|NDUFB8|NDUFB9|NDUFC1|NDUFS1|NDUFS2|NDUFS5|NDUFS6|NDUFV1|PANK2|PARK7|PDE12|PDHA1|PDHB|PNPT1|PPIF|PTGES3|PYGL|SCO2|SDHB|…
GSE40274_CTRL_VS_SATB1_TRANSDUCED_ACTIVATED_CD4_TCELL_DN	MSigDB_C7	52	146	1569	17.1488	3.86914	35.6164	1	7.56603	3.84802e-14	3.36592e-12	AOC2|B4GALT5|BATF|BOP1|CCT4|COQ8A|DKC1|DUS4L|EIF2S1|EIF4A1|GART|GCLC|GCN1|LARP1|LRRC8D|MPHOSPH10|MRPS18B|MYBBP1A|NAF1|NME2|NUDC|NUP133|PDCD5|PLK3|PMPCA|POLR1B|PRMT3|PSMA3|PSMB5|PVT1|QTRT2|RANBP2|RARS1|RIPK2|RRP12|SLC39A14|SMARCC1|SNRPD1|SNU13|SPIN1|SRXN1|SURF2|TAF9|TBL3|TIPRL|TRUB2|UCK2|UMPS|WDR12|WDR46|YARS1|YRDC
GSE21360_SECONDARY_VS_TERTIARY_MEMORY_CD8_TCELL_UP	MSigDB_C7	61	190	1569	22.317	4.40647	32.1053	1	7.51682	5.61227e-14	4.89645e-12	AGPS|ATP5PF|CDK7|CISD1|CLPP|COA3|COX17|CS|DCTPP1|DHODH|DNAAF2|DNAJA3|DNPEP|EEF1E1|EIF6|GADD45GIP1|GNL3|GOT2|INTS12|LETM1|LSM7|MMACHC|MNAT1|MRPL12|MRPL16|MRPL23|MRPL39|MRPL48|MRPS18A|MTX2|MYBBP1A|NDUFA8|NOL7|NOP14|OXSM|PAM16|PARK7|PDHA1|PMAIP1|PNP|POLDIP2|PPRC1|PSMA3|PSMA4|PUS1|PWP1|RAD50|RPE|SDHB|SLC25A17|TBRG4|TIMM8A|TIMM8B|TPRKB|TUFM|UBXN8|UMPS|UROD|USP10|UTP3|UTP6
MODULE_62	MSigDB_C4	37	83	1569	9.74899	2.92422	44.5783	1	7.51142	5.84901e-14	5.08985e-12	ATP5F1A|ATP5F1C|ATP5F1D|ATP5F1E|ATP5MC1|ATP5MC3|ATP5MF|ATP5PD|ATP5PF|ATP5PO|ATP6V1F|COX11|COX17|COX5A|COX5B|COX6B1|COX6C|COX7A2|COX7B|NDUFA2|NDUFA4|NDUFA5|NDUFAB1|NDUFB10|NDUFB3|NDUFB6|NDUFB7|NDUFB8|NDUFC1|NDUFS2|NDUFS5|NDUFS6|NDUFV1|SDHB|SDHC|UQCRC2|UQCRQ
BARHL1_TARGET_GENES	MSigDB_C3	188	948	1569	111.35	9.5553	19.8312	1	7.50676	6.06075e-14	5.26055e-12	AAMP|ABCF2|ADK|AHSA1|AK6|APTX|ARMC1|ARMC10|ASAH2B|ASNSD1|ATAD1|ATP5F1A|BDP1|BRK1|C15ORF61|C1ORF109|C7ORF50|CCDC124|CCDC51|CCDC86|CDC26|CENPS|CFDP1|CLPX|COA3|COG2|COX10|COX20|COX5B|CSNK1A1|CYB5D1|DBI|DDX47|DDX51|DDX55|DENR|DFFA|DHX33|DNAJC2|DNTTIP1|EBNA1BP2|EEF1E1|EIF2S1|EIF3B|EIF3K|EIF4A1|ELAC2|ELOB|ESRP2|ETFA|EXOSC1|FADD|FBXL18|FBXO45|FTSJ3|G3BP1|G3BP2|GAN|GEMIN5|GIN1|GLOD4|GNL3|GPN2|GRPEL2|GTF3…
STEIN_ESRRA_TARGETS_UP	MSigDB_C2	88	332	1569	38.996	5.79333	26.506	1	7.50378	6.20042e-14	5.36797e-12	ABCB7|ACAA2|ACAT1|AFG3L2|AKAP1|ATP5F1C|ATP5MC1|ATP5MC3|ATP5PF|ATP5PO|B4GALT5|CISD1|CKMT1B|CLUH|COQ3|COQ9|COX10|COX5A|COX5B|COX7B|CS|CTSC|CYP27B1|DCTPP1|DFFA|DHRS11|DLD|ECI2|ECSIT|EIF3K|ENDOG|FAM50B|FASTKD1|GMCL1|GOT2|GRPEL1|HK1|HMOX2|MAEA|MDH2|MECR|MIEF1|MIPEP|MITF|MMACHC|MRPL15|MRPL2|MRPL34|MRPL35|MRPL4|MRPS12|MRPS22|MRPS30|MTRF1|MTX2|NDRG4|NDUFA10|NDUFA8|NDUFAF4|NDUFS1|NDUFS2|NDUFV1|NPM3|ORC2|P…
GSE14415_TCONV_VS_FOXP3_KO_INDUCED_TREG_UP	MSigDB_C7	54	157	1569	18.4409	4.01058	34.3949	1	7.49574	6.59278e-14	5.69306e-12	AARSD1|ACP1|ADSS2|AHCY|API5|ATP5MC1|BLMH|COPS7B|COX10|DDX1|DDX21|DNAJA2|DTD1|ERH|FKBP5|G3BP2|GAR1|GIT1|GMPS|GPATCH4|HNRNPDL|HSPA9|HSPD1|LRPPRC|LYRM4|NCOA5|NIFK|NME1|NOL11|NOP16|NOP2|PA2G4|PDHX|PES1|PEX19|PMPCA|POLR1A|PPAT|PPRC1|PRMT5|RAD23B|RARS1|RPF2|SDAD1|SIGMAR1|SMN1|TBRG4|TOMM70|TTLL12|UBE2M|UTP20|UTP25|WDR5|ZBTB7A
GSE42724_NAIVE_VS_B1_BCELL_DN	MSigDB_C7	58	177	1569	20.79	4.25515	32.7684	1	7.45953	8.68318e-14	7.46002e-12	ANAPC1|APEX1|ATP5F1A|ATP5PB|ATP5PF|C20ORF27|CCDC124|CFAP298|COX5B|COX6C|DCTPP1|DPH2|EEF1E1|EIF3K|EXOSC2|FASTKD1|FBL|FBRSL1|FXN|GGCT|GPD1L|GTF3C2|HIGD2A|IMPDH2|IPO5|LAGE3|LRPPRC|MMS19|MOCS2|MRPL12|MRPL24|MRPL38|MRPL4|MRPL48|MRPS2|MRPS24|MRPS27|MRPS34|MRPS35|NDUFB10|PES1|POLD2|PPARGC1B|PRKDC|PRMT1|PRORP|RABEPK|STX10|TCP1|TFB2M|TIMM21|TIMM44|TIMM50|TIMMDC1|TMED3|TMEM147|TMEM223|VDAC2
Holmes (PMID:32603407)_CC_G1-S_ONLY	PAPER	39	92	1569	10.8061	3.07764	42.3913	1	7.45186	9.20302e-14	7.88657e-12	ACP1|APRT|ATP5MC1|ATP5MC3|CCT4|CNBP|DDX18|DDX21|DGUOK|EIF2S1|MDH2|MRPL23|MRPS15|MRPS18B|MRTO4|NDUFAB1|NDUFB6|NDUFB8|NDUFB9|NDUFC1|NDUFS5|NDUFV1|NHP2|NME2|PHB|PNN|POLR2F|POLR2L|PRDX1|PSMA3|PSMB1|PTGES3|SDHB|SOD1|SSB|SSBP1|TFAM|TUFM|TXN
GSE15930_NAIVE_VS_24H_IN_VITRO_STIM_INFAB_CD8_TCELL_DN	MSigDB_C7	60	187	1569	21.9646	4.37204	32.0856	1	7.45014	9.32416e-14	7.95002e-12	AIMP2|ALDH18A1|ARMC1|BLMH|CAD|CARM1|CCT3|CDKN2AIPNL|CHCHD10|CHERP|CINP|CISD1|COQ5|CSNK2A2|DCTPP1|DDX1|DTD2|ENOPH1|ESF1|GCSH|GFM1|GIT1|HK2|LSM2|MEST|METTL1|MRPL17|MRPL18|MRPL2|MRPS10|MRPS22|MRPS36|MRTO4|MTX2|NBN|NCBP2|NDUFAF4|NDUFS5|NDUFS6|NOCT|NOP2|PDCD2|POLR1A|POLR2F|POLR2L|PREP|PSMD12|RAD50|RPF2|RPL7L1|RRP1B|RRP9|SLC19A1|SOD2|SPR|SRM|TAMM41|TIMM8A|TMEM97|WDR43
GSE22886_NAIVE_CD4_TCELL_VS_12H_ACT_TH1_DN	MSigDB_C7	60	187	1569	21.9646	4.37204	32.0856	1	7.45014	9.32416e-14	7.95002e-12	AHSA1|BAG2|CCDC51|CCDC86|CCT2|CCT7|CLUH|COX17|COX7B|CSNK2A1|DDX10|DDX18|DFFA|DIABLO|DUSP14|EEF1E1|EIF2B3|EIF2S1|ENOPH1|ERLIN1|FAH|FXN|GCN1|GLRX2|GTF2H1|HSPE1|IMPDH2|KIF3A|LIMA1|MRPL15|MRPL19|MRPL22|MRPL23|NDUFAB1|NOLC1|NSDHL|NUP153|OGFOD1|PREP|PRPF4|PSMA1|PSMA3|PSMD14|RAD50|RAN|RBM28|SAMM50|SART3|SLC25A17|SLC25A32|SNRPE|STOML2|TBRG4|TGS1|TMEM147|U2AF1|UCHL3|UMPS|WDR18|ZNF593
ribosomal subunit [GoID:GO:0044391; evidenceTypes:HDA|IBA|IDA|IEA|ISS|NAS|TAS]	GeneOntology_CC	56	168	1569	19.7329	4.14697	33.3333	1	7.43663	1.03287e-13	8.78434e-12	DAP3|MRPL1|MRPL12|MRPL13|MRPL14|MRPL15|MRPL16|MRPL17|MRPL18|MRPL19|MRPL2|MRPL20|MRPL21|MRPL22|MRPL23|MRPL24|MRPL3|MRPL30|MRPL32|MRPL34|MRPL35|MRPL38|MRPL39|MRPL4|MRPL40|MRPL42|MRPL46|MRPL48|MRPL52|MRPL55|MRPS10|MRPS12|MRPS15|MRPS16|MRPS17|MRPS18A|MRPS18B|MRPS18C|MRPS2|MRPS22|MRPS24|MRPS26|MRPS27|MRPS28|MRPS30|MRPS31|MRPS34|MRPS35|MRPS36|MRPS5|MRPS6|MRPS9|NPM1|RPL26L1|RPL39L|RPL7L1
Chiche(PMID: 24644022)-2014_M5.6	PAPER	48	131	1569	15.387	3.66708	36.6412	1	7.43121	1.07605e-13	9.10572e-12	ACAA2|ACTR6|ARV1|ATAD1|BCCIP|BFAR|COPS4|COX6C|DCUN1D5|DDX21|DNAAF2|GGCT|GRPEL1|HSP90AA1|HSPD1|ITGB1BP1|LIAS|LYAR|METTL5|MRPL13|MRPL18|MRPL19|MRPL21|MRPL30|MRPS28|NDUFAB1|NDUFC1|NOP56|NTPCR|PDCD2|PDCD5|PDHB|PDHX|PHAX|PPA2|PRORP|PSMA2|PSMD14|PSMG1|RBM34|RTRAF|SDAD1|SLC25A12|SLIRP|SSBP1|THAP12|TRMT10C|UCHL3
RHEIN_ALL_GLUCOCORTICOID_THERAPY_DN	MSigDB_C2	88	335	1569	39.3483	5.81878	26.2687	1	7.4298	1.08766e-13	9.18095e-12	ACAA2|ACAT1|ADA|AHCY|AK2|ANP32B|APEX1|ATIC|ATP5F1C|ATP5MC3|ATP5PF|BCCIP|BLMH|BZW2|C1QBP|CCT3|CCT7|CDK4|CETN2|CFAP298|CFDP1|CKS2|CNBP|COX11|DIMT1|ECI2|ENO1|ETFA|FABP5|FBL|GBE1|GCSH|GGCT|GMPS|GOT2|HEBP1|HSP90AB1|HSPA8|IARS2|IMPDH2|IPO7|LDHB|LRPPRC|LSM5|MEST|METAP2|METTL5|MRPL3|MRPS35|NDUFA10|NDUFA8|NHP2|NME1|NPM1|PAICS|PARK7|PCCB|PCMT1|PDCD2|PGD|PPIA|PRDX1|PRDX6|PRKCH|PRKDC|PRMT1|PRORP|PSMA6|PSMD14…
SCHLOSSER_MYC_TARGETS_AND_SERUM_RESPONSE_DN	MSigDB_C2	27	48	1569	5.63797	2.22671	56.25	1	7.41909	1.17927e-13	9.92936e-12	AKAP1|BAG2|BYSL|CEBPZ|DDX21|DKC1|EBNA1BP2|EXOSC7|FABP5|FBL|HSPA9|MRPL19|NCL|NOP14|ODC1|PA2G4|PAICS|PPAT|RAN|RPP40|RRS1|SRPK1|THAP12|TRIM14|UCHL3|URI1|UTP18
GSE16451_IMMATURE_VS_MATURE_NEURON_CELL_LINE_WEST_EQUINE_ENC_VIRUS_DN	MSigDB_C7	60	188	1569	22.082	4.38355	31.9149	1	7.41502	1.21608e-13	1.02139e-11	ALDH18A1|ARV1|BCS1L|C19ORF48|CCDC86|CCT5|CENPS|CHCHD4|CISD1|CISD3|CLN6|CLPB|DDX18|DDX56|DNAJA3|DPH6|EXOSC4|FAM136A|HOMER1|IMPDH1|IPO4|KIAA0100|LYAR|MRPL1|MRPS18A|MRRF|MTAP|MTIF2|NAA10|NANP|NETO2|PCCB|PFAS|PIGW|POFUT1|POLR1C|POLR2D|POLR3B|POLR3H|PSMA3|PTRH2|RBM19|RRS1|SFXN4|SLC16A1|SLC25A19|SLC25A39|SRM|TACO1|TBRG4|TFAM|THUMPD2|TIMM10|TOMM22|TRAP1|TRUB2|URB2|WDR12|ZNF239|ZNRD2
ZNF84_TARGET_GENES	MSigDB_C3	279	1582	1569	185.818	12.0242	17.6359	1	7.4138	1.22729e-13	1.02824e-11	ABITRAM|ACOT13|ADK|AGPAT3|AGPS|ALG3|ANAPC1|ANKRD27|ARV1|ASL|ASNSD1|ATP5F1C|BCCIP|BCL2L14|BPNT1|BRAT1|BRK1|BROX|BZW2|C11ORF58|C18ORF21|C19ORF48|C19ORF53|CAPZA2|CCDC112|CCDC51|CCNH|CCT4|CD320|CIAO2A|CKS2|CNBP|COA6|COLGALT1|COMTD1|COPS4|COPS5|COQ5|COX20|CPSF2|CS|CSNK1A1|CSNK2A1|CSNK2A2|CYB5D1|DAP3|DCAF13|DCTPP1|DDX50|DIS3|DLD|DNAJA3|DPH2|DPM1|DPY30|DTD1|DUS4L|DUSP14|DYNC1I2|EEFSEC|EIF3B|EIF4G3|EIF4H…
GRAESSMANN_RESPONSE_TO_MC_AND_DOXORUBICIN_DN	MSigDB_C2	143	664	1569	77.9919	8.08793	21.5361	1	7.40825	1.27981e-13	1.06959e-11	AATF|ABCB7|ABCE1|ACBD6|ALDH18A1|ALG3|APEX1|ATP5F1C|BCCIP|BCS1L|BPNT1|BRAT1|BYSL|C1QBP|C20ORF27|CAPRIN1|CFAP298|COA7|COQ3|COQ5|COX17|CSNK2A1|DCAF1|DCTPP1|DDX10|DHODH|DIMT1|DPH6|DUSP11|EARS2|EEF1AKMT1|EEF1E1|EIF4A1|ELAC2|ERLIN1|EXOSC1|EXOSC2|EXOSC5|EXOSC7|F2RL1|FAR1|FARSB|FASTKD2|FJX1|FXN|GART|GATB|GCSH|GEMIN6|GNPNAT1|HEATR1|HIBCH|HNRNPA1|HNRNPDL|HSPA8|HSPA9|IFRD2|KEAP1|KPNB1|MCCC2|MDN1|METTL1|MMAC…
WP_OXIDATIVE_PHOSPHORYLATION	MSigDB_C2	29	55	1569	6.46017	2.38292	52.7273	1	7.39749	1.38778e-13	1.15697e-11	ATP5F1A|ATP5F1D|ATP5F1E|ATP5MC1|ATP5MC3|ATP5MF|ATP5PB|ATP5PD|ATP5PF|ATP5PO|NDUFA10|NDUFA11|NDUFA2|NDUFA4|NDUFA5|NDUFA8|NDUFAB1|NDUFB10|NDUFB2|NDUFB6|NDUFB7|NDUFB8|NDUFB9|NDUFC1|NDUFS1|NDUFS2|NDUFS5|NDUFS6|NDUFV1
Chaperone	UniProt-Keyword	57	174	1569	20.4376	4.21942	32.7586	1	7.39229	1.44319e-13	1.20019e-11	ABCE1|AHSA1|ANP32B|BAG2|BAG5|BCS1L|CCT2|CCT3|CCT4|CCT5|CCT7|CLPX|COX17|DNAJA1|DNAJA2|DNAJA3|DNAJC11|DNAJC17|DNAJC2|FKBP4|FKBP5|GRPEL1|GRPEL2|HSP90AA1|HSP90AB1|HSPA8|HSPA9|HSPD1|HSPE1|MDN1|NDUFAF1|NDUFAF2|NPM1|NPM3|PARK7|PFDN2|PFDN6|PPID|PSMG1|PSMG3|PSMG4|PTGES3|RSAD1|SACS|SCO1|SCO2|SDHAF3|TCP1|TIMM10|TIMM13|TIMM8A|TIMM8B|TIMMDC1|TMEM126B|TOMM34|TRAP1|WDR83OS
mitochondrial transport [GoID:GO:0006839; evidenceTypes:HMP|IBA|IC|IDA|IEA|IGI|IMP|ISS|NAS|TAS]	GeneOntology_BP	65	214	1569	25.1359	4.67224	30.3738	1	7.3813	1.56749e-13	1.29718e-11	ABCB7|ACAA2|AFG3L2|ATP5F1A|ATP5F1C|ATP5F1D|ATP5F1E|ATP5MF|ATP5PB|ATP5PD|ATP5PF|ATP5PO|BCS1L|CHCHD10|CHCHD4|CSNK2A2|FLVCR1|GCLC|GRPEL1|GRPEL2|HK2|HSP90AA1|HSPD1|LETM1|MAIP1|MIPEP|MRPL18|MRS2|MTX2|PAM16|PDCD5|PITRM1|PMAIP1|PMPCA|PMPCB|PNPT1|PPIF|SAMM50|SFXN2|SFXN4|SLC25A12|SLC25A13|SLC25A22|SLC25A32|STOML2|THEM4|TIMM10|TIMM13|TIMM21|TIMM44|TIMM50|TIMM8A|TIMM8B|TMEM102|TMEM14B|TOMM22|TOMM34|TOMM5|TO…
GSE15930_NAIVE_VS_24H_IN_VITRO_STIM_CD8_TCELL_DN	MSigDB_C7	60	189	1569	22.1995	4.39503	31.746	1	7.38007	1.58211e-13	1.30289e-11	AIMP2|ALDH18A1|ARMC1|BLMH|CAD|CARM1|CCT3|CDKN2AIPNL|CHCHD10|CHERP|CINP|CISD1|COQ5|CSNK2A2|DCTPP1|DDX1|DTD2|ENOPH1|ESF1|GCSH|GFM1|GIT1|HK2|LSM2|MRPL17|MRPL18|MRPL2|MRPS10|MRPS22|MRPS36|MRTO4|MTX2|NBN|NCBP2|NDUFAF4|NDUFS5|NDUFS6|NOCT|NOP2|PDCD2|PEX19|POLD2|POLR1A|POLR2F|POLR2L|PREP|PSMD12|RAD50|RPF2|RPL7L1|RRP1B|RRP9|SLC19A1|SOD2|SPR|SRM|TAMM41|TIMM8A|TMEM97|WDR43
RODRIGUES_THYROID_CARCINOMA_POORLY_DIFFERENTIATED_UP	MSigDB_C2	129	579	1569	68.008	7.57778	22.2798	1	7.37246	1.67508e-13	1.3761e-11	ABCE1|ABCF2|ACP1|AGGF1|AGPAT5|AGPS|AK6|ANXA1|ATIC|ATP6V1C1|BCCIP|BRIX1|CCDC34|CEBPZ|CHRNA5|CKS2|COA7|COLGALT1|CPSF2|CSNK1A1|CTSC|DCAF13|DNAJC2|EIF2S1|EIF5A|ENO1|ERLIN1|FAM200B|FBXO22|GART|GFM1|GGCT|GIN1|GLRX2|GMPS|GON7|GRPEL2|GSPT1|GTF2H2|GTPBP10|GTPBP4|GUF1|HEATR1|HSPA9|HSPD1|IKBIP|IMPDH1|ITGB1BP1|KIF2A|LONP1|LRPPRC|LYAR|LZIC|MBNL1|MICAL2|MPHOSPH10|MRPL13|MRPL42|MRPS12|MRPS16|MRPS9|MRTO4|MTHFD1L…
GSE14000_TRANSLATED_RNA_VS_MRNA_DC_UP	MSigDB_C7	59	185	1569	21.7297	4.34893	31.8919	1	7.34752	2.01924e-13	1.6548e-11	AARSD1|ATP6V1C1|BCS1L|COX11|DCAF13|DDX55|DNAJA3|DUSP11|EBNA1BP2|EIF2B3|EIF2S1|EIF4E|FOXK1|GAR1|GART|GBE1|GRPEL1|GRSF1|MNAT1|MRPL13|MRPL16|MRPL32|MRPL46|MRPS23|MRPS28|MRPS31|MRPS5|NAF1|NAT10|NDUFA12|NDUFA8|NDUFAF1|NIP7|NOP2|POLR1B|POLR3E|PRDX6|PSMA2|PSMA3|PSMA6|PSMB1|PSMD12|PSMD14|PTCD3|RAB11A|RBM12|RBM34|RIOK1|RIOX1|RPL26L1|RRP15|SCRIB|STK17A|SUPV3L1|TARS1|TEFM|TTC4|TWNK|YARS2
GSE32533_WT_VS_MIR17_OVEREXPRESS_ACT_CD4_TCELL_UP	MSigDB_C7	57	176	1569	20.6726	4.24327	32.3864	1	7.31912	2.49598e-13	2.03561e-11	AATF|ACAT1|AL163051.1|ANKRD13B|BEND3|BZW2|CCT4|CNBP|CSNK2A1|DDX18|DDX51|DDX55|DHRS11|DTD2|FABP5|FTSJ3|FXN|G3BP1|GPATCH4|HSPA9|IPO7|MAIP1|METAP2|METTL21A|MFSD12|MRPL20|MRPL3|NAF1|NCL|NOL10|NUDC|NUFIP1|PCCB|PFAS|PIGW|POLR1B|PSMD12|RAN|RBM19|RCAN1|REXO2|RPE|RPP25L|RRP15|SACS|SLC29A1|SLIRP|TMEM147|TOMM5|TRAP1|TRMT1|TSFM|TWNK|TXLNG|UTP14A|WDR74|XRN2
STARK_PREFRONTAL_CORTEX_22Q11_DELETION_DN	MSigDB_C2	109	461	1569	54.148	6.7928	23.6443	1	7.31634	2.54824e-13	2.07322e-11	ACOT13|AHSA1|ATP5F1C|ATP5F1E|ATP5MF|ATP5PD|ATP5PF|ATP5PO|BCCIP|C1QBP|CARM1|CBR1|CCT2|CCT3|CCT5|CFDP1|CISD1|COA3|COX14|COX5B|COX7A2|DAP3|DDX56|DENR|EIF2S1|EIF3K|EIF4E|EIF6|ELOB|ENOPH1|ERI3|FAM136A|FNTA|GCSH|GLS2|GTF3A|HCFC1R1|HIBCH|HIGD2A|HIRA|HMOX2|HSPE1|KXD1|MDH2|MICOS10|MICOS13|MRPL15|MRPL17|MRPL3|MRPL40|MRPL42|MRPL55|MRPS12|MRPS17|MRPS18A|MRPS22|MRPS23|MRPS28|MTLN|NDUFA11|NDUFA12|NDUFA2|NDUFA8…
GSE28726_ACT_CD4_TCELL_VS_ACT_VA24NEG_NKTCELL_UP	MSigDB_C7	58	181	1569	21.2598	4.30231	32.0442	1	7.31509	2.572e-13	2.08752e-11	AATF|ABCE1|ADARB1|CAPZA2|CCDC86|CDK4|DBI|DDX18|DIMT1|EIF4A1|EIF4G3|ENO1|FKBP4|FXN|GBE1|GGCT|GTF2F2|GTPBP6|HNRNPDL|IL12RB2|ISG20L2|JPT2|KPNB1|METTL1|MRPS12|MRPS27|MTX2|NEFH|NHP2|NKRF|NME1|NOP56|NPM3|NSMAF|PA2G4|PARG|PDCD2|PNP|PPT1|PSMB5|PWP1|RANBP2|RCAN1|RIPK2|SLC16A7|SLC29A1|SNRPD1|SRM|TCTN3|TMEM251|TRIAP1|TRMT1|TXN|TXNL4A|UBE2D1|URB2|UTP18|UTP20
GSE17974_CTRL_VS_ACT_IL4_AND_ANTI_IL12_24H_CD4_TCELL_DN	MSigDB_C7	60	191	1569	22.4344	4.41788	31.4136	1	7.31066	2.65836e-13	2.14922e-11	ACAA2|ACAT1|ARMC6|C20ORF27|CCDC124|CCDC34|CENPS|CKS2|CLPP|COA3|DNAJA3|ETFB|FADD|FLAD1|FTSJ3|GAR1|GOT2|INTS13|INTS2|MED20|MFAP1|MIPEP|MRPL12|MRPL18|MRPL23|MRPL52|MRPS18A|MRPS28|MTFMT|NAA10|NIFK|NUDCD1|ORC5|PAICS|PDHA1|POLR2F|PPIL1|PPP1R14B|PRDX1|PSMG1|RNF8|RUVBL2|SCFD2|SF3B3|SLC19A1|SLC37A4|SLC39A14|SNRPG|SRPK1|STOML2|THYN1|TIMM50|TMEM126B|TOMM5|TPRN|TUBB3|TXNDC17|WDR3|WDR36|ZNF239
OCT2_shRNA_OCT2_ChIP (PMID:26993806)	SignatureDB	126	564	1569	66.2461	7.48336	22.3404	1	7.31054	2.66075e-13	2.14922e-11	ADK|ADSS2|AHCY|AHSA1|ANAPC1|APEX1|ATP5MC3|BCCIP|BCS1L|BLMH|BOLA3|BRIX1|BZW2|C1QBP|C7ORF50|CARNMT1|CCT4|CCT5|CHCHD4|COMTD1|CS|CUL4A|CUTC|DCAF1|DDX19A|DDX55|DHODH|DIS3|DUS4L|EBNA1BP2|EIF3B|EIF4A1|EIF4H|EIF5A|ENO1|ENOPH1|ERLIN1|EXOSC5|FABP5|FAM210A|FDXACB1|FKBP5|GART|GBE1|GCSH|GEMIN4|GMPS|GSPT1|GTPBP3|HDAC2|HNRNPDL|HSDL2|HSPD1|IKZF1|KARS1|KAT14|LDHB|LONP1|MDN1|METAP2|METTL1|MFNG|MRPL3|MTHFD1L|MTREX|…
YAO_TEMPORAL_RESPONSE_TO_PROGESTERONE_CLUSTER_13	MSigDB_C2	54	162	1569	19.0281	4.07317	33.3333	1	7.30118	2.85257e-13	2.29319e-11	ANXA1|ATP5F1E|ATP5PF|ATP5PO|CD320|CIAO2A|COA3|COA6|COX16|COX5B|COX7B|DAP3|DBI|ELOB|EMC6|ETFB|HNRNPA1|LAGE3|LAMTOR5|MICOS13|MRPL13|MRPL18|MRPL23|MRPL35|MRPL52|MRPS18A|NCBP2|NDUFA2|NDUFA5|NDUFB8|NDUFC1|NDUFS2|NEDD8|PAFAH1B3|PARK7|PC|PCCB|PDCD5|PEX7|PMPCB|PSMA6|PSMG4|SF3B5|SNRPE|SNRPG|TAF9|TIMM8B|TKT|TMED3|TOMM5|TXNDC17|UBL5|UQCR10|UQCRC2
GSE4142_NAIVE_VS_GC_BCELL_DN	MSigDB_C7	55	167	1569	19.6154	4.13477	32.9341	1	7.29358	3.01824e-13	2.42062e-11	C1QBP|CAD|CHCHD4|DDX18|DHX37|DUS1L|EIF5A|EXOSC3|FASTKD2|GEMIN6|GTPBP4|HSF1|HSPD1|HYPK|LYAR|MAK16|MPHOSPH10|MRPL21|MRPL35|MRPS35|NCBP2|NDUFA12|NDUFAF4|NDUFB6|NEFH|NUDC|NUP133|PATZ1|PDSS2|PELP1|PFDN2|POLR1B|PPIA|PRKAR2A|PTCD3|PTRH2|PUM3|PUS7|PWP1|QTRT2|RBFA|RIOX1|RRP15|RRS1|SAMM50|STOML2|TIGAR|TIMM8A|TMA7|TSR3|TTLL12|URB2|WDR3|WDR61|ZNHIT6
ligase activity [GoID:GO:0016874; evidenceTypes:EXP|IBA|IC|IDA|IEA|IMP|ISS|NAS|TAS]	GeneOntology_MF	52	153	1569	17.971	3.95976	33.9869	1	7.28157	3.29951e-13	2.63992e-11	AARSD1|ACACA|ACSL4|ADSS2|AIMP2|ASNSD1|ATP5F1A|ATP5F1C|ATP5F1D|ATP5F1E|ATP5MF|ATP5PB|ATP5PD|ATP5PF|ATP5PO|CAD|CARS2|DPH6|EARS2|FARS2|FARSA|FARSB|GART|GATB|GCLC|GMPS|IARS2|KARS1|LRRC47|MARS2|MCCC1|MCCC2|MTHFD1L|NAE1|NARS2|NHEJ1|PAICS|PC|PCCB|PFAS|QRSL1|RARS1|SARS2|SLC27A4|TARS1|TARS2|TTLL12|TTLL4|VARS1|VARS2|YARS1|YARS2
cellular amino acid metabolic process [GoID:GO:0006520; evidenceTypes:IBA|IDA|IEA|IGI|IMP|ISS|NAS|TAS]	GeneOntology_BP	63	207	1569	24.3137	4.59641	30.4348	1	7.27898	3.36357e-13	2.68481e-11	AARSD1|AASDHPPT|ACAT1|ADSS2|AGMAT|AHCY|ALDH18A1|APIP|ASL|ASNSD1|BCAT2|BLMH|CAD|CARNMT1|CARS2|DDAH1|EARS2|ECHS1|ENOPH1|FAH|FARS2|FARSA|FARSB|GART|GATB|GCDH|GCLC|GCSH|GLS2|GMPS|GOT2|HIBCH|HPDL|IARS2|KARS1|KYAT3|LRRC47|MARS2|MCCC1|MCCC2|MTAP|NARS2|ODC1|PARK7|PFAS|PPAT|PYCR3|QRSL1|RARS1|RIDA|SARS2|SCLY|SLC1A3|SLC25A12|SLC25A13|TARS1|TARS2|THAP4|TST|VARS1|VARS2|YARS1|YARS2
GSE22886_NEUTROPHIL_VS_DC_DN	MSigDB_C7	60	192	1569	22.5519	4.42926	31.25	1	7.2762	3.43355e-13	2.73421e-11	ABCB7|ARMC1|ATP5F1A|ATP5MC3|ATP5PD|ATP6V1F|CAPRIN1|CCT4|CSNK2A1|ECHS1|FBXO21|GCLC|GOT2|GTF2H5|HSPA9|HSPE1|IARS2|IMP4|LRPPRC|LRRC8D|MAOA|METAP2|MITF|MRPL15|MRPL34|MRPL35|MRPL40|MRPS15|MRPS35|MTREX|NDUFAB1|NDUFB8|NDUFS1|NOL7|PCCB|PDHX|PEBP1|PRDX1|PSMA3|PSMD14|RAD50|RALA|RAN|RBX1|RIOX1|RTRAF|SDAD1|SNRPD3|TIGAR|TMEM147|TMEM14B|TMX2|TUFM|TXN|UBE2V2|UROD|UTP18|UTP3|VDAC2|YBX1
regulation of translation [GoID:GO:0006417; evidenceTypes:IBA|IC|IDA|IEA|IGI|IMP|IPI|ISS|NAS|TAS]	GeneOntology_BP	93	370	1569	43.4594	6.10697	25.1351	1	7.26799	3.64883e-13	2.8988e-11	ABCE1|APP|C1QBP|CAPRIN1|CDK4|CELF1|CNBP|CNOT11|COA3|COPS5|DAZL|DDX1|DENR|DIS3|DPH2|DPH3|DPH6|EEFSEC|EIF2B3|EIF2S1|EIF3A|EIF3B|EIF3C|EIF3I|EIF3K|EIF4A1|EIF4E|EIF4G3|EIF4H|EIF5A|EIF5AL1|EIF6|EXOSC2|EXOSC3|EXOSC5|EXOSC7|FASTKD2|GCN1|GEMIN5|GFM1|GSPT1|GUF1|ITGA2|LARP1|LARP4|LRPPRC|MALSU1|MAPKAPK5|METTL16|METTL5|MKNK2|MRPL13|MRPS27|MTG2|MTIF2|MTRES1|MTRF1|NAT10|NCBP2|NCL|NEURL1|NOCT|NOLC1|NPM1|NSUN5|O…
THAP1_TARGET_GENES	MSigDB_C3	279	1596	1569	187.462	12.0701	17.4812	1	7.26756	3.66033e-13	2.90111e-11	AATF|ABITRAM|ACP1|ADARB1|ADK|ADNP|ADPRS|AGBL5|AGPS|AGTRAP|AK6|ANAPC1|ANKRD40|ARFIP1|ATP5PO|ATP6V1C1|BDP1|BRIX1|BROX|BRWD1-AS2|C17ORF75|C18ORF21|C2CD5|C7ORF50|CAD|CARS2|CCDC124|CCDC25|CCDC86|CCT4|CCT7|CELSR3|CFDP1|CHERP|CISD1|COA7|COPS2|COPS5|COQ9|COX6B1|CS|CTU1|CUL4A|DDX19A|DDX51|DDX55|DGUOK|DHODH|DHRS13|DIABLO|DNAH14|DNAJA3|DNPEP|DNTTIP1|DPH3|DPH6|DUS1L|DUS4L|EEF1E1|EEF2KMT|EEFSEC|EIF2S1|EIF5A|E…
TONKS_TARGETS_OF_RUNX1_RUNX1T1_FUSION_MONOCYTE_UP	MSigDB_C2	55	168	1569	19.7329	4.14697	32.7381	1	7.25608	3.98457e-13	3.15071e-11	AK2|ANKRD40|BZW2|C1QBP|DDX18|DEXI|DKC1|DNAAF2|DUSP14|EBNA1BP2|ECHS1|ECI2|EIF3B|ESF1|FAM136A|FASTKD1|FJX1|GCSH|GSPT1|GTPBP4|HOMER1|HSPD1|HSPE1|IFRD2|LIMS1|MDH2|MRPL17|MRPS35|MYBBP1A|NCLN|NDUFAB1|NEFH|NHP2|NME1|NOLC1|NOP14|NOP56|NPM1|PA2G4|PES1|PPP1R14B|PSMB5|PSMD12|PTDSS2|PUS1|PWP1|RMND5A|RRP9|SEH1L|SLC16A1|SLIRP|SORD|TCP1|UXS1|WDR43
maturation of SSU-rRNA from tricistronic rRNA transcript (SSU-rRNA, 5.8S rRNA, LSU-rRNA) [GoID:GO:0000462; evidenceTypes:IBA|IEA|IMP|ISS]	GeneOntology_BP	22	34	1569	3.99356	1.87504	64.7059	1	7.25389	4.04966e-13	3.19469e-11	BYSL|DCAF13|DHX37|ERCC2|FAM207A|GTF2H5|HEATR1|NOL10|NOP14|NOP9|RCL1|RPP40|RRS1|TBL3|TSR1|UTP20|UTP23|UTP25|UTP3|UTP4|UTP6|WDR46
ribose phosphate biosynthetic process [GoID:GO:0046390; evidenceTypes:IBA|IC|IDA|IEA|IGI|IMP|ISS|NAS|TAS]	GeneOntology_BP	51	149	1569	17.5012	3.90825	34.2282	1	7.25313	4.07254e-13	3.20525e-11	ACACA|ACAT1|ACSL4|ADK|ADSS2|AK2|APRT|ATIC|ATP5F1A|ATP5F1C|ATP5F1D|ATP5F1E|ATP5MC1|ATP5MC3|ATP5MF|ATP5PB|ATP5PD|ATP5PF|ATP5PO|CAD|DGUOK|DHODH|DLD|ENO1|GART|GCDH|GMPS|IMPDH1|IMPDH2|NME1|NME2|PAICS|PANK1|PANK2|PANK3|PDHA1|PDHB|PDHX|PFAS|PPAT|PPT1|PYGL|RFK|SLC25A12|SLC25A13|SPHK2|STOML2|TKT|UCK2|UMPS|UQCC3
nucleic acid metabolic process [GoID:GO:0090304; evidenceTypes:EXP|IBA|IC|IDA|IEA|IGI|IKR|IMP|IPI|ISA|ISS|NAS|TAS]	GeneOntology_BP	539	3561	1569	418.267	16.4546	15.1362	1	7.23961	4.4998e-13	3.53328e-11	AARSD1|AATF|ABCE1|ACTR5|ADARB1|ADNP|ADPRS|AEN|ALKBH8|AMH|ANKLE1|APEX1|APP|APTX|BATF|BAZ1A|BBS7|BCCIP|BDP1|BEND3|BOP1|BRIX1|BYSL|C1QBP|C3ORF33|CAMTA1|CARM1|CARS2|CCDC85B|CCNC|CCNH|CCT2|CCT3|CCT4|CCT5|CCT7|CD3EAP|CDC34|CDK4|CDK7|CEBPZ|CELF1|CENPS|CETN2|CHCHD10|CHD5|CHERP|CINP|CKS2|CNBP|CNOT11|COPS2|COPS5|CPSF2|CTDP1|CTU1|CUL4A|CWC15|DAZL|DCAF1|DCAF13|DCTPP1|DDX1|DDX10|DDX18|DDX21|DDX47|DDX49|DDX51|…
STEIN_ESRRA_TARGETS	MSigDB_C2	106	447	1569	52.5036	6.69249	23.7136	1	7.23894	4.5219e-13	3.5424e-11	ABCB7|ACAA2|ACAT1|AFG3L2|AKAP1|ATP5F1C|ATP5MC1|ATP5MC3|ATP5PF|ATP5PO|B4GALT5|BOP1|CISD1|CKMT1B|CLUH|COQ3|COQ9|COX10|COX5A|COX5B|COX7B|CS|CTSC|CYP27B1|DCTPP1|DFFA|DGUOK|DHRS11|DLD|DNAJC11|ECI2|ECSIT|EIF3K|ENDOG|EXOSC2|FAM50B|FASTKD1|GMCL1|GNPDA1|GOT2|GRPEL1|HK1|HMOX2|INTS12|MAEA|MDH2|MECR|MIEF1|MIPEP|MITF|MMACHC|MRPL15|MRPL2|MRPL34|MRPL35|MRPL4|MRPS12|MRPS22|MRPS30|MTRF1|MTX2|NDRG4|NDUFA10|NDUFA8|…
GSE18791_CTRL_VS_NEWCASTLE_VIRUS_DC_4H_UP	MSigDB_C7	55	169	1569	19.8504	4.15914	32.5444	1	7.21879	5.24518e-13	4.08061e-11	AGGF1|ARV1|B3GALNT1|C15ORF61|C1ORF109|CAD|CCDC51|CCNC|CCT4|COA4|COG2|COX14|CRLS1|DFFA|DHX33|DNAAF2|DNAJA3|EDC3|FAM78A|FLAD1|GAR1|GGCT|IPO11|KAT14|LARP4|METTL21A|MRPL12|MRPS25|MRPS26|MRPS31|MTRES1|NDUFA5|PALB2|PHF14|POP1|PSMG4|PUS1|RALBP1|RELL2|RPP40|RPUSD2|SIKE1|SLC25A39|SRPK1|TARBP2|TFB2M|THNSL1|TIMM21|TIMM8A|TRIAP1|TRMT10A|TRUB1|URB1|URB2|WDR3
GSE33292_DN3_THYMOCYTE_VS_TCF1_KO_TCELL_LYMPHOMA_UP	MSigDB_C7	55	169	1569	19.8504	4.15914	32.5444	1	7.21879	5.24518e-13	4.08061e-11	ABCE1|ABCF2|AHCY|APRT|ATIC|C1QBP|CD48|CDC34|CR2|DAZL|DNPEP|EEF1E1|EXOSC7|FLAD1|GCLC|GLS2|GTF2H5|IMP4|IMPDH1|KNOP1|LSM7|MEST|MPHOSPH10|MRPL12|MRPL23|MRPS12|MRPS18B|NAAA|NCLN|NDUFAF1|NDUFS5|NTHL1|PCCB|PDHA1|PNO1|PRMT1|RABEPK|RPP40|SLC25A13|SLC39A14|SORD|SRM|SRRD|TIMM44|TMED3|TMEM147|TRAP1|TSFM|TXN|UBXN8|UCHL3|UROS|UTP25|WDR18|WDR43
MORF_PRDX3	MSigDB_C4	36	84	1569	9.86645	2.94167	42.8571	1	7.21151	5.53346e-13	4.28513e-11	AFG3L2|AHSA1|ATP5F1D|ATP5MC3|ATP5PD|ATP5PF|ATP5PO|CCT5|COPS5|COX5A|DLD|EI24|G3BP1|G3BP2|HADHB|HDAC2|HSPA9|KARS1|KXD1|LYPLA1|MRPS18B|NDUFB3|NDUFC1|NDUFS1|NDUFV1|NSDHL|PARK7|PDHB|PPT1|RAD23B|SDHB|SNRPE|SOD1|SSBP1|TUFM|UQCRC2
GSE18791_CTRL_VS_NEWCASTLE_VIRUS_DC_14H_UP	MSigDB_C7	58	184	1569	21.6122	4.33732	31.5217	1	7.20866	5.65071e-13	4.36592e-11	ASL|ATP5MC3|ATP5PF|BCS1L|C12ORF29|CDK4|CHCHD4|COPS9|COQ9|COX11|DCAF13|DCAF4|DFFA|DKC1|DNAJC11|EBNA1BP2|ELP1|EXOSC5|FAM78A|FBXO21|GEMIN6|GTF3C2|HEATR1|IMPDH1|IPO11|LAMTOR5|MICOS10|MRPL24|MRPL4|MRPS26|MRPS6|MRPS9|NDUFAB1|NDUFAF4|PHAX|POLR3B|POP1|PRKAR2A|PTCD3|RIOX1|RRP15|SAMM50|SARS2|SCFD2|SCRIB|SF3B3|SLC25A12|TACO1|TARDBP|TASP1|TFAM|TMEM223|TRMT1|TSFM|UBXN2B|URB2|UROD|ZNHIT6
nucleus [GoID:GO:0005634; evidenceTypes:HDA|IBA|IC|IDA|IEA|IGI|IMP|IPI|ISS|NAS|TAS]	GeneOntology_CC	772	5460	1569	641.319	18.294	14.1392	1	7.16429	7.81902e-13	5.98643e-11	AARSD1|AATF|ABITRAM|ACACA|ACOT13|ACTR5|ACTR6|ADARB1|ADK|ADNP|ADPRS|AEN|AGBL5|AGL|AGPAT3|AGPAT5|AGPS|AHCY|AIMP2|AK6|ALKBH8|AMER1|AMMECR1|ANAPC1|ANAPC7|ANKLE1|ANKRD54|ANP32B|ANXA1|APEH|APEX1|API5|APP|APRT|APTX|ATP5MF|ATP5PB|ATP5PO|B4GALT2|BAG5|BATF|BAZ1A|BBS7|BCCIP|BDP1|BEND3|BLMH|BOLA3|BOP1|BRAT1|BRIX1|BYSL|C12ORF45|C1ORF109|C1QBP|CABYR|CAD|CAMTA1|CARM1|CARNMT1|CCDC85B|CCDC86|CCNC|CCNH|CCT4|CD3EAP…
REACTOME_COMPLEX_I_BIOGENESIS	MSigDB_C2	27	51	1569	5.99034	2.29498	52.9412	1	7.15257	8.51675e-13	6.45453e-11	ECSIT|NDUFA10|NDUFA11|NDUFA12|NDUFA2|NDUFA5|NDUFA8|NDUFAB1|NDUFAF1|NDUFAF2|NDUFAF4|NDUFB10|NDUFB2|NDUFB3|NDUFB6|NDUFB7|NDUFB8|NDUFB9|NDUFC1|NDUFS1|NDUFS2|NDUFS5|NDUFS6|NDUFV1|TIMMDC1|TMEM126B|TMEM186
tRNA processing	UniProt-Keyword	36	85	1569	9.9839	2.95902	42.3529	1	7.15242	8.526e-13	6.45453e-11	CTU1|DDX1|DUS1L|DUS4L|ELAC2|ELP1|GRSF1|GTPBP3|LAGE3|METTL1|METTL2B|METTL6|MTO1|NAT10|POP1|PRORP|PUS1|PUS7|QTRT2|RPP14|RPP21|RPP38|RPP40|RPUSD4|THG1L|TPRKB|TRMT1|TRMT10C|TRMT11|TRMT44|TRMT61A|TRMT61B|TSEN54|TYW1|TYW3|WDR4
ATP synthesis coupled electron transport [GoID:GO:0042773; evidenceTypes:IBA|IDA|IEA|IGI|IMP|ISS|NAS|TAS]	GeneOntology_BP	35	81	1569	9.51407	2.88899	43.2099	1	7.15012	8.67034e-13	6.5345e-11	COA6|COQ9|COX15|COX5A|COX5B|COX6C|COX7A2|DGUOK|DLD|NDUFA10|NDUFA12|NDUFA2|NDUFA4|NDUFA5|NDUFA8|NDUFAB1|NDUFAF1|NDUFB10|NDUFB2|NDUFB3|NDUFB6|NDUFB7|NDUFB8|NDUFB9|NDUFC1|NDUFS1|NDUFS2|NDUFS5|NDUFS6|NDUFV1|PARK7|SDHC|UQCC3|UQCR10|UQCRQ
mitochondrial ATP synthesis coupled electron transport [GoID:GO:0042775; evidenceTypes:IBA|IDA|IEA|IGI|IMP|ISS|NAS|TAS]	GeneOntology_BP	35	81	1569	9.51407	2.88899	43.2099	1	7.15012	8.67034e-13	6.5345e-11	COA6|COQ9|COX15|COX5A|COX5B|COX6C|COX7A2|DGUOK|DLD|NDUFA10|NDUFA12|NDUFA2|NDUFA4|NDUFA5|NDUFA8|NDUFAB1|NDUFAF1|NDUFB10|NDUFB2|NDUFB3|NDUFB6|NDUFB7|NDUFB8|NDUFB9|NDUFC1|NDUFS1|NDUFS2|NDUFS5|NDUFS6|NDUFV1|PARK7|SDHC|UQCC3|UQCR10|UQCRQ
nuclear protein-containing complex [GoID:GO:0140513; evidenceTypes:IBA|IC|IDA|IEA|IMP|IPI|ISS|NAS|TAS]	GeneOntology_CC	186	961	1569	112.877	9.61555	19.3548	1	7.1498	8.6907e-13	6.53525e-11	ACTR5|ACTR6|ADNP|ANAPC1|ANAPC7|API5|BAZ1A|BCCIP|BOP1|CCNC|CCNH|CD3EAP|CDC26|CDK4|CDK7|CDK8|CENPS|CETN2|CHD5|COPS2|COPS4|COPS5|COPS7B|COPS9|CPSF2|CSNK2A1|CWC15|DIS3|DKC1|DNTTIP1|DPY30|EIF5A|EIF5AL1|ELOB|ELOC|ERCC2|EXOSC1|EXOSC2|EXOSC3|EXOSC4|EXOSC5|EXOSC7|GAR1|GEMIN4|GEMIN5|GNL3L|GTF2F2|GTF2H1|GTF2H2|GTF2H3|GTF2H5|HDAC2|HEATR1|HNRNPA1|HSPA8|HYAL2|ICE2|IMP3|IMP4|INTS1|INTS10|INTS12|INTS13|INTS2|IPO…
IVANOVA_HEMATOPOIESIS_EARLY_PROGENITOR	MSigDB_C2	91	364	1569	42.7546	6.05865	25	1	7.14212	9.19001e-13	6.88091e-11	ABHD17C|ABITRAM|AHCY|ATPAF1|BFAR|BZW2|CCDC86|CDK4|CHD5|CLUH|COX15|DDX18|DDX31|DDX51|DIMT1|EEF2KMT|FASTKD1|FBXO45|FOXK1|G3BP1|G6PC3|GART|GATB|GCSH|GEMIN4|GGCT|GMDS|GMPS|GNPNAT1|GPATCH4|GSTO1|GTPBP10|HSPA9|ICE2|KYAT3|LSM11|MARS2|METTL16|MRPS12|MRPS26|MRPS27|MRPS30|MTRF1|NCL|NLN|NME1-NME2|NOLC1|OBI1|PANK1|PATZ1|PEX7|PFAS|PHF14|PINX1|PITPNC1|PLD6|POGLUT1|PPID|PPIF|PPP1R14B|PPRC1|PRDX1|PREP|PRKDC|PRMT…
ZNF711_TARGET_GENES	MSigDB_C3	249	1395	1569	163.853	11.3805	17.8495	1	7.14165	9.22175e-13	6.88091e-11	ACBD6|ACOT13|ACP1|AGPAT3|AKAP1|ALG3|ANKRD40|AP1S1|ARMC10|ASNSD1|ATIC|ATP5PF|ATPAF1|B4GALT5|BAG5|BRWD1-AS2|C11ORF58|C17ORF75|C18ORF21|C1QBP|C8ORF33|CARS2|CCDC112|CCT2|CDC26|CDK4|CELF1|CLPX|CLTA|CNBP|COA3|COA6|COA8|COPS2|COPS4|COPS7B|COQ5|COQ8A|COQ9|COX11|COX16|COX17|CRPPA|CUL4A|DDX19A|DDX21|DDX55|DENR|DHX33|DLD|DNAJC2|DNPEP|DOCK7|DTD1|DUS1L|DUS4L|EEFSEC|EIF3B|ERI3|ESF1|ETFA|EXOSC3|FAM200B|FASTKD2|…
GSE18791_CTRL_VS_NEWCASTLE_VIRUS_DC_12H_UP	MSigDB_C7	56	176	1569	20.6726	4.24327	31.8182	1	7.1415	9.23197e-13	6.88091e-11	ASL|B3GALNT1|BCS1L|BRAT1|BYSL|C12ORF29|CAD|CDK4|COG2|COQ9|DCAF13|DCAF4|DNAJC11|ENDOG|FAM78A|FAM98A|FLVCR1|GEMIN6|GTF3C2|MMS19|MRPL15|MRPL19|MRPL4|MRPS23|MRPS26|MRTO4|NAA15|NOL11|NUDCD2|NUP35|ORC5|PAQR3|PHAX|PIP4K2B|POLR3B|POLR3H|PPAT|PPP1R14B|PRMT5|SIKE1|SMIM15|SNRPD1|SURF6|TARDBP|TEFM|TFAM|TFB2M|THAP11|TRMT1|TXNL4A|UCK2|ULK3|UMPS|UTP14A|UTP25|WDR3
GSE22432_CONVENTIONAL_CDC_VS_PLASMACYTOID_PDC_UP	MSigDB_C7	56	176	1569	20.6726	4.24327	31.8182	1	7.1415	9.23197e-13	6.88091e-11	ANKRD13B|ATIC|ATP5MC3|C19ORF48|CAD|CCT4|CD48|DIMT1|DIS3|EEF1E1|EMC6|FASN|FKBP4|GCSH|HEATR1|KIF2A|KYAT3|METTL1|METTL16|MRPL20|MTAP|NAF1|NARS2|NDUFA8|NDUFAF2|NIP7|NUDC|OXSM|PAK1IP1|PANK1|PITPNB|PNO1|POP1|PPA2|PPAT|PTGES3|REXO2|RRP15|RRP1B|RRS1|RUVBL1|SAMM50|SERBP1|SLC25A17|SLC5A6|TCP1|TIMM10|TRMT1|TSEN54|TSFM|USP14|UTP18|VARS1|WDR18|YARS1|YDJC
Myc_overexpression_2x_up (PMID:16273092)	SignatureDB	21	32	1569	3.75865	1.81919	65.625	1	7.1412	9.25226e-13	6.88091e-11	AGPAT5|C19ORF48|DKC1|EXOSC5|FARSB|GEMIN5|GPD1L|HK2|KCNQ5|MYBBP1A|NCL|NOP56|PLD6|RPP40|RRP9|SLC19A1|TMEM97|TRMT1|TWNK|UBIAD1|UTP14A
GSE28726_ACT_CD4_TCELL_VS_ACT_NKTCELL_UP	MSigDB_C7	57	181	1569	21.2598	4.30231	31.4917	1	7.13945	9.37068e-13	6.95366e-11	AATF|ADARB1|CCDC86|CCT4|CDK4|CFDP1|DBI|DDX18|DIMT1|EIF3I|ENO1|FABP5|GEMIN4|GGCT|GTF2H5|GTPBP6|HNRNPDL|HOMER1|HSP90AB1|IPO5|ISG20L2|JPT2|METTL1|MMACHC|MRPS12|MRPS27|MTREX|NADK|NDUFS6|NHP2|NKRF|NME1|NPM1|NSMAF|NUFIP1|PDCD2|PGAP1|PMPCA|PPID|PPT1|PREP|RGS10|RUVBL2|SF3B3|SLC29A1|SPRY1|SRM|SRPK1|TMEM251|TRIAP1|TXN|TXNL4A|UBE2D1|URB2|UTP25|VDAC1|ZNHIT3
WP_MITOCHONDRIAL_COMPLEX_I_ASSEMBLY_MODEL_OXPHOS_SYSTEM	MSigDB_C2	26	48	1569	5.63797	2.22671	54.1667	1	7.11561	1.11419e-12	8.24992e-11	ECSIT|NDUFA10|NDUFA12|NDUFA2|NDUFA5|NDUFA8|NDUFAB1|NDUFAF1|NDUFAF2|NDUFAF4|NDUFB10|NDUFB2|NDUFB3|NDUFB6|NDUFB7|NDUFB8|NDUFB9|NDUFC1|NDUFS1|NDUFS2|NDUFS5|NDUFS6|NDUFV1|TIMMDC1|TMEM126B|TMEM186
ribonucleotide biosynthetic process [GoID:GO:0009260; evidenceTypes:IBA|IC|IDA|IEA|IGI|IMP|ISS|NAS|TAS]	GeneOntology_BP	49	143	1569	16.7965	3.82962	34.2657	1	7.11464	1.12209e-12	8.29023e-11	ACACA|ACAT1|ACSL4|ADK|ADSS2|AK2|APRT|ATIC|ATP5F1A|ATP5F1C|ATP5F1D|ATP5F1E|ATP5MC1|ATP5MC3|ATP5MF|ATP5PB|ATP5PD|ATP5PF|ATP5PO|CAD|DGUOK|DHODH|DLD|ENO1|GART|GCDH|GMPS|IMPDH1|IMPDH2|NME1|NME2|PAICS|PANK1|PANK2|PANK3|PDHA1|PDHB|PDHX|PFAS|PPAT|PPT1|RFK|SLC25A12|SLC25A13|SPHK2|STOML2|UCK2|UMPS|UQCC3
GSE23114_PERITONEAL_CAVITY_B1A_BCELL_VS_SPLEEN_BCELL_DN	MSigDB_C7	57	182	1569	21.3773	4.31401	31.3187	1	7.10405	1.21151e-12	8.91073e-11	AATF|ABCF2|ADARB1|AK2|ALG3|ATP5MC1|CAPZA2|CCDC86|CDK4|DBI|DDX18|DIMT1|DLEU1|EIF3I|EIF4A1|EIF4G3|ENO1|FADD|FARSA|GCSH|GTPBP6|HNRNPDL|HOMER1|HSP90AB1|HSPH1|LRRFIP1|METTL1|MTAP|MTREX|NHP2|NME1|NOL7|NOP56|NPM1|NPM3|NUFIP1|NUP133|PA2G4|PDCD2|PDHB|PNP|POP1|PPID|PPT1|PSMB5|PWP1|RGS10|RIPK2|SRM|TARBP2|TCTN3|TXN|UBE2D1|USP14|WDR43|YWHAE|ZNRD2
MORF_DAP3	MSigDB_C4	58	187	1569	21.9646	4.37204	31.016	1	7.10377	1.214e-12	8.91073e-11	AATF|AFG3L2|ALG3|ATP5MC3|ATP5MF|ATP6V1F|CCT2|CCT3|CCT7|CNBP|COPS5|COX5B|COX6B1|COX7B|CS|DAP3|DDX49|DGUOK|DNPEP|EIF3I|EIF3K|EIF6|HADHB|HSP90AB1|HSPA8|HSPD1|IMPDH1|KARS1|KXD1|LRPPRC|LSM2|LYPLA1|MRPL23|NCBP2|NCL|NDUFV1|PARK7|PDHB|PHB2|POLR2H|POLR2I|PSMB1|PSMB4|PSMB7|RAN|RPP40|RUVBL2|SNRPE|SRP14|STOML2|TBL3|TIAL1|TMEM147|TUFM|VDAC2|ZC3H15|ZNF146|ZNHIT3
GSE36476_CTRL_VS_TSST_ACT_16H_MEMORY_CD4_TCELL_YOUNG_DN	MSigDB_C7	58	187	1569	21.9646	4.37204	31.016	1	7.10377	1.214e-12	8.91073e-11	AGPAT5|AIMP2|BATF|BCL2L14|BYSL|CCT2|CLUH|DCTPP1|DPH2|EEF1E1|EIF3B|ENO1|EXOSC4|FABP5|FARSA|HILPDA|HSP90AB1|IFRD2|IL12RB2|IPO4|IPO5|MRPL20|MRPL35|NDUFAF4|NEFH|NETO2|NIP7|NME1|NOP14|NPM3|PAICS|PDCD11|PFAS|PITRM1|POP1|PUS7|PWP1|RPP40|RUVBL2|SCO2|SERBP1|SPATA5L1|SRM|TARBP2|TARS1|TBL3|TIMM10|TIMM13|TRAP1|TWNK|TXN|UBFD1|UBL4A|UCK2|UMPS|WDR18|WDR3|WDR46
MENON_FETAL_KIDNEY_7_LOOPOF_HENLE_CELLS_DISTAL	MSigDB_C8	65	223	1569	26.1931	4.76784	29.148	1	7.09636	1.28087e-12	9.36085e-11	AFG3L2|ATP5F1A|ATP5F1C|ATP5F1D|ATP5F1E|ATP5MC1|ATP5MC3|ATP5PB|ATP5PD|ATP5PF|ATP5PO|CHCHD10|CISD1|COA3|COX20|COX5A|COX5B|COX6B1|COX6C|COX7A2|COX7B|EIF3K|ENO1|EPCAM|ETFB|FXYD2|HIGD2A|HSPA9|HSPE1|LAMTOR5|LDHB|MEST|MICOS10|MICOS13|MRPS25|MRPS5|MRPS6|NDUFA10|NDUFA2|NDUFA4|NDUFA5|NDUFA8|NDUFB2|NDUFB6|NDUFB7|NDUFB8|NDUFB9|NDUFC1|NDUFS2|NDUFS6|NDUFV1|PDHA1|PEBP1|PHB|PKP4|PNKD|POLR2L|REXO2|SLIRP|TUBB2B|UQ…
GNF2_XRCC5	MSigDB_C4	33	74	1569	8.69187	2.76207	44.5946	1	7.09175	1.32427e-12	9.65714e-11	ABCE1|ATP5PB|CAPRIN1|CCT3|COPS2|EIF2S1|EIF4A1|GRSF1|KPNB1|MRPL3|NAE1|NCL|PA2G4|PRPF4|PRPF40A|PSMA1|PSMA3|PSMA4|PSMB7|PSMD14|PTGES3|RAN|RARS1|RTRAF|SNRPD3|SNRPE|SNRPG|SSBP1|TARDBP|TARS1|TCP1|U2SURP|UQCRC2
Direct protein sequencing	UniProt-Keyword	333	2006	1569	235.62	13.294	16.6002	1	7.09039	1.33734e-12	9.73148e-11	AAMP|AASDHPPT|ACAA2|ACACA|ACAT1|ACP1|ADA|ADK|AGL|AHCY|AIMP2|AK2|ANKRD40|ANXA1|APEH|APEX1|API5|APP|APRT|ARMC10|ATIC|ATP5F1A|ATP5F1C|ATP5F1D|ATP5PD|ATP5PF|ATP5PO|ATP6V1C1|BLMH|C1QBP|C20ORF27|CABYR|CAD|CAPRIN1|CAPZA2|CBR1|CCNH|CCT2|CCT3|CCT4|CCT5|CCT7|CD320|CD48|CDKN2AIPNL|CLPP|CMAS|COA3|COPS2|COPS4|COPS5|COQ8A|COX5A|COX5B|COX6C|COX7A2|COX7B|CR2|CRLF1|CS|CSNK1A1|CTSC|CWC15|CYP2J2|DBI|DCAF1|DDAH1|DDX…
ASC_plasma_cell_high (PMID:27525369)	SignatureDB	111	485	1569	56.967	6.96089	22.8866	1	7.07655	1.47786e-12	1.07308e-10	ACOT13|AK2|APRT|ARL5A|ATP5MC1|ATP5MF|ATP5PB|ATP5PF|ATP5PO|BOLA3|CCNC|CKS2|CNIH4|COX16|COX17|COX5A|COX5B|COX6C|COX7A2|COX7B|CRLS1|DUSP23|EBNA1BP2|EEF1E1|EIF4A1|ELOB|EMC6|FABP5|GCSH|GLRX2|GSTO1|HIBCH|HSPD1|IMP4|INTS13|LSM5|MRPL14|MRPL18|MRPL22|MRPL23|MRPL32|MRPL48|MRPS15|MRPS17|MRPS24|MRPS28|MRPS31|MTX2|NAA20|NCBP2|NDUFA11|NDUFA2|NDUFA4|NDUFAB1|NDUFAF2|NDUFB10|NDUFB2|NDUFB3|NDUFB6|NDUFB7|NDUFB8|NDU…
GSE3982_NEUTROPHIL_VS_TH1_DN	MSigDB_C7	56	179	1569	21.0249	4.2788	31.2849	1	7.03395	2.0076e-12	1.45329e-10	ABCF2|AIMP2|AKAP1|BFAR|C11ORF58|C17ORF75|C1ORF109|CKS2|COPS7B|DDX18|EEF1E1|ERCC2|FADD|FAM136A|GRSF1|GTF3A|HDAC2|HDHD5|HSPE1|IMP3|KNOP1|METAP2|MRM2|MRPL34|MRPL4|MTO1|NAT10|NCL|NDUFA8|NHP2|NIP7|NUDC|ODC1|PAFAH1B3|PFAS|PSMA2|PSMA4|PUS7|QRSL1|RABGGTB|RARS1|RCAN1|REXO2|RGS10|RITA1|RUVBL1|SEH1L|SERBP1|SSB|STK25|SUPV3L1|TOMM22|TTC4|TUBB3|UBE2V2|UTP18
GSE41867_LCMV_ARMSTRONG_VS_CLONE13_DAY6_EFFECTOR_CD8_TCELL_UP	MSigDB_C7	57	184	1569	21.6122	4.33732	30.9783	1	7.03378	2.01009e-12	1.45329e-10	ACAT1|ATP5PF|CLUH|COX6B1|DCTPP1|DDX55|EEF1AKMT1|EEF1E1|EIF2B3|EIF5A|EIF6|ETFB|FADD|GCSH|GNPNAT1|HADHB|HMOX2|HSPE1|IFRD2|LYAR|MRPL1|MRPL21|MRPL40|MRPL42|MRPS12|MRPS22|MRPS6|NADK|NOP10|NOP9|PDCD11|PDSS2|PELP1|PFDN2|PLAC8|PPIA|PROS1|PSMA4|PSMB4|PSMG3|RABGGTB|RAN|RBM19|RPL7L1|RUVBL1|SEC11A|SLC19A1|SLC29A1|STOML2|TIMM10|TIMM8B|TMEM97|TXN|UMPS|UQCR10|VDAC2|YBX1
GSE11864_CSF1_PAM3CYS_VS_CSF1_IFNG_PAM3CYS_IN_MAC_UP	MSigDB_C7	49	145	1569	17.0314	3.85602	33.7931	1	7.0327	2.02574e-12	1.46147e-10	ABHD17C|ANKRD26|APIP|ATL2|BATF|BCCIP|DENR|DKC1|DNAAF5|EIF2S1|FARSB|GAR1|GNL3|HADHB|HCFC1R1|IFRD2|IMP4|IMPDH2|LRPPRC|LYAR|LYRM4|MAOA|MCCC2|MIEF1|MRPL32|MRTO4|MTHFD1L|NCL|NIFK|NOC2L|NOL6|NPM1|PA2G4|PERP|PREP|PRG2|PRKCH|PUS1|RAD23B|SERBP1|SIN3A|SLC5A6|SNHG16|SVIL|THAP10|TRAP1|TRIM47|UBXN10|ZNF146
MORF_DEAF1	MSigDB_C4	28	56	1569	6.57763	2.4044	50	1	7.03162	2.04151e-12	1.46658e-10	AFG3L2|AK2|ATP5MC3|ATP5PO|CS|DKC1|DNAJC11|EIF3I|IMPDH2|IPO7|KXD1|LRPPRC|LSM2|MRPS18B|MRPS27|MTREX|NDUFS2|NDUFV1|NPM3|NUDC|PRKDC|PTDSS1|SDHB|TARS1|TOMM70|TXNL4A|VDAC2|YARS1
RNA methyltransferase activity [GoID:GO:0008173; evidenceTypes:EXP|IBA|IDA|IEA|IMP|ISS]	GeneOntology_MF	28	56	1569	6.57763	2.4044	50	1	7.03162	2.04151e-12	1.46658e-10	ALKBH8|DIMT1|FBL|FDXACB1|FTSJ3|METTL1|METTL15|METTL16|METTL2B|METTL5|METTL6|MRM1|MRM2|MRM3|NOP2|NSUN5|TFB2M|TGS1|THUMPD2|TRMT1|TRMT10A|TRMT10C|TRMT11|TRMT44|TRMT61A|TRMT61B|TYW3|WDR4
maturation of 5.8S rRNA [GoID:GO:0000460; evidenceTypes:IBA|IDA|IEA|IMP|ISS]	GeneOntology_BP	22	36	1569	4.22848	1.92926	61.1111	1	7.02009	2.2172e-12	1.58605e-10	BOP1|EIF6|ERI3|EXOSC2|EXOSC3|EXOSC4|EXOSC7|FTSJ3|MAK16|MPP6|MTREX|NOP14|NOP9|PES1|PRKDC|RCL1|RPP40|RRP15|RRS1|URB1|UTP20|WDR12
RNA metabolic process [GoID:GO:0016070; evidenceTypes:EXP|IBA|IC|IDA|IEA|IGI|IKR|IMP|IPI|ISA|ISS|NAS|TAS]	GeneOntology_BP	483	3153	1569	370.344	15.8024	15.3187	1	7.01431	2.31085e-12	1.64607e-10	AARSD1|AATF|ABCE1|ACTR5|ADARB1|ADNP|ALKBH8|AMH|APEX1|APP|BATF|BAZ1A|BBS7|BDP1|BEND3|BOP1|BRIX1|BYSL|C1QBP|C3ORF33|CAMTA1|CARM1|CARS2|CCDC85B|CCNC|CCNH|CD3EAP|CDK4|CDK7|CEBPZ|CELF1|CHCHD10|CHD5|CHERP|CKS2|CNBP|CNOT11|COPS2|COPS5|CPSF2|CTDP1|CTU1|CWC15|DAZL|DCAF1|DCAF13|DDX1|DDX10|DDX18|DDX21|DDX47|DDX49|DDX51|DDX56|DHX33|DHX34|DHX37|DIMT1|DIS3|DKC1|DNAJA3|DNAJC17|DNAJC2|DPH3|DPY30|DTD1|DTD2|DUS1L|…
GSE24102_GRANULOCYSTIC_MDSC_VS_NEUTROPHIL_DN	MSigDB_C7	52	160	1569	18.7932	4.04826	32.5	1	7.00891	2.40174e-12	1.70362e-10	ADARB1|ARV1|B4GALT5|CDK4|CHCHD4|DBI|DDX21|DNAJA3|EIF3I|EXOSC1|FASTKD2|GASK1B|GNL3|GTF2H2|HS6ST1|HSPE1|IFT22|MRPL35|MRPL39|MRPS18B|NAAA|NHP2|NOLC1|NOP9|POP1|PSMB4|PTGES3|PYCR3|RBM19|REXO2|RITA1|RPP14|RRP9|RRS1|SACS|SLC25A13|SLC39A1|SPRY1|SRM|SRXN1|TARS1|TBL3|TMEM186|TRMT61A|TTLL12|TUBB2B|TXNL1|UTP6|WDR43|WDR61|WDR74|WDR83OS
GSE2770_UNTREATED_VS_ACT_CD4_TCELL_48H_UP	MSigDB_C7	54	170	1569	19.9678	4.17127	31.7647	1	7.00106	2.54038e-12	1.79442e-10	APIP|BPNT1|C1QBP|CCT5|CPSF2|CRLS1|DCAF1|DDX31|DIMT1|DKC1|DNAAF5|DNAJA3|DUSP23|ENOPH1|HPDL|HSP90AB1|IPPK|LYRM4|MARS2|METTL21A|MRPL21|MRPL42|MRPS27|MRPS35|NAA15|NAT10|NBN|NPRL3|PDHX|PEX26|PNP|PNPO|PNPT1|POGLUT1|POLR3B|POP1|PRMT5|PSMA2|RBM19|RPP40|RRP1B|RSAD1|SF3B3|SFXN4|SHLD2|SLC25A32|SLC5A6|TGFBRAP1|THNSL1|TMEM126B|TRUB2|TUBGCP4|TYW3|VDAC1
GSE41867_DAY8_EFFECTOR_VS_DAY30_MEMORY_CD8_TCELL_LCMV_ARMSTRONG_UP	MSigDB_C7	56	180	1569	21.1424	4.29057	31.1111	1	6.99847	2.58776e-12	1.82408e-10	ACP1|ARV1|ATP5MF|BAG2|BCCIP|CCDC34|CCNC|CLPX|CMSS1|COX17|COX6B1|CSNK2A2|EDC3|ERI3|ESF1|FABP5|FASTKD2|GTF2F2|HDAC2|LETM1|LSM7|MRPL32|MRPL55|MRPS24|MRPS25|MTO1|NDUFA2|NDUFB3|NDUFS1|NUDC|OTUD6B|PCCB|PFDN2|PGAM5|POFUT1|POGK|PPIA|PREP|RPUSD3|SIKE1|SLC29A2|TBRG4|TRIM14|TSR3|TTC4|TXNL4A|UBE2M|UBXN2B|UQCRC2|URB2|UTP25|WDR3|WDR36|WDR43|WDR74|YTHDF2
Myc_RNAi_OCILy3 (PMID:16760443)	SignatureDB	27	53	1569	6.22526	2.33937	50.9434	1	6.98481	2.85232e-12	2.0022e-10	ADSS2|CDK4|DLEU1|DNAJC2|EIF3B|ENO1|FBL|FBXO45|GMPS|GNL3|GSPT1|HSPA9|IMPDH2|MNAT1|MTREX|NOLC1|NOP2|NOP56|NPM1|NPM3|PHB2|POLD2|SCARB1|SRPK1|TFAM|TRAP1|UCK2
NFRKB_TARGET_GENES	MSigDB_C3	264	1516	1569	178.066	11.8036	17.4142	1	6.98247	2.90044e-12	2.03175e-10	ABCB7|ACP1|ACTR6|ADK|ADPRS|AGBL5|AGPS|AL163051.1|ALG3|ANAPC7|ANKRD40|APTX|ARV1|ATIC|ATL2|ATP5F1A|ATP5F1E|ATP5MF|ATP5MF-PTCD1|ATP5PB|ATP5PF|BCAT2|BCCIP|BDP1|BRIX1|C11ORF58|C17ORF75|C19ORF48|C2CD5|C3ORF33|CAPRIN1|CCDC51|CCDC86|CCT2|CDC26|CDKN2AIPNL|COA3|COA4|COA6|COMTD1|COPS5|COQ3|COQ5|COQ9|COX10|COX16|COX7A2|COX7B|CPSF2|CSNK1A1|CSNK2A1|CUL4A|CWC15|DDX1|DDX51|DDX55|DHX33|DNAJC2|DPM1|ECSIT|EDC3|EEF1…
MORF_XRCC5	MSigDB_C4	65	227	1569	26.6629	4.80968	28.6344	1	6.97296	3.10339e-12	2.16493e-10	AATF|ACP1|AFG3L2|AHSA1|API5|ATP5MC1|ATP5MC3|ATP5PO|CCT2|CCT7|CLPP|COQ9|COX5B|CS|DAP3|DDX19A|DDX49|DKC1|DNAJC11|EIF3I|G3BP2|HADHB|HDAC2|IMPDH1|KXD1|LRPPRC|LSM2|LSM7|LYPLA1|MTREX|NAE1|NCL|NDUFS2|NDUFS5|NDUFV1|NUDC|PARK7|PCMT1|PDHB|PHB2|PRKDC|PRPF40A|PSMA1|PSMB7|PTDSS1|PTGES3|RO60|RUVBL2|SDHB|SMARCC1|SNRPE|SRP14|SSB|SSBP1|TARDBP|TCP1|TIAL1|TMEM123|TOMM70|TUFM|TXNL4A|U2AF1|VDAC2|WDR18|YARS1
MONNIER_POSTRADIATION_TUMOR_ESCAPE_UP	MSigDB_C2	85	337	1569	39.5832	5.83568	25.2226	1	6.96988	3.17212e-12	2.20832e-10	ABCE1|ABITRAM|AEN|AKAP1|BOP1|C1ORF109|CDK8|DDX51|DHX33|DYNLL2|EIF3B|ELAC2|ELP1|FAM98A|FASTKD1|FKBP4|FTSJ3|G3BP2|GCLC|GEMIN5|GMPS|GPD1L|GSPT1|GTF2H1|HGH1|INTS13|INTS2|IPO4|KPNB1|LETM1|LONP1|MAP3K7|MARCHF5|METTL1|MLST8|MRPL15|MRPS15|MYBBP1A|NAA15|NAA25|NOL8|NOLC1|NOP56|NOP9|ODC1|PA2G4|PC|PCBP2|PDCD11|PDE12|PGD|PNN|POLDIP2|POLR1A|POP1|PPAT|PPIF|PRMT6|PRPF4|PTDSS1|RAD23B|RBM19|RPAP1|RRP12|RRP8|SDAD1|…
ADA2_TARGET_GENES	MSigDB_C3	139	666	1569	78.2268	8.09946	20.8709	1	6.95812	3.44855e-12	2.39582e-10	AC020928.1|ACBD6|ACOT13|ALG3|ANAPC7|ANKRD40|APEX1|ATL2|ATP5PF|ATPAF1|BCAT2|C17ORF75|C18ORF21|C8ORF33|CCNC|CCT4|CFAP298|CFAP298-TCP10L|COA6|COPS2|COPS4|COPS7B|COQ3|COX16|CUL4A|DDX1|DDX21|DDX55|DHX33|DNAJC2|DTD1|DUS1L|ECHDC1|EEFSEC|EIF4G3|EXOSC3|EXOSC4|FBXO22|GFM1|GIN1|GRPEL2|GSTCD|GTF2H3|GTPBP3|HIRA|INTS12|IPO4|IPPK|LETM1|LIAS|LRRC49|LRRC58|LSM5|LZIC|MAIP1|MCAT|METTL15|MFSD12|MKNK2|MNAT1|MPHOSPH10…
BERENJENO_TRANSFORMED_BY_RHOA_UP	MSigDB_C2	109	480	1569	56.3797	6.92626	22.7083	1	6.93686	4.00911e-12	2.77385e-10	ABCE1|ABCF2|AHCY|AIMP2|BOP1|BYSL|CCT3|CCT7|CDC34|CDK8|CINP|CISD1|CKS2|COX17|CSNK2A2|DCTPP1|DDX18|DDX21|DNAJC2|EBNA1BP2|EI24|EIF2S1|EIF3B|EIF6|ESF1|FAM136A|FBL|FEZ2|FKBP4|FRAT2|FTSJ3|GAR1|GART|GBE1|GGCT|GRPEL2|GSTO1|HK2|HSP90AA1|HSPD1|HSPH1|IFRD2|IPO11|IPO5|IPO7|KPNB1|LRRFIP1|LSM2|MAK16|MRPL12|MRPL16|MRPL18|MRPL34|MRPS10|MRPS22|MRPS25|MRTO4|NAA15|NDUFAF4|NHP2|NME1|NOP16|NOP2|NUDCD2|NXT1|ODC1|PA2G4…
MORF_PTPN11	MSigDB_C4	40	106	1569	12.4505	3.30178	37.7358	1	6.93419	4.08563e-12	2.81525e-10	ACOT13|ATP5MC3|ATP5PF|ATP5PO|CCT5|CDK4|CHERP|DDX1|DDX19A|EIF3B|G3BP2|GMPS|HSPA9|LAGE3|LARP1|MFAP1|NAA10|NDUFB3|NDUFC1|NDUFS6|NDUFV1|NHP2|NSDHL|PARK7|PPID|PRRC2C|PTGES3|RMND5A|SDHB|SNRPD3|SOD1|SSBP1|TARDBP|TARS1|THAP11|TOMM70|UCHL3|UTP3|VDAC1|VDAC2
ribonucleoprotein complex binding [GoID:GO:0043021; evidenceTypes:IBA|IDA|IEA|IMP|IPI|ISS|TAS]	GeneOntology_MF	47	138	1569	16.2092	3.76278	34.058	1	6.9316	4.16095e-12	2.86131e-10	ABCE1|BOP1|C12ORF45|C1QBP|DHX33|DNAJC2|EEFSEC|EIF2S1|EIF3C|EIF3K|EIF4H|EIF5A|EIF5AL1|EIF6|GCN1|GEMIN4|GEMIN5|GTPBP6|GUF1|LARP1|LETM1|MAIP1|MALSU1|MRPS27|MRRF|MTIF2|MTRES1|NAA10|NAA15|NCLN|NMD3|NME1|NOLC1|NPM1|PES1|PRMT3|PRMT5|PTCD3|PYM1|SERBP1|SNRPD1|SNRPG|TACO1|TIMM50|TMEM147|WDR12|ZNF598
GNF2_NS	MSigDB_C4	23	40	1569	4.69831	2.03331	57.5	1	6.92977	4.21537e-12	2.88697e-10	ABCE1|ATIC|C1QBP|CCT3|CCT4|GNL3|GTPBP4|HSPA9|IMPDH2|LRPPRC|MRPL3|MRPS27|MTREX|NPM1|PAICS|PRKDC|PSMA2|PSMA3|PSMA4|RAN|SNRPE|SNRPF|SSBP1
GSE18791_CTRL_VS_NEWCASTLE_VIRUS_DC_10H_UP	MSigDB_C7	54	172	1569	20.2027	4.19541	31.3953	1	6.92803	4.26727e-12	2.9091e-10	ASL|BLMH|BRIX1|C12ORF29|CLPP|COQ9|DCAF13|DCAF4|DNAAF2|DNAJC11|DUSP7|EDC3|ELP1|ENDOG|EXOSC5|EXOSC7|FAM78A|FAM98A|FBXO21|FLAD1|FRAT2|GEMIN6|GMCL1|IMP4|KAT14|MRM2|MRPL12|MRPL4|MRPS2|MTFMT|NCBP2AS2|NDUFA5|NOL11|PIK3R4|PIP4K2B|PNP|POLR2D|POLR3B|POLR3H|POP1|PPP1R14B|RIOX1|RPP40|TARBP2|THAP11|THNSL1|THYN1|TIMM21|TNFAIP8L2|TRMT1|TRMT10C|UMPS|URB2|UTP25
GSE46468_LUNG_INNATE_LYMPHOID_CELL_VS_SPLEEN_CD4_TCELL_DN	MSigDB_C7	56	182	1569	21.3773	4.31401	30.7692	1	6.92802	4.26761e-12	2.9091e-10	ABCE1|ADSS2|AP1S1|BAZ1A|BYSL|CDK4|CKS2|CRLS1|DDX31|EBNA1BP2|EEF1E1|EIF2S1|EPOP|GSPT1|HEATR1|HSP90AA1|HSPH1|INTS12|LTV1|MAK16|MAPKAPK5|METTL16|MRM3|MRPL14|MRTO4|NAA15|NAT10|NOLC1|PDCD11|PIGW|PINX1|PITPNB|PNO1|POLR2D|PPAT|PPRC1|PRMT1|QTRT2|RAN|RRP12|SETMAR|SLC25A32|SMIM15|TCP1|TFAM|TFB2M|TIGAR|TIMM8A|TMX2|TTC27|TTC4|URB2|USP14|UTP6|VDAC1|ZNHIT6
S-adenosylmethionine-dependent methyltransferase activity [GoID:GO:0008757; evidenceTypes:EXP|IBA|IDA|IEA|IMP|ISS|TAS]	GeneOntology_MF	45	129	1569	15.152	3.63925	34.8837	1	6.91653	4.62847e-12	3.13806e-10	CARM1|CARNMT1|COMTD1|COQ3|COQ5|DIMT1|EEF1AKMT1|EEF1AKMT4|EEF2KMT|EHMT2|FBL|FDXACB1|FTSJ3|METTL1|METTL15|METTL16|METTL21A|METTL2B|METTL5|METTL6|MRM1|MRM2|MRM3|NOP2|NSUN5|PCMT1|PRMT1|PRMT3|PRMT5|PRMT6|RRP8|SETMAR|SMYD2|SMYD5|TFB2M|THUMPD2|TRMT1|TRMT10A|TRMT10C|TRMT11|TRMT61A|TRMT61B|TTLL12|WDR4|WDR5
maturation of LSU-rRNA [GoID:GO:0000470; evidenceTypes:IBA|IEA]	GeneOntology_BP	19	28	1569	3.28882	1.70196	67.8571	1	6.91558	4.65962e-12	3.14471e-10	BOP1|DDX18|EIF6|FTSJ3|GTPBP4|MAK16|MRPL1|NHP2|NIFK|NOP2|PES1|RPF2|RPL7L1|RRP15|SNU13|URB1|WDR12|ZNHIT3|ZNHIT6
oxidoreduction-driven active transmembrane transporter activity [GoID:GO:0015453; evidenceTypes:IBA|IDA|IEA|IMP|ISS|NAS|TAS]	GeneOntology_MF	30	65	1569	7.63475	2.58954	46.1538	1	6.91538	4.66621e-12	3.14471e-10	COA8|COX15|COX17|COX5A|COX5B|COX6B1|COX7B|NDUFA10|NDUFA12|NDUFA2|NDUFA4|NDUFA5|NDUFA8|NDUFB10|NDUFB2|NDUFB3|NDUFB6|NDUFB7|NDUFB8|NDUFB9|NDUFC1|NDUFS1|NDUFS2|NDUFS5|NDUFS6|NDUFV1|PHB2|SPHK2|TACO1|UQCR10
tRNA binding [GoID:GO:0000049; evidenceTypes:IBA|IDA|IEA|IMP|ISS|NAS|TAS]	GeneOntology_MF	30	65	1569	7.63475	2.58954	46.1538	1	6.91538	4.66621e-12	3.14471e-10	ALKBH8|CTU1|DTD1|DTD2|EARS2|EEFSEC|ELP1|FARS2|FARSA|IARS2|KARS1|METTL1|MRPS27|MTRES1|NAT10|PUS1|RARS1|RPUSD4|SARS2|SSB|TARS1|TERT|THG1L|TRMT1|TRMT10A|TRMT10C|TRMT11|YARS1|YARS2|YRDC
aerobic electron transport chain [GoID:GO:0019646; evidenceTypes:IBA|IEA|IMP|NAS|TAS]	GeneOntology_BP	32	73	1569	8.57441	2.74345	43.8356	1	6.90184	5.13334e-12	3.44577e-10	COQ9|COX15|COX5A|COX5B|COX6C|COX7A2|DLD|NDUFA10|NDUFA2|NDUFA4|NDUFA5|NDUFA8|NDUFAB1|NDUFAF1|NDUFB10|NDUFB2|NDUFB3|NDUFB6|NDUFB7|NDUFB8|NDUFB9|NDUFC1|NDUFS1|NDUFS2|NDUFS5|NDUFS6|NDUFV1|PARK7|SDHC|UQCC3|UQCR10|UQCRQ
MORF_SKP1A	MSigDB_C4	58	193	1569	22.6693	4.44062	30.0518	1	6.89845	5.25747e-12	3.51917e-10	ANP32B|ATP5F1C|ATP5MF|ATP5PD|ATP5PF|BAG5|CCT2|CFDP1|CLTA|CNBP|COPS5|COX11|COX5A|COX6B1|COX6C|COX7B|DDX49|DNPEP|EIF3C|EIF4A1|EIF4H|ETFA|GGCT|GLOD4|HADHB|HGS|HSP90AA1|HSPA9|KARS1|KIF2A|KXD1|LYPLA1|NDUFA2|NDUFA5|NDUFS1|NDUFV1|NEDD8|NSDHL|PARK7|PRMT1|PRRC2C|PSMA2|PSMA3|PSMB1|PSMB4|PSMC6|RAD23B|RAN|SKP1|SNRPE|SNRPG|SOD1|SRP14|TIAL1|U2AF1|UBAP2L|UTP18|YWHAE
Respiratory chain complex I (holoenzyme), mitochondrial	CORUM	21	34	1569	3.99356	1.87504	61.7647	1	6.89825	5.26469e-12	3.51917e-10	NDUFA10|NDUFA11|NDUFA12|NDUFA2|NDUFA4|NDUFA5|NDUFA8|NDUFAB1|NDUFB10|NDUFB2|NDUFB3|NDUFB6|NDUFB7|NDUFB8|NDUFB9|NDUFC1|NDUFS1|NDUFS2|NDUFS5|NDUFS6|NDUFV1
organic substance biosynthetic process [GoID:GO:1901576; evidenceTypes:EXP|HDA|IBA|IC|IDA|IEA|IEP|IGI|IMP|IPI|ISA|ISS|NAS|TAS]	GeneOntology_BP	596	4062	1569	477.113	17.1188	14.6726	1	6.898	5.27396e-12	3.51917e-10	AARSD1|AASDHPPT|AATF|ABCB7|ABCE1|ACAA2|ACACA|ACAT1|ACSL4|ACTR5|ADA|ADK|ADNP|ADSS2|AGL|AGMAT|AGPAT3|AGPAT5|AGPS|AIMP2|AK2|AK6|ALDH18A1|ALG3|AMH|ANXA1|APEH|APEX1|APIP|APP|APRT|ARV1|ASAH2B|ASL|ASNSD1|ATIC|ATP5F1A|ATP5F1C|ATP5F1D|ATP5F1E|ATP5MC1|ATP5MC3|ATP5MF|ATP5PB|ATP5PD|ATP5PF|ATP5PO|B3GALNT1|B4GALT2|B4GALT5|BATF|BAZ1A|BBS7|BCAT2|BDP1|BEND3|BPNT1|C1QBP|C3ORF33|CAD|CAMTA1|CAPRIN1|CARM1|CARS2|CBR1|…
GSE31082_DN_VS_CD4_SP_THYMOCYTE_UP	MSigDB_C7	57	188	1569	22.082	4.38355	30.3191	1	6.89527	5.37607e-12	3.58023e-10	ADSS2|ANKRD13B|CAMKV|CDKN2AIPNL|CENPS|CFAP298|DCUN1D5|DDX49|DHRS13|DIS3|DNAJC2|DPY30|EIF3A|EIF3K|ERI3|GPD1L|GTF2F2|GTF2H5|HEATR3|KNOP1|KYAT3|LTV1|MALSU1|MICOS10|MRPL22|MRPS9|MTHFD1L|NAA20|NDUFS6|NMD3|NUP133|OBI1|PDCD5|PELP1|PFAS|PFDN6|PHB|PHB2|PMPCB|POLR2D|PPAT|PSMA3|PTCD3|RAD50|RBM19|RNF126|RPGR|SF3B5|SNRPF|SUPV3L1|TARS2|THAP11|TTC27|TXNL4A|UCHL3|VARS1|WDR3
transferase activity, transferring one-carbon groups [GoID:GO:0016741; evidenceTypes:EXP|IBA|IDA|IEA|IMP|ISS|NAS|TAS]	GeneOntology_MF	56	183	1569	21.4948	4.32569	30.6011	1	6.89306	5.46044e-12	3.62926e-10	ALKBH8|ATIC|CAD|CARM1|CARNMT1|COMTD1|COQ3|COQ5|DIMT1|EEF1AKMT1|EEF1AKMT4|EEF1AKNMT|EEF2KMT|EHMT2|FAM98A|FBL|FDXACB1|FTSJ3|GART|GCSH|METTL1|METTL15|METTL16|METTL21A|METTL2B|METTL5|METTL6|MRM1|MRM2|MRM3|MTFMT|NOP2|NSUN5|PCMT1|PRMT1|PRMT3|PRMT5|PRMT6|RRP8|SETMAR|SMYD2|SMYD5|TFB2M|TGS1|THUMPD2|TRMT1|TRMT10A|TRMT10C|TRMT11|TRMT44|TRMT61A|TRMT61B|TTLL12|TYW3|WDR4|WDR5
posttranscriptional regulation of gene expression [GoID:GO:0010608; evidenceTypes:IBA|IC|IDA|IEA|IGI|IMP|IPI|ISS|NAS|TAS]	GeneOntology_BP	105	459	1569	53.9131	6.77858	22.8758	1	6.87262	6.30334e-12	4.15569e-10	ABCE1|APEX1|APP|C1QBP|CAPRIN1|CDK4|CELF1|CNBP|CNOT11|COA3|COPS5|DAZL|DDX1|DDX49|DENR|DIS3|DKC1|DPH2|DPH3|DPH6|EEFSEC|EIF2B3|EIF2S1|EIF3A|EIF3B|EIF3C|EIF3I|EIF3K|EIF4A1|EIF4E|EIF4G3|EIF4H|EIF5A|EIF5AL1|EIF6|EXOSC2|EXOSC3|EXOSC5|EXOSC7|FASTKD1|FASTKD2|GCN1|GEMIN5|GFM1|GSPT1|GUF1|ITGA2|LARP1|LARP4|LRPPRC|MALSU1|MAPKAPK5|METTL16|METTL5|MKNK2|MRPL13|MRPS27|MTG2|MTIF2|MTRES1|MTRF1|NAF1|NAT10|NCBP2|NCL|…
GSE15930_NAIVE_VS_48H_IN_VITRO_STIM_CD8_TCELL_DN	MSigDB_C7	58	194	1569	22.7868	4.45194	29.8969	1	6.86478	6.65938e-12	4.37446e-10	ABCE1|ACP1|AHCY|ANKRD40|ARL5A|CCNC|CDC34|CDK4|CLPP|COA3|COX17|DBI|DPY30|DYNLL2|EIF3B|EIF6|EXOSC7|FAM98A|FARSA|FASN|GART|GPN2|GSPT1|HSPA9|HSPD1|IFRD2|IPO11|LONP1|LSM2|MRPL12|MRPL13|MRPL35|MRPS12|MRPS25|NDUFA8|NDUFAF1|NDUFB7|NOP16|PEBP1|PGD|PLRG1|POLD2|PRDX1|PSMA1|PSMA4|PSMB7|PSMG1|RUVBL2|SLC25A17|SMN1|SSBP1|STOML2|TARDBP|TIMM13|TIMM8B|UBE2M|UBFD1|WDR61
NADH dehydrogenase complex assembly [GoID:GO:0010257; evidenceTypes:IBA|IEA|IMP|ISS]	GeneOntology_BP	26	51	1569	5.99034	2.29498	50.9804	1	6.85594	7.08447e-12	4.63566e-10	BCS1L|NDUFA10|NDUFA11|NDUFA12|NDUFA2|NDUFA5|NDUFA8|NDUFAB1|NDUFAF1|NDUFAF2|NDUFAF4|NDUFAF8|NDUFB10|NDUFB2|NDUFB3|NDUFB6|NDUFB7|NDUFB8|NDUFB9|NDUFC1|NDUFS1|NDUFS2|NDUFS5|TIMM21|TMEM126A|TMEM126B
mitochondrial respiratory chain complex I assembly [GoID:GO:0032981; evidenceTypes:IBA|IEA|IMP|ISS]	GeneOntology_BP	26	51	1569	5.99034	2.29498	50.9804	1	6.85594	7.08447e-12	4.63566e-10	BCS1L|NDUFA10|NDUFA11|NDUFA12|NDUFA2|NDUFA5|NDUFA8|NDUFAB1|NDUFAF1|NDUFAF2|NDUFAF4|NDUFAF8|NDUFB10|NDUFB2|NDUFB3|NDUFB6|NDUFB7|NDUFB8|NDUFB9|NDUFC1|NDUFS1|NDUFS2|NDUFS5|TIMM21|TMEM126A|TMEM126B
RNA methylation [GoID:GO:0001510; evidenceTypes:EXP|IBA|IDA|IEA|IMP|ISS|NAS]	GeneOntology_BP	32	74	1569	8.69187	2.76207	43.2432	1	6.83791	8.0355e-12	5.23765e-10	ALKBH8|DIMT1|FBL|FDXACB1|FTSJ3|GTPBP3|METTL1|METTL15|METTL16|METTL2B|METTL5|METTL6|MRM1|MRM2|MRM3|MTO1|NOP2|NSUN5|RBM15B|TFB2M|TGS1|THADA|THUMPD2|TRMT1|TRMT10A|TRMT10C|TRMT11|TRMT44|TRMT61A|TRMT61B|TYW3|WDR4
macromolecule metabolic process [GoID:GO:0043170; evidenceTypes:EXP|HDA|IBA|IC|IDA|IEA|IEP|IGI|IKR|IMP|IPI|ISA|ISS|NAS|TAS]	GeneOntology_BP	873	6362	1569	747.266	18.5856	13.7221	1	6.83651	8.11479e-12	5.27915e-10	AARSD1|AASDHPPT|AATF|ABCE1|ABHD17C|ACACA|ACP1|ACTR5|ADARB1|ADNP|ADPRS|AEN|AFG3L2|AGBL5|AGL|AIMP2|ALG3|ALKBH8|AMER1|AMH|ANAPC1|ANAPC7|ANKLE1|ANKRD13B|ANKRD54|ANP32B|ANXA1|APEH|APEX1|APP|APTX|ASB1|ASPHD1|ATAD1|B3GALNT1|B4GALT2|B4GALT5|BAG2|BAG5|BATF|BAZ1A|BBS7|BCCIP|BDP1|BEND3|BFAR|BLMH|BOP1|BRAT1|BRIX1|BYSL|C1QBP|C3ORF33|CAD|CAMKV|CAMTA1|CAPRIN1|CARM1|CARS2|CCDC85B|CCNC|CCNH|CCT2|CCT3|CCT4|CCT5|CC…
Ribosomal protein	UniProt-Keyword	51	160	1569	18.7932	4.04826	31.875	1	6.82312	8.90838e-12	5.78428e-10	DAP3|GADD45GIP1|MRPL1|MRPL12|MRPL13|MRPL14|MRPL15|MRPL16|MRPL17|MRPL19|MRPL2|MRPL20|MRPL21|MRPL22|MRPL23|MRPL24|MRPL3|MRPL30|MRPL32|MRPL34|MRPL38|MRPL39|MRPL4|MRPL40|MRPL48|MRPL52|MRPL55|MRPS10|MRPS12|MRPS15|MRPS16|MRPS17|MRPS18C|MRPS2|MRPS22|MRPS23|MRPS24|MRPS25|MRPS26|MRPS27|MRPS28|MRPS31|MRPS34|MRPS35|MRPS5|MRPS6|MRPS9|PTCD3|RPL26L1|RPL39L|RPL7L1
biosynthetic process [GoID:GO:0009058; evidenceTypes:EXP|HDA|IBA|IC|IDA|IEA|IEP|IGI|IMP|IPI|ISA|ISS|NAS|TAS]	GeneOntology_BP	601	4114	1569	483.221	17.1797	14.6087	1	6.81578	9.37536e-12	6.07581e-10	AARSD1|AASDHPPT|AATF|ABCB7|ABCE1|ACAA2|ACACA|ACAT1|ACSL4|ACTR5|ADA|ADK|ADNP|ADSS2|AGL|AGMAT|AGPAT3|AGPAT5|AGPS|AIMP2|AK2|AK6|ALDH18A1|ALG3|AMH|ANXA1|APEH|APEX1|APIP|APP|APRT|ARV1|ASAH2B|ASL|ASNSD1|ATIC|ATP5F1A|ATP5F1C|ATP5F1D|ATP5F1E|ATP5MC1|ATP5MC3|ATP5MF|ATP5PB|ATP5PD|ATP5PF|ATP5PO|B3GALNT1|B4GALT2|B4GALT5|BATF|BAZ1A|BBS7|BCAT2|BDP1|BEND3|BPNT1|C1QBP|C3ORF33|CAD|CAMTA1|CAPRIN1|CARM1|CARS2|CBR1|…
MORF_GSPT1	MSigDB_C4	25	48	1569	5.63797	2.22671	52.0833	1	6.81093	9.6972e-12	6.27234e-10	AHSA1|ATIC|CCT5|CDK4|DDX1|EIF3B|G3BP1|GGCT|GSPT1|HSPA9|LARP1|MFAP1|MRPL19|NAA10|NHP2|NSDHL|PRMT1|RAD23B|RARS1|RNF126|SOD1|SSBP1|UBAP2L|UTP3|VDAC1
mitochondrial transmembrane transport [GoID:GO:1990542; evidenceTypes:IBA|IDA|IEA|IMP|ISS|NAS|TAS]	GeneOntology_BP	34	83	1569	9.74899	2.92422	40.9639	1	6.78768	1.1395e-11	7.3564e-10	ABCB7|AFG3L2|ATP5F1A|ATP5F1C|ATP5F1D|ATP5F1E|ATP5MF|ATP5PB|ATP5PD|ATP5PF|ATP5PO|CHCHD4|GRPEL1|GRPEL2|HSPD1|LETM1|MAIP1|MRPL18|MRS2|PAM16|PNPT1|SFXN2|SFXN4|SLC25A12|SLC25A13|SLC25A22|SLC25A32|STOML2|TIMM21|TIMM44|TIMM50|TOMM70|TST|VDAC1
ribonucleoprotein complex assembly [GoID:GO:0022618; evidenceTypes:IBA|IC|IDA|IEA|IMP|NAS|TAS]	GeneOntology_BP	52	166	1569	19.498	4.12253	31.3253	1	6.78374	1.17101e-11	7.53102e-10	BOP1|BRIX1|C12ORF45|CELF1|DDX1|DENR|EIF3A|EIF3B|EIF3C|EIF3I|EIF3K|EIF4H|EIF6|FASTKD2|GEMIN4|GEMIN5|GEMIN6|HSP90AA1|HSP90AB1|LSM2|MDN1|MRPL20|MRTO4|NAF1|NOP2|NUFIP1|POLR2D|PPAN|PRKDC|PRMT5|PTGES3|RPF2|RRS1|RUVBL1|RUVBL2|SART3|SHQ1|SMN1|SNRPD1|SNRPD3|SNRPE|SNRPF|SNRPG|SNU13|SRPK1|TAF9|TARBP2|TGS1|TRAF7|TXNL4A|ZNHIT3|ZNHIT6
GSE15330_GRANULOCYTE_MONOCYTE_PROGENITOR_VS_PRO_BCELL_UP	MSigDB_C7	53	171	1569	20.0853	4.18336	30.9942	1	6.7834	1.17377e-11	7.53444e-10	ACBD6|ADSS2|ARMC10|ATP5MC3|ATP5PB|BLMH|BZW2|CDKN2AIPNL|COPS2|CUL4A|CUTC|DUSP7|EIF4E|EMC6|GBE1|GLRX2|GNL3|GTF2H1|GTPBP4|HDAC2|LDAH|LYPLA1|MRPL46|MTIF2|NADK|NBN|NFS1|NIP7|NOL7|NSMCE2|PEX19|POLR1C|PSMB1|PTPMT1|RBM19|RPP14|RPP40|RRP1|SF3B3|SMN1|SOD2|SPRYD7|SURF2|TARS1|TERT|TNFRSF21|TPRKB|TYW1|UROD|UTP18|UTP25|WDR46|ZCCHC10
REACTOME_CRISTAE_FORMATION	MSigDB_C2	19	29	1569	3.40627	1.73202	65.5172	1	6.77992	1.20246e-11	7.67546e-10	APOOL|ATP5F1A|ATP5F1C|ATP5F1D|ATP5F1E|ATP5MC1|ATP5MC3|ATP5MF|ATP5PB|ATP5PD|ATP5PF|ATP5PO|CHCHD6|DNAJC11|HSPA9|MICOS10|MICOS13|MTX2|SAMM50
mitochondrial intermembrane space [GoID:GO:0005758; evidenceTypes:IBA|IDA|IEA|ISS|TAS]	GeneOntology_CC	33	79	1569	9.27916	2.85332	41.7722	1	6.77963	1.20483e-11	7.67546e-10	AK2|CCDC58|CEP89|CHCHD10|CHCHD4|CLPB|COA4|COA6|COA7|COX17|DIABLO|NDUFA8|NDUFB7|NDUFS1|NDUFS5|NLN|PANK2|PARK7|PNPT1|PRELID2|PRELID3A|REXO2|SDHAF3|SOD1|STMP1|STOML2|THEM4|TIMM10|TIMM13|TIMM8A|TIMM8B|TRAP1|TRIAP1
tRNA modification [GoID:GO:0006400; evidenceTypes:EXP|IBA|IDA|IEA|IMP|ISS|NAS|TAS]	GeneOntology_BP	33	79	1569	9.27916	2.85332	41.7722	1	6.77963	1.20483e-11	7.67546e-10	ALKBH8|CTU1|DPH3|DUS1L|DUS4L|ELP1|GTPBP3|METTL1|METTL2B|METTL6|MTFMT|MTO1|NAT10|PUS1|PUS7|QTRT2|RPUSD4|SSB|THADA|THG1L|THUMPD2|TPRKB|TRMT1|TRMT10A|TRMT10C|TRMT11|TRMT44|TRMT61A|TRMT61B|TRUB1|TYW1|TYW3|WDR4
WP_MITOCHONDRIAL_CIV_ASSEMBLY	MSigDB_C2	20	32	1569	3.75865	1.81919	62.5	1	6.77507	1.24349e-11	7.90681e-10	COA3|COA6|COX10|COX11|COX14|COX15|COX16|COX17|COX20|COX5A|COX5B|COX6B1|COX6C|COX7A2|COX7B|NDUFA4|PNKD|SCO2|TACO1|TMEM177
NAKAYA_PBMC_FLUARIX_FLUVIRIN_AGE_18_50YO_3DY_UP	MSigDB_C7	117	538	1569	63.1922	7.31626	21.7472	1	6.77015	1.28653e-11	8.16512e-10	ACAA2|ADA|AGPS|AHSA1|AK2|ARFIP1|ARL5A|ARMC1|ARV1|ATP6V1C1|CALHM6|CCT3|CCT5|CDK4|CFAP298|CLTA|CNIH4|COA3|COA6|COPS5|COQ5|COX15|CPSF2|CTSC|DBI|DPY30|DYNC1I2|ECHDC1|EEA1|EIF2B3|EIF2S1|EXOSC1|FAR1|FEZ2|G3BP1|G6PC3|GART|GNPDA1|GON7|GRSF1|GTF2H1|GTF2H5|HMOX2|HYPK|IPO7|KDM1B|LRRC8D|LYAR|LYPLA1|MAP3K7|METTL5|MRM2|MRPL15|MRPL18|MRPL19|MRPL20|MRPL30|MRPL35|MRPS12|MRPS18C|MRPS28|MRPS6|MTIF2|NAAA|NDUFA8|NDUF…
REACTOME_PROTEIN_LOCALIZATION	MSigDB_C2	47	142	1569	16.679	3.81635	33.0986	1	6.76648	1.31951e-11	8.34307e-10	AGPS|APP|ATAD1|ATP5F1A|ATP5MC1|BCS1L|CHCHD10|CHCHD4|COA4|COA6|COX17|CS|ECI2|FXN|GRPEL1|GRPEL2|HSPA9|HSPD1|LONP2|MTX2|NDUFB8|PAM16|PEX13|PEX19|PEX26|PEX7|PITRM1|PMPCA|PMPCB|SAMM50|SLC25A12|SLC25A13|SLC25A17|TIMM10|TIMM13|TIMM21|TIMM44|TIMM50|TIMM8A|TIMM8B|TOMM22|TOMM5|TOMM6|TOMM70|UBE2D1|UBL4A|VDAC1
GSE40274_CTRL_VS_FOXP3_AND_XBP1_TRANSDUCED_ACTIVATED_CD4_TCELL_UP	MSigDB_C7	47	142	1569	16.679	3.81635	33.0986	1	6.76648	1.31951e-11	8.34307e-10	ACACA|AGPAT5|AHCY|AHSA1|ANKLE1|BATF|BYSL|C1QBP|CCNH|DBI|DCTPP1|DDX31|ELAC2|ERH|EXOSC7|FASN|HPDL|HSPA9|HSPD1|IPO5|LETM1|MRPL55|MYBBP1A|NEFH|NME1|NOP10|NOP56|NSMCE2|NUDC|PAICS|PDSS1|POLR2L|PPRC1|PVT1|RAD50|RBMX2|RRP12|RRP9|SLC5A6|SMN1|SNRPD3|TXN2|URB2|UTP4|WDR4|XYLB|YWHAE
GSE24634_TEFF_VS_TCONV_DAY5_IN_CULTURE_UP	MSigDB_C7	57	192	1569	22.5519	4.42926	29.6875	1	6.75937	1.38589e-11	8.74641e-10	ACAT1|AGPS|BRIX1|COX17|DNAJA2|EIF2S1|EIF3I|ELAC2|FAM98A|GEMIN6|GMPS|GNL3|GOT2|GRPEL1|GSPT1|HSPE1|IL12RB2|IPO5|KIF3A|LRPPRC|MACIR|MCAT|MRPL16|MRPL23|MRPL40|NDUFAB1|NDUFAF4|NUDC|NUFIP1|OGFOD1|PDCD5|PELO|PFDN2|PKP4|POLR2F|PPA2|PPP1R14B|PRMT1|PRMT3|PSMD12|PSMG1|PUM3|PUS7|RAD50|RBFA|RBM28|SLC39A14|SLIRP|SNU13|TEX10|TIMM13|TIMM8B|TRAP1|TSFM|UBXN8|WDR12|ZNRD2
GSE43863_NAIVE_VS_MEMORY_LY6C_INT_CXCR5POS_CD4_TCELL_D150_LCMV_DN	MSigDB_C7	54	177	1569	20.79	4.25515	30.5085	1	6.74877	1.49101e-11	9.35736e-10	AK2|APRT|ATP5PF|BOLA3|CHERP|DDX31|DDX47|DNAJA1|DUS1L|EIF2B3|ELAC2|ERH|FLVCR1|GIPC1|GIT1|GTPBP4|HSPD1|MAK16|MLST8|MRPL34|MRPS18B|MTFMT|NAT10|NDUFAB1|NDUFS1|NEDD8|NOP9|NUDC|ORC2|OTUD6B|PMPCB|PNPT1|POP1|PPAT|PTGES2|PTPMT1|PYCR3|SEH1L|SLC16A1|SLC25A32|SMYD5|SNRPF|SPRYD7|SRM|TBL3|TBRG4|TIMM13|TRMT61A|TXNDC17|WDR3|WDR4|WDR43|WRAP73|YDJC
GSE45739_NRAS_KO_VS_WT_ACD3_ACD28_STIM_CD4_TCELL_UP	MSigDB_C7	54	177	1569	20.79	4.25515	30.5085	1	6.74877	1.49101e-11	9.35736e-10	BCCIP|C1ORF109|DCAF4|DDX19A|DIMT1|DKC1|DNAJA3|EIF2S1|GAR1|GEMIN6|GNPNAT1|GTPBP4|HILPDA|LARP4|LTV1|LYAR|MCRIP2|MFNG|MRPS6|MRTO4|MTHFD1L|NCL|NETO2|NIP7|NMD3|NPM3|NUDC|NUP153|PDSS1|PNO1|PRPF4|PUM3|QTRT2|RBM18|RPF2|RPP40|RRP15|RRS1|SEH1L|SNHG17|SVIL|TEX10|TFAM|TIMM13|TIMM8A|TRMT10C|TWNK|TXNDC17|URB2|UTP14A|WDR12|YDJC|ZHX1|ZNF330
HARALAMBIEVA_PBMC_FLUARIX_AGE_50_74YO_CORR_WITH_28D_MEM_B_CELL_RESPONSE_AT_3DY_NEGATIVE	MSigDB_C7	116	533	1569	62.605	7.2836	21.7636	1	6.7476	1.50316e-11	9.41607e-10	ACTR6|AGL|AHSA1|ANAPC7|APEH|API5|ASB1|ATP5F1D|ATPAF1|BOLA3|BPNT1|C17ORF75|CCDC34|CCT4|CDK4|CDPF1|CEP89|CISD1|COA8|COPS4|COPS5|COX15|CTU1|DCTPP1|DGUOK|DHRS13|DOCK7|EARS2|EEF2KMT|EIF2B3|EXOSC7|FARSB|FBXO22|FKBP4|FLAD1|GIN1|GNPNAT1|GOT2|GPATCH4|GPD1L|GTPBP10|HMOX2|ICE2|INTS13|ITGB1BP1|JPT2|KIF3A|KLRG1|LAGE3|LRPPRC|LSM2|LSM5|LYAR|MAEA|METTL6|MICOS10|MIPEP|MRPL19|MRPL30|MRPL35|MRPL48|MRPS12|MRPS16|MRP…
MORF_RAD23B	MSigDB_C4	52	167	1569	19.6154	4.13477	31.1377	1	6.74693	1.51002e-11	9.42406e-10	ATP5MF|ATP5PF|BAG5|CFDP1|CNBP|COPS5|COX5A|DDX1|DLD|DNPEP|DPM1|DYNC1I2|ELOB|ETFA|G3BP1|GGCT|GSPT1|HSPA9|KARS1|KIF2A|LYPLA1|NDUFAB1|NDUFS1|NEDD8|NSDHL|PARG|POLR2I|PRMT1|PSMA2|PSMA3|PSMB4|PSMB5|PSMC6|RAD23B|RARS1|RFK|RPP38|SART3|SDHC|SKP1|SNRPG|SOD1|SSBP1|STOML2|TMEM147|TMEM97|UBAP2L|URI1|USP10|UTP18|VPS72|YWHAE
Leucine_starve_down (PMID:12101249)	SignatureDB	52	167	1569	19.6154	4.13477	31.1377	1	6.74693	1.51002e-11	9.42406e-10	AHSA1|BYSL|CAD|CCT2|CCT4|CCT5|CEBPZ|COPS2|CTSC|DDX1|DDX21|DNAJA1|DNAJC11|EI24|ERH|FAM98A|FARSA|FASN|FKBP4|GART|GCDH|GSPT1|HSP90AA1|HSP90AB1|HSPA8|HSPE1|LDHB|MRPL12|MRPL3|MRPS12|NCL|NME2|NOP16|NOP2|NOP56|PNP|POLRMT|PRMT1|PRPF40A|PSMB7|PSMD14|PSMF1|RBM34|RNF126|RRP1B|SLC29A1|SRM|SSB|TCP1|UBAP2L|UMPS|VDAC1
electron transfer activity [GoID:GO:0009055; evidenceTypes:IBA|IDA|IEA|IMP|NAS|TAS]	GeneOntology_MF	40	110	1569	12.9203	3.36299	36.3636	1	6.73847	1.60065e-11	9.97127e-10	AOC2|COA8|COX11|COX15|COX17|COX5A|COX5B|COX6B1|COX7A2|COX7B|ETFA|ETFB|FDX2|GLRX2|HSD17B6|NDUFA10|NDUFA12|NDUFA2|NDUFA4|NDUFA5|NDUFA8|NDUFB10|NDUFB2|NDUFB3|NDUFB6|NDUFB7|NDUFB8|NDUFB9|NDUFC1|NDUFS1|NDUFS2|NDUFS5|NDUFS6|NDUFV1|PHB2|SDHB|SDHC|SPHK2|TACO1|UQCR10
mitochondrial nucleoid [GoID:GO:0042645; evidenceTypes:IBA|IDA|IEA|ISS]	GeneOntology_CC	23	42	1569	4.93322	2.08337	54.7619	1	6.73159	1.67824e-11	1.04162e-09	CLPX|ELAC2|FASTKD2|GRSF1|HADHB|HSPA9|LONP1|LRPPRC|MTERF1|POLDIP2|POLRMT|SOD2|SSBP1|SUPV3L1|TEFM|TERT|TFAM|TFB2M|TRMT10C|TUFM|TWNK|VDAC1|VDAC2
nucleoid [GoID:GO:0009295; evidenceTypes:IBA|IDA|IEA|ISS]	GeneOntology_CC	23	42	1569	4.93322	2.08337	54.7619	1	6.73159	1.67824e-11	1.04162e-09	CLPX|ELAC2|FASTKD2|GRSF1|HADHB|HSPA9|LONP1|LRPPRC|MTERF1|POLDIP2|POLRMT|SOD2|SSBP1|SUPV3L1|TEFM|TERT|TFAM|TFB2M|TRMT10C|TUFM|TWNK|VDAC1|VDAC2
GNF2_NPM1	MSigDB_C4	31	72	1569	8.45695	2.72469	43.0556	1	6.7093	1.95562e-11	1.20933e-09	DIMT1|DKC1|DNAJC2|EIF3A|FASTKD1|FBL|GNL3|GTPBP4|HNRNPA1|KARS1|LRPPRC|LSM5|LSM7|NAE1|NCL|NOL11|NOL7|NOLC1|NPM1|POLR3E|PPIA|PUM3|RRP1B|RTRAF|SERBP1|SNRPD1|SNRPD3|SNRPE|SSB|SSBP1|TARDBP
FAN_OVARY_CL1_GPRC5A_TNFRS12A_HIGH_SELECTABLE_FOLLICLE_STROMAL_CELL	MSigDB_C8	81	325	1569	38.1738	5.73348	24.9231	1	6.70609	1.99914e-11	1.23399e-09	AHSA1|AK6|APP|BAG2|BRIX1|C1QBP|CCT2|CCT3|CCT4|CCT5|CEBPZ|CNBP|CSNK1A1|DCAF13|DDX21|DIMT1|DKC1|DNAJA1|DNAJA2|DNAJC2|DUSP14|EIF3A|EIF3I|EIF4A1|EIF4E|EIF4H|ENO1|FBL|FKBP4|G3BP1|GNL3|GPATCH4|GRPEL1|GSPT1|GTPBP4|HNRNPA1|HNRNPDL|HSP90AA1|HSP90AB1|HSPA8|HSPA9|HSPD1|HSPE1|HSPH1|IMPDH2|MARCHF5|MRPL32|MRTO4|NAA15|NAA20|NCL|NIFK|NME1|NOLC1|NOP16|NOP56|NPM1|NXT1|PA2G4|PNO1|PRDX1|PSMD12|PSMG1|RAN|RPL7L1|RRS1|…
MORF_AATF	MSigDB_C4	58	199	1569	23.3741	4.50808	29.1457	1	6.69873	2.10241e-11	1.29536e-09	AATF|AFG3L2|AHSA1|AIMP2|ALG3|CAD|CAPRIN1|CCT2|CCT4|CEBPZ|COPS5|COQ9|CS|DAP3|DDX18|DDX49|DNAJC11|EIF3I|EIF3K|EIF4H|EIF6|HADHB|HDAC2|HSPA8|KXD1|LRPPRC|LSM2|LSM7|LYPLA1|MMS19|NAE1|NCL|NUDC|PHB|PHB2|POLR2I|PREP|PRKDC|PSMB7|PTDSS1|PWP1|RUVBL1|RUVBL2|SART3|SCARB1|SERBP1|SNU13|SSB|SSBP1|TFAP4|TIAL1|TUFM|VARS1|VDAC2|WDR18|ZBED1|ZC3H15|ZNHIT3
cellular component organization or biogenesis [GoID:GO:0071840; evidenceTypes:EXP|HDA|HMP|IBA|IC|IDA|IEA|IEP|IGI|IMP|IPI|ISS|NAS|TAS]	GeneOntology_BP	637	4424	1569	519.633	17.514	14.3987	1	6.6842	2.32197e-11	1.42803e-09	AATF|ABCB7|ABCE1|ABHD17C|ABITRAM|ACAA2|ACACA|ACOT13|ACSL4|ACTR5|ACTR6|ADARB1|ADNP|AFG3L2|AIMP2|ANAPC1|ANAPC7|ANKRD13B|ANKRD27|ANP32B|ANXA1|APEH|APEX1|APIP|APOOL|APP|ARFIP1|ARMC1|ARV1|ATAD1|ATL2|ATP5F1D|ATPAF1|B4GALT5|BAG5|BAZ1A|BBS7|BCCIP|BCS1L|BDP1|BEND3|BFSP1|BOP1|BRAT1|BRIX1|BRK1|BYSL|C12ORF45|C17ORF75|C1QBP|C2CD5|CAMKV|CAMSAP1|CAPRIN1|CAPZA2|CARM1|CCDC85B|CCT2|CCT3|CCT4|CCT5|CCT7|CD3E|CDC26|C…
structural constituent of ribosome [GoID:GO:0003735; evidenceTypes:HDA|IBA|IDA|IEA|ISS|NAS|TAS]	GeneOntology_MF	49	154	1569	18.0885	3.97253	31.8182	1	6.67641	2.44866e-11	1.50321e-09	DAP3|MRPL1|MRPL12|MRPL13|MRPL14|MRPL15|MRPL16|MRPL17|MRPL18|MRPL19|MRPL2|MRPL20|MRPL21|MRPL22|MRPL23|MRPL24|MRPL3|MRPL30|MRPL32|MRPL34|MRPL35|MRPL4|MRPL42|MRPL46|MRPL52|MRPL55|MRPS12|MRPS15|MRPS16|MRPS17|MRPS18A|MRPS18B|MRPS18C|MRPS2|MRPS22|MRPS23|MRPS24|MRPS25|MRPS30|MRPS31|MRPS34|MRPS35|MRPS36|MRPS5|MRPS6|MRPS9|RPL26L1|RPL39L|RPL7L1
GSE29617_CTRL_VS_DAY3_TIV_FLU_VACCINE_PBMC_2008_DN	MSigDB_C7	52	169	1569	19.8504	4.15914	30.7692	1	6.67391	2.49082e-11	1.52355e-09	ACAA2|AGPS|AK2|ARMC1|ARV1|ATP5PF|CCT5|COA3|DGUOK|ECHDC1|EIF2S1|EIF4G3|ENO1|ETFA|GGCT|GNPDA1|GON7|HDAC2|HSPA8|LYPLA1|MAP3K7|MRPL15|MRPL18|MTIF2|NAA20|NDUFA8|NDUFAB1|NDUFB10|NDUFB3|NDUFB6|NEDD8|OMA1|PDHB|PITPNB|PLPBP|PLRG1|PPA2|PRDX1|PSMA4|PSMD14|RCAN1|RNF20|SHQ1|SMIM30|THYN1|TIMM8B|TMX2|TNFAIP8L2|UQCR10|VAMP8|VPS35|ZNF146
DLX4_TARGET_GENES	MSigDB_C3	139	684	1569	80.3411	8.20236	20.3216	1	6.6667	2.61617e-11	1.59733e-09	ABCE1|ACTR6|APTX|ARFIP1|ARMC1|ARSK|ATP5MF|ATP5MF-PTCD1|ATP5PB|BYSL|C19ORF53|C1ORF109|CMSS1|COPS4|COPS5|COX16|COX7A2|DDX19A|DDX21|DLD|DNAJA3|DNAJC2|DPH3|DPM1|EIF3K|ERH|EXOSC5|FAM187A|FARSB|FASTKD2|FBXO45|FEZ2|FTSJ3|GAR1|GCDH|GIN1|GLOD4|GTF2F2|GTF2H1|GTPBP10|GTPBP3|GUF1|H2BC13|HIBCH|ICE2|IPO11|IWS1|LIAS|MAP3K7|MCCC1|MCCC2|MED20|MFAP1|MICOS10|MMACHC|MPHOSPH10|MRM3|MRPL13|MRPL30|MRPL35|MRPL46|MRPL48|…
RUBENSTEIN_SKELETAL_MUSCLE_SMOOTH_MUSCLE_CELLS	MSigDB_C8	86	356	1569	41.8149	5.99355	24.1573	1	6.65726	2.78982e-11	1.70028e-09	ANP32B|ATP5F1A|ATP5F1C|ATP5F1D|ATP5MC3|ATP5PB|ATP5PD|ATP5PO|BRK1|BTF3L4|C7ORF50|CAMTA1|CAPZA2|CCT7|CHCHD10|CNBP|CNIH4|COX14|COX17|COX20|COX5A|COX5B|COX6B1|COX6C|COX7A2|COX7B|CSNK1A1|DBI|EIF3K|GTF3A|HCFC1R1|HIGD2A|HNRNPA1|ITGB1BP1|JAG1|KLHL23|LDHB|LSM5|METTL5|MICOS10|MICOS13|MRPL18|MRPL23|MRPL32|MRPS36|MRPS6|NDUFA10|NDUFA4|NDUFA5|NDUFA8|NDUFAB1|NDUFB10|NDUFB2|NDUFB3|NDUFB7|NDUFB9|NDUFS5|NDUFS6|NPM…
intracellular protein-containing complex [GoID:GO:0140535; evidenceTypes:IBA|IC|IDA|IEA|IMP|IPI|ISS|NAS|TAS]	GeneOntology_CC	127	608	1569	71.4143	7.75641	20.8882	1	6.64711	2.98894e-11	1.81835e-09	ANAPC1|ANAPC7|ASB1|CCNH|CD3EAP|CDC26|CDK7|CKS2|CNOT11|CSNK2A1|CSNK2A2|CSNK2A3|CUL4A|DCAF1|DCAF13|DCAF4|DCUN1D5|DDX1|DPM1|EIF2B3|EIF4E|ELOB|ELOC|ELP1|ERCC2|FAM98A|FBXL18|FBXO21|FBXO31|FBXO45|FNTA|GAN|GATB|GTF2F2|GTF2H1|GTF2H2|GTF2H3|GTF2H5|HSP90AB1|KAT14|KEAP1|KLHL12|KLHL8|MAEA|MAP3K7|MED1|MLST8|MMS19|MNAT1|NAA10|NAA15|NAA20|NAA25|NCBP2|NHEJ1|PEF1|PHF14|PLRG1|POLD2|POLR1A|POLR1B|POLR1C|POLR2D|POLR…
MODULE_17	MSigDB_C4	80	322	1569	37.8214	5.70761	24.8447	1	6.63901	3.15788e-11	1.91423e-09	AHCY|AIMP2|AK2|ANXA1|APEX1|APRT|ATIC|BLMH|BOP1|BYSL|CAD|CCT4|CDC34|CKS2|CLPP|COPS2|COPS5|COX7B|CSNK2A1|CTSC|DAP3|DDX1|DDX21|DPH2|EEF1E1|EIF3I|GART|GMPS|GSPT1|H2BC13|HSF1|IARS2|IPO7|LRPPRC|LSM7|MRPL12|MRPL3|MRPL40|MRPS12|MRPS27|MTREX|NDUFS2|NDUFS6|NHP2|NOLC1|NUP153|PAICS|PES1|PNP|POLD2|POLRMT|PRKDC|PRPF40A|PSMA3|PSMA4|PSMB7|PSMC6|PSMD14|PSMG1|PYGL|RARS1|RGS10|RIDA|RRP1B|RRP9|SDHB|SEC11A|SLC29A1|SN…
MORF_PPP1CA	MSigDB_C4	49	155	1569	18.2059	3.98526	31.6129	1	6.638	3.17959e-11	1.92394e-09	ANP32B|ATIC|ATP5F1C|ATP5MF|ATP5PD|CCT2|CCT7|CFDP1|CLTA|CNBP|COPS5|COX5A|COX5B|COX6B1|COX6C|DDX49|DNPEP|EIF3C|EIF3K|EIF4H|ELOB|ETFA|GGCT|HSP90AA1|HSPD1|KARS1|LYPLA1|NDUFA2|NDUFS1|NDUFV1|NEDD8|PARK7|POLR2I|PRMT1|PSMA3|PSMB1|PSMB4|PSMC6|RAD23B|RAN|SKP1|SNRPE|SNRPG|SOD1|STOML2|TMEM147|TUFM|UBAP2L|UTP18
GSE23321_CD8_STEM_CELL_MEMORY_VS_NAIVE_CD8_TCELL_UP	MSigDB_C7	52	170	1569	19.9678	4.17127	30.5882	1	6.63768	3.1865e-11	1.92467e-09	AFG3L2|ATL2|B4GALT2|C12ORF29|CAPRIN1|CKS2|COX20|CSNK2A1|DDAH1|DDX19A|DPM1|EI24|EIF4A1|EIF4H|ENO1|FAM210A|FARSA|GCN1|GPN2|HDAC2|HNRNPA1|HS6ST1|HSPH1|IKBIP|LETM1|MCAT|MRPL20|MRPL32|MTHFD1L|NAA25|NANP|NCL|NDUFAB1|NOL10|NOL6|NOL7|NUFIP1|OGFOD1|PDCD11|PELP1|PIGW|POLR1A|PRKDC|PTPMT1|RRS1|SDAD1|SDHB|SF3B5|TOMM34|TTLL4|VPS72|YBX1
mitochondrial electron transport, NADH to ubiquinone [GoID:GO:0006120; evidenceTypes:IBA|IEA|IMP|NAS|TAS]	GeneOntology_BP	23	43	1569	5.05068	2.10794	53.4884	1	6.63667	3.2086e-11	1.93455e-09	COQ9|DLD|NDUFA10|NDUFA2|NDUFA4|NDUFA5|NDUFA8|NDUFAB1|NDUFAF1|NDUFB10|NDUFB2|NDUFB3|NDUFB6|NDUFB7|NDUFB8|NDUFB9|NDUFC1|NDUFS1|NDUFS2|NDUFS5|NDUFS6|NDUFV1|PARK7
oxidoreductase complex [GoID:GO:1990204; evidenceTypes:IBA|IDA|IEA|IMP|ISS|NAS|TAS]	GeneOntology_CC	35	90	1569	10.5712	3.04423	38.8889	1	6.63178	3.31665e-11	1.99259e-09	BCS1L|DLD|GCSH|GPD1L|MRPS36|NDUFA10|NDUFA11|NDUFA12|NDUFA2|NDUFA4|NDUFA5|NDUFA8|NDUFAB1|NDUFAF1|NDUFB10|NDUFB2|NDUFB3|NDUFB6|NDUFB7|NDUFB8|NDUFB9|NDUFC1|NDUFS1|NDUFS2|NDUFS5|NDUFS6|NDUFV1|PDHA1|PDHB|PDHX|SDHB|SDHC|UQCR10|UQCRC2|UQCRQ
regulation of cellular amide metabolic process [GoID:GO:0034248; evidenceTypes:IBA|IC|IDA|IEA|IGI|IMP|IPI|ISS|NAS|TAS]	GeneOntology_BP	95	411	1569	48.2751	6.42628	23.1144	1	6.61983	3.59621e-11	2.1567e-09	ABCE1|APP|C1QBP|CAPRIN1|CDK4|CELF1|CNBP|CNOT11|COA3|COPS5|DAZL|DDX1|DENR|DIS3|DPH2|DPH3|DPH6|EEFSEC|EIF2B3|EIF2S1|EIF3A|EIF3B|EIF3C|EIF3I|EIF3K|EIF4A1|EIF4E|EIF4G3|EIF4H|EIF5A|EIF5AL1|EIF6|EXOSC2|EXOSC3|EXOSC5|EXOSC7|FASTKD2|GCN1|GEMIN5|GFM1|GSPT1|GUF1|ITGA2|LARP1|LARP4|LRPPRC|MALSU1|MAPKAPK5|METTL16|METTL5|MKNK2|MRPL13|MRPS27|MTG2|MTIF2|MTRES1|MTRF1|NAT10|NCBP2|NCL|NEURL1|NOCT|NOLC1|NPM1|NSUN5|O…
organelle envelope lumen [GoID:GO:0031970; evidenceTypes:IBA|IDA|IEA|ISS|TAS]	GeneOntology_CC	34	86	1569	10.1014	2.97626	39.5349	1	6.61564	3.69955e-11	2.21474e-09	AK2|APP|CCDC58|CEP89|CHCHD10|CHCHD4|CLPB|COA4|COA6|COA7|COX17|DIABLO|NDUFA8|NDUFB7|NDUFS1|NDUFS5|NLN|PANK2|PARK7|PNPT1|PRELID2|PRELID3A|REXO2|SDHAF3|SOD1|STMP1|STOML2|THEM4|TIMM10|TIMM13|TIMM8A|TIMM8B|TRAP1|TRIAP1
GSE14908_ATOPIC_VS_NONATOPIC_PATIENT_RESTING_CD4_TCELL_DN	MSigDB_C7	54	181	1569	21.2598	4.30231	29.8343	1	6.6086	3.87969e-11	2.31847e-09	AATF|ANAPC1|ATP5F1A|BDH1|BLMH|CCNC|CCNH|CD320|CDC26|CLPB|COA6|COX6B1|DHODH|EIF3A|EIF3I|ELP1|EXOSC5|FBL|FKBP4|GLOD4|GNB1L|GTF2H1|HSPA8|HSPH1|ITGB1BP1|LTV1|MRM2|MRPS23|NAA15|NCBP2|NDUFA11|NDUFB2|POLR2H|POLR3G|POLRMT|PYCR3|RBM19|RBM28|RPP14|RPP40|SAMM50|SMN1|SNRPG|SSBP1|TBC1D24|THAP12|TPRKB|TRAPPC4|U2AF1|UBE2K|UQCRC2|UTP25|WDR4|ZMYND19
TRAVAGLINI_LUNG_PROLIFERATING_BASAL_CELL	MSigDB_C8	155	793	1569	93.144	8.79371	19.546	1	6.60507	3.97327e-11	2.37021e-09	ACBD6|ACP1|AGGF1|AHCY|AK2|ANP32B|APEX1|ATP5F1A|ATP5F1C|ATP5F1D|ATP5MC1|ATP5MC3|ATP5PB|ATP5PO|C19ORF48|C1QBP|C20ORF27|CARS2|CBR1|CCDC34|CCT2|CCT3|CCT4|CCT5|CCT7|CD320|CDK4|CENPS|CHCHD10|CKMT1B|CKS2|CLN6|CMAS|COA8|COMTD1|COX5A|COX6B1|COX7B|DCTPP1|DKC1|DLEU1|ECHS1|EIF3I|EIF3K|EIF4H|ENO1|ETFA|ETFB|EXOSC3|FABP5|FBL|FKBP4|FKBP5|FMO2|GGCT|GOT2|GSTO1|GTF3A|HADHB|HDAC2|HIGD2A|HNRNPA1|HSPA9|HSPD1|IKBIP|IMP…
GSE18791_CTRL_VS_NEWCASTLE_VIRUS_DC_16H_UP	MSigDB_C7	53	176	1569	20.6726	4.24327	30.1136	1	6.60461	3.98554e-11	2.37333e-09	ASL|ATP5PF|C12ORF29|CARNMT1|CCDC51|CCT4|CFAP298|COA4|CTSC|DCAF13|DCAF4|DNAAF5|EBNA1BP2|ENDOG|FAM78A|GAR1|GTF3C2|HEATR1|IPO11|LARP4|LIMA1|MICOS10|MRM2|MRPL20|MRPL24|MRPS6|MRS2|MTFMT|MTRES1|NDUFAB1|NDUFAF4|NUDT5|ORC5|PHAX|PNP|POLD2|PRKAR2A|PRORP|PSMG4|RUVBL2|SAMM50|SCFD2|SLC25A12|SNUPN|TARDBP|TBC1D24|TEFM|TFAM|TIMM50|TRMT1|UMPS|URB2|UROD
Glutamine_Glucose_starve_both_down (PMID:12101249)	SignatureDB	90	382	1569	44.8688	6.20235	23.5602	1	6.60177	4.06269e-11	2.41274e-09	AATF|ADA|AHSA1|AK2|ATP5MC3|BCS1L|BYSL|C1QBP|CAPZA2|CCNC|CCT2|CCT4|CCT5|CD48|CDK4|CHERP|COX11|COX7B|CTSC|DAP3|DDX19A|DDX21|DNAJA1|DPH2|EBNA1BP2|EEF1E1|EIF3B|ETFA|FABP5|FAM98A|FARSA|FASN|FKBP4|GCDH|GMDS|GOT2|GSPT1|HSP90AA1|HSP90AB1|HSPA8|HSPA9|HSPE1|LDHB|MAK16|MRPL12|MRPS12|NADK|NME1|NOP16|NOP2|NOP56|NPM3|PA2G4|PHB|PITPNB|PNP|POLR2F|PPIF|PPP2R5A|PRMT1|PRPF40A|PSMB5|PSMD14|PTDSS1|RABEPK|RABGGTB|RARS…
GSE39820_CTRL_VS_TGFBETA3_IL6_CD4_TCELL_UP	MSigDB_C7	52	171	1569	20.0853	4.18336	30.4094	1	6.60165	4.06601e-11	2.41274e-09	ABITRAM|ADK|ADNP|AEN|AP1S3|BEND3|BZW2|CARNMT1|CCT3|COMTD1|DHX33|DNAJA1|DYNLL2|ELP1|FAR1|GPATCH4|GSTO1|GTF2H1|HDAC2|HGH1|HSPD1|ISG20L2|KCNQ5|KYAT3|LARP4|LRPPRC|METAP2|MTREX|NAF1|NDUFA12|NDUFAF4|NEFH|OBI1|ORC2|POP1|PPAN|PRMT3|PTCD3|RAD50|RIOK2|RPF2|RPP14|RUVBL1|SHQ1|SLC16A1|TBRG4|TSR1|TTC27|TXNL4A|UTP20|WDR3|WDR61
GSE20484_MCSG_VS_CXCL4_MONOCYTE_DERIVED_MACROPHAGE_UP	MSigDB_C7	50	161	1569	18.9107	4.06073	31.0559	1	6.59915	4.13509e-11	2.4411e-09	ALG3|BTF3L4|CD48|CHCHD4|COG2|COX5A|EIF3I|FASTKD2|FJX1|GART|GEMIN6|GTF3C2|HSPA9|HYPK|IFRD2|IFT22|INTS10|KXD1|LAGE3|MAIP1|MCAT|MITF|MRPL12|MRPL2|MRPL21|MRPL23|MRPL24|MRPL42|NDUFAF2|NDUFB9|NDUFS1|OXNAD1|PDSS1|PEX7|POLR1C|RARS1|RIDA|RPUSD1|RUVBL1|SDHB|SLIRP|SNHG16|STEAP3|TRMT44|TSFM|TUFM|TWNK|UCK2|WDR12|WDR46
NADH dehydrogenase complex [GoID:GO:0030964; evidenceTypes:IBA|IDA|IMP|NAS]	GeneOntology_CC	22	40	1569	4.69831	2.03331	55	1	6.59888	4.14272e-11	2.4411e-09	NDUFA10|NDUFA11|NDUFA12|NDUFA2|NDUFA4|NDUFA5|NDUFA8|NDUFAB1|NDUFAF1|NDUFB10|NDUFB2|NDUFB3|NDUFB6|NDUFB7|NDUFB8|NDUFB9|NDUFC1|NDUFS1|NDUFS2|NDUFS5|NDUFS6|NDUFV1
mitochondrial respiratory chain complex I [GoID:GO:0005747; evidenceTypes:IBA|IDA|IMP|NAS]	GeneOntology_CC	22	40	1569	4.69831	2.03331	55	1	6.59888	4.14272e-11	2.4411e-09	NDUFA10|NDUFA11|NDUFA12|NDUFA2|NDUFA4|NDUFA5|NDUFA8|NDUFAB1|NDUFAF1|NDUFB10|NDUFB2|NDUFB3|NDUFB6|NDUFB7|NDUFB8|NDUFB9|NDUFC1|NDUFS1|NDUFS2|NDUFS5|NDUFS6|NDUFV1
respiratory chain complex I [GoID:GO:0045271; evidenceTypes:IBA|IDA|IMP|NAS]	GeneOntology_CC	22	40	1569	4.69831	2.03331	55	1	6.59888	4.14272e-11	2.4411e-09	NDUFA10|NDUFA11|NDUFA12|NDUFA2|NDUFA4|NDUFA5|NDUFA8|NDUFAB1|NDUFAF1|NDUFB10|NDUFB2|NDUFB3|NDUFB6|NDUFB7|NDUFB8|NDUFB9|NDUFC1|NDUFS1|NDUFS2|NDUFS5|NDUFS6|NDUFV1
TARTE_PLASMA_CELL_VS_PLASMABLAST_DN	MSigDB_C2	76	301	1569	35.3548	5.5228	25.2492	1	6.59244	4.32664e-11	2.54503e-09	ABCE1|AHCY|AIMP2|ATIC|ATP5PB|ATP5PF|ATP5PO|BLMH|BOP1|BYSL|CAPRIN1|CCT2|CCT4|CCT5|CCT7|CKS2|COPS5|COX6C|COX7B|DBI|EBNA1BP2|EIF2S1|EIF3A|EXOSC2|FABP5|FAS|FASN|GART|GSPT1|HSPA9|HSPE1|IPO5|KIF2A|LDHB|LIMS1|MRPL12|MRPL19|MRPL23|MRPL3|NAE1|NDUFS1|NKRF|NME1|PAICS|PHB|PNP|POLD2|PPIF|PRKDC|PSMA1|PSMA2|PSMA3|PSMD14|PWP1|RARS1|RRP1B|SDHB|SLC16A1|SLC19A1|SNRPD3|SNRPF|SNRPG|SOD2|TARS1|TCP1|TKT|TMEM97|TRAP1|TX…
pseudouridine synthesis [GoID:GO:0001522; evidenceTypes:IBA|IDA|IMP|ISS]	GeneOntology_BP	14	17	1569	1.99678	1.3267	82.3529	1	6.5916	4.35115e-11	2.555e-09	DKC1|GAR1|NAF1|NHP2|NOP10|PUS1|PUS7|RPUSD1|RPUSD2|RPUSD3|RPUSD4|TRUB1|TRUB2|TSR3
purine ribonucleotide biosynthetic process [GoID:GO:0009152; evidenceTypes:IBA|IC|IDA|IEA|IGI|IMP|ISS|NAS|TAS]	GeneOntology_BP	44	132	1569	15.5044	3.68091	33.3333	1	6.5851	4.54594e-11	2.66474e-09	ACACA|ACAT1|ACSL4|ADK|ADSS2|AK2|APRT|ATIC|ATP5F1A|ATP5F1C|ATP5F1D|ATP5F1E|ATP5MC1|ATP5MC3|ATP5MF|ATP5PB|ATP5PD|ATP5PF|ATP5PO|DGUOK|DLD|ENO1|GART|GCDH|GMPS|IMPDH1|IMPDH2|NME1|NME2|PAICS|PANK1|PANK2|PANK3|PDHA1|PDHB|PDHX|PFAS|PPAT|PPT1|SLC25A12|SLC25A13|SPHK2|STOML2|UQCC3
GSE21678_WT_VS_FOXO1_FOXO3_KO_TREG_DN	MSigDB_C7	49	157	1569	18.4409	4.01058	31.2102	1	6.56186	5.31405e-11	3.10421e-09	ABCF2|AGMAT|AIMP2|AKAP1|BYSL|C10ORF95|DCAF4|DDX51|DPH2|EARS2|EEFSEC|EIF2B3|ENDOG|ENTR1|FAM50B|FARSA|GART|GTSF1|HGH1|HSD17B6|IFT22|IPO4|KLB|LETM1|MIPEP|MTHFD1L|NCOA5|NHEJ1|NR2C2AP|PAFAH1B3|PDCD11|PDCD5|PFAS|PFDN6|POMGNT2|PPAN|REXO4|RITA1|RPE|RRP9|RUNDC3B|SURF2|TBRG4|TCTN3|TIMM13|TWNK|UBIAD1|ZBTB9|ZNF239
CC_1p33_up (PMID:22740445)	SignatureDB	71	274	1569	32.1834	5.27472	25.9124	1	6.56065	5.35729e-11	3.12407e-09	AKAP1|ALDH18A1|APEX1|APRT|ATP5MC1|BATF|CAD|CCDC86|CD320|CHCHD4|CR2|CTSC|DCTPP1|DDX21|DHODH|DUSP7|EEF1E1|FABP5|FASN|G6PC3|GNL3|HSPE1|IFRD2|IPO4|LTV1|MCRIP2|MDN1|METTL1|MTAP|MYBBP1A|NAF1|NAT10|NDUFAF4|NHP2|NIFK|NOC2L|NOL10|NOLC1|NOP16|NOP2|NOP56|PES1|PLK3|PNPO|POGLUT1|POLR1A|POLR3E|PPARGC1B|PPP1R14B|PPRC1|PRMT3|PSMG4|RIOK2|RPP40|RRP12|RRP15|RRP1B|RSAD1|SIGMAR1|SLC16A6|SLC25A19|SLC39A14|SRM|TBL3|TRA…
preribosome, small subunit precursor [GoID:GO:0030688; evidenceTypes:IBA|IEA|ISS]	GeneOntology_CC	13	15	1569	1.76187	1.24631	86.6667	1	6.53241	6.47194e-11	3.74175e-09	BYSL|FAM207A|FTSJ3|LTV1|NOC4L|NOP14|NOP9|RIOK1|RIOK2|RRP1|RRP1B|TSR1|UTP20
positive regulation of telomerase RNA localization to Cajal body [GoID:GO:1904874; evidenceTypes:HMP|IMP]	GeneOntology_BP	13	15	1569	1.76187	1.24631	86.6667	1	6.53241	6.47194e-11	3.74175e-09	CCT2|CCT3|CCT4|CCT5|CCT7|DKC1|NAF1|NHP2|NOP10|RUVBL1|RUVBL2|SHQ1|TCP1
GSE11973_MIR223_KOVS_WT_BONE_MARROW_NEUTROPHIL_DN	MSigDB_C7	46	143	1569	16.7965	3.82962	32.1678	1	6.53024	6.56629e-11	3.7857e-09	AATF|ADARB1|ADPRS|ALG3|APRT|B4GALT5|BCAT2|CCDC25|CD48|CTSC|DYNLL2|EIF2B3|EMC6|ETFB|G3BP1|GMDS|GRPEL1|IMPDH1|IMPDH2|IPO5|LARP1|MCRIP2|MRPL21|MRPL30|MRPS18A|NOL10|PPA2|PPID|PTGES3|RBMX2|RRP15|RUVBL1|SDHAF3|SERBP1|SHQ1|SMN1|SNRPD1|SURF6|TBRG4|THG1L|TRAP1|TRMT10A|UQCRQ|UTP18|UTP6|YARS2
ribonucleoprotein complex subunit organization [GoID:GO:0071826; evidenceTypes:IBA|IC|IDA|IEA|IMP|ISS|NAS|TAS]	GeneOntology_BP	52	173	1569	20.3202	4.20743	30.0578	1	6.53015	6.57037e-11	3.7857e-09	BOP1|BRIX1|C12ORF45|CELF1|DDX1|DENR|EIF3A|EIF3B|EIF3C|EIF3I|EIF3K|EIF4H|EIF6|FASTKD2|GEMIN4|GEMIN5|GEMIN6|HSP90AA1|HSP90AB1|LSM2|MDN1|MRPL20|MRTO4|NAF1|NOP2|NUFIP1|POLR2D|PPAN|PRKDC|PRMT5|PTGES3|RPF2|RRS1|RUVBL1|RUVBL2|SART3|SHQ1|SMN1|SNRPD1|SNRPD3|SNRPE|SNRPF|SNRPG|SNU13|SRPK1|TAF9|TARBP2|TGS1|TRAF7|TXNL4A|ZNHIT3|ZNHIT6
purine-containing compound biosynthetic process [GoID:GO:0072522; evidenceTypes:IBA|IC|IDA|IEA|IGI|IMP|ISS|NAS|TAS]	GeneOntology_BP	47	148	1569	17.3837	3.89526	31.7568	1	6.52664	6.72606e-11	3.8688e-09	ACACA|ACAT1|ACSL4|ADA|ADK|ADSS2|AK2|APRT|ATIC|ATP5F1A|ATP5F1C|ATP5F1D|ATP5F1E|ATP5MC1|ATP5MC3|ATP5MF|ATP5PB|ATP5PD|ATP5PF|ATP5PO|DGUOK|DLD|ENO1|GART|GCDH|GMPS|IMPDH1|IMPDH2|MTAP|NME1|NME2|PAICS|PANK1|PANK2|PANK3|PDHA1|PDHB|PDHX|PFAS|PNP|PPAT|PPT1|SLC25A12|SLC25A13|SPHK2|STOML2|UQCC3
BURTON_ADIPOGENESIS_6	MSigDB_C2	48	153	1569	17.971	3.95976	31.3725	1	6.52465	6.81622e-11	3.90735e-09	ACAA2|AGPAT3|ATP5F1D|ATP5PO|BCAT2|C20ORF27|CBR1|COQ5|COX5B|COX7A2|COX7B|CS|DLD|FAH|FASN|FXN|GBE1|GCSH|HIBCH|IMPDH1|LDHB|LIAS|LONP2|MCCC1|NDUFA5|NDUFB2|NDUFB3|NDUFB6|NDUFB7|NDUFB8|NDUFB9|NDUFC1|NDUFS1|NOCT|PDHB|PEX19|PPP2R5A|SAMM50|SCARB1|SDHB|SDHC|SLC19A1|TKT|TST|TUFM|UQCR10|UQCRC2|UQCRQ
GSE3982_EOSINOPHIL_VS_TH1_DN	MSigDB_C7	54	184	1569	21.6122	4.33732	29.3478	1	6.50527	7.75525e-11	4.43811e-09	ADK|AGPAT5|ATP5PF|CABYR|CBR1|CCT2|CCT4|DAP3|DDX50|DNAJA3|DPH2|EEF1E1|EIF3I|ENO1|ERCC2|GRSF1|HGH1|HSPA8|IPPK|LDHB|LRPPRC|MACIR|METTL1|MRE11|MRPL17|MRPL24|MRPL34|MRPL39|MRPL4|MRTO4|MTX2|NDUFAB1|NHP2|NME1|NUDC|PA2G4|PDSS1|PFAS|PHB|PNP|PRDX1|PUS7|PWP1|RAN|RUVBL1|TOMM70|TRIM14|TST|TTC27|TUBB3|UBE2M|UBE2V2|UBXN8|ZNHIT6
GSE19825_CD24LOW_VS_IL2RA_HIGH_DAY3_EFF_CD8_TCELL_DN	MSigDB_C7	53	179	1569	21.0249	4.2788	29.6089	1	6.49951	8.05826e-11	4.59593e-09	AARSD1|AGPAT5|AHCY|ANXA1|ATP6V1C1|BAG2|BOLA3|CDK4|CLPX|CNOT11|COPS5|DCTPP1|DDX31|DIS3|DPY30|ERLIN1|FBXO45|FOXK1|G3BP1|GNL3|GTF2H2|HSPH1|IWS1|LZIC|MDN1|MRPL35|MRPS2|MRPS24|MTHFD1L|NAE1|NUDC|NUDCD2|NUDT5|OSM|PAICS|PATZ1|PCMT1|PDCD11|PPIF|RCL1|RPP40|RRP12|RRP15|SEC23IP|STOML2|TARDBP|TXN2|UTP18|UTP6|WDR12|WDR4|WRNIP1|ZBED4
GSE22886_DAY0_VS_DAY7_MONOCYTE_IN_CULTURE_DN	MSigDB_C7	53	179	1569	21.0249	4.2788	29.6089	1	6.49951	8.05826e-11	4.59593e-09	ACAA2|ACAT1|ACOT13|AFG3L2|ALG3|ATP5MC3|ATP6V1C1|CDK4|DBI|ECM1|ENO1|FABP5|FAH|GGCT|GLRX2|HADHB|HMOX2|HSP90AB1|HSPD1|HSPE1|IFRD2|LAGE3|LARP4|LONP1|MIPEP|MITF|MRPL40|MRPS16|MRTO4|MTX2|NDUFA8|NDUFAF1|NDUFB3|NDUFB6|NDUFS1|NME1|PDHA1|PEBP1|PEX19|PNN|PPP1R14B|PRDX1|PSMB5|PSMG1|RARS1|SEPTIN11|SPR|STEAP3|TIGAR|TIMM10|TMEM147|UQCRQ|WDR12
purine nucleotide biosynthetic process [GoID:GO:0006164; evidenceTypes:IBA|IC|IDA|IEA|IGI|IMP|ISS|NAS|TAS]	GeneOntology_BP	45	139	1569	16.3266	3.77625	32.3741	1	6.49471	8.31939e-11	4.73686e-09	ACACA|ACAT1|ACSL4|ADA|ADK|ADSS2|AK2|APRT|ATIC|ATP5F1A|ATP5F1C|ATP5F1D|ATP5F1E|ATP5MC1|ATP5MC3|ATP5MF|ATP5PB|ATP5PD|ATP5PF|ATP5PO|DGUOK|DLD|ENO1|GART|GCDH|GMPS|IMPDH1|IMPDH2|NME1|NME2|PAICS|PANK1|PANK2|PANK3|PDHA1|PDHB|PDHX|PFAS|PPAT|PPT1|SLC25A12|SLC25A13|SPHK2|STOML2|UQCC3
REACTOME_TRNA_PROCESSING	MSigDB_C2	38	106	1569	12.4505	3.30178	35.8491	1	6.49343	8.39031e-11	4.7692e-09	ALKBH8|CTU1|DDX1|ELAC2|GTPBP3|LAGE3|METTL1|MTO1|NUP133|NUP153|NUP35|POP1|PRORP|PUS1|PUS7|QTRT2|RAN|RANBP2|RPP14|RPP21|RPP38|RPP40|RTRAF|SEH1L|THADA|THG1L|TPRKB|TRMT1|TRMT10A|TRMT10C|TRMT11|TRMT44|TRMT61A|TRMT61B|TSEN54|TYW1|TYW3|WDR4
nucleoside phosphate biosynthetic process [GoID:GO:1901293; evidenceTypes:EXP|IBA|IC|IDA|IEA|IGI|IMP|ISS|NAS|TAS]	GeneOntology_BP	56	195	1569	22.9043	4.46323	28.7179	1	6.48628	8.79814e-11	4.96757e-09	ACACA|ACAT1|ACSL4|ADA|ADK|ADSS2|AK2|AK6|APRT|ATIC|ATP5F1A|ATP5F1C|ATP5F1D|ATP5F1E|ATP5MC1|ATP5MC3|ATP5MF|ATP5PB|ATP5PD|ATP5PF|ATP5PO|CAD|DGUOK|DHODH|DLD|ENO1|FLAD1|GART|GCDH|GMPS|IMPDH1|IMPDH2|KARS1|NADK|NME1|NME2|PAICS|PANK1|PANK2|PANK3|PARP16|PDHA1|PDHB|PDHX|PFAS|PNP|PPAT|PPT1|RFK|SLC25A12|SLC25A13|SPHK2|STOML2|UCK2|UMPS|UQCC3
nucleotide biosynthetic process [GoID:GO:0009165; evidenceTypes:EXP|IBA|IC|IDA|IEA|IGI|IMP|ISS|NAS|TAS]	GeneOntology_BP	56	195	1569	22.9043	4.46323	28.7179	1	6.48628	8.79814e-11	4.96757e-09	ACACA|ACAT1|ACSL4|ADA|ADK|ADSS2|AK2|AK6|APRT|ATIC|ATP5F1A|ATP5F1C|ATP5F1D|ATP5F1E|ATP5MC1|ATP5MC3|ATP5MF|ATP5PB|ATP5PD|ATP5PF|ATP5PO|CAD|DGUOK|DHODH|DLD|ENO1|FLAD1|GART|GCDH|GMPS|IMPDH1|IMPDH2|KARS1|NADK|NME1|NME2|PAICS|PANK1|PANK2|PANK3|PARP16|PDHA1|PDHB|PDHX|PFAS|PNP|PPAT|PPT1|RFK|SLC25A12|SLC25A13|SPHK2|STOML2|UCK2|UMPS|UQCC3
ZC3H11A_TARGET_GENES	MSigDB_C3	106	485	1569	56.967	6.96089	21.8557	1	6.4811	9.10571e-11	5.13264e-09	ABITRAM|ACOT13|API5|ATPAF1|C17ORF75|C18ORF21|C8ORF33|CCNC|CDKN2AIPNL|CNBP|COA6|COMTD1|COPS2|COPS7B|CSNK1A1|CUL4A|DDX1|DDX18|DDX51|DDX55|DHRS13|DHX33|DNAJC2|DUS1L|EEFSEC|EI24|ELOB|ELP1|EXOSC3|EXOSC4|FASN|FBXO22|GART|GEMIN5|GRPEL2|GSTCD|HCFC1R1|HIRA|IFRD2|INTS1|INTS12|IPO4|LSM5|MCAT|METTL15|METTL6|MKNK2|MPHOSPH10|MRPL1|MRPL16|MRPL20|MRPL21|MRPL30|MRPL39|MRPL40|MRPL55|MRPS18C|MRPS31|MRPS34|MTO1|NDUF…
HOXA1_TARGET_GENES	MSigDB_C3	168	890	1569	104.537	9.27999	18.8764	1	6.46441	1.01692e-10	5.71305e-09	ABCF2|ACAT1|ACOT13|ACP1|ADNP|AGPAT5|AIMP2|ALDH18A1|ANKRD26|APTX|ARV1|ASAH2B|ASNSD1|BDP1|C12ORF29|C1ORF109|C7ORF50|CAPZA2|CCDC86|CCNH|CCT2|CCT4|CD320|CDK8|CEBPZ|CFDP1|CIAO2A|CISD1|COA3|COX17|COX20|CTDP1|DAP3|DCAF1|DCTPP1|DDX55|DENR|DPH3|ECSIT|EIF3B|ERCC2|ESF1|F2RL1|FADD|FAM98A|FBXL18|FBXW9|FDXACB1|FLAD1|FTSJ3|G3BP2|GFM1|GLOD4|GTF2H1|GTF2H3|GTPBP10|HOMER1|HSPD1|HSPE1|IFRD2|IKBIP|IPO11|ISG20L2|KIF2A…
KEGG_ALZHEIMERS_DISEASE	MSigDB_C2	44	135	1569	15.8568	3.72208	32.5926	1	6.45942	1.05102e-10	5.87685e-09	APP|ATP5F1A|ATP5F1C|ATP5F1D|ATP5F1E|ATP5MC1|ATP5MC3|ATP5PB|ATP5PD|ATP5PF|ATP5PO|COX5A|COX5B|COX6B1|COX6C|COX7A2|COX7B|FADD|FAS|NAE1|NDUFA10|NDUFA2|NDUFA4|NDUFA5|NDUFA8|NDUFAB1|NDUFB10|NDUFB2|NDUFB3|NDUFB6|NDUFB7|NDUFB8|NDUFB9|NDUFC1|NDUFS1|NDUFS2|NDUFS5|NDUFS6|NDUFV1|SDHB|SDHC|UQCR10|UQCRC2|UQCRQ
GSE40274_CTRL_VS_XBP1_TRANSDUCED_ACTIVATED_CD4_TCELL_DN	MSigDB_C7	44	135	1569	15.8568	3.72208	32.5926	1	6.45942	1.05102e-10	5.87685e-09	ADSS2|AHSA1|B4GALT5|BATF|DKC1|EIF3A|EIF3I|EIF6|EXOSC7|FTSJ3|GART|GPATCH4|IPO11|KARS1|KPNB1|LRRC58|LYAR|MRPL52|MRPS18B|NDUFA10|NUP133|PDSS1|PLK3|POP1|PRDX1|PRMT5|PSMA3|PSMD14|PSME1|PUS1|PUS7|RBM15B|SCFD2|SF3B5|TAF9|TARBP2|TBL3|TIMM13|TMEM147|TRMT61A|UMPS|UTP20|YARS1|ZMYND19
methyltransferase activity [GoID:GO:0008168; evidenceTypes:EXP|IBA|IDA|IEA|IMP|ISS|NAS|TAS]	GeneOntology_MF	52	175	1569	20.5551	4.23136	29.7143	1	6.45938	1.0513e-10	5.87685e-09	ALKBH8|CARM1|CARNMT1|COMTD1|COQ3|COQ5|DIMT1|EEF1AKMT1|EEF1AKMT4|EEF1AKNMT|EEF2KMT|EHMT2|FAM98A|FBL|FDXACB1|FTSJ3|GCSH|METTL1|METTL15|METTL16|METTL21A|METTL2B|METTL5|METTL6|MRM1|MRM2|MRM3|NOP2|NSUN5|PCMT1|PRMT1|PRMT3|PRMT5|PRMT6|RRP8|SETMAR|SMYD2|SMYD5|TFB2M|TGS1|THUMPD2|TRMT1|TRMT10A|TRMT10C|TRMT11|TRMT44|TRMT61A|TRMT61B|TTLL12|TYW3|WDR4|WDR5
GSE21670_STAT3_KO_VS_WT_CD4_TCELL_DN	MSigDB_C7	51	170	1569	19.9678	4.17127	30	1	6.45492	1.08275e-10	6.02272e-09	ALDH18A1|ATIC|BATF|BAZ1A|BYSL|C1QBP|CAD|CCT3|CCT5|DDX21|ENO1|EXOSC5|FAM98A|FARSB|GNL3|GNPDA1|GTPBP4|HEATR1|IKZF1|IPO5|KNOP1|LARP4|MTHFD1L|NAA15|NOLC1|NOP14|PAICS|PITRM1|PNO1|POLR1A|POLR1B|PPRC1|PRMT3|PUS7|REXO2|RPF2|RRP12|RRS1|SCFD2|SFXN4|SLC25A12|SRM|TRMT1|URB2|UTP20|VARS1|WDR12|WDR3|WDR43|XRN2|YARS1
GSE26669_CTRL_VS_COSTIM_BLOCK_MLR_CD8_TCELL_UP	MSigDB_C7	51	170	1569	19.9678	4.17127	30	1	6.45492	1.08275e-10	6.02272e-09	AK2|ANKLE1|APEX1|ATIC|C8ORF33|CDK4|CFDP1|COPS5|DDN|EBNA1BP2|EEF1E1|EIF2S1|EIF3C|EIF5A|ENOPH1|FARSA|FASTKD2|GNPNAT1|GSTO1|GTF2F2|LSM2|MRPL35|MRPL39|MRPL48|MRPS28|MTX2|NDUFB6|NDUFC1|NME1|NME2|NOL7|NUDCD2|PAM16|PDSS1|PGD|PNO1|PSMA2|PSMA4|PSMB4|PTGES2|RABEPK|RPL7L1|SLC25A13|SRP14|TARS1|TCP1|THYN1|TKT|TYW1|VMA21|ZNF593
GSE3982_EOSINOPHIL_VS_MAST_CELL_DN	MSigDB_C7	51	170	1569	19.9678	4.17127	30	1	6.45492	1.08275e-10	6.02272e-09	ABCF2|AGPAT5|AIMP2|APIP|ATP5PF|CCT5|COX6C|CSNK2A2|DAP3|DPH2|ENO1|ERCC2|FBL|GATB|GNPDA1|GRSF1|HSPA8|HSPE1|IARS2|IPO7|LSM5|MRPL16|MRPL23|MRPL34|MRPL4|NDUFA5|NELFA|NHP2|PDHX|PFAS|PHB|PNMA1|POLR2I|PPIA|PRMT5|PSMA3|RABGGTB|RAN|SETMAR|SLC39A14|SMARCC1|SSBP1|STOML2|TRIAP1|TTC27|TUBB3|UMPS|UQCRC2|UTP3|VDAC2|ZNHIT6
S-adenosyl-L-methionine	UniProt-Keyword	48	155	1569	18.2059	3.98526	30.9677	1	6.44828	1.13126e-10	6.28221e-09	ALKBH8|CARM1|CARNMT1|COMTD1|COQ3|COQ5|DIMT1|DPH2|EEF1AKMT4|EEF2KMT|EHMT2|FBL|FTSJ3|LIAS|METTL1|METTL15|METTL16|METTL21A|METTL2B|METTL5|METTL6|MRM1|MRM2|MRM3|NOP2|NSUN5|PCMT1|PRMT1|PRMT3|PRMT5|PRMT6|RRP8|RSAD1|SETMAR|SMYD2|SMYD5|TFB2M|TGS1|TRMT1|TRMT10A|TRMT10C|TRMT11|TRMT44|TRMT61A|TRMT61B|TSR3|TYW1|TYW3
cellular nitrogen compound biosynthetic process [GoID:GO:0044271; evidenceTypes:EXP|HDA|IBA|IC|IDA|IEA|IGI|IMP|IPI|ISA|ISS|NAS|TAS]	GeneOntology_BP	489	3275	1569	384.674	16.0086	14.9313	1	6.44661	1.14376e-10	6.3412e-09	AARSD1|AATF|ABCB7|ABCE1|ACACA|ACAT1|ACSL4|ACTR5|ADA|ADK|ADNP|ADSS2|AGMAT|AIMP2|AK2|AK6|AMH|APEH|APEX1|APP|APRT|ASAH2B|ASL|ATIC|ATP5F1A|ATP5F1C|ATP5F1D|ATP5F1E|ATP5MC1|ATP5MC3|ATP5MF|ATP5PB|ATP5PD|ATP5PF|ATP5PO|B4GALT5|BATF|BAZ1A|BBS7|BDP1|BEND3|C1QBP|C3ORF33|CAD|CAMTA1|CAPRIN1|CARM1|CARS2|CCDC85B|CCNC|CCNH|CCT2|CCT3|CCT4|CCT5|CCT7|CD3EAP|CDK4|CDK7|CEBPZ|CELF1|CHCHD10|CHD5|CKS2|CNBP|CNOT11|COA3|CO…
SANSOM_APC_TARGETS_REQUIRE_MYC	MSigDB_C2	55	191	1569	22.4344	4.41788	28.7958	1	6.44493	1.15654e-10	6.40153e-09	CAD|CCDC86|CCT4|CCT7|CDK4|CINP|DDAH1|DDX49|DPH2|EPHB2|EXOSC1|FARSB|FBL|GAR1|GEMIN5|GIPC1|GNPNAT1|GTPBP3|GTPBP6|HIRA|HOMER1|KNOP1|MDN1|METTL1|MRPL38|MYBBP1A|NELFA|NFS1|NHP2|NME1|NOL8|NOLC1|NOP56|NSUN5|OGFOD1|POFUT1|POLR1A|PPP1R14B|QTRT2|RRP9|SIGMAR1|SLC1A3|SLC29A2|SMARCC1|SMYD5|SNRPF|SNRPG|SRM|TMEM186|TRMT61A|TTC27|VARS1|VARS2|WDR4|ZMYND19
Chiche(PMID: 24644022)-2014_M6.12	PAPER	28	64	1569	7.51729	2.56964	43.75	1	6.4442	1.16214e-10	6.42199e-09	AARSD1|BOLA3|BYSL|C19ORF48|C1QBP|CAD|DFFA|EEF1AKMT1|GCN1|HSPE1|IMP4|IMPDH2|IPO4|LSM5|MRPL40|MRPS24|NARS2|NDUFAF2|NDUFAF4|NUDCD2|POLR3E|PPRC1|RITA1|RPAP1|SEH1L|SLC5A6|TIMM44|TMEM97
GSE37532_WT_VS_PPARG_KO_VISCERAL_ADIPOSE_TISSUE_TCONV_DN	MSigDB_C7	53	181	1569	21.2598	4.30231	29.2818	1	6.43031	1.27347e-10	7.01426e-09	AGPAT5|ANP32B|APEX1|ATP5PB|BZW2|CENPS|DAP3|DDX50|DKC1|DNAAF2|DUSP7|EEF1E1|FBL|FXN|GCDH|HEATR1|HILPDA|JPT2|LIAS|LRPPRC|LRRC8D|MAEA|NARS2|NOL11|NOLC1|NUFIP1|PARG|PARK7|PMPCA|PMPCB|POLR2F|PSMG1|RCL1|RMND5A|RPP40|RRP1B|RRS1|SCRIB|SLC25A13|SMARCC1|SNRPD1|SNUPN|THAP4|THYN1|TIMM8A|TIMM8B|TSR1|U2SURP|UMPS|UROD|USP22|UTP25|WDR12
ZBTB7B_TARGET_GENES	MSigDB_C3	250	1468	1569	172.428	11.6388	17.03	1	6.42299	1.33625e-10	7.34809e-09	AARSD1|ACTR6|AGPAT5|AGTRAP|AK2|ANKRD26|ANKRD54|APEH|APTX|ARFIP1|ATP5PO|BBS7|BCL2L14|BDP1|BRAT1|BRK1|C12ORF29|C1ORF109|C20ORF27|C2CD5|CCDC34|CCDC86|CCT2|CCT3|CCT4|CDK4|CENPS|CEP89|CETN2|CFAP298|CHERP|CMSS1|COMTD1|COPS2|COPS4|COX11|COX14|COX17|CRACR2A|CSNK2A1|CUL4A|CYB5D1|DAP3|DBI|DDX21|DENR|DIS3|DNAAF2|DNAJA1|DNTTIP1|DPH3|DPY19L2P2|EARS2|EBNA1BP2|EDC3|EIF3I|EIF3K|EIF4A1|EIF4G3|EIF5A|ENDOG|ENO1|EPC…
oxidoreductase activity [GoID:GO:0016491; evidenceTypes:EXP|IBA|IC|IDA|IEA|IGI|IMP|ISS|NAS|TAS]	GeneOntology_MF	116	551	1569	64.7192	7.40037	21.0526	1	6.42039	1.35921e-10	7.4622e-09	AGPS|ALDH18A1|ALKBH8|AOC2|APEX1|ASPHD1|BDH1|CBR1|CHCHD4|COA8|COX11|COX15|COX17|COX5A|COX5B|COX6B1|COX7A2|COX7B|CYB5RL|CYP27B1|CYP2J2|DDAH1|DHODH|DHRS11|DHRS13|DLD|DUS1L|DUS4L|ECSIT|ETFA|ETFB|FAR1|FASN|FDX2|FMO2|FXN|GCDH|GLRX2|GPD1L|GSTO1|HADHB|HMOX2|HPDL|HSD17B6|HSDL2|HSP90AA1|HSP90AB1|IMPDH1|IMPDH2|KDM1B|L2HGDH|LDHB|MAOA|MDH2|MECR|MICAL2|MMACHC|MTHFD1L|NDUFA10|NDUFA12|NDUFA2|NDUFA4|NDUFA5|NDUFA8…
MORF_PPP1CC	MSigDB_C4	49	161	1569	18.9107	4.06073	30.4348	1	6.41216	1.43467e-10	7.86369e-09	AASDHPPT|ABCB7|AFG3L2|AK2|ATP5MC3|ATP5PO|CCT5|CLPP|CS|DDX21|DGUOK|DKC1|EIF3I|G3BP2|GOT2|HDAC2|IMPDH2|IPO5|IPO7|KXD1|LRPPRC|LSM2|MRPS27|MTREX|NAE1|NDUFC1|NDUFV1|NPM3|NUDC|PAICS|PPT1|PRKDC|PTDSS1|PTGES3|RMND5A|RO60|RUVBL2|SDHB|SERBP1|SMARCC1|SRPK1|SSBP1|TARS1|TCP1|TOMM70|TUFM|VDAC1|VDAC2|YARS1
GSE22886_NAIVE_CD4_TCELL_VS_48H_ACT_TH1_DN	MSigDB_C7	55	192	1569	22.5519	4.42926	28.6458	1	6.41168	1.43926e-10	7.87606e-09	ALDH18A1|ARFIP1|ATP5PB|BATF|CAPRIN1|CCDC51|CDK7|CMAS|COPS4|COX17|DIABLO|EDC3|EIF2S1|EIF3I|ERLIN1|ETFA|FADD|FAH|GGCT|GLRX2|HSPA9|MACIR|MCAT|MFAP1|MICAL2|MNAT1|MRPL13|MRPL17|MRPL18|MRPL22|MRPL35|NDUFB3|NDUFS1|NDUFV1|PARK7|PDHA1|PELO|PITPNB|PNP|PPIA|PRDX1|PSMA1|PSMA4|PSMA6|PSMD14|RUVBL2|SLIRP|SNRPD1|SNRPD3|SNRPE|TARDBP|THYN1|U2AF1|YWHAE|ZNF593
GSE26343_UNSTIM_VS_LPS_STIM_MACROPHAGE_UP	MSigDB_C7	48	156	1569	18.3234	3.99794	30.7692	1	6.41043	1.45108e-10	7.9279e-09	AEN|AHCY|APEX1|BATF|CCDC86|COX17|DDX1|DENR|DKC1|EIF6|ERH|FBL|GAR1|GART|GNL3|GPATCH4|HILPDA|HSPA8|IFRD2|KAZN|NAAA|NIFK|NMD3|NME1|NOC2L|NOL6|NPM1|PNO1|PPP1R14B|PRDX6|PRMT1|PSMB7|PUS1|PUS7|RCL1|REXO2|RIPK2|RPP40|RRP15|RRS1|RWDD1|SNHG17|SNRPD3|TIMM8A|TOR1AIP2|UBE2M|UCK2|UTP4
MODULE_22	MSigDB_C4	22	42	1569	4.93322	2.08337	52.381	1	6.4069	1.4851e-10	8.10061e-09	ATP5F1A|ATP5F1D|ATP5F1E|ATP5MC1|ATP5MC3|ATP5MF|ATP5PD|ATP5PF|ATP5PO|NDUFA2|NDUFA4|NDUFA5|NDUFAB1|NDUFB10|NDUFB3|NDUFB7|NDUFB8|NDUFC1|NDUFS2|NDUFS5|NDUFS6|NDUFV1
organelle membrane [GoID:GO:0031090; evidenceTypes:HDA|IBA|IC|IDA|IEA|IGI|IMP|ISS|NAS|TAS]	GeneOntology_CC	400	2589	1569	304.098	14.7098	15.45	1	6.40366	1.51691e-10	8.26081e-09	ABCB7|ABHD17C|ACSL4|AEN|AFG3L2|AGPAT3|AGPAT5|AGPS|AGTRAP|AKAP1|ALDH18A1|ALG3|ANKRD27|ANXA1|AP1S1|AP1S3|APEH|APOOL|APP|ARFIP1|ARMC1|ARMC10|ARV1|ATAD1|ATL2|ATP5F1A|ATP5F1C|ATP5F1D|ATP5F1E|ATP5MC1|ATP5MC3|ATP5MF|ATP5PB|ATP5PD|ATP5PF|ATP5PO|ATP6V1C1|ATP6V1F|B3GALNT1|B4GALT2|B4GALT5|BBS7|BCS1L|BDH1|BFAR|C2CD5|CAMKV|CCDC51|CD320|CDK4|CHCHD10|CHCHD6|CHERP|CHST10|CISD1|CKMT1B|CLN6|CLPX|CLTA|CNIH4|COA3|CO…
YAO_TEMPORAL_RESPONSE_TO_PROGESTERONE_CLUSTER_11	MSigDB_C2	34	90	1569	10.5712	3.04423	37.7778	1	6.39521	1.60325e-10	8.7169e-09	ABCE1|AK6|BOP1|BYSL|CAD|DDX21|DDX51|DUS1L|EPB41|FARSB|FTSJ3|GNL3|GSPT1|IPO7|LTV1|MAK16|METTL1|MRTO4|NDUFAF4|NIFK|NOP56|PA2G4|PELO|PNO1|PUM3|PUS1|RRS1|SRM|TARS1|TIMM8A|TNFRSF21|TSR1|UBQLN1|UTP4
catalytic activity, acting on a rRNA [GoID:GO:0140102; evidenceTypes:EXP|IBA|IDA|IEA|IMP]	GeneOntology_MF	14	18	1569	2.11424	1.36511	77.7778	1	6.38222	1.74537e-10	9.41382e-09	DIMT1|FBL|FDXACB1|FTSJ3|METTL15|METTL16|METTL5|MRM1|MRM2|MRM3|NOP2|NSUN5|TFB2M|TRMT61B
rRNA methyltransferase activity [GoID:GO:0008649; evidenceTypes:EXP|IBA|IDA|IEA|IMP]	GeneOntology_MF	14	18	1569	2.11424	1.36511	77.7778	1	6.38222	1.74537e-10	9.41382e-09	DIMT1|FBL|FDXACB1|FTSJ3|METTL15|METTL16|METTL5|MRM1|MRM2|MRM3|NOP2|NSUN5|TFB2M|TRMT61B
GSE27786_LIN_NEG_VS_CD4_TCELL_UP	MSigDB_C7	49	162	1569	19.0281	4.07317	30.2469	1	6.37526	1.82648e-10	9.80433e-09	AARSD1|ACACA|AGPAT5|AMMECR1|ANKLE1|ASNSD1|CAD|CLPX|DBI|DIABLO|ECI2|EIF2S1|EIF4E|ELAC2|FARSA|GCSH|HEBP1|IPO4|IPO5|KLHL12|METAP2|METTL15|MFSD12|MRPL42|MRPL48|MRS2|NDUFAF4|NDUFB2|NDUFS1|NHP2|NOP16|NOP56|NTPCR|PALB2|PNO1|POLD2|POLR2H|PUM3|RABGGTB|SFXN2|SLC25A22|STEAP3|TEFM|TIMM10|TIMM8B|TTLL12|WDR74|YBX1|ZNRD2
BROWN_MYELOID_CELL_DEVELOPMENT_DN	MSigDB_C2	37	104	1569	12.2156	3.27073	35.5769	1	6.36827	1.91168e-10	1.0213e-08	AASDHPPT|AHCY|APEX1|BZW2|C1QBP|CD48|CDK4|DIS3|EIF4E|ERH|FKBP4|GART|GTPBP4|HSPD1|HSPH1|MFNG|NCL|NME1|NOLC1|NOP16|NOP56|NPM1|ODC1|PC|POLR1B|RCL1|RUVBL2|SF3B3|SLC16A1|SMARCC1|SOD1|SPNS2|TASP1|TIMM8A|TMEM97|UTP4|WDR43
USF_C	MSigDB_C3	59	215	1569	25.2534	4.68296	27.4419	1	6.35814	2.04211e-10	1.08754e-08	ADNP|AEN|B4GALT2|CAMKV|CLCN2|DAZL|DIABLO|EEF1E1|EIF4E|EIF5A|EXOSC2|EXOSC5|FBL|G6PC3|GCSH|GIT1|GTF2H1|HSP90AB1|HSPE1|HSPH1|HYAL2|IPO13|IPO4|LYAR|MAX|MICAL2|NAT10|NLN|NPM1|NUDC|PA2G4|PAICS|PFDN2|PFDN6|PIGW|POGK|POLR2H|POLR2L|POLR3E|PPARGC1B|PPAT|PRMT1|RPUSD4|SCFD2|SERBP1|SIGMAR1|SLC4A11|SYBU|TFAP4|TIAL1|TIMM10|TNFRSF21|TXLNG|UBXN1|UBXN10|UTP18|WDR46|XRN2|YBX1
FEVR_CTNNB1_TARGETS_DN	MSigDB_C2	103	473	1569	55.5575	6.87744	21.7759	1	6.35265	2.11636e-10	1.12443e-08	AASDHPPT|ACP1|ADA|APEX1|ATP5PF|CAPRIN1|CARNMT1|CCT2|CCT3|CCT4|CCT5|CLPX|CMSS1|COA6|COQ8A|DDX1|DDX21|DIS3|DLD|DNAAF2|EEFSEC|EIF2S1|EIF3A|EIF4A1|ELP1|EPHB2|ERH|FAM136A|FASTKD2|FBL|GART|GCDH|GEMIN4|GMPS|GNPNAT1|GRSF1|GTPBP10|GTPBP4|HDAC2|HGH1|HSF1|HSPA8|IMPDH2|KDM1B|KIAA0100|LARP4|LSM2|LSM5|LYPLA1|MRE11|MRPL1|MRPL13|MRPL3|MRPS22|NAA15|NCL|NCOA4|NDUFAF1|NMRAL1|NOLC1|NOP56|NXT1|PA2G4|PAICS|PCDH8|PITRM…
cellular biosynthetic process [GoID:GO:0044249; evidenceTypes:EXP|HDA|IBA|IC|IDA|IEA|IGI|IMP|IPI|ISA|ISS|NAS|TAS]	GeneOntology_BP	581	4020	1569	472.18	17.0684	14.4527	1	6.35253	2.11805e-10	1.12443e-08	AARSD1|AASDHPPT|AATF|ABCB7|ABCE1|ACACA|ACAT1|ACSL4|ACTR5|ADA|ADK|ADNP|ADSS2|AGL|AGMAT|AGPAT3|AGPAT5|AGPS|AIMP2|AK2|AK6|ALDH18A1|ALG3|AMH|ANXA1|APEH|APEX1|APIP|APP|APRT|ASAH2B|ASL|ASNSD1|ATIC|ATP5F1A|ATP5F1C|ATP5F1D|ATP5F1E|ATP5MC1|ATP5MC3|ATP5MF|ATP5PB|ATP5PD|ATP5PF|ATP5PO|B3GALNT1|B4GALT2|B4GALT5|BATF|BAZ1A|BBS7|BCAT2|BDP1|BEND3|BPNT1|C1QBP|C3ORF33|CAD|CAMTA1|CAPRIN1|CARM1|CARS2|CBR1|CCDC85B|CCN…
GSE18791_CTRL_VS_NEWCASTLE_VIRUS_DC_18H_UP	MSigDB_C7	51	173	1569	20.3202	4.20743	29.4798	1	6.34825	2.17778e-10	1.15433e-08	AHCY|ATPAF1|CCT3|CCT4|CETN2|COPS4|DCAF13|DCAF4|DNAJC11|EDC3|ENDOG|FAM78A|FBXO21|FBXO45|FLAD1|GEMIN6|GTF3C2|IKBIP|IMPDH2|MRPL12|MRPL16|MRPL24|MRPS28|MRPS6|MRPS9|NDUFA8|NDUFAB1|NDUFS2|NELFCD|NIP7|PHAX|PHB2|PHF14|PMPCA|PNP|POLR2L|POLR3B|PPIL1|PREP|RMDN1|SLC25A12|SMARCC1|SMIM15|TARBP2|TIMM21|TRMT1|TTI1|UMPS|URB2|VAMP8|WDR36
ALKBH3_TARGET_GENES	MSigDB_C3	82	346	1569	40.6404	5.91104	23.6994	1	6.34388	2.24043e-10	1.18567e-08	ACOT13|AHSA1|ALG3|ANKRD40|ATP5PF|C17ORF75|C18ORF21|C8ORF33|CCNC|CCT2|COA6|COPS2|COPS4|COPS7B|COX16|DCAF4|DDX1|DHX33|DNAJC2|ECHDC1|EEFSEC|EXOSC3|G3BP1|GIN1|GSTCD|INTS12|IPO4|IPPK|KXD1|LRRC49|LZIC|METTL15|MNAT1|MPHOSPH10|MRM1|MRPL13|MRPL16|MRPL21|MRPL3|MRPL30|MRPL39|MRPS18C|MRPS31|MRPS34|MTIF2|MTRF1|NAA20|NCBP2|NCBP2AS2|NDUFA12|NME1|NME1-NME2|NOP16|NUDT5|PDCD2|PHB2|PNPO|PRDX1|PSMA6|RANBP2|RBM28|REX…
GSE39820_TGFBETA3_IL6_VS_TGFBETA3_IL6_IL23A_TREATED_CD4_TCELL_DN	MSigDB_C7	44	138	1569	16.2092	3.76278	31.8841	1	6.33629	2.35363e-10	1.24363e-08	AK2|CARNMT1|CBR1|CD320|CETN2|CFAP298|CLPB|COMTD1|COQ5|HDAC2|HSF1|KCNQ5|LRPPRC|LSM11|LYRM4|MCRIP2|MRPL16|MRPL19|MRPL23|MRPL24|MRPL32|MRPL34|MRPL42|MRPS16|MRPS30|MRPS31|MRPS35|MRPS36|MRPS9|MTHFD1L|NDUFAF1|NDUFB3|PLCD4|PNO1|PPAN|PPP2R5A|RPF2|RPP21|RUVBL1|SLC25A12|STOML2|TMCO6|TSFM|UQCR10
GSE21927_SPLEEN_VS_4T1_TUMOR_MONOCYTE_BALBC_DN	MSigDB_C7	47	153	1569	17.971	3.95976	30.719	1	6.33344	2.39755e-10	1.26486e-08	ACAT1|AHSA1|ATP5MC1|BCS1L|C1ORF109|CARNMT1|COA6|DDX10|DHODH|DNAJC2|ELAC2|ENTR1|ETFA|ETFB|EXOSC3|FARSB|GART|GFM1|GNPNAT1|GRPEL1|IMP3|MITF|MRM1|MRRF|MYBBP1A|NDUFB6|NOP2|PC|PINX1|PPT1|PRKDC|PSMG1|PSMG4|RABGGTB|RBM19|RDH13|RITA1|RWDD1|SERBP1|SLC16A7|SLC5A6|SNAI1|SSU72|STEAP3|TEX10|TIMM21|XPNPEP3
MODULE_8	MSigDB_C4	81	341	1569	40.0531	5.86931	23.7537	1	6.3228	2.56857e-10	1.35086e-08	ADNP|AGL|AHCY|AIMP2|AK2|APEX1|APRT|BOP1|BYSL|CAD|CKS2|CLPP|COPS2|COPS5|COX11|COX7B|CTSC|DAP3|DDX21|DPM1|ECHS1|EEF1E1|EIF3I|EPCAM|ETFA|ETFB|FADD|FXYD2|GMPS|GRSF1|GSPT1|IARS2|IPO5|IPO7|LRPPRC|LSM7|MEST|MRPL12|MRPL3|MRPL40|NDUFB7|NDUFS2|NDUFS6|NHP2|NOLC1|NUP153|PAICS|PES1|PNP|POLD2|PRKDC|PSMA3|PSMA4|PSMB7|PSMC6|PSMD14|PUM3|RAB11A|RABGGTB|RIDA|RO60|RRP1B|SDHB|SEC11A|SLC29A1|SNRPD3|SNRPF|SNU13|SORD|SR…
IVANOVA_HEMATOPOIESIS_INTERMEDIATE_PROGENITOR	MSigDB_C2	40	119	1569	13.9775	3.49667	33.6134	1	6.32167	2.58746e-10	1.35868e-08	AGPAT5|AHCY|APEX1|APIP|C7ORF50|CEBPZ|CHCHD4|CISD1|DBI|DHX37|EIF6|ENOPH1|ERLIN1|G3BP1|GFM1|GTF3A|ISG20L2|KLHL23|MAOA|MRPL12|MRPS25|MRPS35|NIPSNAP3A|PES1|PLAC8|POLR3E|PSMA3|RABEPK|RSU1|SCO1|SFXN4|SNUPN|SURF6|TAMM41|TBRG4|TMEM186|TMEM97|UBFD1|UTP25|YDJC
DBP_TARGET_GENES	MSigDB_C3	136	687	1569	80.6934	8.21936	19.7962	1	6.30681	2.84846e-10	1.49341e-08	AAMP|ABCE1|ADK|AHSA1|AP1S1|ARFIP1|ARSK|ATIC|BCL2L14|BDP1|C18ORF21|C19ORF53|CELF1|CFAP298|CHCHD6|CLPB|CLTA|COA3|COPS2|COPS5|COPS7B|COX16|CTU1|DDX55|DFFA|DIABLO|DIMT1|DPH3|ECSIT|EEF1E1|EIF5A|EXOSC3|EXT2|FARSA|FASTKD2|FBXO45|FDXACB1|FTSJ3|GRPEL1|GSPT1|GSTCD|HCFC1R1|HIBCH|HILPDA|HMOX2|HNRNPA1|INTS1|INTS12|IPO11|IPPK|LIMA1|LONP1|LZIC|MAIP1|METAP2|METTL2B|MRPL18|MRPL20|MRPL34|MRPL4|MRPS12|MRPS17|MRPS30…
EPC1_TARGET_GENES	MSigDB_C3	54	190	1569	22.317	4.40647	28.4211	1	6.30302	2.91902e-10	1.52803e-08	ALG3|BYSL|CAPRIN1|CCDC86|CCT2|CCT4|CLUH|COA6|DDX51|EIF4A1|EIF5A|ESF1|FLVCR1|FNTA|G6PC3|GOT2|INTS1|LDHB|MAPKAPK5|MDN1|MIPEP|MRPL15|MRPL3|MRPL4|MRPS35|MTHFD1L|MTLN|NCBP2|NCBP2AS2|NDUFA11|NME1|NME1-NME2|NOC4L|NOP56|PINX1|PRMT1|PUS1|RAD23B|RANBP2|SNX12|SOD2|SSU72|SUPV3L1|TEX10|THAP4|TIMM13|TOMM5|TRIAP1|TSFM|UTP25|YARS1|YBX1|YTHDF2|YWHAE
SUMO1_TARGET_GENES	MSigDB_C3	140	714	1569	83.8648	8.37038	19.6078	1	6.29701	3.03445e-10	1.58599e-08	ADPRS|ANAPC7|ANKRD40|API5|BCAS4|BEND3|BOLA3|BRAT1|BRWD1-AS2|BYSL|BZW2|C19ORF48|C1QBP|CCT4|CCT5|CELF1|CENPS|CFDP1|CLPB|COMTD1|COPS4|COPS5|COPS7B|COPS9|CSNK2A1|DAP3|DDX18|DDX47|DENR|DHX33|DHX34|DNAJC2|DUS1L|DUSP11|EARS2|EMC1|EXOSC3|EXOSC5|FAM187A|FAM50B|FRAT2|FXN|GCLC|GSPT1|HADHB|HDAC2|HNRNPDL|HYAL2|INTS1|LRPPRC|LSM11|MAIP1|MAP3K7|MAPKAPK5|MCRIP2|MED20|METTL15|METTL5|MIPEP|MRPL1|MRPL13|MRPL38|MRPL3…
GSE3982_MAST_CELL_VS_BASOPHIL_UP	MSigDB_C7	46	149	1569	17.5012	3.90825	30.8725	1	6.2941	3.09184e-10	1.61295e-08	ABCF2|AIMP2|ANKRD40|B4GALT5|BFAR|C12ORF29|C19ORF53|CCT3|DCTPP1|DPH2|DUSP14|EIF2B3|EIF3I|EIF4A1|ENO1|ESF1|FGFR4|GTPBP4|HSPD1|MRM1|MRPL35|MRPL4|MTPAP|NDUFB8|NFS1|NME1|PARK7|PIP4K2B|PNMA1|PPT1|PRKAR2A|PSMD12|SCLY|SEH1L|SHLD2|SHQ1|SLC30A1|SUPV3L1|TEX10|TMEM223|TOMM34|TRAP1|TRIAP1|UBL4A|WDR12|WDR74
TEAD2_TARGET_GENES	MSigDB_C3	207	1174	1569	137.895	10.5362	17.632	1	6.28101	3.36381e-10	1.75001e-08	ABCF2|ABHD17C|ACACA|AIMP2|AK2|AKAP1|ANAPC7|ASB1|ATP5PF|BCCIP|BCL2L14|BRAT1|BZW2|C17ORF75|C19ORF53|C1ORF109|CARS2|CCDC86|CCT5|CD320|CFAP298|CFAP298-TCP10L|CFDP1|CLPX|COPS5|COX15|COX5A|CSNK2A1|DAP3|DDX18|DDX19A|DDX21|DDX50|DPH3|DPM1|DUS4L|DYNC1I2|EHMT2|EIF3B|EIF4A1|EIF5A|EMC6|EXOSC4|F2RL1|FAM81A|FAM98A|FBXO45|G3BP1|GALNT7|GART|GCN1|GEMIN6|GFM1|GGCT|GIN1|GIPC1|GNL3|GTF2H1|GTF3C2|HDAC2|HSDL2|HSP90AB1…
ribose phosphate metabolic process [GoID:GO:0019693; evidenceTypes:IBA|IC|IDA|IEA|IGI|IMP|ISS|NAS|TAS]	GeneOntology_BP	70	279	1569	32.7707	5.32161	25.0896	1	6.27699	3.45184e-10	1.79304e-08	ACACA|ACAT1|ACSL4|ADA|ADK|ADSS2|AK2|APP|APRT|ATIC|ATP5F1A|ATP5F1C|ATP5F1D|ATP5F1E|ATP5MC1|ATP5MC3|ATP5MF|ATP5PB|ATP5PD|ATP5PF|ATP5PO|BPNT1|CAD|DGUOK|DHODH|DLD|EIF6|ENO1|FAR1|FASN|FOXK1|GART|GCDH|GIT1|GMPS|HK1|HK2|IMPDH1|IMPDH2|JMJD8|MCCC2|NME1|NME2|NUDT5|OXSM|PAICS|PANK1|PANK2|PANK3|PDE4C|PDHA1|PDHB|PDHX|PFAS|PNP|PPAT|PPT1|PYGL|RAN|RFK|SLC25A12|SLC25A13|SPHK2|STOML2|TIGAR|TKT|UCK2|UMPS|UQCC3|ZBTB…
Chiche(PMID: 24644022)-2014_M8.14	PAPER	18	30	1569	3.52373	1.76156	60	1	6.27266	3.54936e-10	1.84087e-08	ABCF2|ACBD6|CCT4|COA4|COX10|EXOSC2|GAR1|GEMIN5|GTPBP6|HNRNPA1|MRPS2|MTLN|NELFCD|OXSM|PAFAH1B3|RUVBL1|SNRPD1|SURF6
GSE41176_WT_VS_TAK1_KO_ANTI_IGM_STIM_BCELL_3H_DN	MSigDB_C7	50	170	1569	19.9678	4.17127	29.4118	1	6.27142	3.57764e-10	1.85269e-08	ABCE1|ATP5MC1|ATP6V1F|BATF|BYSL|CDK4|CLUH|DDX10|DKC1|DPH2|EBNA1BP2|EIF2S1|EIF3B|EIF4E|EXOSC7|GGCT|GNPDA1|GSTO1|GTPBP6|HK2|HSPA9|HSPE1|IFRD2|KEAP1|LIMS1|MAK16|METTL1|MRPL12|MRPL23|MRPS12|NBN|NHP2|NME1|NOL7|NSMAF|OSM|PES1|POLR1C|PUM3|RAD23B|RBM19|SLC16A6|SRM|TARDBP|TMEM251|TRMT1|TSR1|URB2|UTP3|WDR18
GSE14908_ATOPIC_VS_NONATOPIC_PATIENT_HDM_STIM_CD4_TCELL_DN	MSigDB_C7	48	160	1569	18.7932	4.04826	30	1	6.26118	3.82066e-10	1.97551e-08	AARSD1|AP1S1|APRT|ARV1|ATAD1|BRIX1|CCDC86|CDC34|DLD|EIF4A1|ENOPH1|ERH|EXOSC1|EXOSC2|EXOSC3|FABP5|GIPC1|HEBP1|IPO11|LYAR|METTL2B|MRPL12|MRPL19|MRPL22|MRPL46|MRPS31|NDUFAB1|NDUFAF4|NSDHL|PDF|PES1|POLR2D|POLR3E|PRELID2|PRMT5|RARS1|RPUSD3|RRP15|RUVBL2|SLC39A1|TBRG4|TFAM|TXNL4A|UXS1|VDAC1|YRDC|YTHDC2|ZNRD2
MORF_DEK	MSigDB_C4	66	257	1569	30.1866	5.11179	25.6809	1	6.25918	3.87007e-10	1.998e-08	AATF|ACAA2|ACP1|AFG3L2|ANP32B|ATP5MC3|ATP5PF|ATP5PO|C1QBP|CCT2|CCT7|CHERP|CNBP|COPS5|COX7B|CS|DAP3|DDX49|DGUOK|EIF3I|EIF3K|EIF4A1|EIF4H|ERH|FBL|G3BP2|HADHB|HDAC2|HSP90AA1|HSPA8|KARS1|KIF2A|KXD1|LRPPRC|LSM2|LSM7|LYPLA1|NCL|NDUFV1|PARK7|PCBP2|PCMT1|PHB2|POLR2I|PRMT1|PRRC2C|PSMA2|PSMA4|PSMB1|PSMB4|PSMB7|RAN|SKP1|SNRPE|SOD1|SRP14|SSB|SSBP1|STOML2|TARDBP|TIAL1|TMEM123|TUFM|U2AF1|VDAC2|ZC3H15
protein binding [GoID:GO:0005515; evidenceTypes:EXP|HDA|IBA|IC|IDA|IEA|IGI|IMP|IPI|ISO|ISS|NAS|TAS]	GeneOntology_MF	1175	9109	1569	1069.92	17.3314	12.8993	1	6.2533	4.01881e-10	2.07162e-08	AAMP|AASDHPPT|AATF|ABCB7|ABCE1|ABHD17C|ABITRAM|ACAA2|ACACA|ACAT1|ACBD6|ACOT13|ACP1|ACTR5|ACTR6|ADA|ADARB1|ADNP|ADPRS|ADSS2|AEN|AFG3L2|AGBL5|AGGF1|AGL|AGPAT3|AGPAT5|AGPS|AGTRAP|AHCY|AHSA1|AIMP2|AK2|AK6|AKAP1|ALDH18A1|ALG3|ALKBH8|AMER1|AMH|AMMECR1|ANAPC7|ANKLE1|ANKRD13B|ANKRD26|ANKRD27|ANKRD40|ANKRD54|ANP32B|ANXA1|AOC2|AP1S1|AP1S3|APEH|APEX1|API5|APIP|APOOL|APP|APRT|APTX|ARFIP1|ARMC1|ARRDC2|ARV1|AS…
BUSSLINGER_DUODENAL_DIFFERENTIATING_STEM_CELLS	MSigDB_C8	70	280	1569	32.8882	5.33094	25	1	6.25068	4.08681e-10	2.10346e-08	AHCY|ANP32B|APEX1|APP|ATP5F1A|ATP5MC1|ATP5MC3|ATP5MF|ATP5PB|ATP5PD|ATP5PO|C1QBP|CCT2|CCT5|CKS2|COX5A|COX5B|COX6C|COX7A2|COX7B|CS|DBI|DDAH1|DDX21|EI24|EIF3A|EIF3K|ENO1|EPCAM|EPHB2|FBL|HNRNPA1|HSP90AA1|HSP90AB1|HSPA8|HSPD1|HSPE1|IMPDH2|KPNB1|LRPPRC|MAOA|MDH2|NCL|NDUFA4|NDUFAB1|NDUFB9|NDUFS5|NOP56|NPM1|PAICS|PHB2|PPIA|PPIF|PRKDC|PTGES3|RAN|SERBP1|SF3B5|SLIRP|SNHG16|SNRPE|SNRPF|SOD1|TKT|TMA7|TUFM|TXN…
BENPORATH_MYC_MAX_TARGETS	MSigDB_C2	135	684	1569	80.3411	8.20236	19.7368	1	6.25005	4.10317e-10	2.10867e-08	ABCE1|AGPS|AIMP2|ALDH18A1|AMMECR1|ASB1|ATP5F1C|ATP5F1E|CAD|CCT7|CEBPZ|CKS2|CLCN2|COPS2|COX15|CR2|CTSC|DAP3|DBI|DDX1|DDX10|DIABLO|DLEU1|DNAJA2|DPM1|EEA1|EEF1E1|EIF2S1|EIF3I|EIF3K|EIF4H|ERLIN1|ETFA|FABP5|GATB|GCLC|GMDS|GNB1L|GSTO1|HADHB|HEBP1|HNRNPA1|HSPA9|HSPE1|IPO5|KEAP1|LAGE3|LAMTOR5|MAEA|MBNL1|MCCC2|MED20|METTL1|MFAP1|MFNG|MOCS2|MRPL40|MRTO4|MYBBP1A|NCBP2|NCL|NDUFA2|NDUFB2|NDUFB3|NDUFB6|NDUFS1|…
GSE18791_CTRL_VS_NEWCASTLE_VIRUS_DC_6H_UP	MSigDB_C7	50	171	1569	20.0853	4.18336	29.2398	1	6.23597	4.48984e-10	2.30387e-08	APEX1|ARV1|BRIX1|BYSL|C12ORF29|CAD|CCDC85B|CETN2|CRLS1|DCAF13|DCAF4|DNAAF2|DNAJC11|ENDOG|EXOSC2|FBXO21|FLAD1|FRAT2|GMPS|IMPDH2|KAT14|LRRC20|MRPL12|MRPL4|MRPS2|MTFMT|NCBP2AS2|NDUFA5|NELFCD|NIP7|NOP2|NXT1|POLR3H|PPAT|PPP1R14B|PRMT5|PUS1|RMND1|RPP40|RRS1|SARS2|SLC25A12|TARBP2|TFB2M|THNSL1|THYN1|TMEM147|URB2|UTP23|ZNF57
GSE21927_GMCSF_IL6_VS_GMCSF_GCSF_TREATED_BONE_MARROW_DN	MSigDB_C7	53	187	1569	21.9646	4.37204	28.3422	1	6.22669	4.76394e-10	2.43343e-08	ACAT1|AFG3L2|APOOL|ATP5MF|CCDC85B|CFAP298|CISD1|COX17|CSNK2A1|DDX19A|DDX49|DHRS11|DNAAF2|EMC1|ENOPH1|FASTKD1|FASTKD2|GOT2|GRSF1|GTF2F2|GTPBP4|HSPA8|LSM2|LSM5|METAP2|MNAT1|MRPL34|MTPAP|NAT10|NBN|NCDN|NDUFB6|NDUFS6|NOL11|NUDC|PITPNB|PMPCA|PPAN|PPAT|PSMC6|PWP1|RAD23B|RARS1|SLC19A1|SMC6|TSR1|TTC27|U2AF1|UQCRQ|URB2|USP10|YBX1|YWHAE
rRNA pseudouridine synthesis [GoID:GO:0031118; evidenceTypes:IBA|IMP|ISS]	GeneOntology_BP	10	10	1569	1.17458	1.0178	100	1	6.22314	4.87301e-10	2.48538e-08	DKC1|GAR1|NAF1|NHP2|NOP10|RPUSD1|RPUSD2|RPUSD3|RPUSD4|TSR3
MORF_MAP2K2	MSigDB_C4	42	131	1569	15.387	3.66708	32.0611	1	6.22034	4.96069e-10	2.52628e-08	AFG3L2|ATP5F1D|ATP5MC3|ATP5PO|CCT5|CCT7|COPS5|COX5B|CS|DDX49|EIF3I|EIF3K|HADHB|HDAC2|IMPDH1|KARS1|KXD1|LSM2|LYPLA1|MRPS18B|NDUFC1|NDUFS5|NDUFV1|NSDHL|PARK7|PCMT1|PDHB|POLR2I|PPT1|PSMB7|PTDSS1|RUVBL2|SDHB|SNRPE|SOD1|SSBP1|TBL3|TMEM147|TUFM|U2AF1|VDAC2|ZNRD2
REACTOME_CELLULAR_RESPONSE_TO_CHEMICAL_STRESS	MSigDB_C2	44	141	1569	16.5615	3.80303	31.2057	1	6.21557	5.11377e-10	2.60032e-08	CARM1|COX11|COX14|COX16|COX20|COX5A|COX5B|COX6B1|COX6C|COX7B|CSNK2A1|CSNK2A2|HMOX2|KEAP1|LRPPRC|MED1|NDUFA4|PRDX1|PRDX6|PSMA1|PSMA2|PSMA3|PSMA4|PSMA6|PSMB1|PSMB4|PSMB5|PSMB7|PSMC6|PSMD12|PSMD14|PSME1|PSMF1|RBX1|SCO1|SCO2|SIN3A|SKP1|SOD1|SOD2|TACO1|TGS1|TXN|TXN2
GSE7400_CTRL_VS_CSF3_IN_VIVO_TREATED_PBMC_UP	MSigDB_C7	50	172	1569	20.2027	4.19541	29.0698	1	6.2007	5.62113e-10	2.84546e-08	ABCE1|BOLA3|C8ORF33|CCT2|DKC1|ECI2|EIF2B3|EIF3K|FBXO21|G3BP2|GNL3|GPATCH4|HSP90AB1|HSPD1|ICE2|IPO7|LRPPRC|MPHOSPH10|MRPL24|MRPL3|NARS2|NDUFB2|NIFK|NOLC1|NOP14|NUP35|ODC1|PRKDC|PSMG4|PTGES3|PVT1|RRS1|SACS|SCFD2|SHQ1|SNRPE|SSB|TARBP2|TASP1|TCTN3|TFB2M|TIMM21|TOMM5|TOMM70|TRIAP1|TTC27|UTP4|WDR4|ZNF593|ZNHIT6
Electron transport	UniProt-Keyword	34	94	1569	11.041	3.11068	36.1702	1	6.18408	6.24659e-10	3.15261e-08	ETFA|ETFB|FDX2|GLRX2|HIGD2A|NDUFA10|NDUFA11|NDUFA12|NDUFA2|NDUFA4|NDUFA5|NDUFA8|NDUFAB1|NDUFB10|NDUFB2|NDUFB3|NDUFB6|NDUFB7|NDUFB8|NDUFB9|NDUFC1|NDUFS1|NDUFS2|NDUFS5|NDUFS6|NDUFV1|SDHB|SDHC|TXN|TXN2|TXNL1|UQCR10|UQCRC2|UQCRQ
MORF_PRKDC	MSigDB_C4	52	183	1569	21.4948	4.32569	28.4153	1	6.18332	6.27675e-10	3.16311e-08	AATF|AFG3L2|AK2|ALG3|ATP5MC3|ATP5PO|CAD|CCT4|CCT5|CEBPZ|COQ9|CS|DDX18|DFFA|DKC1|DNAJC11|EI24|EIF3I|GOT2|HDAC2|IFRD2|KXD1|LRPPRC|LSM2|MMS19|MRPS18B|MRPS27|MTREX|NAE1|NPM3|NUDC|PDHB|PLPBP|PRKDC|PSMA1|PTDSS1|RUVBL1|RUVBL2|SCARB1|SMARCC1|SRPK1|SSB|SSBP1|TARS1|TCP1|TFAP4|TXNL4A|USP14|VARS1|VDAC2|WDR18|YARS1
Respiratory chain	UniProt-Keyword	25	56	1569	6.57763	2.4044	44.6429	1	6.17031	6.81576e-10	3.42451e-08	HIGD2A|NDUFA10|NDUFA11|NDUFA12|NDUFA2|NDUFA4|NDUFA5|NDUFA8|NDUFAB1|NDUFB10|NDUFB2|NDUFB3|NDUFB6|NDUFB7|NDUFB8|NDUFB9|NDUFC1|NDUFS1|NDUFS2|NDUFS5|NDUFS6|NDUFV1|UQCR10|UQCRC2|UQCRQ
GSE17974_CTRL_VS_ACT_IL4_AND_ANTI_IL12_2H_CD4_TCELL_DN	MSigDB_C7	50	173	1569	20.3202	4.20743	28.9017	1	6.16562	7.02087e-10	3.52233e-08	BYSL|CCNH|CCT3|CCT4|CCT5|CDK4|COPS5|DNAJA3|DNAJC17|DUSP14|ERLIN1|FADD|FAM98A|FBXO22|GAR1|GNPDA1|GNPNAT1|GON7|GPATCH4|HSPD1|IMP3|LARP4|MED20|MFAP1|MRPL17|MRPL20|MRPL35|MRPL42|MRPS16|MRPS28|NDUFA8|NSDHL|PDCD2L|PPIL1|PRDX1|PSMB5|RALA|RBM28|RPGR|SLC25A32|SMIM15|SPRY1|TIMM8A|TRMT10C|TTLL4|TXNDC17|UTP18|VPS35|YWHAE|ZNF232
establishment of protein localization to organelle [GoID:GO:0072594; evidenceTypes:HMP|IBA|IC|IDA|IEA|IGI|IMP|IPI|ISS|NAS|TAS]	GeneOntology_BP	78	330	1569	38.761	5.7763	23.6364	1	6.16411	7.08829e-10	3.55087e-08	BCS1L|CCT2|CCT3|CCT4|CCT5|CCT7|CHCHD4|CSNK2A2|DKC1|DNAJA1|FAM53B|GRPEL1|GRPEL2|HEATR3|HGS|HK1|HK2|HSP90AA1|HSP90AB1|HSPA8|HSPD1|HYAL2|IPO11|IPO13|IPO4|IPO5|IPO7|KPNB1|LONP2|MAIP1|MED1|MIPEP|MON1A|NCOA4|NOLC1|NUP133|NUP153|NUP35|NXT1|PAM16|PDCD5|PEX13|PEX19|PEX26|PEX7|PHB2|PIK3R2|PIK3R4|PITRM1|PMPCA|PMPCB|RAB11A|RALA|RAN|RANBP2|RUVBL2|SAMM50|SCRIB|SNUPN|SRP14|TARDBP|TCP1|TERT|TIMM10|TIMM13|TIMM21|…
GSE22886_DAY1_VS_DAY7_MONOCYTE_IN_CULTURE_DN	MSigDB_C7	53	189	1569	22.1995	4.39503	28.0423	1	6.1601	7.27e-10	3.63651e-08	ACAT1|ACOT13|AGL|AHCY|APEH|APEX1|ATP5F1A|ATP5MC3|COX5A|COX7B|DUS4L|ECHS1|EMC1|FEZ2|GGCT|GOT2|GTF3A|HADHB|HIGD2A|HMOX2|INTS13|LDHB|METTL5|MRM2|MRPL24|MRPL34|MRPS15|MRPS18B|MRPS27|MRPS35|NDUFA8|NFS1|NME1|PCCB|PEBP1|PEX19|PHB2|PPIA|PPT1|PRDX6|PRKDC|RAD50|RPE|RSU1|SEPTIN11|TMED3|TNFRSF21|TRMT61B|UQCRC2|UQCRQ|VAMP8|WDR12|WDR61
ERWIN_COHEN_BLOOD_LIVE_VACCINE_TC_83_AGE_23_48YO_VACCINATED_VS_CONTROL_14DY_UP	MSigDB_C7	123	611	1569	71.7667	7.77461	20.1309	1	6.15942	7.30119e-10	3.6467e-08	AASDHPPT|ABCE1|ACTR6|AGL|AGPAT5|API5|ARL5A|ARMC1|ATAD1|ATP5PF|ATP5PO|BDP1|C11ORF58|C12ORF29|C2CD5|CCNC|CCT2|CEBPZ|CKS2|CNIH4|COPS2|COPS4|COX11|COX16|COX6C|COX7A2|COX7B|CUL4A|DBI|DCAF13|DDX18|DENR|DIS3|DPM1|EEA1|EIF4E|ERH|ESF1|FABP5|FASTKD1|FUBP3|G3BP1|GLOD4|GRPEL2|HIBCH|HSP90AA1|HSPD1|HSPE1|HSPH1|ICE2|INTS13|KIF2A|LDHB|LRPPRC|LSM5|LSM7|METAP2|METTL5|MRPL3|MRPS31|MTO1|MTREX|NAA15|NAE1|NDUFA5|NIFK|…
GSE29617_CTRL_VS_TIV_FLU_VACCINE_PBMC_2008_DN	MSigDB_C7	49	168	1569	19.7329	4.14697	29.1667	1	6.15804	7.36485e-10	3.67307e-08	APEH|ARMC1|ARV1|ATP5PF|BFAR|CCT2|CCT7|CFAP298|DGUOK|DPY30|EEA1|EIF2S1|ENO1|FASTKD1|GNPDA1|HDAC2|HMOX2|HOMER1|JPT2|MAP3K7|MCCC2|METTL5|MRPL18|MRPL24|MRPS6|MTIF2|NAA20|NDUFA8|NDUFAB1|NDUFB10|NDUFB6|NDUFC1|NUDT5|OMA1|PITPNB|PLPBP|PPID|PRDX1|PSMA4|PSMD14|SAMM50|SDHAF3|SHQ1|SSB|TIMM8B|UBXN8|UQCR10|UQCRQ|ZNF146
MYCMAX_01	MSigDB_C3	55	200	1569	23.4915	4.51923	27.5	1	6.15102	7.6988e-10	3.83396e-08	ARMC6|CAD|CAMKV|CLUH|DAZL|DCAF13|DCTPP1|DIABLO|EIF4E|EPB41|ESRP2|G6PC3|GCSH|GIT1|HIRA|HNRNPA1|HNRNPDL|HSPA9|IFRD2|IPO13|IPO7|KCNQ5|LYAR|MON1A|MRPL40|NCL|NDUFS1|NOP56|NPM1|NR6A1|NUDC|ODC1|PA2G4|PAICS|POGK|PPARGC1B|PPAT|PPRC1|PRMT1|PRR7|PTGES2|PUS1|QTRT2|RCL1|REXO2|SERBP1|SFXN2|SIGMAR1|SLC25A32|TFAP4|TIMM10|TIMM8A|UBIAD1|UBXN10|YEATS2
WELCSH_BRCA1_TARGETS_DN	MSigDB_C2	42	133	1569	15.6219	3.69469	31.5789	1	6.1374	8.38836e-10	4.16507e-08	AIMP2|ALG3|APEX1|ATIC|BOP1|BYSL|CAD|CCDC85B|CDK4|CLTA|DDX10|EIF3B|EIF4H|FARSA|FASN|FKBP4|GCSH|GTF3C2|HK1|HSF1|MRPS12|NOLC1|NSDHL|PDCD11|PMPCA|POLRMT|PPAT|RABEPK|RARS1|RRP1B|SCRIB|SLC19A1|SLC1A3|SLC29A1|SRM|SRPK1|SSBP1|TRAP1|U2AF1|UBAP2L|UBL4A|VDAC1
GSE24671_BAKIMULC_VS_SENDAI_VIRUS_INFECTED_MOUSE_SPLENOCYTES_DN	MSigDB_C7	50	174	1569	20.4376	4.21942	28.7356	1	6.13071	8.74875e-10	4.32702e-08	ACTR6|ARV1|ATP5F1D|ATP5MF|BZW2|C20ORF27|CAD|CCNC|CIAO2A|COPS2|COX17|EXOSC5|FASTKD2|GTF2F2|HMOX2|KYAT3|L2HGDH|LETM1|LZIC|MALSU1|MRPL32|MRPS24|MRPS25|MRPS5|MRPS9|NOC2L|NOP14|NUDC|PC|PITHD1|POGK|PPRC1|PTRH1|RBM15B|RIOK2|SDHC|SIGMAR1|SIKE1|SMN1|SNUPN|TRIM14|TTC4|TWNK|TXNL1|UBXN8|UQCRC2|UTP25|WDR3|WDR74|YBX1
5'-3' RNA polymerase activity [GoID:GO:0034062; evidenceTypes:IBA|IDA|IEA|IMP|NAS|TAS]	GeneOntology_MF	20	38	1569	4.46339	1.98197	52.6316	1	6.12312	9.176e-10	4.5229e-08	CD3EAP|MED20|POLR1A|POLR1B|POLR1C|POLR2D|POLR2F|POLR2H|POLR2I|POLR2L|POLR3A|POLR3B|POLR3E|POLR3G|POLR3H|POLRMT|RPAP1|TERT|TWISTNB|ZNRD1
RNA polymerase activity [GoID:GO:0097747; evidenceTypes:IBA|IDA|IEA|IMP|NAS|TAS]	GeneOntology_MF	20	38	1569	4.46339	1.98197	52.6316	1	6.12312	9.176e-10	4.5229e-08	CD3EAP|MED20|POLR1A|POLR1B|POLR1C|POLR2D|POLR2F|POLR2H|POLR2I|POLR2L|POLR3A|POLR3B|POLR3E|POLR3G|POLR3H|POLRMT|RPAP1|TERT|TWISTNB|ZNRD1
GSE3982_BASOPHIL_VS_TH2_DN	MSigDB_C7	48	164	1569	19.2631	4.09793	29.2683	1	6.11524	9.64113e-10	4.73833e-08	ABCF2|APEX1|BCS1L|CAD|CKS2|EIF4A1|EIF4E|EIF5A|EMC1|ENO1|FASTKD1|GEMIN4|GLRX2|GPN2|HDHD5|HGH1|HIBCH|HSPD1|LRRC8D|MCCC2|MRPL39|MRPL4|MRPL42|MRTO4|NDUFA8|ORC2|PARK7|PFAS|PHB|PPIF|PPT1|PSMB5|RNF8|RPUSD2|SDHC|SERBP1|SIGMAR1|SLC25A32|SNRPE|SNUPN|TEX10|TMED3|TMEM223|TOMM34|TUSC2|VARS1|WDR18|WDR46
MORF_RFC4	MSigDB_C4	45	149	1569	17.5012	3.90825	30.2013	1	6.09982	1.06189e-09	5.2037e-08	AFG3L2|ALG3|ATP5MC3|ATP5PF|ATP5PO|CAD|CCT4|CCT5|CEBPZ|CS|DDX18|DGUOK|DKC1|DNAJC11|EI24|EIF3I|GOT2|HDAC2|HSPE1|KXD1|LRPPRC|LSM2|LYPLA1|MMS19|MRPS18B|MRPS27|MTREX|MTX2|NAE1|NCBP2|NDUFB3|NUDC|PDHB|PPT1|PRKDC|PTGES3|RUVBL2|SRPK1|SSB|SSBP1|TARS1|TOMM70|VDAC1|VDAC2|YARS1
MYC_Q2	MSigDB_C3	42	134	1569	15.7393	3.70841	31.3433	1	6.09635	1.08516e-09	5.31007e-08	ADK|ADSS2|AGMAT|AK2|ALDH18A1|ATP5PB|B4GALT2|EBNA1BP2|EIF3A|EMC1|EPB41|ERLIN1|FXYD2|GTF2H1|HNRNPA1|IPO13|IPO7|MICAL2|MRTO4|NAT10|NUDC|PA2G4|PFDN2|POGK|POLR2L|POLR3A|PPRC1|PTGES3|REXO2|RPUSD4|RRP8|SERBP1|SFXN2|SLC16A1|TFB2M|TIAL1|TIMM10|UBIAD1|UBXN1|UBXN10|YBX1|ZNF593
ACEVEDO_LIVER_TUMOR_VS_NORMAL_ADJACENT_TISSUE_UP	MSigDB_C2	143	748	1569	87.8584	8.55583	19.1176	1	6.08269	1.18185e-09	5.76649e-08	ACBD6|ACP1|AHCY|AP1S1|APEX1|APIP|ARV1|ATAD1|BCAT2|BFAR|BZW2|C1QBP|C8ORF33|CCDC51|CCT2|CETN2|CKS2|CMSS1|CNIH4|COA4|COX7A2|DCTPP1|DDX21|DPH3|DPY30|EARS2|EEF1E1|ENOPH1|ESF1|EXOSC3|EXOSC5|FADD|FARS2|FKBP5|FRAT2|GBE1|GEMIN6|GMDS|GMPS|GSTO1|GTF3C2|GTPBP4|HSP90AB1|HSPH1|IARS2|IFRD2|IPO4|KLHL12|KLHL8|LAGE3|LRRC8D|LYAR|MFAP1|MICOS13|MIEF1|MRPL18|MRPL24|MRPL40|MRPL48|MRPS17|MRPS18B|MRPS18C|MRPS23|MRPS27|NA…
DNA-directed 5'-3' RNA polymerase activity [GoID:GO:0003899; evidenceTypes:IBA|IDA|IEA|IMP|NAS|TAS]	GeneOntology_MF	19	35	1569	4.11102	1.90234	54.2857	1	6.07877	1.21105e-09	5.90039e-08	CD3EAP|MED20|POLR1A|POLR1B|POLR1C|POLR2D|POLR2F|POLR2H|POLR2I|POLR2L|POLR3A|POLR3B|POLR3E|POLR3G|POLR3H|POLRMT|RPAP1|TWISTNB|ZNRD1
OISHI_CHOLANGIOMA_STEM_CELL_LIKE_UP	MSigDB_C2	69	281	1569	33.0056	5.34025	24.5552	1	6.07414	1.24655e-09	6.06462e-08	AASDHPPT|AATF|APTX|ASB1|BCS1L|BYSL|COG2|COX10|CSNK2A1|DDX10|EHMT2|FGFR4|FXYD2|GEMIN4|HEATR1|IARS2|KLHL12|MCCC1|MED20|MIEF1|MRM3|MRPL2|MRPL24|MRPL35|MRPL46|MRPS16|MRPS30|MRS2|NDUFA10|NDUFA2|NDUFAF1|NDUFB2|NDUFS2|NFS1|NUP133|NUP153|OGFOD1|PATZ1|PEX19|POGK|POLR1C|POLR2F|PRCC|RBM34|RO60|RRP15|SDHC|SEH1L|SMYD2|SNRPE|SUPV3L1|TFB2M|TIMM44|TIMM8A|TOMM22|TRAPPC4|UBAP2|UBAP2L|UTP25|VPS72|WDR12|WDR3|XPNPEP3…
REACTOME_CYTOPROTECTION_BY_HMOX1	MSigDB_C2	38	115	1569	13.5076	3.43792	33.0435	1	6.07252	1.25922e-09	6.11745e-08	CARM1|COX11|COX14|COX16|COX20|COX5A|COX5B|COX6B1|COX6C|COX7B|CSNK2A1|CSNK2A2|HMOX2|KEAP1|LRPPRC|MED1|NDUFA4|PSMA1|PSMA2|PSMA3|PSMA4|PSMA6|PSMB1|PSMB4|PSMB5|PSMB7|PSMC6|PSMD12|PSMD14|PSME1|PSMF1|RBX1|SCO1|SCO2|SIN3A|SKP1|TACO1|TGS1
KAT2A_TARGET_GENES	MSigDB_C3	170	933	1569	109.588	9.48513	18.2208	1	6.06507	1.319e-09	6.39866e-08	ABCF2|ACP1|ADNP|ADPRS|AGPS|API5|APTX|ARMC6|ARV1|ATP5MF|ATP5MF-PTCD1|ATPAF1|BAG5|BCAT2|BRIX1|C11ORF58|C17ORF75|C19ORF48|CARS2|CCT7|CDK4|CDK8|CELSR3|CENPS|CHERP|CIAO2A|CLPB|CLUH|CNOT11|COA8|COPS2|CPSF2|CRLS1|CUL4A|CYB5D1|DDX1|DDX47|DFFA|DNAAF5|DNAJA1|DNAJC11|DNAJC17|DNAJC2|DPH6|DUS1L|EIF3B|EIF3K|EIF4A1|EIF4E|EIF4G3|EMC1|EPCAM|EXOSC3|FBXO22|FBXO31|FBXO45|GATB|GCDH|GCN1|GNL3|GOT2|GRPEL2|GSPT1|GSTCD|G…
ribonucleotide metabolic process [GoID:GO:0009259; evidenceTypes:IBA|IC|IDA|IEA|IGI|IMP|ISS|NAS|TAS]	GeneOntology_BP	67	270	1569	31.7136	5.23688	24.8148	1	6.06051	1.35687e-09	6.57294e-08	ACACA|ACAT1|ACSL4|ADA|ADK|ADSS2|AK2|APP|APRT|ATIC|ATP5F1A|ATP5F1C|ATP5F1D|ATP5F1E|ATP5MC1|ATP5MC3|ATP5MF|ATP5PB|ATP5PD|ATP5PF|ATP5PO|BPNT1|CAD|DGUOK|DHODH|DLD|EIF6|ENO1|FAR1|FASN|FOXK1|GART|GCDH|GIT1|GMPS|HK1|HK2|IMPDH1|IMPDH2|JMJD8|MCCC2|NME1|NME2|OXSM|PAICS|PANK1|PANK2|PANK3|PDE4C|PDHA1|PDHB|PDHX|PFAS|PNP|PPAT|PPT1|RAN|RFK|SLC25A12|SLC25A13|SPHK2|STOML2|TIGAR|UCK2|UMPS|UQCC3|ZBTB7A
YAO_TEMPORAL_RESPONSE_TO_PROGESTERONE_CLUSTER_17	MSigDB_C2	50	177	1569	20.79	4.25515	28.2486	1	6.02705	1.66984e-09	8.04288e-08	CDK4|CLPB|COPS5|DDX1|EEF1AKMT1|EI24|ERH|GRPEL1|IMPDH2|LIAS|LSM7|LYPLA1|MAP3K7|MDH2|MRPL16|MRPL18|MRPL2|MRPL21|MRPL34|MRPS12|MRPS15|MRPS22|MRPS34|MTIF2|NAA10|NDUFA11|NDUFAB1|NDUFB6|NDUFB7|NDUFB9|NDUFS6|NME1-NME2|PC|PDCD2|PHB2|PSMB7|PSMD14|PSMG1|PTDSS1|RUVBL1|SAMM50|SDHB|SLC25A39|SLIRP|TIMM13|TOMM70|TRAPPC4|UBL4A|UQCRQ|URI1
Methyltransferase	UniProt-Keyword	45	151	1569	17.7361	3.93409	29.8013	1	6.02372	1.70448e-09	8.18636e-08	ALKBH8|CARM1|CARNMT1|COMTD1|COQ3|COQ5|DIMT1|EEF1AKMT1|EEF1AKMT4|EEF2KMT|EHMT2|FBL|FTSJ3|METTL1|METTL15|METTL16|METTL21A|METTL2B|METTL5|METTL6|MRM1|MRM2|MRM3|NOP2|NSUN5|PCMT1|PRMT1|PRMT3|PRMT5|PRMT6|RRP8|SETMAR|SMYD2|SMYD5|TFB2M|TGS1|THUMPD2|TRMT1|TRMT10A|TRMT10C|TRMT11|TRMT44|TRMT61A|TRMT61B|TYW3
methylation [GoID:GO:0032259; evidenceTypes:EXP|IBA|IDA|IEA|IMP|ISS|NAS|TAS]	GeneOntology_BP	69	283	1569	33.2405	5.35881	24.3816	1	6.02218	1.7208e-09	8.25299e-08	ALKBH8|BEND3|CARM1|CARNMT1|CHD5|COMTD1|COQ3|COQ5|DIMT1|DPY30|EEF1AKMT1|EEF1AKMT4|EEF1AKNMT|EEF2KMT|EHMT2|FAM98A|FBL|FDXACB1|FTSJ3|GSPT1|GTPBP3|IWS1|KDM1B|MEN1|METTL1|METTL15|METTL16|METTL21A|METTL2B|METTL5|METTL6|MRM1|MRM2|MRM3|MTAP|MTO1|NELFA|NOP2|NSUN5|PCMT1|PLD6|PRMT1|PRMT3|PRMT5|PRMT6|PWP1|RBM15B|RNF20|RRP8|SETMAR|SMYD2|SMYD5|SNRPD3|TFB2M|TGS1|THADA|THUMPD2|TRMT1|TRMT10A|TRMT10C|TRMT11|TRMT44…
MORF_RAD21	MSigDB_C4	49	172	1569	20.2027	4.19541	28.4884	1	6.01704	1.77639e-09	8.5075e-08	ANP32B|ATP5F1C|ATP5MF|ATP5PF|C1QBP|CCT2|CFDP1|CNBP|COPS5|COX5A|COX6C|COX7B|DLD|DNPEP|DPM1|EIF3C|EIF4H|ETFA|G3BP1|HDAC2|HSP90AA1|HSPA8|HSPA9|KARS1|KIF2A|LYPLA1|NDUFA5|NDUFS1|PARK7|POLR2I|PRMT1|PSMA2|PSMA4|PSMB4|PSMB7|PSMC6|RAD23B|RAN|SKP1|SNRPE|SNRPG|SOD1|SSBP1|STOML2|TIAL1|U2AF1|UBAP2L|UQCRC2|UTP18
GSE6674_ANTI_IGM_VS_PL2_3_STIM_BCELL_DN	MSigDB_C7	52	188	1569	22.082	4.38355	27.6596	1	6.01615	1.78617e-09	8.54227e-08	AEN|ALDH18A1|BDH1|BDP1|BRIX1|C19ORF48|CAD|DCAF1|DIMT1|DIS3|DNAJA2|DNAJC2|EEF1E1|EIF3B|EIF4G3|EIF5A|FARSB|FASN|HK2|HSPA9|KCNQ5|LARP1|LARP4|MRPL17|MRPL19|MRPL52|MTAP|MYBBP1A|NAF1|NOC4L|NOL10|NOP2|NUP153|ODC1|PANK3|POLR1A|RABGGTB|RANBP2|REXO2|SF3B3|SMYD2|SPATA5L1|SRM|ST3GAL4|TARS1|TMEM147|UBQLN1|UTP18|VMA21|WDR43|YDJC|YWHAG
ZNF260_TARGET_GENES	MSigDB_C3	86	385	1569	45.2212	6.22594	22.3377	1	6.00788	1.87969e-09	8.97678e-08	ACOT13|AGGF1|ANKRD40|BPNT1|C17ORF75|C2CD5|CCNC|CFAP298|COG2|COPS2|COPS7B|COQ3|COX16|COX7A2|CUL4A|DOCK7|DUS1L|EIF5A|ESF1|EXOSC3|FBXO22|FBXW9|FDX2|GIN1|GSTCD|GTPBP3|HDAC2|INTS12|IPO4|KPNB1|LRRC49|LSM5|LZIC|METTL15|METTL6|MNAT1|MRPL21|MRPL3|MRPL30|MRPL39|MRPL48|MRPS18C|MRPS2|MRPS22|MRPS27|MRPS31|MRPS34|MTIF2|NDUFA11|NDUFA12|NDUFA2|NDUFAF1|NDUFB7|NME1|NME1-NME2|NOP16|PEX13|PHB2|PRDX1|PSMG3|PSMG4|RAB1…
GSE17721_POLYIC_VS_GARDIQUIMOD_16H_BMDC_DN	MSigDB_C7	51	183	1569	21.4948	4.32569	27.8689	1	6.00416	1.92329e-09	9.17201e-08	ACACA|ADSS2|ALG3|ANKRD40|ATP5MC1|ATP5PO|BCAT2|BYSL|CAPRIN1|CD320|CD48|CLPB|COQ3|DCUN1D5|DENR|DPH6|EIF3B|EMC6|GNL3|HYPK|IMP3|KIAA0100|KLB|LYAR|MRPL48|MRPS34|MSANTD3|NDUFA4|NOL7|NOP16|PA2G4|PDF|PRMT5|PSMC6|PSMG3|PTGES3|SAMM50|SEC11A|SIGMAR1|SMARCC1|SMIM30|SMN1|STOML2|SURF2|TAF9|TARS2|TEX10|TRMT10C|UBXN8|UTP20|ZNRD2
regulation of mitochondrial gene expression [GoID:GO:0062125; evidenceTypes:IBA|IDA|IEA|IMP|ISS]	GeneOntology_BP	16	26	1569	3.0539	1.64017	61.5385	1	5.99412	2.04595e-09	9.66071e-08	C1QBP|CHCHD10|COA3|FASTKD2|LRPPRC|MALSU1|MRPS27|MTG2|MTRES1|RMND1|RPUSD3|RPUSD4|TACO1|TRMT10C|TRUB2|TSFM
sno(s)RNA-containing ribonucleoprotein complex [GoID:GO:0005732; evidenceTypes:IBA|IDA|IEA|NAS|TAS]	GeneOntology_CC	15	23	1569	2.70153	1.54282	65.2174	1	5.99375	2.05061e-09	9.66071e-08	DKC1|FBL|GAR1|MPHOSPH10|NAF1|NHP2|NOLC1|NOP10|NOP56|POP1|RPP25L|RPP38|RPP40|RRP9|SNU13
RNA 5'-end processing [GoID:GO:0000966; evidenceTypes:IBA|IDA|IEA|IGI|IMP|ISS]	GeneOntology_BP	15	23	1569	2.70153	1.54282	65.2174	1	5.99375	2.05061e-09	9.66071e-08	NOP14|NOP9|PNPT1|POP1|PRORP|RPP14|RPP21|RPP25L|RPP38|RPP40|SSB|TBL3|THG1L|TRMT10C|UTP20
tRNA aminoacylation [GoID:GO:0043039; evidenceTypes:IBA|IDA|IEA|IMP|ISS|TAS]	GeneOntology_BP	21	43	1569	5.05068	2.10794	48.8372	1	5.99122	2.08274e-09	9.79411e-08	AARSD1|CARS2|EARS2|FARS2|FARSA|FARSB|GATB|IARS2|KARS1|LRRC47|MARS2|NARS2|QRSL1|RARS1|SARS2|TARS1|TARS2|VARS1|VARS2|YARS1|YARS2
cellular protein metabolic process [GoID:GO:0044267; evidenceTypes:EXP|HDA|IBA|IC|IDA|IEA|IEP|IGI|IMP|IPI|ISS|NAS|TAS]	GeneOntology_BP	498	3408	1569	400.296	16.2224	14.6127	1	5.98781	2.12682e-09	9.98747e-08	AARSD1|AASDHPPT|ABCE1|ABHD17C|ACP1|ADARB1|ADNP|ADPRS|AFG3L2|AGBL5|AIMP2|ALG3|AMER1|ANAPC1|ANAPC7|ANKRD54|ANP32B|ANXA1|APEH|APP|ASB1|ASPHD1|B3GALNT1|B4GALT2|B4GALT5|BAG2|BAG5|BAZ1A|BBS7|BCCIP|BEND3|BFAR|BLMH|BRAT1|C1QBP|CAD|CAMKV|CAMTA1|CAPRIN1|CARM1|CARS2|CCNC|CCNH|CD3E|CDC26|CDC34|CDK4|CDK7|CDK8|CDKL2|CELF1|CENPS|CHCHD4|CHD5|CKS2|CLN6|CLPP|CLPX|CNBP|CNOT11|COA3|COPS2|COPS4|COPS5|COPS7B|COPS9|COQ…
REACTOME_NUCLEOBASE_BIOSYNTHESIS	MSigDB_C2	12	15	1569	1.76187	1.24631	80	1	5.98619	2.14819e-09	1.00598e-07	ADSS2|ATIC|CAD|DHODH|GART|GMPS|IMPDH1|IMPDH2|PAICS|PFAS|PPAT|UMPS
maturation of LSU-rRNA from tricistronic rRNA transcript (SSU-rRNA, 5.8S rRNA, LSU-rRNA) [GoID:GO:0000463; evidenceTypes:IBA|IEA]	GeneOntology_BP	12	15	1569	1.76187	1.24631	80	1	5.98619	2.14819e-09	1.00598e-07	BOP1|DDX18|FTSJ3|GTPBP4|NIFK|PES1|RPF2|RPL7L1|URB1|WDR12|ZNHIT3|ZNHIT6
inner mitochondrial membrane organization [GoID:GO:0007007; evidenceTypes:IBA|IC|IDA|IEA|IMP|ISS|TAS]	GeneOntology_BP	19	36	1569	4.22848	1.92926	52.7778	1	5.9763	2.28267e-09	1.06601e-07	AFG3L2|APOOL|CHCHD10|CHCHD6|DNAJC11|HSPA9|LETM1|MAIP1|MICOS10|MICOS13|MTX2|OMA1|SAMM50|TIMM10|TIMM13|TIMM8A|TIMM8B|TOMM70|UQCC3
GSE17974_0H_VS_24H_IN_VITRO_ACT_CD4_TCELL_DN	MSigDB_C7	51	184	1569	21.6122	4.33732	27.7174	1	5.97067	2.36286e-09	1.10193e-07	ACOT13|BCAT2|BDH1|BYSL|CCDC86|CENPS|CKS2|CMSS1|COA7|DNAJC17|EIF2B3|EXOSC2|EXOSC3|EXOSC4|FABP5|FBXO22|FDX2|GEMIN6|HOMER1|LYAR|MED20|MMACHC|MRE11|MRPL12|MRPL17|MRPL35|NUDCD1|PDCD2L|PFAS|PFDN6|PNO1|POLR2F|PPIL1|PRMT1|RAD50|RRP1|SCFD2|SCO2|SF3B3|SLC19A1|SLC29A1|SLC38A5|SLC39A14|SNX12|TIMM8A|UBE2M|UCK2|UMPS|WDR12|ZNF232|ZNF239
GSE22886_NAIVE_TCELL_VS_NEUTROPHIL_UP	MSigDB_C7	53	195	1569	22.9043	4.46323	27.1795	1	5.96397	2.4618e-09	1.14648e-07	ACAT1|ATP5F1A|ATP5F1D|ATP5MC3|ATP5PD|ATP5PO|CCT2|CCT4|COPS2|COX11|DDX1|ECHS1|FBXO21|GLOD4|GMPS|GRPEL1|GRSF1|GTF3A|GTPBP4|IARS2|IMP4|IPO5|KARS1|LRPPRC|LRRC8D|MMS19|MRPS35|MTREX|NCL|NDUFAB1|NELFCD|NOL7|PDHA1|PEBP1|PHB2|PLAC8|PRKCH|PRMT1|PSMA1|PSMB7|PTCD3|PWP1|RAN|RIOX1|RTRAF|SNRPF|THAP11|TMEM147|TUFM|UTP3|VDAC2|YBX1|YTHDC2
GSE28737_BCL6_HET_VS_BCL6_KO_MARGINAL_ZONE_BCELL_DN	MSigDB_C7	46	158	1569	18.5583	4.02318	29.1139	1	5.95549	2.59287e-09	1.2042e-07	ACAT1|AKAP1|ASNSD1|CDKL2|DDX1|DDX31|DNAAF2|FABP5|FTSJ3|GEMIN4|GFM1|LTV1|METTL6|MON1A|MRPL21|NCDN|NLN|NOC4L|PITPNB|PKP4|POLD2|POP1|PPARGC1B|PPIL1|PRELID2|PTDSS1|RABEP1|RARS1|RFK|RPUSD2|SACS|SCFD2|SLC25A13|SLC39A14|TARS1|TBRG4|TM2D2|TOMM6|TSR1|TWNK|TXNDC17|UBE2V1|USP36|UTP6|XYLB|YBX1
GSE1925_CTRL_VS_3H_IFNG_STIM_MACROPHAGE_UP	MSigDB_C7	49	174	1569	20.4376	4.21942	28.1609	1	5.94762	2.72071e-09	1.25838e-07	AGPAT3|AIMP2|ANXA1|ATP5F1E|BATF|BOP1|BYSL|CD320|CLPB|CSNK2A2|DNAJC2|EIF4A1|GART|GCSH|GEMIN5|HK1|HK2|IPO4|LETM1|LONP2|MECR|METTL1|MRPL17|MRPL35|NDUFAB1|NIFK|NME1|NOP16|ODC1|PACSIN1|PNO1|POLR1B|PPAN|PPRC1|PRKDC|RPL7L1|SLC19A1|SLC5A6|SMYD5|SRM|SUPV3L1|SURF2|TERF2|TFB2M|UBXN8|UQCRQ|UTP14A|VARS1|YBX1
GSE7509_UNSTIM_VS_TNFA_IL1B_IL6_PGE_STIM_DC_UP	MSigDB_C7	49	174	1569	20.4376	4.21942	28.1609	1	5.94762	2.72071e-09	1.25838e-07	AAMP|APEH|BOP1|CAD|CCT3|CMAS|CPSF2|DDX56|DNAAF5|ECHS1|ECI2|GART|GCDH|GIPC1|IFRD2|IMPDH2|JPT2|KPNB1|LIAS|MOCS2|MRPL20|MRPL3|MRPS28|MRPS30|NCDN|NDUFS2|NMRAL1|NOL6|NOP2|PAK1IP1|PAQR3|PCCB|PERP|PMPCB|POLR1C|PPA2|PPAT|PPIL1|PSMG1|SF3B3|SLC16A7|TBL3|TKT|TTC27|URB2|WDR12|WDR18|WDR36|WDR46
ZSCAN5DP_TARGET_GENES	MSigDB_C3	190	1082	1569	127.089	10.153	17.5601	1	5.94298	2.79889e-09	1.29277e-07	AAMP|ADARB1|AGBL5|AHCY|AK6|APIP|ATP5MF|ATP5MF-PTCD1|ATP6V1C1|BDP1|BROX|BRWD1-AS2|C8ORF33|CCDC86|CCT3|CCT4|CDK4|CDK8|CFDP1|CMAS|COG2|COQ5|CTDP1|CTU1|DBI|DDX31|DDX51|DFFA|DIMT1|DNTTIP1|DOCK7|DPH3|DUS4L|EARS2|EHMT2|EIF4H|ELOB|EMC1|ESF1|EXOSC3|EXOSC7|FAM187A|FAM210A|FARS2|FBXO31|FDX2|FRAT2|FXN|G3BP1|G6PC3|GAN|GATB|GLOD4|GNPDA1|GSPT1|GSTCD|GTF2H1|GTF2H3|GTPBP10|GTPBP3|GTPBP6|HSP90AA1|IFRD2|INTS12|IPO1…
ZBED5_TARGET_GENES	MSigDB_C3	149	798	1569	93.7312	8.81963	18.6717	1	5.94237	2.80934e-09	1.29583e-07	ABCE1|ACAT1|ADPRS|AGBL5|ANKRD40|ASAH2B|ASNSD1|ATIC|BCCIP|BFAR|C17ORF75|C18ORF21|CCDC124|CCDC25|CCNC|CDKN2AIPNL|CEBPZ|CISD1|CLN6|CLPB|CLPP|COPS7B|COPS9|COX16|CSNK1A1|CUL4A|DDX19A|DDX31|DEXI|DGUOK|DIS3|DNAH14|DNAJA2|DNAJC11|DTD1|DUS1L|ECHDC1|EEFSEC|EIF2B3|EIF3B|EIF6|EMC1|EXOSC3|EXT2|FGFR4|G3BP1|GADD45GIP1|GATB|GLS2|GSTCD|GTF3A|GTPBP10|GTPBP4|HSPH1|INTS12|KEAP1|LHFPL5|LZIC|MARCHF5|MCRIP2|MDH2|METTL1…
YAO_TEMPORAL_RESPONSE_TO_PROGESTERONE_CLUSTER_14	MSigDB_C2	41	133	1569	15.6219	3.69469	30.8271	1	5.9332	2.97082e-09	1.36286e-07	APEX1|ASL|CARM1|CCT3|CDK4|CISD1|CS|DCTPP1|DNAJC2|EBNA1BP2|FBL|GNPNAT1|IPO4|IPO5|MRPL12|MRPL20|MRPS10|MRPS18B|NHP2|NME1|NOP16|ODC1|PES1|PPP1R14B|PREP|PRMT1|PSMB5|RAN|RARS1|RWDD1|SLAIN1|SMYD2|SNRPD3|TMEM147|TMEM97|TOMM70|TUBB3|UBE2M|UBFD1|VARS1|WDR74
REACTOME_FORMATION_OF_THE_EARLY_ELONGATION_COMPLEX	MSigDB_C2	18	33	1569	3.8761	1.84733	54.5455	1	5.93142	3.00326e-09	1.37401e-07	CCNH|CDK7|CTDP1|ERCC2|GTF2F2|GTF2H1|GTF2H2|GTF2H3|GTF2H5|MNAT1|NCBP2|NELFA|NELFCD|POLR2D|POLR2F|POLR2H|POLR2I|POLR2L
GSE22432_MULTIPOTENT_PROGENITOR_VS_PDC_DN	MSigDB_C7	50	180	1569	21.1424	4.29057	27.7778	1	5.92492	3.1245e-09	1.42755e-07	ACAT1|ALDH18A1|ANKRD26|ATP5F1A|BTBD19|CAD|CEBPZ|DCAF1|DDX31|DPY30|EIF2B3|EIF3I|EXOSC1|FARSA|GCSH|GNL3L|HIBCH|HYPK|IARS2|IMP3|MDH2|MRM3|MRPL2|MRPL52|MRPS35|MTPAP|NAA10|NDUFAB1|NKRF|NOP56|PARP16|PHB2|PITPNB|PITRM1|RRP9|SAMM50|SLC25A13|SMIM15|SMIM30|SNHG17|SUPV3L1|SVIL|TARS1|TIMM10|TIMM13|TTLL4|U2AF1|UTP4|YEATS2|ZNHIT3
protein-containing complex subunit organization [GoID:GO:0043933; evidenceTypes:IBA|IC|IDA|IEA|IGI|IMP|IPI|ISS|NAS|TAS]	GeneOntology_BP	218	1283	1569	150.698	10.9651	16.9914	1	5.92366	3.14854e-09	1.43659e-07	ABCE1|ABITRAM|ACACA|ACOT13|ACTR6|AFG3L2|AIMP2|ANKRD27|ANP32B|APEH|APIP|ARFIP1|ATL2|ATP5F1D|ATPAF1|BCS1L|BDP1|BEND3|BOP1|BRIX1|BRK1|C12ORF45|CAMSAP1|CAPZA2|CCT2|CCT3|CD3E|CELF1|CENPS|CHCHD10|CHCHD4|CHD5|CLTA|COA3|COA4|COA6|COA8|COPS7B|COX10|COX14|COX15|COX16|COX17|COX20|COX7A2|CUTC|DDX1|DENR|DHX33|DNAAF2|DNAAF5|EIF3A|EIF3B|EIF3C|EIF3I|EIF3K|EIF4H|EIF5A|EIF5AL1|EIF6|ELOB|EPB41|F2RL1|FADD|FARSA|FARS…
NMYC_01	MSigDB_C3	56	213	1569	25.0185	4.66148	26.2911	1	5.91565	3.3057e-09	1.50626e-07	ADSS2|AEN|ALDH18A1|ARMC6|ASPHD1|ATP5MC1|B4GALT2|CAMKV|CELF1|CLCN2|DCTPP1|EPB41|FBL|FKBP5|G6PC3|GCSH|GIT1|HSPA9|HSPD1|HSPE1|HYAL2|IPO13|IPO4|MAX|MON1A|NDUFS1|NOP56|NPM1|NUP153|PA2G4|PANK3|PES1|POGK|POGLUT1|POLR3A|POLR3E|PPARGC1B|PPAT|PRMT1|PRR7|RCL1|RIDA|RPUSD4|SCFD2|SFXN2|SLC38A5|SOX12|SYBU|TIAL1|TIMM10|TXLNG|UBXN1|UTP18|VARS2|XRN2|YBX1
MORF_HDAC1	MSigDB_C4	62	247	1569	29.0121	5.01326	25.1012	1	5.90778	3.46753e-09	1.57151e-07	ACP1|AFG3L2|AK2|ANP32B|ATP5F1A|ATP5F1D|ATP5MC1|ATP5MC3|ATP5PF|ATP5PO|CCT2|CCT7|CHERP|CLTA|COPS5|COX5B|COX6B1|CS|DDX19A|DDX49|DKC1|EIF3K|EIF4A1|EIF4H|ERH|G3BP2|HADHB|HDAC2|HSPD1|IMPDH1|KARS1|KXD1|LSM2|LSM7|LYPLA1|MRPS12|NCL|NDUFC1|NDUFS2|NDUFS5|NDUFV1|NSDHL|PARK7|PCMT1|PDHB|PHB2|PRRC2C|PSMB1|PSMB7|PTGES3|RAN|SDHB|SNRPE|SRP14|TARDBP|TCP1|TIAL1|TTC1|TUFM|U2AF1|UQCRC2|VDAC2
macromolecule methylation [GoID:GO:0043414; evidenceTypes:EXP|IBA|IDA|IEA|IMP|ISS|NAS|TAS]	GeneOntology_BP	62	247	1569	29.0121	5.01326	25.1012	1	5.90778	3.46753e-09	1.57151e-07	ALKBH8|BEND3|CARM1|CHD5|DIMT1|DPY30|EEF1AKMT1|EEF1AKMT4|EEF2KMT|EHMT2|FAM98A|FBL|FDXACB1|FTSJ3|GSPT1|GTPBP3|IWS1|KDM1B|MEN1|METTL1|METTL15|METTL16|METTL21A|METTL2B|METTL5|METTL6|MRM1|MRM2|MRM3|MTO1|NELFA|NOP2|NSUN5|PCMT1|PLD6|PRMT1|PRMT3|PRMT5|PRMT6|PWP1|RBM15B|RNF20|SETMAR|SMYD2|SMYD5|SNRPD3|TFB2M|TGS1|THADA|THUMPD2|TRMT1|TRMT10A|TRMT10C|TRMT11|TRMT44|TRMT61A|TRMT61B|TTLL12|TYW3|WDR4|WDR5|WDR61
amino acid activation [GoID:GO:0043038; evidenceTypes:IBA|IDA|IEA|IMP|ISS|TAS]	GeneOntology_BP	21	44	1569	5.16814	2.13223	47.7273	1	5.90413	3.54505e-09	1.60449e-07	AARSD1|CARS2|EARS2|FARS2|FARSA|FARSB|GATB|IARS2|KARS1|LRRC47|MARS2|NARS2|QRSL1|RARS1|SARS2|TARS1|TARS2|VARS1|VARS2|YARS1|YARS2
GSE40274_CTRL_VS_FOXP3_AND_EOS_TRANSDUCED_ACTIVATED_CD4_TCELL_DN	MSigDB_C7	38	119	1569	13.9775	3.49667	31.9328	1	5.89519	3.74252e-09	1.69139e-07	CEBPZ|CIAO2A|CRLS1|DDX21|DNAJA2|DNAJC2|EIF3A|EIF4E|GEMIN6|GIT1|HOMER1|HSPD1|ID1|IFRD2|IMPDH2|IPO4|KARS1|NETO2|PANK3|PFDN2|PLK3|POLR1B|POLR1C|RSAD1|SETMAR|SLC25A39|SLC5A6|SNRPE|SRM|TAF9|TBRG4|TOMM22|TOR1AIP2|UBE3D|URGCP|UTP4|WDR17|ZMYND19
regulation of telomerase RNA localization to Cajal body [GoID:GO:1904872; evidenceTypes:HMP|IMP]	GeneOntology_BP	13	18	1569	2.11424	1.36511	72.2222	1	5.89499	3.74708e-09	1.69139e-07	CCT2|CCT3|CCT4|CCT5|CCT7|DKC1|NAF1|NHP2|NOP10|RUVBL1|RUVBL2|SHQ1|TCP1
ribonucleoside monophosphate biosynthetic process [GoID:GO:0009156; evidenceTypes:IBA|IEA|TAS]	GeneOntology_BP	17	30	1569	3.52373	1.76156	56.6667	1	5.89365	3.77757e-09	1.70288e-07	ADA|ADK|ADSS2|APRT|ATIC|CAD|DHODH|GART|GMPS|IMPDH1|IMPDH2|PAICS|PFAS|PPAT|RFK|UCK2|UMPS
REACTOME_MITOCHONDRIAL_BIOGENESIS	MSigDB_C2	31	86	1569	10.1014	2.97626	36.0465	1	5.8883	3.90185e-09	1.75189e-07	APOOL|ATP5F1A|ATP5F1C|ATP5F1D|ATP5F1E|ATP5MC1|ATP5MC3|ATP5MF|ATP5PB|ATP5PD|ATP5PF|ATP5PO|CARM1|CHCHD6|DNAJC11|HSPA9|MED1|MICOS10|MICOS13|MTERF1|MTX2|POLRMT|PPARGC1B|PPRC1|SAMM50|SOD2|SSBP1|TFAM|TFB2M|TGS1|TWNK
GSE5679_CTRL_VS_PPARG_LIGAND_ROSIGLITAZONE_TREATED_DC_UP	MSigDB_C7	52	192	1569	22.5519	4.42926	27.0833	1	5.8852	3.97579e-09	1.78272e-07	ACP1|AHSA1|C1QBP|C7ORF50|CCT5|CHCHD4|CMSS1|DKC1|FARSB|GAR1|GCSH|GNL3|GPATCH4|GTF3A|HK2|IPO13|IPO5|KARS1|LYAR|MIPEP|MRE11|MRPL3|MRPL46|MRTO4|NAF1|NDUFB8|NIFK|NME1|NOC4L|NUDT5|OBI1|PAICS|PLAC8|PREP|PSMB5|RAN|RCL1|RUVBL1|SDHC|SEPTIN11|SLC16A1|STOML2|TBRG4|TCP1|TM2D2|TMEM147|TSR1|TYW3|UCHL3|UMPS|UTP6|YBX1
integral component of mitochondrial inner membrane [GoID:GO:0031305; evidenceTypes:HDA|IBA|IDA|IEA|NAS]	GeneOntology_CC	23	52	1569	6.1078	2.31729	44.2308	1	5.88	4.10279e-09	1.83236e-07	AFG3L2|APOOL|CCDC51|CHCHD10|CHCHD6|COA3|COX11|COX16|DNAJC11|HSPA9|L2HGDH|MICOS10|MICOS13|MTLN|MTX2|SAMM50|SCO1|SCO2|SFXN2|SFXN4|SLC25A19|TMEM177|UQCC3
intrinsic component of mitochondrial inner membrane [GoID:GO:0031304; evidenceTypes:HDA|IBA|IDA|IEA|NAS]	GeneOntology_CC	23	52	1569	6.1078	2.31729	44.2308	1	5.88	4.10279e-09	1.83236e-07	AFG3L2|APOOL|CCDC51|CHCHD10|CHCHD6|COA3|COX11|COX16|DNAJC11|HSPA9|L2HGDH|MICOS10|MICOS13|MTLN|MTX2|SAMM50|SCO1|SCO2|SFXN2|SFXN4|SLC25A19|TMEM177|UQCC3
NADH dehydrogenase (ubiquinone) activity [GoID:GO:0008137; evidenceTypes:IBA|IDA|IMP|NAS]	GeneOntology_MF	19	37	1569	4.34594	1.95579	51.3514	1	5.87704	4.17657e-09	1.86039e-07	NDUFA10|NDUFA12|NDUFA2|NDUFA4|NDUFA5|NDUFA8|NDUFB10|NDUFB2|NDUFB3|NDUFB6|NDUFB7|NDUFB8|NDUFB9|NDUFC1|NDUFS1|NDUFS2|NDUFS5|NDUFS6|NDUFV1
BOYAULT_LIVER_CANCER_SUBCLASS_G3_UP	MSigDB_C2	48	171	1569	20.0853	4.18336	28.0702	1	5.86729	4.42963e-09	1.97051e-07	ACACA|ATIC|BOP1|CCDC86|CCT2|CCT4|CCT5|COPS5|DKC1|EBNA1BP2|EIF2S1|EIF3B|EMC1|ENO1|ENOPH1|GNL3|HGS|IPO5|IPO7|ITGB1BP1|KIF2A|KPNB1|MED1|MRPL42|MRTO4|NME1|NME2|NOL11|PAK1IP1|PDCD2|PGD|PHB|PRMT5|PSMC6|PSMD14|PTGES3|PUS7|PWP1|RBM28|SRM|TPRKB|TXN|UBE2V2|UCK2|USP14|UTP18|WASHC5|WDR12
Ligase	UniProt-Keyword	36	110	1569	12.9203	3.36299	32.7273	1	5.86182	4.57831e-09	2.0313e-07	ACACA|ACSL4|ADSS2|CAD|CARS2|DPH6|EARS2|FARS2|FARSA|FARSB|GART|GATB|GCLC|GMPS|IARS2|KARS1|MARS2|MCCC1|MCCC2|MTHFD1L|NARS2|PAICS|PC|PCCB|PFAS|QRSL1|RARS1|SARS2|SLC27A4|TARS1|TARS2|TTLL4|VARS1|VARS2|YARS1|YARS2
ncRNA 5'-end processing [GoID:GO:0034471; evidenceTypes:IBA|IDA|IEA|IGI|ISS]	GeneOntology_BP	14	21	1569	2.46661	1.47432	66.6667	1	5.85748	4.69937e-09	2.07955e-07	NOP14|NOP9|POP1|PRORP|RPP14|RPP21|RPP25L|RPP38|RPP40|SSB|TBL3|THG1L|TRMT10C|UTP20
rRNA methylation [GoID:GO:0031167; evidenceTypes:EXP|IBA|IDA|IEA|NAS]	GeneOntology_BP	14	21	1569	2.46661	1.47432	66.6667	1	5.85748	4.69937e-09	2.07955e-07	DIMT1|FBL|FDXACB1|FTSJ3|METTL15|METTL16|METTL5|MRM1|MRM2|MRM3|NOP2|NSUN5|TFB2M|TRMT61B
GSE3691_IFN_PRODUCING_KILLER_DC_VS_PLASMACYTOID_DC_SPLEEN_DN	MSigDB_C7	41	135	1569	15.8568	3.72208	30.3704	1	5.85223	4.85026e-09	2.14071e-07	CALHM6|CDK7|CHCHD4|COPS5|DDX18|DDX21|EIF5A|ELP1|GEMIN6|GNL3|GPATCH4|GTPBP4|HSP90AA1|HSPA9|HSPD1|HYPK|KARS1|L2HGDH|LRPPRC|LSM2|MAK16|MPHOSPH10|MRPL21|MRPL35|MRPL38|NAA20|NCBP2|NDUFB6|NSMAF|OTUD6B|PKP4|QTRT2|RRP12|RRS1|SVIL|TIMM8A|TRAPPC4|TRUB1|U2AF1|URB2|YRDC
COLLER_MYC_TARGETS_UP	MSigDB_C2	15	24	1569	2.81898	1.57594	62.5	1	5.85144	4.87331e-09	2.14248e-07	AHCY|C1QBP|CEBPZ|CKS2|EIF5A|FABP5|FBL|GRPEL1|HSPD1|NCL|ODC1|POLR2H|PPIF|SLC16A1|TRAP1
maturation of 5.8S rRNA from tricistronic rRNA transcript (SSU-rRNA, 5.8S rRNA, LSU-rRNA) [GoID:GO:0000466; evidenceTypes:IBA|IEA|IMP|ISS]	GeneOntology_BP	15	24	1569	2.81898	1.57594	62.5	1	5.85144	4.87331e-09	2.14248e-07	BOP1|ERI3|EXOSC2|EXOSC3|EXOSC7|FTSJ3|NOP14|NOP9|PES1|RCL1|RPP40|RRS1|URB1|UTP20|WDR12
respiratory chain complex IV assembly [GoID:GO:0008535; evidenceTypes:IBA|IDA|IEA|IMP]	GeneOntology_BP	15	24	1569	2.81898	1.57594	62.5	1	5.85144	4.87331e-09	2.14248e-07	BCS1L|COA3|COA4|COA6|COA8|COX10|COX14|COX15|COX16|COX17|COX20|SCO1|SCO2|TACO1|TIMM21
WANG_SMARCE1_TARGETS_DN	MSigDB_C2	67	278	1569	32.6532	5.31227	24.1007	1	5.84987	4.91952e-09	2.15998e-07	AASDHPPT|ABCE1|AK2|APIP|B3GALNT1|C1QBP|CALHM6|CELF1|COX5A|COX7B|CTSC|DUSP7|EIF4E|EIF4G3|ENOPH1|FJX1|GALNT14|GALNT7|GAR1|GASK1B|GLRX2|GNL3|GRPEL1|GTF2H2|HK2|HSPA9|HSPH1|LSM5|LYPLA1|MAEA|MRPL13|MRPS17|MRS2|MTAP|MTERF3|NAA15|NDUFAB1|NOC2L|NOP16|NUDC|PDCD2|PDCD5|PDF|PDHA1|PNN|POLR3G|PPA2|PPIF|PRR7|PWP1|SACS|SDHB|SELENOW|SLC29A1|SMN1|SOD2|SPATA5L1|SRM|SRPK1|STEAP3|TARDBP|TBRG4|TIAL1|TMEM14B|TNFRSF21|T…
cellular protein-containing complex assembly [GoID:GO:0034622; evidenceTypes:IBA|IC|IDA|IEA|IGI|IMP|ISS|NAS|TAS]	GeneOntology_BP	149	805	1569	94.5535	8.85576	18.5093	1	5.84122	5.18194e-09	2.26685e-07	ABITRAM|ANKRD27|ANP32B|ARFIP1|ATP5F1D|ATPAF1|BCS1L|BDP1|BOP1|BRIX1|BRK1|C12ORF45|CAMSAP1|CAPZA2|CCT2|CD3E|CELF1|CENPS|CHCHD4|CLTA|COA3|COA4|COA6|COA8|COPS7B|COX10|COX14|COX15|COX16|COX17|COX20|COX7A2|DDX1|DENR|DHX33|DNAAF2|DNAAF5|EIF3A|EIF3B|EIF3C|EIF3I|EIF3K|EIF4H|EIF6|FASTKD2|FKBP4|GEMIN4|GEMIN5|GEMIN6|GIT1|GTF2H5|H2BC13|HIGD2A|HIRA|HSF1|HSP90AA1|HSP90AB1|HSPD1|IPO4|LONP1|LRRC49|LSM2|MDN1|MLST8…
REACTOME_TRNA_AMINOACYLATION	MSigDB_C2	20	41	1569	4.81577	2.05849	48.7805	1	5.84119	5.18305e-09	2.26685e-07	AIMP2|CARS2|EARS2|EEF1E1|FARS2|FARSA|FARSB|IARS2|KARS1|MARS2|NARS2|PPA2|RARS1|SARS2|TARS1|TARS2|VARS1|VARS2|YARS1|YARS2
GSE25123_WT_VS_PPARG_KO_MACROPHAGE_DN	MSigDB_C7	48	172	1569	20.2027	4.19541	27.907	1	5.83261	5.45669e-09	2.37422e-07	ABCE1|AGPAT3|ARMC1|ARMC10|ATP5F1E|BCCIP|C2CD5|CALHM6|CDK4|CTSC|DDX21|ERLIN1|FKBP4|GTF3A|GTPBP4|HIGD2A|HSP90AB1|HSPD1|KARS1|LTV1|MICOS10|NME1|NOP16|PAK1IP1|PITHD1|PPIA|PSMA2|PSMA4|PSMB4|PSMG1|RAD23B|RAN|RIOK1|RRP15|SERBP1|SNRPE|SNU13|SSB|TAF9|TARS1|TIPRL|TOMM22|TXNL4A|UBE2L6|UTP18|YBX1|ZNF480|ZNF593
GSE22886_IL2_VS_IL15_STIM_NKCELL_DN	MSigDB_C7	44	151	1569	17.7361	3.93409	29.1391	1	5.82928	5.56657e-09	2.41892e-07	AATF|APOOL|ASL|ATP5MC3|ATP5PO|CCT7|CINP|CLPP|COX5A|COX7A2|DCAF1|EXOSC7|GGCT|GMPS|IMP3|INTS1|IPPK|LDHB|METTL5|MRPS16|MRPS31|MRPS34|MTIF2|NDUFAF1|NDUFAF4|NDUFS2|NSDHL|NUDC|PAK1IP1|PCMT1|PDCD5|POLR2F|PSMB4|PTDSS2|SEC11A|SHQ1|SNRPD3|TCP1|THADA|UQCC1|UQCRC2|WDCP|WDR83OS|ZC3H15
GSE17721_12H_VS_24H_LPS_BMDC_DN	MSigDB_C7	50	183	1569	21.4948	4.32569	27.3224	1	5.82428	5.73589e-09	2.48609e-07	ACBD6|ACTR6|ANAPC1|ARMC1|BRIX1|CINP|CISD1|COQ3|DNPEP|DTD1|ECSIT|EEFSEC|ENDOG|FXYD2|GCLC|GLOD4|GTF3A|HSPE1|KIF3A|LDAH|LRPPRC|METTL5|MRPL19|MRPS2|MRPS34|NDUFA4|NDUFS6|NPM1|NUFIP1|NUP133|SEC11A|SLC16A1|SORD|SUGT1|SUPV3L1|TEX10|TFB2M|TIMM13|TM2D2|TMA7|TMEM126A|TMEM147|TMEM97|TPRKB|TPRN|TRIAP1|TTC1|UBAP2|UBXN10|WDR61
BORCZUK_MALIGNANT_MESOTHELIOMA_UP	MSigDB_C2	67	279	1569	32.7707	5.32161	24.0143	1	5.82391	5.7488e-09	2.4885e-07	ADNP|AHCY|ATP5F1A|BLMH|CCT2|CCT3|CCT5|CDK4|CDK7|CENPS|CKS2|COPS5|DBI|DDX18|DKC1|DNAJA1|DUSP7|EIF3I|FBL|FKBP4|FNTA|G3BP1|HSP90AB1|HSPA8|IARS2|IPO7|ISG20L2|KIF2A|LAMTOR5|LYPLA1|MACIR|MRPL3|NCBP2|NDUFS2|NHP2|NME1|PARK7|PCMT1|PNO1|PPT1|PRKDC|PRRC2C|PSMA2|PSMB7|PTGES3|RALA|RAN|RARS1|RO60|SDHB|SEC23IP|SELENOW|SERBP1|SKP1|SMARCC1|SNRPF|SRPK1|SSBP1|STK17A|THAP11|TMEM97|TRIAP1|UBAP2L|UBE2D1|UROS|UTP25|VDA…
FLECHNER_BIOPSY_KIDNEY_TRANSPLANT_REJECTED_VS_OK_DN	MSigDB_C2	88	406	1569	47.6878	6.3883	21.6749	1	5.82333	5.76882e-09	2.49396e-07	ACAA2|ACAT1|ACOT13|AGL|AHCY|ATP5F1A|ATP5PF|ATP5PO|C11ORF58|C1QBP|CENPS|CFDP1|COPS2|COPS5|COX11|COX7B|CSNK2A1|DDX10|DLD|DLEU1|EBNA1BP2|ECHS1|EIF3I|EPCAM|ETFA|FAH|FBXO21|G3BP1|GBE1|GCDH|GCSH|GLOD4|GOT2|GPD1L|HADHB|HIBCH|HSPA8|HSPD1|HSPE1|KIF3A|LAMTOR5|LARP4|LRPPRC|MAOA|MRPS18B|NDUFA5|NDUFAB1|NDUFAF1|NDUFS1|PARG|PC|PCBP2|PDHX|PEBP1|PEX19|PEX7|PHB|PLPBP|PMPCB|PNP|PRPF40A|PTGES3|RABGGTB|RCAN1|RFK|RIDA…
GSE30971_WBP7_HET_VS_KO_MACROPHAGE_4H_LPS_STIM_UP	MSigDB_C7	47	167	1569	19.6154	4.13477	28.1437	1	5.82116	5.84423e-09	2.52333e-07	AEN|AIMP2|BEND3|BTBD19|C17ORF58|C1QBP|CCT5|CMSS1|CNIH4|CYP27B1|FKBP4|GEMIN4|GFM1|JPT2|LARP4|METTL1|MRPL15|MSANTD3|NETO2|NIP7|NME1|NOP16|NOP2|ODC1|PDSS1|PLK3|POLR1A|POP1|PPIF|PPIL1|PSMA3|PSMA6|PSMB5|PSMD14|RABEPK|RRS1|SLC16A6|SLC1A3|SOD2|SRXN1|TMEM38B|TOMM34|TUBB3|TXN|UBE2V2|UCK2|WDR4
GOLDRATH_HOMEOSTATIC_PROLIFERATION	MSigDB_C2	40	131	1569	15.387	3.66708	30.5344	1	5.80923	6.27593e-09	2.70626e-07	AK6|APP|ATP5PF|BAG2|BYSL|BZW2|CPSF2|DYNLL2|F2RL1|GNPNAT1|HNRNPA1|HSPE1|IPO7|ITGB1BP1|LAGE3|MACIR|MICOS10|MRPS25|NDUFAB1|NDUFB2|NDUFB3|NDUFC1|NHP2|NIFK|NME1|NOP16|NPM3|NUDCD2|PARK7|PCCB|PDCD2|PSMC6|PTGES3|RAD23B|SDHC|SNRPE|TIAL1|TMX2|UBL5|VDAC2
ACOSTA_PROLIFERATION_INDEPENDENT_MYC_TARGETS_UP	MSigDB_C2	28	74	1569	8.69187	2.76207	37.8378	1	5.80846	6.30506e-09	2.71536e-07	AATF|BLMH|CD320|CLUH|CUTC|EMC1|GCDH|GCSH|GLOD4|GNPDA1|HDHD5|HILPDA|LYPLA1|MRPL4|NOLC1|ODC1|PDCD11|PEBP1|PSMG1|PWP1|RCHY1|RRP1B|SLC29A1|SORD|TRIAP1|UCK2|URI1|WDR74
purine nucleoside triphosphate biosynthetic process [GoID:GO:0009145; evidenceTypes:IBA|IDA|IEA|IGI|IMP|ISS|TAS]	GeneOntology_BP	23	53	1569	6.22526	2.33937	43.3962	1	5.80473	6.44711e-09	2.773e-07	ADK|ATP5F1A|ATP5F1C|ATP5F1D|ATP5F1E|ATP5MC1|ATP5MC3|ATP5MF|ATP5PB|ATP5PD|ATP5PF|ATP5PO|DGUOK|ENO1|IMPDH1|IMPDH2|NME1|NME2|SLC25A12|SLC25A13|SPHK2|STOML2|UQCC3
GSE17721_POLYIC_VS_PAM3CSK4_6H_BMDC_DN	MSigDB_C7	48	173	1569	20.3202	4.20743	27.7457	1	5.7981	6.7069e-09	2.87741e-07	BTF3L4|CCT3|CCT4|CCT7|CKS2|CLPP|COA3|CTDP1|DIABLO|DNAJC2|EIF3B|EIF4A1|EIF4H|FAH|FNTA|GNPDA1|LRRC20|LSM2|LTV1|LYAR|MRM1|MRPS18A|MRRF|NDUFA11|NMD3|NUFIP1|PARP16|PPP1R14B|PRMT3|PSMA1|PUM3|PUS7|RAB11A|RMND5A|SDHC|SEC11A|SF3B3|SFXN4|SMN1|SRFBP1|TEX10|TIMM8A|TRAPPC4|TUSC2|TXNL4A|UBL5|UQCRQ|UTP20
GSE5589_LPS_VS_LPS_AND_IL10_STIM_IL6_KO_MACROPHAGE_180MIN_DN	MSigDB_C7	48	173	1569	20.3202	4.20743	27.7457	1	5.7981	6.7069e-09	2.87741e-07	ACAA2|AIMP2|ANKRD40|ATIC|ATP5F1A|B4GALT5|CDC34|CINP|COPS5|DAP3|EIF2S1|EIF3B|ENO1|ETFB|FBL|GLRX2|GTF2F2|HDAC2|HEBP1|HSDL2|IPO4|LYAR|MCRIP2|METTL16|MMACHC|MRPL1|MRPS36|NDUFB6|NDUFS6|NOL11|NOP14|NOP16|PCMT1|PDE12|PDHA1|PEX26|PGAM5|RFK|RWDD1|SCFD2|SCLY|SUGT1|THEM4|TRMT61A|TSFM|WDR12|WRNIP1|ZNF330
GSE32423_MEMORY_VS_NAIVE_CD8_TCELL_IL7_DN	MSigDB_C7	47	168	1569	19.7329	4.14697	27.9762	1	5.78604	7.20639e-09	3.08778e-07	APEX1|API5|APIP|ATP5F1D|ATP5PO|BAG2|CYP27B1|DENR|EMC6|EXOSC2|FASTKD1|FXN|GIPC1|HEATR1|ID1|KAT14|LARP1|LRPPRC|LRRC47|MRPS18B|MRS2|MTAP|MTHFD1L|NANP|NAT10|NDUFAF1|NME1|NOP16|PEBP1|PNPO|POLR1B|PPRC1|PSMD14|PUS7|PWP1|RARS1|RRP12|SHQ1|SORD|TCP1|THAP11|TMEM97|TUBB2B|UCK2|USP10|WDR43|YDJC
NADH dehydrogenase (quinone) activity [GoID:GO:0050136; evidenceTypes:IBA|IDA|IEA|IMP|NAS]	GeneOntology_MF	19	38	1569	4.46339	1.98197	50	1	5.78078	7.43553e-09	3.18192e-07	NDUFA10|NDUFA12|NDUFA2|NDUFA4|NDUFA5|NDUFA8|NDUFB10|NDUFB2|NDUFB3|NDUFB6|NDUFB7|NDUFB8|NDUFB9|NDUFC1|NDUFS1|NDUFS2|NDUFS5|NDUFS6|NDUFV1
BURTON_ADIPOGENESIS_5	MSigDB_C2	35	107	1569	12.568	3.31719	32.7103	1	5.77719	7.59565e-09	3.23812e-07	AK2|ATL2|CISD1|COQ9|COX17|DBI|ECHS1|ETFB|FABP5|GRPEL1|HK2|MDH2|MKNK2|MRPL12|MRPL15|MRPL18|MRPL20|MRPL34|MRPS26|MRPS34|MTX2|NDUFA8|NDUFAB1|NDUFB10|PC|PHB|PHB2|PPIF|PSMA1|PTCD3|PTGES2|RPP14|SLC5A6|TIMM8A|TMEM97
large ribosomal subunit [GoID:GO:0015934; evidenceTypes:HDA|IBA|IDA|IEA|TAS]	GeneOntology_CC	35	107	1569	12.568	3.31719	32.7103	1	5.77719	7.59565e-09	3.23812e-07	MRPL1|MRPL12|MRPL13|MRPL14|MRPL15|MRPL16|MRPL17|MRPL18|MRPL19|MRPL2|MRPL20|MRPL21|MRPL22|MRPL23|MRPL24|MRPL3|MRPL30|MRPL32|MRPL34|MRPL35|MRPL38|MRPL39|MRPL4|MRPL40|MRPL42|MRPL46|MRPL48|MRPL52|MRPL55|MRPS18A|MRPS30|NPM1|RPL26L1|RPL39L|RPL7L1
KIM_WT1_TARGETS_12HR_DN	MSigDB_C2	45	158	1569	18.5583	4.02318	28.481	1	5.76431	8.19939e-09	3.48232e-07	ADK|AEN|AMH|ASB1|COX7A2|CUL4A|DDX18|DUSP7|FXN|GNL3|GRSF1|GTF2F2|KLHL23|LSM5|MRPL13|MRPL19|MTAP|MYBBP1A|NADK|NOLC1|NOP16|NOP56|NSDHL|PDF|PFDN2|PLAC8|PNN|POGK|POLR2D|POLR3E|PUS1|RBFA|REXO2|RRS1|RWDD1|SDHB|SOD2|TFB2M|TIMM13|TRIAP1|TSR3|UCHL3|YTHDF2|ZBED4|ZC3H15
BUYTAERT_PHOTODYNAMIC_THERAPY_STRESS_DN	MSigDB_C2	109	543	1569	63.7795	7.34875	20.0737	1	5.76079	8.37211e-09	3.55121e-07	ACOT13|AGBL5|AK2|AP1S1|ARL5A|ATP5MC1|BAG5|BCS1L|BDH1|CCDC85B|CENPS|CISD1|CLN6|COA4|COPS7B|COX16|CTSC|DBI|DCTPP1|DHODH|DHRS11|DLEU1|DNAAF2|EEF2KMT|EHMT2|ENDOG|ERLIN1|ETFB|EXOSC4|FARSA|FBXL18|FJX1|GALNT14|GEMIN4|GEMIN6|GTF3C2|HCFC1R1|HILPDA|HK2|HMOX2|HYAL2|ID1|IMP3|JAG1|JPT2|LAGE3|LSM2|MCAT|MCCC2|MDH2|MRPL24|MRPL34|MRPL40|MRPS17|MRPS34|NAAA|NDUFB7|NDUFS6|NHP2|NTHL1|PDF|PDSS1|PGAP2|PIP4K2B|PKP4|PNN|…
aminoacyl-tRNA ligase activity [GoID:GO:0004812; evidenceTypes:IBA|IDA|IEA|ISS|TAS]	GeneOntology_MF	20	42	1569	4.93322	2.08337	47.619	1	5.75225	8.80611e-09	3.71662e-07	AARSD1|AIMP2|CARS2|EARS2|FARS2|FARSA|FARSB|IARS2|KARS1|LRRC47|MARS2|NARS2|RARS1|SARS2|TARS1|TARS2|VARS1|VARS2|YARS1|YARS2
ligase activity, forming carbon-oxygen bonds [GoID:GO:0016875; evidenceTypes:IBA|IDA|IEA|ISS|TAS]	GeneOntology_MF	20	42	1569	4.93322	2.08337	47.619	1	5.75225	8.80611e-09	3.71662e-07	AARSD1|AIMP2|CARS2|EARS2|FARS2|FARSA|FARSB|IARS2|KARS1|LRRC47|MARS2|NARS2|RARS1|SARS2|TARS1|TARS2|VARS1|VARS2|YARS1|YARS2
GSE15330_WT_VS_IKAROS_KO_MEGAKARYOCYTE_ERYTHROID_PROGENITOR_UP	MSigDB_C7	47	169	1569	19.8504	4.15914	27.8107	1	5.75111	8.86571e-09	3.7371e-07	AFG3L2|AGGF1|ANKRD27|ARMC1|ATP5F1D|BAG2|BLMH|C20ORF27|CSNK2A1|CUL4A|DBI|DCAF4|ECHDC1|EEF1AKMT1|EIF3A|EIF4H|GTF3A|ID1|IMPDH2|INTS1|INTS12|ITGB1BP1|LARP1|LDAH|MAP3K7|MDH2|MRM2|NADK|NBN|NXT1|POLR3A|PRDX1|PRPF40A|RPP14|SMN1|SNRPG|SOX12|SPRYD7|SRFBP1|STMP1|TMEM223|TPRKB|TRAP1|TYW1|UBXN2B|USP10|WRAP73
ZNF592_TARGET_GENES	MSigDB_C3	238	1444	1569	169.609	11.5549	16.482	1	5.74813	9.02333e-09	3.7988e-07	ACACA|ADK|ADNP|ADSS2|AGL|AGPAT3|AGPAT5|AGPS|AIMP2|ANKRD54|ANP32B|ARV1|ATIC|ATP5F1A|ATP5MF|ATP5MF-PTCD1|ATP5PF|BCAS4|BDP1|BFAR|BTBD19|C11ORF58|C15ORF61|C17ORF58|C7ORF50|CAPRIN1|CAPZA2|CARM1|CELF1|CHCHD10|CHST10|CISD1|CISD3|CLPB|CLPX|COA3|COMTD1|COQ8A|DCTPP1|DDX50|DDX51|DDX55|DFFA|DGUOK|DHRS13|DIABLO|DLD|DNAAF5|DNAJA1|DNAJA2|DNAJA3|DNAJC11|DUS1L|DUSP14|EBNA1BP2|EEA1|EIF3B|EMC1|ESF1|FABP5|FAM78A|FAR…
MENON_FETAL_KIDNEY_8_CONNECTING_TUBULE_CELLS	MSigDB_C8	53	202	1569	23.7265	4.54142	26.2376	1	5.74172	9.37207e-09	3.9358e-07	AFG3L2|ATP5F1A|ATP5F1E|ATP5MC1|ATP5MC3|ATP5PD|ATP6V1F|CHCHD10|CISD1|COA3|COPS9|COX20|COX5A|COX5B|COX6B1|COX6C|COX7A2|COX7B|EPCAM|ETFB|FXYD2|HIGD2A|HSP90AA1|KNOP1|LAMTOR5|LDHB|LRRFIP1|MICOS10|MICOS13|MITF|MRPS18B|MRPS6|NDUFA10|NDUFA2|NDUFA4|NDUFA5|NDUFB10|NDUFB2|NDUFB7|NDUFB9|NDUFC1|NOP10|PDHA1|PEBP1|PNKD|POLR2L|RALBP1|SOD1|TMA7|UQCR10|UQCRQ|VAMP8|VDAC1
protein-containing complex assembly [GoID:GO:0065003; evidenceTypes:IBA|IC|IDA|IEA|IGI|IMP|IPI|ISS|NAS|TAS]	GeneOntology_BP	195	1134	1569	133.197	10.3721	17.1958	1	5.74091	9.41698e-09	3.94975e-07	ABITRAM|ACACA|ACOT13|AFG3L2|AIMP2|ANKRD27|ANP32B|APIP|ARFIP1|ATL2|ATP5F1D|ATPAF1|BCS1L|BDP1|BEND3|BOP1|BRIX1|BRK1|C12ORF45|CAMSAP1|CAPZA2|CCT2|CCT3|CD3E|CELF1|CENPS|CHCHD10|CHCHD4|CLTA|COA3|COA4|COA6|COA8|COPS7B|COX10|COX14|COX15|COX16|COX17|COX20|COX7A2|CUTC|DDX1|DENR|DHX33|DNAAF2|DNAAF5|EIF3A|EIF3B|EIF3C|EIF3I|EIF3K|EIF4H|EIF6|ELOB|EPB41|FADD|FARSA|FARSB|FAS|FASTKD2|FKBP4|G3BP2|GEMIN4|GEMIN5|GE…
GSE45837_WT_VS_GFI1_KO_PDC_DN	MSigDB_C7	51	191	1569	22.4344	4.41788	26.7016	1	5.74061	9.43368e-09	3.95185e-07	AAMP|AEN|AHCY|ATP5F1E|ATP5MC1|ATP5MF|ATP5PD|ATP5PO|BCCIP|BCS1L|CCT7|COX5A|COX6B1|DAP3|DBI|DDX49|EBNA1BP2|ECSIT|EIF3I|EIF3K|ETFB|GTPBP6|HDHD5|LSM7|MRPL23|MRPL40|MRPS16|MRPS34|NDRG3|NDUFA2|NDUFB8|NDUFS6|NME1|NPM3|NTHL1|PDCD5|PHB2|POLR2F|POLR2I|PRMT1|RAN|SDHC|SNRPF|SOD1|STOML2|THADA|UBE2K|UBL5|UQCR10|UQCRQ|YARS2
GSE13547_WT_VS_ZFX_KO_BCELL_ANTI_IGM_STIM_2H_UP	MSigDB_C7	46	164	1569	19.2631	4.09793	28.0488	1	5.7392	9.51273e-09	3.98002e-07	ACAA2|ADSS2|AHCY|AKAP1|AP1S1|BLMH|C1QBP|CAPZA2|CINP|COPS5|COX10|COX5B|COX7A2|COX7B|DBI|DDX1|DDX21|DKC1|DLD|FKBP5|GMPS|IPO5|LRPPRC|LTV1|MRPL1|MRPS28|MRPS9|NUP133|PA2G4|PDHX|POLR2D|PPAT|PRMT5|PSMD12|RARS1|RPF2|RRP15|SNRPD1|TCP1|THYN1|TIMM50|TOMM5|UBE2V1|UTP20|WDR12|YBX1
ribonucleoside triphosphate biosynthetic process [GoID:GO:0009201; evidenceTypes:IBA|IDA|IEA|IGI|IMP|ISS|TAS]	GeneOntology_BP	24	58	1569	6.81255	2.44677	41.3793	1	5.73814	9.57226e-09	3.99997e-07	ATP5F1A|ATP5F1C|ATP5F1D|ATP5F1E|ATP5MC1|ATP5MC3|ATP5MF|ATP5PB|ATP5PD|ATP5PF|ATP5PO|CAD|DGUOK|ENO1|IMPDH1|IMPDH2|NME1|NME2|SLC25A12|SLC25A13|SPHK2|STOML2|UCK2|UQCC3
GSE9878_CTRL_VS_EBF_TRANSDUCED_PAX5_KO_PRO_BCELL_DN	MSigDB_C7	48	175	1569	20.5551	4.23136	27.4286	1	5.72961	1.0066e-08	4.20108e-07	ADA|AKAP1|APOOL|ARMC6|ATL2|BDH1|BEND3|BOP1|BYSL|CCDC34|COX11|CPSF2|ENDOU|GCN1|GEMIN5|GPD1L|GSTCD|GTF2H2|HSDL2|HSPD1|IKZF1|METTL1|MIPEP|MRPL46|MRS2|MTHFD1L|NDUFAF4|NKRF|NLN|OXNAD1|PREP|PTCD3|RARS1|RBM34|RIOK1|SACS|SLC29A1|SRFBP1|TERT|TIMM8B|TMEM177|TOMM70|TRIAP1|UBE2M|URB2|WDR18|WDR4|YARS1
Chiche(PMID: 24644022)-2014_M7.6	PAPER	31	89	1569	10.4537	3.02739	34.8315	1	5.72938	1.00799e-08	4.2017e-07	ACACA|ADK|AGPAT5|BCS1L|BOP1|EARS2|ECHS1|EI24|ENDOG|FASTKD1|HSPH1|IPO5|MAK16|MNAT1|MRPS18B|MRTO4|MTPAP|NAT10|NOLC1|ORC5|PAQR3|PM20D2|PPAT|PUS1|RPL7L1|RRP1B|RRP9|SEPTIN11|TBCCD1|TCTN3|WDR43
RNA localization to Cajal body [GoID:GO:0090670; evidenceTypes:HMP|IMP]	GeneOntology_BP	13	19	1569	2.2317	1.40247	68.4211	1	5.72108	1.05847e-08	4.39044e-07	CCT2|CCT3|CCT4|CCT5|CCT7|DKC1|NAF1|NHP2|NOP10|RUVBL1|RUVBL2|SHQ1|TCP1
RNA localization to nucleus [GoID:GO:0090685; evidenceTypes:HMP|IMP]	GeneOntology_BP	13	19	1569	2.2317	1.40247	68.4211	1	5.72108	1.05847e-08	4.39044e-07	CCT2|CCT3|CCT4|CCT5|CCT7|DKC1|NAF1|NHP2|NOP10|RUVBL1|RUVBL2|SHQ1|TCP1
telomerase RNA localization [GoID:GO:0090672; evidenceTypes:HMP|IMP]	GeneOntology_BP	13	19	1569	2.2317	1.40247	68.4211	1	5.72108	1.05847e-08	4.39044e-07	CCT2|CCT3|CCT4|CCT5|CCT7|DKC1|NAF1|NHP2|NOP10|RUVBL1|RUVBL2|SHQ1|TCP1
telomerase RNA localization to Cajal body [GoID:GO:0090671; evidenceTypes:HMP|IMP]	GeneOntology_BP	13	19	1569	2.2317	1.40247	68.4211	1	5.72108	1.05847e-08	4.39044e-07	CCT2|CCT3|CCT4|CCT5|CCT7|DKC1|NAF1|NHP2|NOP10|RUVBL1|RUVBL2|SHQ1|TCP1
GSE33292_DN3_THYMOCYTE_VS_TCELL_LYMPHOMA_FROM_TCF1_KO_UP	MSigDB_C7	44	154	1569	18.0885	3.97253	28.5714	1	5.71787	1.0787e-08	4.46887e-07	ABCB7|BPNT1|BTF3L4|CELF1|COA3|DDX51|EEF1E1|GPATCH4|GUF1|LONP1|LRPPRC|METTL6|MRPS18C|NDUFAF4|NIFK|NIP7|NME1|NOP16|NPRL3|PDCD2|PNKD|PRR7|PSMA2|PSMF1|RGS10|RPP38|RSU1|SHLD2|SLC39A14|SMN1|SNRPE|SRM|SRPK1|SUGT1|TARS1|TCP1|TRMT10C|TXN2|UIMC1|UQCC1|URB1|UROS|WDR18|WDR43
GSE5589_LPS_VS_LPS_AND_IL6_STIM_MACROPHAGE_45MIN_DN	MSigDB_C7	47	170	1569	19.9678	4.17127	27.6471	1	5.71637	1.08825e-08	4.5029e-07	AATF|AIMP2|APEX1|CDC34|CIAO2A|CMAS|CNOT11|COMTD1|DLD|DNAJA3|EIF2S1|EIF3B|ENOPH1|ESF1|EXOSC2|GAR1|GFM1|GLRX2|GSTO1|GTF2H3|GTPBP4|KAT14|LRRC20|MCRIP2|MECR|MIEF1|MRPL1|MRPL17|MRPL40|MRPS18B|NKRF|OTUD6B|PDE12|PDHA1|PLK3|PUM3|RAD23B|SCLY|SIGMAR1|SMYD5|TARBP2|TBRG4|TOMM70|UBE2M|UTP18|WDR12|WRNIP1
Blood_Module-3.6_Undetermined (PMID:18631455)	SignatureDB	55	214	1569	25.1359	4.67224	25.7009	1	5.71602	1.09046e-08	4.50654e-07	ACOT13|AHSA1|AMMECR1|ANAPC7|ARMC10|ARV1|ATP6V1C1|CAPRIN1|CARNMT1|CCT5|CHCHD4|COA3|COQ5|COX15|CRLS1|DPH3|DPY30|DTD2|ECHDC1|FAM200B|FBXO22|GALNT7|GFM1|GPATCH4|GTF2H1|GTPBP10|HSPA8|KLHL8|MED1|MRPS26|MRPS5|MRPS6|MTRES1|NDUFA8|NUDCD1|OGFOD1|OMA1|PANK2|PCMT1|PLPBP|RFT1|RNF20|RPUSD3|SCFD2|SEH1L|SERBP1|SIKE1|SLC27A4|SMIM30|TIMMDC1|TMEM251|TOMM5|TUBGCP4|TXLNG|VPS35
MODULE_83	MSigDB_C4	70	301	1569	35.3548	5.5228	23.2558	1	5.71566	1.09277e-08	4.51053e-07	APRT|ATP5PO|C1QBP|CCT3|CIAO2A|COX5B|COX6B1|COX6C|COX7A2|COX7B|DAP3|DNAJA1|EIF3C|EIF3I|EIF4A1|EIF4H|EIF5A|ELOB|EXOSC7|FKBP4|HIGD2A|HNRNPA1|HSPA8|IMP3|IMPDH2|IPO7|LDHB|LSM5|MRPL21|MRPL30|MRPS18B|NCL|NDUFAB1|NDUFB7|NDUFS5|NME2|NPM1|PCBP2|PHB2|PNP|PRDX1|PRDX6|PSMA1|PSMA2|PSMA3|PSMA4|PSMB1|PSMB4|PSMB5|PSMB7|RAB11A|RAN|RRP9|SDHB|SMARCC1|SNRPE|SNRPF|SNRPG|SOD1|SRP14|SSB|SSBP1|TIMMDC1|TMEM147|UBL5|UQCRC2…
unfolded protein binding [GoID:GO:0051082; evidenceTypes:IBA|IC|IDA|IEA|IMP|IPI|ISS|NAS|TAS]	GeneOntology_MF	32	94	1569	11.041	3.11068	34.0426	1	5.71301	1.10996e-08	4.57592e-07	AFG3L2|CCT2|CCT3|CCT4|CCT5|CCT7|CLPX|DNAJA1|DNAJA2|DNAJA3|GRPEL1|GRPEL2|HEATR3|HSP90AA1|HSP90AB1|HSPA8|HSPA9|HSPD1|HSPE1|NDUFAF1|NPM1|NUDC|NUDCD2|PFDN2|PFDN6|PPIA|PTGES3|RUVBL2|SHQ1|TCP1|TRAP1|TTC1
GSE15930_NAIVE_VS_48H_IN_VITRO_STIM_IL12_CD8_TCELL_DN	MSigDB_C7	51	192	1569	22.5519	4.42926	26.5625	1	5.70835	1.14078e-08	4.69723e-07	AGPAT3|AHCY|AIMP2|CCNC|CINP|COA3|COPS5|DDX1|DPY30|EXOSC7|FAM98A|FARSA|FXN|GCSH|GPN2|IFRD2|IPO11|IPO7|LAMTOR5|LONP1|LSM2|MRE11|MRPL15|MRPS10|MTX2|NCBP2|NDUFA8|NDUFS5|NELFCD|NHP2|NOP16|PHB|PLPBP|PLRG1|PMPCB|POLD2|POLR2I|PSMA1|PSMB5|RPF2|RUVBL2|SLC25A17|SSBP1|TARDBP|TARS1|TIMM13|TIMM8A|TMEM223|UBE2M|UXS1|WDR61
nucleotide metabolic process [GoID:GO:0009117; evidenceTypes:EXP|IBA|IC|IDA|IEA|IGI|IMP|ISS|NAS|TAS]	GeneOntology_BP	77	344	1569	40.4054	5.89439	22.3837	1	5.6973	1.21717e-08	5.00566e-07	ACACA|ACAT1|ACSL4|ADA|ADK|ADSS2|AK2|AK6|APP|APRT|ATIC|ATP5F1A|ATP5F1C|ATP5F1D|ATP5F1E|ATP5MC1|ATP5MC3|ATP5MF|ATP5PB|ATP5PD|ATP5PF|ATP5PO|BPNT1|CAD|DCTPP1|DGUOK|DHODH|DLD|EIF6|ENO1|FAR1|FASN|FLAD1|FOXK1|GART|GCDH|GIT1|GMPS|HK1|HK2|IMPDH1|IMPDH2|JMJD8|KARS1|MCCC2|NADK|NME1|NME2|NTHL1|NUDT5|OXSM|PAICS|PANK1|PANK2|PANK3|PARK7|PARP16|PDE4C|PDHA1|PDHB|PDHX|PFAS|PNP|PPAT|PPT1|RAN|REXO2|RFK|SLC25A12|SLC2…
GSE37532_TREG_VS_TCONV_PPARG_KO_CD4_TCELL_FROM_VISCERAL_ADIPOSE_TISSUE_UP	MSigDB_C7	48	176	1569	20.6726	4.24327	27.2727	1	5.69563	1.2292e-08	5.04897e-07	ABCF2|AEN|AHCY|AKAP1|AP1S3|ATP5MC1|ATP5PO|BATF|C1QBP|CFAP298|CHCHD4|CISD1|CISD3|COX16|COX17|CPSF2|ECHDC1|FABP5|FAS|FKBP5|GRPEL2|HSPD1|MACIR|MRPS28|MRTO4|NAA20|NAF1|NHP2|NIFK|NME2|NMRAL1|NOLC1|NOP16|PAICS|PPIL1|PSMA6|PSMB5|PTRH1|RWDD1|SLC16A1|SNRPD1|SRM|TBL3|TIMM8A|UCK2|UQCC1|UTP4|YARS2
GSE32986_UNSTIM_VS_GMCSF_STIM_DC_DN	MSigDB_C7	45	160	1569	18.7932	4.04826	28.125	1	5.69207	1.2551e-08	5.14913e-07	ABHD17C|ABITRAM|AEN|AGGF1|ARMC6|B4GALT5|CALHM6|CCT3|CDC34|CHST10|CISD3|COX17|DDX18|DNAJA2|DUSP14|EIF6|ERH|EXOSC3|FBL|HSPA9|IPPK|KDM1B|METTL2B|NCOA5|NME1|NOL11|NOP56|ODC1|PPAN|PPP1R14B|PSME1|RANBP2|RIOK2|RWDD1|SF3B3|SNUPN|SPRYD7|SRM|TIMM8A|UBL4A|URB1|URB2|UTP4|WDR12|ZNF598
NAD(P)H dehydrogenase (quinone) activity [GoID:GO:0003955; evidenceTypes:IBA|IDA|IEA|IMP|NAS]	GeneOntology_MF	19	39	1569	4.58085	2.00781	48.7179	1	5.68729	1.2907e-08	5.28875e-07	NDUFA10|NDUFA12|NDUFA2|NDUFA4|NDUFA5|NDUFA8|NDUFB10|NDUFB2|NDUFB3|NDUFB6|NDUFB7|NDUFB8|NDUFB9|NDUFC1|NDUFS1|NDUFS2|NDUFS5|NDUFS6|NDUFV1
GSE27291_0H_VS_6H_STIM_GAMMADELTA_TCELL_DN	MSigDB_C7	37	119	1569	13.9775	3.49667	31.0924	1	5.68031	1.34455e-08	5.4894e-07	AHCY|ALDH18A1|ATAD1|BOLA3|CCT4|CCT7|CD320|CIAO2A|DNAJC17|EBNA1BP2|HSPA9|LDAH|METAP2|METTL5|MRPL20|MRPL24|MRPS31|MTRES1|NDUFAB1|NDUFAF2|NDUFB9|OGFOD1|PDSS2|PNPO|POLR2H|QRSL1|RO60|RUVBL2|RWDD1|SNRPE|STOML2|TGS1|TOMM22|UQCRC2|UTP20|WDR46|WDR61
GNF2_APEX1	MSigDB_C4	31	90	1569	10.5712	3.04423	34.4444	1	5.67753	1.36654e-08	5.559e-07	APEX1|ATP5F1A|DIMT1|DKC1|EIF3A|FBL|GRSF1|HNRNPA1|IMPDH2|LSM5|LSM7|MRPL16|NCL|NOL11|NOLC1|NOP14|NOP56|PES1|PPIA|PSMA6|RTRAF|SERBP1|SF3B3|SNRPD1|SNRPD3|SNRPE|SSB|TARDBP|U2AF1|U2SURP|WDR46
RNA polymerase complex [GoID:GO:0030880; evidenceTypes:IBA|IC|IDA|IEA|NAS|TAS]	GeneOntology_CC	31	90	1569	10.5712	3.04423	34.4444	1	5.67753	1.36654e-08	5.559e-07	CCNH|CD3EAP|CDK7|ERCC2|GTF2F2|GTF2H1|GTF2H2|GTF2H3|GTF2H5|MMS19|MNAT1|POLR1A|POLR1B|POLR1C|POLR2D|POLR2F|POLR2H|POLR2I|POLR2L|POLR3A|POLR3B|POLR3E|POLR3G|POLR3H|POLRMT|TAF7L|TAF9|TERT|TWISTNB|WDR61|ZNRD1
TRAVAGLINI_LUNG_PROXIMAL_CILIATED_CELL	MSigDB_C8	216	1291	1569	151.638	10.9955	16.7312	1	5.67006	1.42746e-08	5.79288e-07	ABITRAM|ACTR6|ADPRS|ADSS2|AGBL5|AGPAT3|AGPAT5|AGTRAP|AHSA1|ANKRD26|ANKRD54|ANXA1|ASB1|ASL|ATP5F1A|ATP5F1E|ATP5MF|ATP5PF|ATP5PO|BCCIP|BDH1|BOLA3|BROX|C10ORF95|C7ORF50|CAMSAP1|CAPRIN1|CCDC138|CCDC25|CCDC34|CCT4|CCT5|CCT7|CDC26|CELF1|CENPS|CEP89|CETN2|CFAP298|CFDP1|CHCHD10|CHCHD6|CISD1|CLTA|CNOT11|COA3|COPS9|COX17|COX5A|COX6B1|COX6C|COX7A2|COX7B|CPSF2|CYB5D1|DNAAF2|DNAAF5|DNAJA1|DPM1|DPY30|DUSP14|EE…
purine ribonucleotide metabolic process [GoID:GO:0009150; evidenceTypes:IBA|IC|IDA|IEA|IGI|IMP|ISS|NAS|TAS]	GeneOntology_BP	62	256	1569	30.0692	5.10203	24.2188	1	5.66021	1.51191e-08	6.12088e-07	ACACA|ACAT1|ACSL4|ADA|ADK|ADSS2|AK2|APP|APRT|ATIC|ATP5F1A|ATP5F1C|ATP5F1D|ATP5F1E|ATP5MC1|ATP5MC3|ATP5MF|ATP5PB|ATP5PD|ATP5PF|ATP5PO|BPNT1|DGUOK|DLD|EIF6|ENO1|FAR1|FASN|FOXK1|GART|GCDH|GIT1|GMPS|HK1|HK2|IMPDH1|IMPDH2|JMJD8|MCCC2|NME1|NME2|OXSM|PAICS|PANK1|PANK2|PANK3|PDE4C|PDHA1|PDHB|PDHX|PFAS|PNP|PPAT|PPT1|RAN|SLC25A12|SLC25A13|SPHK2|STOML2|TIGAR|UQCC3|ZBTB7A
GSE5679_CTRL_VS_RARA_AGONIST_AM580_TREATED_DC_UP	MSigDB_C7	50	188	1569	22.082	4.38355	26.5957	1	5.65972	1.51618e-08	6.13083e-07	AGPAT5|AHSA1|AP1S3|BEND3|BOLA3|C1QBP|C7ORF50|CAD|CCT5|CDK4|CHCHD4|CMSS1|DKC1|GAR1|GCSH|GNL3|GPATCH4|GTF3A|HK2|JPT2|MIPEP|MNAT1|MRPL3|MRPL42|MRTO4|MYBBP1A|NAF1|NHP2|NIFK|NME1|NOC4L|NOP56|PLAC8|PREP|PUM3|RAN|RCL1|RRP12|RRP8|RUVBL1|SEPTIN11|SLC39A14|TBRG4|TCP1|TM2D2|TSR1|TXN2|UTP14A|WDR43|ZMYND19
GSE40274_CTRL_VS_FOXP3_AND_SATB1_TRANSDUCED_ACTIVATED_CD4_TCELL_UP	MSigDB_C7	41	140	1569	16.4441	3.78967	29.2857	1	5.65443	1.56361e-08	6.3075e-07	AGPAT5|APOOL|BATF|CINP|DDX19A|DIMT1|DKC1|EIF2S1|EIF4E|ERLIN1|GART|HK2|LYAR|MRM3|MTAP|MTREX|NDUFS6|NOL8|NOP16|NOP2|NXT1|PRDX1|PSMD12|RAN|RBM34|REXO2|SDHAF3|SKP1|SLC25A19|SMN1|SRFBP1|SRPK1|SSU72|ST3GAL4|TMEM97|TPRKB|TUFM|UBE3A|UTP14A|WDR74|XRN2
GSE40274_CTRL_VS_LEF1_TRANSDUCED_ACTIVATED_CD4_TCELL_DN	MSigDB_C7	41	140	1569	16.4441	3.78967	29.2857	1	5.65443	1.56361e-08	6.3075e-07	AAMP|APIP|BCCIP|BOP1|BTF3L4|CIAO2A|GCN1|GCSH|HPDL|IPO7|KARS1|LARP1|LRRC8D|METTL6|MNAT1|MRPL16|MRPL2|MRPL3|MRPL52|NAF1|PDCD5|PLK3|POLR3B|POP1|PSMD14|PSME1|RABEPK|RANBP2|RSAD1|SCO1|SF3B5|SNRPD1|SNU13|SPIN1|TARBP2|TBL3|TRMT10A|TRMT61A|UMPS|UROS|YRDC
RNA localization [GoID:GO:0006403; evidenceTypes:HMP|IBA|IDA|IEA|IMP|ISS|NAS|TAS]	GeneOntology_BP	47	172	1569	20.2027	4.19541	27.3256	1	5.64741	1.62881e-08	6.56266e-07	CCT2|CCT3|CCT4|CCT5|CCT7|CETN2|DDX19A|DKC1|EIF5A|EIF5AL1|EXOSC2|EXOSC3|FBL|G3BP2|HNRNPA1|HSF1|IWS1|LRPPRC|MRPL18|NAF1|NCBP2|NHP2|NOL6|NOP10|NPM1|NUP133|NUP153|NUP35|NXT1|PHAX|PNPT1|POLR2D|RAN|RANBP2|RBM15B|RTRAF|RUVBL1|RUVBL2|SEH1L|SHQ1|SNUPN|SSB|TCP1|TST|YBX1|ZNHIT3|ZNHIT6
BHAT_ESR1_TARGETS_VIA_AKT1_UP	MSigDB_C2	54	211	1569	24.7836	4.6399	25.5924	1	5.63667	1.73372e-08	6.96043e-07	AATF|ADARB1|ARMC6|CAMTA1|CDC34|CLUH|EIF2S1|EIF3B|FKBP4|FLAD1|GPATCH4|HK2|HPDL|IMP4|ISG20L2|KAZN|LETM1|LRFN4|MCRIP2|MRPS17|MYBBP1A|NIP7|NOL6|NOLC1|NOP14|NUDC|NUDCD1|NXT1|PA2G4|PAM16|POLR1B|POP1|PPARGC1B|PPIF|PPRC1|PTRH2|RARA|RCL1|RPP40|RRP12|RUVBL1|SCARB1|SLC29A1|SLC6A6|SRM|SVIL|SYBU|TRIM47|TRMT61A|TUBB2B|TWNK|UBALD1|UBIAD1|WDR46
nucleoside phosphate metabolic process [GoID:GO:0006753; evidenceTypes:EXP|IBA|IC|IDA|IEA|IGI|IMP|ISS|NAS|TAS]	GeneOntology_BP	77	347	1569	40.7578	5.91935	22.1902	1	5.62892	1.81339e-08	7.26301e-07	ACACA|ACAT1|ACSL4|ADA|ADK|ADSS2|AK2|AK6|APP|APRT|ATIC|ATP5F1A|ATP5F1C|ATP5F1D|ATP5F1E|ATP5MC1|ATP5MC3|ATP5MF|ATP5PB|ATP5PD|ATP5PF|ATP5PO|BPNT1|CAD|DCTPP1|DGUOK|DHODH|DLD|EIF6|ENO1|FAR1|FASN|FLAD1|FOXK1|GART|GCDH|GIT1|GMPS|HK1|HK2|IMPDH1|IMPDH2|JMJD8|KARS1|MCCC2|NADK|NME1|NME2|NTHL1|NUDT5|OXSM|PAICS|PANK1|PANK2|PANK3|PARK7|PARP16|PDE4C|PDHA1|PDHB|PDHX|PFAS|PNP|PPAT|PPT1|RAN|REXO2|RFK|SLC25A12|SLC2…
GSE27786_LIN_NEG_VS_MONO_MAC_UP	MSigDB_C7	48	178	1569	20.9075	4.26699	26.9663	1	5.62816	1.82144e-08	7.28661e-07	ABITRAM|CTU1|DAP3|DDX19A|DYNLL2|EARS2|ECI2|EI24|FARSA|GCN1|IARS2|IPO11|LIAS|LTV1|MCAT|METTL15|MRPL2|MTAP|MTREX|NAA10|NCBP2|NDUFA12|NOP16|NSDHL|POLR3G|PSMA3|PSMA4|PTRH2|REXO4|RMND1|RPP14|RPUSD2|RRP1|SACS|SLC29A1|SRFBP1|STEAP3|SUPV3L1|TBRG4|TEX10|THNSL1|TTC27|UBE3A|UQCR10|UTP20|WDR61|YRDC|ZC3H15
NUP153_TARGET_GENES	MSigDB_C3	220	1324	1569	155.514	11.12	16.6163	1	5.6256	1.84862e-08	7.38661e-07	AASDHPPT|ABCF2|ADSS2|AGBL5|ALG3|AP1S1|API5|APTX|ARMC1|ATP5F1D|ATP5MF|ATP5MF-PTCD1|ATP5PD|ATP5PF|ATP5PO|BOLA3|BPNT1|BROX|C11ORF58|C18ORF21|C19ORF48|C1ORF109|CAMTA1|CARM1|CCDC138|CCNH|CDK4|CENPS|CFAP298|CHCHD4|CIAO2A|COA3|COA4|COA6|COG2|COMTD1|COPS2|COX20|CRLS1|CUL4A|DCAF13|DDX18|DDX21|DDX49|DDX56|DHRS13|DHX33|DHX37|DNAJC11|DNAJC17|DPM1|DUSP11|EARS2|EEA1|EEF2KMT|EIF2B3|EIF6|ENO1|EPB41|EXOSC3|FAM187…
Monti (PMID:15550490)_OXYPHOS	PAPER	95	460	1569	54.0305	6.78569	20.6522	1	5.62523	1.85261e-08	7.39378e-07	ACAT1|ACP1|AGGF1|AHCY|AK2|ANXA1|ATP5F1C|ATP5MC3|ATP5PO|BATF|BZW2|C1QBP|CAPRIN1|CCT2|CCT3|CCT4|CCT5|CD48|CDK4|CETN2|CKS2|COA3|COX11|COX17|COX5B|COX7B|DBI|DDX21|DIMT1|DKC1|DLD|DNAJA1|EXOSC4|FAS|GALNT7|GGCT|GRPEL1|GSTO1|GTF2H1|GTF3A|HSP90AA1|HSPD1|HSPH1|IPO5|KARS1|LRPPRC|LSM5|METAP2|METTL5|MRPL15|MRPL3|MRPL39|MRPS17|MRPS31|MRPS36|NAA15|NDUFAB1|NDUFB2|NME1|NOL7|NPM1|ORC5|PAICS|PDHB|PHB2|PLAC8|PM20D2|…
JDP2_TARGET_GENES	MSigDB_C3	254	1574	1569	184.878	11.9978	16.1372	1	5.62001	1.90943e-08	7.61156e-07	AAMP|AATF|ABCE1|ACACA|ADPRS|AKAP1|AL163051.1|ANKRD26|ANKRD40|AP1S1|ARMC6|ARSK|ASNSD1|ATP5MC1|ATP5PF|ATP6V1C1|ATP6V1F|BAG5|BCL2L14|BOP1|BRIX1|BRK1|C20ORF27|CARNMT1|CARS2|CCDC124|CCDC51|CCT5|CDC34|CDK4|CDPF1|CENPS|CETN2|CHCHD4|CHERP|CINP|CISD1|CKS2|CLUH|CNOT11|COA8|CSNK1A1|DBI|DCAF13|DCTPP1|DDI2|DDX18|DDX19A|DDX51|DENR|DFFA|DHX34|DIABLO|DKC1|DLEU1|DNAJA3|DNTTIP1|DTD1|DYNLL2|EIF2S1|EIF3A|EIF3K|EIF4G…
EIF4E_UP	MSigDB_C6	29	82	1569	9.63153	2.90666	35.3659	1	5.60962	2.02773e-08	8.04515e-07	AHSA1|ATP5MF|C8ORF33|DPY30|GEMIN6|GTF2H5|MDH2|METTL1|MON1A|MRPL17|MRPL30|MRPS35|MTX2|NOP16|NPM3|NTPCR|NUDCD2|PFDN2|PNO1|RSAD1|SRXN1|TST|TUFM|UBFD1|UBL4A|UCHL3|UROS|VPS72|ZNRD2
nucleobase-containing small molecule metabolic process [GoID:GO:0055086; evidenceTypes:EXP|IBA|IC|IDA|IEA|IGI|IMP|ISS|NAS|TAS]	GeneOntology_BP	86	404	1569	47.4529	6.37304	21.2871	1	5.60421	2.09205e-08	8.2906e-07	ACACA|ACAT1|ACSL4|ADA|ADK|ADSS2|AHCY|AK2|AK6|APP|APRT|ATIC|ATP5F1A|ATP5F1C|ATP5F1D|ATP5F1E|ATP5MC1|ATP5MC3|ATP5MF|ATP5PB|ATP5PD|ATP5PF|ATP5PO|BPNT1|CAD|DCTPP1|DGUOK|DHODH|DLD|DPM1|EIF6|ENO1|ERH|FAR1|FASN|FLAD1|FOXK1|GART|GCDH|GIT1|GMDS|GMPS|GNPDA1|GNPNAT1|HK1|HK2|IMPDH1|IMPDH2|JMJD8|KARS1|MCCC2|MTAP|NADK|NME1|NME2|NTHL1|NUDT5|OXSM|PAICS|PANK1|PANK2|PANK3|PARG|PARK7|PARP16|PDE4C|PDHA1|PDHB|PDHX|PF…
GSE3982_BASOPHIL_VS_TH1_DN	MSigDB_C7	46	168	1569	19.7329	4.14697	27.381	1	5.59886	2.1577e-08	8.54074e-07	ABCF2|ALDH18A1|B4GALT5|BFAR|CBR1|CENPS|CKS2|DDX10|DHODH|DPH2|EIF5A|ENO1|GGCT|GLRX2|GPN2|HIBCH|HSPD1|LARP4|LIMA1|LRRC20|MRPL13|MRPL39|MRPL4|MRPS15|MRPS18A|MRTO4|NETO2|NME1|PAICS|PHB|PNP|PPIF|PRKAR2A|PRMT5|PSMB5|RRP9|SACS|SHQ1|SLC25A32|SNRPF|SPRY1|TMED3|TMEM223|TMEM97|UBFD1|YARS1
NADH dehydrogenase activity [GoID:GO:0003954; evidenceTypes:IBA|IDA|IEA|IMP|NAS]	GeneOntology_MF	19	40	1569	4.69831	2.03331	47.5	1	5.59639	2.18858e-08	8.63824e-07	NDUFA10|NDUFA12|NDUFA2|NDUFA4|NDUFA5|NDUFA8|NDUFB10|NDUFB2|NDUFB3|NDUFB6|NDUFB7|NDUFB8|NDUFB9|NDUFC1|NDUFS1|NDUFS2|NDUFS5|NDUFS6|NDUFV1
tRNA aminoacylation for protein translation [GoID:GO:0006418; evidenceTypes:IBA|IDA|IEA|IMP|ISS|TAS]	GeneOntology_BP	19	40	1569	4.69831	2.03331	47.5	1	5.59639	2.18858e-08	8.63824e-07	AARSD1|CARS2|EARS2|FARS2|FARSA|FARSB|IARS2|KARS1|LRRC47|MARS2|NARS2|RARS1|SARS2|TARS1|TARS2|VARS1|VARS2|YARS1|YARS2
MODULE_77	MSigDB_C4	15	26	1569	3.0539	1.64017	57.6923	1	5.58872	2.2875e-08	9.01228e-07	NDUFA2|NDUFA4|NDUFA5|NDUFAB1|NDUFB10|NDUFB3|NDUFB7|NDUFB8|NDUFC1|NDUFS2|NDUFS5|NDUFS6|NDUFV1|PRMT1|UQCRC2
RNA phosphodiester bond hydrolysis [GoID:GO:0090501; evidenceTypes:IBA|IC|IDA|IEA|IKR|IMP|ISS|NAS|TAS]	GeneOntology_BP	42	147	1569	17.2663	3.88222	28.5714	1	5.5865	2.31692e-08	9.10691e-07	ABCE1|APEX1|BOP1|CPSF2|DIS3|EDC3|ELAC2|ENDOG|ENDOU|ERI3|EXOSC1|EXOSC2|EXOSC3|EXOSC4|EXOSC5|EXOSC7|ISG20L2|NCBP2|NHP2|NOCT|NOP14|NOP9|NPM1|PDE12|PNPT1|POLR2I|POP1|PRORP|RCL1|REXO2|RIDA|RPP14|RPP21|RPP38|RPP40|RRS1|TBL3|TSR1|UTP20|UTP23|XRN2|ZNRD1
purine ribonucleoside triphosphate biosynthetic process [GoID:GO:0009206; evidenceTypes:IBA|IDA|IEA|IGI|IMP|ISS|TAS]	GeneOntology_BP	22	52	1569	6.1078	2.31729	42.3077	1	5.57845	2.42667e-08	9.50511e-07	ATP5F1A|ATP5F1C|ATP5F1D|ATP5F1E|ATP5MC1|ATP5MC3|ATP5MF|ATP5PB|ATP5PD|ATP5PF|ATP5PO|DGUOK|ENO1|IMPDH1|IMPDH2|NME1|NME2|SLC25A12|SLC25A13|SPHK2|STOML2|UQCC3
GSE10856_CTRL_VS_TNFRSF6B_IN_MACROPHAGE_DN	MSigDB_C7	41	142	1569	16.679	3.81635	28.8732	1	5.57709	2.44581e-08	9.569e-07	AARSD1|ACTR6|ADARB1|AIMP2|ATIC|BCCIP|BFAR|C1ORF109|CDC26|CDK7|CMAS|COX7A2|COX7B|CRLS1|DCUN1D5|DGUOK|EBNA1BP2|FAM78B|GMPS|GNPNAT1|HILPDA|LTV1|LYPLA1|MRPL39|MRPS18C|MRPS26|MTAP|MYBBP1A|NDUFA5|NIP7|NOP56|PMAIP1|PSMA4|PUS1|RRS1|SCO1|TEFM|TFB2M|TIMM21|TMEM38B|TRIAP1
GSE27786_LIN_NEG_VS_NEUTROPHIL_UP	MSigDB_C7	44	158	1569	18.5583	4.02318	27.8481	1	5.57227	2.51438e-08	9.82585e-07	ACACA|AFG3L2|BOP1|C12ORF29|CEBPZ|COA6|COQ9|DAP3|DBI|DDX19A|FARSA|GNB1L|GNPNAT1|GRPEL2|GTF2F2|IMP4|LDHB|LONP1|METTL16|MRPL34|MRPS25|NDUFAB1|NDUFB2|NOP2|NPRL3|NSUN5|PATZ1|PCBP2|PDHB|PNN|POLR1B|PSMF1|RARS1|RCL1|REXO4|RPP25L|RRP1|SCFD2|SRFBP1|TARS2|TERT|THYN1|TMEM177|TXN2
small nucleolar ribonucleoprotein complex assembly [GoID:GO:0000491; evidenceTypes:IBA|IDA|IEA|IMP]	GeneOntology_BP	10	12	1569	1.40949	1.11486	83.3333	1	5.56848	2.56975e-08	1.00306e-06	C12ORF45|NAF1|NUFIP1|RUVBL1|RUVBL2|SHQ1|SNU13|TAF9|ZNHIT3|ZNHIT6
FOXD2_TARGET_GENES	MSigDB_C3	171	978	1569	114.874	9.69357	17.4847	1	5.56473	2.62552e-08	1.02135e-06	ABHD17C|ACAA2|ACP1|AGL|ANAPC7|APEH|APEX1|ARSK|ASNSD1|ATIC|ATP5PD|BCAT2|BCCIP|BRAT1|BZW2|C15ORF61|C20ORF27|C7ORF50|CAMTA1|CCT4|CDK8|CELSR3|CFDP1|CHCHD10|CHCHD4|CINP|CISD3|CLPX|CLTA|CLUH|COA6|COLGALT1|COPS5|COX5B|CS|DBI|DCAF4|DCUN1D5|DDX21|DDX31|DDX50|DDX51|DLEU1|DNAJA3|DUS4L|DUSP23|EIF3K|EMC6|ENOPH1|ENTR1|EXOSC3|EXOSC7|FADD|FARSA|FBXL18|FBXO31|FBXW9|FKBP5|FLVCR1|GRPEL1|GTF3C2|GUF1|HIRA|HMOX2|HNRNP…
MODULE_42	MSigDB_C4	14	23	1569	2.70153	1.54282	60.8696	1	5.56472	2.62568e-08	1.02135e-06	NDUFA2|NDUFA4|NDUFA5|NDUFAB1|NDUFB10|NDUFB3|NDUFB7|NDUFB8|NDUFC1|NDUFS1|NDUFS2|NDUFS5|NDUFS6|NDUFV1
regulation of mitochondrial translation [GoID:GO:0070129; evidenceTypes:IBA|IDA|IEA|IMP|ISS]	GeneOntology_BP	14	23	1569	2.70153	1.54282	60.8696	1	5.56472	2.62568e-08	1.02135e-06	C1QBP|COA3|FASTKD2|LRPPRC|MALSU1|MRPS27|MTG2|RMND1|RPUSD3|RPUSD4|TACO1|TRMT10C|TRUB2|TSFM
ARNT2_TARGET_GENES	MSigDB_C3	105	528	1569	62.0177	7.25077	19.8864	1	5.56305	2.651e-08	1.03001e-06	ABCF2|AP1S3|APEX1|ARFIP1|ARV1|ATP5F1C|C12ORF29|C19ORF48|CARNMT1|CARS2|CCDC25|COA6|COQ5|COX20|CPSF2|CTU1|DDX1|DDX21|DNAJA3|EDC3|EIF3K|EIF4A1|EIF6|EMC6|EXOSC2|FAM117B|FAM200B|FAS|FBXO45|FDXACB1|G3BP1|G3BP2|GCLC|GMCL1|GSTCD|HSPA9|IFRD2|IMPDH2|INTS12|KIF3A|MED1|MIPEP|MPHOSPH10|MRM1|MRPL16|MRPL18|MRPL19|MRPL2|MRPL21|MRPL32|MRPL35|MRPS15|MRPS18C|MRPS31|MRRF|MTERF3|NBN|NCDN|NCL|NDUFS2|NDUFV1|NOLC1|NOP2|…
ZNF407_TARGET_GENES	MSigDB_C3	249	1543	1569	181.237	11.8947	16.1374	1	5.55853	2.72059e-08	1.05584e-06	AARSD1|AGBL5|AGGF1|AGTRAP|AK2|AP1S1|APEX1|APIP|APOOL|ARL5A|ARMC1|ARMC6|ARV1|ASAH2B|ATP5PF|ATP5PO|ATP6V1C1|ATP6V1F|BCCIP|BLMH|BRIX1|BROX|BYSL|BZW2|C17ORF58|C17ORF75|CAPRIN1|CCT3|CCT5|CDK4|CDK7|CENPS|CHCHD4|CHERP|CHST10|CIAO2A|CISD1|CLPP|CLPX|CLUH|COA3|COA6|COPS4|COQ5|COX11|COX20|COX5A|COX6C|CYB5D1|DCAF13|DHX33|DYNC1I2|EARS2|EDC3|EI24|EIF3B|EIF4H|EIF6|ERLIN1|ESF1|EXOSC3|FAH|FAM187A|FAM78B|FAS|FASTK…
GSE17721_12H_VS_24H_CPG_BMDC_DN	MSigDB_C7	45	164	1569	19.2631	4.09793	27.439	1	5.54995	2.85745e-08	1.10641e-06	ABCF2|APEX1|ATL2|ATP5PO|BCCIP|BCL2L14|CHERP|COX5A|EIF2S1|FASTKD2|FKBP4|GCLC|GNPDA1|HILPDA|HSP90AB1|LAGE3|LIAS|LRPPRC|MMS19|MRPL12|MRPL42|MRPS30|MTX2|NDUFAB1|NDUFAF4|NDUFB8|NTPCR|PAK1IP1|PARK7|PEX19|POLRMT|PRDX1|PSMA2|PSMA6|RALBP1|RBM28|SERBP1|SMYD5|SOD1|TEX10|TRIAP1|TXNL4A|UBXN2B|UCHL3|ZDHHC6
GSE3039_CD4_TCELL_VS_ALPHABETA_CD8_TCELL_DN	MSigDB_C7	45	164	1569	19.2631	4.09793	27.439	1	5.54995	2.85745e-08	1.10641e-06	AEN|AKAP1|ATIC|CAD|CHCHD4|CISD3|COX5A|DDX18|DHRS13|EIF3B|G3BP1|GCSH|GOT2|IPO13|MAK16|MDH2|METTL1|MRPL15|MRPL52|NME2|NOP10|NOP2|NR2C2AP|NRP2|NSUN5|PNPO|PPARGC1B|PPIA|PRPF4|PTGES3|SIGMAR1|SLC19A1|SLC25A39|SLC39A1|SMYD2|SUPV3L1|TBRG4|TIMM10|TSR1|UBE3D|URB1|USP36|WDR43|YARS1|YWHAG
RPS14_DN.V1_DN	MSigDB_C6	42	148	1569	17.3837	3.89526	28.3784	1	5.54898	2.87349e-08	1.11135e-06	AOC2|APOOL|B3GALNT1|BAG2|BYSL|CAD|CD320|DDN|EIF2B3|EPB41|EPCAM|ERCC2|GCDH|GEMIN4|GPATCH4|GUF1|HGH1|ID1|IPO4|LGR4|LRRC20|MIPEP|MRPL12|MRPS2|MRTO4|MTPAP|NEFH|PC|PES1|PRMT3|RPUSD2|RRS1|SLC29A1|SLC29A2|SRM|STEAP3|TBRG4|TUBB2B|TUBGCP4|TWNK|VARS1|ZNRD2
SANSOM_APC_MYC_TARGETS	MSigDB_C2	54	214	1569	25.1359	4.67224	25.2336	1	5.54624	2.91885e-08	1.1276e-06	AMMECR1|ATIC|ATL2|C20ORF27|CCT4|CINP|COLGALT1|COX10|DDX49|DKC1|DPH2|EPB41|EXOSC1|GEMIN5|GTPBP3|HIRA|HOMER1|HSP90AB1|IMPDH2|INTS1|LDAH|LIMS1|MCCC2|MDN1|MEN1|METTL1|MRPL38|MYBBP1A|NELFA|NHP2|NME1|NOL8|OGFOD1|PLK3|POFUT1|PRRC2C|RRP9|SART3|SF3B5|SFXN2|SIGMAR1|SLC1A3|SLC6A6|SMARCC1|SNRPF|TKT|TTC27|TXN2|UBALD1|UBE2K|VARS1|WDR4|YWHAG|ZMYND19
MORF_GNB1	MSigDB_C4	68	296	1569	34.7675	5.47778	22.973	1	5.54322	2.96955e-08	1.14326e-06	ACP1|AFG3L2|AK2|ATP5MC3|ATP5PO|CAPRIN1|CCT7|CLPP|CS|DDX19A|DDX49|DGUOK|DKC1|EI24|EIF3I|EIF3K|EIF4H|G3BP2|GOT2|HADHB|HDAC2|IMPDH1|KXD1|LRPPRC|LSM2|LSM7|LYPLA1|MTREX|NCL|NDUFC1|NDUFS2|NDUFS5|NDUFV1|NUDC|PARK7|PCMT1|PDHB|PHB2|PPIF|PPT1|PRKDC|PRPF40A|PRRC2C|PSMA1|PSMB7|PTDSS1|PTGES3|RMND5A|RO60|RUVBL2|SDHB|SMARCC1|SNRPE|SRP14|SSB|SSBP1|TARDBP|TARS1|TCP1|TIAL1|TMEM123|TOMM70|TUFM|TXNL4A|U2AF1|VDAC1|VD…
DNA-directed RNA polymerase complex [GoID:GO:0000428; evidenceTypes:IBA|IDA|IEA|NAS|TAS]	GeneOntology_CC	30	88	1569	10.3363	3.01045	34.0909	1	5.53812	3.0573e-08	1.1717e-06	CCNH|CD3EAP|CDK7|ERCC2|GTF2F2|GTF2H1|GTF2H2|GTF2H3|GTF2H5|MMS19|MNAT1|POLR1A|POLR1B|POLR1C|POLR2D|POLR2F|POLR2H|POLR2I|POLR2L|POLR3A|POLR3B|POLR3E|POLR3G|POLR3H|POLRMT|TAF7L|TAF9|TWISTNB|WDR61|ZNRD1
GSE5960_TH1_VS_ANERGIC_TH1_UP	MSigDB_C7	44	159	1569	18.6758	4.03574	27.673	1	5.53639	3.08778e-08	1.1807e-06	ANAPC1|ATP5F1A|CAD|CCDC86|CCT3|CKMT1B|COPS4|COX14|DDX18|EBNA1BP2|EHMT2|G3BP1|GNPNAT1|HNRNPA1|HRH2|HSPE1|IMPDH1|MRPL23|MRPL40|MRPS26|NBN|NDUFA12|NDUFA2|NDUFAF1|NHP2|NOLC1|PES1|POLRMT|PPRC1|PPT1|PRCC|PSMA1|PSME1|PSMG1|RARS1|SEH1L|SLC19A1|SNRPG|SSBP1|TBC1D24|TIAL1|UIMC1|VARS1|ZHX1
nucleotidyltransferase activity [GoID:GO:0016779; evidenceTypes:EXP|IBA|IC|IDA|IEA|IGI|IMP|ISS|NAS|TAS]	GeneOntology_MF	44	159	1569	18.6758	4.03574	27.673	1	5.53639	3.08778e-08	1.1807e-06	CCT2|CCT4|CD3EAP|CMAS|CRPPA|CTU1|DKC1|FLAD1|HSP90AA1|HSP90AB1|KARS1|MAPKAPK5|MED20|MEN1|MTPAP|NAF1|NUDT5|PINX1|PNPT1|POLR1A|POLR1B|POLR1C|POLR2D|POLR2F|POLR2H|POLR2I|POLR2L|POLR3A|POLR3B|POLR3E|POLR3G|POLR3H|POLRMT|PTGES3|RPAP1|TAMM41|TCP1|TEFM|TERF2|TERT|THG1L|TWISTNB|YRDC|ZNRD1
nucleoside monophosphate biosynthetic process [GoID:GO:0009124; evidenceTypes:IBA|IEA|TAS]	GeneOntology_BP	18	37	1569	4.34594	1.95579	48.6486	1	5.52921	3.21667e-08	1.22859e-06	ADA|ADK|ADSS2|APRT|ATIC|CAD|DGUOK|DHODH|GART|GMPS|IMPDH1|IMPDH2|PAICS|PFAS|PPAT|RFK|UCK2|UMPS
MORF_PPP6C	MSigDB_C4	31	93	1569	10.9236	3.09421	33.3333	1	5.52517	3.29174e-08	1.25443e-06	ADNP|ATP5F1C|ATP5MF|CDK7|CFDP1|CNBP|COX17|COX5A|DBI|DNAJA1|DPM1|ELOB|ETFA|FUBP3|GLOD4|LAMTOR5|NBN|NEDD8|PITRM1|PSMA2|PSMA3|PSMB4|PSMC6|PSME1|RAD23B|RPP38|SEC11A|SKP1|SNRPG|UTP18|WASHC5
GSE369_SOCS3_KO_VS_WT_LIVER_POST_IL6_INJECTION_UP	MSigDB_C7	43	154	1569	18.0885	3.97253	27.9221	1	5.5236	3.32125e-08	1.26425e-06	ANKRD26|BAG2|CBR1|CFDP1|DHX37|EPCAM|ESF1|EXOSC1|FAM210A|FBL|GNPNAT1|GTF2H1|HEATR3|HILPDA|HK2|HSPA9|ICE2|INTS2|IPO7|MRPL24|MRPS22|NAA20|NAF1|NBN|NEFH|PELP1|PHAX|PITRM1|PNPT1|POLR1A|PRELID2|PSMG1|PUS7|RPP14|SHQ1|SLC6A6|SRFBP1|STOML2|THNSL1|TIMM21|TRAP1|TUBB3|UTP25
protein folding [GoID:GO:0006457; evidenceTypes:IBA|IC|IDA|IEA|IMP|ISS|NAS|TAS]	GeneOntology_BP	45	165	1569	19.3805	4.11025	27.2727	1	5.5149	3.4897e-08	1.32538e-06	AHSA1|BAG2|BAG5|CCT2|CCT3|CCT4|CCT5|CCT7|CHCHD4|CLPX|CSNK2A1|DFFA|DNAJA1|DNAJA2|DNAJA3|DNAJC2|FKBP4|FKBP5|GRPEL1|GRPEL2|HSP90AA1|HSP90AB1|HSPA8|HSPA9|HSPD1|HSPE1|HSPH1|NUDC|NUDCD2|PDCD5|PEX19|PFDN2|PFDN6|PPIA|PPID|PPIF|PPIL1|PTGES3|RANBP2|RUVBL2|SACS|TCP1|TRAP1|TTC1|WDR83OS
REACTOME_HIV_TRANSCRIPTION_ELONGATION	MSigDB_C2	19	41	1569	4.81577	2.05849	46.3415	1	5.50791	3.6311e-08	1.37444e-06	CCNH|CDK7|CTDP1|ELOB|ERCC2|GTF2F2|GTF2H1|GTF2H2|GTF2H3|GTF2H5|MNAT1|NCBP2|NELFA|NELFCD|POLR2D|POLR2F|POLR2H|POLR2I|POLR2L
GSE10239_KLRG1INT_VS_KLRG1HIGH_EFF_CD8_TCELL_UP	MSigDB_C7	44	160	1569	18.7932	4.04826	27.5	1	5.5007	3.78294e-08	1.43031e-06	AARSD1|ATIC|BATF|C19ORF48|DCTPP1|DDX47|DDX51|DHRS13|DTD1|ELAC2|FABP5|GCN1|GTF2H3|HS6ST1|KARS1|LDHB|LSM2|MRPL17|MRPL22|MRPS30|MRPS35|NDUFAF2|NHP2|NME1|NOP9|NR2C2AP|PDCD5|PDSS2|POLDIP2|POLR2D|PSMG3|RABEPK|RBFA|RBM15B|RIOX1|SLC25A19|STOML2|SURF6|TIMM13|TRMT1|TXNL4A|UBXN11|VDAC1|WDR46
IRITANI_MAD1_TARGETS_DN	MSigDB_C2	20	45	1569	5.2856	2.15625	44.4444	1	5.4985	3.83043e-08	1.44504e-06	AHCY|APEX1|C1QBP|CAD|DCTPP1|DTD1|FBL|HSPA9|IPO5|LONP1|MRPS18B|MYBBP1A|NME1-NME2|NPM1|RAD23B|RARS1|SLC16A1|SLC5A6|SRM|WDR74
oxidoreductase activity, acting on NAD(P)H, quinone or similar compound as acceptor [GoID:GO:0016655; evidenceTypes:IBA|IDA|IEA|IMP|ISS|NAS]	GeneOntology_MF	20	45	1569	5.2856	2.15625	44.4444	1	5.4985	3.83043e-08	1.44504e-06	CBR1|NDUFA10|NDUFA12|NDUFA2|NDUFA4|NDUFA5|NDUFA8|NDUFB10|NDUFB2|NDUFB3|NDUFB6|NDUFB7|NDUFB8|NDUFB9|NDUFC1|NDUFS1|NDUFS2|NDUFS5|NDUFS6|NDUFV1
MOREAUX_MULTIPLE_MYELOMA_BY_TACI_DN	MSigDB_C2	43	155	1569	18.2059	3.98526	27.7419	1	5.48724	4.08273e-08	1.5385e-06	AASDHPPT|ACTR6|AIMP2|C1QBP|CCT2|CCT5|DDX1|DDX18|DDX31|DKC1|EBNA1BP2|G3BP1|GCSH|GEMIN5|KEAP1|LSM5|MALSU1|MRPL19|MRPS12|NCLN|NOL8|NUDCD2|NUDT5|ORC5|OTUD6B|PAK1IP1|PRKDC|PSMA3|PTPMT1|RAN|RPL26L1|RUVBL2|SLC16A1|SNRPD1|SPATA5L1|SSBP1|TEFM|THYN1|TIMM50|TMEM126A|UTP4|WDR61|ZCCHC10
BRUINS_UVC_RESPONSE_LATE	MSigDB_C2	153	858	1569	100.779	9.12332	17.8322	1	5.48288	4.18458e-08	1.57336e-06	AATF|ACOT13|ACSL4|AGMAT|AGPAT5|ANP32B|ANXA1|APP|ATIC|ATP6V1C1|BCS1L|BTF3L4|C17ORF75|CCDC34|CCDC86|CCNH|CDPF1|CELSR3|CFAP298|CFDP1|CISD1|CLPB|CMAS|COA3|COPS4|CSNK2A1|CTU1|DDAH1|DDX19A|DDX55|DIABLO|DNTTIP1|DOCK7|DPM1|DPY30|DTD2|EBNA1BP2|ECHDC1|EEF2KMT|EXOSC3|FABP5|FAH|FAM117B|FNTA|GASK1B|GCSH|GEMIN6|GGCT|GLOD4|GNB1L|GNPDA1|GTF2F2|HMOX2|HNRNPDL|HSDL2|HSF1|HYAL2|IKBIP|INTS13|KIF3A|LIAS|LRRC8D|MAP3K7|…
GSE17721_PAM3CSK4_VS_GADIQUIMOD_8H_BMDC_UP	MSigDB_C7	47	177	1569	20.79	4.25515	26.5537	1	5.47806	4.30016e-08	1.61323e-06	APRT|ATP5F1C|ATP5MC1|BDH1|CAMKV|CCT2|CLPP|COA6|COMTD1|COPS5|DNAJC2|EEF1AKMT1|EIF3A|FASN|FASTKD2|FBXO31|GOT2|GTF2F2|GTPBP4|IFRD2|IMPDH2|ITGB1BP1|MRPL52|MRRF|MTREX|NDUFA5|NDUFB10|NOCT|NUDC|NUFIP1|NXT1|PAICS|PDCD2|PWP1|RPF2|RPP14|SACS|SLC25A13|SMYD2|SRXN1|TAF9|TARS2|TIMM8A|TKT|TRMT1|UBALD1|UBAP2
GSE3982_NEUTROPHIL_VS_BCELL_DN	MSigDB_C7	47	177	1569	20.79	4.25515	26.5537	1	5.47806	4.30016e-08	1.61323e-06	AAMP|ABCF2|AIMP2|AK2|AKAP1|BAG2|BCAT2|BFAR|FAM136A|FGFR4|G3BP2|GEMIN6|GTPBP4|HDHD5|KNOP1|LAGE3|LARP4|MMACHC|MOCS2|MRPL17|MRPL35|MRPL40|NDUFB8|NOLC1|NPRL3|PNP|POLR3E|PPIA|PSMF1|RAN|RARS1|REXO2|RPAP1|RPUSD2|RUVBL2|SDAD1|SEH1L|SSB|STOML2|TARS1|TMX2|TRMT61B|UQCRC2|UTP18|WRAP73|YARS1|YBX1
MORF_ACP1	MSigDB_C4	52	205	1569	24.0788	4.5745	25.3659	1	5.47546	4.36389e-08	1.6317e-06	ACP1|ANP32B|ATP5F1A|ATP5PO|CCT2|CCT7|CS|DDX19A|DDX49|DKC1|EIF3I|EIF3K|EIF4A1|EIF4H|ERH|GCN1|HGS|HNRNPA1|HSP90AA1|HSP90AB1|KXD1|LRPPRC|LSM7|LYPLA1|NCL|NDUFV1|NPM1|PARK7|PCBP2|PHB2|PNN|PRRC2C|PSMA1|PSMB1|PSMB7|PTGES3|RABGGTB|RO60|SMARCC1|SNRPE|SRP14|TARDBP|TCP1|TIAL1|TMEM123|TTC1|TUFM|U2AF1|USP22|VDAC2|YBX1|ZC3H15
GSE27786_LSK_VS_LIN_NEG_CELL_DN	MSigDB_C7	42	150	1569	17.6187	3.92119	28	1	5.4746	4.38508e-08	1.63781e-06	ADK|AFG3L2|BCCIP|BDH1|CARNMT1|CHCHD4|CHD5|COX17|COX6B1|CYP27B1|EIF3A|FASTKD2|KLHL12|LIAS|LYAR|MACIR|MRPL20|MRPL42|MRPS18A|MRPS18C|MRS2|ORC5|PHB|PNO1|PPAT|PSMD12|PSMD14|PTCD3|PTDSS2|PTRH1|REXO2|SAMM50|SDHB|SLC25A22|SLC4A11|TBCCD1|TMEM97|TTLL12|UBE2V2|UROD|UTP6|ZNF142
GSE22886_UNSTIM_VS_IL15_STIM_NKCELL_DN	MSigDB_C7	50	194	1569	22.7868	4.45194	25.7732	1	5.46723	4.57135e-08	1.70549e-06	ARMC1|BCAT2|CCT2|CCT5|CCT7|CDK4|CENPS|CKS2|DCTPP1|EBNA1BP2|EEF1E1|EIF2S1|ENO1|ENOPH1|GGCT|GLRX2|GRPEL1|HDAC2|HSPD1|IPO7|JPT2|MED20|MRPL15|MRPL17|MRPL35|MRPL39|MRPS15|MRPS35|NME1|NSDHL|PA2G4|PAICS|PAK1IP1|POLD2|POLR2H|PPAT|PSMB5|PSMD14|RAN|SLC39A1|SLC39A14|SNRPG|STOML2|TCP1|TMEM97|UBE2M|USP14|UXS1|VDAC1|WDR12
cleavage involved in rRNA processing [GoID:GO:0000469; evidenceTypes:IBA|IEA|ISS]	GeneOntology_BP	15	27	1569	3.17136	1.67135	55.5556	1	5.46659	4.58765e-08	1.70968e-06	BOP1|ERI3|EXOSC2|EXOSC3|EXOSC7|NHP2|NOP14|NOP9|RCL1|RPP40|RRS1|TBL3|TSR1|UTP20|UTP23
cytochrome complex assembly [GoID:GO:0017004; evidenceTypes:IBA|IDA|IEA|IMP]	GeneOntology_BP	17	34	1569	3.99356	1.87504	50	1	5.46487	4.63248e-08	1.72437e-06	BCS1L|COA3|COA4|COA6|COA8|COX10|COX14|COX15|COX16|COX17|COX20|SCO1|SCO2|TACO1|TIMM21|UQCC1|UQCC3
protein localization to nucleolus [GoID:GO:1902570; evidenceTypes:IBA|IDA|IEA|IMP|ISS]	GeneOntology_BP	11	15	1569	1.76187	1.24631	73.3333	1	5.45334	4.94314e-08	1.83609e-06	BYSL|NMD3|NOL8|NPM1|PINX1|POLR1A|RAN|RPF2|RRS1|TERT|UTP25
nucleic acid phosphodiester bond hydrolysis [GoID:GO:0090305; evidenceTypes:IBA|IC|IDA|IEA|IKR|IMP|ISS|NAS|TAS]	GeneOntology_BP	61	258	1569	30.3041	5.12153	23.6434	1	5.44863	5.076e-08	1.88336e-06	ABCE1|AEN|ANKLE1|APEX1|APTX|BOP1|CPSF2|DDX1|DFFA|DIS3|EDC3|ELAC2|ENDOG|ENDOU|ERCC2|ERI3|EXOSC1|EXOSC2|EXOSC3|EXOSC4|EXOSC5|EXOSC7|G3BP1|HSF1|ISG20L2|MRE11|NCBP2|NHP2|NME1|NOCT|NOP14|NOP9|NPM1|NTHL1|PAM16|PDE12|PELO|PLD6|PNPT1|POLR2I|POP1|PRORP|RAD50|RCL1|REXO2|REXO4|RIDA|RPP14|RPP21|RPP38|RPP40|RRS1|SETMAR|TBL3|TEFM|TERF2|TSR1|UTP20|UTP23|XRN2|ZNRD1
mRNA metabolic process [GoID:GO:0016071; evidenceTypes:IBA|IC|IDA|IEA|IGI|IMP|ISS|NAS|TAS]	GeneOntology_BP	109	561	1569	65.8938	7.46431	19.4296	1	5.44535	5.17027e-08	1.91623e-06	ADARB1|APEX1|APP|C1QBP|CELF1|CNOT11|CPSF2|CWC15|DAZL|DDX1|DDX47|DHX34|DIS3|DKC1|EDC3|ESRP2|EXOSC2|EXOSC3|EXOSC4|EXOSC5|EXOSC7|FASTKD1|FASTKD2|GEMIN4|GEMIN5|GEMIN6|GRSF1|GSPT1|HNRNPA1|HNRNPA1P48|HSF1|HSPA8|IWS1|LARP1|LSM11|LSM2|LSM5|LSM7|MBNL1|MED1|METTL16|MFAP1|MRTO4|MTPAP|MTREX|NCBP2|NCL|NOCT|NPM1|PCBP2|PDCD11|PDE12|PELO|PLRG1|PNN|PNPT1|POLR2D|POLR2I|PPIL1|PRDX6|PRMT5|PRPF4|PRPF40A|PUS1|PUS7|PYM…
GSE9316_CD4_TCELL_BALBC_VS_TH17_ENRI_CD4_TCELL_SKG_PMA_IONO_STIM_FR4NEG_UP	MSigDB_C7	39	135	1569	15.8568	3.72208	28.8889	1	5.44255	5.25237e-08	1.9424e-06	ADARB1|AKAP1|ARMC6|B4GALT5|CINP|CISD1|CLPP|COX6B1|DUSP14|EXOSC7|FAM81A|GLRX2|MICOS10|MRPL40|MRPL46|MRPL48|MRPL55|MRPS18A|NDUFA12|NDUFB2|NDUFS6|NME1|NOLC1|PFDN6|POLR3H|RITA1|SLC29A2|SOD2|SOX12|THYN1|TIMM50|TIMM8B|TMX2|TRUB2|TST|TUBB3|UQCR10|WDR4|ZNHIT3
nucleoside triphosphate biosynthetic process [GoID:GO:0009142; evidenceTypes:IBA|IDA|IEA|IGI|IMP|ISS|TAS]	GeneOntology_BP	25	67	1569	7.86967	2.62888	37.3134	1	5.43031	5.62553e-08	2.07585e-06	ADK|ATP5F1A|ATP5F1C|ATP5F1D|ATP5F1E|ATP5MC1|ATP5MC3|ATP5MF|ATP5PB|ATP5PD|ATP5PF|ATP5PO|CAD|DGUOK|ENO1|IMPDH1|IMPDH2|NME1|NME2|SLC25A12|SLC25A13|SPHK2|STOML2|UCK2|UQCC3
GSE3982_EOSINOPHIL_VS_MAC_DN	MSigDB_C7	44	162	1569	19.0281	4.07317	27.1605	1	5.42991	5.63835e-08	2.07831e-06	ABCF2|ATP5F1C|ATP5PF|CCNC|CCT5|CISD1|CMAS|COLGALT1|CSNK2A2|DAP3|DPH2|EIF2S1|ENO1|GGCT|HGH1|HSPE1|IARS2|LIMA1|MRPL34|MRPL4|MRTO4|MTX2|NDUFAB1|NDUFB2|PDSS2|PERP|PEX19|PFDN6|PHB|RAB11A|RPS6KB1|SERBP1|SMARCC1|SSBP1|TFAM|TIMM8A|TOMM70|TUBB3|UBE2V2|UBE3A|UMPS|UTP18|WDR3|ZNF593
GSE7764_IL15_TREATED_VS_CTRL_NK_CELL_24H_UP	MSigDB_C7	48	184	1569	21.6122	4.33732	26.087	1	5.42967	5.64592e-08	2.07883e-06	ABCF2|ALG3|ANKLE1|ATIC|BZW2|CARNMT1|CDK7|CINP|CMSS1|COPS5|CRLS1|DKC1|EXOSC2|GEMIN4|GSTCD|LSM5|METAP2|MPHOSPH10|MRM3|MRPS18B|NANP|NAT10|NBN|NOP2|NOP9|PLRG1|POLR3E|POLR3G|PPAT|PRKAR2A|RBMX2|RPP40|SCARB1|SLC29A1|TARDBP|THUMPD2|THYN1|TIMM10|TIMM21|TMEM97|TRIAP1|UBFD1|UMPS|URB1|UTP4|WDR4|WDR43|WDR74
GSE5142_HTERT_TRANSDUCED_VS_CTRL_CD8_TCELL_LATE_PASSAGE_CLONE_UP	MSigDB_C7	49	190	1569	22.317	4.40647	25.7895	1	5.41622	6.08739e-08	2.23165e-06	AHCY|APIP|BCS1L|CCDC34|CENPS|CEP89|CISD1|CKS2|COX5A|DAP3|DCUN1D5|DKC1|ECI2|FABP5|FKBP5|GAR1|GCSH|HSP90AA1|HSPD1|KCNQ5|METAP2|MRE11|MRPL21|MRPL39|MRPS15|MYBBP1A|NAF1|NDUFA10|NDUFA12|NDUFB7|NIFK|NOP56|NUDCD2|PDSS1|POLR2I|PPP1R14B|PSMD14|RAN|RRP15|SLIRP|SMYD2|SMYD5|SNRPD1|TAMM41|TCP1|TMEM126A|VARS1|WDR43|WDR61
GSE15624_CTRL_VS_6H_HALOFUGINONE_TREATED_CD4_TCELL_DN	MSigDB_C7	40	141	1569	16.5615	3.80303	28.3688	1	5.41375	6.17174e-08	2.26012e-06	ADARB1|BAG2|BCS1L|BOP1|CELF1|CENPS|COMTD1|COX6B1|DNAJA3|DUS1L|ECSIT|EIF5A|GAN|HEATR1|HEATR3|IMP3|IMP4|IPO4|ITGB1BP1|KEAP1|MIEF1|MRPL21|MRPS12|MYBBP1A|NADK|NEDD8|OGFOD1|PA2G4|PDCD5|PGAP2|PNKD|PNN|PPRC1|RARS1|RRP15|SNRPD3|TRAP1|TRAPPC5|UBAP2L|WDR12
purine nucleoside monophosphate biosynthetic process [GoID:GO:0009127; evidenceTypes:IBA|IEA|TAS]	GeneOntology_BP	13	21	1569	2.46661	1.47432	61.9048	1	5.40955	6.31836e-08	2.3113e-06	ADA|ADK|ADSS2|APRT|ATIC|DGUOK|GART|GMPS|IMPDH1|IMPDH2|PAICS|PFAS|PPAT
HOXA2_TARGET_GENES	MSigDB_C3	204	1227	1569	144.121	10.7479	16.6259	1	5.40863	6.35079e-08	2.31871e-06	AASDHPPT|ABCB7|ABHD17C|ACAA2|ADSS2|AGBL5|AGGF1|AGL|AGPS|AHSA1|AK2|ALKBH8|ARL5A|ATP5PO|ATP6V1C1|ATP6V1F|BBS7|BCL2L14|BROX|C12ORF29|C18ORF21|C19ORF48|CABYR|CBR1|CCDC25|CCDC86|CCNH|CCT2|CDK8|CELSR3|CIAO2A|CLPX|COA7|COPS2|COPS5|COQ5|COX16|COX17|COX6C|COX7A2|CS|CWC15|DDX1|DGUOK|DLD|DNAAF5|DNAJC2|DTD2|DUSP11|DYNC1I2|ECHDC1|EDC3|EEF1E1|ENO1|ERH|ERI3|ETFA|EXOSC2|FARSA|FASTKD2|FBL|FDXACB1|FLAD1|G3BP2|GATB…
SCHLOSSER_MYC_AND_SERUM_RESPONSE_SYNERGY	MSigDB_C2	16	31	1569	3.64119	1.79061	51.6129	1	5.4045	6.49902e-08	2.36408e-06	ARMC6|CCDC85B|COG2|EIF4A1|FARSA|FRAT2|LARP1|METAP2|MRPL12|MRPS12|NCLN|NDUFS5|POLR2I|RNF126|SEPTIN11|SRM
DANG_REGULATED_BY_MYC_UP	MSigDB_C2	24	63	1569	7.39984	2.54958	38.0952	1	5.40434	6.50465e-08	2.36408e-06	CLPB|FEZ2|HOMER1|RRP9|RUVBL2|SLC16A1|SMN1|SNRPD3|SRM|SRPK1|SURF6|TBL3|TERT|TXN|TXNL4A|UCK2|UMPS|VARS1|VDAC1|WDR12|WDR3|YWHAE|ZNF239|ZNF330
ribosome binding [GoID:GO:0043022; evidenceTypes:IBA|IDA|IEA|IMP|IPI|ISS|TAS]	GeneOntology_MF	24	63	1569	7.39984	2.54958	38.0952	1	5.40434	6.50465e-08	2.36408e-06	C1QBP|DNAJC2|EIF2S1|EIF3C|EIF3K|EIF5A|EIF5AL1|EIF6|GCN1|GEMIN5|GTPBP6|GUF1|LETM1|MAIP1|MRPS27|NAA10|NAA15|NCLN|PRMT3|PYM1|SERBP1|TACO1|TMEM147|ZNF598
transferase complex [GoID:GO:1990234; evidenceTypes:IBA|IC|IDA|IEA|IMP|IPI|ISS|NAS|TAS]	GeneOntology_CC	118	624	1569	73.2936	7.85288	18.9103	1	5.39619	6.80726e-08	2.4714e-06	ANAPC1|ANAPC7|ASB1|BCCIP|CCNH|CD3EAP|CDC26|CDK4|CDK7|CKS2|CUL4A|DCAF1|DCAF13|DCAF4|DCUN1D5|DLD|DPM1|DPY30|EEA1|ELOB|ELOC|ERCC2|ERH|FBXL18|FBXO21|FBXO31|FBXO45|FNTA|GAN|GTF2F2|GTF2H1|GTF2H2|GTF2H3|GTF2H5|HDAC2|KAT14|KEAP1|KLHL12|KLHL8|MAEA|MAP3K7|MAX|MED1|MEN1|METTL1|MMS19|MNAT1|MRPS36|NAA10|NAA15|NAA20|NAA25|NSMCE2|PDSS1|PDSS2|PEF1|PELP1|PHF14|PIK3R2|PIK3R4|PLRG1|POLD2|POLR1A|POLR1B|POLR1C|POLR2D…
GSE2770_IL12_AND_TGFB_ACT_VS_ACT_CD4_TCELL_48H_DN	MSigDB_C7	46	174	1569	20.4376	4.21942	26.4368	1	5.39377	6.89946e-08	2.50218e-06	ACSL4|ANP32B|API5|ATIC|BOP1|CTU1|DDX1|DHRS11|DKC1|ERI3|FAM210A|FAM98A|FTSJ3|GAR1|GMPS|GNL3|GTPBP4|HDAC2|HSPA9|HSPD1|HSPH1|IPPK|ISG20L2|JAG1|JPT2|KCNQ5|KPNB1|METAP2|METTL16|MRPS2|NAF1|NOP9|NSMAF|OTUD6B|PA2G4|PRPF40A|PUS1|QTRT2|RBM28|RRS1|SERBP1|SFXN2|SRM|TARDBP|ZDHHC6|ZNF146
GSE27786_CD8_TCELL_VS_NKCELL_UP	MSigDB_C7	43	158	1569	18.5583	4.02318	27.2152	1	5.37938	7.47438e-08	2.69909e-06	ACAT1|AEN|BOLA3|C19ORF48|CCT5|CHCHD4|CLPX|COX16|COX20|DENR|DHX33|EARS2|EEF1E1|EIF3I|GADD45GIP1|HEATR1|HIBCH|HK1|MECR|MEN1|MRPL38|MTHFD1L|NAA10|NDRG3|NIP7|NOP10|NTHL1|PARK7|POLR1C|PSMA3|PSMD12|PUS1|RRP15|SERBP1|SKP1|SLC39A14|TBRG4|TFAM|TRMT61A|TTLL12|TUBB2B|UBE3D|UTP3
SCGGAAGY_ELK1_02	MSigDB_C3	182	1071	1569	125.797	10.1058	16.9935	1	5.37772	7.54333e-08	2.72108e-06	AATF|ACTR6|ADNP|AGL|APEH|APTX|ARFIP1|ASB1|ATAD1|ATP5F1A|BCAT2|BZW2|C18ORF21|C1QBP|CCDC25|CCDC85B|CCT7|CELF1|CFAP298|CHERP|CLCN2|COPS7B|COX15|COX17|COX5B|COX6B1|CUTC|CWC15|DAGLA|DCAF1|DDX1|DDX47|DDX49|DDX50|DDX55|DGUOK|DHX37|DIABLO|DNAAF2|DNAJA1|DNTTIP1|DPH2|DPM1|EBNA1BP2|EEFSEC|EIF2S1|EIF4A1|EIF5A|ERH|EXOSC3|EXOSC5|FAM210A|FBXO22|FBXW9|GAR1|GART|GNL3L|GPN2|GRPEL2|GSPT1|GTF3C2|GTSF1|HIRA|HSP90AB1|…
ZBTB24_TARGET_GENES	MSigDB_C3	187	1107	1569	130.026	10.2592	16.8925	1	5.37608	7.61245e-08	2.74308e-06	ACP1|ADSS2|AHSA1|AKAP1|ANKRD26|AP1S1|APEH|APTX|ARMC1|ASPHD1|ATAD1|ATP5F1C|ATP5PD|BDH1|BROX|C15ORF61|CCNC|CCT3|CCT4|CISD3|CLPX|COG2|COX6B1|COX6C|CUL4A|CYB5D1|DCTPP1|DDAH1|DDX19A|DEXI|DHX33|DIABLO|DPH3|DPH6|EBNA1BP2|EEF2KMT|ENDOG|ESF1|FAS|FASTKD2|FBXL18|FLAD1|GIN1|GOT2|GRPEL2|GSPT1|GTF3A|GTPBP3|H2BC13|HEATR1|HMOX2|HSPD1|HSPE1|HSPH1|IMPDH1|IPO11|IPO4|IWS1|KLRG1|LHFPL5|LSM5|MAIP1|MCAT|MCCC2|METTL15|M…
HOXB4_TARGET_GENES	MSigDB_C3	161	922	1569	108.296	9.43322	17.462	1	5.37521	7.64951e-08	2.7535e-06	AATF|ACTR5|ACTR6|AGPAT3|AGPS|AMER1|ANAPC7|ANKRD40|ANKRD54|ARMC10|ASAH2B|ASPHD1|ATAD1|B4GALT2|BAG5|C12ORF29|C7ORF50|CARNMT1|CCT2|CD320|CDPF1|CELSR3|CFAP298|CFAP298-TCP10L|CMAS|COA8|COQ9|COX15|COX5A|CS|CUTC|CYB5D1|CYB5RL|DDI2|DDX31|DFFA|DIS3|EDC3|EEF1AKMT1|EEFSEC|EIF2S1|EIF4A1|EMC6|ERH|ETFA|FARSA|FBL|FBXO22|FTSJ3|G3BP2|GSPT1|GTF2H3|GTF3A|GTPBP3|GTPBP6|HES2|HGH1|HILPDA|HK2|HMOX2|HSD17B6|HSP90AA1|HSP…
purine nucleotide metabolic process [GoID:GO:0006163; evidenceTypes:IBA|IC|IDA|IEA|IGI|IMP|ISS|NAS|TAS]	GeneOntology_BP	62	267	1569	31.3612	5.2083	23.221	1	5.36753	7.98213e-08	2.86406e-06	ACACA|ACAT1|ACSL4|ADA|ADK|ADSS2|AK2|APP|APRT|ATIC|ATP5F1A|ATP5F1C|ATP5F1D|ATP5F1E|ATP5MC1|ATP5MC3|ATP5MF|ATP5PB|ATP5PD|ATP5PF|ATP5PO|BPNT1|DGUOK|DLD|EIF6|ENO1|FAR1|FASN|FOXK1|GART|GCDH|GIT1|GMPS|HK1|HK2|IMPDH1|IMPDH2|JMJD8|MCCC2|NME1|NME2|OXSM|PAICS|PANK1|PANK2|PANK3|PDE4C|PDHA1|PDHB|PDHX|PFAS|PNP|PPAT|PPT1|RAN|SLC25A12|SLC25A13|SPHK2|STOML2|TIGAR|UQCC3|ZBTB7A
GSE45365_NK_CELL_VS_CD11B_DC_MCMV_INFECTION_UP	MSigDB_C7	39	137	1569	16.0917	3.74927	28.4672	1	5.36432	8.12527e-08	2.91233e-06	AATF|ADK|AIMP2|C20ORF27|CARM1|CARNMT1|CCT3|CFDP1|CHCHD10|CHCHD6|CMSS1|COA6|COMTD1|DCTPP1|DDX31|FAM53B|FXN|GAR1|GPD1L|HSPE1|LYAR|MAOA|MRPS17|MTAP|NAF1|PA2G4|PKP4|POLR3G|RBM19|RUVBL1|SDAD1|TIMM50|TIMM8A|TRMT11|TTC4|YBX1|ZMYND19|ZNHIT6|ZNRD2
MORF_PCNA	MSigDB_C4	28	82	1569	9.63153	2.90666	34.1463	1	5.35774	8.42682e-08	3.01402e-06	ANP32B|ATP5MC1|ATP5PF|C1QBP|CCT2|CHERP|COPS5|EEF1E1|EIF4H|ERH|FBL|G3BP1|HSPA9|HSPD1|HSPE1|KARS1|NCL|PARK7|POLR2I|PRMT1|PSMB7|RAN|SNRPE|SNRPG|SOD1|SSBP1|TUFM|U2AF1
REACTOME_MRNA_CAPPING	MSigDB_C2	15	28	1569	3.28882	1.70196	53.5714	1	5.34974	8.808e-08	3.14702e-06	CCNH|CDK7|ERCC2|GTF2F2|GTF2H1|GTF2H2|GTF2H3|GTF2H5|MNAT1|NCBP2|POLR2D|POLR2F|POLR2H|POLR2I|POLR2L
KEGG_AMINOACYL_TRNA_BIOSYNTHESIS	MSigDB_C2	18	39	1569	4.58085	2.00781	46.1538	1	5.34581	9.00114e-08	3.20923e-06	CARS2|EARS2|FARS2|FARSA|FARSB|IARS2|KARS1|MARS2|MTFMT|NARS2|RARS1|SARS2|TARS1|TARS2|VARS1|VARS2|YARS1|YARS2
REACTOME_TRNA_MODIFICATION_IN_THE_NUCLEUS_AND_CYTOSOL	MSigDB_C2	18	39	1569	4.58085	2.00781	46.1538	1	5.34581	9.00114e-08	3.20923e-06	ALKBH8|CTU1|LAGE3|METTL1|PUS1|PUS7|QTRT2|THADA|THG1L|TPRKB|TRMT1|TRMT10A|TRMT11|TRMT44|TRMT61A|TYW1|TYW3|WDR4
nuclear DNA-directed RNA polymerase complex [GoID:GO:0055029; evidenceTypes:IBA|IDA|IEA|NAS|TAS]	GeneOntology_CC	29	87	1569	10.2188	2.99341	33.3333	1	5.34429	9.07729e-08	3.23297e-06	CCNH|CD3EAP|CDK7|ERCC2|GTF2F2|GTF2H1|GTF2H2|GTF2H3|GTF2H5|MMS19|MNAT1|POLR1A|POLR1B|POLR1C|POLR2D|POLR2F|POLR2H|POLR2I|POLR2L|POLR3A|POLR3B|POLR3E|POLR3G|POLR3H|TAF7L|TAF9|TWISTNB|WDR61|ZNRD1
GSE15271_CXCR4_POS_VS_NEG_GC_BCELL_UP	MSigDB_C7	43	159	1569	18.6758	4.03574	27.044	1	5.34383	9.10045e-08	3.2378e-06	ADK|AGPAT5|ALG3|ANP32B|AP1S3|APRT|ATPAF1|BCS1L|CHCHD4|DDX18|DDX21|DPH2|EIF2S1|FUBP3|GNL3|HSPD1|IPO5|MECR|MRPS17|MTX2|NDUFAF2|NDUFAF4|NDUFB2|NOL7|NOLC1|NPM1|OGFOD1|PMPCB|POLR1B|RAD23B|SDHC|SERBP1|SF3B3|SMYD5|SNRPE|TGS1|THAP12|THNSL1|TOMM6|TXN2|UBIAD1|WDR12|WDR43
CREIGHTON_ENDOCRINE_THERAPY_RESISTANCE_1	MSigDB_C2	81	385	1569	45.2212	6.22594	21.039	1	5.34158	9.214e-08	3.26787e-06	ADK|ANP32B|APEX1|ARMC10|ATIC|ATP5PO|BATF|BCS1L|BZW2|C19ORF48|C20ORF27|CAD|CAMTA1|CCDC112|CCDC85B|CDK4|CMSS1|COPS2|DCAF4|DCTPP1|DHX33|DTD1|DUSP23|ECI2|EIF2S1|FARSB|FBL|FKBP4|FKBP5|GPATCH4|GTF3A|GTPBP3|IMPDH2|IPO5|ITGA2|MEST|MMS19|MRPL24|MRPL52|MRPS25|NAT10|NDUFAF4|NHP2|NLN|NR2C2AP|NXT1|PA2G4|PAICS|POLD2|PPAN|PRDX6|PRMT5|PRORP|PVT1|RIDA|RIPK2|RMND1|RRP1B|RRS1|RSU1|SDAD1|SFXN2|SLC29A1|SLC37A4|SLC5A6…
GSE21774_CD56_BRIGHT_VS_DIM_CD62L_POSITIVE_NK_CELL_DN	MSigDB_C7	42	154	1569	18.0885	3.97253	27.2727	1	5.32844	9.90575e-08	3.49851e-06	ALKBH8|ATP5MC1|CISD1|DNAJA3|DNAJC2|EARS2|EXOSC1|FBXO31|GADD45GIP1|GAR1|HEBP1|HYAL2|KLHL12|MCRIP2|METAP2|METTL16|MRPS26|MRPS36|NCBP2AS2|NUDCD2|OXNAD1|POLDIP2|POLR3E|POP1|PRDX6|PRPF4|PVT1|REXO2|RRP9|SACS|SFXN2|SLC38A5|SNHG17|TBCCD1|TBRG4|TIMM10|TPRKB|TRMT61A|TTLL12|UROD|UROS|USP36
UBP1_TARGET_GENES	MSigDB_C3	236	1469	1569	172.545	11.6423	16.0654	1	5.32769	9.94708e-08	3.50505e-06	AATF|ABCF2|ABITRAM|ACBD6|ADK|ADPRS|AFG3L2|AGBL5|AHSA1|ALG3|ANKRD26|AP1S3|ASNSD1|ASPHD1|ATP5F1C|ATP5MC1|BCS1L|BDP1|BTF3L4|BYSL|C12ORF29|C17ORF75|C19ORF48|C1ORF109|C1QBP|C2CD5|CABYR|CBR1|CCDC124|CCT2|CCT3|CCT7|CDK7|CDKN2AIPNL|CISD3|CLPB|COA4|COLGALT1|COMTD1|COPS5|COX14|CR2|CSNK1A1|DDX18|DDX47|DDX50|DHRS13|DHX34|DUSP23|ECSIT|ELP1|ERH|ETFB|FAM81A|FBXO22|FGFR4|FKBP4|FTSJ3|FXN|G3BP1|G3BP2|GAN|GART|GEMI…
FU_INTERACT_WITH_ALKBH8	MSigDB_C2	10	13	1569	1.52695	1.16034	76.9231	1	5.32754	9.95541e-08	3.50505e-06	ALKBH8|CCT2|CCT3|CCT4|CCT5|CCT7|DBI|ECSIT|HSP90AA1|TCP1
XU_RESPONSE_TO_TRETINOIN_AND_NSC682994_DN	MSigDB_C2	10	13	1569	1.52695	1.16034	76.9231	1	5.32754	9.95541e-08	3.50505e-06	ABCE1|DDX10|DDX18|EIF3B|EIF3C|EIF4E|NAE1|PRMT1|RABGGTB|RUVBL2
GSE20198_UNTREATED_VS_IFNA_TREATED_ACT_CD4_TCELL_DN	MSigDB_C7	45	171	1569	20.0853	4.18336	26.3158	1	5.30845	1.10562e-07	3.86439e-06	AGBL5|APRT|ATL2|C12ORF29|C19ORF53|CCDC51|CD320|CMSS1|COPS5|COX10|COX17|DDX31|DNAJA1|GCSH|GTPBP4|HK2|LDAH|LYAR|MAK16|METTL2B|METTL5|MRPL1|MRPL16|MRPL19|MRPL35|MRPL42|MRTO4|NBN|NEDD8|PLK3|POLR2F|PRKDC|PUM3|RABEPK|RBFA|RBM34|REXO2|RIOK1|SMIM30|TIMM10|TIMM21|UBE3D|UTP14A|UTP3|XRN2
GSE41867_DAY15_EFFECTOR_VS_DAY30_EXHAUSTED_CD8_TCELL_LCMV_CLONE13_DN	MSigDB_C7	45	171	1569	20.0853	4.18336	26.3158	1	5.30845	1.10562e-07	3.86439e-06	AASDHPPT|ADNP|ALKBH8|ATP6V1F|CHST10|CLPX|COMTD1|DCUN1D5|DNAAF2|ECHDC1|EIF4E|GCLC|GSPT1|HIBCH|IFRD2|IPO11|MAK16|MKNK2|MTIF2|NAE1|NAF1|NARS2|NDUFS1|NOL11|NPM3|NUDT5|NUFIP1|NUP35|OTUD6B|PCMT1|PPIF|PPP1R14B|PPP2R5A|PREP|RMND5A|SCRIB|SRFBP1|TARDBP|THAP4|TMEM126B|TMEM97|TSEN54|UBXN8|UCHL3|WDR43
MODULE_114	MSigDB_C4	70	318	1569	37.3515	5.67292	22.0126	1	5.30525	1.12519e-07	3.92872e-06	APRT|ATP5MC3|ATP5MF|ATP5PF|ATP5PO|C19ORF53|CCT3|CIAO2A|COX5B|COX6B1|COX6C|COX7A2|COX7B|CTSC|DPY30|EIF3I|EIF3K|EIF4A1|ELOB|ETFB|EXOSC4|EXOSC7|FABP5|HIGD2A|HSPA8|IMP3|IMPDH2|LRPPRC|LSM5|MRPL21|MRPS18B|MRPS24|NCL|NDUFA4|NDUFAB1|NDUFB7|NDUFS5|NME2|NPM1|PHB2|PNP|PRDX1|PRDX6|PSMA2|PSMA4|PSMA6|PSMB1|PSMB4|PSMB7|PYGL|RAB11A|RBX1|RPE|RRP9|RTRAF|SDHB|SF3B5|SNRPE|SNRPG|SOD1|SSBP1|TIMMDC1|TMEM147|TPRKB|UBL5|…
LI_DCP2_BOUND_MRNA	MSigDB_C2	28	83	1569	9.74899	2.92422	33.7349	1	5.30437	1.13064e-07	3.94369e-06	ADA|APEH|APRT|BAZ1A|DUS1L|ELOB|ENO1|ETFB|EXOSC4|HMOX2|MRPL12|MRPL23|MRPS12|MRTO4|NAA10|NAA15|NDUFB7|NOL7|NOP56|PITRM1|POLR2L|PRPF40A|RUVBL2|SCO2|TACO1|TST|WDR74|ZNF593
PGC-1alpha_overepxression_up (PMID:12808457)	SignatureDB	14	25	1569	2.93644	1.60838	56	1	5.30303	1.13893e-07	3.96852e-06	ATP5PF|ATP5PO|COX5B|COX7B|NDUFA2|NDUFA5|NDUFA8|NDUFB3|NDUFB6|NDUFC1|NDUFS2|NDUFS5|SDHB|UQCR10
GSE31082_DN_VS_CD8_SP_THYMOCYTE_UP	MSigDB_C7	48	188	1569	22.082	4.38355	25.5319	1	5.30046	1.15511e-07	4.02075e-06	AATF|ABCB7|ABHD17C|ADK|ANKRD26|C1QBP|CINP|CLCN2|DDX21|DHRS13|EIF2S1|ETFB|FABP5|FASTKD2|FBXO45|GTF2H3|IFT22|IPO4|KAT14|KYAT3|LYAR|MRPS28|MTRES1|NDUFAB1|NIFK|OBI1|PDF|PFAS|POLR3H|PREP|PSMD12|PTRH2|RAD50|RBM12|RPGR|RUVBL1|SART3|SEH1L|SLC25A13|SNRPD1|SNRPF|SRM|STOML2|SVIL|TXNL1|UCHL3|YARS1|YWHAE
GSE37605_TREG_VS_TCONV_C57BL6_FOXP3_IRES_GFP_DN	MSigDB_C7	36	123	1569	14.4473	3.55442	29.2683	1	5.29632	1.18158e-07	4.10864e-06	ADA|AK2|ATP6V1F|CARS2|DGUOK|ECI2|ECSIT|EEF1AKMT1|EEF1E1|EIF3K|EIF4E|GLRX2|LYAR|MECR|METTL6|MRPS17|NDUFA10|NOP16|NUP35|PDHX|PEX19|PMPCA|PSMB1|PSME1|REXO2|RPP40|SDHB|THUMPD2|TIMM13|TMEM147|TRUB1|UBXN11|UQCC3|UROD|VPS4A|WDR43
GSE3982_MAC_VS_NEUTROPHIL_UP	MSigDB_C7	46	177	1569	20.79	4.25515	25.9887	1	5.29354	1.19968e-07	4.16302e-06	AAMP|ADA|AGGF1|AIMP2|ALDH18A1|BAG2|DNAAF5|EEF1E1|ETFB|FAH|FBXO21|G3BP2|GTF2F2|GTF3A|HDAC2|HDHD5|HSPE1|HYAL2|JAG1|LRRC47|MCCC2|MMACHC|MRPL12|MRPL34|MRPS22|MTO1|NDUFA8|NOC2L|NOP16|NPRL3|NTHL1|PCMT1|PRPF4|RAN|RARS1|RGS10|RITA1|RUVBL1|SDAD1|SOD1|STOML2|SUPV3L1|TIMM8B|TOMM22|TUBB3|YTHDC2
GSE13547_CTRL_VS_ANTI_IGM_STIM_BCELL_12H_DN	MSigDB_C7	42	155	1569	18.2059	3.98526	27.0968	1	5.29243	1.20701e-07	4.18412e-06	ACAA2|ANXA1|BCCIP|BDH1|CDC26|CDC34|CMSS1|COX10|DDX21|DDX56|EEF1E1|EI24|FBL|FKBP4|GTF2H5|HSPD1|KLRG1|MRPL14|MRPL21|MRPL23|MRPS18A|MRPS18B|MRPS28|MTAP|MTLN|NAA25|NBN|NME1|NOP10|PFDN2|PSMG1|RRP15|RUVBL1|TTC27|TUFM|UQCC3|UTP14A|UTP25|VPS4A|WDR74|WDR83OS|ZMAT5
purine-containing compound metabolic process [GoID:GO:0072521; evidenceTypes:IBA|IC|IDA|IEA|IGI|IMP|ISS|NAS|TAS]	GeneOntology_BP	64	282	1569	33.1231	5.34954	22.695	1	5.29068	1.21864e-07	4.21579e-06	ACACA|ACAT1|ACSL4|ADA|ADK|ADSS2|AHCY|AK2|APP|APRT|ATIC|ATP5F1A|ATP5F1C|ATP5F1D|ATP5F1E|ATP5MC1|ATP5MC3|ATP5MF|ATP5PB|ATP5PD|ATP5PF|ATP5PO|BPNT1|DGUOK|DLD|EIF6|ENO1|FAR1|FASN|FOXK1|GART|GCDH|GIT1|GMPS|HK1|HK2|IMPDH1|IMPDH2|JMJD8|MCCC2|MTAP|NME1|NME2|OXSM|PAICS|PANK1|PANK2|PANK3|PDE4C|PDHA1|PDHB|PDHX|PFAS|PNP|PPAT|PPT1|RAN|SLC25A12|SLC25A13|SPHK2|STOML2|TIGAR|UQCC3|ZBTB7A
Myeloma_TACI_low_plasmablast_gene (PMID:15827134)	SignatureDB	26	74	1569	8.69187	2.76207	35.1351	1	5.28406	1.2635e-07	4.3665e-06	AASDHPPT|AIMP2|C1QBP|CCT2|CCT5|DDX1|DKC1|EBNA1BP2|G3BP1|KEAP1|LSM5|MALSU1|MRPS12|NUDCD2|NUDT5|PRKDC|PTPMT1|RAN|RPL26L1|SLC16A1|SSBP1|TEFM|THYN1|TIMM50|TMEM126A|UTP4
mitochondrial membrane organization [GoID:GO:0007006; evidenceTypes:IBA|IC|IDA|IEA|IGI|IMP|ISS|TAS]	GeneOntology_BP	32	103	1569	12.0981	3.25509	31.068	1	5.27972	1.29381e-07	4.46669e-06	ACAA2|AFG3L2|APOOL|BCS1L|CHCHD10|CHCHD6|DNAJC11|GCLC|HK2|HSP90AA1|HSPA9|LETM1|MAIP1|MICOS10|MICOS13|MTX2|OMA1|PDCD5|PMAIP1|PPIF|SAMM50|THEM4|TIMM10|TIMM13|TIMM50|TIMM8A|TIMM8B|TMEM102|TOMM22|TOMM70|UQCC3|VDAC2
small ribosomal subunit [GoID:GO:0015935; evidenceTypes:IBA|IDA|IEA|ISS|NAS]	GeneOntology_CC	24	65	1569	7.63475	2.58954	36.9231	1	5.27807	1.30551e-07	4.49789e-06	DAP3|MRPL42|MRPS10|MRPS12|MRPS15|MRPS16|MRPS17|MRPS18A|MRPS18B|MRPS18C|MRPS2|MRPS22|MRPS24|MRPS26|MRPS27|MRPS28|MRPS31|MRPS34|MRPS35|MRPS36|MRPS5|MRPS6|MRPS9|NPM1
rRNA binding [GoID:GO:0019843; evidenceTypes:IBA|IDA|IEA|IMP|ISS|TAS]	GeneOntology_MF	24	65	1569	7.63475	2.58954	36.9231	1	5.27807	1.30551e-07	4.49789e-06	BRIX1|DDX21|FASTKD2|GTF3A|IMP3|IMP4|MRPL16|MRPL18|MRPL20|MRPS17|MRPS18A|MRPS18C|MRPS27|MRPS6|NPM1|PPAN|PTCD3|RPF2|RPUSD4|RRS1|TACO1|TST|UTP23|UTP25
GSE40685_NAIVE_CD4_TCELL_VS_TREG_UP	MSigDB_C7	41	150	1569	17.6187	3.92119	27.3333	1	5.2771	1.31245e-07	4.51719e-06	AASDHPPT|AMMECR1|ATP5PB|C3ORF33|CELF1|DAGLA|DNAAF2|EEFSEC|FBL|GTF3C2|IMPDH2|ITGB1BP1|KIAA0100|LGR4|MMACHC|MMS19|MNAT1|MRPL46|MRPS2|MTFMT|NDUFB10|NIP7|OXSM|PITRM1|PROS1|RCAN1|RMND5A|RPUSD4|RRS1|SERBP1|SNAI1|SNU13|THAP12|THEM4|TIAL1|TNFAIP8L2|TTYH2|UBE3D|UBIAD1|URI1|USP36
GSE41867_DAY6_EFFECTOR_VS_DAY30_EXHAUSTED_CD8_TCELL_LCMV_CLONE13_DN	MSigDB_C7	45	172	1569	20.2027	4.19541	26.1628	1	5.27466	1.33002e-07	4.56833e-06	AASDHPPT|ADSS2|AMMECR1|ARMC6|BCCIP|BEND3|CCDC86|DDX21|DHODH|DHX33|DNAAF2|ECHDC1|EIF4E|FAR1|FKBP4|GAN|GCLC|GMDS|GSPT1|IMPDH2|LETM1|MTAP|NAF1|NDUFAF4|NOP14|NPM3|OTUD6B|PANK3|PNPO|RMND5A|SCRIB|SLC16A1|SPATA5L1|SRRD|TARDBP|THAP4|TIMM21|TMEM177|TRMT10C|TSEN54|UBE2K|UCHL3|UTP25|ZHX1|ZNF330
WANG_TUMOR_INVASIVENESS_UP	MSigDB_C2	73	338	1569	39.7007	5.8441	21.5976	1	5.27196	1.34974e-07	4.62667e-06	ABCE1|AGPS|AK2|ATP5F1A|ATP5PB|ATP5PD|ATP6V1C1|B4GALT5|CCT2|CCT3|CCT5|CLTA|COX7A2|CPSF2|CTDP1|DBI|DDX1|DPY30|EIF2B3|EIF3B|EIF4H|ENO1|FASN|FKBP4|GTF3A|HEBP1|HS6ST1|HSPA8|HSPD1|HSPE1|HSPH1|IPO5|IPO7|KPNB1|NCL|NDUFB7|NDUFB8|NDUFS2|NDUFS6|NEDD8|NHP2|NPM1|NUDCD2|NUDT5|PC|PEX13|PLAC8|PMPCA|PNN|PNP|POLR1C|PPIA|PROS1|PSMA2|PSMA4|PSMB4|PSMG1|RALBP1|RBX1|SERBP1|SSB|TARDBP|TEX10|TKT|TUBB2B|UBE2K|UBFD1|UBXN1|…
tRNA methylation [GoID:GO:0030488; evidenceTypes:EXP|IBA|IDA|IEA|IMP|ISS]	GeneOntology_BP	17	36	1569	4.22848	1.92926	47.2222	1	5.27134	1.35433e-07	4.6377e-06	ALKBH8|GTPBP3|METTL1|METTL2B|METTL6|MTO1|THADA|THUMPD2|TRMT1|TRMT10A|TRMT10C|TRMT11|TRMT44|TRMT61A|TRMT61B|TYW3|WDR4
GSE22886_NEUTROPHIL_VS_MONOCYTE_DN	MSigDB_C7	48	189	1569	22.1995	4.39503	25.3968	1	5.26853	1.37519e-07	4.69957e-06	ATP5MC3|ATP5PO|CCT3|CCT4|COX5A|DDX1|EIF3A|EIF4A1|ENO1|FASTKD1|GRPEL1|HSP90AB1|IMP4|KARS1|LRRC8D|MRPL3|MRPS35|MTIF2|MTO1|NAA15|NDUFA4|NDUFAB1|NDUFS1|NDUFS6|PARK7|PDHA1|POLR2L|PPRC1|PRMT1|PSMA1|PWP1|RABGGTB|RAN|RTRAF|RUVBL2|SHLD2|SLC16A7|SNRPD3|SNRPF|TIMM13|TMEM147|UROD|UTP18|UTP3|VDAC2|YARS1|YBX1|YTHDC2
mitochondrial RNA processing [GoID:GO:0000963; evidenceTypes:IBA|IDA|IEA|IMP|TAS]	GeneOntology_BP	13	22	1569	2.58407	1.50896	59.0909	1	5.26815	1.37805e-07	4.7046e-06	ELAC2|FASTKD1|FASTKD2|MTO1|PNPT1|PRORP|PUS1|RPUSD4|SUPV3L1|TBRG4|TRMT10A|TRMT10C|TRMT61B
REACTOME_FORMATION_OF_ATP_BY_CHEMIOSMOTIC_COUPLING	MSigDB_C2	11	16	1569	1.87932	1.28714	68.75	1	5.26354	1.41308e-07	4.81446e-06	ATP5F1A|ATP5F1C|ATP5F1D|ATP5F1E|ATP5MC1|ATP5MC3|ATP5MF|ATP5PB|ATP5PD|ATP5PF|ATP5PO
GSE15624_CTRL_VS_3H_HALOFUGINONE_TREATED_CD4_TCELL_DN	MSigDB_C7	40	145	1569	17.0314	3.85602	27.5862	1	5.26255	1.42069e-07	4.83551e-06	ANKLE1|ATP5F1E|ATP5MC1|C2CD5|C7ORF50|CAD|CDPF1|CINP|COPS9|COX7A2|DAP3|DHX33|DKC1|EIF3I|FUBP3|GRPEL1|MCRIP2|MECR|MITF|MRPL23|MRPL39|MRPS17|MTAP|NDUFA8|NDUFAF2|NPM1|POLR2F|PRCC|PRELID2|SDHB|SF3B3|SLC25A39|SMYD2|SNAI1|SNRPE|TBL3|TMEM147|TRAPPC4|UTP4|ZMAT5
GSE2770_TGFB_AND_IL4_VS_TGFB_AND_IL12_TREATED_ACT_CD4_TCELL_2H_DN	MSigDB_C7	44	167	1569	19.6154	4.13477	26.3473	1	5.25625	1.47026e-07	4.99416e-06	ABCF2|ABITRAM|AK2|ALKBH8|ARMC10|ATAD1|C1QBP|COX7B|CRLS1|CUL4A|CUTC|DDX47|DNAAF5|EIF3B|ENOPH1|GRPEL2|GTF2H2|IPPK|LYRM4|MRPL19|MRPL42|MRPS28|MTFMT|NAT10|NDUFC1|NHEJ1|PEX7|PHAX|POGLUT1|POLR3B|PPIF|PRMT6|QTRT2|RBM12|RPP40|SFXN4|SLC25A32|TFB2M|TOMM22|TRUB1|TTC27|TYW3|UBE3A|VDAC1
GSE40274_XBP1_VS_FOXP3_AND_XBP1_TRANSDUCED_ACTIVATED_CD4_TCELL_DN	MSigDB_C7	44	167	1569	19.6154	4.13477	26.3473	1	5.25625	1.47026e-07	4.99416e-06	AKAP1|ANP32B|BYSL|CAPRIN1|CLPB|CLUH|DDX19A|DKC1|FUBP3|GAR1|GNB1L|GPATCH4|GSPT1|GSTCD|HEATR1|INTS2|IPO11|LRFN4|LYAR|MECR|METAP2|METTL1|MRPL22|MTREX|NDUFAF4|NETO2|ODC1|PDCD5|PELP1|PHB2|PPIA|RRP12|RRS1|SEH1L|SLC16A6|SMYD2|SRM|TRMT1|TTLL12|TYW3|URB2|WDR12|WDR4|ZNHIT6
MODULE_61	MSigDB_C4	19	44	1569	5.16814	2.13223	43.1818	1	5.25558	1.47562e-07	5.0072e-06	ADK|APEX1|ATP5PF|BLMH|C1QBP|CDK4|EIF3B|GART|HDAC2|HSP90AA1|IMPDH2|NDUFB7|NME2|ODC1|PAICS|PRMT1|RAN|UMPS|YWHAE
BCL6_ChIP-CHIP_all_Ci (PMID:19307668)	SignatureDB	375	2536	1569	297.873	14.5943	14.7871	1	5.25202	1.50437e-07	5.08954e-06	AASDHPPT|ABCE1|ACP1|ACTR6|AFG3L2|AGBL5|AGPAT5|AGPS|AGTRAP|AHCY|ALG3|AMER1|AMMECR1|AP1S1|AP1S3|APEX1|APIP|ARFIP1|ARV1|ATAD1|ATP5F1A|ATP5F1E|ATP5MF|ATP6V1C1|B4GALT5|BCAS4|BCCIP|BCS1L|BRIX1|BROX|BTF3L4|BYSL|C11ORF58|C8ORF33|CARM1|CCDC85B|CCNC|CCNH|CCT2|CCT5|CCT7|CDC26|CFAP298|CHCHD6|CHERP|CHN1|CIAO2A|CKMT1B|CLCN2|CMSS1|CNBP|COA4|COA6|COPS4|COPS5|COQ5|COX15|COX17|COX6C|CPSF2|CSNK1A1|CSNK2A2|CUTC|CYB5…
CASORELLI_ACUTE_PROMYELOCYTIC_LEUKEMIA_DN	MSigDB_C2	110	579	1569	68.008	7.57778	18.9983	1	5.25153	1.50843e-07	5.09815e-06	AARSD1|AATF|ABCF2|ACACA|ACAT1|ACP1|APIP|ASL|ATIC|BLMH|CAPZA2|CBR1|CCT5|CCT7|CLN6|CMAS|COA7|COQ3|DDAH1|DDX18|DKC1|DLEU1|DNAJC17|DUS4L|ECHDC1|ECI2|EDC3|EIF2S1|EIF3B|EIF5A|ENO1|ETFB|EXOSC2|EXOSC4|FKBP4|G3BP1|G3BP2|GGCT|GLOD4|GMPS|GRPEL1|GTF2H3|HNRNPA1|HSP90AA1|HSP90AB1|HSPA9|HSPD1|JPT2|KEAP1|KPNB1|LDHB|MAOA|MRM2|MRM3|MRPL12|MRPS10|MTREX|NDUFS2|NDUFS6|NDUFV1|NEFH|NME1|NOLC1|NPM1|NSDHL|NUDC|ODC1|PAFAH…
purine ribonucleoside monophosphate biosynthetic process [GoID:GO:0009168; evidenceTypes:IBA|IEA|TAS]	GeneOntology_BP	12	19	1569	2.2317	1.40247	63.1579	1	5.25129	1.51037e-07	5.09961e-06	ADA|ADK|ADSS2|APRT|ATIC|GART|GMPS|IMPDH1|IMPDH2|PAICS|PFAS|PPAT
telomere maintenance via telomerase [GoID:GO:0007004; evidenceTypes:IBA|IC|IDA|IEA|IMP|ISS|NAS|TAS]	GeneOntology_BP	23	61	1569	7.16492	2.50897	37.7049	1	5.24981	1.52257e-07	5.13567e-06	CCT2|CCT3|CCT4|CCT5|CCT7|DKC1|GAR1|GNL3L|HNRNPA1|HSP90AA1|HSP90AB1|MAPKAPK5|MRE11|NAF1|NAT10|NHP2|NOP10|PINX1|PTGES3|RAD50|TCP1|TERF2|TERT
purine nucleoside triphosphate metabolic process [GoID:GO:0009144; evidenceTypes:IBA|IDA|IEA|IGI|IMP|ISS|TAS]	GeneOntology_BP	25	70	1569	8.22204	2.68678	35.7143	1	5.2493	1.52676e-07	5.14465e-06	ADA|ADK|ATP5F1A|ATP5F1C|ATP5F1D|ATP5F1E|ATP5MC1|ATP5MC3|ATP5MF|ATP5PB|ATP5PD|ATP5PF|ATP5PO|DGUOK|ENO1|IMPDH1|IMPDH2|NME1|NME2|RAN|SLC25A12|SLC25A13|SPHK2|STOML2|UQCC3
GSE16385_MONOCYTE_VS_12H_ROSIGLITAZONE_TREATED_MACROPHAGE_DN	MSigDB_C7	47	184	1569	21.6122	4.33732	25.5435	1	5.24787	1.53865e-07	5.17441e-06	ABCE1|ASNSD1|COX15|CPSF2|CS|CTU1|EIF4H|EMC6|FAM117B|GMCL1|H2BC13|HDAC2|HILPDA|IWS1|MACIR|MAIP1|MRM2|MRPS15|MRPS27|MRPS6|NANP|NIPSNAP3A|NOP16|PARP16|PDHX|PGAM5|PITHD1|PNO1|POLR2F|PPRC1|RCAN1|RMND5A|RUNDC3B|SARS2|SLC16A1|SURF6|TARS1|TFAM|THAP11|TIMM10|TRIAP1|UTP4|UTP6|VPS4A|XRN2|YBX1|ZNF146
intracellular non-membrane-bounded organelle [GoID:GO:0043232; evidenceTypes:HDA|IBA|IC|IDA|IEA|IGI|IMP|IPI|ISA|ISS|NAS|TAS]	GeneOntology_CC	548	3913	1569	459.612	16.936	14.0046	1	5.24682	1.54747e-07	5.19373e-06	AAMP|AATF|ACACA|ACOT13|ACSL4|ACTR5|ACTR6|ADARB1|ADNP|ADPRS|AEN|AGBL5|AGPS|AK6|ANAPC7|ANKRD26|ANP32B|ANXA1|APEX1|APP|APTX|BAG2|BATF|BAZ1A|BBS7|BCCIP|BEND3|BFSP1|BOP1|BRIX1|BRK1|BYSL|C1ORF109|C1QBP|C2CD5|CABYR|CAMSAP1|CAMTA1|CAPRIN1|CAPZA2|CCDC124|CCDC85B|CCDC86|CCT2|CCT3|CCT4|CCT5|CCT7|CD3EAP|CDK4|CDK7|CDK8|CDKL2|CDKN2AIPNL|CELF1|CENPS|CEP89|CETN2|CFAP298|CFDP1|CHD5|CLN6|CLPX|CLTA|COPS5|COPS9|COX1…
non-membrane-bounded organelle [GoID:GO:0043228; evidenceTypes:HDA|IBA|IC|IDA|IEA|IGI|IMP|IPI|ISA|ISS|NAS|TAS]	GeneOntology_CC	548	3913	1569	459.612	16.936	14.0046	1	5.24682	1.54747e-07	5.19373e-06	AAMP|AATF|ACACA|ACOT13|ACSL4|ACTR5|ACTR6|ADARB1|ADNP|ADPRS|AEN|AGBL5|AGPS|AK6|ANAPC7|ANKRD26|ANP32B|ANXA1|APEX1|APP|APTX|BAG2|BATF|BAZ1A|BBS7|BCCIP|BEND3|BFSP1|BOP1|BRIX1|BRK1|BYSL|C1ORF109|C1QBP|C2CD5|CABYR|CAMSAP1|CAMTA1|CAPRIN1|CAPZA2|CCDC124|CCDC85B|CCDC86|CCT2|CCT3|CCT4|CCT5|CCT7|CD3EAP|CDK4|CDK7|CDK8|CDKL2|CDKN2AIPNL|CELF1|CENPS|CEP89|CETN2|CFAP298|CFDP1|CHD5|CLN6|CLPX|CLTA|COPS5|COPS9|COX1…
GSE17721_PAM3CSK4_VS_GADIQUIMOD_12H_BMDC_UP	MSigDB_C7	43	162	1569	19.0281	4.07317	26.5432	1	5.23835	1.62023e-07	5.4325e-06	AARSD1|ACBD6|ATP5MF|BDH1|C19ORF53|CCT4|CLPP|COQ9|COX20|DBI|DPY30|ECI2|EIF3I|EPB41|FASN|GFM1|GNL3|GTF3A|HADHB|HSPE1|IMP4|MECR|MRPL15|MRPS17|MRPS36|NDUFA4|NDUFB2|NDUFS6|PLPBP|PNKD|PRDX6|PSMB5|SDAD1|SLC39A1|STMP1|THAP11|TMEM126A|TMEM97|TXN2|UQCC1|UTP20|ZNHIT3|ZNRD2
MOREAUX_B_LYMPHOCYTE_MATURATION_BY_TACI_DN	MSigDB_C2	26	75	1569	8.80933	2.78056	34.6667	1	5.22732	1.71987e-07	5.75516e-06	AASDHPPT|AIMP2|C1QBP|CCT2|CCT5|DDX1|DKC1|EBNA1BP2|G3BP1|KEAP1|LSM5|MALSU1|MRPS12|NUDCD2|NUDT5|PRKDC|PTPMT1|RAN|RPL26L1|SLC16A1|SSBP1|TEFM|THYN1|TIMM50|TMEM126A|UTP4
GSE37301_COMMON_LYMPHOID_PROGENITOR_VS_GRAN_MONO_PROGENITOR_UP	MSigDB_C7	42	157	1569	18.4409	4.01058	26.7516	1	5.22102	1.77943e-07	5.94268e-06	AARSD1|ABCE1|AIMP2|AK2|ALG3|COPS2|DDX10|DDX21|DDX49|DPH2|EMC1|ESF1|EXOSC2|EXOSC4|HEATR1|HOMER1|KLHL18|LRRFIP1|MRPL17|NETO2|NIP7|OGFOD1|PDCD11|PHB|PHB2|PMPCA|PNO1|POLR1B|POLR3E|PSMD12|RAN|SLC25A32|TAF9|TGS1|TIMM8A|TXNL1|U2AF1|UCHL3|UMPS|UXS1|WDR4|YARS2
protein import [GoID:GO:0017038; evidenceTypes:IBA|IDA|IEA|IMP|ISS|NAS|TAS]	GeneOntology_BP	42	157	1569	18.4409	4.01058	26.7516	1	5.22102	1.77943e-07	5.94268e-06	CHCHD4|FAM53B|GRPEL1|GRPEL2|HEATR3|HSP90AA1|HSP90AB1|HSPA8|HSPD1|HYAL2|IPO11|IPO13|IPO4|IPO5|IPO7|KPNB1|LONP2|MED1|NOLC1|NUP133|NUP153|NUP35|NXT1|PAM16|PDCD5|PEX13|PEX19|PEX26|PEX7|PHB2|PIK3R2|RAN|RANBP2|SAMM50|SNUPN|TARDBP|TIMM21|TIMM44|TIMM50|TMCO6|TOMM22|TOMM70
DUTERTRE_ESTRADIOL_RESPONSE_6HR_UP	MSigDB_C2	47	185	1569	21.7297	4.34893	25.4054	1	5.21562	1.83207e-07	6.10039e-06	ABCE1|AKAP1|B3GALNT1|BCS1L|CHRNA5|DDX10|DDX21|DKC1|EXOSC5|FKBP4|FKBP5|GART|HSPD1|LYAR|MICAL2|MRPS23|MTHFD1L|MYBBP1A|NIP7|NOL6|NOLC1|NOP2|NOP56|NR2C2AP|PAICS|PDCD11|PIGW|POLR1B|PPAN|PPIF|RARA|RRP12|RRS1|RUVBL1|SCARB1|SEH1L|SFXN2|SLC16A1|SLC29A1|SVIL|SYBU|TFAP4|USP31|WDR3|WDR4|WDR46|YARS1
USF2_Q6	MSigDB_C3	47	185	1569	21.7297	4.34893	25.4054	1	5.21562	1.83207e-07	6.10039e-06	ADK|ADSS2|AGMAT|AK2|ALDH18A1|ATP5PB|B4GALT2|CELF1|EBNA1BP2|EIF3A|EMC1|EPB41|ERLIN1|FXYD2|GTF2H1|HNRNPA1|IPO13|IPO7|LRFN4|MICAL2|MRTO4|NAT10|NUDC|PA2G4|PFDN2|POGK|POLR2L|POLR3A|PPRC1|PRRC2C|REXO2|RPUSD4|RRP15|RRP8|SEC23IP|SERBP1|SFXN2|SLC16A1|TFB2M|TIAL1|TIMM10|UBIAD1|UBXN1|UBXN10|YBX1|ZNF593|ZNHIT6
GSE12845_NAIVE_VS_PRE_GC_TONSIL_BCELL_DN	MSigDB_C7	47	185	1569	21.7297	4.34893	25.4054	1	5.21562	1.83207e-07	6.10039e-06	ADA|ANP32B|APIP|ATP5PD|CAD|CISD1|CMAS|COA3|COX5A|CSNK1A1|DENR|DNAAF5|ETFA|FABP5|G3BP1|LDHB|METAP2|MRPL15|MRPL22|MRPL35|MRPS16|MRPS31|NDUFA4|NDUFS6|NDUFV1|PHB2|POLR3E|PSMA2|PSMA4|PSMD14|RBX1|RUVBL1|RWDD1|SDHB|SDHC|SERBP1|SNRPD3|SNRPG|SRM|STOML2|TERF2|TMA7|TMEM126B|UIMC1|UQCR10|VAMP8|WDR61
GSE14000_UNSTIM_VS_4H_LPS_DC_TRANSLATED_RNA_UP	MSigDB_C7	45	174	1569	20.4376	4.21942	25.8621	1	5.2076	1.91301e-07	6.35113e-06	AFG3L2|AGL|AIMP2|APEX1|CMAS|COX15|DCAF13|DDX51|DDX55|DUSP7|ELP1|ETFB|EXOSC2|FBXO21|FRAT2|LDAH|LONP2|LRRC47|LTV1|MCAT|MIEF1|MRPL34|MRPS18B|MRPS27|MTREX|NDUFA5|NOP2|NSMAF|NTHL1|ORC5|PALB2|PPAT|PUS1|RAD50|REXO4|RRP1B|RRS1|SHQ1|TERF2|TFB2M|THYN1|USP31|WDR12|YWHAG|ZNF57
GSE26351_UNSTIM_VS_BMP_PATHWAY_STIM_HEMATOPOIETIC_PROGENITORS_UP	MSigDB_C7	45	174	1569	20.4376	4.21942	25.8621	1	5.2076	1.91301e-07	6.35113e-06	ACACA|ACP1|ATP5PB|ATP5PF|CCT5|CETN2|CFDP1|CISD1|CKS2|CNIH4|COPS5|COX17|DKC1|ELAC2|LSM5|LYAR|MRPL22|MRPL52|MRPS24|NADK|NHP2|NOP10|NPM1|NUDT5|NXT1|POLR1C|POLR2H|PPP2R5A|PPT1|PSMA1|PSMB4|PSMB7|PTRH2|PUM3|REXO2|RPP21|SDHB|SNRPD1|SSU72|TEX10|TOMM22|TRAPPC5|UBE2K|UQCRC2|ZNF593
GSE17721_POLYIC_VS_CPG_8H_BMDC_DN	MSigDB_C7	43	163	1569	19.1456	4.08557	26.3804	1	5.20357	1.95499e-07	6.47141e-06	ADA|BPNT1|CCT4|CKS2|COX6B1|DIABLO|DNAJA3|DNAJC2|EIF4E|EIF4H|ENTR1|FASTKD2|FBXO22|GTPBP4|HEATR1|HNRNPDL|IMP3|KPNB1|MAOA|MRPL23|MRPS16|MRPS2|MRPS28|NCBP2|NOP56|NUDT5|PEX7|PITHD1|POGLUT1|POLR1A|PPIF|RBM18|RRP15|SMIM30|SRM|TEX10|TPRKB|TTI1|UBE2K|UTP18|UTP20|WDR4|ZNF287
MILI_PSEUDOPODIA_HAPTOTAXIS_UP	MSigDB_C2	88	437	1569	51.329	6.61977	20.1373	1	5.19468	2.05067e-07	6.77484e-06	AASDHPPT|ABCB7|ACSL4|ACTR6|AGGF1|AK6|ARL5A|ARMC1|ASNSD1|BTF3L4|CAPZA2|CARNMT1|CCDC34|CCNC|CCNH|CFDP1|CISD1|COPS2|DDX10|DKC1|DNAJA1|DYNLL2|ESF1|FAR1|FASTKD2|GMPS|GNPNAT1|GPATCH4|GSPT1|GTPBP4|HDAC2|HIBCH|INTS13|IWS1|KIF2A|LIMS1|MAK16|MBNL1|METAP2|MFAP1|MRE11|MRPL13|MRPS18C|MRPS22|MRRF|MTAP|MTPAP|NAA15|NAE1|NIFK|NPM1|NUDCD2|ORC2|PDCD5|PDSS1|PKP4|PNO1|PRPF40A|PSMC6|PUM3|RAB11A|RABEP1|RALA|RBM34|RO60|…
protein localization to mitochondrion [GoID:GO:0070585; evidenceTypes:HMP|IBA|IC|IDA|IEA|IGI|IMP|ISS|NAS|TAS]	GeneOntology_BP	33	110	1569	12.9203	3.36299	30	1	5.19194	2.08114e-07	6.86877e-06	BCS1L|CHCHD4|CSNK2A2|DNAJA1|GRPEL1|GRPEL2|HK1|HK2|HSP90AA1|HSPD1|MAIP1|MARCHF5|MIPEP|PAM16|PDCD5|PITRM1|PMPCA|PMPCB|RALA|SAMM50|TIMM10|TIMM13|TIMM21|TIMM44|TIMM50|TIMM8A|TIMM8B|TOMM22|TOMM34|TOMM5|TOMM70|UBL5|USP36
ribonucleoside triphosphate metabolic process [GoID:GO:0009199; evidenceTypes:IBA|IDA|IEA|IGI|IMP|ISS|TAS]	GeneOntology_BP	25	71	1569	8.3395	2.70581	35.2113	1	5.19062	2.09598e-07	6.911e-06	ATP5F1A|ATP5F1C|ATP5F1D|ATP5F1E|ATP5MC1|ATP5MC3|ATP5MF|ATP5PB|ATP5PD|ATP5PF|ATP5PO|CAD|DGUOK|ENO1|IMPDH1|IMPDH2|NME1|NME2|RAN|SLC25A12|SLC25A13|SPHK2|STOML2|UCK2|UQCC3
JOHNSTONE_PARVB_TARGETS_3_DN	MSigDB_C2	137	768	1569	90.2075	8.66259	17.8385	1	5.18119	2.20479e-07	7.23446e-06	ADK|AK6|ALDH18A1|ARFIP1|ASNSD1|BDP1|BRIX1|BROX|C17ORF75|CARNMT1|CCDC138|CDC26|CELF1|CISD1|CMSS1|COPS2|COPS4|COX7B|CSNK1A1|CTSC|DCAF13|DENR|DIMT1|DKC1|DTD2|DUSP14|EBNA1BP2|ECHDC1|EEF1E1|EIF4E|EXOSC2|EXOSC4|FAM98A|FEZ2|FKBP5|FLVCR1|G3BP2|GFM1|GMPS|GTF2H2|GTF2H3|GTPBP4|ID1|IWS1|KIF2A|KLHL23|KLHL8|LSM2|LSM5|MALSU1|MBNL1|METTL2B|MNAT1|MRE11|MRM2|MRPL13|MRPL35|MRPS18C|MRPS22|MRPS9|MTERF3|MTO1|MTPAP|NAA…
Aminoacyl-tRNA synthetase	UniProt-Keyword	17	37	1569	4.34594	1.95579	45.9459	1	5.17889	2.2321e-07	7.31696e-06	CARS2|EARS2|FARS2|FARSA|FARSB|IARS2|KARS1|MARS2|NARS2|RARS1|SARS2|TARS1|TARS2|VARS1|VARS2|YARS1|YARS2
RODRIGUES_THYROID_CARCINOMA_ANAPLASTIC_UP	MSigDB_C2	112	597	1569	70.1222	7.68924	18.7605	1	5.17539	2.27433e-07	7.44814e-06	ACOT13|ACP1|ADK|AGPS|AMMECR1|ANAPC1|API5|B4GALT5|BRIX1|CAMSAP1|CAPRIN1|CCT2|CDK7|CEBPZ|CELSR3|CKS2|CMSS1|CPSF2|CSNK1A1|DENR|DNTTIP1|DPH3|DPM1|EEF1E1|EIF2S1|EIF4A1|EIF5A|ENO1|ERLIN1|ESF1|FAR1|FAS|FBXO22|FBXO45|GART|GTF2H2|GTPBP10|GTPBP4|HK2|HSP90AA1|HSPA9|HSPD1|IMPDH1|KIF2A|LYAR|LZIC|MBNL1|METTL5|MICAL2|MPHOSPH10|MRE11|MRPL13|MRPL42|MRPS17|MRPS30|MTAP|MTHFD1L|NAA15|NBN|NCBP2|NIFK|NLN|NMD3|NOL8|NOP…
GNF2_MLH1	MSigDB_C4	18	41	1569	4.81577	2.05849	43.9024	1	5.17216	2.31399e-07	7.57069e-06	CCT2|CCT5|DKC1|EIF2S1|KARS1|LRPPRC|MRPL42|NCL|NUP153|PA2G4|PTGES3|RTRAF|SERBP1|SNRPD1|SNRPD3|SNRPE|TCP1|U2SURP
protein metabolic process [GoID:GO:0019538; evidenceTypes:EXP|HDA|IBA|IC|IDA|IEA|IEP|IGI|IKR|IMP|IPI|ISS|NAS|TAS]	GeneOntology_BP	521	3707	1569	435.416	16.6629	14.0545	1	5.16133	2.45206e-07	8.00691e-06	AARSD1|AASDHPPT|AATF|ABCE1|ABHD17C|ACACA|ACP1|ADARB1|ADNP|ADPRS|AFG3L2|AGBL5|AIMP2|ALG3|AMER1|ANAPC1|ANAPC7|ANKRD54|ANP32B|ANXA1|APEH|APP|ASB1|ASPHD1|B3GALNT1|B4GALT2|B4GALT5|BAG2|BAG5|BAZ1A|BBS7|BCCIP|BEND3|BFAR|BLMH|BRAT1|C1QBP|CAD|CAMKV|CAMTA1|CAPRIN1|CARM1|CARS2|CCNC|CCNH|CD3E|CDC26|CDC34|CDK4|CDK7|CDK8|CDKL2|CELF1|CENPS|CHCHD4|CHD5|CHST10|CIAO2A|CISD3|CKS2|CLN6|CLPP|CLPX|CNBP|CNOT11|COA3|COP…
GSE24574_BCL6_LOW_TFH_VS_TCONV_CD4_TCELL_DN	MSigDB_C7	47	187	1569	21.9646	4.37204	25.1337	1	5.15156	2.58333e-07	8.41116e-06	ATP5MC1|ATP5MC3|BAG2|BCAT2|BDH1|CDK4|CENPS|CSNK2A2|DBI|DFFA|EBNA1BP2|ECHS1|EEF1E1|EIF2S1|EIF3I|EIF4A1|ENO1|FABP5|FADD|FAH|FAM98A|GGCT|HOMER1|IMPDH2|IPO5|IPO7|MRE11|MRPL19|MRPS12|NAA10|NDUFB8|NEFH|PFAS|PITPNB|PNP|PPID|PRDX1|PSMD14|SEC23IP|SLC29A1|SORD|SRM|TXN|TXN2|UBE2M|UMPS|YWHAE
MODULE_151	MSigDB_C4	66	300	1569	35.2373	5.51383	22	1	5.14715	2.64467e-07	8.58603e-06	APRT|ATP5F1E|ATP5MC3|ATP5MF|ATP5PF|C19ORF53|CCT3|CIAO2A|COX5B|COX6B1|COX6C|COX7A2|COX7B|CTSC|DPY30|EIF3I|EIF3K|ELOB|ETFB|EXOSC4|EXOSC7|FABP5|HIGD2A|HSPA8|IMP3|IMPDH2|LRPPRC|LSM5|MRPL21|MRPS18B|MRPS24|NCL|NDUFA4|NDUFAB1|NDUFB7|NDUFS5|NME2|NPM1|PHB2|PNP|PRDX1|PRDX6|PSMA2|PSMA4|PSMA6|PSMB1|PSMB4|PYGL|RBX1|RPE|RRP9|RTRAF|SDHB|SEC11A|SF3B5|SNRPE|SNRPG|SOD1|SSBP1|TPRKB|UBL5|UQCRC2|UQCRQ|VDAC1|WDR83OS|Y…
NAKAMURA_TUMOR_ZONE_PERIPHERAL_VS_CENTRAL_UP	MSigDB_C2	52	216	1569	25.3709	4.69366	24.0741	1	5.14601	2.66092e-07	8.63049e-06	AATF|BOP1|CCT2|COX17|DCTPP1|DKC1|DPH3|EBNA1BP2|EIF2S1|F2RL1|G3BP2|GEMIN6|GLRX2|GPATCH4|HSP90AA1|HSPE1|LIMS1|MICOS10|MRPL19|MRPL22|MRPL42|MRPL48|NAA15|NAA25|NDUFAF8|NDUFS6|NME1|NOP2|NUDT5|OGFOD1|PDF|PELP1|PHB|PIGW|PNP|PSMA1|PSMA3|PSMA4|PSMA6|PSMB4|PSMD12|PSMD14|PUS1|RABEPK|SRXN1|STK17A|STX10|SUGT1|TMA7|TPRKB|TRAPPC4|UROD
establishment of protein localization to mitochondrion [GoID:GO:0072655; evidenceTypes:HMP|IBA|IC|IDA|IEA|IGI|IMP|ISS|NAS|TAS]	GeneOntology_BP	32	106	1569	12.4505	3.30178	30.1887	1	5.14301	2.70366e-07	8.76069e-06	BCS1L|CHCHD4|CSNK2A2|DNAJA1|GRPEL1|GRPEL2|HK1|HK2|HSP90AA1|HSPD1|MAIP1|MIPEP|PAM16|PDCD5|PITRM1|PMPCA|PMPCB|RALA|SAMM50|TIMM10|TIMM13|TIMM21|TIMM44|TIMM50|TIMM8A|TIMM8B|TOMM22|TOMM34|TOMM5|TOMM70|UBL5|USP36
GSE24574_BCL6_HIGH_TFH_VS_NAIVE_CD4_TCELL_DN	MSigDB_C7	45	176	1569	20.6726	4.24327	25.5682	1	5.14121	2.72981e-07	8.83695e-06	CCT4|CCT5|COX17|DIMT1|DUSP14|EBNA1BP2|EEF1E1|EIF2S1|FADD|FAM98A|FEZ2|GTF2H1|HOMER1|IPO5|IPO7|ISG20L2|KIF3A|LRRFIP1|MBNL1|MRPL19|NOL7|NOP56|NSMAF|PAICS|PAQR3|PGD|PNO1|PPRC1|PRDX1|PRMT1|PSMD14|PWP1|RGS10|RPGR|SACS|SNRPG|SPRY1|TMEM251|UBE2D1|UMPS|URB2|UTP18|YWHAE|ZNF593|ZNRD2
MORF_RAD54L	MSigDB_C4	31	101	1569	11.8632	3.22357	30.6931	1	5.14013	2.7455e-07	8.87922e-06	AFG3L2|ALG3|CAD|CCT4|CEBPZ|CS|DDX18|DFFA|DNAJC11|EIF3I|GOT2|HDAC2|IFRD2|LRPPRC|LSM2|MMS19|MTREX|NAE1|NUDC|PLPBP|PREP|PRKDC|RUVBL2|SCARB1|SRPK1|SSB|SSBP1|TARS1|USP14|VARS1|YARS1
RUBENSTEIN_SKELETAL_MUSCLE_SATELLITE_CELLS	MSigDB_C8	63	282	1569	33.1231	5.34954	22.3404	1	5.13785	2.77893e-07	8.97872e-06	APRT|ATP5F1A|ATP5F1D|ATP5MC1|ATP5MC3|ATP5MF|ATP5PO|CCT3|CCT4|CHCHD10|CNBP|COPS9|DBI|EIF3K|EIF4A1|ESF1|GADD45GIP1|HDAC2|HIGD2A|HNRNPA1|HNRNPDL|HSP90AB1|HSPA8|HSPD1|HSPE1|IMPDH2|LDHB|LSM5|MDH2|MEST|MICOS13|MOCS2|MRPL20|NAA20|NDUFA4|NDUFA5|NDUFB9|NDUFS5|NDUFS6|NHP2|NPM1|PARK7|PEBP1|PPIA|PPP1R14B|PRDX6|PSMB7|RAN|RPL7L1|S100A4|SDHC|SNRPD1|SNRPE|SNRPF|SPRY1|TIMM13|TMEM123|TUBB2B|U2AF1|UBXN1|VDAC1|VDAC2…
GSE14415_ACT_VS_CTRL_NATURAL_TREG_UP	MSigDB_C7	43	165	1569	19.3805	4.11025	26.0606	1	5.13457	2.8279e-07	9.10213e-06	C1QBP|CARS2|CD48|CDK4|CENPS|CHRNA5|CINP|CISD1|CKS2|DDX18|EEF1E1|FADD|GEMIN6|KYAT3|LSM2|LSM7|LYAR|MDH2|MRPL1|MRPL18|MRPL22|MRPS18A|MRPS18B|MRPS25|MRTO4|MTO1|NDUFAF1|NDUFAF2|NEFH|NHP2|NIP7|NME1|OMA1|POLR2L|PRELID2|PRMT5|RPL7L1|RSU1|SCARB1|UCHL3|UCK2|UMPS|UROS
GSE17721_PAM3CSK4_VS_CPG_8H_BMDC_UP	MSigDB_C7	43	165	1569	19.3805	4.11025	26.0606	1	5.13457	2.8279e-07	9.10213e-06	ANAPC1|BCCIP|C1QBP|CBR1|CCT5|CLUH|COA6|COQ9|DCTPP1|DCUN1D5|EPB41|FASN|HEATR1|IMP3|LONP2|MRPL2|MRPL20|MRPL35|MRPL52|MRPS17|NADK|NDUFA8|NDUFB10|NOCT|NOP14|NUDC|PC|PDCD2|PDF|PHB|PLPBP|PTPMT1|PUM3|PUS7|RBM28|RPF2|SACS|SNRPG|SRXN1|TTC27|UBALD1|WDR5|YWHAE
GSE2770_UNTREATED_VS_ACT_CD4_TCELL_2H_DN	MSigDB_C7	43	165	1569	19.3805	4.11025	26.0606	1	5.13457	2.8279e-07	9.10213e-06	ACACA|AHCY|CAPRIN1|CCT3|CRPPA|DCAF13|DDX1|DKC1|DNAAF2|ENOPH1|FABP5|FUBP3|GEMIN5|HDAC2|KEAP1|KLHL23|METTL5|MRPL39|MRPS2|MRPS31|MYBBP1A|NHP2|NUDCD1|OXNAD1|PAICS|PARK7|PDSS2|PELP1|PGD|RAD50|RPGR|SRM|TIGAR|TOMM6|TRMT61A|TSEN54|TSFM|TTLL12|TTLL4|VPS4A|WDR12|WDR36|YTHDF2
DNA-directed RNA polymerase	UniProt-Keyword	15	30	1569	3.52373	1.76156	50	1	5.12983	2.90002e-07	9.32536e-06	POLR1A|POLR1B|POLR1C|POLR2D|POLR2F|POLR2H|POLR2I|POLR2L|POLR3A|POLR3B|POLR3E|POLR3G|POLR3H|POLRMT|RPAP1
ZNF30_TARGET_GENES	MSigDB_C3	186	1121	1569	131.67	10.318	16.5923	1	5.12117	3.0365e-07	9.75494e-06	ABCF2|AC020928.1|ACP1|ADNP|ADSS2|AGPAT3|AK2|ANKRD40|ARRDC2|ATP5MC3|ATP5MF|ATP5MF-PTCD1|ATPAF1|BAG2|BEND3|BPNT1|BTBD19|C17ORF75|C18ORF21|C2CD5|CCNC|CDKN2AIPNL|CELF1|CEP89|CFAP298|CFAP298-TCP10L|CFDP1|CLPB|COG2|COPS4|COPS7B|COQ5|COX16|COX20|COX7A2|CSNK2A1|CUL4A|DDX18|DDX19A|DDX55|DDX56|DFFA|DHRS13|DHX37|DLEU1|DNAJA3|DNAJC11|DUS1L|DUSP14|EIF2B3|EIF3A|EIF3K|ERLIN1|EXOSC3|FAM117B|FBRSL1|G6PC3|GFM1|GIN…
MYCMAX_02	MSigDB_C3	47	188	1569	22.082	4.38355	25	1	5.11975	3.05941e-07	9.81919e-06	ADSS2|CAD|CAMKV|CLCN2|CLUH|DCAF13|DIABLO|EPB41|EXOSC5|FBL|FKBP5|GIT1|GLS2|HNRNPA1|HNRNPDL|HSPH1|IPO13|KCNQ5|MAX|MBNL1|NOLC1|NPM1|OBI1|OSM|PA2G4|POGK|POLR2H|POLR3E|PPRC1|PRKCH|PRMT1|PRR7|RCL1|SERBP1|SOX12|SYBU|TFAP4|TIMM10|TIMM8A|TNFRSF21|TXLNG|UBXN10|UMPS|URI1|USP36|UTP4|WDR17
F1F0-ATP synthase, mitochondrial	CORUM	10	14	1569	1.64441	1.2041	71.4286	1	5.11632	3.11547e-07	9.96123e-06	ATP5F1A|ATP5F1C|ATP5F1D|ATP5F1E|ATP5MC1|ATP5MF|ATP5PB|ATP5PD|ATP5PF|ATP5PO
ribosomal subunit export from nucleus [GoID:GO:0000054; evidenceTypes:IBA|IMP]	GeneOntology_BP	10	14	1569	1.64441	1.2041	71.4286	1	5.11632	3.11547e-07	9.96123e-06	ABCE1|EIF6|LTV1|NMD3|NOP9|NPM1|RAN|RIOK2|RRS1|SDAD1
ribosome localization [GoID:GO:0033750; evidenceTypes:IBA|IMP]	GeneOntology_BP	10	14	1569	1.64441	1.2041	71.4286	1	5.11632	3.11547e-07	9.96123e-06	ABCE1|EIF6|LTV1|NMD3|NOP9|NPM1|RAN|RIOK2|RRS1|SDAD1
Li(PMID: 24336226)-2013-MolSigVaccines_chaperonin mediated protein folding (I) (M204.0)	PAPER	10	14	1569	1.64441	1.2041	71.4286	1	5.11632	3.11547e-07	9.96123e-06	ATIC|CCT2|CCT3|CCT4|CCT5|CCT7|HSPD1|HSPE1|NOP56|SSBP1
GSE7852_THYMUS_VS_FAT_TREG_UP	MSigDB_C7	45	177	1569	20.79	4.25515	25.4237	1	5.10826	3.25145e-07	1.03764e-05	ACTR6|ARMC1|ATP5PB|BCS1L|BDH1|CALHM6|CCNH|CHCHD10|DCUN1D5|DEXI|DIMT1|DPH6|ECHS1|EDC3|GMCL1|GUF1|HYPK|ICE2|METTL6|MRPL35|MRPL39|NANP|NDUFAF1|PDF|PDHX|POLR2D|POLR2H|POLR3G|PPIA|PSMA2|PSMA6|PSMG4|PTCD3|PUS7|RABEPK|RDH14|REXO2|RMDN1|RWDD1|SEC23IP|SFXN4|TARS2|TRAPPC5|TTLL4|ZBTB9
REACTOME_MITOCHONDRIAL_TRNA_AMINOACYLATION	MSigDB_C2	12	20	1569	2.34915	1.43885	60	1	5.10141	3.37124e-07	1.07366e-05	CARS2|EARS2|FARS2|IARS2|KARS1|MARS2|NARS2|PPA2|SARS2|TARS2|VARS2|YARS2
mitochondrial cytochrome c oxidase assembly [GoID:GO:0033617; evidenceTypes:IBA|IDA|IEA|IMP]	GeneOntology_BP	12	20	1569	2.34915	1.43885	60	1	5.10141	3.37124e-07	1.07366e-05	BCS1L|COA3|COA4|COA8|COX14|COX16|COX17|COX20|SCO1|SCO2|TACO1|TIMM21
GSE11924_TFH_VS_TH2_CD4_TCELL_DN	MSigDB_C7	39	144	1569	16.9139	3.84284	27.0833	1	5.09833	3.42663e-07	1.0884e-05	ACSL4|APRT|ASB1|BLMH|CS|DENR|DNAJC2|DOCK7|GTF3A|GTPBP4|HES2|HSPE1|IFRD2|JPT2|MECR|MFSD12|MRPL12|MRPS18C|MRS2|NOP10|PARK7|PCMT1|PDCD5|PITHD1|PPAN|PPIL1|PRORP|RBMX2|RPE|RSU1|SDHAF3|TAMM41|THYN1|TNFRSF21|UBE2K|UCK2|WDR43|YTHDF2|ZNRD2
GSE10273_HIGH_IL7_VS_HIGH_IL7_AND_IRF4_IN_IRF4_8_NULL_PRE_BCELL_UP	MSigDB_C7	41	155	1569	18.2059	3.98526	26.4516	1	5.09673	3.45563e-07	1.09361e-05	AGPAT5|ANKLE1|BDH1|C7ORF50|CENPS|CFAP298|CHCHD4|CPSF2|DDX47|DHX33|EIF2B3|ELAC2|ERLIN1|GALNT14|GEMIN6|GFM1|GSTCD|GSTO1|GTF2F2|GTF2H2|HIBCH|IFT22|KNOP1|LRRC49|LRRC8D|MAOA|MIIP|MIPEP|NDUFAF4|NMRAL1|NOLC1|OTUD6B|PRELID3A|PRPF4|SRFBP1|STOML2|THYN1|TPRN|TRIM47|TTC4|UROS
GSE37301_COMMON_LYMPHOID_PROGENITOR_VS_CD4_TCELL_UP	MSigDB_C7	41	155	1569	18.2059	3.98526	26.4516	1	5.09673	3.45563e-07	1.09361e-05	ABCE1|ALG3|CCT4|CLUH|DDX10|DDX21|DDX51|DNPEP|DPH2|EXOSC4|FBL|HILPDA|KLHL18|LAMTOR5|LRRFIP1|MRPS22|MTERF3|NDUFAB1|NIP7|PAICS|PDCD11|PDHA1|PHB|PNPO|PTRH2|RAN|RANBP2|RCAN1|RFK|SNRPD1|SRM|TAF9|TBL3|TGS1|TIMM8A|TOMM70|UMPS|URB1|UTP14A|UXS1|WDR4
nucleoside triphosphate metabolic process [GoID:GO:0009141; evidenceTypes:IBA|IDA|IEA|IGI|IMP|ISS|TAS]	GeneOntology_BP	28	87	1569	10.2188	2.99341	32.1839	1	5.09671	3.45599e-07	1.09361e-05	ADA|ADK|ATP5F1A|ATP5F1C|ATP5F1D|ATP5F1E|ATP5MC1|ATP5MC3|ATP5MF|ATP5PB|ATP5PD|ATP5PF|ATP5PO|CAD|DCTPP1|DGUOK|ENO1|IMPDH1|IMPDH2|NME1|NME2|RAN|SLC25A12|SLC25A13|SPHK2|STOML2|UCK2|UQCC3
BENPORATH_ES_1	MSigDB_C2	64	290	1569	34.0627	5.42322	22.069	1	5.09108	3.56034e-07	1.12558e-05	ABCE1|AEN|BOP1|BRIX1|C1QBP|CAMKV|CEBPZ|CTSC|DDX18|DDX21|EPCAM|ESF1|EXOSC5|FABP5|FKBP5|FRAT2|G3BP1|G3BP2|GART|GNL3|HOMER1|HSPA8|HSPD1|ICE2|INTS13|LGR4|LYPLA1|MAK16|MDN1|MRE11|MRS2|NAA15|NDUFAF4|NLN|NOL11|NOLC1|NOP16|NOP56|NPM1|NPM3|NTHL1|PAICS|PAK1IP1|PDCD2|PFAS|PITPNC1|PMAIP1|PNN|POLR3G|PRMT3|PRPF40A|PUS1|PUS7|RRP15|RUVBL1|SERBP1|SLC16A1|SLC29A1|SSB|TFAM|TMEM177|TTLL12|TUBB2B|WDR12
GSE3982_EOSINOPHIL_VS_CENT_MEMORY_CD4_TCELL_DN	MSigDB_C7	44	172	1569	20.2027	4.19541	25.5814	1	5.08709	3.63594e-07	1.14625e-05	AGPAT5|BLMH|CAMTA1|CCDC25|CD320|CHN1|COPS7B|COQ3|COX16|CUL4A|DAP3|DDX18|DPY19L2P2|GRSF1|HIGD2A|HSP90AA1|HSPA8|IARS2|KLHL23|LIMA1|LRRC8D|MRPL24|MRPL3|MRPL34|MRPL39|MTO1|NELFA|NSUN5|PELP1|PERP|PFAS|PHB|PNP|PPRC1|PUS7|PWP1|RMND1|THAP12|TRIAP1|TRIM14|TXN2|UMPS|UQCRC2|URI1
GSE3982_NEUTROPHIL_VS_TH2_DN	MSigDB_C7	44	172	1569	20.2027	4.19541	25.5814	1	5.08709	3.63594e-07	1.14625e-05	ABCF2|AGGF1|ANP32B|BCAT2|BFAR|CCNC|CKS2|DDX51|DNAAF2|EIF6|EMC6|ERI3|GRSF1|GTF3A|HDAC2|HES2|HSPA9|METAP2|MRPL4|MRPL40|NDUFA5|NDUFB8|NELFCD|NFS1|ODC1|OGFOD1|PES1|PFAS|POLR3E|PSMA2|PSMA4|PTGES3|PUS7|RARS1|RCAN1|RCL1|REXO2|SNRPF|SUPV3L1|TIMM8B|UQCRC2|USP22|UTP18|VARS1
CREB3L4_TARGET_GENES	MSigDB_C3	184	1110	1569	130.378	10.2718	16.5766	1	5.07927	3.78895e-07	1.19116e-05	AATF|ACAA2|ACP1|ADK|AFG3L2|AHSA1|AK6|ALDH18A1|ALG3|ANAPC1|ANP32B|ATL2|ATP5F1A|ATP5MC1|ATP5PB|BCL2L14|BRIX1|BRK1|BYSL|C12ORF29|C1ORF109|CAPZA2|CARS2|CCDC25|CCDC86|CCT4|CCT7|CDK4|CDK8|CFDP1|CISD3|COA6|COPS2|COX14|COX6B1|CR2|CSNK2A1|CSNK2A2|CYP2J2|DBI|DDX18|DDX50|DENR|DNAAF5|DNAJA2|DNAJC2|DNTTIP1|DPH2|DPH3|ECSIT|EDC3|EEF1AKMT1|EIF2S1|EIF3B|EIF6|ENO1|EPCAM|ESRP2|EXOSC5|FAM117B|FAM187A|FAM210A|FLAD1|G…
BUSSLINGER_DUODENAL_TRANSIT_AMPLIFYING_CELLS	MSigDB_C8	45	178	1569	20.9075	4.26699	25.2809	1	5.07547	3.86539e-07	1.21405e-05	ANP32B|ATP5F1A|ATP5F1C|ATP5MC1|ATP5MC3|ATP5MF|ATP5PB|ATP5PD|ATP5PO|CHCHD10|COX5A|COX5B|COX6B1|COX6C|COX7A2|COX7B|DBI|DDAH1|EI24|EIF3K|ENO1|EPCAM|FBL|HNRNPA1|HSP90AB1|HSPD1|HSPE1|MAOA|NCL|NDUFAB1|NDUFB9|NDUFS5|NPM1|PHB|PHB2|PPIA|PRDX1|PTGES3|RAN|SF3B5|TUFM|TXN|UQCR10|UQCRQ|YBX1
KEGG_PURINE_METABOLISM	MSigDB_C2	34	118	1569	13.86	3.48208	28.8136	1	5.07049	3.96788e-07	1.24509e-05	ADA|ADK|ADSS2|AK2|APRT|ATIC|DGUOK|GART|GMPS|IMPDH1|IMPDH2|NME1|NME1-NME2|NME2|NUDT5|PAICS|PDE4C|PFAS|PNP|PNPT1|POLD2|POLR1A|POLR1B|POLR1C|POLR2D|POLR2F|POLR2H|POLR2I|POLR2L|POLR3A|POLR3B|POLR3G|POLR3H|PPAT
GSE12003_4D_VS_8D_CULTURE_BM_PROGENITOR_UP	MSigDB_C7	37	134	1569	15.7393	3.70841	27.6119	1	5.06741	4.03266e-07	1.2626e-05	AMER1|CLPP|DUSP23|EEF1E1|EIF4G3|FLVCR1|GEMIN5|GPATCH4|GRPEL1|GRPEL2|GTPBP6|HEATR1|HK2|HSF1|IMPDH1|IPO4|ISG20L2|MRPL38|MRTO4|MTHFD1L|MTRES1|NHP2|NIPSNAP3A|NKRF|NMD3|NUDC|PLK3|POLR1B|POLR3E|PPAN|RRP1B|SLC25A22|SURF2|TBL3|TIMM10|UTP20|UTP25
MORF_AP2M1	MSigDB_C4	50	207	1569	24.3137	4.59641	24.1546	1	5.0673	4.03491e-07	1.2626e-05	ANP32B|ATP5MF|ATP6V1F|BAG5|CCT7|CLTA|CNBP|COPS5|COX5B|COX6B1|DAP3|DDX49|DNPEP|DYNC1I2|EIF3C|EIF4A1|ELOB|HADHB|HSP90AA1|HSP90AB1|HSPA8|IMPDH1|KARS1|KXD1|MRPL23|MRPS12|NDUFA2|NEDD8|NME2|PCBP2|PCMT1|PGD|POLR2H|POLR2I|POLR2L|PPIA|PRMT1|PSMA4|PSMB1|PSMB4|PSMB7|RAN|SKP1|SNRPE|SOD1|SRP14|STOML2|TIAL1|TMEM147|TSR3
GSE22432_MULTIPOTENT_VS_COMMON_DC_PROGENITOR_UP	MSigDB_C7	43	167	1569	19.6154	4.13477	25.7485	1	5.0663	4.05616e-07	1.26808e-05	ATP5F1A|CEBPZ|COQ9|DCTPP1|DDX18|DPY30|EIF3I|EXOSC1|GCSH|GFM1|HEATR1|HYPK|LTV1|MPHOSPH10|MRPL15|MRPS31|MRPS9|MTX2|NDUFAF2|NDUFB10|NDUFS6|NHP2|NIP7|NOP10|NPM3|NUP133|PPIA|PSMA1|PUM3|RBM28|RBM34|SLC25A17|SLC39A14|TARS1|TARS2|TFB2M|TIMM10|UBFD1|USP36|UTP4|WDR12|WDR61|ZCCHC10
REACTOME_RNA_POLYMERASE_I_TRANSCRIPTION_TERMINATION	MSigDB_C2	14	27	1569	3.17136	1.67135	51.8519	1	5.06533	4.07687e-07	1.27337e-05	CCNH|CDK7|ERCC2|GTF2H1|GTF2H2|GTF2H3|GTF2H5|MNAT1|POLR1A|POLR1B|POLR1C|POLR2F|POLR2H|POLR2L
Chiche(PMID: 24644022)-2014_M5.13	PAPER	41	156	1569	18.3234	3.99794	26.2821	1	5.06128	4.16453e-07	1.29955e-05	ACOT13|ATP5MF|ATP5PD|C17ORF58|C18ORF21|CD48|CDK7|CIAO2A|CMAS|COX17|COX7B|CUTC|DLD|DPM1|DYNC1I2|GIN1|GTF2F2|INTS12|MAIP1|MRPS18C|MTFMT|NDUFA4|NOL7|NUDT5|PEX13|PLAC8|PRDX6|PSMA1|PSMA4|PSMA6|PSMB4|PSMC6|RAD23B|RBM18|RCHY1|SLC39A1|TIGAR|TXNDC17|U2AF1|UBE2K|VPS35
MORF_FEN1	MSigDB_C4	23	64	1569	7.51729	2.56964	35.9375	1	5.06006	4.19135e-07	1.30551e-05	AHSA1|ATP5MC3|ATP5PF|CCT2|CCT3|CCT5|CDK4|CHERP|DDX1|EIF3B|GSPT1|HSPA9|HSPE1|MFAP1|NAA10|NHP2|NSDHL|NUDC|POLR2I|SOD1|SSBP1|TARDBP|VDAC1
purine ribonucleoside triphosphate metabolic process [GoID:GO:0009205; evidenceTypes:IBA|IDA|IEA|IGI|IMP|ISS|TAS]	GeneOntology_BP	23	64	1569	7.51729	2.56964	35.9375	1	5.06006	4.19135e-07	1.30551e-05	ATP5F1A|ATP5F1C|ATP5F1D|ATP5F1E|ATP5MC1|ATP5MC3|ATP5MF|ATP5PB|ATP5PD|ATP5PF|ATP5PO|DGUOK|ENO1|IMPDH1|IMPDH2|NME1|NME2|RAN|SLC25A12|SLC25A13|SPHK2|STOML2|UQCC3
GSE17721_POLYIC_VS_GARDIQUIMOD_8H_BMDC_DN	MSigDB_C7	44	173	1569	20.3202	4.20743	25.4335	1	5.05378	4.33149e-07	1.34791e-05	ANKRD40|BCCIP|CARM1|CKS2|CLPB|CLPP|DCAF1|DDX56|EIF3A|EIF4E|ELAC2|ELP1|ENTR1|IFRD2|IMPDH2|LONP1|LRRC49|MPHOSPH10|MRM3|MRPL23|MRPS2|MSANTD3|NHP2|NOP10|NOP56|NUDCD1|PATZ1|PDF|PRMT5|PSMB7|RAB11A|RABGGTB|SMARCC1|SMIM30|SNRPD1|SOD2|TBRG4|TIMM8A|TNFRSF21|TTI1|UBE2M|UBQLN1|ZNF287|ZNF330
cytosol [GoID:GO:0005829; evidenceTypes:HDA|IBA|IC|IDA|IEA|IGI|IMP|IPI|ISS|NAS|TAS]	GeneOntology_CC	562	4055	1569	476.291	17.1104	13.8594	1	5.05189	4.37452e-07	1.36005e-05	AAMP|AASDHPPT|ABCE1|ACACA|ACBD6|ACOT13|ACP1|ADA|ADARB1|ADK|ADSS2|AGBL5|AGL|AGPS|AHCY|AHSA1|AIMP2|AK6|AKAP1|ALKBH8|AMER1|ANAPC1|ANAPC7|ANKLE1|ANKRD27|ANXA1|AP1S1|AP1S3|APEH|APIP|APP|APRT|ARFIP1|ARMC1|ARMC6|ASB1|ASL|ATAD1|ATIC|ATP6V1C1|ATP6V1F|BAG2|BAG5|BBS7|BCAS4|BCCIP|BCL2L14|BLMH|BOLA3|BPNT1|BRK1|BYSL|C1ORF109|C1QBP|C2CD5|CABYR|CAD|CAMTA1|CAPRIN1|CAPZA2|CARM1|CARNMT1|CBR1|CCDC124|CCT2|CCT3|CCT4|…
CEBPZ_TARGET_GENES	MSigDB_C3	202	1244	1569	146.117	10.8145	16.2379	1	5.04831	4.45728e-07	1.3845e-05	AAMP|AIMP2|AK2|ANKRD27|ANKRD54|ARMC6|ARSK|ATP5MC1|ATP5PD|ATP5PF|BROX|C19ORF53|C1ORF109|C2CD5|C7ORF50|C8ORF33|CAMTA1|CARS2|CCDC51|CCNC|CCT7|CEP89|COA4|COMTD1|COPS4|COPS7B|COQ8A|COX14|COX16|CS|CWC15|CYB5RL|DCAF4|DCTPP1|DDX49|DDX55|DDX56|DHODH|DIS3|DNAJC11|DPH2|EARS2|ECSIT|EIF2B3|EIF4A1|ELAC2|ENO1|ERCC2|ESF1|EXOSC3|FAR1|FASTKD2|FBXO45|FKBP5|FLAD1|FXN|G3BP1|GATB|GGCT|GLOD4|GRPEL1|GSTCD|GTF2H3|GTPBP3|…
GSE17721_0.5H_VS_12H_POLYIC_BMDC_UP	MSigDB_C7	42	162	1569	19.0281	4.07317	25.9259	1	5.04593	4.5132e-07	1.40058e-05	ADK|ALDH18A1|ANP32B|BDH1|CCT7|CHCHD6|CHST10|DDX18|EMC6|ERLIN1|FASN|GNPDA1|HS6ST1|IFRD2|MKNK2|MRPL20|MRPL3|MRPS15|MRPS24|MRTO4|MTAP|NDUFA10|NDUFAF1|NDUFS2|NEFH|NHP2|NME2|NOL6|NOL7|PC|PES1|PPP1R14B|PRG2|PUM3|PUS7|RBX1|RNF126|STOML2|TRMT1|TTC4|USP10|YARS1
GSE17974_0H_VS_48H_IN_VITRO_ACT_CD4_TCELL_DN	MSigDB_C7	45	179	1569	21.0249	4.2788	25.1397	1	5.04284	4.58662e-07	1.41946e-05	ACAA2|ATP5MF|BZW2|CCDC34|CCNH|CCT4|CMSS1|CSNK2A1|DNAJA3|DNAJC17|ETFB|FAH|FAM210A|GBE1|GGCT|GSTO1|HDHD5|INTS2|KIF2A|LSM2|MED20|METTL15|MMACHC|MRM2|MRPL18|MRPS18B|PAICS|PCCB|PDHA1|PPID|PPP1R14B|PRDX1|RUVBL2|SNRPD3|SORD|SSU72|TRAP1|UBE2K|UBL5|UCK2|UMPS|VDAC1|WDR3|YWHAE|ZNF232
GSE27786_BCELL_VS_MONO_MAC_UP	MSigDB_C7	45	179	1569	21.0249	4.2788	25.1397	1	5.04284	4.58662e-07	1.41946e-05	AGBL5|ATP5F1D|ATP5MF|C17ORF58|CCT7|CHCHD4|COX17|DNAAF2|DNAAF5|ELAC2|FAM120C|FAR1|FASN|GCSH|HNRNPA1|IPO4|KDM1B|LTV1|MARCHF5|MNAT1|MRPL22|MRPS18A|MTAP|NARS2|NDUFA12|NDUFV1|NFRKB|NKRF|NOP56|PFAS|PHB2|PHF14|POP1|PSMA3|PSMA6|RMND1|RRP1|RUVBL1|RWDD1|SMIM15|SPATA5L1|TIMM13|TRIAP1|UBE3A|WRNIP1
GSE36826_WT_VS_IL1R_KO_SKIN_STAPH_AUREUS_INF_UP	MSigDB_C7	45	179	1569	21.0249	4.2788	25.1397	1	5.04284	4.58662e-07	1.41946e-05	AARSD1|AATF|ALDH18A1|APEH|ATIC|ATP5MF|ATP5PD|CCT4|CFAP298|CKS2|CLTA|COQ9|COX17|COX5A|COX5B|COX6C|COX7A2|ECM1|EIF2S1|EIF4G3|EMC6|FASN|HK1|HK2|HSPD1|IPO4|LAMTOR5|MIPEP|MRPS12|MRPS28|NDUFS1|NOP10|PAICS|PCCB|PITPNC1|POLR2L|PSMB1|PSMB7|RAN|RPP40|SPR|TIGAR|TTC1|UQCRQ|WDR12
GNF2_KPNB1	MSigDB_C4	24	69	1569	8.10458	2.66762	34.7826	1	5.03639	4.74393e-07	1.46411e-05	COPS2|DDX18|DDX47|ELAC2|FBL|KPNB1|NAA15|NAE1|NCL|NOL11|NOP14|NUP153|PRPF40A|PSMA1|PUM3|RTRAF|SNRPD3|SNRPE|SSBP1|TARDBP|U2SURP|UQCRC2|WDR61|ZC3H15
GSE17721_POLYIC_VS_PAM3CSK4_24H_BMDC_DN	MSigDB_C7	43	168	1569	19.7329	4.14697	25.5952	1	5.03244	4.8428e-07	1.49054e-05	ACTR6|ADSS2|ATP5MC3|B3GALNT1|BTF3L4|CAD|CCT4|CDK4|CLPB|DIS3|EIF4E|EIF5A|FTSJ3|GBE1|IMP4|IMPDH2|KIF2A|LAGE3|LRRC49|MRPL48|MRRF|MSANTD3|NDUFB10|NDUFB2|NPM1|OTUD6B|PMPCA|PPP1R14B|PRMT3|PTPMT1|PUM3|RPL7L1|SDHC|SERBP1|SLC19A1|SMIM30|SPRYD7|SRP14|SSBP4|TAF9|TFB2M|TMEM97|YWHAG
GSE17721_POLYIC_VS_PAM3CSK4_8H_BMDC_DN	MSigDB_C7	43	168	1569	19.7329	4.14697	25.5952	1	5.03244	4.8428e-07	1.49054e-05	AATF|ATP5MC1|ATP5MC3|BPNT1|BTF3L4|BYSL|CDKN2AIPNL|CKS2|CLPB|CLUH|COQ3|DDX18|DIABLO|EIF4H|FASN|GEMIN6|GTF3A|LTV1|MCAT|MRPL20|MRPS16|MRPS2|NDRG3|NDUFAF4|NOP2|NPM1|NUDCD1|NUDCD2|POLD2|PSMB7|RBX1|SEC11A|SMARCC1|SMIM30|SMN1|SNRPD1|SOD2|UBE2M|UMPS|UTP18|UTP6|ZDHHC6|ZNRD2
MORF_EIF3S6	MSigDB_C4	34	119	1569	13.9775	3.49667	28.5714	1	5.02874	4.93701e-07	1.51815e-05	ACP1|ANP32B|ATP5PO|CCT2|CCT7|CNBP|COPS5|COX5B|DDX49|EIF3K|EIF4A1|EIF4H|FBL|HADHB|HNRNPA1|HSP90AA1|HSP90AB1|KXD1|LYPLA1|NCL|NDUFV1|NPM1|PARK7|PCBP2|PCMT1|PSMB1|RAN|SKP1|SNRPE|SRP14|TKT|U2AF1|UQCRC2|VDAC2
SCHLOSSER_MYC_TARGETS_AND_SERUM_RESPONSE_UP	MSigDB_C2	19	47	1569	5.52051	2.20348	40.4255	1	5.02039	5.15654e-07	1.58278e-05	CCDC86|FXN|GEMIN4|GRPEL1|GSPT1|INTS10|LSM7|NME1|NOP2|ODC1|PPRC1|PRMT1|PTDSS1|SLC39A14|TMED3|TSR1|UCK2|VDAC1|ZNRD2
GSE3982_DC_VS_NEUTROPHIL_LPS_STIM_UP	MSigDB_C7	45	180	1569	21.1424	4.29057	25	1	5.01038	5.43233e-07	1.6629e-05	ACAT1|ACP1|APEH|APEX1|COX5A|DAP3|DNAJC2|DUSP7|FABP5|GOT2|KEAP1|LDHB|MAIP1|MAPKAPK5|MCCC2|MRPL15|MRPL35|MRPL39|NDUFAF1|NOC2L|NSDHL|NUP133|PAICS|PALB2|PANK2|PDHB|PDSS1|PGD|RIOX1|RMND1|RPL26L1|SEC11A|SHQ1|SLC25A17|SMARCAL1|SPHK2|TAF9|TMEM126B|TPRKB|TRIAP1|TSR3|USP14|UTP14A|WDR43|WDR61
GSE3982_NKCELL_VS_TH2_DN	MSigDB_C7	45	180	1569	21.1424	4.29057	25	1	5.01038	5.43233e-07	1.6629e-05	ABCE1|ATP5F1A|BAG2|C1QBP|CCT7|CDK7|CFAP298|CKS2|CLPB|COA7|COQ3|DAP3|GAN|GGCT|GUF1|HEATR1|HK2|HSPE1|LAGE3|LDHB|LONP1|LRFN4|MRPL15|MRPL3|NDUFB3|NMD3|OSM|PAK1IP1|PDCD5|PDE12|PGAP1|PNO1|PPAT|PSMB5|RPL26L1|RPUSD2|RTRAF|SLC39A14|SNRPD3|SNRPE|SNRPG|SSBP1|TSFM|UTP20|VDAC2
Serum_response_Fb_up (PMID:14737219)	SignatureDB	45	180	1569	21.1424	4.29057	25	1	5.01038	5.43233e-07	1.6629e-05	BCCIP|C19ORF48|CCT5|CMSS1|DLEU1|EBNA1BP2|EEF1E1|EMC1|ENO1|ERLIN1|FARSA|FARSB|IFRD2|IMP4|IPO4|LYAR|MRPL12|MRPS16|MRPS28|MRTO4|NHP2|NLN|NME1|NOP16|NUP35|PA2G4|PITPNC1|PNN|PNO1|PPAT|PSMD12|PSMD14|RPP40|RUVBL1|SLC16A1|SNRPD1|SNRPE|SPRYD7|SRM|STK17A|TIMM50|TPRKB|UCK2|UMPS|VDAC1
GRAESSMANN_APOPTOSIS_BY_DOXORUBICIN_DN	MSigDB_C2	232	1470	1569	172.663	11.6457	15.7823	1	5.0061	5.55442e-07	1.69566e-05	AATF|ABCB7|ABCE1|ABHD17C|ACAA2|ACBD6|ACSL4|ADK|ADNP|ALDH18A1|ALG3|ANAPC1|ANKRD13B|ANP32B|APEX1|APOOL|ASNSD1|ATAD1|ATP5F1C|ATP5MC1|BAG5|BCCIP|BCS1L|BPNT1|BRAT1|BYSL|C11ORF58|C19ORF53|C1QBP|C20ORF27|CAPRIN1|CARM1|CCNH|CDK4|CHST10|CLPP|COA7|COQ3|COQ5|COQ8A|COX16|COX17|COX20|CSNK2A1|DCAF1|DCTPP1|DDI2|DDX10|DHODH|DHRS11|DIABLO|DIMT1|DPH6|DPY30|DUSP11|EARS2|EEA1|EEF1AKMT1|EEF1E1|EIF4A1|ELAC2|ERI3|ERLIN…
ZHAN_MULTIPLE_MYELOMA_CD2_DN	MSigDB_C2	17	39	1569	4.58085	2.00781	43.5897	1	5.00167	5.68355e-07	1.73194e-05	BOP1|BZW2|CR2|FABP5|FASN|GART|HK2|MFNG|MRPS30|POGLUT1|POLR2H|POLR3G|SORD|THEM4|TXN|UCK2|ZNF593
GSE4984_GALECTIN1_VS_LPS_STIM_DC_DN	MSigDB_C7	35	125	1569	14.6822	3.58293	28	1	5	5.73304e-07	1.74231e-05	AKAP1|AMMECR1|CDK4|CHN1|EEFSEC|FBL|GAR1|GMPS|GTF2F2|HSF1|HSP90AB1|IPO5|ISG20L2|LARP4|LYAR|MRRF|NELFA|OXNAD1|PLK3|POGK|PPAN|PTGES3|RARS1|RNF126|SART3|SDHB|SPRY1|TASP1|TOMM5|TSEN54|TXNL1|UMPS|UTP25|VASH2|WDR36
GSE15930_STIM_VS_STIM_AND_IFNAB_72H_CD8_T_CELL_DN	MSigDB_C7	43	169	1569	19.8504	4.15914	25.4438	1	4.99875	5.77031e-07	1.75206e-05	ALG3|ATP5F1A|BPNT1|CAPZA2|CELF1|CISD1|COQ9|CTSC|CWC15|DCAF13|DDX19A|DNAJA3|EIF3B|ENO1|FKBP5|GNPNAT1|GRPEL2|LRPPRC|MPHOSPH10|MRPL38|MRPS25|MRTO4|NUDT5|PDCD2|PMPCB|POLR2F|POLR3A|PRMT1|PRMT3|PSMB1|RFK|RMND1|SH3BGR|SLC30A1|SLC6A6|SRPK1|TBC1D24|TBRG4|TSFM|TSR1|TXLNG|UTP3|ZNHIT3
MARTINEZ_RESPONSE_TO_TRABECTEDIN_DN	MSigDB_C2	55	239	1569	28.0724	4.93291	23.0126	1	4.99708	5.82039e-07	1.76409e-05	B4GALT5|BAG2|CCNH|CCT4|CDK7|CSNK2A1|DDX21|DIS3|DKC1|DNAAF2|DNAJA2|EIF3A|EPB41|FADD|FNTA|GTF2H1|GTF2H2|HDAC2|HSPA8|HSPE1|HSPH1|IPO7|JAG1|MACIR|MAP3K7|MAPKAPK5|MFAP1|MICAL2|MRPL1|MRPL15|MRPS35|MTIF2|NBN|NUFIP1|PSMA4|PSMB1|PSMC6|PSMD14|PTGES3|RABGGTB|RAD23B|RPP14|SACS|SERBP1|SLC25A17|SPIN1|STK17A|SUPV3L1|TARDBP|TIMM21|TSFM|UCK2|USP22|YWHAE|ZNHIT3
REACTOME_FORMATION_OF_RNA_POL_II_ELONGATION_COMPLEX	MSigDB_C2	21	56	1569	6.57763	2.4044	37.5	1	4.99599	5.85357e-07	1.77255e-05	CCNH|CDK7|CTDP1|ELOB|ERCC2|GTF2F2|GTF2H1|GTF2H2|GTF2H3|GTF2H5|IWS1|MNAT1|NCBP2|NELFA|NELFCD|POLR2D|POLR2F|POLR2H|POLR2I|POLR2L|WDR61
GSE14415_INDUCED_TREG_VS_FAILED_INDUCED_TREG_UP	MSigDB_C7	44	175	1569	20.5551	4.23136	25.1429	1	4.98766	6.11154e-07	1.84736e-05	ADK|AGPAT5|AHSA1|BATF|CAD|CDK4|CENPS|CISD1|CNIH4|COPS4|CS|ERH|FAM136A|FBL|GEMIN5|GEMIN6|GSTO1|HEATR3|JPT2|KYAT3|LSM2|LSM7|LYAR|MECR|MRPL18|MRPL42|MRPS22|MRTO4|NHP2|NOP56|PARK7|PNO1|POLD2|POLR2L|PPIL1|PRDX1|SMYD2|SNRPD1|UCHL3|UCK2|UMPS|URB2|UXS1|ZMYND19
REACTOME_PURINE_RIBONUCLEOSIDE_MONOPHOSPHATE_BIOSYNTHESIS	MSigDB_C2	9	12	1569	1.40949	1.11486	75	1	4.9735	6.5755e-07	1.97347e-05	ADSS2|ATIC|GART|GMPS|IMPDH1|IMPDH2|PAICS|PFAS|PPAT
Respiratory chain complex I (beta subunit) mitochondrial	CORUM	9	12	1569	1.40949	1.11486	75	1	4.9735	6.5755e-07	1.97347e-05	NDUFA4|NDUFAB1|NDUFB10|NDUFB2|NDUFB3|NDUFB6|NDUFB7|NDUFB8|NDUFB9
transcription factor TFIIH holo complex [GoID:GO:0005675; evidenceTypes:IBA|IDA|NAS]	GeneOntology_CC	9	12	1569	1.40949	1.11486	75	1	4.9735	6.5755e-07	1.97347e-05	CCNH|CDK7|ERCC2|GTF2H1|GTF2H2|GTF2H3|GTF2H5|MMS19|MNAT1
pseudouridine synthase activity [GoID:GO:0009982; evidenceTypes:IBA|IDA|IEA]	GeneOntology_MF	9	12	1569	1.40949	1.11486	75	1	4.9735	6.5755e-07	1.97347e-05	DKC1|PUS1|PUS7|RPUSD1|RPUSD2|RPUSD3|RPUSD4|TRUB1|TRUB2
positive regulation of protein localization to chromosome, telomeric region [GoID:GO:1904816; evidenceTypes:IMP]	GeneOntology_BP	9	12	1569	1.40949	1.11486	75	1	4.9735	6.5755e-07	1.97347e-05	CCT2|CCT3|CCT4|CCT5|CCT7|DKC1|GNL3|GNL3L|TCP1
GSE411_UNSTIM_VS_400MIN_IL6_STIM_MACROPHAGE_DN	MSigDB_C7	43	170	1569	19.9678	4.17127	25.2941	1	4.96524	6.86175e-07	2.05572e-05	ACBD6|ANKRD40|BATF|BEND3|BTF3L4|C19ORF53|CCDC112|CCDC34|CFDP1|CRLS1|CRPPA|CS|CWC15|DIS3|DNAJA2|ECHDC1|EPB41|FARS2|GRPEL2|ITGB1BP1|MRPL17|MRPL32|MTX2|NAA15|NAF1|NHP2|NOL7|NOP16|NSMCE2|NUDC|NUDCD1|PEBP1|PFDN6|PRDX6|PRMT5|RAD50|SLAIN1|SLC16A1|SLC29A1|TYW1|UBE2M|UBQLN1|ZMAT5
mitochondrial outer membrane translocase complex [GoID:GO:0005742; evidenceTypes:HDA|IBA|IDA|IEA|TAS]	GeneOntology_CC	12	21	1569	2.46661	1.47432	57.1429	1	4.96071	7.02378e-07	2.1024e-05	APOOL|CHCHD6|DNAJC11|HSPA9|MICOS10|MICOS13|MTX2|SAMM50|TOMM22|TOMM5|TOMM6|TOMM70
WP_NONALCOHOLIC_FATTY_LIVER_DISEASE	MSigDB_C2	35	126	1569	14.7997	3.5971	27.7778	1	4.95985	7.05464e-07	2.10977e-05	COX5A|COX5B|COX6B1|COX6C|COX7A2|COX7B|EIF2S1|FAS|NDUFA10|NDUFA11|NDUFA12|NDUFA2|NDUFA4|NDUFA5|NDUFA8|NDUFAB1|NDUFB10|NDUFB2|NDUFB3|NDUFB6|NDUFB7|NDUFB8|NDUFB9|NDUFC1|NDUFS1|NDUFS2|NDUFS5|NDUFS6|NDUFV1|PIK3R2|SDHB|SDHC|UQCR10|UQCRC2|UQCRQ
tRNA methyltransferase activity [GoID:GO:0008175; evidenceTypes:EXP|IBA|IDA|IEA|IMP|ISS]	GeneOntology_MF	14	28	1569	3.28882	1.70196	50	1	4.95393	7.27293e-07	2.17121e-05	ALKBH8|METTL1|METTL2B|METTL6|THUMPD2|TRMT1|TRMT10A|TRMT10C|TRMT11|TRMT44|TRMT61A|TRMT61B|TYW3|WDR4
GSE12001_MIR223_KO_VS_WT_NEUTROPHIL_UP	MSigDB_C7	39	148	1569	17.3837	3.89526	26.3514	1	4.95144	7.36649e-07	2.19719e-05	AATF|ABCE1|ACSL4|AHCY|CCT2|CDK4|CFDP1|CLPP|COX10|DNAJA2|EEFSEC|FKBP4|GEMIN4|GMDS|GRPEL1|HEATR1|HSF1|ID1|MCRIP2|MRPL30|MRPS17|MRPS18A|NKRF|PA2G4|PRMT3|PRMT6|SCO1|SHQ1|SLC25A19|SLC25A22|SMN1|SPATA5L1|SVIL|TRAP1|TYW1|UQCRQ|UTP25|UTP3|ZCCHC10
ribonucleoside monophosphate metabolic process [GoID:GO:0009161; evidenceTypes:IBA|IDA|IEA|TAS]	GeneOntology_BP	19	48	1569	5.63797	2.22671	39.5833	1	4.94536	7.60051e-07	2.26499e-05	ADA|ADK|ADSS2|AK2|APRT|ATIC|CAD|DHODH|GART|GMPS|IMPDH1|IMPDH2|PAICS|PFAS|PNP|PPAT|RFK|UCK2|UMPS
GSE37533_PPARG2_FOXP3_VS_FOXP3_TRANSDUCED_CD4_TCELL_UP	MSigDB_C7	42	165	1569	19.3805	4.11025	25.4545	1	4.94315	7.68716e-07	2.28678e-05	APEX1|ATP5MC1|BDH1|CCT3|CCT4|CENPS|DDX50|DKC1|DNAAF2|EEF1E1|FAM98A|FARSA|FASTKD1|GLOD4|HILPDA|LDHB|LRRC8D|MAEA|MCCC1|MDH2|MICAL2|NDUFA2|NDUFB2|NME1|NPM3|PRCC|RAN|RMND1|RMND5A|RPP40|RRS1|SNRPD1|SRPK1|SUPV3L1|TCP1|URI1|UROD|USP22|UTP25|WASF3|WDR12|WRNIP1
GSE3982_EOSINOPHIL_VS_EFF_MEMORY_CD4_TCELL_DN	MSigDB_C7	42	165	1569	19.3805	4.11025	25.4545	1	4.94315	7.68716e-07	2.28678e-05	ADK|AMMECR1|BZW2|CABYR|CAMTA1|CD320|COX11|COX16|CSNK2A2|DCAF1|DIMT1|DUSP14|FBL|FBXO21|GNPDA1|HGH1|HNRNPA1|HSPA8|IARS2|KIF2A|LRRC8D|METTL1|MMS19|MRPL3|MTO1|NMD3|NOLC1|PFAS|PREP|PWP1|RO60|RPP40|RUVBL1|SELENOW|SH2D3A|THAP12|TTC27|TXN2|UBXN8|WDR3|ZNF593|ZNHIT6
GSE15930_NAIVE_VS_72H_IN_VITRO_STIM_TRICHOSTATINA_CD8_TCELL_DN	MSigDB_C7	46	188	1569	22.082	4.38355	24.4681	1	4.93832	7.87994e-07	2.34084e-05	AIMP2|ARMC1|BLMH|CAD|CARM1|CDKN2AIPNL|CHCHD10|CHERP|CINP|CISD1|CSNK2A2|DCTPP1|DDX1|DTD2|ENOPH1|ETFB|GCSH|GFM1|GIT1|HK2|ID1|MAEA|MEST|MRPL17|MRPL18|MRPL2|MRPS22|MRPS36|MRTO4|MTX2|NBN|NCBP2|NDUFAF4|NDUFS5|NDUFS6|NDUFV1|NOCT|POLD2|POLR2F|POLR2L|PREP|PSMD12|RAD50|TAMM41|TMEM97|WDR43
JAIN_NFKB_SIGNALING	MSigDB_C2	23	66	1569	7.75221	2.60928	34.8485	1	4.93825	7.88274e-07	2.34084e-05	ALG3|APRT|ARMC6|BCAT2|CLUH|CTSC|FBL|GATB|HK2|MED1|MRE11|NOC2L|ORC5|PSMA2|PSMG1|RAD50|RIDA|SLC29A1|SPHK2|TFAP4|TRMT1|UCHL3|ZNRD2
GSE3720_UNSTIM_VS_PMA_STIM_VD2_GAMMADELTA_TCELL_UP	MSigDB_C7	40	154	1569	18.0885	3.97253	25.974	1	4.93543	7.99733e-07	2.37277e-05	ACOT13|ATP5PB|BATF|C1QBP|CCT5|CKS2|CLTA|DDX10|DGUOK|DKC1|EIF3C|EIF5A|FAM78A|FBL|GEMIN6|GFM1|GNL3|IMPDH2|MTHFD1L|PAICS|PLAC8|POLR3E|PPP1R14B|PRMT3|PSME1|PSMG1|RAD50|REXO2|RGS10|RUVBL1|SGMS1|TCP1|TERT|TOMM70|TTC4|URB1|WDR43|WDR74|YRDC|ZNHIT6
GSE3982_NEUTROPHIL_VS_BASOPHIL_DN	MSigDB_C7	43	171	1569	20.0853	4.18336	25.1462	1	4.93189	8.14359e-07	2.41227e-05	ACAT1|ANXA1|API5|C1ORF109|C1QBP|CCNC|COPS7B|DEXI|DNAAF2|FBL|FBXO21|GCLC|GGCT|GTF3A|MAIP1|METAP2|MOCS2|MRPS30|MTRF1|NDUFA5|NDUFAB1|NOC2L|PAFAH1B3|PEF1|PNP|PNPO|PPIA|PTGES3|RARS1|RCL1|RITA1|SERBP1|SNRPF|SOD1|SSB|SUPV3L1|TARS1|THAP11|THYN1|TRMT61B|UQCRC2|YBX1|YTHDC2
mitochondrial proton-transporting ATP synthase complex [GoID:GO:0005753; evidenceTypes:IBA|IDA|IEA|ISS|NAS]	GeneOntology_CC	11	18	1569	2.11424	1.36511	61.1111	1	4.9301	8.2186e-07	2.42988e-05	ATP5F1A|ATP5F1C|ATP5F1D|ATP5F1E|ATP5MC1|ATP5MC3|ATP5MF|ATP5PB|ATP5PD|ATP5PF|ATP5PO
proton-transporting ATP synthase complex [GoID:GO:0045259; evidenceTypes:IBA|IDA|IEA|NAS]	GeneOntology_CC	11	18	1569	2.11424	1.36511	61.1111	1	4.9301	8.2186e-07	2.42988e-05	ATP5F1A|ATP5F1C|ATP5F1D|ATP5F1E|ATP5MC1|ATP5MC3|ATP5MF|ATP5PB|ATP5PD|ATP5PF|ATP5PO
ATP biosynthetic process [GoID:GO:0006754; evidenceTypes:IBA|IDA|IEA|IGI|IMP|ISS|TAS]	GeneOntology_BP	18	44	1569	5.16814	2.13223	40.9091	1	4.92749	8.32941e-07	2.46026e-05	ATP5F1A|ATP5F1C|ATP5F1D|ATP5F1E|ATP5MC1|ATP5MC3|ATP5MF|ATP5PB|ATP5PD|ATP5PF|ATP5PO|DGUOK|ENO1|SLC25A12|SLC25A13|SPHK2|STOML2|UQCC3
endonucleolytic cleavage involved in rRNA processing [GoID:GO:0000478; evidenceTypes:IBA|IEA|ISS]	GeneOntology_BP	10	15	1569	1.76187	1.24631	66.6667	1	4.92682	8.35777e-07	2.46026e-05	BOP1|NOP14|NOP9|RCL1|RPP40|RRS1|TBL3|TSR1|UTP20|UTP23
endonucleolytic cleavage of tricistronic rRNA transcript (SSU-rRNA, 5.8S rRNA, LSU-rRNA) [GoID:GO:0000479; evidenceTypes:IBA|IEA|ISS]	GeneOntology_BP	10	15	1569	1.76187	1.24631	66.6667	1	4.92682	8.35777e-07	2.46026e-05	BOP1|NOP14|NOP9|RCL1|RPP40|RRS1|TBL3|TSR1|UTP20|UTP23
mitochondrial transcription [GoID:GO:0006390; evidenceTypes:IBA|IEA|IMP|ISS]	GeneOntology_BP	10	15	1569	1.76187	1.24631	66.6667	1	4.92682	8.35777e-07	2.46026e-05	CHCHD10|MRPL12|MTERF1|MTRES1|POLRMT|PPARGC1B|TEFM|TFAM|TFB2M|TWNK
rRNA-containing ribonucleoprotein complex export from nucleus [GoID:GO:0071428; evidenceTypes:IBA|IMP]	GeneOntology_BP	10	15	1569	1.76187	1.24631	66.6667	1	4.92682	8.35777e-07	2.46026e-05	ABCE1|EIF6|LTV1|NMD3|NOP9|NPM1|RAN|RIOK2|RRS1|SDAD1
GSE21546_WT_VS_ELK1_KO_ANTI_CD3_STIM_DP_THYMOCYTES_DN	MSigDB_C7	44	177	1569	20.79	4.25515	24.8588	1	4.92219	8.5579e-07	2.51479e-05	ANP32B|ATIC|BCS1L|CDC26|CHERP|CISD3|DCAF4|DDX19A|DDX51|DHODH|DKC1|DPY19L2P2|EBNA1BP2|EIF3B|EXOSC5|GAR1|GNL3|GPATCH4|IPPK|KLHL8|LTV1|MALSU1|MRM3|MRPS18B|MRPS2|MRTO4|NAA15|NAF1|PLD6|POLD2|PPARGC1B|PPIF|PRKAR2A|PRPF4|RBMX2|RGS10|RIOK1|SLC29A1|SLC37A4|ST3GAL4|TARBP2|THAP11|UBE3D|UTP14A
GSE5503_MLN_DC_VS_SPLEEN_DC_ACTIVATED_ALLOGENIC_TCELL_DN	MSigDB_C7	41	160	1569	18.7932	4.04826	25.625	1	4.92143	8.59137e-07	2.52243e-05	AKAP1|ARMC6|ATL2|ATP6V1C1|BEND3|BYSL|CCDC124|CSNK2A1|ECSIT|EIF2S1|ELAC2|ENDOU|FASTKD2|GCN1|GIN1|HIBCH|HSPH1|MDN1|MRPL1|MRTO4|MTAP|MTRES1|MTREX|NDUFAF4|NUP35|ORC5|OXNAD1|POLR2D|POLR3B|PREP|PRPF4|PSMF1|RARS1|SRFBP1|TASP1|THAP12|TMEM177|TRIAP1|URB2|YARS1|YTHDC2
WP_EUKARYOTIC_TRANSCRIPTION_INITIATION	MSigDB_C2	17	40	1569	4.69831	2.03331	42.5	1	4.91658	8.80714e-07	2.57964e-05	CCNH|CDK7|ERCC2|GTF2F2|GTF2H1|GTF2H2|GTF2H3|MNAT1|POLR1A|POLR1B|POLR2F|POLR2H|POLR2I|POLR3B|POLR3E|POLR3H|TAF9
BASSO_B_LYMPHOCYTE_NETWORK	MSigDB_C2	37	138	1569	16.2092	3.76278	26.8116	1	4.91438	8.9066e-07	2.60591e-05	AFG3L2|AHSA1|AIMP2|BLMH|BYSL|EBNA1BP2|EEF1E1|EIF2S1|FAM98A|HSPA9|HSPE1|MRPL12|MRPL3|MRPS12|NDUFAB1|NME1|NOP16|ORC5|PAICS|PES1|POLD2|POLR2F|POLR2H|PSMA3|PSMB5|PSMB7|PSMD14|RUVBL2|S100A4|SERBP1|SLC39A14|SNRPF|SSBP1|TCP1|UCK2|WDR18|ZNF593
GSE24634_NAIVE_CD4_TCELL_VS_DAY3_IL4_CONV_TREG_DN	MSigDB_C7	45	183	1569	21.4948	4.32569	24.5902	1	4.91391	8.92764e-07	2.60981e-05	AGGF1|AGPAT5|AHSA1|ATP5MC1|C1QBP|CCT2|CCT3|CCT5|CCT7|DDX49|EIF3B|EXOSC2|FAM136A|FASTKD1|GLRX2|GMPS|GTPBP4|HSPD1|IMP4|KEAP1|KIF3A|MCAT|MED20|MRE11|MRPL17|MRPS12|MRPS28|NAA10|NDUFAF1|NDUFB3|NHP2|NPRL3|PFDN2|POLD2|PPAT|PSMD14|PUS7|RAD50|RBM28|SLIRP|SNRPD3|SNU13|TIMM8B|TNFRSF21|TWNK
MORF_RRM1	MSigDB_C4	30	101	1569	11.8632	3.22357	29.703	1	4.90595	9.29746e-07	2.71322e-05	AFG3L2|ATP5MC3|ATP5PF|ATP5PO|CCT5|CHERP|CS|G3BP2|GOT2|HDAC2|HSPE1|LRPPRC|LSM2|MFAP1|MTREX|NAE1|NDUFB3|NUDC|PRKDC|PTGES3|RMND5A|RUVBL2|SSBP1|TARS1|TCP1|TOMM70|TXNL4A|VDAC1|VDAC2|YARS1
GSE16385_MONOCYTE_VS_12H_ROSIGLITAZONE_TREATED_MACROPHAGE_UP	MSigDB_C7	34	122	1569	14.3298	3.54007	27.8689	1	4.90537	9.32532e-07	2.71665e-05	APEX1|ATP5F1C|BZW2|COA6|ETFA|GART|GCSH|GRPEL1|GTF2H5|HEATR1|KYAT3|LAGE3|METTL2B|MRPL13|MRPL15|MRPL20|NANP|NDUFA12|NDUFA2|NDUFB8|NOL7|PDHB|PEX7|PNO1|PUM3|RTRAF|SMIM15|SNRPF|TFB2M|UQCR10|UQCRC2|URGCP|URI1|ZNHIT3
GSE18893_TCONV_VS_TREG_24H_TNF_STIM_UP	MSigDB_C7	47	195	1569	22.9043	4.46323	24.1026	1	4.90114	9.52817e-07	2.77097e-05	AK2|ARMC10|ATP5MC3|ATP5PO|BOLA3|C19ORF48|CAD|CBR1|CCDC34|CKS2|COQ3|COQ9|COX6C|DCUN1D5|EIF3I|ETFA|ETFB|EXOSC7|FASN|GOT2|IPO5|METAP2|MICOS13|MRPL12|MRPL35|MRPL39|MRPL4|MRPS18A|MRPS36|NDUFA2|NDUFA8|NDUFB3|NDUFB9|NMRAL1|NSMCE2|NUP35|PKP4|PPA2|PRKDC|SDHB|SFXN4|SLC37A4|TMEM97|TPRKB|TRAP1|TTLL12|UBL4A
Chiche(PMID: 24644022)-2014_M4.7	PAPER	28	91	1569	10.6887	3.06098	30.7692	1	4.89773	9.69493e-07	2.81704e-05	ABCE1|ANAPC1|ARMC1|C12ORF29|EXOSC5|FBXO21|GLOD4|LRPPRC|MRPS27|MTAP|NIFK|NKRF|PDCD11|PHF14|POGLUT1|SHLD2|SHQ1|SLAIN1|SUPV3L1|TSR1|TTC27|TYW3|URI1|VMA21|WDCP|WDR36|ZBTB9|ZNHIT6
GSE3720_VD1_VS_VD2_GAMMADELTA_TCELL_UP	MSigDB_C7	36	133	1569	15.6219	3.69469	27.0677	1	4.89696	9.73325e-07	2.82574e-05	ATP5PF|CALHM6|CDK7|COA3|COMTD1|DCAF13|DHX37|DUS1L|EIF3B|EIF5A|ELP1|FASN|GEMIN6|HSPD1|LRPPRC|LYAR|MAK16|MRPL21|MRPL42|MRPS18A|MRPS18B|NDUFAF2|NME1|OTUD6B|POLR2F|POP1|PPP1R14B|PSMD12|RIOX1|SEC11A|SLC25A17|SRFBP1|TIGAR|TIMM13|TRMT10A|UTP6
RORA_TARGET_GENES	MSigDB_C3	50	213	1569	25.0185	4.66148	23.4742	1	4.89003	1.00822e-06	2.92179e-05	AHSA1|ALDH18A1|ALG3|ATP5PF|COPS4|COX16|CUL4A|DNAJC2|GIN1|GSTCD|GTPBP3|H2BC13|HIGD2A|HSPA9|INTS12|IPO4|LIMA1|LSM5|MCAT|METTL15|METTL16|MNAT1|MPHOSPH10|MRPL1|MRPL13|MRPL30|MRPL48|NDUFAF1|NDUFB3|NLN|NME1|NME1-NME2|NOL8|NOP16|NUDT5|NUP153|PHF14|RBM28|RUVBL1|SLC1A3|TACO1|TARS2|TEFM|THADA|TXN2|UMPS|UQCC1|UTP3|WDR83OS|ZDHHC6
CHIANG_LIVER_CANCER_SUBCLASS_UNANNOTATED_DN	MSigDB_C2	44	178	1569	20.9075	4.26699	24.7191	1	4.8897	1.00987e-06	2.92179e-05	ACTR6|ATIC|BAG2|C1QBP|CAPZA2|CCT2|CCT4|CDK4|CIAO2A|CMAS|DBI|DCUN1D5|DNAJA1|DPM1|FARSA|G3BP2|HSP90AB1|HSPA8|LAMTOR5|LSM2|MRPL13|MRPL39|MRPL42|MRPS12|MRPS23|NDUFA4|PGD|PPIL1|PRMT6|PSMA2|PSMG1|RAN|SEC11A|SLC29A1|SNRPD1|STOML2|TMEM251|TPRKB|WASHC5|WDR61|WDR83OS|XRN2|YBX1|ZNHIT3
GSE22432_MULTIPOTENT_PROGENITOR_VS_CDC_DN	MSigDB_C7	44	178	1569	20.9075	4.26699	24.7191	1	4.8897	1.00987e-06	2.92179e-05	AATF|C12ORF29|C19ORF48|CAD|CCT4|CFDP1|DHRS13|DKC1|DPY30|EEF1E1|EXOSC7|GCSH|GEMIN6|HIRA|INTS13|MPHOSPH10|MRTO4|MTAP|NAT10|NDUFAF2|NIP7|NOP2|PA2G4|PANK1|PAQR3|PHB2|PITPNB|POLD2|PTGES3|PUM3|RPP14|RRP15|RRP9|RRS1|RUVBL1|SAMM50|SLC16A1|SMN1|SVIL|TCP1|TSFM|UTP18|WDR46|ZNF330
GSE22935_24H_VS_48H_MBOVIS_BCG_STIM_MACROPHAGE_DN	MSigDB_C7	41	161	1569	18.9107	4.06073	25.4658	1	4.88695	1.0241e-06	2.95789e-05	AAMP|AATF|ARMC1|C19ORF53|CCT2|DGUOK|DUS1L|FASN|GTF2H3|HS6ST1|IMP4|LDAH|MBNL1|MRPS26|MRPS34|MRRF|MTIF2|NAF1|NDUFB2|NTPCR|ORC5|PELO|PMPCA|PNN|POLR2I|PPAN|RMND5A|RNF20|SACS|SEC11A|SLC16A1|SRM|THAP11|THYN1|TMEM126A|TRMT10C|UBALD1|UMPS|WRAP73|YARS1|ZBTB7A
GSE43863_TH1_VS_LY6C_INT_CXCR5POS_EFFECTOR_CD4_TCELL_UP	MSigDB_C7	45	184	1569	21.6122	4.33732	24.4565	1	4.88206	1.04981e-06	3.02438e-05	AARSD1|APIP|ATP5MC3|BLMH|CAD|CDK4|CENPS|COX17|DDX1|DNAJC2|EI24|EIF4H|ERH|ETFB|FAR1|GLOD4|GMDS|GNPDA1|GTF2F2|GTF2H5|GTF3A|KIF2A|KIF3A|LETM1|LSM2|MRE11|MRPL18|MRPS16|MRPS18C|MTHFD1L|NAA10|NELFCD|PSMA2|PSMA4|PSMB1|RPE|SCARB1|SEPTIN11|TKT|TUFM|TXN2|TXNDC17|UBE2V1|VDAC1|WASHC5
GSE46606_IRF4HIGH_VS_IRF4MID_CD40L_IL2_IL5_DAY3_STIMULATED_BCELL_UP	MSigDB_C7	45	184	1569	21.6122	4.33732	24.4565	1	4.88206	1.04981e-06	3.02438e-05	AGPAT5|ARSK|CDK7|CEBPZ|CHCHD4|CIAO2A|COA6|COQ9|DDX55|DNAJC17|ERLIN1|EXOSC2|GEMIN4|GNL3|HPDL|HSF1|KAT14|LDHB|MPHOSPH10|NDUFA8|NDUFAB1|NDUFB10|NFS1|NIFK|NUFIP1|NXT1|PDCD2|PES1|POLDIP2|PPT1|PUM3|PWP1|RCL1|RPP14|RRP15|SLC25A39|SLC39A14|SNRPD1|THAP11|TIMM10|TIMM44|TM2D2|TRIAP1|UTP18|WDR5
REACTOME_MRNA_SPLICING_MINOR_PATHWAY	MSigDB_C2	19	49	1569	5.75543	2.2497	38.7755	1	4.87186	1.10555e-06	3.17953e-05	GTF2F2|LSM2|NCBP2|POLR2D|POLR2F|POLR2H|POLR2I|POLR2L|SF3B3|SF3B5|SNRPD1|SNRPD3|SNRPE|SNRPF|SNRPG|SNU13|TXNL4A|YBX1|ZMAT5
MORF_PSMC2	MSigDB_C4	31	107	1569	12.568	3.31719	28.972	1	4.86927	1.12008e-06	3.2186e-05	ATP5MF|ATP6V1F|BAG5|CFDP1|CNBP|COPS5|COX5A|DLD|DNPEP|DPM1|DUSP11|EIF4H|ETFA|G3BP1|GTF2H1|KARS1|KIF2A|NCBP2|NEDD8|PITPNB|PRMT1|PSMA3|PSMB4|PSMC6|RAB11A|RAD23B|RPP38|SDHC|SKP1|TIAL1|URI1
GSE360_L_DONOVANI_VS_T_GONDII_MAC_DN	MSigDB_C7	43	173	1569	20.3202	4.20743	24.8555	1	4.86572	1.14041e-06	3.27142e-05	AATF|ACP1|AFG3L2|AIMP2|ALG3|BYSL|CCT4|CCT7|CHERP|DNAJC11|FADD|FASN|HGS|HSF1|LAGE3|LRRFIP1|MCCC2|MEN1|MRPL12|MRPL23|NAA10|NHP2|ODC1|PC|PMAIP1|POLD2|POLR2H|POLR2I|PRMT3|PSMG1|RANBP2|SCARB1|SLC37A4|SNRPF|SRRD|TARBP2|TFAP4|TIMM44|TMEM147|TOMM34|TRAP1|TUFM|UCK2
ZSCAN31_TARGET_GENES	MSigDB_C3	127	720	1569	84.5695	8.40349	17.6389	1	4.86258	1.15864e-06	3.31248e-05	AARSD1|ACBD6|ACOT13|ADPRS|APIP|ASAH2B|BTF3L4|BZW2|C17ORF75|C1ORF109|CCNC|CDKL2|CFAP298|CFAP298-TCP10L|CKS2|CLPB|COA6|COPS2|COPS7B|CSNK2A1|DDX55|DENR|DLD|DNAH14|DUS1L|EEFSEC|EIF3A|EXOSC3|FBXO22|GIN1|GIPC1|GNL3L|GPD1L|GSTCD|GTPBP3|HDAC2|HEATR1|HEBP1|HIBCH|HILPDA|HIRA|HMOX2|IMP3|INTS12|IPO4|ITGA2|LINC00665|LRRC49|LZIC|MBNL1|MCRIP2|MDN1|METTL15|METTL6|MIPEP|MNAT1|MRM2|MRPL1|MRPL19|MRPL21|MRPL30|MRPL4…
GSE30971_2H_VS_4H_LPS_STIM_MACROPHAGE_WBP7_HET_UP	MSigDB_C7	38	145	1569	17.0314	3.85602	26.2069	1	4.85902	1.17967e-06	3.36405e-05	ANAPC7|CCDC112|CDKN2AIPNL|CISD3|CLPP|COQ9|DDX51|DDX56|DFFA|DTD2|ERI3|EXOSC4|EXOSC7|FAM136A|GNPNAT1|HEATR3|MCAT|MDH2|MDN1|MFNG|MRPS18C|MRPS25|MRPS26|NDUFA4|NDUFB2|NDUFS6|NHP2|NME1|PLPBP|POLR2H|PTGES2|PTPMT1|RBFA|RIOK2|SNRPF|TIMM8B|TMX2|TRUB2
GSE4142_PLASMA_CELL_VS_MEMORY_BCELL_DN	MSigDB_C7	36	134	1569	15.7393	3.70841	26.8657	1	4.85851	1.18273e-06	3.36994e-05	ATIC|C1QBP|CCDC124|CENPS|CFAP298|CMSS1|COA7|CTU1|DENR|DIMT1|DTD1|DYNLL2|EEF1AKMT1|ERH|EXOSC1|EXOSC4|FARSB|FXN|IPO11|KLF16|LSM7|MMACHC|MRPL13|MRPL16|MRPL2|MRPL40|MRPS18B|NAA20|NHP2|POLD2|RPAP1|RPUSD2|RUVBL2|SMN1|STOML2|TIMM10
GSE27859_DC_VS_CD11C_INT_F480_INT_DC_DN	MSigDB_C7	44	179	1569	21.0249	4.2788	24.581	1	4.85737	1.18953e-06	3.38644e-05	AATF|BYSL|C1QBP|CAD|CCT3|CDK4|COX6C|CTDP1|DIABLO|DIS3|DYNLL2|EEF1AKMT1|FABP5|GNL3|GSPT1|HEATR1|HSF1|MRPL16|MRPL20|MTRES1|MTREX|NAF1|NEFH|NHP2|NOLC1|ORC2|PHB|POLR3G|PPIA|PRMT3|PSMD14|RAN|RCL1|RDH13|RNF126|RPP40|SAMM50|TBRG4|TRAP1|UBAP2|UBE2K|UTP18|UTP25|WDR43
GSE22033_UNTREATED_VS_MRL24_TREATED_MEF_UP	MSigDB_C7	41	162	1569	19.0281	4.07317	25.3086	1	4.85266	1.21818e-06	3.4651e-05	AHSA1|AP1S1|ATIC|ATP5MC1|ATP5MC3|CCDC51|COA3|DCTPP1|DDX19A|DIABLO|EIF5A|FAM136A|FARS2|GGCT|GPD1L|HDAC2|HIBCH|IARS2|IKZF1|KAZN|MRPL17|MRPL24|MRPL35|NHP2|PKP4|PRCC|PRMT1|PSMB1|PSMF1|PUS1|RAB11A|RIOX1|RPL26L1|RSAD1|SLC25A22|ST3GAL4|STOML2|TIMM13|TIMM8B|TKT|TRIAP1
Phosphoprotein	UniProt-Keyword	811	6155	1569	722.952	18.5492	13.1763	1	4.85196	1.2225e-06	3.47445e-05	AAMP|AARSD1|AASDHPPT|AATF|ABCB7|ABCE1|ABCF2|ACAA2|ACACA|ACBD6|ACP1|ACSL4|ADARB1|ADK|ADNP|ADPRS|AGBL5|AGGF1|AGL|AGPS|AGTRAP|AHCY|AHSA1|AIMP2|AK2|AKAP1|ALG3|AMER1|AMMECR1|ANAPC1|ANKRD26|ANKRD27|ANKRD54|ANP32B|ANXA1|AP1S1|APEH|APEX1|API5|APIP|APOOL|APP|APRT|APTX|ARFIP1|ARMC1|ARMC10|ARMC6|ASPHD1|ATAD1|ATL2|ATP5F1A|ATP5F1C|ATP5MF|ATP5PF|BAG2|BATF|BAZ1A|BCCIP|BCL2L14|BCS1L|BDH1|BDP1|BEND3|BFSP1|BOP1|BP…
NKX2_2_TARGET_GENES	MSigDB_C3	169	1020	1569	119.807	9.88272	16.5686	1	4.85081	1.22961e-06	3.49172e-05	ABCF2|ADNP|AGL|AGPS|ALKBH8|ARL5A|ARMC6|ARSK|ASNSD1|ATP5PF|ATP5PO|BCL2L14|BCS1L|C11ORF58|C19ORF53|C7ORF50|CD320|CEBPZ|CFAP298|CFAP298-TCP10L|CIAO2A|CLPB|COA6|COX6B1|CPSF2|CSNK1A1|CSNK2A1|CYB5D1|DDX10|DGUOK|DPM1|EBNA1BP2|EEF1AKMT1|EIF3A|EIF3I|EIF3K|ERCC2|ERH|ESRP2|ETFA|FARSB|G3BP1|G6PC3|GFM1|GRPEL1|GRPEL2|GSPT1|GSTCD|GTF3C2|GTPBP6|H2BC13|HADHB|HIGD2A|HNRNPA1|HOMER1|HSP90AB1|HSPA8|HSPA9|HSPD1|HSPE1|…
MODULE_21	MSigDB_C4	8	10	1569	1.17458	1.0178	80	1	4.84149	1.28872e-06	3.64426e-05	ADA|ADK|APRT|GART|GMPS|IMPDH2|PAICS|UMPS
TFIIH transcription factor complex	CORUM	8	10	1569	1.17458	1.0178	80	1	4.84149	1.28872e-06	3.64426e-05	CCNH|CDK7|ERCC2|GTF2H1|GTF2H2|GTF2H3|GTF2H5|MNAT1
box C_D snoRNP assembly [GoID:GO:0000492; evidenceTypes:IBA|IDA|IEA|IMP]	GeneOntology_BP	8	10	1569	1.17458	1.0178	80	1	4.84149	1.28872e-06	3.64426e-05	C12ORF45|NUFIP1|RUVBL1|RUVBL2|SNU13|TAF9|ZNHIT3|ZNHIT6
TRAVAGLINI_LUNG_MESOTHELIAL_CELL	MSigDB_C8	95	502	1569	58.9638	7.07716	18.9243	1	4.84036	1.29605e-06	3.66191e-05	ACSL4|AK6|ANP32B|AP1S1|APRT|ASPHD1|ATP5F1E|ATP5MF|B4GALT5|BTF3L4|BYSL|C19ORF53|CCDC25|CISD1|CKS2|CNIH4|COX17|COX6B1|CRLS1|DDX21|DUSP23|EIF3A|ENO1|F2RL1|FABP5|FBL|GCSH|GGCT|HDAC2|HIGD2A|HK2|HSD17B6|HSPD1|HSPE1|KLF16|LETM1|LSM5|MEST|METAP2|MICOS10|MRPL12|MRPL14|MRPL23|MRTO4|MSANTD3|NCL|NDUFAF8|NDUFB2|NHP2|NME1|NOP10|NOP16|NPM1|ODC1|PAFAH1B3|POLR2I|POLR2L|PPA2|PPIL1|PPP1R14B|PRDX6|PSMA2|RGS10|RMDN1|…
FOXR2_TARGET_GENES	MSigDB_C3	47	197	1569	23.1392	4.48571	23.8579	1	4.83994	1.29881e-06	3.66664e-05	AHSA1|ANKRD54|C19ORF53|CHERP|DDX21|DNAAF5|EIF3I|EIF4A1|ERH|EXOSC4|FTSJ3|GCN1|GTF2H3|GTPBP4|HIGD2A|IPPK|ISG20L2|KLRG1|MIEF1|MRPL20|MRPL24|MRPS23|MRPS26|MTHFD1L|NDUFB9|NIP7|NOP16|NTHL1|NUP35|PEX26|POLR1B|PPAN|SCO1|SEC23IP|SERBP1|SNHG17|STX10|SURF6|TIMMDC1|TRAPPC4|TSR1|TWNK|UBXN8|UTP3|WDR18|YARS1|YRDC
GSE14908_RESTING_VS_HDM_STIM_CD4_TCELL_ATOPIC_PATIENT_UP	MSigDB_C7	43	174	1569	20.4376	4.21942	24.7126	1	4.83288	1.34569e-06	3.78002e-05	BLMH|CAPRIN1|CCNC|CCNH|CEP89|EIF3I|EIF4A1|FAR1|GLRX2|GTF3A|HSP90AB1|HSPA8|IMP3|IMP4|KEAP1|LTV1|MAIP1|MOCS2|MRPS23|MRPS34|MTG2|NSUN5|NUDCD2|PELO|PMPCB|PPAN|PSMA1|PSMB4|PSMG4|RIDA|RITA1|RRP1|SACS|SLC25A22|SOX12|TARS1|THNSL1|TRAPPC4|TXNDC17|UTP3|WDR43|WDR5|WRAP73
GSE23114_WT_VS_SLE2C1_MOUSE_SPLEEN_B1A_BCELL_UP	MSigDB_C7	43	174	1569	20.4376	4.21942	24.7126	1	4.83288	1.34569e-06	3.78002e-05	ABCE1|AIMP2|CCT4|CD48|COX17|DIMT1|DPY19L2P2|DUSP14|EBNA1BP2|EEF1E1|EIF2S1|EIF4E|FADD|FAM98A|FEZ2|IPO5|IPO7|LRRFIP1|MAK16|MRPL19|NCOA4|NOL7|NOP56|PAICS|PAQR3|PNO1|PNP|PRDX1|PSMB5|PSMD14|RRS1|SNRPG|SPRY1|TARS1|TFAM|TMEM251|UBE2D1|UMPS|URB2|UTP18|UTP25|UTP3|WDR43
GSE27859_DC_VS_CD11C_INT_F480_HI_MACROPHAGE_UP	MSigDB_C7	43	174	1569	20.4376	4.21942	24.7126	1	4.83288	1.34569e-06	3.78002e-05	ADA|ATP5MC3|BTF3L4|C1QBP|CLUH|DIS3|DNAJA1|DNAJC2|DYNLL2|FBXO45|FTSJ3|GCLC|GNL3|HEATR1|HNRNPDL|HYPK|LRRC20|MRRF|NAF1|NEFH|NHP2|NOLC1|NOP56|ORC2|PDE12|PINX1|PNO1|PNP|POGLUT1|PRDX1|PRMT3|PTGES3|PUS7|RAN|RIOX1|RPL7L1|SNRPG|SSBP1|TRIAP1|U2SURP|UBE2K|USP10|WDR43
GSE46606_UNSTIM_VS_CD40L_IL2_IL5_1DAY_STIMULATED_IRF4_KO_BCELL_UP	MSigDB_C7	43	174	1569	20.4376	4.21942	24.7126	1	4.83288	1.34569e-06	3.78002e-05	AK2|CALHM6|CCDC86|CDK4|CISD1|DAGLA|DDX18|DUS1L|DUSP23|EEF1AKMT1|EPOP|EXOSC4|FAM210A|FARSB|HDHD5|HOMER1|HSP90AB1|IMP4|ISG20L2|KLHL8|MDN1|MFNG|MRPS30|NARS2|NAT10|NCLN|NME1|PA2G4|PAICS|PRMT5|RRP12|SF3B3|SHQ1|SNU13|SRM|SRRD|TERF2|TRIM14|TTLL12|UBAP2L|UCHL3|UTP4|ZNF330
protein localization to nucleus [GoID:GO:0034504; evidenceTypes:HMP|IBA|IDA|IEA|IGI|IMP|IPI|ISS|NAS|TAS]	GeneOntology_BP	51	221	1569	25.9582	4.74677	23.0769	1	4.83094	1.35888e-06	3.81072e-05	BYSL|CCT2|CCT3|CCT4|CCT5|CCT7|CHCHD10|DKC1|FAM53B|HEATR3|HSP90AB1|HYAL2|INTS13|IPO11|IPO13|IPO4|IPO5|IPO7|KPNB1|LAMTOR5|MED1|NMD3|NOL8|NOLC1|NPM1|NUP133|NUP153|NUP35|NXT1|PARK7|PHB2|PIK3R2|PINX1|PLRG1|POLR1A|RAN|RANBP2|RPF2|RRS1|SIN3A|SKP1|SNUPN|TARDBP|TCP1|TERT|TMCO6|TOR1AIP2|TXN|UTP25|YWHAE|ZBTB7A
outer mitochondrial membrane protein complex [GoID:GO:0098799; evidenceTypes:HDA|IBA|IDA|IEA|TAS]	GeneOntology_CC	12	22	1569	2.58407	1.50896	54.5455	1	4.82789	1.37987e-06	3.86316e-05	APOOL|CHCHD6|DNAJC11|HSPA9|MICOS10|MICOS13|MTX2|SAMM50|TOMM22|TOMM5|TOMM6|TOMM70
REACTOME_TRANSCRIPTIONAL_REGULATION_BY_TP53	MSigDB_C2	69	333	1569	39.1134	5.80183	20.7207	1	4.81482	1.47332e-06	4.11797e-05	BCL2L14|CARM1|CCNH|CDK7|CNOT11|COX11|COX14|COX16|COX20|COX5A|COX5B|COX6B1|COX6C|COX7B|CSNK2A1|CSNK2A2|CTDP1|EHMT2|ELOB|ERCC2|FAS|GLS2|GTF2F2|GTF2H1|GTF2H2|GTF2H3|GTF2H5|HDAC2|LAMTOR5|LRPPRC|MAPKAPK5|MLST8|MNAT1|MRE11|NBN|NDUFA4|NELFA|NELFCD|NOC2L|NPM1|PERP|PIP4K2B|PLK3|PMAIP1|POLR2D|POLR2F|POLR2H|POLR2I|POLR2L|PRDX1|PRELID3A|PRMT1|PRMT5|RABGGTB|RAD50|RPTOR|SCO1|SCO2|SMYD2|STEAP3|TACO1|TAF7L|TAF9|…
oxidoreductase activity, acting on NAD(P)H [GoID:GO:0016651; evidenceTypes:IBA|IDA|IEA|IMP|ISS|NAS|TAS]	GeneOntology_MF	24	73	1569	8.57441	2.74345	32.8767	1	4.80767	1.52696e-06	4.26084e-05	CBR1|COX15|CYB5RL|NDUFA10|NDUFA12|NDUFA2|NDUFA4|NDUFA5|NDUFA8|NDUFB10|NDUFB2|NDUFB3|NDUFB6|NDUFB7|NDUFB8|NDUFB9|NDUFC1|NDUFS1|NDUFS2|NDUFS5|NDUFS6|NDUFV1|PARK7|RFK
primary active transmembrane transporter activity [GoID:GO:0015399; evidenceTypes:IBA|IDA|IEA|IGI|IMP|ISS|NAS|TAS]	GeneOntology_MF	37	141	1569	16.5615	3.80303	26.2411	1	4.80216	1.5696e-06	4.37481e-05	ABCB7|ATP6V1C1|ATP6V1F|COA8|COX15|COX17|COX5A|COX5B|COX6B1|COX7B|FXYD2|NDUFA10|NDUFA12|NDUFA2|NDUFA4|NDUFA5|NDUFA8|NDUFB10|NDUFB2|NDUFB3|NDUFB6|NDUFB7|NDUFB8|NDUFB9|NDUFC1|NDUFS1|NDUFS2|NDUFS5|NDUFS6|NDUFV1|PHB2|PPIF|RALBP1|SPHK2|TACO1|THADA|UQCR10
GSE32255_WT_VS_JMJD2D_KNOCKDOWN_4H_LPS_STIM_DC_DN	MSigDB_C7	35	130	1569	15.2695	3.65319	26.9231	1	4.80206	1.57039e-06	4.37481e-05	ATIC|ATP5MC3|CDC34|DDX18|DFFA|DHX37|DLD|ENO1|FAM78A|FASN|FKBP4|GRPEL1|GRPEL2|GTPBP6|HOMER1|IPO13|MDH2|NOP2|NUP35|OMA1|PALB2|PATZ1|PRCC|PRKCH|PTDSS2|RBM15B|SDHAF3|SLC39A14|STOML2|TBL3|TOMM5|TRMT1|USP31|UTP25|YTHDF2
MORF_UBE2N	MSigDB_C4	28	93	1569	10.9236	3.09421	30.1075	1	4.80124	1.57688e-06	4.38926e-05	ACP1|ATP5MC3|ATP5PF|ATP5PO|CCT2|CHERP|DDX19A|DDX21|DDX49|DKC1|EIF4H|HSPA9|KIF2A|KXD1|NDUFV1|PARK7|PRRC2C|PTGES3|RO60|SDHB|SKP1|SNRPE|TARDBP|TUFM|U2AF1|UBAP2L|VDAC2|WDR43
COLDREN_GEFITINIB_RESISTANCE_UP	MSigDB_C2	25	78	1569	9.1617	2.83531	32.0513	1	4.80044	1.5832e-06	4.40321e-05	C18ORF21|C20ORF27|COX15|IKBIP|MFSD12|NAA10|NOL8|NSMAF|PDCD11|PDHA1|POLRMT|PPIF|RABEPK|RAD50|RFK|SACS|SLC39A14|SOX12|SUPV3L1|TAMM41|TIMM50|TRMT1|TWNK|UBE2M|USP36
REACTOME_FORMATION_OF_TC_NER_PRE_INCISION_COMPLEX	MSigDB_C2	19	50	1569	5.87289	2.27246	38	1	4.79982	1.58806e-06	4.40778e-05	CCNH|CDK7|COPS2|COPS4|COPS5|COPS7B|CUL4A|ERCC2|GTF2H1|GTF2H2|GTF2H3|GTF2H5|MNAT1|POLR2D|POLR2F|POLR2H|POLR2I|POLR2L|RBX1
Holmes (PMID:32603407)_INT-e DN_Top50	PAPER	19	50	1569	5.87289	2.27246	38	1	4.79982	1.58806e-06	4.40778e-05	ATP5MF|EIF5A|FABP5|GTF3A|HNRNPA1P48|HSPD1|HSPE1|LSM7|MICOS10|NDUFB9|NME1|NME2|NOP10|SLIRP|SNRPD1|SNRPE|SNRPF|TOMM22|TOMM5
ID2_TARGET_GENES	MSigDB_C3	141	823	1569	96.6677	8.9478	17.1324	1	4.79974	1.58875e-06	4.40778e-05	AARSD1|AK6|ANKRD54|APP|ARFIP1|ARMC10|ASL|BDP1|BRIX1|BTF3L4|C15ORF61|C1ORF109|C2CD5|CCT3|CCT4|CDK4|CELSR3|CEP89|CISD3|CMSS1|COQ5|CTDP1|DDX18|DDX50|DIABLO|DNAJC2|DUS4L|DYNC1I2|EIF4A1|EIF4H|EMC1|EMC6|EXOSC3|FAM187A|FAM210A|FBRSL1|FEZ2|FLAD1|G3BP1|GCDH|GPN2|GTF2H3|HGS|HILPDA|HOMER1|HSD17B6|HSDL2|HSP90AA1|IARS2|IKBIP|IMPDH2|INTS13|INTS2|IPO7|LARP1|LETM1|MALSU1|MAPKAPK5|MEST|METTL16|METTL6|MRM1|MRPL32|…
KRIEG_KDM3A_TARGETS_NOT_HYPOXIA	MSigDB_C2	40	158	1569	18.5583	4.02318	25.3165	1	4.79544	1.62322e-06	4.49232e-05	AASDHPPT|ACTR6|AMMECR1|AP1S1|APTX|ATPAF1|COA7|COQ3|DPH3|EIF2B3|FKBP5|GTPBP10|HIBCH|HYPK|LRRC47|METTL1|MRPL16|MRPS18C|NDUFA12|NDUFA5|NFS1|NHEJ1|NOL8|PAQR3|PDCD2L|PFDN6|PSMA4|RABEPK|RBM12|RIOK1|RPE|RPUSD3|SLC25A12|THNSL1|TMEM126A|UMPS|URGCP|VAMP8|WDR4|ZNHIT6
IRF5_TARGET_GENES	MSigDB_C3	115	641	1569	75.2904	7.95381	17.9407	1	4.79507	1.62622e-06	4.49694e-05	AC020928.1|ADK|ADNP|AGPAT3|AHSA1|AK6|AKAP1|ANAPC7|APEX1|APIP|ASB1|ATP5F1C|ATP5PB|C19ORF48|C1ORF109|CAPRIN1|CCNC|CCT4|CCT5|COQ9|COX11|COX7B|CS|CYB5D1|DCAF1|DDX31|DENR|DHX37|DPH6|EMC1|ERH|ESRP2|ETFA|EXOSC5|FAM187A|FAM200B|FARS2|FARSB|FASTKD2|FNTA|GADD45GIP1|GAN|GRPEL1|GSTCD|HADHB|HOMER1|HSPA8|HSPA9|HSPH1|IMP3|INTS12|INTS13|IPO13|KLHL23|LTV1|LYRM4|MAK16|MAP3K7|MAPKAPK5|MCRIP2|MDH2|MED1|METTL16|MICOS…
MORF_AP3D1	MSigDB_C4	34	125	1569	14.6822	3.58293	27.2	1	4.78468	1.71263e-06	4.71779e-05	AFG3L2|ATP5MC3|ATP5PF|ATP5PO|CCT7|COPS5|COX5B|CS|EIF4H|FNTA|G3BP2|HADHB|HSPA8|IMPDH1|KARS1|KXD1|LSM2|NDUFB3|NDUFC1|NDUFS2|PDHB|POLR2I|POLR2L|PSMA4|PSMB1|PSMB7|RUVBL2|SSB|SSBP1|TARDBP|TIAL1|TXNL4A|VDAC2|ZNF146
GSE11961_MARGINAL_ZONE_BCELL_VS_MEMORY_BCELL_DAY40_DN	MSigDB_C7	41	164	1569	19.2631	4.09793	25	1	4.78463	1.71307e-06	4.71779e-05	AGPAT3|ARV1|BTBD19|CDK4|CETN2|DDX31|DNAAF2|EBNA1BP2|EIF3B|ELAC2|F2RL1|FAM78A|FAM81A|GFM1|GMDS|GSPT1|LONP1|LSM2|LTV1|LZIC|MIEF1|NDUFAF4|NELFA|NHP2|NOP56|PDSS1|POLRMT|POP1|PRMT3|PTGES2|RIOK1|RUVBL1|SAMM50|SEPTIN11|SNHG17|TMEM97|TSR3|TXN2|UTP4|WDR3|ZNF598
WP_PURINE_METABOLISM_AND_RELATED_DISORDERS	MSigDB_C2	11	19	1569	2.2317	1.40247	57.8947	1	4.781	1.74424e-06	4.79972e-05	ADA|ADSS2|APRT|ATIC|DGUOK|GART|IMPDH1|PAICS|PFAS|PNP|PPAT
BARX2_TARGET_GENES	MSigDB_C3	218	1388	1569	163.031	11.3552	15.7061	1	4.76841	1.85689e-06	5.09725e-05	AASDHPPT|ACAA2|AEN|AGL|AK2|ANAPC7|ANKRD27|ANKRD54|ARMC1|ARSK|ATP5MC1|ATP5PB|BROX|BZW2|C1ORF109|C2CD5|C7ORF50|CAMTA1|CCDC51|CCT2|CCT3|CCT5|CCT7|CEP89|CETN2|CHCHD6|CKS2|COPS7B|COQ8A|COX14|COX16|COX6B1|CS|CYB5RL|DDX18|DDX49|DDX50|DHODH|DIMT1|DOCK7|DPH2|DPH3|ECSIT|EDC3|EIF2B3|EIF3K|EIF4A1|EIF5A|ELAC2|ENO1|ENTR1|ERCC2|ERH|ERI3|ETFA|EXOSC1|EXOSC2|FAM81A|FBXO45|FLAD1|G3BP1|G3BP2|GAR1|GART|GATB|GCDH|GCSH…
GSE23695_CD57_POS_VS_NEG_NK_CELL_UP	MSigDB_C7	43	176	1569	20.6726	4.24327	24.4318	1	4.7677	1.86337e-06	5.10672e-05	AKAP1|ANKRD27|APEH|BAG2|BEND3|CDPF1|CTU1|DNAJC2|DUS1L|EIF4G3|GADD45GIP1|GAR1|HDAC2|HEATR3|HEBP1|KIF2A|MRPL22|MRPL40|MRPS12|MRPS18B|MRPS23|MTRES1|NDUFAF4|NOP16|PELP1|PFAS|PNPO|POLR1B|POLR3H|PTGES2|PYCR3|RANBP2|RPF2|RPP25L|SERBP1|SMYD5|SRXN1|TRMT11|TSFM|UQCC3|URI1|WDR12|ZNRD2
GSE28726_NAIVE_VS_ACTIVATED_NKTCELL_DN	MSigDB_C7	43	176	1569	20.6726	4.24327	24.4318	1	4.7677	1.86337e-06	5.10672e-05	ANKRD40|CCT5|COX17|DIMT1|EEF1E1|EIF2S1|EIF4E|FADD|FAM98A|FEZ2|GTF2H1|IPO7|KLRG1|LRRFIP1|MBNL1|MPHOSPH10|NCBP2|NOL7|PAICS|PAQR3|PGAP1|PNO1|PNP|PPRC1|PSMB5|PSMD14|RANBP2|RGS10|RIPK2|RPGR|RRS1|SACS|SNRPG|SPRY1|TFAM|TMEM251|UBE2D1|UCHL3|UMPS|URB2|UTP3|YWHAE|ZNF271P
GSE13547_CTRL_VS_ANTI_IGM_STIM_ZFX_KO_BCELL_2H_DN	MSigDB_C7	37	142	1569	16.679	3.81635	26.0563	1	4.76523	1.88638e-06	5.1614e-05	AFG3L2|APIP|ASNSD1|CDK7|DDX18|DDX56|DKC1|EIF3C|ENO1|FBL|GART|GTF2H2|GTPBP10|INTS10|IPO5|MPHOSPH10|MRPL1|MRPL42|MRTO4|NARS2|NDUFS2|PITRM1|PNP|PPA2|PSMD14|PVT1|RBM34|RUNDC3B|SRFBP1|SUGT1|TCP1|TFAM|TTC27|UTP14A|UXS1|WDR36|ZNHIT6
ribosome assembly [GoID:GO:0042255; evidenceTypes:IBA|IDA|IEA|IMP|NAS|TAS]	GeneOntology_BP	20	55	1569	6.46017	2.38292	36.3636	1	4.7629	1.90826e-06	5.21704e-05	BOP1|BRIX1|C1QBP|DHX37|EIF6|FASTKD2|MDN1|MRPL20|MRPL22|MRPS2|MRTO4|MTERF3|NIP7|NOP2|NPM1|PPAN|PRKDC|RPF2|RRS1|TRAF7
RNA polymerase I complex [GoID:GO:0005736; evidenceTypes:IBA]	GeneOntology_CC	9	13	1569	1.52695	1.16034	69.2308	1	4.7624	1.91304e-06	5.22166e-05	CD3EAP|POLR1A|POLR1B|POLR1C|POLR2F|POLR2H|POLR2L|TWISTNB|ZNRD1
Purine biosynthesis	UniProt-Keyword	9	13	1569	1.52695	1.16034	69.2308	1	4.7624	1.91304e-06	5.22166e-05	ADSS2|ATIC|GART|GMPS|IMPDH1|IMPDH2|PAICS|PFAS|PPAT
GSE14000_UNSTIM_VS_4H_LPS_DC_UP	MSigDB_C7	44	182	1569	21.3773	4.31401	24.1758	1	4.76132	1.9233e-06	5.24543e-05	AATF|AIMP2|C15ORF61|CLPX|DCAF13|DCAF4|DDX51|DHRS13|DUSP7|EXOSC2|FBRSL1|FRAT2|FTSJ3|GTPBP3|IMPDH2|LETM1|LRRC47|MCAT|MMACHC|MTAP|NAT10|NIFK|NOP14|NXT1|OGFOD1|PIGW|PIP4K2B|PLD6|POLR3B|POLRMT|PPAT|PSMF1|RDH13|RRS1|RSAD1|SHQ1|SLC19A1|SPHK2|TAMM41|TBC1D24|THAP11|TMEM223|UBAP2|WDR12
ZNF8_TARGET_GENES	MSigDB_C3	128	734	1569	86.214	8.48009	17.4387	1	4.75916	1.94404e-06	5.29345e-05	AARSD1|AASDHPPT|ABCF2|ACOT13|ADNP|AK6|ANKRD54|ARSK|ATPAF1|BCCIP|BCS1L|BOLA3|BRK1|C17ORF75|C2CD5|CCDC85B|CFAP298|CFAP298-TCP10L|COA4|COPS2|COX7A2|CTSC|DDX18|DDX55|DHRS13|DTD1|DUS1L|DYNLL2|ECHDC1|EIF2B3|ESF1|ETFA|EXOSC3|FAH|FAM136A|FAM187A|FAS|FBXO31|G6PC3|GCLC|GLS2|GNPDA1|GOT2|GRPEL1|GSTCD|GTPBP3|HGS|HIRA|HSPD1|HSPE1|INTS12|IPO4|KIF2A|KPNB1|LAMTOR5|LONP2|LRRC49|METAP2|METTL16|METTL5|MITF|MNAT1|MRP…
PA28-20S proteasome	CORUM	10	16	1569	1.87932	1.28714	62.5	1	4.75411	1.99323e-06	5.41426e-05	PSMA1|PSMA2|PSMA3|PSMA4|PSMA6|PSMB1|PSMB4|PSMB5|PSMB7|PSME1
cristae formation [GoID:GO:0042407; evidenceTypes:IBA|IDA|IEA|IMP]	GeneOntology_BP	10	16	1569	1.87932	1.28714	62.5	1	4.75411	1.99323e-06	5.41426e-05	AFG3L2|APOOL|CHCHD10|CHCHD6|DNAJC11|LETM1|MICOS13|OMA1|SAMM50|UQCC3
tRNA 5'-end processing [GoID:GO:0099116; evidenceTypes:IBA|IDA|IEA|IGI]	GeneOntology_BP	10	16	1569	1.87932	1.28714	62.5	1	4.75411	1.99323e-06	5.41426e-05	POP1|PRORP|RPP14|RPP21|RPP25L|RPP38|RPP40|SSB|THG1L|TRMT10C
ZNF146_TARGET_GENES	MSigDB_C3	137	798	1569	93.7312	8.81963	17.1679	1	4.75249	2.00929e-06	5.45318e-05	ABCB7|AGTRAP|ALG3|ANKRD40|APRT|ARL5A|ARMC10|ASAH2B|ATP5PF|BBS7|BRWD1-AS2|C12ORF29|C12ORF77|C17ORF75|C18ORF21|C2CD5|CAMKV|CAPZA2|COG2|COPS7B|COPS9|COQ3|COQ8A|COX16|CUL4A|DCTPP1|DDX55|DNAJC11|DNTTIP1|DUS1L|DUSP7|DYNC1I2|EDC3|EEFSEC|EIF6|EXOSC1|EXOSC3|FAH|FAM136A|FBXO22|GALNT7|GEMIN6|GIN1|GIT1|GMDS|GSPT1|GSTCD|GTPBP3|HEATR1|HIRA|HSP90AB1|INTS12|IPO4|KIF2A|KPNB1|LHFPL5|LSM5|LZIC|MAPKAPK5|MCAT|METAP2|…
N-methyltransferase activity [GoID:GO:0008170; evidenceTypes:IBA|IDA|IEA|IMP|ISS|TAS]	GeneOntology_MF	24	74	1569	8.69187	2.76207	32.4324	1	4.75234	2.01078e-06	5.45318e-05	CARM1|DIMT1|EEF1AKMT1|EEF1AKMT4|EEF2KMT|EHMT2|FBL|FDXACB1|METTL15|METTL16|METTL21A|METTL5|PRMT1|PRMT3|PRMT5|PRMT6|SETMAR|SMYD2|SMYD5|TFB2M|TRMT1|TRMT11|TTLL12|WDR5
MODULE_93	MSigDB_C4	34	126	1569	14.7997	3.5971	26.9841	1	4.74502	2.08485e-06	5.64045e-05	CBR1|COX5B|COX6B1|COX6C|COX7A2|COX7B|CYP2J2|ETFA|ETFB|FASN|GSTO1|HADHB|HMOX2|HSD17B6|IMPDH2|MAOA|NDUFA2|NDUFA4|NDUFAB1|NDUFB3|NDUFB7|NDUFB8|NDUFS2|NDUFS6|NDUFV1|PRDX1|PRDX6|SDHC|SELENOW|SOD1|SORD|SPR|TXN2|UQCRC2
GSE7509_UNSTIM_VS_FCGRIIB_STIM_MONOCYTE_UP	MSigDB_C7	36	137	1569	16.0917	3.74927	26.2774	1	4.74468	2.08841e-06	5.64555e-05	ACOT13|AGPAT3|AP1S1|CCT3|CCT7|CHCHD4|CNBP|COPS4|COPS5|EIF4A1|EXOSC1|GTF2H2|HSP90AB1|HSPD1|KARS1|MRPL15|MRPL38|MRPL39|MRPL46|MRPL52|NDUFB10|NIFK|NOP16|PDCD5|PGAP2|PRMT5|PSMA2|PSMG4|RCAN1|SEC11A|SKP1|SRM|TCP1|TOMM22|TUFM|WDR61
Myeloma_CD-2_subgroup_down (PMID:16728703)	SignatureDB	16	38	1569	4.46339	1.98197	42.1053	1	4.73896	2.14821e-06	5.78869e-05	BOP1|BZW2|CR2|FABP5|FASN|HK2|MFNG|MRPS30|POGLUT1|POLR2H|POLR3G|SORD|THEM4|TXN|UCK2|ZNF593
transferase activity [GoID:GO:0016740; evidenceTypes:EXP|IBA|IC|IDA|IEA|IEP|IGI|IKR|IMP|IPI|ISS|NAS|TAS]	GeneOntology_MF	313	2115	1569	248.423	13.5847	14.7991	1	4.73806	2.15771e-06	5.80963e-05	AASDHPPT|ACAA2|ACAT1|ADARB1|ADK|ADNP|AGL|AGPAT3|AGPAT5|AGPS|AK2|AK6|ALDH18A1|ALG3|ALKBH8|ANKRD54|APP|APRT|ASB1|ATIC|B3GALNT1|B4GALT2|B4GALT5|BAG2|BAG5|BAZ1A|BCAT2|BCCIP|BFAR|CAD|CAMKV|CARM1|CARNMT1|CCNC|CCNH|CCT2|CCT4|CD3EAP|CDC34|CDK4|CDK7|CDK8|CDKL2|CHST10|CKMT1B|CKS2|CMAS|COLGALT1|COMTD1|COQ3|COQ5|COQ8A|COX10|COX11|CRLS1|CRPPA|CS|CSNK1A1|CSNK2A1|CSNK2A2|CSNK2A3|CTU1|CUL4A|DBI|DCAF1|DCUN1D5|DGU…
cytoplasmic stress granule [GoID:GO:0010494; evidenceTypes:IBA|IDA|IEA|IMP|ISS]	GeneOntology_CC	21	60	1569	7.04746	2.48842	35	1	4.73605	2.1792e-06	5.86086e-05	CAPRIN1|CELF1|DDX1|DDX19A|EIF2S1|EIF4E|G3BP1|G3BP2|KPNB1|LARP1|LARP4|MBNL1|MCRIP2|OGFOD1|PRRC2C|RPTOR|TARDBP|TIAL1|UBAP2L|YBX1|YTHDF2
GSE4142_PLASMA_CELL_VS_GC_BCELL_DN	MSigDB_C7	40	160	1569	18.7932	4.04826	25	1	4.7266	2.28307e-06	6.1082e-05	ATP5MF|C1QBP|CCT5|CDC26|CLPB|CNBP|DIMT1|DTD1|FASTKD1|FBXO31|FNTA|HSPE1|IPO11|IWS1|KYAT3|L2HGDH|MICOS10|MMACHC|MRPL16|MRPL22|MRPS30|NDUFAB1|NLN|NOL7|NR6A1|POLD2|POLR2F|PTGES2|PUM3|RPF2|RSAD1|RUVBL2|SAMM50|SDAD1|SMN1|SPATA5L1|SPRY1|STOML2|TIMM8B|TTC4
GSE43863_TFH_VS_LY6C_INT_CXCR5POS_EFFECTOR_CD4_TCELL_UP	MSigDB_C7	40	160	1569	18.7932	4.04826	25	1	4.7266	2.28307e-06	6.1082e-05	BYSL|C19ORF48|DCTPP1|DNAJA1|ERCC2|ERH|FARSA|GTF2H1|HK2|HSPD1|IMP4|MACIR|MED20|NDUFAF4|NHP2|NIFK|NOP56|NPM1|PLPBP|POLR2H|POLR2L|PPRC1|PRDX1|PUS1|PYCR3|RABGGTB|RCL1|RPP14|RRP12|RRP9|SURF2|SURF6|TIMM8A|TOR1AIP2|TXLNG|UBFD1|USP10|UTP4|WDR5|ZNF622
REACTOME_HIV_INFECTION	MSigDB_C2	49	213	1569	25.0185	4.66148	23.0047	1	4.71691	2.39448e-06	6.39109e-05	AP1S1|AP1S3|CCNH|CDK7|CTDP1|ELOB|ERCC2|GTF2F2|GTF2H1|GTF2H2|GTF2H3|GTF2H5|KPNB1|MNAT1|NCBP2|NELFA|NELFCD|NPM1|NUP133|NUP153|NUP35|POLR2D|POLR2F|POLR2H|POLR2I|POLR2L|PPIA|PSMA1|PSMA2|PSMA3|PSMA4|PSMA6|PSMB1|PSMB4|PSMB5|PSMB7|PSMC6|PSMD12|PSMD14|PSME1|PSMF1|RAN|RANBP2|RBX1|SEH1L|SKP1|TAF7L|TAF9|VPS4A
GSE16522_ANTI_CD3CD28_STIM_VS_UNSTIM_NAIVE_CD8_TCELL_UP	MSigDB_C7	38	149	1569	17.5012	3.90825	25.5034	1	4.71459	2.42202e-06	6.45439e-05	APRT|C18ORF21|CCT2|COPS2|CSNK2A2|DDX47|DIS3|EIF3C|EIF3I|EIF4E|EIF6|FASTKD2|GMPS|HNRNPA1|IPO5|MRPL46|MTAP|NDUFAF4|NHEJ1|NIP7|NXT1|PINX1|PSMD14|PSMG4|PTDSS2|PWP1|RARS1|RPP25L|SLC25A17|TBRG4|UTP3|UTP4|WDR3|WDR4|WDR61|WDR74|YARS1|ZNF622
GSE3039_NKT_CELL_VS_ALPHABETA_CD8_TCELL_UP	MSigDB_C7	42	172	1569	20.2027	4.19541	24.4186	1	4.70955	2.48262e-06	6.60025e-05	ACBD6|APOOL|ATP5MC3|BCCIP|CBR1|CCT2|CCT3|CFDP1|COQ3|CRLS1|DDX50|EEF1AKMT1|ESF1|FARSB|FEZ2|GART|GLOD4|GTF2F2|HYPK|INTS2|LRRC58|MALSU1|MRPL18|MRPL21|MRPL40|MRPL42|MRPS26|NDUFA8|PEBP1|PFDN6|PSMA1|PSME1|PTRH1|SLC19A1|SMIM15|SMYD2|SNRPF|TSR1|U2AF1|WDR43|WDR74|ZNF330
translation regulator activity, nucleic acid binding [GoID:GO:0090079; evidenceTypes:IBA|IC|IDA|IEA|IMP|ISS|NAS|TAS]	GeneOntology_MF	28	95	1569	11.1585	3.12706	29.4737	1	4.70662	2.51854e-06	6.68521e-05	CELF1|COPS5|DAZL|DENR|EEFSEC|EIF2B3|EIF2S1|EIF3A|EIF3B|EIF3C|EIF3I|EIF3K|EIF4A1|EIF4E|EIF4G3|EIF4H|EIF5A|EIF5AL1|EIF6|GCN1|GFM1|GSPT1|LARP1|MTIF2|MTRF1|RARA|TSFM|TUFM
telomere maintenance via telomere lengthening [GoID:GO:0010833; evidenceTypes:IBA|IC|IDA|IEA|IMP|ISS|NAS|TAS]	GeneOntology_BP	23	70	1569	8.22204	2.68678	32.8571	1	4.7048	2.54113e-06	6.73988e-05	CCT2|CCT3|CCT4|CCT5|CCT7|DKC1|GAR1|GNL3L|HNRNPA1|HSP90AA1|HSP90AB1|MAPKAPK5|MRE11|NAF1|NAT10|NHP2|NOP10|PINX1|PTGES3|RAD50|TCP1|TERF2|TERT
GSE27786_LSK_VS_NKTCELL_UP	MSigDB_C7	39	155	1569	18.2059	3.98526	25.1613	1	4.70263	2.56828e-06	6.80122e-05	ACACA|C12ORF29|CAD|CCDC86|CHERP|COPS4|COPS5|COQ8A|CPSF2|DDX19A|FMO2|GATB|GLOD4|GMDS|GUF1|HK1|HMOX2|HNRNPA1|INTS1|KYAT3|LDHB|MAOA|MCCC2|NBN|NDUFAF2|NHP2|NUDC|NUDCD2|NUFIP1|PAICS|PNP|PPA2|PTDSS2|RRP1B|RUVBL2|SLC25A13|SOX12|TRIM47|URI1
GSE8685_IL2_ACT_IL2_STARVED_VS_IL15_ACT_IL2_STARVED_CD4_TCELL_DN	MSigDB_C7	39	155	1569	18.2059	3.98526	25.1613	1	4.70263	2.56828e-06	6.80122e-05	ACACA|ARFIP1|BCCIP|CBR1|CNBP|CNIH4|COX20|DCUN1D5|DLD|ESF1|GCSH|IPO7|KCNQ5|LARP4|MTFMT|MTPAP|NAAA|NDUFA11|NDUFAF4|NDUFB10|NDUFC1|NDUFS5|NME2|PDSS2|PES1|PNPO|PSMD14|PWP1|RPS6KB1|SHLD2|SNRPD3|TERT|THAP11|TKT|TSR1|UMPS|UQCRC2|UROS|WDR4
enzyme-directed rRNA pseudouridine synthesis [GoID:GO:0000455; evidenceTypes:IBA|IMP]	GeneOntology_BP	6	6	1569	0.704746	0.788502	100	1	4.69982	2.60387e-06	6.8739e-05	DKC1|RPUSD1|RPUSD2|RPUSD3|RPUSD4|TSR3
mitochondrial RNA catabolic process [GoID:GO:0000957; evidenceTypes:IBA|IDA|IEA|IMP]	GeneOntology_BP	6	6	1569	0.704746	0.788502	100	1	4.69982	2.60387e-06	6.8739e-05	GRSF1|LRPPRC|PDE12|PNPT1|SLIRP|SUPV3L1
regulation of cytochrome-c oxidase activity [GoID:GO:1904959; evidenceTypes:IDA|IEA|IMP]	GeneOntology_BP	6	6	1569	0.704746	0.788502	100	1	4.69982	2.60387e-06	6.8739e-05	COA8|COX17|NDUFA4|PHB2|SPHK2|TACO1
regulation of electron transfer activity [GoID:GO:1904732; evidenceTypes:IDA|IEA|IMP]	GeneOntology_BP	6	6	1569	0.704746	0.788502	100	1	4.69982	2.60387e-06	6.8739e-05	COA8|COX17|NDUFA4|PHB2|SPHK2|TACO1
[truncated: 3,081 more rows]

## Sheet: M2--#myGeneAnn_AllSigs_2021.07.
Gene Signature	GeneSet	Overlapping	GeneSetSize	DiffExpGenes	randomAvg	randomSD	%Overlap	Enriched	Zscore	probability	FDR	EnrichedGenes
[truncated: 1,022 more rows]

## Sheet: M3--#myGeneAnn_AllSigs_2021.07.
Gene Signature	GeneSet	Overlapping	GeneSetSize	DiffExpGenes	randomAvg	randomSD	%Overlap	Enriched	Zscore	probability	FDR	EnrichedGenes
[truncated: 2,696 more rows]

[truncated: 10 more sheets: M4--#myGeneAnn_AllSigs_2021.07., M5--#myGeneAnn_AllSigs_2021.07., M6--#myGeneAnn_AllSigs_2021.07., M7--#myGeneAnn_AllSigs_2021.07., M8--#myGeneAnn_AllSigs_2021.07., M9--#myGeneAnn_AllSigs_2021.07., M10--#myGeneAnn_AllSigs_2021.07, M11--#myGeneAnn_AllSigs_2021.07, M12--#myGeneAnn_AllSigs_2021.07, M13--#myGeneAnn_AllSigs_2021.07]
