# Supplementary material for: Enforced MYC expression directs a distinct transcriptional state during plasma cell differentiation
Source: Life Sci Alliance. 2025 Jul 28;8(10):e202402814. doi: 10.26508/lsa.202402814 (PMC12305944; doi:10.26508/lsa.202402814)
Supplement: Supplementary file 8 [file LSA-2024-02814_TableS8.xlsx]

## Sheet: MYC-MBdom2_Mut_RSEM_Gene_cou
		Gene_ID	D13_Untransduced_DN1	D13_Untransduced_DN2	D13_Untransduced_DN3	D13_MSCV.empty_DN1	D13_MSCV.empty_DN2	D13_MSCV.empty_DN3	D13_MYC.BCL2_DN1	D13_MYC.BCL2_DN2	D13_MYC.BCL2_DN3	D13_MYC.delMBII.BCL2_DN1	D13_MYC.delMBII.BCL2_DN2	D13_MYC.delMBII.BCL2_DN3	D13_MYC.MBIIW135A.BCL2_DN1	D13_MYC.MBIIW135A.BCL2_DN2	D13_MYC.MBIIW135A.BCL2_DN3	D13_MYC.MBIImut4aa.BCL2_DN1	D13_MYC.MBIImut4aa.BCL2_DN2	D13_MYC.MBIImut4aa.BCL2_DN3
OfficialSymbol	GeneType	Condition	Untransduced			MSCV.empty			MYC.BCL2			MYC.delMBII.BCL2			MYC.MBIIW135A.BCL2			MYC.MBIImut4aa.BCL2
SPP1	protein_coding	ENSG00000118785.14	5.46333	5.80612	6.32714	5.46333	5.46333	5.46333	9.1668	9.64585	7.77185	5.95762	5.96597	5.46333	6.28459	6.13795	5.94675	6.30391	5.93529	5.68137
STC2	protein_coding	ENSG00000113739.10	5.46333	5.80612	5.82036	5.46333	5.46333	5.46333	8.4353	8.49854	8.35553	5.95762	6.41342	6.44668	6.61008	5.7836	6.46205	6.21724	6.08563	6.2694
GALNT14	protein_coding	ENSG00000158089.15	5.81399	5.46333	5.46333	5.46333	5.46333	5.46333	8.7846	8.77243	8.22727	6.4381	6.11009	6.32549	6.72962	6.20768	6.63981	6.53885	6.39518	6.21095
EMSLR	lncRNA	ENSG00000232445.2	5.46333	5.706	5.46333	5.46333	5.46333	5.46333	8.09535	7.54987	6.80873	5.90586	6.04277	6.03831	6.16909	5.46333	6.36987	5.84349	5.46333	6.11257
SLC9A2	protein_coding	ENSG00000115616.3	5.46333	5.46333	5.46333	5.46333	5.46333	5.46333	8.27115	7.10886	7.76074	5.84695	5.75451	5.46333	5.8916	5.85518	6.14387	5.95318	5.46333	6.14706
DMRT2	protein_coding	ENSG00000173253.15	5.81399	5.46333	5.96697	5.46333	5.46333	5.46333	7.78887	7.79013	9.06756	5.46333	5.81965	5.8992	5.46333	5.7836	6.31953	5.46333	5.46333	6.17978
SPATA13	lncRNA	ENSG00000228741.2	5.81399	5.46333	5.46333	5.46333	5.46333	5.46333	7.14093	6.86187	7.40414	6.19229	5.81965	6.27127	6.16909	6.20768	5.89612	5.84349	5.46333	5.84027
MACROD2	protein_coding	ENSG00000172264.17	6.31209	6.41766	5.82036	5.46333	5.68387	5.46333	8.09535	7.1562	8.62554	6.73584	6.37064	6.40034	7.0593	6.48195	6.48361	6.61767	6.50087	6.79576
PARD6G	protein_coding	ENSG00000178184.16	6.27691	5.706	5.46333	5.46333	5.46333	5.46333	6.66995	6.96505	7.02268	6.08676	6.19895	5.95019	6.06682	5.91534	5.9924	5.77403	5.99042	6.24078
AL049830.3	lncRNA	ENSG00000258525.2	6.31209	6.29345	6.1271	5.46333	5.46333	5.46333	7.01852	6.86187	7.09427	6.2543	6.66568	6.27127	6.47331	6.54923	6.14387	6.08119	6.20471	6.37406
PYGL	protein_coding	ENSG00000100504.17	5.46333	5.46333	5.46333	5.46333	5.46333	5.46333	7.56121	6.45271	7.29693	5.46333	5.46333	6.03831	5.67806	5.46333	6.07313	5.68324	5.7001	6.076
FRZB	protein_coding	ENSG00000162998.5	7.32086	6.49991	5.46333	5.46333	5.77492	5.46333	9.63596	7.1562	8.52497	6.58882	5.81965	5.8992	7.54291	6.30061	6.565	6.79066	6.08563	6.3235
Telomerase-vert	misc_RNA	ENSG00000277925.1	5.46333	5.46333	5.46333	5.46333	5.46333	5.46333	6.57607	7.07951	6.98167	5.95762	5.75451	5.95019	5.94172	5.46333	6.31953	5.46333	5.46333	5.46333
AC012184.2	protein_coding	ENSG00000260537.2	6.89522	6.93524	7.37628	5.46333	5.46333	5.46333	6.85366	6.7206	7.15575	5.46333	7.19128	6.82946	6.74558	6.43407	6.20748	6.11806	6.72138	7.36902
HSPA4L	protein_coding	ENSG00000164070.12	5.46333	5.706	6.29136	5.46333	5.46333	5.46333	6.81554	6.26862	6.77559	6.00427	5.92256	5.84116	5.76672	5.91534	5.83849	6.08119	5.7001	5.46333
FAM86B1	protein_coding	ENSG00000186523.14	5.95804	5.706	5.46333	5.46333	5.46333	5.46333	7.31008	6.93172	6.50664	5.90586	6.00579	6.07744	5.46333	5.7836	6.07313	6.15283	6.08563	5.77139
KISS1R	protein_coding	ENSG00000116014.10	6.01576	5.706	5.82036	5.46333	6.00095	5.46333	9.31433	9.51406	8.99164	6.76945	6.71196	7.49084	7.32464	6.40908	7.43454	6.77463	6.66036	6.87086
EPHB4	protein_coding	ENSG00000196411.10	5.46333	5.706	6.07863	5.46333	5.46333	5.46333	6.7349	7.13749	6.9955	6.64657	5.87442	6.49064	6.38443	6.20768	6.23717	6.30391	6.08563	6.17978
ELFN1-AS1	lncRNA	ENSG00000236081.1	5.46333	5.706	6.1271	5.46333	5.46333	5.46333	6.80579	7.00801	6.61151	6.08676	5.92256	5.77212	5.83457	5.85518	6.26566	5.77403	5.7978	6.14706
C12orf42	protein_coding	ENSG00000179088.14	5.89228	5.46333	5.46333	5.46333	5.46333	5.46333	6.53831	6.2209	7.05577	6.22399	6.00579	5.84116	6.61008	6.01581	5.83849	6.15283	6.08563	5.94904
FAM86EP	transcribed_unprocessed_pseudogene	ENSG00000251669.6	6.01576	6.32639	6.07863	5.46333	5.68387	5.46333	6.94346	7.30447	6.58127	6.41428	6.27745	6.46894	6.25744	6.3567	6.29308	6.35657	6.27374	6.46664
WWC1	protein_coding	ENSG00000113645.15	5.71159	5.94697	5.90005	5.46333	5.84458	5.46333	8.22136	8.42967	8.22727	5.68525	5.46333	5.95019	6.16909	5.91534	6.03427	5.77403	5.46333	5.77139
ANKRD13B	protein_coding	ENSG00000198720.13	6.20097	6.05431	6.97398	5.46333	5.90314	5.46333	7.99073	8.74168	8.29163	6.60846	6.37064	6.40034	6.68015	6.52735	6.93461	6.89658	6.50087	6.44443
MTARC1	protein_coding	ENSG00000186205.13	5.89228	5.46333	5.46333	5.46333	5.46333	5.46333	6.91728	6.57242	6.59146	5.46333	6.00579	5.84116	5.46333	5.7836	5.46333	5.46333	5.7978	5.46333
AC093866.1	lncRNA	ENSG00000251095.7	5.46333	5.46333	5.46333	5.46333	5.46333	5.46333	6.89047	6.60393	6.77559	6.12395	6.41342	6.07744	6.22922	6.45834	6.14387	6.35657	6.52541	5.89817
ADORA2B	protein_coding	ENSG00000170425.3	5.46333	5.46333	5.46333	5.46333	5.46333	5.46333	6.44351	6.47083	6.84873	5.68525	5.75451	6.07744	5.67806	5.69003	5.94675	5.84349	5.7978	5.94904
DLL3	protein_coding	ENSG00000090932.11	6.11541	6.05431	5.90005	5.46333	5.46333	5.46333	6.74533	6.73427	6.84873	6.08676	5.87442	5.99616	6.22922	6.01581	6.29308	5.95318	6.08563	6.03696
CRLF1	protein_coding	ENSG00000006016.11	6.27691	6.00344	6.07863	5.46333	5.46333	5.46333	6.7349	6.70675	6.33495	6.2543	6.19895	6.37616	6.13685	5.46333	6.10953	6.15283	6.08563	6.11257
SCARNA13	scaRNA	ENSG00000252481.1	5.81399	5.46333	5.46333	5.46333	5.46333	5.46333	7.21145	7.16544	6.05389	5.68525	5.46333	5.77212	5.8916	5.46333	5.83849	5.46333	5.46333	5.46333
LINC01106	lncRNA	ENSG00000175772.11	5.46333	5.46333	5.46333	5.46333	5.46333	5.46333	6.47165	6.84978	6.63115	5.46333	5.75451	5.46333	5.76672	5.46333	5.83849	5.84349	5.46333	5.46333
CPNE7	protein_coding	ENSG00000178773.15	6.31209	5.80612	6.78013	5.46333	5.77492	5.46333	7.50833	8.31188	7.94769	5.46333	5.6694	5.95019	5.98691	5.7836	5.83849	5.46333	5.46333	5.46333
TLN2	protein_coding	ENSG00000171914.16	5.46333	5.94697	6.02572	5.46333	5.46333	5.46333	6.19343	6.53981	6.67857	5.46333	5.75451	5.95019	5.83457	6.40908	6.29308	5.77403	5.46333	5.84027
C12orf77	lncRNA	ENSG00000226397.8	5.81399	6.14418	6.54132	5.46333	5.46333	5.46333	6.42908	6.43419	6.69691	6.33839	6.37064	6.29887	6.33611	6.27094	6.26566	6.70788	6.59529	5.89817
TDRD12	protein_coding	ENSG00000173809.18	5.71159	6.35798	6.25378	5.46333	5.46333	5.46333	6.01006	6.67845	6.84873	5.46333	6.32545	6.27127	5.46333	6.32916	6.26566	5.90188	6.12787	6.42163
UNC13C	protein_coding	ENSG00000137766.17	6.11541	5.80612	5.46333	5.46333	6.08295	5.46333	7.98697	7.59637	8.62157	6.00427	6.00579	6.55274	6.02835	5.91534	5.89612	5.95318	6.12787	6.076
MPZL2	protein_coding	ENSG00000149573.9	5.71159	5.46333	5.46333	5.46333	5.46333	5.46333	6.68107	6.43419	6.67857	5.77686	5.92256	5.84116	5.83457	6.01581	6.03427	6.11806	5.7978	6.03696
TGFBI	protein_coding	ENSG00000120708.17	6.11541	5.80612	5.46333	5.46333	5.46333	5.46333	6.53831	6.60393	6.61151	6.31139	6.91665	6.55274	6.61008	6.92259	6.29308	6.80645	6.90209	6.55026
LAMC3	protein_coding	ENSG00000050555.18	5.46333	5.46333	5.82036	5.46333	5.46333	5.46333	6.28626	6.33486	6.77559	5.68525	5.6694	5.84116	5.46333	5.46333	5.76993	5.46333	5.46333	5.68137
AC092821.1	transcribed_unprocessed_pseudogene	ENSG00000214776.12	6.49573	5.46333	5.46333	5.46333	5.46333	5.46333	7.12631	6.11402	6.30716	6.80201	5.92256	5.95019	6.51454	5.7836	6.14387	6.7418	5.46333	5.89817
CR1	protein_coding	ENSG00000203710.11	5.81399	5.706	5.46333	5.46333	5.46333	5.46333	6.32032	6.2209	7.47548	6.15902	5.92256	5.84116	6.77679	6.05947	5.9924	6.11806	5.93529	5.68137
NOS3	protein_coding	ENSG00000164867.11	5.46333	5.706	6.51379	5.46333	5.46333	5.46333	5.92157	6.47083	7.10682	6.00427	5.81965	6.24258	5.83457	5.46333	6.14387	5.46333	6.12787	5.68137
AC119396.1	protein_coding	ENSG00000263264.2	5.46333	5.80612	5.46333	5.46333	5.46333	5.46333	6.51224	6.37607	6.78398	6.50582	5.6694	6.18145	6.45195	5.69003	5.89612	6.15283	5.46333	5.84027
SMAD1	protein_coding	ENSG00000170365.10	5.95804	6.10093	5.46333	5.46333	5.46333	5.46333	6.57607	6.35573	6.38773	6.00427	6.00579	6.03831	6.31079	6.38331	5.83849	5.99942	6.12787	6.076
LINC01237	lncRNA	ENSG00000233806.7	6.11541	6.14418	6.07863	5.46333	5.46333	5.46333	6.36874	6.08421	6.59146	6.2834	6.00579	6.24258	6.16909	6.05947	5.83849	6.08119	5.93529	6.24078
FAM227A	protein_coding	ENSG00000184949.16	6.23995	5.94697	5.46333	5.46333	5.68387	5.46333	6.68107	6.63443	6.78398	6.15902	5.92256	6.11409	5.98691	5.7836	6.10953	5.95318	5.87251	5.84027
CENPS-CORT	protein_coding	ENSG00000251503.8	5.71159	6.10093	5.90005	5.46333	5.46333	5.46333	6.44351	6.41527	5.96343	5.46333	5.96597	5.95019	5.8916	6.01581	5.89612	5.77403	5.87251	5.84027
RHBDL1	protein_coding	ENSG00000103269.13	6.23995	6.00344	6.36133	5.46333	5.46333	5.46333	6.06154	6.41527	6.65987	6.2543	5.96597	6.37616	6.22922	6.01581	6.58426	6.08119	5.87251	6.17978
C3orf52	protein_coding	ENSG00000114529.13	6.23995	6.10093	5.46333	5.46333	5.46333	5.46333	6.76588	6.37607	6.18416	6.00427	5.87442	6.07744	6.02835	5.96818	6.10953	6.30391	5.99042	5.94904
CMBL	protein_coding	ENSG00000164237.9	5.46333	5.80612	6.02572	5.46333	5.77492	5.46333	7.22507	7.19276	7.21421	6.33839	6.17066	6.07744	6.10285	6.6119	6.29308	6.15283	6.36654	6.14706
SNORD3B-2	snoRNA	ENSG00000262074.7	6.06776	5.94697	5.46333	5.46333	5.46333	5.46333	6.55107	7.00801	5.73821	6.64657	6.00579	5.68189	6.36064	6.05947	5.68033	5.84349	6.0401	5.46333
KCTD15	protein_coding	ENSG00000153885.14	5.71159	5.46333	6.1271	5.46333	5.46333	5.46333	6.56365	6.2209	6.27832	5.77686	5.75451	5.46333	5.46333	5.46333	5.46333	5.68324	5.7001	5.84027
SMG1P2	transcribed_unprocessed_pseudogene	ENSG00000205534.6	6.89522	6.38836	5.46333	5.46333	5.46333	5.46333	6.76588	6.33486	6.50664	6.86427	6.25223	5.46333	7.20454	6.3567	6.46205	6.59857	5.46333	6.60832
AL928654.4	TEC	ENSG00000279495.1	6.11541	6.22282	6.29136	5.46333	5.46333	5.46333	6.35293	6.43419	6.27832	6.31139	6.27745	6.27127	6.31079	6.20768	6.20748	6.04183	6.42286	6.39819
MYRIP	protein_coding	ENSG00000170011.14	6.1596	5.88267	6.39412	5.46333	5.46333	5.46333	6.48539	6.43419	6.70596	5.46333	6.00579	6.44668	5.46333	6.24002	5.94675	6.08119	6.0401	6.21095
GAREM1	protein_coding	ENSG00000141441.16	5.46333	5.88267	5.46333	5.46333	5.46333	5.46333	6.213	6.43419	6.11315	5.84695	5.46333	5.8992	6.36064	5.91534	5.89612	6.55919	5.93529	6.24078
ZNF704	protein_coding	ENSG00000164684.13	5.81399	5.88267	5.46333	5.46333	5.46333	5.46333	6.72436	6.24516	6.86432	5.84695	5.87442	5.8992	6.25744	5.96818	5.83849	5.77403	5.7001	5.77139
AL596244.1	lncRNA	ENSG00000261534.1	6.67062	6.49991	6.45604	5.46333	5.46333	5.46333	6.32032	6.35573	6.32118	6.75278	6.7847	6.78301	6.95997	6.89226	6.879	6.45255	6.12787	6.69788
RMRP	ribozyme	ENSG00000277027.1	5.81399	5.706	5.46333	5.46333	5.46333	5.46333	7.49749	6.67845	6.03269	6.04705	5.46333	5.68189	6.16909	5.46333	5.46333	5.84349	5.46333	5.46333
AC093642.2	TEC	ENSG00000280119.1	5.81399	6.10093	6.45604	5.46333	5.46333	5.46333	6.25057	6.19575	6.50664	6.36449	6.41342	6.27127	6.06682	5.91534	6.17644	6.38164	5.93529	6.03696
IQANK1	protein_coding	ENSG00000203499.11	5.89228	5.80612	5.46333	5.46333	5.46333	5.46333	6.17327	6.29136	6.32118	5.68525	5.46333	5.77212	5.67806	5.46333	5.46333	5.90188	5.46333	5.77139
LGALS14	protein_coding	ENSG00000006659.13	5.46333	5.80612	5.46333	5.46333	5.46333	5.46333	6.51224	6.35573	6.4373	5.77686	5.46333	5.95019	5.76672	5.85518	6.03427	5.68324	5.46333	5.68137
CFAP157	protein_coding	ENSG00000160401.15	6.01576	5.88267	5.46333	5.46333	5.46333	5.46333	6.17327	6.55626	6.24831	6.00427	5.96597	5.77212	5.46333	5.96818	5.46333	6.04183	5.87251	6.11257
AC245060.5	lncRNA	ENSG00000274422.1	6.59961	6.14418	5.82036	5.46333	5.46333	5.46333	6.42908	6.31342	6.13166	6.52729	6.25223	6.53251	6.16909	6.32916	6.46205	6.47493	6.30594	6.42163
AC023509.1	lncRNA	ENSG00000257379.1	5.46333	5.46333	5.46333	5.46333	5.46333	5.46333	6.17327	6.57242	6.75003	6.52729	5.87442	5.46333	6.25744	6.63191	5.46333	5.46333	6.47564	6.11257
C2orf15	protein_coding	ENSG00000273045.6	5.71159	5.80612	5.82036	5.46333	5.46333	5.46333	6.28626	6.31342	6.36178	6.04705	5.6694	6.07744	6.38443	5.96818	6.03427	6.21724	6.39518	6.21095
AL133493.2	lncRNA	ENSG00000286594.1	5.46333	5.80612	5.82036	5.46333	5.46333	5.46333	6.06154	6.24516	6.58127	5.68525	6.43401	5.99616	5.76672	5.7836	6.07313	5.90188	5.93529	6.14706
SORD	protein_coding	ENSG00000140263.15	6.67062	6.66695	6.73674	5.46333	6.76185	5.46333	10.6296	10.6689	9.84441	7.40827	7.01186	7.04843	7.18332	7.46389	7.41657	7.18735	7.21931	7.11721
SLC25A27	protein_coding	ENSG00000153291.16	5.46333	5.46333	5.46333	5.46333	5.46333	5.46333	6.0856	5.90404	6.67857	5.68525	5.6694	5.77212	5.94172	5.85518	5.94675	5.77403	5.7978	5.89817
AL391095.1	lncRNA	ENSG00000224635.2	5.89228	5.46333	5.71611	5.46333	5.46333	5.46333	6.4577	6.26862	6.58127	6.2834	5.46333	5.84116	6.19982	5.46333	5.94675	5.46333	6.20471	5.89817
PSD3	protein_coding	ENSG00000156011.17	6.20097	5.706	5.46333	5.46333	5.68387	5.46333	6.84425	6.74775	7.70768	6.08676	6.47376	5.95019	6.13685	6.48195	6.03427	6.42957	6.36654	6.55026
AL137058.2	lncRNA	ENSG00000273784.4	5.46333	5.80612	5.46333	5.46333	5.46333	5.46333	6.48539	6.31342	6.05389	5.95762	6.19895	6.18145	5.46333	6.05947	6.14387	6.21724	6.33683	6.14706
NLRP6	protein_coding	ENSG00000174885.12	5.81399	5.94697	5.46333	5.46333	5.46333	5.46333	6.0856	6.26862	6.48413	6.00427	6.60035	6.37616	6.51454	6.72622	6.36987	6.04183	6.50087	6.24078
SLC2A12	protein_coding	ENSG00000146411.6	5.46333	5.46333	5.46333	5.46333	5.46333	5.46333	5.88783	6.14244	6.78398	5.90586	5.92256	6.11409	5.46333	5.7836	5.76993	5.46333	6.16742	5.77139
VWA2	protein_coding	ENSG00000165816.13	6.06776	5.706	6.1271	5.46333	5.46333	5.46333	6.44351	6.11402	6.32118	6.60846	5.87442	5.8992	6.85097	6.05947	5.89612	6.18581	5.99042	6.17978
LRRC25	protein_coding	ENSG00000175489.10	5.46333	5.80612	5.46333	5.46333	5.46333	5.46333	6.0856	6.16964	6.66926	5.77686	6.32545	5.84116	5.83457	6.05947	5.68033	5.77403	6.27374	5.89817
HHIP	protein_coding	ENSG00000164161.10	5.46333	5.88267	5.46333	5.46333	5.46333	5.46333	6.10872	6.2209	6.01062	5.46333	5.6694	5.46333	5.67806	5.96818	5.89612	5.77403	5.7978	5.68137
CORO7-PAM16	protein_coding	ENSG00000103426.12	6.1596	5.46333	5.46333	5.46333	5.46333	5.46333	6.26863	5.98398	6.41288	6.00427	5.46333	5.46333	6.19982	6.45834	5.46333	5.46333	5.46333	5.46333
AC112484.5	lncRNA	ENSG00000287110.1	6.89522	6.05431	5.46333	5.46333	5.46333	5.46333	6.64732	6.08421	6.26347	6.93736	5.87442	5.8992	6.83654	5.85518	6.03427	6.86737	5.87251	6.44443
AC139795.1	transcribed_unprocessed_pseudogene	ENSG00000246596.7	6.4389	6.05431	5.46333	5.46333	5.46333	5.46333	6.0856	6.16964	6.4373	6.48382	6.07741	6.24258	6.10285	6.3567	6.07313	6.18581	6.16742	6.58936
AC133644.1	lncRNA	ENSG00000273445.1	5.81399	5.88267	5.46333	5.46333	5.46333	5.46333	6.36874	6.11402	6.33495	6.36449	6.41342	6.11409	6.02835	6.05947	5.46333	6.08119	6.16742	5.68137
HES7	protein_coding	ENSG00000179111.9	5.89228	5.80612	5.46333	5.46333	5.46333	5.46333	5.92157	6.24516	6.47266	5.95762	5.81965	6.03831	5.76672	6.17374	6.10953	5.46333	5.99042	6.03696
GALNT18	protein_coding	ENSG00000110328.6	5.71159	5.46333	6.07863	5.46333	6.18786	5.46333	9.25622	9.09949	8.18446	5.95762	5.87442	5.77212	5.76672	5.46333	6.20748	6.15283	5.7001	5.46333
CD80	protein_coding	ENSG00000121594.12	5.95804	5.88267	6.02572	5.46333	5.84458	5.46333	7.07366	6.92038	7.28083	6.46126	6.04277	6.03831	6.31079	6.24002	6.41723	6.53885	6.52541	6.66303
KTN1-AS1	lncRNA	ENSG00000186615.11	6.31209	5.46333	5.46333	5.46333	5.77492	5.46333	6.78603	6.94294	6.64082	5.84695	6.1411	6.18145	6.22922	6.43407	5.9924	6.35657	5.99042	6.39819
POC1B-GALNT4	protein_coding	ENSG00000259075.6	6.71526	5.88267	6.07863	5.46333	5.46333	5.46333	6.15247	6.43419	6.75003	6.64657	5.46333	7.49084	6.25744	6.8125	5.9924	6.33069	5.7978	6.34919
GREM1	protein_coding	ENSG00000166923.12	5.95804	5.46333	5.46333	5.46333	5.90314	5.46333	7.61699	6.67845	8.21404	5.84695	6.04277	6.21269	6.77679	7.11474	6.07313	5.99942	6.42286	6.03696
AC091390.4	transcribed_unprocessed_pseudogene	ENSG00000239969.5	5.89228	6.05431	6.07863	5.46333	5.46333	5.46333	6.38425	6.24516	6.03269	6.75278	6.1411	6.24258	6.40755	6.32916	6.41723	5.99942	6.0401	5.68137
KCNMB4	protein_coding	ENSG00000135643.5	5.46333	5.706	5.46333	5.46333	5.68387	5.46333	6.30348	6.14244	6.9098	5.46333	6.00579	5.68189	5.46333	5.85518	5.76993	5.90188	5.99042	5.9949
POM121B	unprocessed_pseudogene	ENSG00000205578.6	6.06776	5.706	5.46333	5.46333	5.46333	5.46333	6.49892	6.41527	6.14964	6.2543	5.46333	5.77212	6.22922	5.91534	5.46333	6.38164	5.93529	5.84027
AL136981.3	lncRNA	ENSG00000288062.1	5.46333	5.706	6.02572	5.46333	5.46333	5.46333	6.06154	6.41527	6.20077	5.95762	5.96597	5.8992	5.94172	6.17374	5.76993	6.11806	5.99042	5.84027
GPR146	protein_coding	ENSG00000164849.10	5.46333	6.05431	6.1271	5.46333	5.46333	5.46333	6.0856	5.94573	6.69691	6.08676	6.11009	5.46333	6.22922	5.96818	6.20748	6.15283	6.20471	6.14706
RNF144B	protein_coding	ENSG00000137393.10	5.95804	5.80612	6.17206	5.46333	5.68387	5.46333	6.62415	6.35573	6.81685	6.41428	5.87442	6.21269	6.33611	6.52735	6.39389	6.51804	6.24007	6.11257
MGST1	protein_coding	ENSG00000008394.13	5.46333	5.46333	5.46333	5.46333	5.46333	5.46333	6.94346	6.50598	6.09405	5.46333	5.6694	5.46333	5.46333	5.7836	5.46333	5.46333	5.46333	5.46333
C2CD4A	protein_coding	ENSG00000198535.5	5.46333	5.46333	5.46333	5.46333	5.95458	5.46333	6.75565	7.94927	7.71539	5.95762	6.04277	6.14866	6.06682	6.17374	6.41723	6.18581	5.7978	5.89817
AL162151.2	processed_pseudogene	ENSG00000234648.1	5.95804	5.46333	6.07863	5.77598	5.68387	5.46333	8.42165	7.77882	6.37486	6.81792	6.19895	6.03831	6.19982	5.91534	5.9924	6.08119	6.16742	6.14706
AL035252.3	lncRNA	ENSG00000277938.1	5.46333	6.00344	5.46333	5.46333	5.46333	5.46333	6.0856	6.19575	6.41288	6.2543	5.96597	6.07744	6.25744	5.91534	5.94675	5.77403	5.7001	6.17978
ANKRD20A10P	processed_pseudogene	ENSG00000226695.1	6.819	6.49991	6.45604	5.46333	5.46333	5.46333	6.36874	5.85782	6.23282	6.54826	6.54823	6.27127	6.61008	6.52735	5.9924	6.77463	6.24007	6.37406
SHANK3	protein_coding	ENSG00000251322.9	6.11541	6.00344	6.45604	5.46333	5.46333	5.46333	5.88783	6.26862	6.63115	6.08676	5.6694	6.14866	5.46333	6.40908	6.29308	5.84349	5.87251	6.11257
DUSP19	protein_coding	ENSG00000162999.13	5.89228	5.706	5.46333	5.46333	5.46333	5.46333	5.88783	5.85782	6.38773	5.90586	5.81965	6.14866	6.13685	6.13795	6.20748	5.46333	5.99042	6.21095
NAT8L	protein_coding	ENSG00000185818.8	5.46333	5.88267	5.46333	5.46333	5.68387	5.46333	6.60041	6.6193	6.78398	6.04705	5.75451	5.77212	5.76672	5.91534	5.83849	5.95318	5.93529	5.46333
RPL41P2	processed_pseudogene	ENSG00000256338.2	5.71159	5.80612	5.46333	5.77598	5.46333	5.46333	7.55602	7.44418	5.938	5.68525	6.00579	6.14866	5.67806	5.69003	5.9924	5.77403	6.16742	5.68137
AC063949.2	lncRNA	ENSG00000266923.1	5.89228	6.259	5.46333	5.46333	5.46333	5.46333	6.42908	6.05279	6.21698	6.15902	6.27745	5.46333	6.69691	6.30061	6.26566	6.21724	6.16742	5.77139
CLEC18A	protein_coding	ENSG00000157322.17	6.06776	6.00344	6.61931	5.46333	5.46333	5.46333	6.213	6.01951	6.29288	6.66507	5.75451	6.57253	6.59174	5.46333	6.29308	6.70788	6.16742	6.44443
AL079338.1	lncRNA	ENSG00000286546.1	6.27691	6.29345	6.1271	5.46333	5.84458	5.46333	7.05817	6.6927	7.43316	6.22399	6.2261	6.57253	6.10285	6.63191	6.48361	6.53885	6.63915	6.58936
EFNA1	protein_coding	ENSG00000169242.12	6.20097	6.22282	6.29136	5.46333	5.46333	5.46333	6.10872	6.3959	6.29288	5.77686	6.07741	6.29887	6.25744	5.46333	6.43994	5.95318	6.20471	6.11257
TNK1	protein_coding	ENSG00000174292.12	6.1596	6.52569	6.51379	5.46333	5.77492	5.46333	6.49892	6.64933	6.70596	6.56876	6.25223	6.57253	6.40755	6.20768	6.63981	6.35657	6.42286	6.29694
BMS1P2	transcribed_unprocessed_pseudogene	ENSG00000251079.6	6.69319	6.10093	5.46333	5.46333	5.46333	5.46333	6.06154	6.24516	6.46103	6.56876	5.46333	6.07744	6.6631	6.30061	6.07313	6.08119	5.7978	6.17978
AC091057.6	protein_coding	ENSG00000284906.2	6.11541	5.94697	6.32714	5.46333	5.46333	5.46333	6.4577	5.90404	6.30716	5.84695	5.92256	5.95019	6.49417	5.46333	5.9924	5.46333	5.93529	5.9949
ST8SIA2	protein_coding	ENSG00000140557.12	5.71159	6.29345	5.46333	5.46333	5.46333	5.46333	6.06154	6.16964	5.938	5.68525	5.6694	5.77212	5.67806	5.7836	5.94675	5.84349	5.46333	5.46333
B4GALNT4	protein_coding	ENSG00000182272.12	5.46333	6.00344	5.46333	5.46333	6.11992	5.46333	7.36568	8.32716	7.826	6.04705	6.2261	5.95019	5.98691	6.01581	6.03427	6.18581	6.12787	5.68137
LTBP1	protein_coding	ENSG00000049323.16	6.01576	6.29345	6.29136	5.46333	5.46333	5.46333	6.25057	6.33486	6.59146	5.68525	5.81965	5.99616	5.46333	6.05947	5.89612	5.77403	6.20471	6.076
KLHL7-DT	lncRNA	ENSG00000230658.2	6.20097	6.10093	5.46333	5.46333	5.46333	5.46333	6.33679	5.98398	6.18416	6.08676	5.75451	6.21269	6.06682	6.17374	6.36987	5.90188	5.93529	5.9949
CFL1P1	transcribed_unprocessed_pseudogene	ENSG00000223820.5	5.46333	5.46333	5.46333	5.46333	5.46333	5.46333	5.98231	5.80523	6.03269	5.84695	5.75451	5.8992	5.67806	5.69003	5.76993	5.46333	5.7978	5.77139
RAPH1	protein_coding	ENSG00000173166.18	6.11541	5.46333	6.02572	5.46333	5.46333	5.46333	6.33679	5.80523	6.16713	5.46333	5.81965	5.46333	6.13685	5.46333	5.46333	5.90188	5.46333	5.9949
C2CD4B	protein_coding	ENSG00000205502.4	5.46333	5.46333	5.46333	5.46333	5.68387	5.46333	6.13098	6.78719	6.85656	5.77686	5.6694	5.8992	5.98691	5.69003	5.46333	5.68324	5.7978	5.68137
TMEM145	protein_coding	ENSG00000167619.13	6.11541	5.80612	5.46333	5.46333	5.46333	5.46333	6.01006	6.57242	6.30716	6.04705	5.46333	5.68189	6.13685	6.05947	5.68033	5.68324	5.46333	5.94904
DNAH17-AS1	lncRNA	ENSG00000267432.6	5.46333	5.80612	5.46333	5.46333	5.46333	5.46333	6.17327	6.35573	6.16713	6.00427	5.46333	5.84116	5.8916	5.46333	5.76993	5.90188	5.7001	5.89817
GAL	protein_coding	ENSG00000069482.7	5.46333	5.46333	5.46333	5.46333	5.46333	5.46333	6.81554	6.60393	5.96343	5.46333	5.46333	5.68189	5.46333	5.46333	5.46333	5.46333	5.7001	5.46333
AP4B1-AS1	lncRNA	ENSG00000226167.1	6.409	6.18466	5.90005	5.46333	5.46333	5.46333	6.32032	5.94573	6.16713	6.58882	6.11009	6.55274	6.61008	6.17374	6.10953	6.89658	5.7978	6.6269
AC106897.1	lncRNA	ENSG00000249679.2	5.89228	6.259	5.90005	5.46333	5.77492	5.46333	5.95292	6.37607	6.26347	6.22399	6.53018	6.59191	6.31079	6.17374	6.48361	6.04183	6.12787	6.21095
CDH17	protein_coding	ENSG00000079112.10	5.46333	5.706	5.46333	5.46333	5.46333	5.46333	5.63716	6.05279	7.19697	5.46333	5.81965	5.8992	5.46333	5.46333	5.9924	5.77403	5.7001	5.68137
AC004076.2	lncRNA	ENSG00000276449.1	6.11541	6.32639	5.46333	5.46333	5.46333	5.46333	6.13098	6.01951	6.32118	6.12395	6.17066	5.77212	5.98691	5.69003	6.20748	6.21724	6.0401	6.24078
TTC34	protein_coding	ENSG00000215912.12	5.89228	6.29345	5.46333	5.46333	5.46333	5.46333	6.03641	6.05279	6.27832	6.22399	6.17066	6.32549	6.33611	6.24002	6.29308	6.15283	6.36654	6.24078
MRPL45P2	transcribed_unprocessed_pseudogene	ENSG00000228782.7	6.34573	5.80612	5.46333	5.46333	5.68387	5.46333	6.38425	6.14244	6.29288	6.48382	6.25223	6.24258	6.33611	6.05947	6.10953	5.68324	6.36654	5.89817
TPTE2P2	transcribed_unprocessed_pseudogene	ENSG00000272281.6	5.46333	5.706	6.25378	5.46333	5.77492	5.46333	6.10872	6.26862	6.79229	5.84695	5.46333	5.46333	5.46333	5.7836	5.46333	5.46333	5.7001	5.68137
TGM1	protein_coding	ENSG00000092295.12	5.81399	5.88267	5.46333	5.46333	5.46333	5.46333	6.30348	6.19575	6.20077	6.19229	5.6694	6.24258	5.76672	6.30061	6.07313	6.08119	5.99042	5.94904
PGF	protein_coding	ENSG00000119630.14	5.46333	5.88267	5.46333	5.46333	5.46333	5.46333	5.76404	5.98398	6.4373	6.04705	5.81965	6.14866	6.13685	5.91534	6.07313	6.21724	5.46333	6.21095
TEX19	protein_coding	ENSG00000182459.5	5.46333	5.706	5.46333	5.46333	5.46333	5.46333	6.06154	6.08421	6.48413	5.77686	5.6694	6.03831	5.46333	5.85518	6.10953	5.46333	5.7001	5.68137
PTPN13	protein_coding	ENSG00000163629.13	6.01576	5.94697	6.36133	5.46333	6.4553	5.46333	9.32886	9.05033	10.0613	6.41428	6.41342	5.8992	6.10285	6.63191	6.65763	6.47493	5.99042	6.24078
SLC25A1P5	processed_pseudogene	ENSG00000267323.1	6.11541	6.32639	6.1271	5.46333	5.46333	5.46333	6.19343	6.37607	5.85148	5.46333	5.96597	5.46333	6.38443	6.13795	6.14387	5.46333	5.46333	5.46333
RPS6KA6	protein_coding	ENSG00000072133.11	6.1596	6.22282	6.39412	5.46333	5.77492	5.46333	6.44351	6.37607	6.84873	5.68525	6.25223	6.46894	6.10285	6.45834	6.63981	6.2473	6.47564	6.73156
MAP6D1	protein_coding	ENSG00000180834.8	6.71526	6.14418	6.51379	5.46333	5.68387	5.46333	6.6587	6.664	6.89485	6.50582	6.19895	6.51182	6.69691	6.57059	6.46205	5.46333	6.52541	6.71486
ACRBP	protein_coding	ENSG00000111644.8	5.95804	5.80612	5.46333	5.46333	5.46333	5.46333	6.32032	6.14244	6.20077	6.04705	5.87442	6.21269	6.53446	6.17374	5.94675	6.30391	6.24007	6.03696
HPDL	protein_coding	ENSG00000186603.6	6.11541	6.259	6.69142	6.60538	6.21937	5.46333	9.27586	9.76929	8.58127	6.70108	7.07837	6.66573	7.2254	7.39548	7.44343	6.27615	7.15441	6.64513
AL109811.1	lncRNA	ENSG00000226849.1	6.20097	5.88267	6.39412	5.46333	5.46333	5.46333	6.213	6.2209	6.13166	6.52729	5.92256	5.46333	5.46333	6.24002	6.07313	6.57909	5.87251	6.6269
SCD	protein_coding	ENSG00000099194.6	7.4994	7.00108	6.90053	5.46333	7.97723	6.86899	11.5737	11.5624	11.3127	8.09012	7.89383	7.92819	8.10344	8.0085	8.49527	7.89623	7.58838	8.00763
DNAJC27-AS1	lncRNA	ENSG00000224165.6	5.89228	5.46333	5.96697	5.46333	5.46333	5.46333	5.76404	5.74271	5.73821	5.68525	6.00579	6.14866	5.67806	5.96818	5.46333	5.90188	5.46333	5.68137
RHOBTB1	protein_coding	ENSG00000072422.17	6.11541	5.88267	5.46333	5.46333	5.77492	5.46333	6.63581	6.29136	6.83291	6.19229	5.87442	5.8992	5.94172	6.05947	5.9924	5.95318	6.12787	5.9949
WDR17	protein_coding	ENSG00000150627.15	5.81399	5.46333	5.46333	5.46333	5.84458	5.46333	6.95205	6.50598	6.80873	5.68525	6.00579	5.84116	5.46333	5.85518	5.68033	6.11806	5.46333	6.21095
AC099332.2	lncRNA	ENSG00000286996.1	6.06776	5.94697	6.07863	5.46333	5.46333	5.46333	6.01006	6.08421	6.11315	6.33839	6.11009	5.99616	6.13685	6.01581	5.9924	5.95318	6.0401	6.11257
AC026412.3	lncRNA	ENSG00000271119.1	6.01576	6.00344	5.46333	5.46333	5.46333	5.46333	5.98231	6.11402	6.18416	6.15902	6.37064	6.03831	5.98691	5.85518	6.10953	5.77403	6.08563	6.14706
ACTA2-AS1	lncRNA	ENSG00000180139.11	6.06776	6.05431	6.07863	5.46333	5.46333	5.46333	5.98231	5.85782	6.21698	6.00427	6.19895	5.84116	6.25744	6.05947	5.68033	6.2473	5.7978	5.89817
TPI1P2	transcribed_processed_pseudogene	ENSG00000230359.5	6.06776	5.94697	6.36133	5.46333	5.46333	5.46333	6.25057	5.90404	6.24831	6.08676	6.27745	6.03831	6.22922	6.27094	6.10953	5.99942	5.7001	6.24078
SOX8	protein_coding	ENSG00000005513.10	6.64752	5.46333	5.46333	5.46333	5.46333	5.46333	6.39946	6.19575	6.29288	6.84904	5.87442	5.77212	6.98563	5.69003	5.94675	6.80645	5.7001	5.77139
MLF1	protein_coding	ENSG00000178053.19	5.71159	5.46333	6.56805	5.46333	5.46333	5.46333	6.03641	6.08421	6.32118	5.77686	5.46333	5.46333	5.67806	6.01581	5.89612	5.84349	5.99042	5.68137
KCNIP2	protein_coding	ENSG00000120049.20	5.81399	6.259	6.51379	5.46333	6.18786	5.46333	7.11893	7.08938	7.73068	6.2543	6.69677	6.85933	6.59174	6.95212	6.565	6.51804	7.14099	6.34919
FJX1	protein_coding	ENSG00000179431.7	5.46333	5.46333	5.46333	5.46333	5.68387	5.46333	6.92608	7.00801	6.68778	6.00427	5.46333	5.46333	5.46333	5.46333	5.76993	5.84349	5.46333	5.46333
VSIG1	protein_coding	ENSG00000101842.14	5.81399	5.88267	5.46333	5.46333	5.46333	5.46333	6.15247	5.98398	6.50664	6.04705	5.87442	6.14866	5.94172	5.69003	6.03427	5.95318	5.7978	6.11257
FGF7P6	transcribed_unprocessed_pseudogene	ENSG00000227449.8	6.11541	5.94697	5.46333	5.46333	5.46333	5.46333	6.15247	6.05279	6.01062	6.15902	6.41342	6.11409	6.10285	6.43407	6.20748	6.08119	6.24007	6.076
AL109976.1	lncRNA	ENSG00000277287.1	5.81399	5.80612	5.46333	5.46333	5.46333	5.46333	6.06154	6.14244	6.07432	6.2543	5.81965	5.77212	6.06682	6.05947	5.83849	5.90188	5.87251	5.94904
LNCOC1	lncRNA	ENSG00000253741.2	5.46333	5.46333	5.46333	5.46333	5.46333	5.46333	6.06154	6.19575	6.37486	5.90586	5.96597	5.99616	5.8916	6.17374	5.68033	6.11806	5.7001	5.77139
SPESP1	protein_coding	ENSG00000258484.4	6.11541	5.706	5.90005	5.46333	5.46333	5.46333	6.26863	5.90404	6.16713	6.08676	5.87442	6.07744	5.8916	5.85518	6.03427	6.11806	5.93529	5.77139
ECM1	protein_coding	ENSG00000143369.15	6.23995	5.80612	6.42565	5.46333	5.46333	5.46333	6.01006	6.19575	6.23282	5.90586	6.27745	6.27127	6.06682	5.69003	6.07313	6.21724	6.24007	6.34919
AL391650.1	protein_coding	ENSG00000236782.7	5.81399	5.88267	5.46333	5.46333	5.46333	5.46333	6.28626	5.98398	5.85148	5.84695	5.75451	6.03831	6.16909	5.46333	5.9924	5.95318	5.7978	5.9949
AC118344.1	lncRNA	ENSG00000205041.1	5.81399	6.32639	6.07863	5.46333	5.46333	5.46333	5.98231	5.98398	6.27832	6.60846	5.87442	5.99616	6.28459	6.38331	5.94675	6.40595	5.7978	6.29694
LINC02043	lncRNA	ENSG00000232233.1	5.46333	5.706	5.46333	5.46333	5.46333	5.46333	6.01006	6.16964	6.13166	6.04705	5.75451	6.11409	5.67806	6.32916	5.94675	6.04183	5.93529	5.94904
AC126474.1	TEC	ENSG00000279148.1	5.81399	5.46333	5.46333	5.46333	5.46333	5.46333	6.13098	6.26862	5.88237	6.00427	5.81965	5.68189	6.10285	6.05947	5.9924	5.99942	6.08563	5.68137
OSBPL6	protein_coding	ENSG00000079156.17	5.81399	5.80612	6.07863	5.46333	5.46333	5.46333	6.26863	5.94573	6.4373	5.46333	6.07741	6.18145	5.46333	5.46333	5.68033	5.77403	6.08563	5.77139
NFIA	protein_coding	ENSG00000162599.17	6.4389	5.706	5.46333	5.46333	6.15478	5.46333	7.03455	6.86187	7.35932	5.46333	5.87442	5.77212	5.46333	6.05947	5.76993	6.11806	5.7978	5.46333
AL353796.1	lncRNA	ENSG00000259994.1	6.34573	6.32639	5.46333	5.46333	5.68387	5.46333	6.33679	6.31342	6.57097	6.22399	6.37064	6.27127	5.76672	6.32916	6.14387	6.40595	6.20471	6.14706
ZNF485	protein_coding	ENSG00000198298.13	5.81399	5.46333	5.46333	5.46333	5.84458	5.46333	6.86298	6.88565	6.48413	6.04705	5.87442	6.03831	5.98691	6.13795	5.76993	5.90188	5.7978	5.89817
AL117339.4	protein_coding	ENSG00000283930.1	6.49573	6.10093	6.56805	5.46333	5.46333	5.46333	6.213	6.14244	5.98758	6.52729	5.6694	6.03831	5.76672	6.05947	5.68033	6.08119	5.46333	6.21095
MAPK10	protein_coding	ENSG00000109339.24	6.11541	5.706	5.46333	5.46333	5.46333	5.46333	6.01006	5.94573	6.18416	5.90586	5.92256	5.8992	5.83457	5.46333	5.46333	5.68324	6.12787	5.77139
KIF9-AS1	lncRNA	ENSG00000227398.4	5.89228	5.94697	6.29136	5.46333	5.46333	5.46333	5.95292	5.90404	6.20077	6.4381	6.00579	6.29887	6.87925	6.30061	6.20748	6.2473	6.0401	6.21095
AC124016.1	lncRNA	ENSG00000272677.1	5.46333	6.00344	6.17206	5.46333	5.46333	5.46333	5.88783	6.19575	6.09405	5.95762	6.1411	6.21269	5.94172	6.20768	6.26566	6.2473	6.16742	6.11257
RPL23AP53	transcribed_processed_pseudogene	ENSG00000223508.5	6.1596	5.88267	5.71611	5.46333	5.46333	5.46333	6.28626	6.08421	6.01062	5.95762	5.87442	5.68189	6.10285	5.91534	5.83849	5.77403	5.93529	5.89817
PTPRU	protein_coding	ENSG00000060656.20	5.95804	5.80612	5.46333	5.46333	5.77492	5.46333	6.13098	6.47083	6.57097	6.04705	5.92256	5.68189	6.53446	6.13795	6.07313	5.99942	5.7978	5.46333
AC234775.3	lncRNA	ENSG00000261101.2	6.06776	6.22282	6.02572	5.46333	5.46333	5.46333	6.01006	5.90404	6.21698	5.77686	6.07741	5.8992	5.98691	6.13795	5.83849	5.77403	5.7978	5.9949
CBX2	protein_coding	ENSG00000173894.11	5.89228	5.706	6.75867	5.46333	6.04348	5.46333	7.27808	7.54309	7.48928	6.12395	5.92256	5.77212	6.16909	5.91534	6.23717	6.08119	5.46333	6.14706
AC092117.2	TEC	ENSG00000279901.1	5.81399	6.00344	5.46333	5.46333	5.46333	5.46333	5.98231	5.94573	6.23282	6.4381	5.96597	5.84116	6.43004	6.13795	6.14387	6.15283	5.7978	6.03696
SLC22A23	protein_coding	ENSG00000137266.14	6.64752	6.49991	5.96697	5.46333	5.68387	5.46333	6.51224	6.48858	6.55003	6.50582	6.71196	5.95019	6.38443	6.52735	6.50466	6.2473	6.0401	6.24078
TTC26	protein_coding	ENSG00000105948.13	5.89228	6.18466	6.02572	5.46333	6.00095	5.46333	6.95205	6.82518	6.77559	6.2834	6.37064	6.35123	6.22922	6.38331	6.46205	5.77403	6.16742	6.34919
CCN2	protein_coding	ENSG00000118523.6	6.27691	6.10093	6.54132	5.46333	5.77492	5.46333	6.68107	5.94573	6.8797	6.70108	5.92256	6.44668	6.95997	6.52735	6.54533	6.85246	6.20471	6.46664
LRFN4	protein_coding	ENSG00000173621.9	5.89228	6.14418	7.04293	5.46333	6.88587	5.46333	8.74594	9.5657	8.52071	6.97901	6.79866	6.51182	6.95997	6.63191	6.94809	6.79066	7.0128	6.53008
BAMBI	protein_coding	ENSG00000095739.11	6.06776	5.94697	5.46333	5.46333	5.46333	5.46333	6.36874	6.11402	5.91108	5.90586	5.6694	5.77212	5.8916	5.46333	5.76993	5.77403	5.46333	6.03696
PRC1-AS1	lncRNA	ENSG00000258725.2	6.06776	6.35798	5.46333	5.46333	5.68387	5.46333	6.44351	6.41527	6.26347	6.19229	6.27745	5.84116	6.16909	5.7836	6.10953	6.18581	6.0401	6.03696
AC116913.1	lncRNA	ENSG00000261351.2	6.06776	6.22282	6.39412	5.46333	5.68387	5.46333	6.42908	6.2209	6.24831	6.73584	6.41342	6.62953	6.59174	6.17374	6.565	6.51804	6.27374	6.66303
PHC1P1	processed_pseudogene	ENSG00000179899.8	5.71159	5.46333	5.90005	5.46333	5.46333	5.46333	5.98231	5.85782	6.23282	5.90586	6.00579	5.95019	6.13685	6.05947	5.9924	5.95318	5.7001	5.84027
AL117344.2	lncRNA	ENSG00000286482.1	5.95804	6.05431	6.07863	5.46333	5.46333	5.46333	5.85108	5.98398	6.14964	6.31139	6.32545	6.29887	6.02835	6.01581	6.07313	6.27615	5.93529	6.17978
CCDC144CP	transcribed_processed_pseudogene	ENSG00000154898.15	5.89228	6.22282	6.21413	5.46333	5.77492	5.46333	6.19343	6.08421	6.73263	6.04705	6.11009	6.40034	6.19982	6.3567	6.17644	6.2473	5.46333	6.74798
AC107081.3	lncRNA	ENSG00000286360.1	5.81399	6.00344	5.90005	5.46333	5.46333	5.46333	6.01006	5.98398	6.16713	6.08676	5.75451	5.99616	5.8916	6.17374	5.68033	6.2473	6.0401	5.68137
ELOVL6	protein_coding	ENSG00000170522.10	6.46778	6.10093	5.46333	5.46333	7.15768	6.38274	7.57666	7.64755	7.54742	6.58882	6.30183	6.35123	6.02835	6.27094	6.3451	6.33069	6.50087	6.34919
LINC01572	lncRNA	ENSG00000261008.7	6.06776	6.05431	5.46333	5.46333	5.68387	5.46333	6.10872	5.94573	6.33495	6.15902	5.87442	5.8992	5.67806	6.20768	5.89612	5.84349	5.87251	5.68137
KCTD12	protein_coding	ENSG00000178695.6	7.12719	6.98497	6.90053	5.46333	6.58216	5.46333	8.54498	8.38301	8.32149	7.03226	7.18145	6.62953	7.42534	6.99499	6.97456	7.55279	6.90209	7.04501
AL590064.1	lncRNA	ENSG00000287837.1	6.1596	5.706	5.46333	5.46333	5.46333	5.46333	6.06154	6.01951	6.14964	6.46126	5.75451	5.84116	6.06682	5.91534	6.20748	6.27615	5.87251	6.37406
PRR5-ARHGAP8	protein_coding	ENSG00000248405.10	5.81399	6.35798	5.46333	5.46333	5.46333	5.46333	6.41441	5.90404	5.91108	6.00427	6.37064	6.21269	6.40755	6.50494	6.10953	5.46333	5.93529	6.60832
GRIN3B	protein_coding	ENSG00000116032.5	5.46333	5.706	5.46333	5.46333	5.46333	5.46333	5.98231	5.90404	6.11315	5.95762	6.07741	5.68189	6.51454	5.91534	5.9924	5.46333	5.7978	5.9949
APOD	protein_coding	ENSG00000189058.9	5.81399	5.46333	5.46333	5.46333	5.46333	5.46333	6.35293	5.94573	5.91108	6.33839	6.04277	5.46333	6.53446	5.7836	5.94675	6.40595	5.99042	5.94904
ZNF709	protein_coding	ENSG00000242852.7	5.46333	5.80612	6.54132	5.46333	5.46333	5.46333	6.4577	6.24516	6.01062	5.46333	6.53018	5.99616	5.67806	6.38331	6.565	6.51804	6.90209	6.73156
CALCRL	protein_coding	ENSG00000064989.13	5.46333	5.46333	5.46333	5.46333	5.46333	5.46333	6.10872	5.98398	6.33495	6.12395	6.00579	5.68189	6.02835	5.96818	5.76993	6.21724	5.7978	5.9949
RAB40A	protein_coding	ENSG00000172476.4	6.06776	5.80612	5.46333	5.46333	5.46333	5.46333	6.06154	5.85782	6.26347	6.19229	5.81965	5.8992	5.67806	5.7836	5.9924	5.95318	5.7001	5.77139
TUB	protein_coding	ENSG00000166402.9	6.54914	5.88267	6.78013	5.46333	5.68387	5.46333	6.39946	6.24516	6.37486	6.46126	5.92256	6.29887	6.22922	6.67072	5.9924	6.72498	5.87251	6.64513
AP001267.5	protein_coding	ENSG00000285827.1	6.27691	6.35798	6.25378	5.46333	5.46333	5.46333	6.30348	6.11402	5.88237	6.56876	5.46333	6.51182	6.06682	6.45834	6.07313	6.47493	5.7978	6.14706
EPHB2	protein_coding	ENSG00000133216.16	6.11541	5.46333	5.46333	5.46333	5.90314	5.46333	6.91728	6.47083	7.02938	6.04705	5.46333	5.84116	6.22922	6.20768	5.68033	5.46333	5.99042	5.46333
AC092645.2	lncRNA	ENSG00000286545.1	6.23995	5.706	6.02572	5.46333	5.68387	5.46333	6.28626	6.26862	6.46103	6.15902	5.75451	6.07744	6.55395	6.24002	5.89612	6.42957	5.7978	6.24078
CCDC15-DT	lncRNA	ENSG00000285825.2	6.1596	5.706	5.90005	5.46333	5.46333	5.46333	5.98231	6.29136	5.78057	5.77686	5.75451	5.99616	5.83457	5.96818	5.76993	5.90188	5.7001	5.9949
AC067750.1	lncRNA	ENSG00000272631.1	5.81399	5.46333	5.46333	5.46333	5.46333	5.46333	6.19343	6.11402	5.938	6.2543	6.04277	5.77212	5.83457	5.46333	5.76993	6.08119	5.87251	5.68137
SOX7	protein_coding	ENSG00000171056.8	5.46333	6.10093	5.46333	5.46333	5.46333	5.46333	6.13098	5.98398	6.20077	5.77686	5.87442	6.11409	5.46333	5.7836	5.46333	6.11806	5.99042	6.11257
AC006059.1	lncRNA	ENSG00000230084.6	6.46778	6.32639	6.59402	5.46333	5.68387	5.46333	6.48539	6.33486	6.56056	6.04705	5.46333	5.77212	6.36064	6.90753	5.46333	6.51804	5.46333	6.46664
FAR2P2	transcribed_unprocessed_pseudogene	ENSG00000178162.8	6.57471	6.64481	6.75867	5.46333	6.33312	6.5193	8.67218	8.14034	8.11763	7.27786	7.25796	7.50804	7.3622	7.26874	7.44343	7.03211	7.21931	7.16299
ULBP3	protein_coding	ENSG00000131019.11	5.89228	6.10093	6.07863	5.46333	5.95458	5.46333	7.08133	6.76107	7.07518	5.77686	6.04277	5.8992	6.28459	5.85518	5.76993	6.11806	6.44966	6.11257
ANKRD34A	protein_coding	ENSG00000272031.3	6.23995	6.00344	6.51379	5.46333	6.18786	5.46333	7.38367	7.8453	7.65238	6.15902	6.51177	6.27127	6.57304	6.7616	6.26566	5.84349	6.12787	6.37406
PPP4R4	protein_coding	ENSG00000119698.12	5.71159	5.706	5.46333	5.46333	5.46333	5.46333	6.03641	5.66104	6.18416	5.95762	5.75451	5.99616	5.76672	5.7836	5.76993	5.77403	5.7001	5.9949
AC025283.2	protein_coding	ENSG00000285329.1	5.89228	5.46333	5.46333	5.46333	5.46333	5.46333	5.81035	6.11402	6.16713	5.84695	6.11009	6.21269	5.67806	6.17374	5.94675	6.30391	5.99042	6.34919
FXYD7	protein_coding	ENSG00000221946.8	5.46333	5.706	5.46333	5.46333	5.46333	5.46333	5.63716	5.85782	6.49546	5.90586	5.6694	6.07744	5.76672	5.69003	5.89612	5.84349	6.0401	5.84027
WASF1	protein_coding	ENSG00000112290.13	6.31209	6.00344	6.45604	5.46333	5.90314	5.46333	6.89047	6.7206	6.84085	6.08676	5.6694	5.8992	6.19982	6.1	5.76993	6.55919	5.93529	5.84027
H2AC17	protein_coding	ENSG00000278677.2	5.71159	5.88267	5.46333	5.46333	5.46333	5.46333	6.19343	6.14244	6.05389	5.46333	5.81965	5.77212	5.67806	5.69003	5.94675	5.77403	5.46333	5.84027
KYNU	protein_coding	ENSG00000115919.15	6.20097	6.10093	6.48539	6.54533	6.15478	5.46333	7.38961	7.0289	7.22557	7.03226	6.56593	6.40034	7.01072	6.74406	6.58426	6.83734	6.79742	6.55026
DDN	protein_coding	ENSG00000181418.8	6.06776	5.80612	5.46333	7.1395	6.11992	5.46333	9.49385	10.0035	8.65881	6.83359	6.63356	6.75085	7.43411	7.00893	6.70925	6.59857	6.66036	6.39819
AC004771.4	lncRNA	ENSG00000262678.1	5.81399	5.94697	5.46333	5.46333	5.46333	5.46333	6.01006	6.16964	5.91108	6.2543	5.81965	5.95019	5.98691	6.05947	5.89612	6.15283	5.7001	5.94904
KDF1	protein_coding	ENSG00000175707.9	5.46333	5.706	6.42565	5.46333	5.46333	5.46333	5.95292	6.16964	6.32118	5.95762	6.00579	6.11409	5.8916	5.69003	5.89612	5.46333	6.20471	5.46333
AC091959.3	protein_coding	ENSG00000275740.1	6.4389	6.47335	6.64394	5.46333	5.95458	5.46333	7.38961	6.92038	6.8797	6.76945	5.46333	5.8992	6.16909	6.32916	5.89612	5.99942	5.7978	7.11721
AL161452.1	lncRNA	ENSG00000226706.1	6.06776	5.706	5.96697	5.46333	5.46333	5.46333	6.10872	6.11402	5.85148	6.2834	5.96597	5.8992	6.06682	5.46333	5.94675	6.04183	5.99042	5.77139
MCMDC2	protein_coding	ENSG00000178460.18	5.81399	6.00344	5.46333	5.46333	5.46333	5.46333	6.0856	6.16964	5.91108	5.77686	6.00579	5.95019	5.76672	5.46333	5.89612	5.68324	5.46333	5.89817
GSDME	protein_coding	ENSG00000105928.16	5.95804	5.94697	5.46333	5.46333	5.46333	5.46333	6.03641	6.01951	6.05389	6.00427	5.6694	5.68189	5.94172	5.46333	5.83849	5.84349	6.24007	5.46333
TIGD4	protein_coding	ENSG00000169989.3	6.01576	5.46333	5.46333	5.46333	5.46333	5.46333	6.213	6.01951	6.18416	5.77686	5.46333	5.68189	5.67806	5.46333	5.68033	5.68324	5.7001	5.77139
IGKV2-26	IG_V_pseudogene	ENSG00000254098.1	6.20097	5.88267	6.25378	5.46333	5.46333	5.46333	6.51224	5.80523	5.78057	6.50582	5.75451	6.07744	5.98691	5.69003	5.68033	6.27615	5.7978	5.94904
RPPH1	ribozyme	ENSG00000277209.1	5.46333	5.46333	5.46333	5.46333	5.68387	5.46333	6.42908	6.60393	6.01062	6.15902	5.75451	5.8992	6.28459	6.1	5.68033	5.84349	5.99042	5.77139
ABHD14A-ACY1	protein_coding	ENSG00000114786.16	6.409	5.46333	5.71611	5.46333	5.46333	5.46333	6.26863	6.14244	6.38773	6.08676	6.27745	6.46894	6.19982	5.85518	5.68033	5.95318	6.81559	5.68137
AC005052.1	TEC	ENSG00000279601.1	6.06776	5.94697	6.17206	5.46333	5.46333	5.46333	6.13098	5.80523	6.09405	6.19229	5.87442	5.95019	6.19982	6.01581	5.68033	5.46333	6.0401	5.9949
AL590714.1	lncRNA	ENSG00000224985.1	6.06776	5.88267	5.46333	5.46333	5.68387	5.46333	6.56365	6.26862	6.14964	6.04705	6.25223	6.03831	5.94172	6.13795	5.9924	5.95318	6.68112	5.9949
ZNF460-AS1	lncRNA	ENSG00000267871.6	5.89228	6.35798	6.1271	5.46333	5.46333	5.46333	5.98231	6.01951	5.96343	6.12395	6.53018	6.21269	6.33611	6.38331	6.23717	6.08119	6.12787	6.21095
MARK1	protein_coding	ENSG00000116141.16	6.20097	5.88267	5.46333	5.46333	5.46333	5.46333	6.32032	6.01951	5.96343	6.15902	5.46333	5.95019	5.94172	5.7836	5.94675	6.15283	5.46333	5.89817
MYC	protein_coding	ENSG00000136997.20	7.68522	7.79514	8.04541	8.06133	7.94637	12.1438	15.1526	15.3159	15.0054	14.0173	13.9097	13.7436	14.8892	14.9368	14.5067	14.8873	14.3824	14.6528
AL359715.1	lncRNA	ENSG00000233967.7	6.1596	6.18466	5.46333	5.46333	5.77492	5.46333	6.25057	6.35573	6.41288	6.2543	6.11009	6.24258	6.16909	6.20768	6.41723	6.51804	6.20471	6.24078
MORN2	protein_coding	ENSG00000188010.14	5.81399	5.706	6.25378	5.46333	5.77492	5.46333	6.66995	6.64933	6.21698	6.00427	6.27745	6.11409	6.02835	6.52735	6.31953	5.95318	6.27374	6.53008
WTIP	protein_coding	ENSG00000142279.13	5.89228	5.94697	5.96697	5.46333	5.46333	5.46333	5.88783	6.05279	6.13166	6.36449	6.32545	6.11409	6.19982	6.05947	5.94675	6.04183	5.99042	5.77139
AL161891.1	lncRNA	ENSG00000276672.1	6.57471	6.259	5.46333	5.46333	5.95458	5.46333	7.06594	6.6193	7.00917	6.12395	5.87442	5.8992	5.94172	6.17374	5.9924	6.18581	5.87251	6.076
ITGB1BP2	protein_coding	ENSG00000147166.11	6.01576	5.706	6.17206	5.46333	5.46333	5.46333	5.92157	6.16964	5.98758	6.15902	5.6694	5.84116	5.46333	5.46333	5.46333	5.84349	5.7978	5.77139
H2AC15	protein_coding	ENSG00000275221.2	6.01576	6.259	6.54132	5.46333	5.46333	5.46333	5.95292	5.98398	6.03269	6.08676	6.2261	6.27127	5.98691	5.46333	5.9924	5.90188	6.0401	6.076
LINC02614	lncRNA	ENSG00000241288.8	5.46333	5.88267	5.46333	5.46333	5.46333	5.46333	5.81035	5.90404	6.16713	6.00427	6.17066	5.95019	6.19982	6.1	5.89612	5.84349	5.87251	5.77139
LINC01806	lncRNA	ENSG00000227403.2	6.62386	6.9008	6.51379	5.46333	6.33312	5.46333	7.55081	7.47323	7.30225	6.31139	6.87873	6.71766	6.22922	7.06304	6.60314	6.38164	6.83346	6.71486
FERP1	processed_pseudogene	ENSG00000232149.1	6.11541	6.44596	5.46333	5.46333	5.46333	5.46333	6.01006	5.94573	6.18416	6.41428	5.46333	6.07744	5.8916	5.91534	6.03427	5.90188	6.0401	6.076
PC	protein_coding	ENSG00000173599.15	6.11541	6.14418	6.42565	5.46333	6.56221	5.46333	7.74007	7.9984	7.81535	6.2543	6.45411	6.75085	6.69691	6.38331	6.69234	7.0698	6.5493	6.53008
PFKFB4	protein_coding	ENSG00000114268.12	6.01576	6.57517	6.99161	5.46333	6.58216	5.46333	7.10404	7.22824	9.16693	6.19229	6.25223	6.76706	6.10285	6.50494	6.52522	6.49675	6.47564	6.50943
HEY2	protein_coding	ENSG00000135547.9	5.89228	5.88267	5.90005	5.46333	6.00095	5.46333	6.99405	6.48858	7.26451	6.08676	6.32545	6.37616	6.28459	6.1	6.43994	6.47493	6.68112	5.9949
AL035696.4	lncRNA	ENSG00000285578.1	5.89228	5.88267	5.82036	5.46333	5.46333	5.46333	5.81035	5.85782	6.26347	6.22399	6.07741	6.29887	5.98691	5.91534	6.10953	5.46333	5.87251	6.34919
USP2	protein_coding	ENSG00000036672.16	5.46333	5.80612	5.46333	5.46333	5.46333	5.46333	5.88783	5.98398	6.11315	5.46333	5.46333	5.46333	5.76672	5.85518	5.68033	5.68324	5.99042	5.89817
GLS2	protein_coding	ENSG00000135423.13	5.81399	5.46333	5.96697	5.46333	5.68387	5.46333	6.52537	6.87383	6.30716	5.68525	5.75451	6.32549	5.94172	6.05947	6.17644	6.08119	6.33683	6.076
AL161756.1	lncRNA	ENSG00000214770.3	5.46333	5.80612	5.46333	5.46333	5.46333	5.46333	6.17327	6.16964	5.96343	6.15902	5.6694	5.77212	6.02835	5.69003	5.46333	6.11806	5.7001	5.84027
DHRS2	protein_coding	ENSG00000100867.15	5.71159	5.46333	5.46333	5.46333	5.46333	5.46333	6.213	6.14244	6.09405	5.46333	5.46333	5.68189	5.46333	5.69003	6.07313	5.90188	5.7978	5.84027
CHD5	protein_coding	ENSG00000116254.18	5.46333	5.46333	5.46333	5.46333	5.46333	5.46333	5.98231	6.05279	5.96343	6.19229	6.00579	5.84116	6.22922	5.7836	5.94675	5.68324	5.46333	5.94904
NPHP1	protein_coding	ENSG00000144061.14	5.89228	5.88267	6.17206	5.46333	5.77492	5.46333	6.4577	6.50598	6.38773	6.15902	6.25223	5.95019	5.8916	5.96818	6.14387	5.95318	5.87251	6.39819
MRPS18AP1	processed_pseudogene	ENSG00000229759.1	5.71159	5.706	5.46333	5.46333	5.46333	5.46333	5.70901	6.01951	6.14964	5.77686	5.87442	5.77212	6.36064	6.1	6.14387	5.99942	5.7978	5.89817
TANC1	protein_coding	ENSG00000115183.15	6.23995	5.706	6.25378	5.46333	5.68387	5.46333	6.28626	6.14244	6.50664	6.12395	5.81965	5.77212	5.67806	5.7836	5.83849	5.90188	6.30594	5.84027
TMOD1	protein_coding	ENSG00000136842.14	6.27691	5.94697	5.46333	5.46333	6.6396	5.46333	7.9527	8.48504	8.72863	6.58882	6.66568	7.04843	5.94172	6.48195	6.70925	6.51804	6.70145	6.73156
MINDY4	protein_coding	ENSG00000106125.14	6.06776	5.706	6.1271	5.46333	5.90314	5.46333	6.6587	7.09916	6.50664	6.19229	6.32545	6.07744	5.46333	5.69003	6.36987	5.77403	5.7978	5.84027
GLB1L2	protein_coding	ENSG00000149328.15	6.06776	5.46333	6.17206	6.54533	6.00095	7.50386	10.1974	10.7827	10.4719	6.97901	6.79866	6.85933	7.13971	6.79581	7.68499	6.83734	6.24007	6.46664
USP6	protein_coding	ENSG00000129204.17	6.06776	6.00344	6.25378	5.46333	5.46333	5.46333	6.0856	5.74271	6.01062	5.90586	6.17066	6.07744	5.8916	5.7836	5.9924	6.15283	5.87251	6.03696
AL162258.2	lncRNA	ENSG00000272030.1	5.89228	5.88267	6.29136	5.46333	5.46333	5.46333	6.01006	5.94573	5.938	6.12395	5.87442	6.03831	6.02835	6.17374	5.68033	5.84349	5.99042	5.77139
IQCK	protein_coding	ENSG00000174628.16	5.89228	5.80612	5.46333	5.46333	5.95458	5.46333	6.57607	6.50598	6.55003	6.04705	6.19895	5.68189	6.28459	6.40908	6.23717	6.45255	5.7978	6.29694
PTCD2	protein_coding	ENSG00000049883.15	7.25518	7.59453	7.36353	5.46333	6.95673	6.69193	8.91024	8.49854	8.6742	7.72714	7.5089	7.47341	7.80387	7.46389	7.47838	7.62587	7.30472	7.90469
POLR3G	protein_coding	ENSG00000113356.13	7.12719	7.06331	6.82179	5.46333	7.02337	6.38274	9.48092	8.6391	8.40044	7.1199	7.09972	6.97126	6.85097	7.2349	7.01314	7.0698	6.72138	7.15171
AL359232.1	lncRNA	ENSG00000258561.2	5.46333	6.00344	5.90005	5.46333	5.68387	5.46333	6.19343	6.01951	6.03269	5.84695	5.87442	5.95019	5.46333	5.69003	5.76993	5.99942	6.27374	5.77139
ASIC1	protein_coding	ENSG00000110881.12	5.95804	5.46333	5.46333	5.46333	6.15478	5.46333	7.11151	7.28794	8.98551	6.12395	5.87442	6.53251	6.25744	6.24002	6.52522	5.46333	5.7978	6.37406
DEPTOR	protein_coding	ENSG00000155792.10	6.34573	6.32639	6.45604	5.46333	6.54182	6.80801	8.80772	8.19156	9.00836	7.2348	7.37291	7.79096	7.55886	7.53783	7.55368	7.44844	7.42804	7.7445
AL136116.3	processed_pseudogene	ENSG00000217648.1	5.46333	5.88267	6.07863	5.46333	5.46333	5.46333	6.213	6.05279	6.03269	6.00427	6.00579	5.8992	5.46333	5.7836	6.07313	5.46333	5.7978	6.34919
TEKT3	protein_coding	ENSG00000125409.13	5.95804	6.00344	5.46333	5.46333	5.46333	5.46333	5.85108	5.85782	5.938	5.95762	6.30183	6.24258	5.67806	6.13795	6.39389	5.84349	5.87251	6.17978
NLN	protein_coding	ENSG00000123213.23	7.25518	7.10788	7.16963	6.86059	6.99718	5.46333	10.0329	9.69158	9.2187	7.69703	7.69907	7.5583	8.10344	7.99584	7.64772	8.04259	7.88268	7.54581
ERCC6L	protein_coding	ENSG00000186871.7	6.83857	6.44596	6.88137	5.46333	6.40858	5.46333	8.10228	7.48039	7.51645	6.19229	5.87442	6.07744	6.16909	6.27094	6.29308	5.84349	6.27374	6.39819
AC123768.2	lncRNA	ENSG00000262728.6	6.409	6.47335	6.17206	5.46333	5.46333	5.46333	5.88783	5.74271	6.13166	6.19229	5.81965	6.03831	6.22922	6.30061	5.94675	6.04183	6.30594	6.3235
PCDHGC3	protein_coding	ENSG00000240184.7	6.11541	6.91815	6.29136	5.46333	5.46333	5.46333	5.63716	5.80523	6.03269	5.68525	6.41342	5.8992	6.47331	5.91534	6.14387	5.99942	6.52541	5.84027
AC006111.2	lncRNA	ENSG00000263235.1	5.46333	5.46333	5.46333	5.46333	5.68387	5.46333	6.35293	6.63443	6.09405	6.08676	5.6694	6.14866	5.46333	6.1	5.83849	6.11806	5.46333	5.84027
EIF4EBP3	protein_coding	ENSG00000243056.2	5.95804	6.00344	5.90005	5.46333	5.84458	5.46333	6.28626	6.97595	6.24831	6.75278	6.77056	6.32549	6.99824	5.96818	6.46205	6.11806	6.36654	5.77139
AC025287.3	lncRNA	ENSG00000276523.1	5.89228	6.00344	5.46333	5.46333	5.46333	5.46333	5.98231	5.98398	5.96343	6.00427	5.81965	5.84116	5.98691	6.05947	6.10953	5.84349	5.87251	5.94904
SEC14L1P1	processed_pseudogene	ENSG00000213693.4	6.27691	6.22282	6.45604	5.46333	5.68387	5.46333	6.13098	6.19575	6.14964	6.4381	6.32545	6.14866	6.22922	6.20768	6.17644	6.30391	6.42286	6.37406
POLH-AS1	lncRNA	ENSG00000203362.2	5.46333	5.46333	5.46333	5.46333	5.46333	5.46333	6.0856	5.98398	5.98758	6.12395	5.96597	5.68189	5.67806	5.85518	5.76993	5.68324	5.87251	5.89817
ARHGEF17	protein_coding	ENSG00000110237.5	6.11541	5.88267	5.46333	5.46333	5.68387	5.46333	5.85108	6.16964	6.27832	6.22399	5.92256	6.18145	6.28459	6.13795	6.10953	6.18581	5.93529	6.14706
GPM6A	protein_coding	ENSG00000150625.16	5.71159	5.46333	5.46333	5.46333	5.46333	5.46333	6.10872	5.85782	6.13166	5.90586	5.46333	5.77212	6.02835	6.13795	5.76993	6.08119	6.12787	5.77139
MIR17HG	lncRNA	ENSG00000215417.13	6.34573	6.00344	6.45604	5.46333	6.18786	5.46333	7.44753	6.96505	7.02938	6.54826	6.27745	6.49064	6.55395	6.20768	6.70925	6.35657	6.39518	6.46664
NCKAP1	protein_coding	ENSG00000061676.15	5.46333	6.32639	5.46333	5.46333	5.90314	5.46333	6.89948	6.3959	6.37486	6.08676	6.11009	5.99616	5.94172	5.7836	6.14387	5.90188	5.7978	5.84027
TTC25	protein_coding	ENSG00000204815.10	5.46333	5.46333	5.46333	5.46333	5.46333	5.46333	6.0856	5.90404	5.98758	6.00427	5.87442	5.77212	5.67806	5.46333	5.76993	5.46333	5.87251	5.84027
ERP27	protein_coding	ENSG00000139055.7	5.81399	6.00344	5.46333	5.46333	5.68387	5.46333	6.28626	6.14244	6.23282	5.84695	6.11009	6.18145	5.46333	5.91534	5.89612	6.15283	5.99042	6.076
H3C8	protein_coding	ENSG00000273983.1	6.20097	6.00344	5.82036	5.46333	5.77492	5.46333	6.44351	6.47083	6.18416	5.95762	5.92256	6.11409	6.02835	5.91534	6.14387	6.21724	5.7001	6.17978
ACKR4	protein_coding	ENSG00000129048.7	5.81399	5.94697	5.46333	5.46333	5.46333	5.46333	6.23204	5.90404	5.88237	6.22399	6.04277	5.77212	6.25744	6.20768	5.46333	6.08119	5.7978	5.9949
MANEA-DT	lncRNA	ENSG00000261366.1	6.1596	6.22282	5.96697	5.46333	5.46333	5.46333	6.03641	5.94573	5.91108	6.12395	5.81965	6.21269	5.67806	5.96818	5.68033	5.90188	5.7978	6.14706
VNN1	protein_coding	ENSG00000112299.8	6.20097	5.80612	5.46333	5.46333	5.46333	5.46333	6.213	5.74271	6.01062	6.19229	5.96597	5.84116	5.94172	6.01581	6.07313	5.90188	5.87251	5.46333
AC087521.2	lncRNA	ENSG00000246250.3	6.27691	6.00344	6.07863	5.46333	5.46333	5.46333	5.92157	6.01951	6.11315	6.15902	6.07741	5.84116	6.45195	6.43407	5.68033	5.95318	5.7978	6.14706
FAM185BP	transcribed_unprocessed_pseudogene	ENSG00000214439.4	6.1596	6.18466	6.17206	5.46333	5.46333	5.46333	6.15247	5.80523	5.85148	6.19229	5.87442	5.77212	6.06682	6.13795	5.68033	5.99942	5.93529	5.94904
CBARP	protein_coding	ENSG00000099625.13	5.81399	5.80612	5.90005	5.46333	5.46333	5.46333	5.76404	6.05279	5.938	5.77686	5.96597	5.84116	6.02835	5.7836	5.89612	5.84349	5.7001	5.77139
ANKRD18B	protein_coding	ENSG00000230453.9	5.46333	5.88267	5.46333	5.46333	5.77492	5.46333	5.95292	6.43419	6.27832	5.77686	5.46333	5.68189	5.46333	6.05947	5.46333	5.90188	5.87251	5.89817
C6orf201	protein_coding	ENSG00000185689.16	5.95804	5.88267	5.82036	5.46333	5.46333	5.46333	5.70901	5.85782	5.85148	5.90586	5.46333	5.68189	5.94172	5.91534	5.76993	6.04183	5.46333	5.46333
H2BC18	protein_coding	ENSG00000203814.6	5.95804	6.18466	6.07863	5.46333	5.68387	5.46333	6.10872	6.01951	6.23282	6.31139	6.19895	6.29887	6.13685	6.1	6.20748	6.11806	6.0401	6.21095
ZNF285	protein_coding	ENSG00000267508.6	6.06776	5.88267	6.02572	5.46333	5.68387	5.46333	6.17327	5.98398	5.85148	5.84695	5.81965	5.8992	5.76672	6.20768	5.68033	6.33069	5.7978	6.076
AC099332.1	lncRNA	ENSG00000286781.1	6.11541	6.05431	5.46333	5.46333	5.46333	5.46333	6.01006	5.94573	5.88237	6.2834	6.30183	6.29887	5.8916	6.32916	6.31953	5.99942	6.0401	5.94904
AC025164.1	lncRNA	ENSG00000245904.4	5.71159	6.22282	5.71611	5.46333	5.68387	5.46333	5.92157	5.85782	6.27832	6.2543	6.1411	5.68189	6.33611	6.30061	6.14387	6.40595	6.20471	6.37406
AL020996.1	lncRNA	ENSG00000228172.5	6.01576	6.05431	6.78013	5.46333	5.68387	5.46333	6.0856	6.16964	6.13166	6.36449	6.41342	6.03831	6.59174	6.40908	6.26566	6.30391	5.7001	6.34919
ZNF324B	protein_coding	ENSG00000249471.8	6.27691	6.82848	6.48539	5.46333	6.35907	5.46333	7.17671	7.37627	7.21421	7.17873	7.29448	7.17782	7.17257	7.06304	6.82039	6.95277	6.79742	7.0199
GRHL3	protein_coding	ENSG00000158055.16	5.46333	5.88267	5.46333	5.46333	5.46333	5.46333	6.0856	5.90404	6.07432	6.04705	6.04277	5.8992	6.10285	6.1	6.03427	6.21724	6.27374	5.84027
SNAI2	protein_coding	ENSG00000019549.13	5.71159	5.88267	6.17206	5.46333	5.68387	5.46333	6.06154	6.14244	6.29288	5.68525	5.87442	5.8992	5.67806	5.91534	6.17644	5.68324	5.93529	5.84027
AC025031.4	lncRNA	ENSG00000275481.1	6.34573	6.00344	6.32714	5.46333	5.46333	5.46333	5.70901	5.98398	6.09405	6.15902	6.00579	5.68189	6.43004	6.27094	5.89612	6.33069	5.93529	6.24078
OR2A42	protein_coding	ENSG00000212807.2	5.46333	6.10093	6.17206	5.46333	5.84458	5.46333	6.03641	5.46333	6.49546	6.83359	6.1411	6.32549	6.53446	6.30061	6.26566	6.42957	6.0401	6.55026
AC138866.1	unprocessed_pseudogene	ENSG00000253816.3	6.06776	5.94697	6.69142	5.46333	5.46333	5.46333	6.19343	5.46333	6.01062	5.90586	6.11009	6.49064	6.40755	6.05947	6.29308	5.99942	6.47564	6.11257
SLC45A3	protein_coding	ENSG00000158715.6	6.23995	6.00344	6.02572	5.46333	5.68387	5.46333	6.15247	6.11402	6.24831	6.00427	5.92256	5.95019	6.22922	6.20768	6.07313	6.55919	6.20471	6.14706
TNFRSF10A-AS1	lncRNA	ENSG00000253930.1	5.46333	5.706	5.46333	5.46333	5.68387	5.46333	6.10872	6.14244	6.26347	6.12395	6.07741	6.24258	5.83457	6.05947	6.26566	6.21724	5.87251	5.9949
AC126177.6	processed_pseudogene	ENSG00000258072.1	6.4389	6.44596	6.21413	5.46333	5.68387	5.46333	6.213	5.94573	6.20077	6.00427	6.25223	6.24258	6.10285	6.13795	5.9924	6.42957	6.5493	6.42163
ODC1-DT	lncRNA	ENSG00000257135.7	6.01576	6.00344	5.46333	5.46333	5.84458	5.46333	6.63581	6.664	6.64082	6.19229	6.41342	5.8992	6.22922	6.05947	6.17644	6.40595	6.24007	5.89817
XRCC2	protein_coding	ENSG00000196584.3	6.62386	6.49991	6.02572	5.46333	6.67609	5.46333	8.62077	7.94426	7.85054	6.54826	6.39231	5.99616	6.45195	6.24002	6.43994	6.83734	6.16742	6.39819
BCL11A	protein_coding	ENSG00000119866.22	6.31209	6.62216	5.90005	5.46333	6.47774	5.46333	7.97943	7.62859	7.801	6.33839	6.47376	6.32549	6.13685	6.67072	6.41723	6.59857	6.33683	6.48829
TRIM16L	protein_coding	ENSG00000108448.21	6.11541	6.22282	6.32714	5.46333	6.00095	5.46333	6.80579	7.11848	6.78398	6.46126	6.30183	6.40034	6.79205	6.43407	6.70925	6.70788	6.39518	6.50943
PFN1P6	processed_pseudogene	ENSG00000227212.3	5.95804	5.706	5.90005	5.46333	5.46333	5.46333	6.03641	5.80523	6.09405	5.90586	5.75451	5.46333	5.83457	5.46333	5.89612	6.21724	5.93529	6.076
ATP5MF-PTCD1	protein_coding	ENSG00000248919.7	7.29501	7.40371	7.28416	5.46333	6.4553	5.46333	7.9982	7.82351	7.41389	6.12395	6.39231	5.77212	7.10592	7.21181	5.68033	6.67278	6.77892	6.11257
KAZN	protein_coding	ENSG00000189337.17	5.46333	6.10093	5.96697	5.46333	5.84458	5.46333	6.6587	6.70675	6.63115	5.84695	5.75451	5.68189	5.46333	5.96818	5.9924	5.77403	5.87251	6.2694
MAST1	protein_coding	ENSG00000105613.10	5.46333	6.00344	5.96697	5.46333	6.00095	5.46333	6.70295	6.98674	7.54742	6.12395	5.87442	5.8992	5.94172	5.91534	6.03427	5.77403	6.12787	5.84027
TRIP13	protein_coding	ENSG00000071539.14	6.62386	6.62216	6.82179	5.46333	7.23585	5.46333	9.64062	9.18475	8.90332	6.2543	6.27745	6.57253	5.98691	6.05947	6.89317	6.38164	6.27374	6.17978
AL513327.1	lncRNA	ENSG00000225313.5	5.89228	6.10093	6.42565	5.46333	5.46333	5.46333	6.06154	5.80523	5.938	6.08676	5.92256	5.68189	6.22922	6.32916	6.03427	5.77403	5.46333	5.9949
AL357079.1	lncRNA	ENSG00000237950.3	5.95804	6.259	6.56805	5.46333	5.84458	5.46333	6.23204	6.73427	6.23282	6.46126	6.25223	6.6478	6.55395	6.38331	6.50466	6.33069	5.99042	6.24078
CENPV	protein_coding	ENSG00000166582.10	6.62386	6.57517	6.69142	5.46333	6.76185	5.46333	8.59192	8.76133	8.15423	6.75278	6.77056	6.85933	6.87925	6.8125	7.07468	7.0821	6.88534	7.04501
TBC1D8	protein_coding	ENSG00000204634.12	6.54914	6.32639	6.17206	5.46333	5.77492	5.46333	6.15247	6.29136	6.32118	6.2834	6.04277	6.14866	6.38443	6.48195	6.39389	6.38164	6.0401	6.29694
MSTO2P	unprocessed_pseudogene	ENSG00000203761.5	7.19997	6.6886	7.49716	5.46333	6.15478	5.46333	7.11893	7.10886	6.82491	7.68939	7.05662	7.09715	7.51041	6.84512	6.72588	7.61795	7.25665	6.88527
MAP1B	protein_coding	ENSG00000131711.15	6.54914	6.05431	5.46333	5.46333	6.04348	5.46333	6.63581	6.45271	6.71493	6.80201	5.92256	6.44668	6.92035	6.20768	6.07313	6.83734	6.12787	6.50943
MTND5P11	processed_pseudogene	ENSG00000248923.1	6.06776	5.46333	5.82036	5.46333	5.46333	5.46333	5.85108	6.11402	6.03269	6.48382	5.87442	5.46333	6.33611	5.96818	6.07313	5.90188	5.87251	5.89817
LINC00565	lncRNA	ENSG00000260910.2	5.46333	5.80612	5.46333	5.46333	5.46333	5.46333	5.76404	5.74271	6.32118	6.12395	5.75451	5.95019	6.02835	5.85518	5.76993	5.84349	5.7978	5.68137
AL358473.1	lncRNA	ENSG00000229191.1	6.06776	6.10093	6.32714	5.46333	5.68387	5.46333	5.98231	6.08421	6.41288	6.04705	6.69677	6.70065	6.19982	6.27094	6.69234	6.40595	5.99042	6.44443
ASB13	protein_coding	ENSG00000196372.13	6.31209	6.14418	5.96697	6.66186	6.40858	5.46333	8.19577	8.55775	8.35312	6.2543	6.71196	7.03593	6.94692	6.52735	6.90716	6.53885	6.59529	6.74798
FRY	protein_coding	ENSG00000073910.22	6.409	6.29345	6.66797	6.52441	6.3842	5.46333	7.66091	6.99742	8.14587	6.36449	6.60035	6.70065	6.40755	6.54923	6.58426	6.72498	6.12787	6.81121
MCAM	protein_coding	ENSG00000076706.17	6.01576	5.88267	6.61931	5.46333	6.15478	5.46333	7.05817	6.99742	7.17948	6.22399	5.81965	6.42383	6.49417	6.3567	6.23717	6.49675	5.7001	6.37406
LAMP5	protein_coding	ENSG00000125869.10	6.67062	6.77084	6.1271	5.46333	6.88587	6.98157	9.32162	9.35978	9.07045	7.71217	7.72504	6.98449	7.75701	7.95714	7.56178	7.13004	7.8288	6.34919
AL445985.1	lncRNA	ENSG00000287530.1	5.81399	6.10093	5.46333	5.46333	5.95458	5.46333	6.6587	6.88565	7.00917	5.46333	5.46333	6.24258	5.8916	6.05947	6.20748	5.90188	5.87251	5.84027
MSANTD1	protein_coding	ENSG00000188981.11	6.34573	5.80612	5.96697	5.46333	5.46333	5.46333	6.01006	5.90404	5.938	6.15902	5.81965	5.84116	5.8916	6.43407	5.76993	5.68324	5.7978	6.03696
KIF1A	protein_coding	ENSG00000130294.17	5.46333	5.46333	5.46333	5.46333	5.46333	5.46333	5.98231	5.80523	6.32118	5.90586	5.6694	5.8992	6.16909	5.7836	5.83849	5.95318	5.46333	5.84027
SNRPE	protein_coding	ENSG00000182004.13	7.60589	7.49205	7.68966	7.96565	8.23753	6.94068	10.1095	10.0952	9.17771	8.20463	7.93291	8.00663	8.17533	7.88317	7.96851	7.62587	8.15514	7.99002
SP2-AS1	lncRNA	ENSG00000234494.7	5.95804	5.46333	5.46333	5.46333	5.46333	5.46333	6.0856	6.01951	6.01062	6.4381	5.75451	5.77212	6.02835	5.69003	5.94675	5.68324	5.99042	5.84027
LRRC70	protein_coding	ENSG00000186105.8	6.01576	6.29345	5.82036	5.46333	5.46333	5.46333	6.17327	5.85782	5.85148	6.19229	5.75451	6.03831	5.67806	5.85518	5.89612	6.11806	5.87251	6.2694
RPS2P55	processed_pseudogene	ENSG00000216866.5	5.46333	6.47335	5.90005	5.68462	5.77492	5.68351	6.01006	6.83755	6.81685	6.00427	6.43401	6.44668	5.67806	6.27094	5.9924	6.11806	5.99042	6.076
SPATA6	protein_coding	ENSG00000132122.12	5.46333	6.05431	5.46333	5.46333	5.46333	5.46333	5.81035	5.85782	6.4373	5.84695	6.11009	6.21269	5.67806	6.30061	6.10953	6.04183	5.93529	6.21095
RAB9B	protein_coding	ENSG00000123570.4	6.409	6.32639	5.96697	5.46333	5.68387	5.46333	5.98231	5.98398	6.32118	6.2543	6.5833	6.29887	6.02835	6.6119	6.60314	6.40595	6.39518	6.74798
SHROOM3	protein_coding	ENSG00000138771.16	6.409	6.22282	6.21413	5.46333	5.46333	5.46333	5.85108	6.01951	5.938	5.77686	5.96597	5.95019	5.46333	5.7836	5.46333	5.68324	6.08563	5.77139
GDF9	protein_coding	ENSG00000164404.8	5.95804	6.00344	6.17206	5.46333	5.46333	5.46333	5.98231	5.94573	5.88237	5.84695	5.81965	6.27127	5.83457	6.24002	6.29308	5.95318	6.0401	6.3235
AC245060.4	transcribed_unprocessed_pseudogene	ENSG00000272779.1	6.34573	6.05431	6.07863	5.46333	6.21937	5.46333	7.31638	7.20172	6.77559	6.56876	6.54823	6.46894	6.22922	6.45834	6.29308	6.2473	6.08563	6.076
NECTIN4	protein_coding	ENSG00000143217.9	5.81399	5.46333	5.46333	5.46333	5.46333	5.46333	5.88783	6.01951	6.05389	5.46333	5.75451	5.77212	6.16909	5.85518	5.76993	5.46333	5.87251	6.03696
STARD4-AS1	lncRNA	ENSG00000246859.3	6.23995	6.49991	5.46333	5.46333	5.95458	5.46333	6.70295	6.3959	6.84085	6.2543	5.87442	5.95019	6.74558	6.32916	5.83849	6.21724	5.93529	6.46664
MEF2C-AS1	lncRNA	ENSG00000248309.7	5.81399	6.35798	6.21413	5.46333	5.95458	5.46333	6.42908	6.37607	6.42518	6.64657	6.41342	6.18145	6.02835	5.46333	5.94675	6.18581	5.99042	6.50943
CA8	protein_coding	ENSG00000178538.10	5.71159	5.80612	5.46333	5.46333	5.77492	5.46333	6.26863	6.2209	6.09405	5.95762	6.11009	6.07744	5.8916	6.01581	5.94675	6.08119	6.50087	6.076
AC023908.3	lncRNA	ENSG00000261136.1	6.11541	6.259	5.46333	5.46333	5.46333	5.46333	5.95292	6.08421	5.938	6.00427	5.92256	6.07744	6.10285	5.46333	6.07313	5.68324	6.16742	5.94904
Z95115.1	lncRNA	ENSG00000261188.1	6.1596	5.80612	6.07863	5.46333	6.04348	5.46333	6.75565	6.60393	6.50664	6.46126	6.32545	6.59191	6.51454	6.1	6.29308	6.08119	6.44966	6.48829
ADAT2	protein_coding	ENSG00000189007.16	6.93142	6.91815	6.64394	5.46333	7.16917	5.46333	8.44613	8.14468	8.53345	7.30919	6.87873	7.22158	7.19398	7.32313	7.31287	7.6724	7.25665	7.21786
SNHG4	lncRNA	ENSG00000281398.4	7.14211	6.7098	7.21386	5.46333	7.08634	7.61224	10.5248	10.0129	9.64504	7.97756	7.61097	7.55005	8.02199	7.77527	7.7425	8.0712	7.77267	7.94192
WARS2	protein_coding	ENSG00000116874.12	7.09678	6.64481	6.48539	5.46333	6.71127	5.46333	8.48336	7.9642	7.56911	6.93736	7.21071	6.75085	6.90682	7.32313	7.00043	7.29439	7.29288	6.94108
AL031670.1	lncRNA	ENSG00000275582.1	6.37798	6.35798	5.82036	5.46333	5.46333	5.46333	5.98231	5.94573	5.98758	6.15902	6.07741	5.95019	5.76672	5.85518	5.46333	5.46333	6.27374	6.11257
GGCT	protein_coding	ENSG00000006625.18	6.83857	6.73055	6.51379	5.46333	7.24662	6.47614	9.6266	9.25145	8.73414	7.25652	7.20104	7.52501	7.40762	6.99499	7.38913	6.97984	6.90209	7.09363
TREX2	protein_coding	ENSG00000183479.12	6.34573	5.94697	6.54132	5.46333	5.84458	5.46333	6.01006	6.41527	6.30716	6.04705	6.39231	6.03831	5.98691	5.96818	6.07313	6.67278	5.7978	6.39819
AF127577.4	lncRNA	ENSG00000235609.7	5.71159	6.00344	5.96697	5.46333	5.46333	5.46333	5.88783	5.85782	6.07432	6.22399	5.87442	5.99616	5.46333	6.05947	5.83849	5.95318	5.99042	6.29694
LINC00624	lncRNA	ENSG00000278811.4	6.06776	6.05431	5.82036	5.46333	5.68387	5.46333	6.36874	6.16964	6.03269	6.12395	5.46333	5.68189	6.43004	5.91534	5.83849	6.2473	5.99042	5.77139
ARFGEF3	protein_coding	ENSG00000112379.9	6.54914	6.57517	6.56805	5.46333	6.24951	6.24825	7.45318	7.12802	8.17901	7.10777	7.01186	6.98449	6.59174	7.2349	6.93461	7.04481	6.59529	7.42469
CMSS1	protein_coding	ENSG00000184220.12	7.63621	7.38063	7.32448	6.38723	7.55795	5.46333	9.93494	9.67258	9.07334	7.93363	8.0438	8.09736	7.44282	7.9173	8.04929	8.01338	8.02571	7.99592
AL358115.1	lncRNA	ENSG00000236364.4	5.81399	5.46333	5.96697	5.46333	5.77492	5.46333	6.13098	6.16964	6.29288	6.12395	5.81965	5.8992	6.28459	5.91534	5.94675	6.18581	5.46333	5.94904
RPF2	protein_coding	ENSG00000197498.13	7.82221	7.47053	6.91935	7.21935	7.56629	6.35765	9.80415	9.39949	8.95759	7.8948	8.07884	8.05841	7.49384	7.6741	7.91392	7.84369	8.27342	8.07031
AC109460.1	lncRNA	ENSG00000260367.2	5.46333	5.706	6.07863	5.46333	5.46333	5.46333	5.88783	6.08421	5.85148	6.22399	6.04277	5.84116	5.83457	5.96818	5.89612	5.84349	5.99042	5.94904
RABGAP1L-DT	lncRNA	ENSG00000227373.6	5.95804	6.05431	5.82036	5.46333	5.68387	5.46333	6.03641	5.85782	5.938	6.00427	6.00579	6.07744	5.46333	5.96818	5.83849	6.08119	5.46333	6.21095
ZNF192P1	transcribed_unprocessed_pseudogene	ENSG00000226314.8	5.46333	6.00344	5.46333	5.46333	5.68387	5.46333	5.95292	6.01951	6.11315	5.95762	5.87442	5.99616	5.94172	5.96818	5.9924	6.08119	5.7001	6.11257
C17orf97	protein_coding	ENSG00000187624.9	6.06776	5.706	5.71611	5.46333	5.46333	5.46333	5.81035	5.74271	6.24831	6.22399	5.75451	5.8992	6.22922	5.69003	5.9924	5.95318	5.46333	6.076
CDCA2	protein_coding	ENSG00000184661.14	7.01709	6.35798	6.84202	5.46333	7.04897	5.46333	8.87688	8.28864	8.42579	6.60846	5.81965	6.59191	6.7613	6.40908	6.72588	6.21724	6.39518	6.3235
COQ3	protein_coding	ENSG00000132423.12	6.49573	6.259	5.90005	5.46333	6.58216	5.46333	7.93719	7.95426	7.31808	6.33839	6.68135	6.44668	6.02835	6.38331	6.565	6.18581	6.79742	6.55026
RPGRIP1L	protein_coding	ENSG00000103494.14	6.34573	6.47335	6.29136	5.46333	6.35907	5.46333	7.56638	7.14688	7.20274	6.46126	6.25223	6.40034	6.19982	6.32916	6.26566	6.38164	6.70145	6.55026
AC093890.1	processed_pseudogene	ENSG00000249741.2	6.31209	6.18466	6.02572	5.46333	5.77492	5.46333	6.30348	6.11402	6.4004	6.2543	6.00579	5.95019	5.8916	6.45834	6.03427	6.18581	5.7978	6.17978
AC007098.1	lncRNA	ENSG00000231609.7	5.95804	6.10093	6.07863	5.46333	5.46333	5.46333	5.88783	6.08421	5.938	5.84695	6.00579	5.99616	6.61008	5.69003	6.14387	6.04183	5.7978	6.17978
AP002490.1	lncRNA	ENSG00000251143.1	6.37798	5.46333	6.66797	5.46333	5.77492	5.46333	6.10872	6.16964	6.50664	6.60846	6.41342	6.42383	6.79205	6.45834	6.41723	6.55919	6.12787	6.21095
SOD1P3	processed_pseudogene	ENSG00000253651.1	5.95804	5.46333	5.46333	5.46333	5.90314	5.46333	6.44351	5.94573	7.4801	5.46333	5.75451	5.84116	5.46333	5.7836	5.76993	5.46333	5.7001	5.77139
AC006160.1	lncRNA	ENSG00000249502.3	6.01576	5.94697	6.02572	5.46333	5.46333	5.46333	5.88783	6.05279	5.91108	6.4381	5.87442	5.84116	5.67806	5.91534	5.83849	5.77403	5.87251	5.46333
CBY3	protein_coding	ENSG00000204659.5	5.46333	5.46333	5.46333	5.46333	5.68387	5.46333	5.85108	6.31342	6.21698	5.95762	6.45411	6.29887	6.02835	6.30061	5.94675	6.08119	5.87251	5.68137
FAM86C2P	transcribed_unprocessed_pseudogene	ENSG00000160172.10	6.11541	6.10093	5.46333	5.46333	5.84458	6.40708	7.35962	7.52252	7.07518	6.2834	6.25223	6.61091	6.02835	6.24002	6.62165	6.2473	6.74092	6.21095
AC011476.3	lncRNA	ENSG00000267265.5	6.06776	5.80612	6.29136	5.46333	5.46333	5.46333	5.95292	5.74271	6.07432	5.90586	5.87442	5.8992	6.02835	5.85518	5.76993	5.90188	5.87251	5.68137
TEX9	protein_coding	ENSG00000151575.14	7.29501	7.32098	6.88137	6.43544	7.01035	7.20042	8.71289	8.57058	8.44169	7.50895	7.66588	7.21079	7.58242	8.14051	7.34202	6.96639	8.35059	7.23912
CCDC114	protein_coding	ENSG00000105479.16	5.81399	6.00344	6.42565	5.46333	5.77492	5.46333	5.98231	5.80523	6.55003	6.00427	5.81965	6.07744	6.25744	6.17374	6.39389	5.68324	5.7001	6.2694
GDF15	protein_coding	ENSG00000130513.6	5.81399	5.88267	5.46333	5.46333	5.95458	5.46333	6.25057	6.58831	6.75862	6.38977	6.53018	6.42383	6.72962	6.8125	6.43994	6.49675	6.61747	6.21095
ATP6V1G2-DDX39B	protein_coding	ENSG00000254870.5	6.54914	5.46333	6.42565	5.46333	5.68387	5.46333	6.71371	6.60393	6.49546	5.46333	5.92256	6.14866	6.38443	6.32916	6.39389	6.42957	6.88534	5.94904
AC005261.5	TEC	ENSG00000279541.1	6.31209	6.22282	5.46333	5.46333	5.46333	5.46333	5.92157	5.74271	6.13166	6.60846	6.07741	6.27127	6.53446	6.3567	6.26566	6.21724	5.46333	6.34919
ALDH1B1	protein_coding	ENSG00000137124.8	7.18577	7.57468	7.55356	5.46333	7.68538	7.49513	10.1727	10.3887	9.68512	7.84803	7.87099	8.45748	8.27659	8.4052	8.46242	7.83698	8.30702	8.0814
PPP1R9A	protein_coding	ENSG00000158528.12	6.49573	5.80612	6.48539	5.46333	5.95458	6.40708	7.23182	6.48858	7.34913	6.73584	6.27745	6.8884	7.2459	6.68956	6.72588	6.65476	5.93529	7.00714
AL162595.1	lncRNA	ENSG00000177788.6	5.71159	5.80612	5.90005	5.46333	5.90314	5.46333	6.84425	6.55626	6.59146	6.50582	6.04277	5.77212	5.83457	6.13795	5.76993	6.21724	6.08563	6.076
RFX3-AS1	lncRNA	ENSG00000232104.3	6.23995	6.22282	6.07863	5.46333	5.77492	5.46333	6.15247	5.90404	6.36178	6.04705	5.96597	6.18145	5.94172	5.91534	5.94675	6.30391	5.7001	6.29694
ABALON	lncRNA	ENSG00000281376.1	6.01576	6.00344	5.46333	5.46333	5.46333	5.46333	6.0856	6.14244	6.03269	5.46333	5.46333	6.03831	6.10285	6.01581	5.46333	5.99942	5.87251	5.84027
WDR31	protein_coding	ENSG00000148225.16	6.20097	6.47335	6.69142	5.46333	6.00095	5.46333	6.19343	6.37607	6.59146	6.48382	6.19895	6.27127	6.43004	6.43407	6.03427	6.30391	6.24007	6.2694
ANK2	protein_coding	ENSG00000145362.20	5.46333	5.94697	6.21413	5.46333	5.77492	5.46333	6.64732	6.57242	7.14371	6.33839	6.27745	6.14866	6.13685	6.43407	5.9924	6.35657	6.0401	6.11257
STEAP1	protein_coding	ENSG00000164647.9	5.95804	6.10093	5.96697	5.46333	5.90314	5.46333	6.48539	6.58831	6.59146	5.90586	6.86579	6.55274	6.16909	6.57059	6.8501	6.08119	6.61747	6.48829
AC009812.4	lncRNA	ENSG00000260317.1	5.46333	5.80612	5.46333	5.46333	5.46333	5.46333	5.85108	5.80523	6.20077	5.68525	6.07741	5.99616	5.67806	6.01581	5.89612	5.77403	6.27374	5.94904
AC132872.3	lncRNA	ENSG00000275888.1	5.71159	6.00344	6.25378	5.46333	5.46333	5.46333	5.88783	5.85782	6.01062	5.90586	5.6694	6.07744	6.38443	6.01581	6.03427	6.30391	5.93529	6.29694
RAD54B	protein_coding	ENSG00000197275.14	6.31209	6.10093	6.29136	5.46333	6.08295	5.46333	7.39552	6.99742	7.01595	6.04705	5.75451	6.24258	6.22922	6.05947	6.29308	5.46333	6.24007	6.17978
PBK	protein_coding	ENSG00000168078.10	6.71526	6.00344	6.51379	5.46333	6.98386	5.46333	8.91411	8.57377	8.20067	6.2834	6.00579	6.55274	6.13685	6.05947	6.83535	6.08119	6.08563	6.076
MUC4	protein_coding	ENSG00000145113.22	6.1596	6.05431	6.97398	5.46333	5.68387	5.46333	6.0856	6.01951	6.87204	6.80201	6.32545	6.76706	6.45195	6.30061	7.03815	6.21724	6.08563	7.11721
XK	protein_coding	ENSG00000047597.7	7.38323	7.44865	7.33763	5.46333	6.3842	5.46333	7.34742	7.22824	7.24797	7.14378	7.50129	7.27415	7.48548	7.64961	7.2104	7.44844	7.0128	7.61805
TMEM97	protein_coding	ENSG00000109084.14	7.38323	7.20577	7.24247	6.33599	7.16917	7.34666	9.93683	9.71033	9.22651	7.71217	7.48594	7.79096	7.47706	7.57326	7.81773	7.79597	7.67937	7.73023
PODXL	protein_coding	ENSG00000128567.17	6.93142	7.25832	7.24247	5.46333	7.04897	5.46333	9.47048	9.65779	9.89814	7.46417	6.91665	7.24288	7.03526	7.17633	7.52076	7.13004	7.30472	7.28057
CDC25A	protein_coding	ENSG00000164045.12	6.57471	6.41766	6.73674	5.46333	7.21403	5.46333	8.87291	8.9244	8.15423	6.78586	6.51177	6.59191	6.71339	6.68956	6.69234	6.42957	6.47564	6.53008
AC068620.3	transcribed_unprocessed_pseudogene	ENSG00000283156.1	5.71159	5.706	5.46333	5.46333	5.46333	5.46333	6.10872	5.90404	6.07432	6.04705	5.6694	5.84116	6.45195	5.7836	5.46333	5.68324	5.99042	5.68137
NOCT	protein_coding	ENSG00000151014.6	6.75801	6.75089	6.64394	5.46333	6.6396	5.46333	7.68469	7.83989	7.66043	6.52729	6.63356	6.8445	6.85097	7.08918	6.67514	6.70788	6.70145	6.78007
AF131216.4	lncRNA	ENSG00000280273.2	6.06776	6.00344	5.46333	5.46333	5.46333	5.46333	5.88783	6.11402	5.78057	5.77686	5.92256	5.68189	5.67806	5.96818	5.9924	6.18581	6.0401	6.17978
SPINK2	protein_coding	ENSG00000128040.11	5.89228	6.10093	5.46333	5.46333	6.21937	5.46333	6.99405	7.12802	6.81685	7.28839	7.17154	6.61091	7.72948	7.44472	6.65763	6.97984	7.61635	6.74798
ADAM22	protein_coding	ENSG00000008277.14	7.03348	6.84702	6.54132	5.46333	6.15478	6.63777	7.79756	7.16544	7.76446	6.70108	6.6171	6.82946	6.45195	6.52735	6.46205	6.65476	6.77892	6.85625
FAM111B	protein_coding	ENSG00000189057.11	8.32428	8.05583	7.4014	6.8454	7.64688	5.46333	9.964	9.25736	9.46919	7.5607	7.53889	7.71303	7.20454	7.87624	7.79763	7.51894	7.82093	7.99592
TET1	protein_coding	ENSG00000138336.9	6.89522	6.44596	6.59402	5.46333	6.24951	5.46333	7.25186	6.6193	7.52981	6.58882	5.75451	6.49064	6.72962	6.70806	6.17644	6.47493	6.08563	7.00714
PRELID3A	protein_coding	ENSG00000141391.14	6.11541	5.46333	6.39412	5.46333	6.18786	5.46333	6.70295	6.96505	6.63115	6.2834	6.07741	6.03831	6.69691	6.20768	5.94675	5.95318	6.08563	5.84027
MYH10	protein_coding	ENSG00000133026.13	6.83857	6.38836	7.22825	5.46333	6.88587	5.46333	8.04224	7.65381	8.45964	7.10777	6.27745	6.55274	7.19398	6.96659	6.62165	7.35441	6.68112	6.88527
AC007262.2	lncRNA	ENSG00000284959.2	6.75801	6.6886	6.42565	5.46333	5.84458	5.46333	6.13098	6.16964	6.62138	6.33839	6.27745	6.44668	6.85097	6.8125	6.46205	6.33069	6.08563	6.79576
NME9	protein_coding	ENSG00000181322.15	5.89228	5.94697	6.25378	5.46333	5.46333	5.46333	5.95292	5.80523	5.96343	5.77686	5.96597	5.8992	6.31079	5.96818	5.89612	5.99942	5.7978	5.77139
TRIM2	protein_coding	ENSG00000109654.16	6.06776	6.259	6.02572	5.46333	5.77492	5.46333	5.81035	6.16964	6.41288	6.12395	6.11009	6.03831	6.10285	6.43407	5.94675	6.61767	6.30594	6.2694
KNOP1	protein_coding	ENSG00000103550.14	7.29501	7.42638	7.22825	5.46333	7.3295	7.2861	8.71512	8.8267	8.10617	7.56913	7.24866	7.1999	7.55886	7.42525	7.16686	7.22046	7.20661	7.34023
BUB1B	protein_coding	ENSG00000156970.13	7.95435	7.43756	7.79474	5.46333	7.73014	7.41377	10.3492	9.7089	9.49414	7.65838	6.94122	7.49084	7.27602	7.17633	7.72836	7.43934	7.11369	7.56222
AL031600.1	lncRNA	ENSG00000260051.1	6.1596	6.10093	6.54132	5.46333	5.77492	5.46333	6.13098	6.26862	6.23282	6.64657	6.11009	6.29887	6.53446	6.17374	6.17644	6.38164	5.99042	6.2694
CRIP3	protein_coding	ENSG00000146215.14	5.46333	5.80612	6.25378	5.46333	5.46333	5.46333	6.01006	5.98398	6.13166	5.77686	5.46333	5.8992	6.19982	5.91534	5.9924	5.77403	6.24007	5.77139
AK4	protein_coding	ENSG00000162433.15	6.87666	6.82848	6.93786	5.46333	7.20297	6.9681	10.829	10.4855	10.8859	7.1319	6.96526	7.54176	6.74558	7.30166	7.92625	6.85246	7.38459	7.6865
AC090114.3	unprocessed_pseudogene	ENSG00000280828.1	6.37798	6.00344	5.46333	5.46333	5.46333	5.46333	6.13098	5.90404	5.98758	5.84695	5.75451	5.84116	5.76672	6.40908	5.76993	6.21724	5.46333	6.14706
AC112777.1	processed_pseudogene	ENSG00000256663.1	5.95804	5.80612	6.25378	5.46333	5.77492	5.46333	6.41441	6.664	6.23282	5.68525	5.81965	5.46333	5.46333	5.46333	5.94675	5.46333	5.46333	5.46333
FABP5	protein_coding	ENSG00000164687.11	7.19997	7.01695	7.58625	7.325	8.6755	6.77616	11.059	11.2209	9.92148	7.56913	7.63183	7.47341	7.45146	7.18828	7.86989	7.27372	8.08547	7.34023
AC108704.2	TEC	ENSG00000279500.1	6.01576	5.706	5.96697	5.46333	5.46333	5.46333	5.88783	6.08421	5.81784	6.15902	5.92256	5.46333	6.47331	6.43407	5.89612	5.99942	5.7978	6.14706
AL162231.1	protein_coding	ENSG00000187186.15	5.71159	5.706	5.96697	5.46333	5.46333	5.46333	5.76404	5.94573	5.78057	5.95762	5.87442	6.03831	5.94172	6.30061	5.83849	5.68324	5.7978	5.89817
RAD9B	protein_coding	ENSG00000151164.19	6.1596	5.88267	5.46333	5.46333	5.46333	5.46333	5.92157	5.74271	6.05389	6.00427	5.87442	5.68189	5.8916	5.96818	5.76993	5.68324	5.87251	5.89817
GOLGA6L4	protein_coding	ENSG00000184206.12	6.62386	6.52569	7.13921	5.84587	6.08295	5.46333	6.85366	6.11402	7.53865	7.05798	6.19895	7.3344	6.72962	6.54923	7.22105	6.95277	6.20471	7.48669
NPM3	protein_coding	ENSG00000107833.10	7.04963	7.21912	6.64394	5.46333	7.51542	7.27572	9.87103	10.284	8.91305	7.84121	7.92186	7.41963	7.72948	7.57326	7.52907	7.54441	7.84442	7.08167
EEF1DP2	processed_pseudogene	ENSG00000226721.2	6.23995	5.94697	6.17206	5.46333	6.00095	5.46333	6.32032	6.26862	7.02268	6.36449	6.27745	6.03831	6.19982	6.27094	6.03427	6.21724	6.20471	6.24078
ZNF804A	protein_coding	ENSG00000170396.9	6.11541	6.38836	6.99161	5.46333	6.04348	5.46333	6.98577	6.29136	6.67857	6.89409	6.11009	6.70065	6.87925	6.6515	6.48361	6.80645	6.50087	6.82643
APLN	protein_coding	ENSG00000171388.12	5.46333	5.88267	5.71611	5.46333	5.84458	5.46333	6.39946	6.73427	6.36178	5.68525	5.46333	6.07744	5.67806	5.91534	5.76993	5.46333	5.7001	5.68137
TNXB	protein_coding	ENSG00000168477.19	6.23995	6.00344	5.82036	5.46333	6.30627	5.46333	5.88783	6.01951	6.33495	6.75278	6.34837	6.21269	6.79205	6.24002	6.48361	6.57909	6.20471	6.29694
RIN1	protein_coding	ENSG00000174791.11	6.20097	6.259	6.48539	5.46333	6.3842	5.46333	6.98577	7.72669	7.2199	6.56876	7.12069	7.1324	6.61008	6.92259	7.12167	6.57909	6.7601	6.57002
MARVELD1	protein_coding	ENSG00000155254.13	6.01576	6.29345	6.21413	5.46333	6.04348	5.46333	6.53831	6.70675	6.52859	6.19229	6.32545	6.44668	6.13685	6.43407	6.41723	6.42957	6.5493	6.17978
GHRL	protein_coding	ENSG00000157017.16	5.71159	5.88267	6.1271	5.46333	5.46333	5.46333	5.70901	5.46333	5.938	5.77686	5.96597	5.95019	5.8916	6.05947	5.76993	6.15283	5.87251	5.89817
AC016394.2	lncRNA	ENSG00000288559.1	5.71159	5.80612	5.46333	5.46333	5.68387	5.46333	6.13098	6.08421	6.11315	6.00427	5.92256	6.07744	6.13685	5.69003	5.89612	5.68324	5.93529	5.84027
FLNB	protein_coding	ENSG00000136068.15	6.27691	5.88267	6.25378	5.46333	6.3842	5.46333	7.27808	7.31266	7.79739	6.19229	6.17066	6.03831	6.02835	6.20768	5.68033	6.11806	5.93529	5.89817
TROAP	protein_coding	ENSG00000135451.13	6.9836	6.62216	7.69956	5.46333	7.39773	5.46333	8.44072	8.89173	8.14587	6.58882	6.19895	6.49064	6.22922	6.43407	6.98757	6.59857	6.66036	6.89949
DDX12P	unprocessed_pseudogene	ENSG00000214826.5	7.15684	6.7098	7.48558	5.68462	6.43226	5.46333	7.56121	7.27958	7.32331	7.08314	6.04277	6.57253	6.95997	6.57059	6.62165	6.82201	6.50087	6.60832
FAM216A	protein_coding	ENSG00000204856.12	6.94909	6.82848	6.51379	5.46333	7.04897	6.89823	8.90246	8.83201	8.55027	7.34977	7.27636	6.76706	7.42534	7.56449	7.32267	7.24205	7.4065	7.19621
AL596214.1	lncRNA	ENSG00000286548.1	6.11541	6.05431	5.96697	5.46333	5.46333	5.46333	5.98231	5.90404	6.01062	5.90586	5.92256	5.8992	6.25744	5.46333	5.83849	6.04183	5.7978	5.89817
NRARP	protein_coding	ENSG00000198435.4	6.06776	6.259	5.71611	5.46333	6.04348	6.27713	7.07366	7.81247	7.18534	6.04705	6.04277	6.21269	6.16909	6.52735	5.94675	6.47493	5.99042	6.11257
SOX4	protein_coding	ENSG00000124766.7	6.01576	6.47335	6.32714	6.6434	5.90314	5.46333	7.43616	7.52941	8.33618	7.08314	6.47376	6.55274	6.89312	6.70806	6.75835	7.1761	6.16742	6.64513
CCDC136	protein_coding	ENSG00000128596.17	6.34573	6.14418	6.25378	5.46333	6.00095	5.46333	6.13098	6.14244	6.33495	6.12395	6.53018	6.24258	6.33611	6.24002	6.3451	6.35657	6.20471	5.89817
AC073254.1	lncRNA	ENSG00000237126.8	5.71159	5.80612	5.82036	5.46333	5.46333	5.46333	5.98231	6.01951	5.85148	5.68525	5.81965	5.84116	6.13685	6.1	5.68033	5.95318	5.46333	5.68137
AL031595.3	lncRNA	ENSG00000280434.1	6.23995	6.47335	6.21413	5.46333	6.08295	5.46333	6.64732	6.6193	6.94631	7.09552	6.60035	6.21269	7.35292	6.50494	6.41723	6.96639	6.24007	6.53008
AL049795.1	lncRNA	ENSG00000224066.1	5.81399	6.29345	6.66797	5.46333	5.46333	5.46333	5.70901	5.94573	6.05389	6.33839	6.2261	6.11409	5.46333	6.05947	5.83849	5.84349	5.93529	5.77139
MTHFD1L	protein_coding	ENSG00000120254.15	8.56638	8.57812	8.03776	6.94755	7.889	8.21879	10.5869	10.5485	9.84525	8.97065	9.6289	9.67465	9.08189	9.34092	9.82196	9.13002	8.90923	9.36135
AL078621.1	TEC	ENSG00000279267.1	6.11541	6.22282	5.46333	5.46333	5.90314	5.46333	6.19343	6.78719	6.29288	6.15902	6.1411	5.8992	6.33611	6.13795	5.94675	6.2473	6.0401	6.17978
CTAGE7P	processed_pseudogene	ENSG00000233122.2	5.46333	5.46333	5.46333	5.46333	5.46333	5.46333	5.88783	5.98398	5.98758	5.90586	5.87442	5.77212	5.98691	6.1	5.94675	6.11806	5.46333	6.34919
AP003392.1	lncRNA	ENSG00000254428.1	5.71159	5.80612	6.07863	5.46333	5.46333	5.46333	5.88783	5.74271	6.03269	6.2543	5.92256	5.95019	6.28459	5.96818	5.89612	6.11806	5.7978	6.076
AL136162.1	lncRNA	ENSG00000271888.1	5.46333	5.46333	5.46333	5.46333	5.46333	5.46333	5.98231	6.11402	5.98758	5.90586	5.75451	5.68189	5.46333	5.46333	5.83849	6.04183	5.7978	5.94904
UBE3D	protein_coding	ENSG00000118420.17	6.89522	6.79041	7.05954	5.46333	6.76185	5.46333	8.04224	7.82351	7.75702	6.70108	7.21071	6.93061	6.57304	6.79581	7.03815	6.69049	7.23189	7.00714
IL17D	protein_coding	ENSG00000172458.4	6.20097	6.00344	5.46333	5.46333	6.00095	5.46333	6.6587	6.60393	6.59146	5.90586	5.81965	5.8992	6.02835	5.46333	6.14387	6.04183	6.33683	5.68137
IQCH	protein_coding	ENSG00000103599.20	5.95804	5.706	5.46333	5.46333	5.46333	5.46333	6.26863	6.16964	6.23282	5.84695	6.07741	5.95019	6.16909	5.46333	5.68033	5.68324	5.7001	6.17978
AC012254.3	lncRNA	ENSG00000267724.1	6.27691	6.22282	5.46333	5.46333	5.68387	5.46333	6.19343	5.98398	6.26347	5.90586	5.6694	5.8992	5.46333	6.32916	5.89612	6.2473	6.12787	6.17978
SUGT1-DT	lncRNA	ENSG00000273723.1	5.89228	5.94697	5.46333	5.46333	5.46333	5.46333	5.95292	5.94573	5.78057	6.04705	5.87442	6.03831	5.83457	5.7836	5.94675	6.04183	6.20471	6.14706
GRTP1	protein_coding	ENSG00000139835.14	5.81399	6.00344	5.46333	5.46333	5.68387	5.46333	6.03641	6.01951	6.11315	6.04705	6.25223	5.8992	6.06682	5.91534	6.17644	5.95318	6.0401	5.89817
LINC02334	lncRNA	ENSG00000274317.2	6.4389	5.88267	6.61931	5.46333	5.68387	5.46333	6.10872	6.05279	6.23282	6.50582	6.00579	5.84116	6.51454	6.6515	5.46333	6.21724	6.20471	6.34919
RBKS	protein_coding	ENSG00000171174.15	6.37798	6.18466	6.36133	5.46333	6.08295	5.46333	6.52537	6.82518	6.71493	6.36449	6.56593	6.8142	6.25744	6.57059	6.70925	6.63639	6.74092	6.42163
AC009533.1	unprocessed_pseudogene	ENSG00000111788.10	7.00047	6.82848	6.88137	5.46333	6.49961	5.46333	7.55602	7.5156	7.17948	6.76945	6.75622	6.70065	6.68015	6.99499	6.36987	6.55919	6.81559	6.2694
CDK20	protein_coding	ENSG00000156345.18	6.06776	5.46333	5.46333	5.46333	5.68387	5.46333	6.26863	5.90404	6.4004	6.70108	6.2261	6.07744	6.49417	5.91534	6.07313	6.04183	6.12787	5.89817
NSUN7	protein_coding	ENSG00000179299.17	5.46333	5.706	5.46333	5.46333	5.46333	5.46333	5.92157	5.46333	6.16713	6.2543	6.19895	6.07744	6.40755	6.05947	5.83849	6.08119	5.7001	6.11257
CCNA2	protein_coding	ENSG00000145386.11	7.89813	6.96864	8.11963	6.82999	8.0715	6.72646	10.5279	9.78842	9.47247	6.87928	6.68135	6.57253	6.69691	6.45834	7.45226	6.49675	6.59529	6.73156
AL356019.2	lncRNA	ENSG00000258768.2	6.46778	5.94697	6.56805	5.46333	5.77492	5.46333	6.26863	6.01951	6.32118	6.22399	5.81965	6.27127	5.76672	6.13795	5.94675	6.08119	5.99042	6.48829
WDR3	protein_coding	ENSG00000065183.16	8.15852	7.86117	7.61814	7.12765	7.77344	7.78441	10.3669	10.212	9.84272	8.55836	8.03872	8.19783	8.21964	8.30733	7.96851	8.19042	8.32352	8.50604
CCSER1	protein_coding	ENSG00000184305.15	6.57471	6.77084	6.29136	5.46333	6.27844	5.46333	6.76588	6.7206	6.87204	6.50582	6.6171	6.73439	6.95997	6.8125	6.46205	6.75835	6.27374	6.57002
MAP3K21	protein_coding	ENSG00000143674.11	6.93142	6.7098	6.61931	6.67998	6.47774	5.46333	8.25578	7.98872	8.25079	6.78586	6.51177	6.70065	6.72962	7.0363	6.63981	6.97984	6.44966	6.95461
STEAP3	protein_coding	ENSG00000115107.20	6.23995	6.259	6.25378	7.04112	6.24951	5.46333	8.28937	8.39754	8.0917	6.70108	6.66568	6.93061	7.19398	6.87677	6.74225	7.05738	6.79742	6.29694
CCDC34	protein_coding	ENSG00000109881.17	5.89228	6.32639	6.54132	5.46333	7.08634	5.46333	8.73501	8.28473	8.00466	6.68324	6.41342	6.76706	6.16909	6.32916	6.72588	6.27615	6.42286	6.46664
GREM2	protein_coding	ENSG00000180875.5	5.95804	6.259	6.61931	5.46333	6.27844	5.46333	6.60041	6.84978	7.93796	5.77686	6.2261	6.07744	5.46333	5.85518	5.76993	5.46333	5.93529	5.89817
WDR12	protein_coding	ENSG00000138442.10	8.08905	7.99156	7.95065	8.27483	8.11078	7.54663	10.1687	9.80461	9.42248	8.40407	8.2977	8.06965	8.31781	8.32747	7.98623	8.39287	8.13021	8.33771
LINC00472	lncRNA	ENSG00000233237.8	6.11541	6.259	5.71611	5.46333	5.77492	5.46333	6.28626	5.80523	6.05389	6.22399	6.00579	5.8992	5.83457	6.59147	5.94675	6.27615	6.20471	6.11257
AC093525.4	lncRNA	ENSG00000261140.1	5.95804	6.14418	5.46333	5.46333	5.46333	5.46333	5.98231	5.80523	5.96343	6.19229	5.6694	5.99616	6.06682	6.1	5.94675	6.04183	6.0401	5.84027
AC090204.1	lncRNA	ENSG00000247134.7	5.81399	5.706	5.46333	5.46333	5.46333	5.46333	6.0856	5.85782	6.18416	5.84695	5.75451	6.29887	5.46333	5.46333	5.76993	5.99942	5.7978	5.89817
ORC1	protein_coding	ENSG00000085840.13	6.49573	6.57517	6.21413	6.8454	7.29907	5.46333	9.47048	9.07512	8.55861	6.54826	6.63356	6.8445	6.53446	6.32916	6.80522	6.61767	6.66036	6.42163
AC019197.1	lncRNA	ENSG00000236283.5	5.71159	5.706	5.46333	5.46333	5.68387	5.46333	6.0856	5.90404	6.23282	5.68525	5.6694	5.99616	5.67806	5.85518	5.83849	5.68324	6.0401	5.94904
LINC01772	lncRNA	ENSG00000226029.1	6.52283	6.259	6.39412	5.46333	5.68387	5.46333	5.76404	6.08421	6.23282	6.70108	6.11009	6.21269	6.80709	6.30061	5.94675	6.40595	6.0401	6.55026
CDKL1	protein_coding	ENSG00000100490.9	6.20097	6.18466	6.32714	5.46333	5.95458	5.46333	6.41441	5.85782	6.36178	6.4381	6.11009	6.18145	5.83457	6.48195	6.03427	6.2473	6.0401	6.17978
CENPUP2	processed_pseudogene	ENSG00000258546.1	6.409	5.706	6.02572	5.46333	5.77492	5.46333	6.0856	6.2209	6.34848	6.12395	5.6694	5.95019	5.8916	5.69003	5.76993	6.04183	6.16742	6.11257
LACTB2-AS1	lncRNA	ENSG00000246366.6	5.81399	5.80612	5.71611	5.46333	5.68387	5.46333	6.0856	5.94573	6.14964	5.95762	6.11009	5.8992	5.67806	6.13795	5.94675	5.95318	5.7001	5.94904
ZNF117	protein_coding	ENSG00000152926.15	6.94909	7.07835	6.54132	5.46333	6.4553	5.46333	7.25847	6.84978	7.54304	7.09552	6.929	6.78301	6.87925	6.99499	6.86465	7.42096	6.68112	7.32066
HDX	protein_coding	ENSG00000165259.14	6.57471	5.88267	6.21413	5.46333	5.90314	5.46333	6.06154	6.01951	6.27832	5.90586	5.87442	5.8992	5.98691	5.46333	5.83849	5.95318	5.7001	6.11257
CALHM6	protein_coding	ENSG00000188820.13	5.95804	5.46333	6.39412	5.46333	6.08295	5.46333	6.94346	6.24516	7.05577	6.46126	6.04277	6.68335	6.61008	5.7836	6.94809	6.53885	5.7001	6.69788
SMAGP	protein_coding	ENSG00000170545.17	5.81399	6.05431	5.71611	5.46333	5.46333	5.46333	5.85108	5.98398	5.98758	6.00427	5.46333	5.46333	5.8916	6.01581	5.94675	5.46333	5.7978	5.94904
HEY1	protein_coding	ENSG00000164683.18	6.1596	6.00344	5.46333	5.46333	6.18786	5.46333	6.99405	6.43419	7.06228	6.31139	6.2261	5.95019	5.98691	6.32916	6.39389	5.99942	5.7978	5.9949
AKAP6	protein_coding	ENSG00000151320.11	6.20097	6.18466	5.46333	5.46333	6.35907	5.46333	6.44351	6.2209	6.52859	6.12395	6.37064	6.29887	6.02835	6.45834	5.9924	6.55919	6.33683	6.68061
POLE2	protein_coding	ENSG00000100479.13	6.46778	6.10093	6.1271	5.46333	6.65801	5.46333	8.21501	7.94426	7.43794	6.08676	5.96597	6.35123	6.06682	6.30061	6.58426	5.95318	6.42286	6.14706
AC103706.1	lncRNA	ENSG00000261220.2	5.89228	5.80612	5.96697	5.46333	5.84458	5.46333	6.10872	6.48858	6.30716	6.4381	5.75451	6.21269	5.8916	6.17374	6.20748	5.90188	6.0401	6.11257
NMNAT3	protein_coding	ENSG00000163864.17	6.73686	5.94697	6.36133	5.46333	6.11992	5.46333	6.84425	6.31342	6.56056	6.31139	5.96597	6.14866	6.06682	6.1	6.31953	5.99942	6.52541	6.17978
CLGN	protein_coding	ENSG00000153132.13	6.31209	6.32639	5.46333	5.46333	6.00095	5.46333	6.69207	6.52305	6.4004	6.68324	6.64975	6.24258	6.47331	6.68956	6.43994	6.55919	6.39518	6.37406
PALD1	protein_coding	ENSG00000107719.9	5.89228	6.64481	6.99161	5.46333	6.87113	7.29641	7.80188	9.82062	9.32785	6.76945	7.25796	7.44681	6.6631	7.40548	7.33238	6.51804	7.48034	6.92739
AC012676.1	lncRNA	ENSG00000262712.1	5.95804	5.46333	6.48539	5.46333	5.84458	5.46333	6.23204	6.45271	6.27832	6.56876	6.04277	6.21269	6.71339	6.13795	6.39389	6.33069	6.08563	6.34919
DIPK1B	protein_coding	ENSG00000165716.11	5.46333	6.10093	5.96697	5.46333	6.21937	5.46333	6.51224	7.12802	7.32852	6.36449	6.32545	5.77212	6.22922	6.17374	5.89612	6.11806	6.16742	5.94904
CKB	protein_coding	ENSG00000166165.13	6.46778	6.44596	5.96697	5.46333	6.52096	5.46333	7.70341	7.89829	7.77185	6.73584	6.27745	6.78301	6.69691	6.43407	6.46205	6.96639	6.27374	6.55026
ZNF681	protein_coding	ENSG00000196172.9	6.79906	6.259	6.54132	5.46333	6.11992	5.46333	6.84425	6.26862	6.47266	6.58882	6.25223	6.61091	6.43004	6.43407	6.41723	6.49675	6.61747	6.58936
AL158055.1	lncRNA	ENSG00000226530.2	6.23995	6.10093	5.46333	5.46333	5.90314	5.46333	6.19343	6.29136	6.24831	6.12395	6.04277	6.21269	6.61008	6.17374	6.03427	5.99942	6.36654	6.14706
RCC1	protein_coding	ENSG00000180198.16	7.81351	7.66174	8.14114	7.49516	7.85603	6.9681	10.5851	10.4922	9.78947	8.21505	7.76305	8.00076	8.0606	7.89693	8.13083	7.72469	7.89768	7.64892
HSPD1	protein_coding	ENSG00000144381.17	10.8461	10.8976	10.6631	9.94986	10.812	10.5483	13.9381	13.5591	13.0839	11.2593	11.8168	11.684	11.0465	11.4394	11.7878	11.3165	11.4926	11.4472
DZANK1	protein_coding	ENSG00000089091.16	5.95804	6.32639	6.36133	5.46333	6.08295	5.46333	6.48539	6.47083	6.69691	6.12395	6.17066	6.11409	6.22922	6.24002	6.10953	6.42957	6.27374	6.37406
WNT5A	protein_coding	ENSG00000114251.14	5.95804	6.00344	5.46333	5.46333	5.95458	5.46333	6.52537	5.90404	6.57097	6.22399	6.30183	5.77212	6.06682	6.50494	5.83849	6.27615	5.99042	6.17978
YBX3	protein_coding	ENSG00000060138.13	8.70118	8.49428	8.83299	8.34708	9.01486	7.99207	11.6796	11.4228	11.3248	9.77602	9.49422	9.88943	9.87346	9.17008	9.73807	9.75571	8.85035	9.43716
PKP4	protein_coding	ENSG00000144283.22	7.48825	7.12237	7.37628	7.59715	7.14609	6.24825	9.53323	9.50582	9.41341	7.58582	7.56094	7.50804	7.67262	7.61623	7.64014	7.84369	7.38459	7.81359
AC004980.1	transcribed_unprocessed_pseudogene	ENSG00000205485.13	7.04963	6.82848	6.56805	5.46333	6.15478	5.46333	6.86298	6.89735	6.8873	7.03226	6.32545	6.24258	7.38057	6.72622	6.36987	6.92503	6.61747	6.44443
WDR35	protein_coding	ENSG00000118965.15	7.48825	7.23233	7.15452	6.90493	7.37861	5.46333	9.17165	8.97324	8.91143	7.39871	7.42259	7.63795	7.60556	7.89007	7.57784	7.66476	7.26884	7.96016
HYKK	protein_coding	ENSG00000188266.14	6.27691	6.38836	6.21413	5.46333	6.04348	5.46333	6.66995	6.64933	6.75862	6.36449	6.27745	6.35123	5.98691	6.17374	6.63981	6.18581	6.12787	6.03696
PODXL2	protein_coding	ENSG00000114631.11	6.46778	6.75089	6.84202	6.45855	7.03624	7.39496	9.22237	9.65183	8.61759	7.62663	7.40625	7.29456	7.84914	7.15208	7.38913	7.33472	7.48034	7.20708
NDC1	protein_coding	ENSG00000058804.12	8.22465	8.21998	7.67968	7.94694	8.31599	7.60422	10.9704	10.2489	10.062	8.0958	7.85359	7.8515	8.00509	8.08208	8.12024	8.36569	7.99134	8.01924
DPY19L2P3	transcribed_unprocessed_pseudogene	ENSG00000227855.3	6.1596	6.64481	6.82179	5.46333	5.84458	5.46333	6.15247	6.08421	6.46103	6.04705	6.30183	6.24258	6.19982	6.13795	6.23717	5.77403	6.50087	5.94904
CGREF1	protein_coding	ENSG00000138028.16	6.01576	5.46333	6.21413	5.46333	5.90314	6.92671	8.20542	8.27687	8.51214	6.2543	5.75451	5.8992	5.76672	6.05947	6.52522	5.77403	5.46333	5.68137
CHRD	protein_coding	ENSG00000090539.15	5.71159	5.94697	5.46333	5.46333	5.46333	5.46333	5.85108	5.94573	5.938	5.84695	6.11009	5.95019	5.98691	6.1	5.89612	5.46333	5.93529	5.77139
CR769775.2	TEC	ENSG00000284471.1	5.71159	6.32639	6.25378	5.46333	5.77492	5.46333	5.92157	6.08421	6.4373	6.08676	6.34837	6.27127	6.38443	6.20768	6.10953	5.77403	5.99042	6.21095
MIS18A	protein_coding	ENSG00000159055.4	6.409	6.49991	6.84202	5.46333	6.43226	6.49798	8.11945	7.8453	7.34913	6.6277	6.25223	6.66573	6.6631	6.40908	6.48361	6.61767	6.44966	6.57002
DDX21	protein_coding	ENSG00000165732.13	10.266	10.0359	9.51288	8.56803	9.71958	9.15422	12.6339	11.8539	11.656	10.2079	10.1927	10.0762	10.5007	10.468	9.99628	10.4862	10.0212	10.4609
BEND3	protein_coding	ENSG00000178409.14	7.18577	7.34518	7.15452	5.46333	6.82567	5.46333	7.76247	7.90347	7.79377	7.30919	7.22031	7.07305	7.76381	7.37523	7.06263	7.76081	7.14099	7.23912
WFDC2	protein_coding	ENSG00000101443.18	6.49573	6.14418	6.21413	5.46333	5.77492	5.46333	6.213	6.29136	5.96343	6.2543	6.5833	6.57253	6.16909	6.24002	6.46205	6.35657	6.79742	5.89817
DEPDC1	protein_coding	ENSG00000024526.17	7.01709	6.88317	6.59402	5.46333	6.95673	5.46333	8.66297	7.76167	8.27136	6.2834	6.11009	6.32549	6.53446	6.48195	6.75835	6.27615	6.16742	6.37406
MOK	protein_coding	ENSG00000080823.23	6.31209	5.94697	6.45604	5.46333	6.49961	5.46333	7.43616	7.48039	7.39924	6.48382	6.1411	6.57253	6.36064	6.13795	6.52522	6.51804	6.12787	6.37406
NUDT16P1	transcribed_unitary_pseudogene	ENSG00000246082.2	6.409	6.66695	6.42565	5.46333	6.11992	5.46333	6.69207	6.664	6.70596	6.31139	6.39231	6.46894	6.49417	6.38331	6.31953	6.70788	6.57258	6.6269
AL359922.2	lncRNA	ENSG00000265194.1	5.81399	5.80612	5.46333	5.46333	5.90314	5.46333	6.56365	6.19575	6.37486	6.2543	6.2261	5.84116	5.83457	5.96818	5.83849	5.95318	5.7978	6.076
TIGD2	protein_coding	ENSG00000180346.3	6.87666	6.91815	6.59402	5.46333	6.74527	5.46333	8.24648	7.70884	8.11191	6.60846	7.22031	7.30464	7.18332	7.34423	7.1101	6.99314	7.18079	7.18524
AL513497.1	TEC	ENSG00000279443.1	5.81399	5.94697	5.46333	5.46333	5.84458	5.46333	6.32032	6.35573	6.26347	6.2834	6.17066	5.8992	6.53446	5.91534	6.20748	6.27615	5.7001	6.21095
AP003108.2	protein_coding	ENSG00000256591.5	6.54914	6.57517	6.02572	5.46333	6.30627	6.65616	6.57607	6.70675	6.47266	7.22379	6.49296	6.76706	7.54291	6.6119	6.03427	6.45255	6.24007	6.58936
PDCD1	protein_coding	ENSG00000188389.11	5.95804	5.80612	5.46333	5.46333	5.46333	5.46333	6.10872	5.94573	5.68788	6.2834	6.07741	6.49064	6.19982	5.46333	6.07313	6.18581	5.7978	6.24078
NPM1	protein_coding	ENSG00000181163.13	11.264	11.0604	10.8112	10.8791	11.608	10.923	14.6625	14.1565	13.6102	11.5205	12.1163	11.8981	11.3012	11.76	12.0147	11.5691	12.1657	11.715
AL353135.2	lncRNA	ENSG00000288009.1	5.95804	6.22282	6.1271	5.46333	5.68387	5.46333	5.88783	5.98398	6.20077	5.95762	6.07741	5.99616	5.76672	6.38331	6.07313	5.95318	5.93529	6.03696
ARHGAP32	protein_coding	ENSG00000134909.18	6.52283	6.77084	5.46333	5.46333	6.30627	5.46333	6.78603	6.77421	6.70596	6.6277	6.41342	6.55274	6.53446	6.93745	6.17644	6.59857	6.39518	6.69788
EFNB1	protein_coding	ENSG00000090776.6	6.54914	6.75089	6.93786	5.46333	6.27844	5.46333	6.89047	7.12802	6.69691	6.52729	6.34837	6.51182	6.71339	6.30061	6.52522	6.45255	6.68112	6.3235
FAR2	protein_coding	ENSG00000064763.11	6.57471	6.79041	6.73674	5.46333	6.56221	5.46333	8.33682	7.64126	8.05038	6.73584	6.64975	6.70065	6.90682	7.06304	6.62165	6.38164	6.59529	6.57002
AC007996.1	lncRNA	ENSG00000277534.1	6.11541	6.18466	6.21413	5.46333	6.00095	5.46333	6.49892	6.60393	6.44925	5.90586	6.17066	6.42383	5.8916	6.30061	6.07313	6.04183	5.99042	6.48829
ABCG1	protein_coding	ENSG00000160179.19	5.71159	6.00344	5.46333	5.46333	6.21937	5.46333	7.19073	7.23695	8.17628	6.33839	7.03446	6.46894	6.83654	7.11474	6.94809	6.42957	6.95089	6.64513
AC104066.5	lncRNA	ENSG00000286161.1	6.23995	6.14418	5.90005	5.46333	5.95458	5.46333	6.61236	6.48858	6.18416	6.00427	6.19895	6.03831	6.10285	6.40908	6.70925	5.99942	6.12787	6.17978
SCLY	protein_coding	ENSG00000132330.18	7.80474	7.63336	7.56455	7.45927	7.67011	5.46333	8.81811	9.11912	8.14027	7.96516	7.71212	7.81145	7.8618	7.97016	7.86989	7.72469	7.53058	7.66408
CSE1L	protein_coding	ENSG00000124207.17	9.23439	9.20869	8.54009	8.28468	9.05209	8.59597	11.9937	11.3272	10.7857	8.7408	8.68545	8.71561	8.66382	8.91146	8.84238	9.1874	8.98296	9.14823
RRP15	protein_coding	ENSG00000067533.6	7.40733	7.68032	6.93786	6.58579	7.62322	7.20042	8.91604	8.60526	8.0917	7.51772	7.66588	7.79782	7.78399	7.65783	7.69231	7.69506	7.78084	8.07031
BCL2L11	protein_coding	ENSG00000153094.24	9.64781	9.16191	9.60663	9.18754	8.85856	9.43649	11.6147	11.2712	12.2619	11.9	10.8907	11.1135	11.988	11.3649	11.0364	11.9826	10.9964	11.3601
GPR135	protein_coding	ENSG00000181619.11	6.31209	5.94697	6.39412	5.46333	5.95458	5.46333	6.51224	6.50598	6.53937	6.15902	6.32545	6.07744	6.43004	6.38331	6.10953	6.67278	5.87251	6.50943
FZD5	protein_coding	ENSG00000163251.4	6.27691	6.75089	6.73674	5.46333	6.30627	5.46333	6.88138	7.0392	6.94631	6.41428	6.45411	6.35123	6.25744	6.52735	6.52522	6.11806	6.27374	6.14706
AC005831.1	TEC	ENSG00000280202.1	7.18577	6.84702	6.21413	5.46333	6.52096	5.46333	7.62688	7.11848	7.36438	6.64657	6.71196	6.8445	6.71339	7.21181	6.70925	7.09427	6.30594	6.89949
SNRPD1	protein_coding	ENSG00000167088.11	7.94646	8.40511	7.56455	7.69173	8.66067	7.62814	10.4872	10.3887	9.5386	8.39953	8.2241	8.27228	8.08753	8.23981	8.3943	7.87677	8.66603	8.3917
EXO1	protein_coding	ENSG00000174371.17	6.79906	6.38836	6.25378	6.97508	6.47774	5.46333	8.6016	8.22469	8.17901	6.15902	5.92256	6.24258	6.22922	6.17374	6.36987	6.21724	6.16742	6.44443
TRAP1	protein_coding	ENSG00000126602.11	9.4093	9.24802	9.37749	9.6705	9.52024	9.42786	12.2507	12.6937	11.793	9.81517	9.76855	9.98658	10.166	9.99381	10.1782	9.82939	9.85077	9.82481
AC132219.2	TEC	ENSG00000280193.1	5.89228	6.05431	5.82036	5.46333	5.77492	5.46333	5.95292	6.16964	6.30716	5.90586	6.17066	6.32549	6.22922	5.7836	5.94675	6.08119	5.87251	6.21095
THNSL1	protein_coding	ENSG00000185875.13	6.23995	6.10093	6.02572	5.46333	6.11992	6.43073	7.35353	7.31266	7.40903	6.56876	6.47376	6.70065	6.45195	6.7616	6.8501	6.69049	6.57258	6.87086
GINS2	protein_coding	ENSG00000131153.9	6.71526	6.6886	6.88137	6.41169	7.3295	6.98157	9.5105	9.11696	8.20603	6.12395	6.32545	6.66573	6.33611	6.48195	6.69234	6.33069	6.63915	6.42163
KCNJ1	protein_coding	ENSG00000151704.15	6.20097	5.80612	5.46333	5.46333	5.46333	5.46333	6.06154	5.90404	5.91108	5.84695	5.96597	5.99616	5.83457	5.46333	5.68033	5.77403	5.7978	6.11257
CCDC110	protein_coding	ENSG00000168491.10	5.81399	6.259	6.29136	5.46333	5.68387	5.84396	7.28455	6.7206	7.17359	6.2543	6.30183	6.59191	6.19982	6.13795	6.62165	6.11806	6.24007	6.66303
AC113935.1	processed_pseudogene	ENSG00000226084.5	5.89228	6.35798	5.96697	5.84587	6.54182	5.84396	7.84434	7.384	7.06228	6.58882	6.63356	6.70065	6.69691	6.57059	6.74225	6.35657	6.50087	6.3235
FAXDC2	protein_coding	ENSG00000170271.11	6.27691	5.88267	5.46333	5.46333	5.77492	5.46333	5.95292	6.08421	6.27832	6.08676	5.46333	5.84116	5.8916	5.91534	5.89612	6.18581	5.99042	5.9949
KIF13A	protein_coding	ENSG00000137177.20	6.11541	5.80612	5.46333	5.46333	5.68387	5.46333	5.85108	5.90404	6.29288	5.90586	5.75451	5.77212	6.33611	6.1	6.20748	6.08119	6.20471	6.03696
PCCA-DT	lncRNA	ENSG00000274605.2	6.06776	6.22282	6.48539	5.46333	6.00095	5.46333	6.62415	6.6193	6.20077	6.50582	6.25223	5.84116	6.33611	5.91534	6.17644	6.08119	5.99042	5.84027
NDUFAF2	protein_coding	ENSG00000164182.11	6.75801	6.80962	6.54132	6.76599	6.72841	5.46333	8.64904	8.6391	7.47548	6.78586	7.03446	6.87396	6.74558	6.68956	7.303	6.49675	7.20661	6.50943
MRM1	protein_coding	ENSG00000278619.5	6.52283	6.66695	6.25378	5.46333	6.91476	5.46333	7.81476	8.29643	7.58619	6.93736	6.90415	7.1999	7.58242	7.31244	7.32267	6.72498	7.12742	7.11721
PAICS	protein_coding	ENSG00000128050.9	9.98334	9.77193	9.35963	9.12403	9.61291	9.50171	12.6616	12.1758	11.7234	10.2838	10.1736	10.1243	10.1261	10.1834	10.2523	10.2138	10.2088	10.1821
RPS2P17	processed_pseudogene	ENSG00000213399.3	5.46333	5.46333	5.82036	5.46333	5.95458	5.46333	6.13098	7.0392	6.57097	5.77686	6.64975	6.32549	5.8916	6.38331	6.54533	5.46333	6.16742	6.37406
PLEKHG7	protein_coding	ENSG00000187510.10	5.71159	6.05431	6.39412	5.46333	5.77492	5.46333	6.03641	5.80523	6.68778	6.00427	5.46333	5.68189	6.10285	6.13795	5.94675	6.15283	6.08563	5.9949
SLC39A10	protein_coding	ENSG00000196950.14	7.70433	6.93524	6.32714	5.46333	7.09854	6.33173	8.43258	7.7559	8.44394	7.47325	6.97709	7.42875	7.34356	7.72954	7.19967	7.3046	7.32807	7.89838
AC009119.1	lncRNA	ENSG00000260228.6	5.95804	6.57517	6.07863	5.46333	6.18786	5.46333	5.95292	6.11402	6.23282	5.90586	6.07741	6.62953	5.98691	6.38331	6.31953	5.95318	5.87251	6.50943
KLHL23	protein_coding	ENSG00000213160.10	6.01576	5.706	5.46333	5.46333	6.21937	5.46333	7.79756	6.97595	7.02938	6.12395	6.27745	5.77212	5.8916	5.7836	5.68033	6.21724	5.99042	5.84027
ESRP2	protein_coding	ENSG00000103067.14	5.89228	6.05431	6.17206	5.46333	6.00095	5.46333	6.58832	6.78719	6.50664	6.15902	6.00579	5.99616	5.46333	6.24002	5.76993	6.08119	6.44966	6.14706
PURPL	lncRNA	ENSG00000250337.7	5.46333	5.46333	5.90005	5.46333	6.24951	5.46333	7.36568	7.13749	8.18717	6.87928	6.79866	6.59191	6.6631	6.86106	6.70925	6.53885	6.85103	6.99423
ALG1L9P	lncRNA	ENSG00000248671.8	5.95804	6.18466	5.46333	5.46333	5.84458	5.46333	6.213	6.19575	6.32118	6.2543	6.51177	6.37616	5.8916	6.3567	5.83849	6.40595	6.16742	6.39819
KIAA1549	protein_coding	ENSG00000122778.10	6.52283	6.00344	5.90005	5.46333	6.04348	5.46333	6.60041	6.43419	6.65987	6.19229	5.81965	6.24258	6.47331	6.01581	6.29308	6.18581	6.39518	6.11257
WDCP	protein_coding	ENSG00000163026.12	7.15684	7.3087	7.09206	6.45855	6.97038	5.46333	8.39114	8.0735	7.95414	7.1199	7.23928	7.29456	6.95997	6.86106	7.32267	7.2313	7.16767	7.54581
PXT1	protein_coding	ENSG00000179165.11	5.46333	5.88267	6.07863	5.46333	5.90314	5.46333	6.30348	6.33486	6.48413	6.08676	6.45411	6.37616	6.13685	6.68956	6.74225	6.49675	6.50087	6.66303
NOP16	protein_coding	ENSG00000048162.21	7.14211	7.10788	7.19929	6.9614	7.60721	7.15518	9.81963	10.1947	8.8435	7.51772	7.6859	7.53341	7.60556	7.60775	7.83096	7.09427	7.71406	7.18524
BCL2	protein_coding	ENSG00000171791.13	9.78727	10.1628	9.54218	8.96077	9.75633	10.9076	13.1497	13.2863	12.7456	13.0293	12.4885	12.3439	13.3936	12.8246	12.3106	12.8574	12.5858	12.5846
POLR1E	protein_coding	ENSG00000137054.16	7.371	7.32098	6.91935	7.07899	7.63115	5.84396	9.28035	9.38698	8.95916	7.76385	7.53146	7.50804	7.48548	7.62465	7.78406	7.50168	7.49054	7.75157
ACSM3	protein_coding	ENSG00000005187.12	6.62386	6.18466	6.51379	6.62458	6.43226	5.46333	7.81903	7.64126	7.73826	6.70108	6.79866	6.97126	6.55395	6.89226	6.74225	6.61767	6.77892	6.74798
PLAC8	protein_coding	ENSG00000145287.11	5.89228	6.18466	5.90005	6.8454	6.27844	5.46333	7.72644	7.8507	8.3313	6.93736	6.89152	6.8445	6.36064	6.89226	6.60314	6.15283	6.81559	6.81121
SLC35G1	protein_coding	ENSG00000176273.15	6.4389	6.57517	6.45604	5.46333	6.49961	5.46333	7.53504	7.04941	7.16767	6.50582	6.82602	6.53251	6.57304	6.57059	6.46205	6.61767	6.83346	6.48829
FASTKD2	protein_coding	ENSG00000118246.14	8.59637	8.66174	8.10511	6.90493	8.2274	7.65163	10.2355	9.82856	9.39854	8.62184	8.51221	8.51548	8.48756	8.39572	8.51141	8.76836	8.69148	8.77535
KIF20A	protein_coding	ENSG00000112984.12	7.08128	6.41766	7.13921	5.46333	7.25729	6.47614	8.68815	8.3903	8.52922	6.36449	5.87442	6.42383	6.10285	5.91534	6.565	6.21724	5.99042	6.39819
PARTICL	lncRNA	ENSG00000286532.1	5.95804	5.706	6.21413	5.46333	5.84458	5.46333	6.36874	6.29136	6.11315	6.2543	6.07741	6.40034	6.19982	6.32916	5.68033	5.90188	6.0401	5.89817
MFSD13A	protein_coding	ENSG00000138111.14	6.46778	6.59896	6.69142	5.46333	6.74527	5.46333	6.96904	7.52941	7.24797	6.6277	6.41342	7.04843	6.6631	6.45834	7.07468	6.92503	6.88534	6.88527
TTN	protein_coding	ENSG00000155657.27	6.73686	6.55076	6.45604	5.46333	6.54182	6.70934	8.45687	7.49459	8.75055	6.81792	6.25223	6.27127	7.26606	7.06304	6.03427	7.29439	6.50087	6.50943
AP001324.1	processed_pseudogene	ENSG00000227615.1	5.95804	5.88267	5.71611	5.46333	5.68387	5.77441	6.38425	6.33486	6.03269	6.12395	5.92256	5.99616	5.94172	5.85518	5.9924	5.84349	5.87251	5.77139
SLC38A6	protein_coding	ENSG00000139974.16	6.4389	6.32639	5.71611	5.46333	6.04348	5.46333	6.52537	6.52305	6.29288	6.33839	6.1411	5.99616	6.10285	5.7836	6.17644	6.15283	6.12787	6.24078
EEF1E1	protein_coding	ENSG00000124802.12	7.64616	7.32098	7.21386	7.02821	7.61524	5.46333	9.42391	9.32082	8.58127	7.50895	7.78166	7.5583	7.6283	7.62465	7.6996	7.3446	7.64373	7.34023
RPL22L1	protein_coding	ENSG00000163584.18	8.73744	8.71051	8.55601	7.88262	8.55225	7.87922	10.7951	10.8544	10.0693	8.86038	8.89314	9.08256	8.7225	8.85769	9.367	8.42392	9.36485	8.90368
SMG1P6	unprocessed_pseudogene	ENSG00000254634.4	6.1596	5.706	5.46333	5.46333	5.46333	5.46333	6.10872	5.90404	5.91108	5.68525	6.17066	5.84116	6.19982	6.01581	5.68033	5.68324	5.46333	5.77139
BIRC5	protein_coding	ENSG00000089685.15	7.7691	7.28377	7.61814	6.30906	8.36747	6.47614	10.1886	10.2059	9.41227	7.32965	6.56593	7.0608	6.72962	6.68956	7.48697	6.9109	6.95089	6.88527
NREP	protein_coding	ENSG00000134986.14	6.52283	5.88267	6.25378	6.71527	6.30627	5.46333	8.33391	7.53627	7.90167	6.4381	6.43401	6.27127	6.74558	6.43407	6.36987	6.21724	6.68112	5.9949
AL022328.1	lncRNA	ENSG00000272836.1	6.23995	5.80612	5.46333	5.46333	5.46333	5.46333	5.92157	5.90404	5.938	6.22399	5.81965	6.21269	6.57304	5.7836	5.9924	6.04183	5.7978	5.77139
C6orf163	protein_coding	ENSG00000203872.7	6.23995	5.706	5.46333	5.46333	5.77492	5.46333	5.95292	6.05279	6.23282	5.84695	5.92256	6.07744	6.45195	6.13795	5.89612	6.08119	5.93529	5.46333
LDHA	protein_coding	ENSG00000134333.14	11.8259	11.8842	11.5619	11.2064	12.1664	11.5588	14.7924	14.4981	14.0727	11.8457	12.0216	12.097	11.5776	11.9618	12.3222	11.9775	12.3945	12.0949
AL512770.1	lncRNA	ENSG00000228302.2	6.59961	6.32639	6.54132	5.46333	6.04348	5.46333	6.23204	6.47083	6.51768	6.78586	6.00579	6.14866	6.59174	6.13795	6.10953	6.80645	6.08563	6.37406
CDC20	protein_coding	ENSG00000117399.14	7.34618	7.17861	7.32448	7.56404	8.16502	6.75985	10.3133	10.4661	9.50485	7.15554	6.37064	7.1999	6.97287	6.87677	7.45226	6.86737	6.70145	6.74798
L2HGDH	protein_coding	ENSG00000087299.12	6.93142	6.57517	7.19929	5.46333	7.34938	7.02103	8.63026	8.33096	8.24819	6.89409	6.86579	6.95787	6.71339	6.82893	7.37985	7.11823	7.0998	7.26002
TTK	protein_coding	ENSG00000112742.10	7.22789	6.14418	6.51379	5.46333	6.91476	5.46333	8.80145	7.91891	8.13182	6.50582	6.04277	6.35123	6.19982	5.91534	6.58426	6.30391	5.7001	6.37406
SLC43A3	protein_coding	ENSG00000134802.18	7.848	7.97686	8.04541	8.17753	8.79223	7.78441	11.2753	11.3745	10.7729	8.00205	8.16039	8.30097	7.89293	8.1632	8.61949	8.06553	7.93448	8.04785
NFYC-AS1	lncRNA	ENSG00000272145.1	6.54914	6.44596	5.90005	5.46333	6.04348	5.46333	6.4577	6.55626	6.51768	6.33839	6.41342	6.11409	6.13685	6.17374	6.52522	6.30391	6.66036	6.24078
AL110114.1	lncRNA	ENSG00000286787.1	6.20097	5.94697	6.07863	5.46333	5.46333	5.46333	5.85108	5.66104	5.938	6.31139	5.87442	5.99616	6.33611	6.1	6.07313	6.18581	5.7978	5.84027
HK2	protein_coding	ENSG00000159399.10	8.00833	7.51321	7.28416	7.94694	7.70047	7.33677	10.2637	10.0256	9.7387	8.26101	7.94387	7.92196	8.49155	8.35713	7.67762	8.21613	7.8288	7.89205
PRMT3	protein_coding	ENSG00000185238.13	7.56434	7.23233	6.95607	7.20826	7.3592	6.49798	9.45469	8.9636	8.39578	7.29884	7.32995	7.43781	7.34356	7.46389	7.28302	7.51894	7.26884	7.34991
PNPT1	protein_coding	ENSG00000138035.15	8.13805	8.33285	7.8399	6.90493	7.60721	7.99207	10.3133	9.54334	9.13687	8.12936	7.96015	8.13523	8.11394	8.13478	8.09879	8.39735	8.27342	7.96016
SERHL2	protein_coding	ENSG00000183569.18	5.71159	5.46333	5.46333	5.46333	5.46333	5.46333	6.17327	6.01951	5.96343	5.77686	6.25223	5.68189	6.02835	5.69003	5.68033	5.95318	5.46333	5.68137
RNF227	protein_coding	ENSG00000179859.9	6.59961	6.52569	6.73674	5.46333	6.18786	5.46333	6.96058	6.63443	6.56056	6.75278	6.7847	6.6478	7.10592	6.86106	6.52522	6.86737	6.74092	6.66303
SNHG9	lncRNA	ENSG00000255198.4	6.54914	6.41766	5.96697	5.46333	6.47774	5.46333	7.23854	7.86675	6.36178	6.56876	6.81243	6.68335	6.19982	6.3567	6.50466	6.30391	6.95089	6.37406
MCM2	protein_coding	ENSG00000073111.14	8.1449	7.99886	8.79341	8.72344	9.22992	7.35647	11.4232	11.558	10.6935	8.3055	7.66588	8.0808	8.1087	7.62465	8.15178	7.70996	7.96321	8.01345
POP1	protein_coding	ENSG00000104356.11	7.79592	7.53402	7.71916	5.46333	7.41656	6.98157	9.09882	8.84783	8.59551	7.53508	7.12069	7.70571	7.62076	7.24629	7.47838	7.62587	7.67055	7.64892
DPH6	protein_coding	ENSG00000134146.12	6.819	6.29345	6.1271	5.46333	6.24951	5.46333	7.28455	7.32887	6.83291	6.36449	6.66568	6.53251	6.49417	6.17374	6.29308	6.33069	6.70145	6.55026
PTGDR	protein_coding	ENSG00000168229.4	6.67062	6.66695	6.61931	5.46333	6.04348	6.70934	7.32889	7.17462	7.84008	6.15902	7.09972	7.02328	6.40755	7.10203	7.00043	6.51804	6.44966	6.92739
RSL1D1	protein_coding	ENSG00000171490.13	9.83782	10.001	9.59651	8.8272	9.90084	9.11163	11.9091	11.6518	11.4502	10.1678	10.7299	10.4071	10.044	10.4319	10.5546	10.3496	10.613	10.3413
SNHG29	lncRNA	ENSG00000175061.18	8.61602	8.66625	8.64793	9.34657	8.97064	9.31994	11.6215	11.6896	11.4927	10.1372	9.97306	9.82943	10.2085	9.52388	9.82993	9.59206	9.72208	9.56233
DRC3	protein_coding	ENSG00000171962.18	6.77874	7.19226	7.52002	5.46333	6.58216	5.46333	6.66995	7.04941	7.22557	7.20147	7.09972	7.1324	7.38965	7.11474	7.29305	6.83734	6.93486	7.30078
ANKRD19P	transcribed_unprocessed_pseudogene	ENSG00000187984.13	5.89228	5.46333	5.46333	5.46333	6.18786	6.75985	7.44753	7.77882	8.15145	6.19229	6.19895	6.11409	6.53446	6.70806	6.65763	5.84349	6.95089	5.89817
AC002310.1	lncRNA	ENSG00000235560.4	6.23995	6.47335	6.17206	5.46333	6.18786	5.46333	6.75565	6.90893	6.51768	6.93736	6.32545	6.32549	6.13685	6.63191	6.77421	6.21724	6.52541	6.74798
ACY3	protein_coding	ENSG00000132744.8	5.71159	5.706	5.46333	5.46333	6.04348	5.46333	6.62415	7.13749	7.15575	6.2543	6.17066	6.11409	5.46333	6.43407	6.07313	5.46333	5.93529	5.9949
ANXA3	protein_coding	ENSG00000138772.13	5.71159	5.46333	5.46333	5.46333	5.68387	5.46333	5.92157	5.74271	6.11315	6.00427	5.75451	6.11409	6.10285	6.01581	5.83849	5.46333	5.7978	6.14706
RNFT1-DT	lncRNA	ENSG00000267302.5	5.95804	5.706	5.46333	5.46333	5.46333	5.46333	5.95292	6.01951	5.62219	5.90586	6.04277	5.77212	5.46333	5.69003	5.68033	6.08119	5.87251	5.84027
UTP4	protein_coding	ENSG00000141076.18	8.46694	8.38327	8.29574	8.20381	8.30161	7.30662	10.7741	10.6652	9.76208	8.49187	8.79014	8.44046	8.58406	8.65153	8.53922	8.55769	8.83144	8.56574
HPGD	protein_coding	ENSG00000164120.14	7.60589	6.9008	7.36353	7.27331	7.63904	8.40457	10.7814	9.39771	11.166	7.58582	7.36444	8.6618	7.959	7.8049	8.79069	7.78202	7.33958	8.84417
CD302	protein_coding	ENSG00000241399.7	6.71526	6.52569	5.46333	5.46333	6.00095	5.46333	6.52537	6.35573	6.75862	6.66507	6.37064	6.40034	5.83457	6.96659	6.29308	6.59857	5.99042	6.34919
CFAP58-DT	lncRNA	ENSG00000231233.1	6.1596	6.41766	6.07863	5.46333	5.95458	5.46333	6.19343	6.3959	6.50664	6.15902	6.04277	6.21269	5.94172	6.01581	6.23717	6.30391	5.7978	5.94904
SLC2A5	protein_coding	ENSG00000142583.18	7.371	8.34421	8.51857	6.79848	9.53443	8.17213	9.90334	11.6323	11.7363	7.93999	9.22838	9.19235	7.68706	9.10539	9.39955	7.55279	9.14452	8.81834
PDSS1	protein_coding	ENSG00000148459.16	6.1596	6.29345	5.82036	6.91932	6.72841	5.46333	8.70842	8.36464	7.4984	6.54826	6.11009	6.32549	6.62808	6.24002	6.46205	6.42957	6.16742	6.24078
AC087392.3	lncRNA	ENSG00000262228.2	6.34573	5.94697	6.32714	5.46333	5.68387	5.46333	5.98231	5.94573	6.05389	6.04705	5.81965	6.24258	5.76672	5.96818	6.10953	6.08119	5.99042	6.34919
WDR77	protein_coding	ENSG00000116455.14	7.71378	7.49205	7.45018	7.50397	7.70795	8.12383	9.94532	9.92181	8.92912	8.15129	7.84774	7.97099	8.30876	7.8339	8.12554	7.96528	8.05923	7.93579
WNK2	protein_coding	ENSG00000165238.16	5.71159	5.88267	6.59402	5.46333	5.68387	7.21147	7.32265	8.06433	7.62795	6.46126	5.87442	6.32549	6.33611	6.48195	6.17644	6.38164	6.24007	6.076
NPW	protein_coding	ENSG00000183971.9	5.81399	5.94697	6.1271	5.46333	6.56221	7.31675	8.79305	8.68692	8.52709	6.4381	5.96597	6.37616	6.45195	6.52735	6.36987	6.49675	6.20471	6.11257
MS4A1	protein_coding	ENSG00000156738.18	7.83086	7.99886	7.47389	7.16286	7.61524	8.21368	9.95842	8.57377	10.7317	9.19456	8.32277	8.29623	9.09234	8.67901	8.4707	9.62066	9.36223	8.55793
AC233280.1	lncRNA	ENSG00000229178.1	5.71159	5.80612	6.25378	5.46333	5.46333	5.46333	5.70901	5.94573	5.98758	6.00427	5.6694	6.03831	6.02835	5.85518	6.17644	5.95318	6.20471	5.77139
PRKAR2B	protein_coding	ENSG00000005249.13	6.64752	6.7098	6.42565	5.46333	6.35907	5.46333	7.20458	6.73427	6.87204	6.36449	6.47376	6.44668	6.28459	6.43407	6.14387	6.70788	6.42286	6.42163
GCSH	protein_coding	ENSG00000140905.11	8.02336	7.63336	7.57545	7.28383	7.78052	5.46333	10.5863	9.56094	8.92752	8.20985	8.32277	7.93439	8.39676	8.19106	8.26643	8.14825	8.37714	7.92963
AC025569.1	lncRNA	ENSG00000258168.6	6.89522	6.49991	6.45604	5.46333	6.35907	5.46333	6.33679	6.33486	7.4847	6.31139	6.2261	6.91672	6.19982	6.32916	6.879	6.08119	6.12787	6.79576
PM20D2	protein_coding	ENSG00000146281.6	8.61113	8.66174	8.1969	7.04112	7.98331	8.03935	10.4206	9.61402	9.81892	8.57048	8.74491	8.56727	8.41372	8.96962	8.51542	8.63901	8.33441	9.0157
PPP2R3A	protein_coding	ENSG00000073711.11	6.1596	6.18466	6.29136	5.46333	5.77492	5.46333	6.03641	5.94573	6.07432	6.08676	5.75451	5.77212	5.94172	6.17374	5.76993	5.95318	5.7978	5.94904
CDK1	protein_coding	ENSG00000170312.16	7.308	7.03261	7.72884	7.29425	7.82224	5.46333	9.96863	9.20325	9.08198	7.09552	6.6171	6.99757	6.53446	6.50494	7.1101	6.82201	7.08575	6.84145
AGPAT5	protein_coding	ENSG00000155189.12	8.74191	8.49936	8.14824	6.67998	8.43911	7.15518	10.2317	9.57518	9.72778	8.80356	8.66614	8.57507	8.51917	8.80179	8.53922	8.76492	8.85785	8.71005
ABITRAM	protein_coding	ENSG00000119328.12	7.11209	7.4151	6.66797	5.46333	6.99718	5.46333	8.12964	7.79575	7.56911	7.26724	7.51646	7.31464	6.79205	7.43502	7.25243	7.10631	7.39559	7.22853
BCL7A	protein_coding	ENSG00000110987.9	7.64616	7.59453	7.9588	7.15124	7.54956	7.9739	9.51558	9.51406	9.66713	8.17822	8.26355	8.23803	8.41792	8.10575	8.4499	8.02514	8.38239	8.12489
PABPC4-AS1	lncRNA	ENSG00000228060.3	6.06776	5.88267	5.82036	5.46333	5.68387	5.46333	5.95292	5.90404	6.13166	6.2543	5.96597	5.95019	6.02835	5.69003	5.83849	5.77403	5.93529	6.03696
NETO2	protein_coding	ENSG00000171208.10	8.46694	8.52445	8.59247	6.82999	8.17561	7.38545	9.49257	9.40305	9.08055	8.26101	9.10787	8.65078	8.33575	8.7657	8.75403	8.62768	8.65313	8.79866
ICAM5	protein_coding	ENSG00000105376.5	6.4389	5.94697	7.04293	5.46333	6.11992	6.45373	6.81554	7.21946	7.61141	6.71861	7.01186	7.0608	7.2254	7.0227	7.12167	6.65476	6.36654	6.69788
GRIK5	protein_coding	ENSG00000105737.9	6.23995	5.94697	6.1271	5.46333	5.90314	5.46333	6.17327	6.16964	6.48413	6.2834	6.11009	6.07744	6.02835	6.43407	6.565	6.21724	6.0401	5.9949
AC010522.1	protein_coding	ENSG00000268750.7	5.89228	6.22282	6.1271	5.46333	5.77492	5.77441	6.39946	6.01951	6.20077	6.71861	5.96597	6.24258	6.93372	6.38331	6.14387	6.18581	6.12787	6.46664
AC006277.1	TEC	ENSG00000279452.1	5.89228	5.88267	6.25378	5.46333	5.46333	5.46333	5.85108	5.94573	5.96343	5.46333	5.46333	5.8992	6.02835	6.24002	5.68033	5.84349	5.7978	5.9949
AC107375.1	lncRNA	ENSG00000259891.1	6.06776	5.80612	6.17206	5.46333	5.46333	5.46333	5.95292	5.85782	5.88237	6.22399	6.17066	6.11409	6.45195	5.85518	5.94675	6.49675	5.46333	5.84027
PTPRB	protein_coding	ENSG00000127329.15	6.06776	6.18466	6.59402	5.46333	5.95458	5.46333	5.88783	5.85782	6.68778	6.19229	5.87442	6.07744	6.43004	6.20768	5.9924	6.11806	6.0401	6.39819
CTXN1	protein_coding	ENSG00000178531.6	5.71159	5.46333	5.46333	5.46333	6.11992	5.46333	6.97744	7.44418	6.83291	5.46333	5.46333	5.68189	5.46333	5.46333	5.83849	5.84349	5.46333	5.46333
KCNK12	protein_coding	ENSG00000184261.5	6.06776	6.55076	6.07863	5.46333	6.27844	5.46333	6.74533	6.87383	6.81685	6.38977	7.25796	7.09715	6.62808	6.99499	7.303	6.88207	6.59529	6.88527
AGBL3	protein_coding	ENSG00000146856.14	6.73686	6.41766	5.46333	5.46333	6.00095	5.46333	6.57607	6.16964	6.37486	5.95762	6.37064	6.61091	6.02835	6.43407	6.54533	6.18581	6.47564	6.68061
SPNS2	protein_coding	ENSG00000183018.9	5.71159	5.46333	6.29136	5.46333	6.04348	5.46333	6.6587	7.0289	6.46103	6.33839	6.2261	6.03831	6.40755	6.01581	6.07313	5.95318	6.08563	6.076
TICRR	protein_coding	ENSG00000140534.14	6.94909	6.57517	7.61814	5.46333	7.12255	6.49798	8.52983	8.37936	8.26624	6.41428	6.04277	6.40034	6.38443	6.38331	6.565	6.57909	6.24007	6.24078
ARRDC4	protein_coding	ENSG00000140450.9	6.37798	6.41766	5.46333	5.46333	6.11992	5.46333	6.8252	6.6193	6.4373	6.58882	6.49296	6.57253	6.45195	6.20768	6.50466	6.49675	6.12787	6.74798
TIMM21	protein_coding	ENSG00000075336.12	7.85648	8.01332	7.56455	7.8627	7.9148	6.58041	9.74161	9.56412	8.92432	7.86827	7.94387	7.7203	7.99942	7.88317	7.98623	7.85702	8.24479	7.97816
LYAR	protein_coding	ENSG00000145220.14	7.25518	6.84702	7.02608	7.6453	7.4443	6.47614	9.84203	9.69303	8.70262	7.35972	7.31235	7.30464	7.46005	6.90753	7.15573	7.18735	7.45968	6.96797
LINC01136	lncRNA	ENSG00000233791.5	5.81399	6.18466	6.21413	5.46333	5.68387	5.46333	5.92157	5.85782	5.98758	6.15902	6.39231	6.24258	6.19982	6.01581	6.17644	5.77403	5.99042	5.84027
MMACHC	protein_coding	ENSG00000132763.15	7.44264	7.4151	7.71916	6.60538	7.12255	6.56049	8.17954	8.33096	8.07415	7.7854	7.73145	7.36346	7.15077	7.57326	7.43454	7.46643	7.6071	7.55404
DFFA	protein_coding	ENSG00000160049.12	8.21818	8.14363	7.92588	7.24122	8.21207	6.74329	9.63829	9.69737	9.50805	8.82387	8.4569	8.53563	8.74597	8.50547	8.31346	8.18	8.4539	8.48142
BHLHB9	protein_coding	ENSG00000198908.12	6.23995	6.41766	5.46333	5.46333	6.21937	5.46333	6.60041	6.6193	6.75862	6.64657	6.19895	6.37616	6.31079	6.1	6.43994	6.27615	6.30594	6.64513
GAS5	lncRNA	ENSG00000234741.8	8.28157	8.33854	8.14824	8.16688	8.88106	7.85281	11.0874	11.1589	10.7861	9.3374	9.49784	9.27543	9.32497	8.86793	9.2623	8.98445	9.23333	8.8216
MAD2L1	protein_coding	ENSG00000164109.14	7.93852	7.43756	7.42603	7.18578	8.2172	6.9681	10.2363	9.82856	9.22131	7.44581	7.28545	7.31464	6.98563	7.40548	7.64014	7.2313	7.57893	7.28057
TNNT3	protein_coding	ENSG00000130595.19	5.46333	5.94697	5.46333	5.46333	5.46333	5.46333	5.88783	5.66104	6.11315	6.04705	5.96597	5.8992	6.13685	6.01581	5.9924	5.77403	5.87251	5.89817
AC026979.4	lncRNA	ENSG00000285669.1	6.31209	6.22282	6.75867	5.46333	5.84458	5.46333	6.25057	5.85782	6.33495	6.41428	6.00579	6.24258	6.13685	6.32916	6.07313	6.08119	6.0401	6.46664
WDHD1	protein_coding	ENSG00000198554.12	7.06556	6.35798	6.39412	5.46333	7.45341	6.61903	8.9876	8.29254	8.27645	6.36449	6.00579	6.57253	6.68015	6.1	6.41723	6.38164	6.12787	6.39819
AC008012.1	protein_coding	ENSG00000285901.2	7.35865	7.06331	7.64927	6.54533	7.25729	5.46333	8.87688	8.38666	8.01085	6.70108	7.71212	7.24288	7.2859	7.45434	7.31287	7.29439	7.63467	7.46928
LINC01358	lncRNA	ENSG00000237352.4	7.01709	6.82848	6.36133	5.46333	6.82567	5.46333	7.15537	6.7206	7.46153	7.28839	7.73783	7.0608	7.07113	7.12732	7.2104	7.04481	6.9186	7.16299
PCOTH	lncRNA	ENSG00000205861.13	6.06776	6.00344	5.46333	5.46333	5.77492	5.46333	5.85108	6.82518	6.13166	5.46333	6.07741	5.99616	5.94172	5.91534	5.76993	5.46333	5.46333	5.84027
UBE2Q2P1	transcribed_unprocessed_pseudogene	ENSG00000189136.9	6.59961	6.62216	6.56805	5.46333	6.00095	5.46333	6.48539	6.16964	6.32118	6.78586	6.04277	6.11409	6.87925	6.45834	6.50466	6.47493	6.08563	6.81121
SCAT1	lncRNA	ENSG00000267123.7	6.01576	6.05431	5.90005	5.46333	6.15478	5.46333	6.47165	6.60393	7.00236	6.04705	6.1411	6.35123	5.46333	6.01581	5.89612	6.11806	6.52541	6.14706
KLHL32	protein_coding	ENSG00000186231.17	6.11541	6.18466	6.32714	5.46333	6.08295	5.46333	6.32032	6.33486	6.57097	6.2834	6.37064	6.24258	6.19982	6.38331	6.565	6.04183	6.5493	6.57002
GPR15	protein_coding	ENSG00000154165.5	9.34656	8.44778	8.92937	8.45542	8.91571	8.70807	11.1888	10.7343	11.3517	9.50526	8.9393	9.78688	9.22649	9.65117	9.68808	9.08954	8.85785	9.87853
C1orf112	protein_coding	ENSG00000000460.17	7.15684	6.73055	6.48539	5.46333	7.15768	5.46333	8.0204	7.89308	7.45215	6.58882	6.30183	6.79872	6.71339	6.68956	6.80522	6.53885	6.63915	6.81121
AP000350.6	lncRNA	ENSG00000273295.1	7.11209	6.41766	6.32714	5.46333	6.11992	5.46333	6.56365	6.26862	6.90235	7.03226	6.2261	6.59191	6.74558	6.38331	6.29308	7.01927	6.12787	6.81121
CHST7	protein_coding	ENSG00000147119.4	6.409	6.84702	5.46333	5.46333	6.35907	5.46333	7.16964	6.7206	7.09427	6.95142	7.16154	6.91672	6.87925	7.15208	7.00043	7.0821	6.85103	7.0199
MAT2A	protein_coding	ENSG00000168906.13	10.6577	10.6334	10.0591	9.11861	10.4328	9.54426	12.4946	12.2485	11.8064	10.5787	10.5916	10.611	10.4153	10.6865	10.7031	10.6965	10.5987	10.6855
FARSB	protein_coding	ENSG00000116120.11	8.55114	8.49428	7.83099	8.17753	8.48631	8.36385	11.0481	10.7095	9.96704	8.71925	8.68545	8.50325	8.78855	8.68676	8.71985	8.53761	8.80065	8.58124
PPA1	protein_coding	ENSG00000180817.12	9.97019	9.70845	9.48297	9.65379	9.99164	8.61912	12.5398	12.055	11.6255	9.96642	10.0756	10.0911	10.1044	9.88953	10.292	10.033	10.2839	10.0425
UGT2B17	protein_coding	ENSG00000197888.2	6.67062	6.49991	6.66797	6.43544	5.77492	5.46333	7.29098	6.48858	7.38442	6.22399	6.27745	6.98449	6.59174	6.27094	6.60314	6.79066	6.33683	6.73156
AL691447.2	lncRNA	ENSG00000232063.2	6.34573	6.00344	6.71433	5.46333	5.84458	5.46333	6.213	5.66104	6.55003	6.00427	5.96597	6.14866	5.83457	6.01581	6.23717	6.04183	5.93529	6.24078
MMP17	protein_coding	ENSG00000198598.6	5.46333	5.94697	5.46333	5.46333	5.68387	5.46333	6.10872	5.98398	6.36178	6.41428	5.6694	6.18145	6.33611	5.69003	6.20748	6.49675	5.99042	6.17978
ASMT	protein_coding	ENSG00000196433.13	5.46333	5.94697	5.82036	5.46333	5.46333	5.46333	5.81035	5.85782	5.98758	5.95762	5.92256	6.03831	5.98691	5.7836	6.07313	5.77403	5.46333	5.77139
ASMT	protein_coding	ENSG00000196433.13_PAR_Y	5.46333	5.94697	5.82036	5.46333	5.46333	5.46333	5.81035	5.85782	5.98758	5.95762	5.92256	6.03831	5.98691	5.7836	6.07313	5.77403	5.46333	5.77139
DSCC1	protein_coding	ENSG00000136982.6	6.46778	5.80612	6.1271	5.46333	6.88587	5.46333	8.4134	7.83989	7.51196	6.12395	5.46333	6.14866	6.31079	6.05947	6.43994	6.33069	6.24007	6.17978
SLC4A5	protein_coding	ENSG00000188687.17	6.31209	6.22282	6.39412	5.46333	6.00095	5.46333	6.0856	6.26862	6.69691	6.81792	6.6171	6.73439	7.07113	6.3567	6.60314	6.47493	6.30594	6.89949
SLC1A1	protein_coding	ENSG00000106688.12	6.96648	6.66695	6.21413	5.46333	6.27844	6.82358	8.07082	7.37627	7.77185	6.41428	6.66568	6.8142	6.83654	6.95212	6.879	7.05738	6.74092	7.29072
GPM6B	protein_coding	ENSG00000046653.15	5.89228	6.18466	5.96697	5.46333	5.84458	5.46333	6.10872	6.01951	6.4004	6.04705	5.6694	6.07744	5.94172	6.27094	6.10953	6.45255	6.0401	6.53008
WFIKKN1	protein_coding	ENSG00000127578.7	5.46333	5.46333	6.02572	5.46333	5.46333	5.46333	5.85108	5.98398	6.07432	6.04705	5.96597	5.8992	6.22922	5.7836	5.9924	6.04183	5.87251	6.11257
ANKLE1	protein_coding	ENSG00000160117.16	7.01709	6.62216	7.04293	8.07283	6.97038	6.7922	9.27135	9.25736	9.28494	7.28839	7.12069	7.1324	7.61318	6.8125	7.1101	7.10631	7.19377	6.82643
CCT2	protein_coding	ENSG00000166226.13	9.98147	9.84064	9.28271	9.12674	9.79384	9.08435	12.1388	11.9044	11.4144	9.77774	9.96134	9.99953	9.84449	10.035	10.1682	10.033	10.3864	9.90465
ELFN2	protein_coding	ENSG00000166897.16	5.95804	6.29345	6.02572	5.46333	6.24951	5.46333	6.38425	6.47083	7.11305	6.52729	6.11009	6.37616	6.38443	6.17374	6.29308	5.99942	6.39518	6.24078
CDCA7L	protein_coding	ENSG00000164649.20	7.17139	7.69865	6.75867	6.33599	7.76632	7.62022	9.77798	9.52062	9.15061	8.15129	8.22854	7.69095	7.96484	8.29716	7.76344	8.08808	7.94892	7.94803
FBL	protein_coding	ENSG00000105202.9	8.99452	9.38995	9.3834	9.43414	9.46204	10.0306	11.9511	12.43	11.561	9.8792	9.89717	9.96033	9.94987	9.76263	10.1918	9.35369	10.0684	9.53698
AC019080.1	lncRNA	ENSG00000213963.6	6.37798	5.88267	6.45604	5.46333	6.00095	5.46333	6.213	6.19575	6.58127	6.4381	5.92256	6.18145	6.19982	6.27094	6.10953	6.47493	6.33683	6.2694
RPL4P4	processed_pseudogene	ENSG00000229638.1	6.06776	6.22282	6.25378	5.95623	6.18786	6.08195	7.21828	6.78719	6.95347	6.60846	6.51177	6.59191	6.45195	6.50494	6.67514	6.45255	6.7601	6.6269
AC130650.2	lncRNA	ENSG00000276564.1	6.20097	6.05431	5.46333	5.46333	5.68387	5.46333	6.01006	5.80523	6.18416	6.08676	5.75451	6.18145	6.10285	5.96818	6.10953	5.84349	5.7978	6.03696
WDR43	protein_coding	ENSG00000163811.12	8.6402	8.55884	8.50222	7.25201	8.46505	8.373	11.1346	10.5444	10.2357	8.98872	8.58615	8.82399	8.92091	9.21341	8.83283	9.01074	9.08845	9.06583
AC018665.1	TEC	ENSG00000279382.1	6.4389	6.57517	6.73674	5.46333	6.15478	5.46333	6.47165	6.58831	6.71493	6.93736	6.37064	6.24258	6.95997	6.38331	6.31953	6.69049	6.36654	6.53008
NME1-NME2	protein_coding	ENSG00000011052.21	7.08128	6.52569	7.09206	5.46333	6.90041	5.46333	7.84851	8.22059	7.29158	7.1319	6.97709	7.56648	6.13685	7.21181	7.45226	7.54441	7.9703	7.52919
DLEC1	protein_coding	ENSG00000008226.20	5.81399	5.706	5.46333	5.46333	6.04348	5.46333	6.53831	6.29136	6.49546	6.6277	6.1411	6.37616	6.43004	6.13795	6.62165	6.45255	6.16742	6.60832
SOX2	protein_coding	ENSG00000181449.4	5.46333	5.80612	6.75867	6.54533	5.84458	5.46333	7.29738	7.384	7.73068	6.33839	6.04277	6.29887	6.13685	6.27094	6.67514	5.90188	6.39518	6.17978
TMEM67	protein_coding	ENSG00000164953.16	5.95804	6.05431	5.71611	5.46333	6.27844	5.46333	6.88138	6.77421	7.24797	6.4381	6.30183	6.29887	6.19982	6.13795	6.07313	6.11806	6.30594	6.58936
FAHD1	protein_coding	ENSG00000180185.11	7.14211	6.95206	6.90053	5.46333	7.18054	6.11886	7.8855	7.89308	7.65641	7.1199	7.35591	7.29456	7.53486	6.92259	7.52076	7.24205	7.42804	7.19621
ERLIN1	protein_coding	ENSG00000107566.14	7.09678	7.35711	7.16963	6.43544	7.1106	6.49798	8.78036	8.40474	8.12899	7.10777	7.64556	7.27415	7.18332	7.30166	7.66275	7.43018	6.99763	7.27034
ZNRF2P2	transcribed_processed_pseudogene	ENSG00000225264.3	6.06776	5.706	5.46333	5.46333	5.77492	5.46333	6.06154	6.01951	6.4004	6.33839	6.17066	5.99616	6.31079	6.52735	5.9924	5.84349	5.87251	6.11257
MIF-AS1	lncRNA	ENSG00000218537.1	6.67062	6.41766	6.54132	5.46333	6.54182	5.68351	7.00226	7.40691	7.01595	6.4381	6.49296	6.29887	6.57304	6.63191	6.72588	6.59857	6.79742	6.88527
CENPW	protein_coding	ENSG00000203760.9	6.54914	6.32639	6.07863	6.76599	6.4553	5.46333	8.1126	8.10063	7.4847	6.2834	6.2261	6.42383	6.02835	5.69003	6.48361	6.04183	6.5493	6.14706
AP003084.1	processed_pseudogene	ENSG00000254783.1	6.20097	6.14418	5.46333	5.46333	5.68387	5.46333	6.06154	6.08421	5.96343	6.12395	5.75451	6.29887	6.13685	6.30061	5.68033	6.15283	5.99042	6.14706
EIF4BP7	processed_pseudogene	ENSG00000225031.1	5.81399	6.05431	5.71611	5.46333	5.68387	5.46333	6.06154	6.37607	5.88237	5.84695	6.17066	5.68189	5.83457	5.85518	5.46333	5.84349	6.24007	5.46333
AC006058.4	TEC	ENSG00000280435.1	6.93142	7.17861	7.22825	5.46333	6.49961	5.46333	6.99405	7.26271	7.16767	6.50582	7.398	6.87396	6.74558	7.68217	6.8501	6.45255	7.21931	7.16299
ARHGAP11B	protein_coding	ENSG00000285077.2	6.62386	6.57517	6.48539	5.46333	6.65801	5.46333	7.11151	6.89735	7.05577	6.73584	6.17066	6.11409	6.62808	6.38331	5.94675	6.35657	6.63915	6.29694
TTC27	protein_coding	ENSG00000018699.13	7.34618	7.81196	7.38891	5.46333	7.56629	6.88371	9.20986	8.68692	8.26624	7.65052	7.56821	7.76315	7.959	7.64134	7.77722	7.90266	7.85985	7.67907
CFAP97	protein_coding	ENSG00000164323.14	8.46694	8.23843	8.04541	7.27331	8.00141	7.12009	9.93683	9.12129	9.33868	8.58648	8.43032	8.21808	8.35346	8.62351	8.04367	8.65399	8.30148	8.71005
ESF1	protein_coding	ENSG00000089048.14	7.40733	7.07835	6.66797	5.46333	7.43512	5.46333	8.95603	8.15332	8.24039	7.44581	7.27636	7.50804	7.46005	7.60775	7.36108	7.48418	7.49054	7.43374
DIAPH3	protein_coding	ENSG00000139734.19	6.75801	6.29345	6.88137	5.46333	6.82567	5.46333	8.26809	7.59637	7.83658	6.4381	5.87442	6.24258	6.55395	6.13795	6.48361	6.38164	6.44966	6.29694
AC234031.1	lncRNA	ENSG00000286118.1	6.52283	6.22282	5.82036	5.46333	5.46333	5.46333	5.98231	5.66104	5.91108	6.00427	6.37064	6.21269	5.46333	6.01581	6.20748	6.04183	6.0401	6.11257
HOMER1	protein_coding	ENSG00000152413.15	6.34573	6.22282	6.78013	6.79848	6.35907	5.46333	8.09535	7.43681	7.38938	6.48382	5.81965	6.51182	6.72962	6.7616	6.3451	6.72498	6.44966	6.37406
PLK1	protein_coding	ENSG00000166851.15	7.7691	7.44865	8.4116	6.54533	8.0715	7.62022	10.636	10.6937	10.1755	7.47325	6.95331	7.61456	7.55091	6.86106	7.81773	7.01927	7.29288	7.3595
PUM3	protein_coding	ENSG00000080608.10	7.61608	8.09027	7.6076	7.44095	7.92752	7.29641	10.0079	9.45878	8.86873	8.15672	8.24177	8.30569	8.02199	7.93071	8.35895	8.2059	8.30148	8.21299
E2F7	protein_coding	ENSG00000165891.16	6.96648	6.22282	6.59402	5.46333	6.72841	5.46333	7.87737	7.23695	7.62795	6.54826	6.43401	6.32549	6.69691	6.7616	6.60314	6.86737	6.88534	6.42163
LINC01275	lncRNA	ENSG00000237595.5	6.06776	5.94697	6.25378	5.46333	5.46333	5.46333	5.85108	5.85782	5.85148	6.19229	6.25223	6.55274	5.8916	6.27094	6.50466	5.90188	6.33683	6.42163
EDNRB-AS1	lncRNA	ENSG00000225579.2	5.81399	5.88267	5.46333	5.46333	5.46333	5.46333	5.81035	5.94573	5.938	5.90586	6.00579	5.84116	6.28459	6.1	5.89612	5.68324	6.0401	6.076
CCT4	protein_coding	ENSG00000115484.15	10.0792	9.72779	9.77753	9.34194	9.91483	9.01086	12.1065	11.7335	11.2569	9.86143	10.1255	10.0965	9.90481	9.91264	10.0694	9.78631	10.2839	10.037
EIF3E	protein_coding	ENSG00000104408.10	10.5008	10.375	9.98162	9.79088	10.4371	10.1309	12.8025	11.928	12.4152	10.8554	11.7234	11.3461	10.7169	11.4961	11.4857	11.0644	11.383	11.3327
C1QBP	protein_coding	ENSG00000108561.8	9.51678	9.74898	9.1009	9.7738	9.80558	9.05653	12.2423	12.4651	11.7575	9.68888	10.1691	9.87231	9.90481	10.035	10.1479	9.93783	10.2103	9.769
PSTK	protein_coding	ENSG00000179988.14	6.57471	6.259	6.71433	5.46333	6.08295	5.46333	6.94346	6.63443	6.69691	6.6277	6.51177	6.35123	6.98563	6.50494	6.41723	6.45255	6.24007	6.6269
HEXD-IT1	lncRNA	ENSG00000279066.1	6.20097	6.14418	5.96697	5.46333	5.77492	5.46333	5.92157	6.08421	6.14964	6.38977	6.04277	6.11409	6.55395	6.32916	5.94675	6.08119	6.08563	6.24078
IGF1R	protein_coding	ENSG00000140443.15	7.09678	7.2963	6.91935	6.81435	6.82567	5.46333	7.24522	7.69075	7.61557	7.19015	7.36444	7.23228	6.93372	7.70606	7.01314	7.48418	7.35098	7.05735
YY2	protein_coding	ENSG00000230797.3	6.49573	6.41766	5.46333	5.46333	6.15478	5.46333	6.58832	6.64933	6.75003	6.60846	6.45411	6.32549	6.02835	6.48195	6.36987	6.2473	6.44966	6.2694
CENPE	protein_coding	ENSG00000138778.13	7.72316	6.93524	7.29775	6.76599	7.70795	6.11886	9.2967	8.265	9.00987	6.60846	6.45411	6.6478	6.61008	6.84512	6.98757	6.53885	6.39518	7.05735
ENPP7	protein_coding	ENSG00000182156.10	6.34573	5.88267	6.21413	5.46333	5.90314	5.46333	6.26863	6.05279	6.4004	6.46126	6.17066	6.35123	6.59174	5.85518	6.46205	6.15283	5.99042	6.44443
AC138035.1	lncRNA	ENSG00000238035.8	7.79592	6.64481	6.78013	5.46333	6.43226	5.46333	7.08895	6.33486	7.46153	7.10777	6.87873	7.08516	6.62808	7.08918	7.09841	7.64934	6.61747	7.28057
RPS24	protein_coding	ENSG00000138326.21	10.998	10.9258	10.5655	11.101	11.3584	11.0925	13.9796	13.924	13.1515	11.5343	11.9375	11.618	11.3454	11.5559	11.9087	11.2253	12.3315	11.3695
AL731566.2	lncRNA	ENSG00000273891.1	6.94909	6.49991	5.96697	5.46333	6.04348	5.46333	6.57607	6.35573	6.42518	6.6277	6.37064	6.32549	6.90682	6.24002	6.3451	6.72498	6.16742	7.00714
GDAP1	protein_coding	ENSG00000104381.14	6.23995	6.259	6.07863	5.46333	6.56221	5.46333	7.43043	6.99742	7.15575	6.50582	6.41342	6.11409	6.40755	6.32916	6.50466	6.57909	6.39518	6.50943
AC124312.3	lncRNA	ENSG00000261069.3	6.4389	6.52569	5.71611	5.46333	6.08295	5.46333	6.55107	6.3959	6.65039	6.08676	5.92256	6.32549	6.51454	6.32916	6.17644	6.30391	6.16742	6.66303
SNHG3	lncRNA	ENSG00000242125.3	8.70577	8.51447	8.56653	9.24586	8.90634	8.92106	11.5381	11.7015	10.6237	9.27022	8.71706	8.91551	9.22174	8.70596	9.18216	8.9962	9.35434	8.51415
DAAM1	protein_coding	ENSG00000100592.16	7.71378	7.49205	7.69956	6.81435	7.4443	6.65616	8.73281	8.06433	8.97781	7.80661	7.60394	7.84491	8.03313	8.16882	7.71406	7.99554	7.72259	8.2863
NAP1L1	protein_coding	ENSG00000187109.15	10.4784	10.2515	9.80852	9.46431	10.7527	10.0504	13.0326	12.4136	12.5876	10.6138	11.14	10.8296	10.5268	10.8854	10.9761	10.8214	11.1824	10.9683
LRRC2	protein_coding	ENSG00000163827.13	6.46778	6.38836	6.25378	5.46333	6.18786	5.46333	6.44351	6.31342	6.75003	6.87928	6.54823	6.03831	6.82192	6.3567	6.23717	6.33069	6.12787	6.37406
KIF18A	protein_coding	ENSG00000121621.7	6.819	6.38836	7.07592	5.46333	6.85619	5.46333	8.08489	7.21946	7.60724	6.64657	6.32545	6.21269	6.16909	6.32916	6.69234	6.51804	6.27374	6.50943
HELLS	protein_coding	ENSG00000119969.15	7.96219	7.78665	7.66962	6.50299	8.40822	6.56049	9.64178	9.20121	9.36127	7.8948	7.45466	8.02989	7.73641	7.72176	7.98623	7.77499	7.78895	7.8664
AC008966.1	lncRNA	ENSG00000247796.3	6.1596	6.41766	7.1237	5.46333	6.24951	5.46333	6.61236	6.74775	6.81685	6.46126	6.63356	6.87396	6.45195	6.70806	6.67514	5.99942	6.61747	6.50943
HELLPAR	lncRNA	ENSG00000281344.1	7.308	7.19226	6.42565	5.46333	6.77818	5.46333	7.63669	7.3685	7.74203	7.51772	6.53018	6.68335	7.70844	7.0363	6.58426	7.20953	6.96669	7.17417
TPX2	protein_coding	ENSG00000088325.16	8.37734	7.55451	8.10511	7.99628	8.64191	7.25467	10.6202	10.209	9.95384	7.48227	6.81243	7.23228	7.08284	6.68956	7.57784	7.11823	7.05712	7.24962
MTBP	protein_coding	ENSG00000172167.8	6.62386	6.59896	6.51379	5.46333	6.47774	5.46333	7.18374	6.81267	6.9955	6.36449	6.47376	6.18145	6.31079	6.13795	6.3451	6.18581	6.16742	6.55026
TMEM220	protein_coding	ENSG00000187824.9	6.46778	6.259	6.32714	5.46333	5.77492	5.46333	6.36874	5.98398	6.16713	6.46126	6.27745	6.42383	6.40755	6.01581	6.17644	6.30391	6.39518	6.24078
VASH2	protein_coding	ENSG00000143494.15	6.01576	6.14418	5.46333	5.46333	5.84458	5.46333	6.15247	6.24516	5.98758	6.15902	5.92256	5.77212	5.76672	5.96818	5.9924	6.18581	5.87251	6.03696
AC116533.1	processed_pseudogene	ENSG00000244398.1	5.71159	5.80612	6.1271	5.95623	5.84458	5.68351	6.63581	6.97595	6.24831	6.04705	6.11009	6.03831	6.16909	5.85518	6.07313	5.77403	5.99042	6.076
MRPL47	protein_coding	ENSG00000136522.14	7.93852	7.86117	6.91935	6.90493	7.71539	6.83893	9.18929	9.03202	8.32394	7.6023	7.56821	7.6224	7.67262	7.55566	7.90149	7.64156	8.22144	7.52919
ZNF287	protein_coding	ENSG00000141040.15	6.37798	6.05431	5.96697	5.46333	6.24951	5.46333	6.15247	6.19575	6.55003	6.00427	6.30183	6.18145	5.67806	6.24002	6.41723	6.47493	6.12787	6.14706
CCNB1	protein_coding	ENSG00000134057.15	7.69481	7.04806	7.7669	7.38431	8.15434	7.4775	10.369	9.94268	9.5176	7.28839	6.64975	7.09715	6.83654	6.98088	7.53733	7.15329	6.5493	7.10548
CATSPER2P1	transcribed_unprocessed_pseudogene	ENSG00000205771.6	5.81399	6.00344	5.46333	5.46333	5.77492	5.46333	6.13098	5.98398	5.98758	6.2543	5.81965	5.77212	6.53446	6.13795	5.9924	5.84349	5.7978	6.14706
GATM	protein_coding	ENSG00000171766.17	8.172	7.96945	7.69956	8.18283	7.45341	7.8987	10.1345	9.89937	10.0584	7.79251	8.43032	8.74349	7.57461	8.47434	8.35895	7.93433	7.91988	8.62675
EEA1	protein_coding	ENSG00000102189.17	7.43098	7.61409	6.61931	5.46333	7.07402	5.46333	8.035	7.62859	8.11191	7.27786	7.56821	7.41044	7.92937	7.87624	6.89317	7.94058	7.51072	7.82031
HNRNPA1P48	protein_coding	ENSG00000224578.5	6.31209	6.35798	6.25378	6.30906	6.79425	6.38274	7.77574	8.06892	7.62384	6.89409	7.14129	7.23228	6.97287	6.67072	7.14448	6.82201	7.11369	6.71486
CRPPA	protein_coding	ENSG00000214960.11	6.06776	5.80612	6.17206	5.46333	6.04348	5.46333	6.23204	6.01951	6.27832	6.04705	6.07741	6.03831	6.38443	6.1	5.94675	6.21724	6.16742	6.42163
AGBL2	protein_coding	ENSG00000165923.16	6.20097	6.00344	5.96697	5.46333	5.77492	5.46333	5.95292	5.98398	6.21698	5.68525	5.96597	6.24258	6.19982	6.1	5.83849	6.21724	5.87251	5.94904
SUZ12P1	transcribed_unprocessed_pseudogene	ENSG00000264538.6	7.24161	6.55076	6.61931	5.46333	6.54182	5.46333	7.11893	6.90893	7.10682	7.16719	6.39231	6.99757	6.64575	6.52735	6.98757	6.85246	6.72138	6.82643
NPM1P27	processed_pseudogene	ENSG00000249353.2	6.57471	6.47335	6.29136	6.76599	6.6396	6.15367	8.44072	7.80135	7.44269	6.66507	6.94122	6.85933	6.6631	6.59147	6.60314	6.2473	6.79742	6.50943
ZNF28	protein_coding	ENSG00000198538.11	7.308	7.34518	7.02608	6.30906	7.02337	6.45373	7.42468	7.20172	7.35424	7.05798	7.36444	7.29456	6.62808	7.04975	7.1101	7.48418	6.98227	7.39717
NCL	protein_coding	ENSG00000115053.16	11.9211	12.1076	11.943	11.2557	12.0021	11.7899	14.3595	14.1632	13.4426	12.4289	12.374	12.1986	12.2855	12.2133	12.3767	12.2723	12.3829	12.2086
AL662884.5	lncRNA	ENSG00000286974.1	6.34573	5.706	6.02572	5.46333	5.68387	5.46333	5.88783	6.05279	6.52859	6.2834	5.96597	5.77212	6.53446	5.69003	5.46333	6.35657	5.46333	5.89817
BEND6	protein_coding	ENSG00000151917.18	5.46333	5.80612	5.46333	5.46333	5.77492	5.46333	6.32032	5.98398	5.91108	5.68525	6.11009	5.95019	6.25744	5.91534	5.83849	5.68324	5.7978	5.89817
CCT5	protein_coding	ENSG00000150753.12	9.24068	9.33766	9.12934	9.26069	9.73194	8.88349	12.1215	11.9973	11.2576	9.67413	9.57346	9.5723	9.70044	9.4467	9.78145	9.40509	9.91103	9.48896
LYRM7	protein_coding	ENSG00000186687.16	8.02336	7.66174	7.28416	7.27331	7.29907	5.95378	8.98392	8.31572	8.88035	7.79251	7.65237	7.48216	7.85549	7.74496	7.58579	8.05983	7.77267	8.15663
AC092119.2	lncRNA	ENSG00000274460.1	6.49573	6.259	5.96697	5.46333	5.84458	5.46333	6.06154	6.2209	6.05389	6.22399	6.41342	6.14866	6.06682	6.13795	6.14387	6.30391	6.36654	6.37406
HECW2	protein_coding	ENSG00000138411.13	6.37798	6.35798	6.02572	5.46333	6.21937	6.5193	6.63581	6.50598	6.83291	6.38977	6.45411	6.75085	6.49417	6.74406	6.54533	6.61767	6.63915	6.89949
GEMIN6	protein_coding	ENSG00000152147.11	6.52283	6.9008	5.90005	7.04112	6.90041	6.75985	8.11603	8.39754	7.89496	7.03226	7.02321	6.91672	6.82192	6.98088	6.9614	7.0821	6.9186	6.92739
PDCD11	protein_coding	ENSG00000148843.15	8.76842	8.87874	9.28902	8.5356	8.93426	8.53638	10.8239	11.2775	10.7659	9.40155	9.29025	9.23205	9.62529	9.1507	9.28107	9.44619	9.27016	9.06034
DUT	protein_coding	ENSG00000128951.14	8.21818	8.39423	8.62802	7.94694	9.18171	7.73434	10.7311	10.5612	9.83257	8.11827	8.3474	8.3747	8.10344	8.27658	8.60455	8.34263	8.29591	8.26713
GTF2H2	protein_coding	ENSG00000145736.14	7.91443	7.04806	7.13921	5.46333	7.51542	7.02103	9.14888	8.02705	8.32885	8.08443	7.30345	7.77713	8.03867	7.44472	7.77035	8.24637	7.05712	7.85339
GOLM1	protein_coding	ENSG00000135052.16	8.11026	7.66174	7.42603	8.15614	8.10524	6.94068	10.9686	10.4653	10.8259	7.95263	8.44557	8.37021	8.63893	8.40992	8.61204	8.33798	7.9272	8.25257
SREBF1	protein_coding	ENSG00000072310.17	7.29501	7.39222	7.73846	5.46333	8.01928	7.67471	9.71867	10.1511	9.92307	8.50879	8.62671	8.70146	8.64965	8.40047	8.7233	8.1695	8.07242	8.28154
SLIRP	protein_coding	ENSG00000119705.10	7.55374	7.47053	7.04293	6.69778	7.78052	6.54013	9.22393	9.73449	8.00466	7.50895	7.46255	7.3344	7.10592	7.34423	7.56178	6.92503	7.79702	7.11721
TRIAP1	protein_coding	ENSG00000170855.4	7.67556	7.66174	7.13921	5.46333	7.85603	7.49513	9.65105	9.65481	8.69886	8.0081	8.06892	7.87109	7.88057	7.87624	7.74952	7.68755	8.498	7.69389
RAN	protein_coding	ENSG00000132341.12	10.6101	10.5443	10.5861	10.2616	10.916	10.505	13.3329	13.29	12.3701	10.5528	10.8016	10.7425	10.4049	10.7317	11.046	10.5057	11.1449	10.6695
C20orf27	protein_coding	ENSG00000101220.18	7.19997	7.56463	7.6286	8.37036	7.64688	7.4775	10.0275	10.5372	9.32058	7.80661	7.89949	7.61456	8.01638	7.59921	7.82436	7.42096	8.0526	7.58644
SPC25	protein_coding	ENSG00000152253.9	6.64752	6.259	6.61931	5.46333	6.69383	5.46333	7.67047	7.27958	6.90235	6.00427	5.87442	6.18145	5.76672	6.13795	6.3451	5.77403	6.08563	5.84027
TRAIP	protein_coding	ENSG00000183763.9	6.69319	6.62216	6.51379	5.46333	7.01035	5.46333	7.9096	7.8453	7.39432	6.22399	6.32545	6.40034	6.16909	5.96818	6.48361	6.47493	6.12787	6.03696
HSP90AA1	protein_coding	ENSG00000080824.19	11.9409	11.9654	11.6729	10.6993	12.033	11.2356	14.2504	13.8114	13.248	11.6459	11.8419	11.8238	11.4933	11.9005	11.9498	11.8826	12.0991	11.9741
ADAMTS6	protein_coding	ENSG00000049192.15	6.27691	6.05431	6.39412	5.46333	6.49961	5.46333	6.60041	6.45271	7.17359	6.58882	6.34837	6.11409	6.47331	6.48195	6.31953	6.30391	6.24007	6.53008
AC018647.2	lncRNA	ENSG00000271122.1	6.83857	6.32639	5.96697	5.46333	6.49961	5.46333	7.19073	6.88565	7.13154	6.80201	6.74168	6.70065	6.87925	6.7616	6.63981	6.63639	6.61747	6.98118
MXI1	protein_coding	ENSG00000119950.21	8.47235	8.11721	7.86628	7.6053	7.86931	7.20042	9.574	8.84783	9.15744	8.59837	8.49034	8.66545	8.79499	8.96009	8.4499	9.03085	8.54076	8.71005
TIMM8A	protein_coding	ENSG00000126953.8	6.23995	6.66695	6.07863	6.41169	6.69383	5.46333	7.76691	7.72669	7.36942	6.70108	6.64975	6.32549	6.62808	6.57059	6.62165	6.55919	6.86832	6.58936
RPS3AP6	processed_pseudogene	ENSG00000234797.5	7.19997	7.07835	6.95607	7.1395	7.27836	6.47614	8.94283	8.7445	8.30165	7.34977	7.73145	7.44681	7.23569	7.74496	7.52076	7.10631	7.99829	7.46049
AL022334.1	processed_pseudogene	ENSG00000233388.2	5.89228	5.706	5.46333	5.46333	5.77492	5.46333	6.13098	6.01951	6.24831	5.77686	5.92256	6.03831	6.13685	5.96818	6.26566	5.46333	5.99042	6.21095
ATIC	protein_coding	ENSG00000138363.15	9.1023	9.21175	8.7155	8.94551	9.17653	8.94253	11.1736	11.2244	10.4881	9.44785	9.46496	9.43898	9.4336	9.40065	9.69683	9.58433	9.85449	9.30694
UXT-AS1	lncRNA	ENSG00000267064.2	6.11541	5.94697	5.46333	5.46333	5.68387	5.46333	6.0856	5.85782	6.01062	5.84695	6.04277	5.8992	6.06682	5.85518	6.26566	6.15283	5.7978	5.9949
GMPS	protein_coding	ENSG00000163655.16	8.05295	8.32713	7.66962	7.90224	8.36287	6.70934	10.0687	9.86118	9.43822	8.16751	8.14163	8.21808	7.93535	8.15757	8.24717	8.28568	8.46875	8.34229
RRP7A	protein_coding	ENSG00000189306.11	8.1449	8.42661	8.85023	8.64219	8.89376	8.14551	10.079	10.584	9.40428	9.10366	8.7045	8.60204	8.97568	8.73241	8.76747	8.45429	8.91283	8.35594
GINS3	protein_coding	ENSG00000181938.14	6.37798	6.41766	6.1271	6.71527	6.85619	5.46333	8.31626	7.91891	7.89832	6.76945	6.6171	6.44668	6.25744	6.45834	6.50466	6.77463	6.47564	6.53008
AC091978.1	lncRNA	ENSG00000286753.1	6.819	6.32639	5.82036	5.46333	5.84458	5.46333	6.26863	6.16964	6.18416	6.64657	5.87442	5.8992	5.76672	5.91534	6.17644	6.11806	6.24007	6.50943
FAM83D	protein_coding	ENSG00000101447.15	6.49573	6.14418	6.78013	6.30906	7.03624	5.46333	8.035	8.1051	7.79014	6.22399	5.92256	6.03831	6.55395	6.38331	6.50466	5.95318	6.30594	6.39819
FAM162A	protein_coding	ENSG00000114023.15	7.63621	7.83679	7.81299	7.65315	7.65467	8.15622	9.78325	9.66224	9.456	7.84803	8.21069	8.04707	7.42534	8.00218	8.04929	7.70253	8.25056	8.15663
LAPTM4B	protein_coding	ENSG00000104341.17	6.31209	6.00344	5.82036	6.81435	6.30627	5.46333	7.94108	8.04582	7.36438	6.64657	6.19895	6.11409	6.51454	5.96818	6.31953	6.35657	6.27374	6.14706
MRPL21	protein_coding	ENSG00000197345.13	7.64616	7.61409	7.84875	7.25201	7.96497	6.80801	9.53323	9.64884	8.67993	8.32482	8.16504	8.30569	7.73641	7.78274	8.40733	7.56939	8.48345	7.87929
SMIM10	protein_coding	ENSG00000184785.6	5.71159	5.706	6.02572	5.46333	6.3842	5.46333	7.08133	6.8	7.00236	6.36449	6.00579	6.57253	5.98691	6.3567	6.17644	6.42957	6.16742	6.3235
AGBL5	protein_coding	ENSG00000084693.16	7.93054	7.60435	7.94244	6.73246	7.60721	5.46333	8.67447	8.88152	8.40508	7.68939	7.81811	7.81821	8.09816	7.73727	7.79086	7.97746	8.03248	7.73738
AHCY	protein_coding	ENSG00000101444.13	9.84608	9.59363	9.93225	10.1589	9.87403	10.1598	12.4624	12.7058	12.0324	10.0415	10.4545	10.149	10.2393	10.3594	10.3996	10.1302	10.3851	9.9875
TFB2M	protein_coding	ENSG00000162851.8	7.7691	7.97686	7.99885	7.04112	7.70795	6.77616	9.34467	8.91443	8.54818	8.3486	8.0285	8.02989	7.79065	8.4193	8.21775	7.96528	8.5124	8.00763
CLECL1	protein_coding	ENSG00000184293.7	6.71526	6.62216	6.61931	5.46333	6.56221	5.46333	7.24522	6.82518	7.21421	6.86427	6.71196	6.57253	7.0593	6.79581	6.77421	6.86737	6.79742	6.78007
SUV39H2	protein_coding	ENSG00000152455.16	6.71526	6.55076	6.59402	7.44095	7.02337	5.46333	8.79936	8.03647	8.01085	7.26724	6.37064	6.59191	6.97287	6.67072	6.65763	6.75835	6.74092	6.53008
ACBD7	protein_coding	ENSG00000176244.7	6.23995	6.14418	6.39412	5.46333	6.00095	5.46333	6.68107	6.48858	6.46103	6.08676	5.46333	5.68189	5.76672	5.96818	5.94675	6.18581	5.87251	5.89817
CIP2A	protein_coding	ENSG00000163507.14	7.59563	6.86525	7.19929	6.41169	7.46245	5.46333	8.92375	8.0735	8.12048	6.70108	6.51177	7.15532	6.59174	6.8125	7.07468	6.80645	6.79742	7.06957
IMMP2L	protein_coding	ENSG00000184903.10	5.95804	5.88267	6.02572	5.46333	6.35907	5.46333	6.70295	6.664	6.4373	5.84695	6.07741	6.27127	6.22922	5.96818	6.36987	6.11806	6.30594	6.11257
ILDR2	protein_coding	ENSG00000143195.13	5.71159	6.14418	5.46333	5.46333	5.84458	5.46333	6.17327	6.29136	5.85148	6.00427	6.1411	5.46333	5.76672	6.13795	5.76993	6.30391	6.12787	5.9949
LINC00997	lncRNA	ENSG00000281332.1	6.85778	6.38836	5.46333	5.46333	6.18786	5.46333	6.58832	6.78719	6.61151	6.46126	6.54823	6.55274	6.85097	6.38331	6.36987	6.80645	6.61747	6.74798
SVIL-AS1	transcribed_unprocessed_pseudogene	ENSG00000224597.10	7.48825	7.09321	7.15452	6.50299	7.04897	7.22241	7.3717	7.34487	7.05577	7.43653	7.28545	7.26382	7.42534	7.04975	7.37985	7.45747	7.45968	7.50386
PLA2G12A	protein_coding	ENSG00000123739.11	8.23109	8.27459	7.71916	7.27331	7.87591	7.81219	9.03988	8.85307	8.91305	7.97137	7.91072	8.26258	8.01638	8.35223	8.31346	7.96528	8.04592	8.30991
ZNF562	protein_coding	ENSG00000171466.10	8.35988	7.90864	8.0681	5.77598	7.50675	6.54013	8.24336	7.9642	8.15701	8.89916	8.15572	8.04707	8.62088	8.0761	7.89523	8.62768	8.02571	8.52622
CARNMT1	protein_coding	ENSG00000156017.13	8.48311	8.34986	7.83099	6.69778	7.97111	7.81219	9.61836	9.02509	9.22391	8.32961	8.23296	8.18244	8.32681	8.30733	8.14658	8.2563	8.1613	8.56963
PGAP1	protein_coding	ENSG00000197121.15	6.93142	6.75089	6.66797	5.46333	6.84104	5.46333	7.96422	7.384	7.86093	6.50582	6.51177	6.76706	6.83654	7.36498	6.54533	6.72498	6.77892	7.0199
TTC5	protein_coding	ENSG00000136319.12	7.44264	7.51321	7.21386	7.16286	7.09854	6.70934	8.24959	8.19575	7.80819	7.52643	7.20104	7.08516	7.41651	7.56449	7.43454	7.3046	7.30472	7.59442
NAA15	protein_coding	ENSG00000164134.13	8.87789	8.69297	8.46329	7.84249	8.7047	6.6742	10.7371	9.98827	9.99538	8.91816	8.59299	8.63596	8.7393	8.80179	8.70943	9.09227	8.5124	8.97836
AL050343.2	lncRNA	ENSG00000266993.3	7.03348	7.03261	6.61931	5.46333	6.08295	5.46333	6.25057	6.24516	6.75003	7.22379	6.60035	6.94432	6.8652	6.79581	6.58426	6.79066	6.77892	7.09363
COPS2	protein_coding	ENSG00000166200.15	9.47476	9.35161	8.65778	8.52737	9.19455	7.85946	10.8132	10.0709	10.2092	9.12558	9.45196	9.29429	8.77884	9.27348	9.24806	9.4547	9.58069	9.58914
SRD5A3	protein_coding	ENSG00000128039.11	7.28188	7.52366	7.48558	7.43168	7.70795	7.3662	8.64203	8.69279	8.44169	7.39871	7.77548	7.63795	7.82346	7.66599	7.82436	7.75366	7.95608	7.80684
DYNC2H1	protein_coding	ENSG00000187240.16	6.34573	6.259	6.21413	5.46333	6.35907	5.46333	6.83477	6.73427	7.42356	6.08676	6.39231	6.14866	5.76672	6.1	6.07313	6.40595	6.0401	6.44443
AC009084.2	TEC	ENSG00000280334.1	6.52283	5.88267	6.42565	5.46333	5.68387	5.46333	5.92157	5.90404	5.98758	6.33839	6.25223	6.07744	6.49417	6.1	6.31953	5.90188	6.27374	6.39819
PFKP	protein_coding	ENSG00000067057.17	8.59637	8.06279	8.39393	7.97799	9.58981	8.56451	11.0367	11.0984	10.999	9.24545	8.53373	8.93675	8.99533	8.26094	8.98129	9.14327	8.33982	8.65993
PSMC3IP	protein_coding	ENSG00000131470.15	6.71526	6.6886	7.25652	5.46333	6.81007	5.46333	7.67523	7.53627	7.19697	6.76945	6.11009	6.68335	6.80709	6.40908	6.50466	6.2473	6.47564	6.50943
PFDN4	protein_coding	ENSG00000101132.10	6.91347	6.7098	5.96697	6.58579	7.20297	6.63777	8.66528	8.15332	7.72306	6.58882	7.19128	7.09715	6.80709	6.98088	7.1101	6.79066	7.24433	7.06957
AC036108.3	lncRNA	ENSG00000261616.1	5.81399	5.88267	5.46333	5.46333	5.46333	5.46333	5.70901	5.90404	5.96343	5.77686	6.19895	5.8992	5.98691	5.7836	5.9924	6.18581	5.7978	5.94904
SAPCD2	protein_coding	ENSG00000186193.9	7.22789	7.01695	8.20371	6.89035	7.83586	7.95549	9.62072	9.86247	9.08198	6.60846	6.68135	6.79872	7.35292	6.89226	7.22105	6.96639	6.81559	7.00714
B3GNT4	protein_coding	ENSG00000176383.9	5.81399	6.05431	5.90005	5.46333	5.46333	5.46333	6.01006	5.80523	5.81784	6.56876	6.17066	5.95019	6.19982	5.69003	6.3451	5.84349	5.99042	5.84027
TFAM	protein_coding	ENSG00000108064.11	8.81577	8.65723	8.25049	7.45927	8.61907	7.91789	10.5522	9.8689	9.71953	8.91185	8.79902	8.65078	8.59521	9.06452	8.61577	8.94258	8.71648	8.88826
RASSF6	protein_coding	ENSG00000169435.14	9.86853	9.89675	10.081	8.4113	9.42769	9.83916	11.4201	10.7752	11.8323	10.1756	10.2895	10.1124	10.7286	11.3304	10.257	10.0015	10.841	10.5933
TOMM34	protein_coding	ENSG00000025772.8	8.08905	8.15016	7.68966	7.5724	8.32075	8.05092	10.1369	10.1522	9.55312	8.29573	8.3716	8.55154	8.2484	8.32246	8.70594	8.54969	8.80065	8.3917
QSER1	protein_coding	ENSG00000060749.16	8.94516	8.83553	8.20371	7.36486	8.24256	7.34666	9.61126	9.09509	9.50164	8.43985	8.72329	8.51142	8.60259	9.05859	8.19275	8.86778	8.32352	9.03261
SACS	protein_coding	ENSG00000151835.16	8.7508	8.53436	7.99885	8.86016	8.05431	8.19306	10.8239	10.2281	10.2874	8.50036	8.18348	8.29623	8.52307	9.22139	8.11491	8.91808	8.60925	9.0382
SUSD2	protein_coding	ENSG00000099994.11	5.81399	5.80612	5.46333	5.46333	5.77492	5.46333	5.98231	6.14244	6.27832	6.22399	5.87442	6.14866	6.19982	5.85518	6.10953	6.15283	5.46333	6.24078
MRPL19	protein_coding	ENSG00000115364.14	8.6402	8.59714	7.90066	7.65315	8.33963	7.85281	10.0266	9.67699	9.47792	8.48334	8.30191	8.43617	8.29046	8.67512	8.42451	8.78202	8.58226	8.77198
ANAPC1	protein_coding	ENSG00000153107.13	9.326	9.14597	8.86726	8.88279	8.64568	8.7985	10.9714	10.6864	10.4147	9.28974	9.07669	8.97243	9.24299	9.51958	9.08392	9.74189	9.19846	9.40732
AC108488.2	protein_coding	ENSG00000286905.1	6.49573	6.6886	6.61931	5.46333	6.18786	5.46333	6.52537	6.57242	6.55003	6.48382	6.5833	6.55274	6.95997	6.27094	7.1779	6.59857	6.24007	6.60832
ZNF607	protein_coding	ENSG00000198182.13	6.49573	6.80962	6.56805	5.46333	6.40858	5.46333	6.89047	6.88565	7.13154	6.81792	6.2261	6.57253	6.19982	6.52735	6.43994	6.57909	6.66036	6.74798
FAM186B	protein_coding	ENSG00000135436.8	6.37798	6.05431	5.71611	5.46333	5.68387	5.46333	6.19343	6.24516	6.13166	6.41428	6.17066	6.18145	6.47331	5.7836	6.29308	6.08119	5.93529	6.076
WDR75	protein_coding	ENSG00000115368.10	8.03082	8.04884	7.72884	7.28383	7.97723	7.38545	10.0747	9.59396	9.44269	8.26101	8.26355	8.31977	8.09286	8.26094	8.38993	8.04836	8.37714	8.46477
NOP14	protein_coding	ENSG00000087269.16	9.19927	9.16508	8.89659	8.4467	9.32173	8.86754	11.0283	11.2477	10.7381	9.67228	9.74594	9.50517	9.49188	9.54731	9.69508	9.64871	9.62939	9.39868
CTPS1	protein_coding	ENSG00000171793.16	8.15173	8.03474	8.22395	7.05388	8.08284	7.68231	10.3506	10.4644	9.53128	8.50036	7.84774	8.12452	8.70549	7.79756	8.08795	8.3519	8.20368	7.78638
CCT3	protein_coding	ENSG00000163468.15	10.2752	10.3966	10.4898	10.2822	10.5538	10.4391	12.7218	12.9162	12.2861	10.5638	10.6664	10.7305	10.5767	10.4579	10.996	10.5558	10.8241	10.4936
NDUFAF4	protein_coding	ENSG00000123545.6	7.70433	7.80358	7.47389	7.04112	7.94012	7.03389	9.16356	8.74732	8.03834	7.41776	8.16039	7.90311	7.71549	7.72176	7.90772	7.45747	8.37187	7.83364
SNHG16	lncRNA	ENSG00000163597.15	8.74191	8.44252	8.49672	8.63456	8.41711	8.42229	10.702	10.6057	10.2306	9.12286	9.07911	9.33357	8.93262	8.82301	9.25282	9.2077	9.49248	9.27185
WDR76	protein_coding	ENSG00000092470.12	7.32086	7.15082	7.28416	5.46333	7.31944	6.47614	8.65602	8.27293	7.97964	7.01918	7.18145	7.1324	6.6631	7.08918	7.01314	6.75835	6.86832	7.04501
DLGAP5	protein_coding	ENSG00000126787.13	7.48825	6.73055	6.84202	5.46333	7.79457	5.46333	9.66825	8.79983	9.00078	6.70108	6.11009	6.71766	6.45195	6.38331	7.00043	6.63639	6.61747	6.53008
TSR1	protein_coding	ENSG00000167721.11	9.17317	9.23904	9.13286	9.03181	9.03216	8.77128	11.182	11.1185	10.5441	9.36064	9.36945	9.27543	9.34038	9.32867	9.44806	9.46946	9.26456	9.36801
SHISA2	protein_coding	ENSG00000180730.5	5.81399	6.44596	6.25378	5.46333	6.15478	5.46333	6.33679	6.16964	6.86432	6.66507	6.90415	6.85933	6.71339	6.70806	6.72588	6.86737	6.79742	6.82643
ABCF2-H2BE1	protein_coding	ENSG00000285292.1	7.18577	6.9008	7.6076	5.46333	6.99718	7.7123	9.11066	9.14489	8.34104	7.58582	7.47819	7.4646	7.63579	8.01478	7.24206	7.97746	7.58838	7.38786
AL928970.1	lncRNA	ENSG00000227518.5	6.409	6.22282	5.46333	5.46333	5.84458	5.46333	6.10872	6.24516	6.16713	6.22399	6.19895	5.8992	6.36064	6.01581	5.89612	6.18581	6.20471	5.94904
NHP2	protein_coding	ENSG00000145912.9	7.94646	8.30984	8.37604	9.08285	8.75438	8.59597	10.9491	11.5255	10.0504	9.03001	8.92318	8.81745	8.81096	8.62755	9.15186	8.63901	9.34375	8.27675
GINS1	protein_coding	ENSG00000101003.10	7.06556	6.93524	7.05954	6.91932	7.3295	5.46333	8.86892	8.60526	8.26111	7.09552	6.43401	6.75085	6.95997	6.74406	6.43994	7.0698	6.42286	6.46664
UTP11	protein_coding	ENSG00000183520.12	8.37154	8.26264	8.11963	7.29425	8.40822	6.99488	9.58974	9.20937	8.78987	8.27102	8.33514	8.37919	8.13986	8.2075	8.33639	7.95299	8.48832	8.38728
AL024507.2	lncRNA	ENSG00000272476.1	5.89228	6.10093	6.39412	5.46333	5.95458	5.46333	6.33679	6.43419	6.14964	6.56876	5.92256	6.07744	6.55395	6.24002	6.17644	6.18581	5.7001	6.2694
PRPS2	protein_coding	ENSG00000101911.13	8.33028	8.66625	7.93419	8.05554	8.08284	7.87267	10.2644	10.2069	9.49629	8.35331	8.3716	8.35663	8.36223	8.59078	8.26643	8.1956	8.36127	8.67804
ZNF286A	protein_coding	ENSG00000187607.16	7.2686	7.20577	6.95607	5.46333	7.13438	7.3268	7.85267	7.82899	7.87464	7.21268	7.30345	7.02328	7.41651	7.0363	7.32267	7.51034	7.24433	7.46928
DUSP14	protein_coding	ENSG00000276023.5	7.14211	6.93524	6.99161	6.60538	7.15768	5.46333	8.07435	8.31954	7.8678	6.89409	6.87873	7.08516	7.46858	7.24629	6.97456	7.09427	7.14099	7.16299
SCN3A	protein_coding	ENSG00000153253.19	9.71248	8.98672	9.03475	9.22836	8.39927	8.60759	10.7517	9.96085	11.3039	10.0329	9.4594	9.80011	10.3112	10.4512	9.45013	10.2508	9.57844	10.339
SLC7A11	protein_coding	ENSG00000151012.13	8.42285	8.82753	7.36353	6.78236	7.58281	7.29641	9.06965	8.30803	9.13549	8.83058	9.07669	8.93975	9.12071	9.22139	8.91956	8.80228	8.1977	9.23101
SMS	protein_coding	ENSG00000102172.16	7.33359	7.34518	6.84202	6.82999	7.82224	5.46333	9.20356	9.09509	8.87704	7.58582	7.56094	7.35385	7.42534	7.39548	7.58579	7.27372	7.58838	7.64127
ZNF208	protein_coding	ENSG00000160321.15	6.59961	6.05431	5.82036	5.46333	5.95458	5.46333	6.776	6.14244	6.03269	6.76945	5.81965	6.07744	6.57304	6.40908	5.94675	6.51804	6.33683	6.21095
CCT6P1	transcribed_unprocessed_pseudogene	ENSG00000228409.6	6.73686	6.59896	6.21413	5.46333	6.43226	5.46333	6.8252	6.78719	7.02268	6.89409	6.60035	6.59191	6.55395	6.67072	6.54533	6.82201	6.42286	6.53008
AURKB	protein_coding	ENSG00000178999.13	7.66583	6.86525	7.86628	6.50299	7.86931	6.91256	8.81189	9.27689	8.68184	7.20147	6.71196	6.8445	6.68015	6.70806	7.37985	6.89658	6.70145	6.24078
SAP30L-AS1	lncRNA	ENSG00000245275.8	6.27691	6.47335	6.29136	5.46333	6.11992	5.46333	6.213	6.31342	6.58127	5.90586	6.43401	6.62953	6.6631	6.6119	6.50466	6.49675	6.16742	6.39819
TAS2R4	protein_coding	ENSG00000127364.4	6.23995	6.05431	6.25378	5.46333	6.08295	5.46333	6.25057	6.24516	6.80054	6.4381	6.2261	5.8992	6.19982	6.72622	6.14387	6.18581	5.93529	6.37406
GAR1	protein_coding	ENSG00000109534.17	6.94909	7.06331	6.91935	6.69778	7.51542	6.54013	8.91604	8.9539	7.85747	7.79957	7.66588	7.53341	7.35292	7.50139	7.52076	7.3446	7.79702	7.28057
NIPSNAP3A	protein_coding	ENSG00000136783.10	7.75091	7.28377	7.16963	6.28114	7.34938	6.54013	8.51451	8.12283	8.1004	7.43653	7.67259	7.49947	7.54291	7.89007	7.6996	7.74648	7.58838	7.64127
SERBP1	protein_coding	ENSG00000142864.14	11.0027	10.9813	10.6546	10.305	11.1577	10.8636	13.2325	13.1628	12.6924	11.2928	11.2589	11.2174	11.2962	11.3577	11.2926	11.3378	11.4674	11.1363
AL161421.1	lncRNA	ENSG00000275202.1	5.89228	5.88267	6.66797	5.46333	5.84458	5.46333	6.23204	6.14244	6.09405	6.04705	5.92256	6.07744	5.94172	6.01581	6.41723	6.33069	6.0401	6.03696
AC125611.3	lncRNA	ENSG00000258232.2	6.1596	7.35711	6.39412	5.46333	7.24662	7.26524	8.86492	9.53365	7.54742	7.1319	7.36444	7.10901	6.87925	6.70806	7.72123	6.82201	6.66036	6.71486
NOB1	protein_coding	ENSG00000141101.13	8.17869	8.33285	8.43481	8.01433	8.80911	8.53638	10.5632	10.78	10.5451	8.78295	9.06939	9.06065	8.90019	8.71357	9.0866	8.7159	9.12916	8.65629
KIF14	protein_coding	ENSG00000118193.12	6.75801	6.32639	6.36133	5.46333	7.15768	5.46333	8.39953	7.65381	8.23253	6.36449	5.92256	6.32549	6.16909	6.01581	6.17644	5.46333	6.20471	6.14706
GPR75	protein_coding	ENSG00000119737.6	6.06776	6.73055	6.66797	5.46333	6.00095	5.46333	6.36874	6.14244	6.38773	6.73584	6.1411	6.24258	6.68015	6.54923	6.23717	6.51804	6.30594	6.11257
PRKAR1B	protein_coding	ENSG00000188191.15	7.15684	6.86525	7.66962	8.03803	7.54956	6.88371	9.51938	9.78977	8.91143	7.80661	7.67926	7.52501	8.29046	7.59921	7.81106	7.60998	7.7395	7.37848
MDN1	protein_coding	ENSG00000112159.12	9.22489	8.84745	9.01962	8.9908	8.7047	8.83508	10.8844	10.8908	10.6049	9.65549	9.05469	8.86258	9.72072	9.65509	9.07587	9.72443	8.85785	9.61546
LARS1	protein_coding	ENSG00000133706.19	10.2598	9.96892	9.41544	9.1077	9.45139	9.53223	11.4235	10.9966	11.2701	10.2307	10.2812	10.2122	10.1425	10.3229	10.354	10.2	10.0604	10.4753
LINC01535	lncRNA	ENSG00000226686.8	5.81399	5.94697	5.46333	5.46333	5.90314	5.46333	5.81035	5.98398	6.05389	5.77686	6.17066	5.99616	5.46333	5.85518	5.83849	5.84349	6.20471	6.17978
AL031717.1	lncRNA	ENSG00000261207.1	6.27691	6.05431	6.1271	5.46333	5.46333	5.46333	5.88783	5.66104	5.96343	6.22399	5.87442	5.46333	6.25744	5.85518	5.89612	6.11806	5.87251	6.17978
RPL5	protein_coding	ENSG00000122406.14	11.6377	11.6093	11.6487	12.0885	11.8844	11.837	14.2169	13.9458	13.8263	12.5155	12.9433	12.7504	12.3626	12.5731	12.865	12.2878	13.0061	12.4855
Z93930.2	lncRNA	ENSG00000226471.6	6.1596	6.14418	5.96697	5.46333	5.46333	5.46333	5.98231	5.94573	5.68788	6.2834	6.25223	5.46333	5.98691	6.17374	5.76993	6.21724	6.42286	5.77139
ESPL1	protein_coding	ENSG00000135476.12	7.91443	7.2963	8.57696	7.11567	7.63904	7.08393	9.19088	9.38338	9.20429	6.9653	6.43401	6.76706	6.97287	6.50494	7.12167	6.92503	6.81559	6.89949
PA2G4	protein_coding	ENSG00000170515.14	9.68742	9.80062	9.19806	9.58294	10.2574	9.82117	12.2802	12.4237	11.3965	9.95733	10.0599	9.95443	9.74898	9.70325	10.1183	9.79637	10.172	9.96431
AC005225.4	TEC	ENSG00000279026.1	5.46333	5.46333	6.21413	5.46333	5.46333	5.46333	5.95292	6.01951	5.91108	6.00427	5.92256	6.18145	5.46333	6.05947	6.10953	5.99942	5.7978	5.94904
SNRPF	protein_coding	ENSG00000139343.10	7.40733	7.74338	7.75749	7.20826	8.18088	7.3268	9.57278	9.96686	8.76498	7.8136	7.84187	7.40119	7.48548	7.47337	7.37985	7.24205	8.07242	7.16299
HSD17B7P2	transcribed_unprocessed_pseudogene	ENSG00000099251.14	6.83857	6.49991	6.29136	5.46333	6.11992	5.46333	6.44351	6.16964	6.69691	6.93736	6.43401	6.61091	6.94692	6.17374	6.54533	6.80645	6.27374	6.81121
LINC02193	lncRNA	ENSG00000260923.7	6.27691	6.22282	6.36133	5.46333	6.04348	5.46333	6.19343	6.37607	6.23282	6.58882	6.60035	6.49064	6.49417	6.27094	6.39389	6.49675	6.68112	6.58936
HMGA1	protein_coding	ENSG00000137309.20	9.82117	10.2794	10.5486	10.8428	10.3414	11.0207	12.83	13.5654	12.5804	10.328	10.5729	10.542	10.6647	10.449	10.6796	10.2038	10.5036	10.0563
BX842570.1	lncRNA	ENSG00000286431.1	5.46333	6.05431	6.42565	5.46333	6.08295	5.46333	6.33679	6.37607	7.01595	6.04705	6.37064	6.49064	6.47331	6.01581	6.3451	6.04183	5.7978	6.94108
PPIAP22	processed_pseudogene	ENSG00000198618.5	6.91347	7.17861	7.1237	6.12211	7.60721	7.00803	8.55	9.13635	8.47516	7.15554	7.52398	7.7561	7.03526	7.66599	7.51239	7.36413	7.5694	7.16299
MTMR8	protein_coding	ENSG00000102043.16	6.01576	6.259	6.07863	5.46333	6.15478	5.46333	6.39946	6.3959	6.38773	6.2543	6.30183	6.18145	6.02835	6.05947	6.07313	5.68324	5.7978	6.3235
DNA2	protein_coding	ENSG00000138346.15	7.17139	6.62216	6.61931	7.09134	6.99718	5.46333	8.44613	7.71482	7.9347	7.1319	6.68135	6.82946	6.7613	6.48195	6.82039	7.05738	6.88534	7.11721
SSB	protein_coding	ENSG00000138385.16	8.92178	9.17453	8.64793	8.2549	9.19199	8.61528	11.2474	10.6011	10.3791	8.91185	9.1728	9.28017	8.75591	8.94729	9.23368	8.89	9.35697	9.14823
ORC3	protein_coding	ENSG00000135336.15	8.30614	8.43724	7.65949	6.9886	8.01928	6.61903	9.29078	8.71888	8.64129	8.17822	8.32277	8.06404	8.00509	8.19656	8.1361	8.21103	8.4186	8.2863
INHBE	protein_coding	ENSG00000139269.3	5.95804	6.49991	5.46333	5.46333	6.33312	5.46333	6.53831	6.74775	6.80054	6.54826	7.73783	7.42875	6.6631	7.06304	7.42559	7.0698	6.44966	6.87086
DNAJC12	protein_coding	ENSG00000108176.15	6.01576	5.80612	6.07863	5.46333	6.08295	5.46333	6.30348	6.33486	6.47266	6.04705	6.34837	6.14866	6.13685	6.1	6.39389	6.42957	6.33683	6.37406
CD70	protein_coding	ENSG00000125726.11	6.79906	7.36892	7.64927	6.6434	8.26253	8.95767	10.0539	10.8064	10.1188	8.55022	8.95524	8.70501	8.83302	9.07632	9.021	8.2563	9.24191	8.26229
SCO1	protein_coding	ENSG00000133028.12	8.97952	8.56368	8.3457	8.55191	8.47785	6.54013	9.64989	9.31328	9.19637	8.89916	8.5964	8.53162	8.82989	8.79464	8.41164	8.65399	8.54543	8.74479
IMPDH2	protein_coding	ENSG00000178035.12	9.33778	9.59363	9.9601	9.95138	9.86925	9.82117	12.1598	12.4999	11.7433	10.2532	10.4794	10.3832	10.1648	10.2288	10.448	10.2484	10.5887	9.94519
BTN1A1	protein_coding	ENSG00000124557.12	5.89228	6.00344	5.90005	5.46333	5.84458	5.46333	6.10872	5.94573	6.53937	5.84695	6.19895	6.59191	5.94172	5.85518	6.36987	5.99942	6.0401	6.55026
AP1AR	protein_coding	ENSG00000138660.12	7.71378	7.90084	7.33763	5.68462	7.25729	7.52969	8.42986	7.89829	8.21137	7.6662	7.73783	7.89039	7.92336	7.90375	7.74952	7.72469	7.61635	8.04217
LINC01694	lncRNA	ENSG00000233922.3	6.1596	6.64481	6.95607	5.46333	7.28876	6.99488	8.23711	8.5019	8.76677	6.97901	7.22983	7.32456	6.64575	6.7616	7.22105	6.82201	6.68112	7.38786
RPS3AP26	processed_pseudogene	ENSG00000214389.2	5.81399	6.05431	5.71611	6.00276	5.77492	5.84396	6.63581	6.53981	6.34848	6.04705	6.11009	5.95019	6.06682	6.01581	5.83849	6.15283	6.12787	5.94904
CLEC11A	protein_coding	ENSG00000105472.13	5.46333	5.706	5.71611	5.46333	5.77492	5.46333	5.92157	6.47083	6.36178	5.46333	6.37064	6.03831	5.46333	5.96818	5.46333	6.04183	6.12787	5.84027
DARS-AS1	lncRNA	ENSG00000231890.8	5.81399	6.10093	6.25378	5.46333	6.11992	5.46333	6.26863	6.26862	6.85656	6.22399	6.51177	5.84116	6.10285	6.48195	6.14387	5.84349	6.24007	5.89817
SMIM4	protein_coding	ENSG00000168273.8	6.01576	6.52569	6.42565	5.46333	6.21937	6.91256	6.97744	7.57664	6.67857	6.92313	6.39231	6.37616	6.71339	6.54923	6.36987	6.15283	6.9186	6.14706
AC007390.1	lncRNA	ENSG00000272054.1	6.20097	5.94697	5.46333	5.46333	5.84458	5.46333	6.0856	6.05279	6.38773	6.41428	5.81965	5.99616	6.38443	6.27094	6.10953	6.53885	5.7978	6.64513
MCM6	protein_coding	ENSG00000076003.5	8.99079	9.0464	8.7527	8.59581	9.42334	7.57162	11.0767	10.8348	10.4033	8.79329	9.35954	9.36066	8.85781	9.07043	9.34265	9.13799	8.7329	9.42019
RRM2	protein_coding	ENSG00000171848.15	9.24695	8.04181	9.36859	7.84249	9.88829	7.87267	11.5449	11.1055	10.5487	8.20985	7.36444	8.04707	8.05515	7.43502	8.63059	8.03098	7.94172	7.77949
ABCE1	protein_coding	ENSG00000164163.11	9.93774	9.8067	8.92937	8.55999	9.611	8.70447	11.9658	11.0546	10.9903	9.92503	9.83858	9.68716	9.88248	10.0692	9.64174	10.1617	10.0344	10.0563
OR5B2	protein_coding	ENSG00000172365.3	6.06776	5.706	5.46333	5.46333	5.46333	5.46333	5.76404	5.85782	5.88237	5.90586	5.96597	6.03831	5.8916	5.69003	5.89612	5.90188	5.99042	6.03696
AL354836.1	lncRNA	ENSG00000226332.2	5.89228	5.94697	6.17206	5.46333	5.46333	5.46333	5.76404	6.2209	5.81784	6.15902	5.6694	5.8992	5.46333	5.46333	5.83849	5.77403	5.46333	5.84027
IPO11	protein_coding	ENSG00000086200.17	8.13115	7.83679	7.59697	6.91932	7.74473	6.27713	9.54322	8.94168	8.70823	7.6662	7.84187	7.60667	7.65801	7.81221	7.65526	7.90266	7.85216	8.19785
H2AC13	protein_coding	ENSG00000196747.4	5.89228	5.88267	5.96697	5.46333	6.11992	5.46333	6.39946	6.26862	6.72382	6.00427	5.92256	6.21269	6.45195	6.13795	6.3451	5.84349	6.08563	6.17978
SLC27A5	protein_coding	ENSG00000083807.10	6.4389	6.55076	7.15452	5.46333	6.56221	7.90513	8.23711	8.85307	7.35932	7.00595	7.07837	6.95787	7.54291	6.89226	7.09841	6.7418	6.68112	6.42163
SDHAF4	protein_coding	ENSG00000154079.6	6.1596	6.05431	6.02572	5.46333	6.27844	5.46333	6.64732	6.3959	6.65987	6.22399	6.39231	6.71766	6.45195	6.57059	6.565	6.21724	6.39518	6.34919
FAM157C	lncRNA	ENSG00000260528.5	6.96648	6.77084	6.45604	5.46333	6.30627	5.46333	6.60041	6.55626	6.9172	7.03226	6.64975	6.32549	6.93372	6.98088	6.48361	6.42957	6.42286	6.87086
HMMR	protein_coding	ENSG00000072571.20	8.05295	7.44865	7.37628	6.79848	7.98937	5.46333	9.57034	8.42614	8.88201	6.99256	7.18145	7.54176	6.89312	7.18828	7.39835	7.2841	6.93486	7.39717
ARHGAP22	protein_coding	ENSG00000128805.15	5.95804	5.46333	6.21413	5.46333	5.84458	5.46333	5.98231	6.14244	6.07432	5.46333	5.75451	5.77212	5.46333	5.7836	5.76993	6.04183	5.93529	5.9949
TLCD1	protein_coding	ENSG00000160606.11	5.95804	5.88267	6.25378	5.46333	6.30627	5.46333	6.98577	7.34487	6.24831	6.2543	6.41342	6.14866	6.31079	6.05947	6.41723	6.11806	6.50087	5.89817
TUBB	protein_coding	ENSG00000196230.13	10.9625	10.5884	11.2426	10.3494	12.0936	10.8108	13.7222	13.8078	12.888	10.3617	10.5566	10.8296	10.1399	10.3678	11.1796	10.4054	10.732	10.6176
BRCA1	protein_coding	ENSG00000012048.23	7.72316	7.01695	7.37628	6.41169	7.65467	5.46333	9.42797	9.02509	9.0353	7.03226	6.87873	6.73439	6.94692	6.79581	7.25243	6.77463	7.04253	7.17417
MIOX	protein_coding	ENSG00000100253.13	5.46333	5.706	5.46333	5.46333	5.46333	5.46333	5.85108	5.66104	6.05389	6.00427	6.11009	6.14866	5.46333	5.96818	6.26566	5.90188	6.12787	5.9949
AC124944.3	lncRNA	ENSG00000286004.1	6.87666	6.52569	7.22825	5.46333	6.21937	5.46333	6.48539	6.33486	7.02938	7.53508	6.17066	6.42383	7.56676	6.82893	6.70925	6.59857	6.12787	6.95461
HADH	protein_coding	ENSG00000138796.17	8.37154	8.53436	8.50769	7.66096	8.56027	7.68231	10.1435	9.99063	9.85197	8.358	8.67583	8.75723	8.60259	8.96328	8.82964	8.62388	8.57314	8.78539
PARS2	protein_coding	ENSG00000162396.6	6.37798	6.82848	7.28416	5.46333	6.84104	5.46333	7.42468	7.64755	7.46153	6.54826	6.82602	6.91672	6.22922	6.82893	7.14448	6.95277	6.95089	7.06957
AC092718.7	TEC	ENSG00000278985.1	5.89228	6.38836	5.90005	5.46333	5.68387	5.46333	5.98231	5.46333	6.23282	6.04705	5.75451	5.84116	6.06682	5.85518	5.94675	6.04183	5.87251	5.94904
TEDC2	protein_coding	ENSG00000162062.15	6.06776	6.05431	6.51379	5.46333	7.08634	5.46333	8.28937	8.27293	7.55614	6.15902	5.92256	5.99616	6.6631	6.01581	6.14387	5.99942	6.0401	5.89817
MACC1	protein_coding	ENSG00000183742.13	8.27536	8.29819	8.31469	6.30906	7.62322	8.27865	9.0487	9.0639	9.56545	8.23567	8.2977	8.26743	8.0606	8.65153	8.21279	7.94058	8.39284	8.71707
AL590652.1	lncRNA	ENSG00000227885.3	6.11541	5.88267	5.82036	5.46333	5.46333	5.46333	5.76404	5.66104	6.01062	5.68525	5.96597	5.8992	5.94172	5.69003	6.03427	5.77403	5.7001	5.9949
RPL36A-HNRNPH2	protein_coding	ENSG00000257529.5	8.94129	8.92442	7.89215	5.46333	8.70108	5.46333	11.3001	9.77341	10.6446	8.85381	8.90687	8.96654	8.78855	8.00218	9.59945	9.1925	9.82632	9.52711
KIF11	protein_coding	ENSG00000138160.6	8.4938	7.52366	8.10511	7.80811	8.37206	7.00803	10.1087	9.21748	9.6614	7.39871	6.82602	7.23228	7.51041	7.16427	7.88894	7.53598	7.07152	7.42469
MCM7	protein_coding	ENSG00000166508.18	9.36969	9.22394	9.83886	10.1443	10.2586	8.96966	11.9816	12.2124	11.2645	9.80506	9.53174	9.53319	9.78314	9.01327	9.80589	9.15116	9.38564	9.18645
SLC19A1	protein_coding	ENSG00000173638.19	7.7691	7.79514	8.51857	8.71624	8.15969	8.70087	10.6869	11.2159	10.3234	8.33914	8.71079	8.87521	8.72925	8.57413	9.13647	8.23636	8.21555	8.68163
AC092810.4	lncRNA	ENSG00000287046.1	6.59961	6.86525	6.45604	5.46333	6.54182	5.46333	7.20458	6.77421	7.13764	6.48382	6.81243	7.08516	6.10285	6.68956	6.78983	6.69049	6.5493	6.81121
PPAN	protein_coding	ENSG00000130810.20	8.34811	8.26863	8.85877	7.49516	8.71549	8.15087	10.1981	10.8608	9.83342	8.75851	8.48298	8.81417	9.07926	8.68289	8.99275	8.62768	9.01008	8.73446
SLC29A2	protein_coding	ENSG00000174669.12	6.34573	6.93524	7.00898	6.86059	6.52096	5.84396	7.6657	8.0735	7.48928	6.99256	6.9888	7.15532	7.13971	6.77884	6.93461	6.9109	6.66036	6.64513
FLVCR1	protein_coding	ENSG00000162769.13	7.4994	7.48134	7.63898	6.9886	7.41656	7.07162	8.0204	7.66624	8.03834	7.67398	7.38969	7.34416	7.49384	7.50139	7.36108	7.55279	7.64373	7.77257
BZW2	protein_coding	ENSG00000136261.15	7.34618	7.70772	7.29775	7.46834	7.83586	7.50386	10.5472	10.3285	9.87689	8.14037	7.97089	8.05275	8.18032	8.14622	8.1877	8.23636	8.10483	7.99002
SKP2	protein_coding	ENSG00000145604.16	7.25518	7.9241	7.78553	5.46333	7.67011	6.72646	8.77397	8.62995	8.34347	7.37936	7.6925	7.7203	7.38057	7.71393	7.52076	7.73199	7.41732	7.89838
ENO1	protein_coding	ENSG00000074800.16	12.0974	11.9914	12.3289	12.6216	12.9624	12.039	14.6393	15.0408	14.5716	12.5288	12.3503	12.5866	12.4963	12.1825	12.8339	12.2198	12.7336	12.1765
AL356273.3	TEC	ENSG00000279838.1	6.1596	5.80612	5.71611	5.46333	5.84458	5.46333	6.15247	5.85782	6.27832	6.41428	5.81965	6.24258	6.16909	6.24002	6.23717	6.38164	6.12787	6.39819
C5orf63	protein_coding	ENSG00000164241.13	6.59961	6.77084	6.42565	5.46333	6.77818	6.45373	7.01042	6.93172	7.17948	6.93736	6.929	6.8884	6.71339	7.04975	6.65763	6.55919	6.50087	7.21786
AC021148.1	transcribed_processed_pseudogene	ENSG00000224097.5	5.89228	5.706	6.51379	5.46333	5.46333	5.46333	5.92157	5.94573	5.88237	6.04705	5.87442	5.68189	5.67806	6.01581	5.89612	5.77403	5.46333	5.89817
CCDC86	protein_coding	ENSG00000110104.13	7.55374	7.43756	7.55356	8.21418	7.67777	6.70934	9.89946	10.2955	9.17771	8.23054	7.90512	8.08634	8.27659	8.16882	8.32727	8.01338	8.27342	7.77949
SLC4A7	protein_coding	ENSG00000033867.16	8.39458	8.46346	8.06058	7.34509	8.54417	6.75985	9.45469	8.75574	9.74593	8.0261	8.1369	8.24298	7.98224	8.54877	7.81106	8.29052	7.91252	8.74136
ANKS6	protein_coding	ENSG00000165138.18	7.29501	7.58464	7.13921	7.92796	6.98386	8.0624	8.31626	8.89427	8.59551	7.16719	7.54629	7.57462	7.62076	7.64961	7.65526	7.57761	7.58838	7.61805
CAV1	protein_coding	ENSG00000105974.12	8.65924	8.92816	8.32094	7.77996	8.52788	7.62814	10.0986	9.81531	9.58375	9.20745	9.27134	9.27067	9.14351	9.41694	9.25282	9.52905	8.96228	9.39868
TMEM201	protein_coding	ENSG00000188807.13	7.58528	7.33314	7.67968	7.48628	7.47144	6.95448	8.9295	9.29998	8.3313	7.6662	7.42259	7.29456	7.66533	7.34423	7.69231	7.55279	7.39559	7.39717
ATP1A3	protein_coding	ENSG00000105409.19	6.20097	6.18466	6.39412	5.46333	6.4553	5.46333	7.15537	7.34487	7.31808	5.46333	5.46333	6.62953	6.16909	6.1	6.29308	6.57909	6.20471	6.17978
TMEM38B	protein_coding	ENSG00000095209.12	7.86492	8.06971	6.97398	7.18578	7.47144	6.83893	9.03988	8.46797	8.17901	7.92723	7.90512	8.00663	8.04419	8.10575	7.99208	7.98352	7.80504	8.17223
FUT2	protein_coding	ENSG00000176920.13	5.89228	5.94697	5.82036	5.46333	5.90314	5.46333	5.88783	5.85782	5.96343	5.77686	6.07741	5.84116	6.33611	6.30061	5.83849	5.95318	5.7978	6.17978
CNKSR2	protein_coding	ENSG00000149970.16	6.71526	6.44596	6.42565	5.46333	6.21937	5.46333	7.52975	7.24559	7.20274	6.80201	6.72693	6.61091	7.02306	7.10203	6.50466	6.9109	6.52541	6.91353
IMPACT	protein_coding	ENSG00000154059.11	7.78704	7.9241	7.10799	5.46333	7.72279	6.85406	8.90246	8.19156	8.35072	8.16212	8.15104	8.03564	8.29506	8.08208	7.92625	8.29533	7.96321	7.99592
CYP2J2	protein_coding	ENSG00000134716.11	5.71159	5.94697	6.02572	5.46333	6.08295	5.46333	6.6587	6.3959	6.47266	6.15902	5.46333	5.84116	6.06682	5.7836	6.14387	5.68324	5.87251	6.03696
SYNGAP1	protein_coding	ENSG00000197283.17	7.96219	7.8692	8.31469	7.53864	8.06007	7.67471	8.96165	9.29232	9.25093	8.5825	7.82409	7.83828	8.53471	8.34238	7.82436	7.89623	7.59777	8.14613
GTPBP4	protein_coding	ENSG00000107937.19	9.06728	8.92816	9.03475	8.54785	8.93118	8.63434	10.925	10.558	10.1006	9.18155	8.7045	8.93975	8.7982	9.01939	9.0487	9.1616	8.96228	9.01002
AL033527.2	lncRNA	ENSG00000261798.1	6.52283	6.18466	6.59402	5.46333	5.95458	5.46333	5.95292	6.26862	6.37486	6.2834	6.41342	6.57253	6.31079	6.13795	6.3451	6.30391	6.36654	5.84027
TRIM58	protein_coding	ENSG00000162722.9	5.89228	6.10093	5.90005	5.46333	6.21937	5.46333	6.62415	6.41527	6.63115	6.41428	6.1411	6.11409	6.19982	6.24002	6.07313	6.30391	6.42286	6.34919
PARGP1	transcribed_unprocessed_pseudogene	ENSG00000239883.8	6.62386	6.47335	5.46333	5.46333	6.04348	5.46333	6.58832	6.43419	6.59146	6.64657	6.07741	6.32549	6.53446	6.24002	6.14387	6.15283	5.99042	6.29694
HSP90AB1	protein_coding	ENSG00000096384.20	12.4268	12.429	12.1555	12.0649	12.5911	12.3773	14.7347	14.6338	13.999	12.6375	12.7287	12.8138	12.5446	12.564	12.9323	12.7793	12.8527	12.7147
TRIM16	protein_coding	ENSG00000221926.13	6.49573	6.35798	6.88137	5.46333	6.69383	6.92671	7.54558	7.67241	8.04136	7.46417	6.91665	7.04843	7.46005	6.99499	7.00043	7.09427	6.86832	7.03252
LDHB	protein_coding	ENSG00000111716.14	10.7778	10.9606	10.7476	11.1853	11.3646	10.6864	13.4618	13.4945	12.8833	11.3107	11.5747	11.3297	11.1706	11.2113	11.637	11.1013	11.6089	11.0647
EBNA1BP2	protein_coding	ENSG00000117395.13	8.69658	8.85533	8.94949	8.50239	8.94649	8.95767	11.172	11.2017	9.95149	9.03582	9.02734	9.06616	8.67085	8.85082	9.12091	8.58141	9.41121	8.94598
KLHL18	protein_coding	ENSG00000114648.12	7.69481	7.4151	7.48558	6.86059	7.4443	8.13471	8.95039	9.1681	8.41662	7.82056	7.6859	7.85806	8.12955	7.89693	7.60936	7.82345	7.67055	7.77257
DHFR	protein_coding	ENSG00000228716.7	8.27536	7.57468	7.95065	8.09555	8.33022	8.10181	10.782	10.0012	10.1654	7.98986	7.58262	7.71303	7.60556	7.8339	8.03238	7.85702	7.67937	7.84684
LRRC14B	protein_coding	ENSG00000185028.4	6.37798	6.32639	6.71433	5.46333	5.84458	5.46333	6.17327	5.98398	5.96343	6.56876	6.53018	6.21269	6.38443	6.3567	6.41723	6.65476	6.50087	6.34919
RRN3P2	lncRNA	ENSG00000103472.10	6.11541	6.18466	6.17206	5.46333	6.04348	5.46333	6.25057	6.35573	6.37486	6.50582	6.49296	6.44668	6.19982	6.3567	6.29308	5.77403	6.50087	6.34919
ACTR3B	protein_coding	ENSG00000133627.18	6.01576	6.10093	5.46333	5.46333	6.27844	6.00008	6.92608	6.81267	6.84873	6.38977	6.32545	6.51182	6.51454	6.20768	6.3451	6.40595	6.0401	6.29694
C5	protein_coding	ENSG00000106804.8	6.96648	6.9008	6.29136	5.46333	6.24951	5.46333	6.28626	6.29136	6.55003	6.58882	7.14129	7.04843	6.80709	7.18828	6.94809	6.85246	6.88534	7.18524
MAP4K3	protein_coding	ENSG00000011566.15	8.38311	8.38327	7.56455	6.69778	7.73746	7.4044	7.59193	7.18372	7.40414	8.04973	7.84774	7.51655	7.59789	8.35223	7.68499	8.2563	8.00519	8.22796
SLC29A1	protein_coding	ENSG00000112759.19	8.79874	8.72783	9.45522	8.19859	8.69017	9.09805	10.5429	10.7357	9.69263	8.33914	8.80784	8.92161	8.3796	8.98223	8.89532	8.44568	8.99997	8.88826
SFXN1	protein_coding	ENSG00000164466.13	9.37542	9.12009	9.00433	9.26805	9.7494	8.56451	10.8966	10.5628	10.3125	9.28001	8.98141	8.93373	9.28229	9.26322	8.97841	9.1459	9.26175	9.19147
AC069547.1	TEC	ENSG00000279863.1	6.01576	6.18466	5.46333	5.46333	5.84458	5.46333	6.13098	6.05279	6.13166	6.08676	6.07741	5.84116	6.19982	6.32916	6.23717	6.35657	6.08563	6.03696
AC005052.2	lncRNA	ENSG00000286366.1	6.52283	5.88267	5.96697	5.46333	5.68387	5.46333	6.01006	5.74271	6.01062	6.41428	6.32545	5.77212	6.28459	6.32916	6.03427	6.30391	6.16742	6.2694
FAM86B3P	transcribed_unprocessed_pseudogene	ENSG00000173295.7	5.81399	6.47335	6.36133	5.46333	6.43226	5.46333	7.24522	7.17462	6.42518	6.33839	6.56593	6.8445	6.25744	6.32916	6.43994	6.7418	6.5493	6.55026
FKBP5	protein_coding	ENSG00000096060.15	7.43098	7.68952	7.15452	5.46333	7.88247	7.45961	9.41033	9.22554	8.73047	8.06139	7.74418	7.53341	8.11394	7.78274	7.48697	7.84369	7.64373	7.34991
ADM5	protein_coding	ENSG00000224420.3	6.57471	6.22282	6.73674	5.46333	6.62084	5.46333	6.86298	7.50163	6.9955	6.6277	6.49296	6.14866	6.62808	6.40908	6.90716	6.35657	6.36654	6.29694
TATDN2P2	processed_pseudogene	ENSG00000218226.1	6.85778	6.49991	6.29136	5.46333	6.24951	5.46333	6.7349	6.55626	6.62138	7.1199	6.45411	6.27127	6.94692	6.84512	6.03427	6.75835	6.39518	6.79576
PSMG1	protein_coding	ENSG00000183527.12	7.48825	7.67107	7.79474	7.77996	7.80848	7.4775	10.0133	9.84823	8.91143	7.80661	7.87673	7.83828	7.55886	7.81948	8.07151	7.57761	8.10483	7.84026
IL1RAP	protein_coding	ENSG00000196083.10	6.01576	6.18466	5.96697	5.46333	6.43226	5.46333	7.11893	6.82518	7.53865	6.36449	6.1411	5.99616	6.02835	6.13795	6.17644	6.18581	6.30594	6.42163
CDCA8	protein_coding	ENSG00000134690.11	7.21401	6.52569	7.24247	6.78236	7.40718	7.73434	9.29818	9.17228	8.61958	6.56876	6.19895	6.70065	6.59174	6.01581	6.879	6.45255	6.42286	6.44443
USP32P3	transcribed_unprocessed_pseudogene	ENSG00000189423.13	7.43098	7.4151	6.86188	5.46333	6.11992	7.1436	7.35962	6.89735	7.8046	7.5607	7.80607	7.79096	7.59789	7.69815	7.90772	7.66476	7.05712	8.45215
OXCT1	protein_coding	ENSG00000083720.13	8.10323	7.73456	7.59697	7.77996	8.31121	7.34666	10.0583	9.65034	9.68982	8.29083	8.00262	7.93439	7.51041	7.8049	7.86348	7.98954	7.82093	8.18253
PAK1IP1	protein_coding	ENSG00000111845.5	7.477	7.65235	7.13921	7.1395	7.59913	7.13191	9.29966	8.82136	8.22464	7.33975	7.6925	7.55005	7.26606	7.57326	7.60936	7.53598	7.78895	7.54581
PEX5L	protein_coding	ENSG00000114757.19	5.95804	5.94697	5.82036	5.46333	5.90314	5.46333	6.63581	6.26862	6.82491	6.2834	6.60035	6.27127	6.28459	6.05947	6.41723	6.49675	5.93529	6.50943
SPTBN2	protein_coding	ENSG00000173898.14	6.49573	7.01695	6.73674	5.95623	6.76185	6.89823	8.32511	8.73885	8.3264	7.7854	7.23928	7.2534	7.72948	7.7526	6.879	7.64934	7.5694	7.06957
ITGB3BP	protein_coding	ENSG00000142856.17	7.04963	7.00108	6.69142	6.28114	7.15768	7.03389	8.65602	8.15332	7.87123	7.01918	7.00039	6.95787	7.07113	6.92259	7.03815	6.59857	6.93486	7.0199
CCDC58	protein_coding	ENSG00000160124.9	6.23995	6.57517	6.61931	5.46333	6.90041	6.98157	8.26503	7.9984	7.44743	6.48382	6.7847	7.21079	6.40755	6.7616	6.98757	6.55919	7.08575	6.94108
VDAC2P5	processed_pseudogene	ENSG00000172974.11	6.1596	6.10093	5.71611	6.12211	6.04348	5.46333	6.60041	6.6927	6.60154	6.48382	6.43401	6.51182	6.22922	6.17374	6.50466	6.33069	6.42286	6.29694
MET	protein_coding	ENSG00000105976.15	7.00047	6.6886	5.82036	7.29425	6.65801	5.46333	8.63733	7.91379	8.3264	6.86427	6.64975	6.85933	7.41651	6.7616	7.07468	7.37378	6.39518	7.41558
UTS2R	protein_coding	ENSG00000181408.4	6.67062	6.49991	6.1271	5.46333	6.40858	5.46333	6.44351	6.73427	7.60306	6.15902	6.34837	6.87396	6.57304	6.38331	6.62165	6.35657	5.46333	6.57002
STS	protein_coding	ENSG00000101846.8	7.2686	7.59453	7.27042	7.18578	7.5326	7.07162	8.21819	8.30031	9.97783	7.54368	8.20619	8.98993	7.79065	7.96366	8.7574	7.57761	7.80504	8.9098
PDCD5	protein_coding	ENSG00000105185.12	7.83086	8.17596	8.32094	7.96565	8.13273	7.50386	9.9197	9.74572	9.14788	8.35331	8.25488	8.48263	8.02757	8.15757	8.41595	7.97139	8.34522	8.17739
NME7	protein_coding	ENSG00000143156.14	6.54914	6.57517	6.07863	5.46333	6.85619	5.46333	7.67997	7.73258	7.56048	6.68324	6.77056	6.8445	7.23569	6.95212	6.879	6.35657	6.70145	6.74798
RPS3A	protein_coding	ENSG00000145425.10	12.3332	12.0428	11.6414	12.2635	12.545	11.9807	14.7622	14.4205	14.0376	12.5849	13.3043	12.9662	12.4279	13.0366	13.0877	12.6522	13.6382	12.8621
TWISTNB	protein_coding	ENSG00000105849.6	7.93852	7.88511	7.47389	7.55563	7.68538	7.52969	9.51812	8.92191	8.80739	8.0958	8.15572	8.01248	7.79065	7.98946	7.93846	8.01927	7.93448	8.08691
LRPPRC	protein_coding	ENSG00000138095.19	9.74154	9.89295	8.93342	8.97286	9.40579	6.9681	12.2221	11.4384	11.486	9.74462	10.0315	10.0237	9.82901	10.0852	9.95319	10.1473	10.0045	10.1859
GPR63	protein_coding	ENSG00000112218.9	6.75801	6.6886	6.17206	5.46333	5.90314	6.6742	7.32265	7.14688	7.08158	7.07063	6.94122	6.94432	7.13971	6.79581	6.82039	6.27615	6.42286	6.87086
ARG2	protein_coding	ENSG00000081181.8	5.71159	5.46333	6.36133	5.46333	5.95458	5.46333	7.05817	6.93172	6.89485	5.95762	5.92256	5.77212	6.49417	6.05947	5.89612	5.99942	6.0401	5.77139
CERNA2	lncRNA	ENSG00000285972.1	6.409	6.00344	6.32714	6.78236	6.15478	6.94068	8.20862	7.77313	7.90167	6.6277	6.69677	7.39186	6.68015	6.3567	7.08661	6.61767	7.35098	7.16299
SBF2-AS1	lncRNA	ENSG00000246273.8	6.57471	6.66695	6.48539	5.46333	6.58216	5.46333	6.89047	6.82518	6.93185	6.46126	7.00039	6.62953	6.77679	6.96659	6.74225	6.55919	6.61747	6.99423
BX890604.2	lncRNA	ENSG00000285756.2	8.30614	7.68952	8.28936	8.07855	7.73746	7.48634	9.66597	8.91692	9.71769	8.4131	7.7878	8.48678	8.93262	7.76775	8.24717	8.36111	7.76445	8.63419
H1-3	protein_coding	ENSG00000124575.7	6.06776	6.00344	6.29136	5.68462	5.90314	5.46333	6.25057	6.08421	6.27832	6.2834	6.04277	6.21269	5.76672	6.1	6.26566	6.08119	6.08563	6.34919
FAM161A	protein_coding	ENSG00000170264.13	6.62386	6.6886	6.82179	6.00276	6.65801	5.46333	7.34127	6.81267	7.61971	6.66507	6.45411	6.6478	6.69691	6.72622	6.74225	6.88207	6.90209	6.76415
RBP5	protein_coding	ENSG00000139194.8	6.27691	6.22282	6.75867	5.46333	6.08295	5.46333	6.47165	6.55626	6.63115	6.70108	6.27745	6.21269	7.03526	6.17374	5.83849	6.27615	6.36654	6.34919
URB2	protein_coding	ENSG00000135763.10	8.17869	7.36892	7.41377	7.77996	7.66241	5.46333	9.27285	9.21545	8.73047	7.68171	7.83004	7.68351	8.04968	7.81221	7.52907	8.16422	7.67055	7.92343
NOLC1	protein_coding	ENSG00000166197.17	10.0456	10.2633	9.94425	9.98885	10.0673	9.12508	12.4476	12.3577	11.6316	10.1426	10.0984	10.1413	10.2521	10.3327	10.2851	10.3011	10.2949	10.059
MTMR7	protein_coding	ENSG00000003987.14	6.91347	6.29345	6.54132	5.46333	6.04348	5.46333	6.4577	6.19575	6.23282	6.38977	6.32545	6.07744	6.36064	6.50494	6.31953	6.21724	6.36654	6.79576
ABHD17C	protein_coding	ENSG00000136379.12	6.69319	6.66695	6.64394	6.79848	6.72841	5.46333	7.67997	8.13161	7.67637	6.64657	6.51177	6.78301	6.38443	6.93745	6.97456	6.55919	6.96669	6.94108
AC016588.2	lncRNA	ENSG00000282393.1	6.11541	6.10093	6.32714	5.46333	6.15478	5.46333	6.52537	6.52305	6.32118	6.19229	6.17066	6.6478	6.06682	6.13795	6.17644	6.30391	6.0401	6.3235
TFEC	protein_coding	ENSG00000105967.16	7.371	7.61409	6.84202	7.66872	7.3592	7.33677	8.75246	8.20822	8.99317	7.69703	7.89383	7.60667	7.85549	8.85426	7.47838	7.79597	8.59131	7.67907
DARS2	protein_coding	ENSG00000117593.12	8.15173	7.99886	7.4014	7.26271	8.02518	7.72704	9.6522	9.28463	8.91789	8.04973	7.73145	7.90311	7.75701	8.27658	7.53733	8.35652	8.07896	7.89838
PITX1	protein_coding	ENSG00000069011.16	5.95804	5.88267	6.73674	5.46333	6.6396	5.46333	7.18374	7.818	7.13764	6.19229	6.64975	6.11409	6.10285	6.82893	6.62165	6.18581	6.95089	5.9949
PROX1	protein_coding	ENSG00000117707.16	5.71159	5.706	6.25378	5.46333	5.46333	5.46333	5.95292	5.66104	6.07432	5.77686	5.75451	5.68189	5.76672	5.85518	5.76993	5.90188	5.7978	5.84027
MRE11	protein_coding	ENSG00000020922.13	8.96815	8.56368	8.53474	7.95321	8.26747	8.12928	9.37997	8.91443	9.36245	9.03001	8.7295	8.82072	8.61359	8.751	8.85502	8.86778	8.80841	8.96079
CYCS	protein_coding	ENSG00000172115.9	10.0019	10.113	9.51019	9.47705	10.0632	9.54426	11.9637	11.6289	10.9058	10.3513	10.0841	10.0951	10.1462	9.92243	10.2735	9.98986	10.2532	9.98893
MCM3	protein_coding	ENSG00000112118.20	9.22807	8.90556	9.18458	9.43849	9.81556	8.6827	11.5365	11.483	10.5904	9.1009	8.86809	9.20985	9.22649	8.86793	9.16203	9.0563	9.12916	8.93702
RPL26P19	processed_pseudogene	ENSG00000226221.1	5.81399	5.46333	5.46333	5.84587	5.46333	5.68351	6.38425	6.26862	6.01062	6.08676	5.96597	5.77212	5.94172	5.69003	5.94675	5.95318	6.12787	5.94904
AC116366.2	protein_coding	ENSG00000283782.2	6.89522	7.15082	7.21386	5.46333	6.6396	5.46333	7.15537	6.83755	7.46153	7.20147	7.09972	6.8142	6.22922	6.32916	7.83752	7.47533	8.23317	7.61022
TLCD5	protein_coding	ENSG00000181264.9	5.89228	5.94697	5.71611	5.46333	6.08295	5.46333	6.57607	6.16964	6.78398	5.77686	5.87442	5.95019	6.22922	5.96818	5.89612	6.04183	6.44966	5.89817
PDLIM1	protein_coding	ENSG00000107438.9	9.22807	9.28339	8.90897	9.18236	9.46839	9.33157	11.1971	11.2264	11.1461	9.67228	10.0013	9.62532	9.94844	9.911	9.89971	9.55102	10.3825	9.55263
RIMKLA	protein_coding	ENSG00000177181.15	6.34573	6.41766	6.17206	5.46333	6.47774	5.46333	6.35293	6.64933	7.3337	5.90586	6.47376	6.59191	6.10285	6.52735	6.3451	5.84349	6.42286	6.6269
CENPF	protein_coding	ENSG00000117724.13	7.93852	7.28377	8.11963	6.25212	8.59194	7.51253	10.3822	9.7857	10.237	7.24571	6.56593	7.0608	6.95997	6.6119	7.55368	6.79066	6.7601	7.16299
FASN	protein_coding	ENSG00000169710.9	10.3539	10.1816	10.7814	10.0582	10.5308	10.6846	12.611	13.3678	12.4249	10.5836	10.3919	10.7253	11.1962	10.6109	10.7144	11.0609	10.2044	10.6731
PLD6	protein_coding	ENSG00000179598.6	7.308	7.40371	8.00672	6.50299	7.38821	8.3407	9.38554	9.53365	9.0159	7.74929	7.81811	7.78406	7.82993	7.99584	8.06044	7.6724	7.99134	7.94803
PPAT	protein_coding	ENSG00000128059.8	8.45605	8.2323	7.77625	7.33509	8.23753	7.29641	10.1087	9.24749	9.15198	8.68628	8.22854	8.21304	8.23888	8.50106	8.14135	8.71946	8.4186	8.36046
FAM78B	protein_coding	ENSG00000188859.7	5.95804	6.259	6.07863	5.46333	5.95458	5.46333	6.30348	6.50598	6.18416	6.19229	6.1411	6.07744	6.19982	6.13795	6.20748	6.45255	5.93529	6.3235
KDM7A-DT	lncRNA	ENSG00000260231.2	5.46333	5.706	6.02572	5.46333	6.00095	5.46333	6.25057	6.33486	6.50664	5.84695	5.96597	5.84116	6.02835	5.91534	5.9924	5.68324	6.0401	5.89817
H2BC9	protein_coding	ENSG00000275713.2	6.37798	6.14418	6.48539	5.46333	6.15478	5.46333	6.63581	6.31342	6.37486	6.12395	5.96597	6.07744	6.36064	6.40908	6.07313	5.99942	6.20471	6.21095
AC144652.1	lncRNA	ENSG00000273117.1	5.89228	5.94697	5.46333	5.46333	6.08295	5.46333	6.44351	6.50598	6.36178	6.04705	6.27745	6.18145	6.02835	5.69003	5.9924	5.90188	5.99042	5.9949
GART	protein_coding	ENSG00000159131.17	8.87789	8.57332	8.39393	8.54785	8.87787	8.45708	11.0655	10.7608	10.467	9.01834	8.92857	8.80759	8.97001	9.18376	8.7841	8.99034	9.11364	8.96079
PDE3B	protein_coding	ENSG00000152270.9	6.20097	6.44596	6.71433	7.18578	6.74527	7.27572	9.61481	8.7862	10.3283	6.56876	6.41342	6.27127	6.79205	7.0227	6.77421	6.49675	6.30594	6.50943
TCTN3	protein_coding	ENSG00000119977.21	8.902	8.9903	8.48011	8.34238	8.71907	7.58802	10.4743	10.4292	9.75582	8.73006	9.24356	9.05235	8.58778	9.12539	9.15186	9.28376	9.11052	9.08755
SNHG1	lncRNA	ENSG00000255717.7	9.95691	9.64881	9.35363	8.49819	9.58593	9.69029	11.5609	11.3817	10.6494	9.79487	9.64366	9.71013	9.54977	9.45122	9.69159	9.81132	9.65313	9.71616
AL031009.1	TEC	ENSG00000278987.1	5.81399	5.88267	5.82036	5.46333	5.84458	5.46333	6.01006	5.98398	6.18416	6.12395	6.19895	6.32549	6.02835	6.27094	6.31953	6.15283	5.87251	6.29694
SLC25A10	protein_coding	ENSG00000183048.12	7.64616	7.57468	8.27653	8.41577	7.88247	7.22241	9.55191	10.0221	8.84858	7.59408	7.58262	7.71303	8.09816	7.59062	7.96851	7.77499	7.91988	7.42469
MRPL42	protein_coding	ENSG00000198015.13	8.5044	8.57812	8.17625	8.21418	8.67181	8.0681	9.88972	9.22353	9.47356	8.80697	8.28924	8.91245	8.45113	8.69831	8.66338	8.82884	8.51717	9.0382
LMNB1	protein_coding	ENSG00000113368.12	9.1023	8.73641	8.95745	8.07855	9.66356	8.3124	11.2573	10.5723	10.7645	8.57048	8.72018	8.75381	8.45522	8.52295	9.00411	8.56564	8.60479	8.85691
NUP155	protein_coding	ENSG00000113569.16	8.40596	8.61123	8.41744	6.50299	8.29194	8.24405	10.0918	9.88168	9.64311	8.75499	8.38354	8.3104	8.71912	8.37172	8.10956	8.64277	8.31254	8.69946
ZNF670	protein_coding	ENSG00000277462.2	6.27691	6.62216	6.82179	5.46333	6.49961	5.46333	7.10404	6.88565	6.74137	6.08676	6.37064	6.49064	6.51454	6.30061	6.41723	6.40595	6.66036	6.53008
ARL4D	protein_coding	ENSG00000175906.5	6.1596	6.32639	6.17206	5.46333	5.84458	5.46333	5.92157	6.26862	6.07432	5.90586	6.17066	5.77212	6.02835	6.20768	5.89612	5.68324	5.87251	5.77139
FAM200B	protein_coding	ENSG00000237765.8	6.57471	6.32639	6.54132	5.46333	6.77818	5.46333	7.08895	6.63443	6.64082	6.4381	6.53018	6.46894	6.49417	6.45834	6.36987	6.35657	6.36654	6.6269
RPL17	protein_coding	ENSG00000265681.7	11.6653	11.6526	11.4902	11.9542	12.0369	11.636	14.2812	13.988	13.3445	12.3774	13.1085	12.7045	12.2569	12.517	12.8615	12.0624	13.0848	12.4984
ZNF667	protein_coding	ENSG00000198046.12	5.95804	6.05431	6.1271	5.46333	5.90314	5.46333	6.26863	5.74271	5.88237	6.41428	6.1411	6.35123	6.10285	6.13795	6.3451	6.30391	5.93529	5.89817
MRPL37	protein_coding	ENSG00000116221.15	8.63539	8.68412	9.25397	8.91763	9.22242	9.19303	11.0261	11.3627	10.5084	9.13911	9.08394	9.01009	8.98975	8.86111	9.29729	9.08954	9.51623	8.92196
EIF3M	protein_coding	ENSG00000149100.13	10.0651	9.86218	9.41544	10.0297	9.96051	9.21079	11.8711	11.4759	11.2072	10.1197	10.634	10.3375	9.95558	10.2036	10.4726	10.1008	10.4257	10.2556
RPS21	protein_coding	ENSG00000171858.18	9.509	9.44039	9.8216	9.99622	10.2203	9.99461	12.4951	12.8661	11.1804	10.4507	10.6934	10.4981	10.5924	9.92892	10.3996	9.59206	10.9088	9.9077
GRPEL1	protein_coding	ENSG00000109519.13	7.88163	8.04884	8.03776	6.87557	8.27731	7.68231	9.43737	9.78298	8.99926	8.19939	8.37559	8.32908	8.41792	8.25569	8.48304	7.99554	8.33441	8.00763
EIF4A1	protein_coding	ENSG00000161960.16	11.2446	11.1812	11.1764	11.4285	11.7196	11.1962	13.505	13.8453	13.1643	11.5333	11.7133	11.6893	11.4465	11.4906	11.9693	11.4878	11.8795	11.369
GALNT12	protein_coding	ENSG00000119514.7	6.11541	5.46333	5.46333	5.46333	6.11992	5.46333	6.64732	6.3959	6.69691	5.77686	6.07741	5.77212	5.46333	5.85518	6.10953	5.77403	6.16742	5.9949
RUVBL1	protein_coding	ENSG00000175792.12	8.05295	7.94696	8.67244	8.18283	8.50725	8.75401	10.2905	10.7102	9.67189	8.56241	8.63336	8.48263	8.26726	8.57413	8.37231	8.15892	8.47367	8.26713
ZFAS1	lncRNA	ENSG00000177410.13	7.03348	6.84702	6.69142	8.03215	7.19181	7.37586	9.34753	9.18888	9.14239	7.8136	7.88816	7.57462	7.45146	7.45434	7.91392	7.05738	7.63467	7.39717
CXXC4	protein_coding	ENSG00000168772.11	6.52283	5.94697	6.21413	5.46333	6.24951	5.46333	6.776	6.2209	6.89485	6.15902	6.34837	5.99616	6.62808	6.52735	6.07313	6.30391	6.52541	5.84027
RFC5	protein_coding	ENSG00000111445.14	7.308	6.96864	7.57545	7.40348	7.3592	5.46333	8.92758	8.57695	8.44169	7.37936	7.48594	7.29456	7.15077	7.29078	7.29305	7.42096	7.0998	7.18524
SMIM11A	protein_coding	ENSG00000205670.12	7.35865	7.57468	7.13921	5.46333	7.13438	5.46333	8.40509	7.75011	7.39924	7.53508	7.16154	7.26382	6.43004	7.26874	6.97456	7.52749	7.37349	7.0199
C12orf45	protein_coding	ENSG00000151131.11	7.53228	7.58464	7.95065	7.80113	7.22499	7.4044	8.46221	8.4332	8.20335	8.18354	7.65237	7.81821	7.92336	8.09397	7.81106	8.0368	7.58838	8.18766
OTUD6B	protein_coding	ENSG00000155100.11	7.78704	7.75215	7.7094	6.78236	7.54956	6.5193	8.90441	8.41904	8.15701	7.73457	7.63183	7.51655	7.2957	7.63303	7.60155	7.51034	7.62554	7.75157
RPL14	protein_coding	ENSG00000188846.14	11.0273	11.0399	11.1238	11.4788	11.3367	11.5249	12.5293	13.018	13.0343	11.659	12.0989	12.0886	11.6378	11.6926	12.218	11.3071	12.046	11.683
KDM1B	protein_coding	ENSG00000165097.16	7.18577	7.27111	6.48539	6.33599	6.97038	5.46333	7.68469	7.45879	7.58619	6.9653	7.29448	7.18891	7.08284	7.32313	6.83535	6.93899	6.86832	7.09363
DDX31	protein_coding	ENSG00000125485.17	7.7781	7.76951	7.29775	7.59715	7.63115	7.52114	9.20829	9.16601	8.68184	8.12382	8.00783	7.7203	8.11394	7.81221	7.99208	8.29533	7.74787	7.87929
NOP56	protein_coding	ENSG00000101361.17	10.1018	10.2852	10.3238	10.5125	10.3414	10.0263	12.3782	12.5202	11.5368	10.6339	10.6568	10.4486	10.5786	10.5205	10.728	10.4087	10.7521	10.1746
TESMIN	protein_coding	ENSG00000132749.11	6.01576	5.88267	6.36133	5.46333	5.77492	5.46333	6.35293	6.26862	6.42518	5.77686	5.46333	5.77212	5.8916	5.69003	6.20748	5.68324	5.46333	5.84027
AC009107.2	lncRNA	ENSG00000260927.2	6.819	6.10093	6.51379	6.08503	5.46333	5.46333	6.26863	6.3959	6.72382	6.97901	6.87873	6.95787	6.28459	6.57059	6.78983	6.51804	5.46333	6.81121
TMEM135	protein_coding	ENSG00000166575.17	8.12422	7.83679	7.32448	5.46333	7.9526	6.6742	8.55749	8.22877	8.76138	7.96516	7.97089	8.11913	7.76381	8.07009	7.73545	8.05411	7.78895	8.15139
BLMH	protein_coding	ENSG00000108578.15	8.78149	8.71486	8.58732	8.79686	8.79901	7.59615	10.5669	10.4863	10.1375	9.04448	8.93126	9.05789	8.90614	8.91476	9.21671	9.06747	8.98296	8.99284
ABCF2	protein_coding	ENSG00000033050.9	8.88194	8.82753	8.7202	9.00264	9.30052	7.7123	10.6863	10.7752	9.77451	8.76904	8.93395	8.98703	8.54242	8.56151	9.24567	8.82884	9.26456	8.90061
CENPA	protein_coding	ENSG00000115163.15	6.79906	6.29345	7.28416	6.62458	6.87113	6.38274	8.26809	8.05511	7.69992	6.31139	6.11009	6.21269	6.06682	6.24002	6.46205	6.47493	6.59529	6.17978
AC115223.1	processed_pseudogene	ENSG00000243199.1	6.01576	6.10093	6.36133	6.04543	6.08295	5.77441	6.62415	6.664	6.56056	6.81792	6.2261	6.35123	6.36064	6.3567	6.52522	6.18581	6.42286	6.50943
MCM4	protein_coding	ENSG00000104738.18	8.64975	8.195	8.28936	8.39778	9.1451	8.45278	11.8444	11.3471	10.8699	8.48761	7.58976	7.977	8.09286	7.84816	8.14135	8.15359	8.04592	7.97816
SSPN	protein_coding	ENSG00000123096.12	6.71526	7.19226	6.97398	5.46333	6.90041	5.46333	6.68107	6.64933	7.24241	6.84904	7.08909	7.26382	7.08284	7.13976	6.97456	6.92503	7.02776	7.21786
ARHGAP42	protein_coding	ENSG00000165895.19	8.4938	8.17596	8.09042	5.46333	8.03106	6.75985	8.80772	8.54156	9.0174	8.2254	8.2977	8.12989	8.22929	8.43327	7.86348	8.67981	7.91252	8.50196
AC024293.1	processed_pseudogene	ENSG00000244313.3	6.11541	6.05431	5.96697	6.08503	6.54182	5.68351	7.10404	7.42195	6.65039	6.76945	6.54823	6.40034	6.74558	6.27094	6.29308	6.40595	6.44966	6.29694
SMG7-AS1	lncRNA	ENSG00000232860.8	6.06776	6.05431	5.71611	5.46333	5.90314	5.46333	6.213	6.16964	6.20077	6.08676	6.07741	5.95019	6.57304	6.1	5.83849	5.77403	6.12787	5.84027
DMAC1	protein_coding	ENSG00000137038.8	7.35865	7.25832	7.65949	8.08424	7.63115	7.44148	8.6537	9.08846	7.71154	7.6662	7.91072	7.48216	7.59018	7.57326	7.58579	7.56939	7.83663	7.57842
AP001273.1	TEC	ENSG00000279696.1	6.52283	6.41766	6.25378	5.46333	6.24951	5.46333	6.69207	6.3959	6.51768	6.54826	6.32545	6.76706	6.28459	6.54923	6.43994	6.53885	6.16742	6.60832
AL031708.1	protein_coding	ENSG00000261732.1	7.09678	5.80612	6.90053	5.46333	6.15478	5.46333	6.63581	6.50598	6.32118	6.19229	6.19895	6.44668	6.33611	6.20768	6.10953	6.30391	6.30594	6.34919
CACNB2	protein_coding	ENSG00000165995.21	7.19997	6.29345	6.39412	5.46333	6.4553	5.46333	6.68107	6.43419	6.84085	6.92313	6.5833	6.51182	7.15077	6.27094	6.565	6.86737	6.5493	6.74798
WDR4	protein_coding	ENSG00000160193.12	7.79592	7.45964	7.95065	5.46333	7.45341	7.96165	9.36595	9.49254	8.41662	8.29083	7.72504	7.63795	8.24365	7.54677	7.4955	7.76081	7.96321	7.73023
IPO5P1	transcribed_processed_pseudogene	ENSG00000269837.1	7.4542	7.45964	7.27042	6.30906	7.12255	6.65616	6.66995	6.81267	6.79229	7.79957	7.52398	7.49947	7.41651	7.30166	7.26271	7.74648	7.37349	7.48669
LRRIQ3	protein_coding	ENSG00000162620.16	5.89228	6.49991	6.1271	5.46333	6.15478	5.46333	6.7349	6.16964	6.30716	6.04705	6.41342	6.24258	6.36064	6.24002	6.41723	6.35657	6.30594	6.24078
SNHG15	lncRNA	ENSG00000232956.9	7.83086	7.93177	7.72884	6.8454	8.2724	8.39113	9.71095	10.2221	9.85029	8.51718	8.35551	8.4743	8.15008	8.21835	8.87065	7.96528	8.49317	8.45215
JAM3	protein_coding	ENSG00000166086.13	7.09678	7.27111	7.22825	6.08503	6.60169	5.46333	7.84434	7.45879	7.96056	6.75278	7.43069	7.41963	7.56676	7.39548	7.24206	7.31472	7.71406	7.56222
CACYBP	protein_coding	ENSG00000116161.18	9.01306	9.25991	8.64793	7.49516	9.22743	8.58033	10.7783	10.417	9.93656	8.57851	9.002	9.09339	8.20991	8.81597	9.1595	8.59312	9.39848	8.90368
TUBA1C	protein_coding	ENSG00000167553.16	9.37256	9.1266	9.45802	9.57704	9.73545	8.81857	11.7175	11.5445	10.5544	8.18884	9.24572	8.97536	8.77559	8.79822	9.19707	8.67981	9.29236	8.94598
TONSL	protein_coding	ENSG00000160949.17	8.25656	8.26264	8.90073	8.30902	8.5114	8.24405	9.93683	10.5412	9.44603	8.16751	7.93291	8.10829	8.50345	7.81221	8.29484	8.10475	8.14895	7.84684
IPO7	protein_coding	ENSG00000205339.10	10.042	9.78225	9.31398	9.47916	9.35183	9.21833	11.6341	10.821	10.9918	10.1625	10.1043	9.95738	10.1549	10.5215	9.87836	10.4065	10.0261	10.4115
KPNA2	protein_coding	ENSG00000182481.9	9.32304	9.04983	9.10807	9.01145	9.64501	8.72236	11.3849	11.0692	10.4521	8.89916	8.86809	9.10413	8.69174	8.7657	9.30877	9.07578	9.24476	8.943
AFMID	protein_coding	ENSG00000183077.15	7.11209	6.75089	6.99161	7.38431	7.1106	7.07162	8.77397	8.96118	8.40044	7.48227	7.18145	7.48216	7.2254	6.96659	7.3705	7.09427	7.16767	6.99423
CDT1	protein_coding	ENSG00000167513.9	7.34618	6.77084	7.56455	8.03803	8.28709	7.65163	9.75991	10.0507	9.44269	6.4381	6.47376	6.8445	6.97287	6.59147	7.3705	6.70788	6.83346	6.69788
UHRF1	protein_coding	ENSG00000276043.5	7.38323	6.66695	7.77625	8.0439	8.32075	7.16665	9.94437	9.84692	9.32906	7.53508	6.929	6.78301	7.65801	6.89226	7.19967	7.05738	6.59529	6.78007
GPATCH4	protein_coding	ENSG00000160818.17	7.93852	7.85309	7.84875	7.63739	7.85603	7.35647	9.84304	10.0586	9.0219	8.55429	8.48667	8.47847	8.6245	8.21294	8.54315	8.2059	8.17962	8.0535
MRTO4	protein_coding	ENSG00000053372.5	7.74173	7.79514	7.79474	8.27483	8.12728	8.35464	10.5989	10.6901	9.72045	8.3904	8.20619	8.4617	8.34905	7.9173	8.56263	8.27595	8.7612	8.27195
PTMA	protein_coding	ENSG00000187514.16	12.5072	12.5215	12.2098	12.1669	12.6456	12.2535	14.8637	14.444	13.6123	12.7096	12.7825	12.5912	12.5311	12.4335	12.6935	12.4315	12.8349	12.4171
MCM8	protein_coding	ENSG00000125885.13	8.0675	7.66174	7.86628	7.05388	7.40718	7.27572	9.12573	8.64214	8.80041	7.86156	7.40625	7.4646	7.48548	7.41541	7.67021	7.45747	7.45968	8.06473
METAP2	protein_coding	ENSG00000111142.14	9.26249	9.21175	8.87149	8.51077	9.408	8.07377	10.9833	10.3433	10.3107	9.2653	9.30066	9.29195	8.94423	9.47807	9.32919	9.33538	9.51858	9.37904
DCTPP1	protein_coding	ENSG00000179958.9	7.25518	7.27111	8.03006	7.12765	8.29679	8.74354	10.2138	10.4796	9.15471	8.15129	8.01303	7.79782	8.35785	7.70606	8.08249	7.79597	7.95608	7.41558
MACIR	protein_coding	ENSG00000181751.10	7.11209	7.01695	6.61931	5.46333	7.3093	6.94068	8.53237	8.34228	8.11191	7.21268	7.53889	7.34416	7.26606	7.53783	7.48697	7.3046	7.31645	7.5208
GOT2	protein_coding	ENSG00000125166.13	9.82952	9.72992	9.30467	8.83717	9.95751	9.34769	11.7284	11.584	10.8087	9.68337	9.78046	9.81321	9.39409	9.7351	9.82036	9.86646	9.95159	9.73685
BDH1	protein_coding	ENSG00000161267.12	6.69319	6.98497	7.54248	7.02821	7.39773	6.63777	8.80772	9.1681	8.6116	7.50012	7.47039	7.67602	7.56676	7.2001	7.52907	7.38336	7.51072	7.30078
ELP3	protein_coding	ENSG00000134014.17	8.65451	8.41052	7.78553	7.89573	8.35825	7.29641	9.12407	9.16601	9.03827	8.57851	8.61668	8.50734	8.56528	8.52295	8.50337	8.5295	8.53137	8.40487
ZBTB9	protein_coding	ENSG00000213588.6	7.08128	7.52366	7.69956	5.46333	7.09854	5.46333	7.66091	7.86675	7.53865	7.16719	7.03446	7.4646	7.42534	7.13976	7.4955	7.38336	7.14099	7.33049
KIF18B	protein_coding	ENSG00000186185.14	7.12719	6.79041	7.77625	6.67998	7.42588	7.22241	8.46487	8.7752	8.47736	6.89409	6.19895	6.75085	6.64575	6.1	6.9614	6.38164	6.27374	6.55026
LINC01816	lncRNA	ENSG00000231327.1	5.89228	5.94697	5.46333	5.46333	5.46333	5.46333	5.70901	5.94573	6.05389	5.90586	5.81965	5.68189	6.40755	6.20768	5.83849	5.46333	6.08563	5.68137
ZNF823	protein_coding	ENSG00000197933.13	6.52283	6.18466	6.17206	5.46333	5.84458	5.46333	6.10872	6.14244	6.29288	5.95762	6.2261	6.61091	5.8916	5.91534	6.10953	5.77403	6.08563	6.46664
RPL7	protein_coding	ENSG00000147604.14	11.7863	11.8307	11.7619	12.1029	12.2903	12.271	14.2272	14.187	13.918	12.5491	12.9046	12.7051	12.3693	12.5412	12.9299	12.3793	13.1582	12.4155
ZWINT	protein_coding	ENSG00000122952.17	7.83086	6.91815	7.99885	7.20826	8.13817	6.77616	9.36595	9.64435	8.95759	7.15554	6.39231	7.08516	6.53446	6.13795	7.33238	6.65476	6.81559	6.76415
ZNHIT6	protein_coding	ENSG00000117174.11	7.93852	7.63336	7.86628	7.11567	7.73746	7.64385	9.38693	8.74732	8.78634	8.08443	7.67926	7.72754	7.99371	7.93736	8.12024	8.04259	7.8288	8.13556
CKS1B	protein_coding	ENSG00000173207.13	7.76004	7.15082	7.42603	5.46333	7.889	7.02103	9.10221	9.02277	8.37224	7.68171	7.53146	7.73474	7.37142	7.16427	7.67762	7.51034	7.45968	7.4953
MIPEP	protein_coding	ENSG00000027001.10	7.28188	7.62376	7.47389	5.46333	7.80154	5.46333	9.25926	9.15126	8.35553	7.45502	7.9163	7.65331	7.47706	7.46389	7.62484	7.52749	7.85985	7.61805
MSH2	protein_coding	ENSG00000095002.15	7.72316	7.66174	7.1237	7.54716	7.94637	6.91256	9.60174	8.73317	8.64911	7.8948	7.71859	7.69835	7.56676	7.68217	7.50397	7.88329	7.72259	7.80684
COIL	protein_coding	ENSG00000121058.5	7.85648	7.84497	7.73846	6.81435	7.49801	7.07162	8.73501	8.3757	8.24819	7.75659	7.75679	7.83828	7.82346	7.7602	7.72836	8.12123	7.95608	8.04217
MARS2	protein_coding	ENSG00000247626.5	7.72316	7.77811	7.65949	8.63838	7.22499	6.21816	9.71316	9.4242	9.21217	8.35331	7.88246	7.82493	8.43462	8.42863	7.84406	8.23133	7.90512	8.13024
LIN9	protein_coding	ENSG00000183814.15	6.9836	6.49991	6.95607	5.46333	6.85619	5.46333	7.81903	7.14688	7.21421	6.89409	6.45411	6.59191	6.6631	6.67072	6.62165	6.80645	6.83346	6.98118
SRRD	protein_coding	ENSG00000100104.13	7.80474	8.0205	8.00672	7.15124	8.01335	7.62022	9.34181	9.47068	8.90169	8.26101	8.02336	8.01831	8.0606	8.08208	8.16214	7.85038	8.54076	8.0814
FSD1L	protein_coding	ENSG00000106701.13	6.57471	6.52569	5.82036	5.46333	6.6396	5.46333	7.06594	6.78719	7.23121	6.9653	6.72693	6.51182	6.51454	6.67072	6.36987	6.92503	6.72138	6.95461
PTCD3	protein_coding	ENSG00000132300.19	9.34364	9.08037	8.7155	7.66872	8.95862	8.20856	10.6682	10.1564	10.1153	9.23037	8.92857	9.0412	8.89121	9.12539	9.08125	9.09227	9.2131	9.16364
SGO2	protein_coding	ENSG00000163535.18	7.371	6.64481	7.05954	7.44095	6.81007	6.59992	8.77183	7.70284	8.19529	6.90871	6.39231	6.44668	6.16909	6.45834	6.72588	6.63639	6.47564	6.88527
UBE2Q2P2	transcribed_unprocessed_pseudogene	ENSG00000259429.5	5.89228	6.10093	5.82036	5.46333	5.95458	5.46333	6.13098	6.11402	6.24831	6.36449	5.96597	6.18145	6.02835	6.05947	5.9924	5.90188	5.46333	5.84027
C1orf115	protein_coding	ENSG00000162817.7	5.81399	6.00344	6.32714	5.46333	5.95458	5.46333	6.213	5.98398	6.4373	5.95762	5.92256	5.8992	5.8916	5.7836	6.14387	5.95318	6.0401	6.03696
FAM169A	protein_coding	ENSG00000198780.12	7.91443	7.48134	7.93419	6.93352	7.57458	5.46333	8.38271	7.86142	8.63147	7.74929	7.31235	7.7561	7.61318	7.74496	7.42559	8.01927	7.69683	8.00178
EXOSC9	protein_coding	ENSG00000123737.13	8.19858	8.10381	8.12684	7.43168	8.2724	6.35765	9.49385	9.13206	8.70449	8.17287	8.08869	7.98298	7.65064	7.86928	8.11491	8.1321	8.27342	8.19785
CHST10	protein_coding	ENSG00000115526.11	6.20097	6.75089	6.48539	6.6434	6.92893	6.83893	7.92543	8.19575	7.52092	6.75278	6.63356	6.68335	7.04734	6.89226	6.63981	6.30391	6.74092	6.78007
UPF3B	protein_coding	ENSG00000125351.12	7.33359	7.4151	7.54248	6.58579	7.24662	6.24825	8.18605	7.86142	8.01085	7.5607	7.50129	7.41963	7.71549	7.40548	7.56178	7.52749	7.35098	7.51236
THG1L	protein_coding	ENSG00000113272.14	7.01709	7.00108	6.97398	7.6841	7.18054	6.63777	8.31033	8.41548	8.53345	7.45502	7.8121	7.59873	7.37142	7.50139	7.80436	7.68755	7.59777	7.51236
POLA1	protein_coding	ENSG00000101868.12	8.10323	8.04884	7.7669	7.21935	8.01928	7.57985	9.38136	9.14701	9.06901	7.65052	7.67926	7.76315	7.56676	7.79017	7.93237	7.66476	7.85985	7.69389
EEF1A1	protein_coding	ENSG00000156508.18	15.7338	15.6441	15.245	15.6772	15.8187	15.515	17.8268	17.5211	17.3101	16.4308	16.8101	16.5534	16.3008	16.4687	16.6014	16.5655	16.6847	16.4128
HAS3	protein_coding	ENSG00000103044.11	6.11541	6.259	5.90005	5.46333	6.00095	5.46333	6.06154	6.16964	6.4373	6.12395	6.45411	6.29887	6.22922	6.6515	6.23717	6.08119	6.16742	6.24078
TSPYL5	protein_coding	ENSG00000180543.5	7.18577	6.41766	7.18455	6.30906	6.60169	5.46333	7.56121	6.77421	7.28083	7.52643	6.56593	6.91672	7.35292	6.96659	7.13313	7.2527	6.68112	7.31076
ORC5	protein_coding	ENSG00000164815.11	7.68522	7.48134	7.6286	6.67998	7.23585	7.83265	9.0903	8.7445	8.36987	7.74929	7.82409	7.71303	7.30542	7.60775	7.56178	7.51894	7.68813	7.82699
PES1	protein_coding	ENSG00000100029.18	9.30514	9.68445	9.85167	9.52076	9.57617	10.3324	11.5655	12.0374	10.9719	10.0472	10.0913	10.0924	9.92242	9.65705	10.2296	9.84724	10.1079	9.64313
NSUN3	protein_coding	ENSG00000178694.10	7.83086	7.57468	7.33763	6.56578	7.3592	6.5193	7.6657	7.31266	7.85054	7.79251	7.65914	7.57462	7.92937	7.81948	7.64772	7.85702	7.33958	7.85339
HEATR1	protein_coding	ENSG00000119285.11	9.66191	9.17453	8.96932	8.56402	8.86825	8.87394	10.9029	10.493	10.3791	9.32563	9.30686	9.044	9.141	9.76081	8.99275	9.60165	8.95532	9.7022
TEX10	protein_coding	ENSG00000136891.14	8.33625	8.32713	7.83099	7.82885	8.17033	7.83265	9.57278	9.45878	9.19769	8.4131	8.52659	8.44046	8.58406	8.56151	8.5234	8.67981	8.46875	8.45637
EIF1AX	protein_coding	ENSG00000173674.11	9.79582	10.5025	9.60411	9.48127	10.2216	9.40384	11.2842	11.2502	10.9186	9.86143	10.3556	10.4264	9.54598	10.4747	10.2955	9.94538	10.4356	10.5961
UMODL1	protein_coding	ENSG00000177398.18	5.46333	5.706	6.21413	5.46333	5.95458	5.46333	6.19343	6.41527	6.4004	6.15902	5.96597	5.99616	6.06682	5.91534	5.9924	5.90188	5.7978	6.3235
ZNF596	protein_coding	ENSG00000172748.14	6.01576	6.14418	6.1271	5.46333	5.95458	5.46333	6.36874	6.37607	6.57097	5.95762	6.07741	6.03831	6.19982	6.01581	6.31953	6.18581	5.93529	6.17978
RFC3	protein_coding	ENSG00000133119.13	7.22789	7.04806	6.54132	8.12893	7.3093	6.5193	9.74269	9.25342	8.75236	7.25652	6.77056	6.99757	7.01072	6.84512	6.82039	6.99314	6.61747	7.10548
CCT6A	protein_coding	ENSG00000146731.11	9.62398	9.46111	9.48021	9.63119	9.96947	9.52213	11.9761	11.7055	11.0502	9.92192	9.83287	9.82781	9.61809	9.51311	9.93706	9.66161	10.0129	9.75386
CLNS1A	protein_coding	ENSG00000074201.9	8.60623	8.79917	8.388	8.5356	8.73684	8.07943	10.5995	10.4353	10.1464	8.99767	8.99174	8.97536	8.43877	8.86452	8.94043	8.79219	9.19257	9.04931
PITRM1-AS1	lncRNA	ENSG00000237399.7	6.23995	6.05431	5.82036	5.46333	5.95458	5.46333	6.33679	6.08421	6.26347	6.41428	6.11009	6.03831	5.83457	6.38331	6.03427	6.11806	5.46333	6.24078
LRRC20	protein_coding	ENSG00000172731.14	6.69319	7.24539	7.61814	6.52441	7.88247	6.80801	8.39953	9.17853	8.26368	6.92313	7.26719	7.12076	6.92035	6.99499	6.9614	6.95277	7.11369	6.66303
RPS18	protein_coding	ENSG00000231500.7	11.9254	12.0243	11.4682	12.5343	12.3354	11.7756	14.2241	14.7253	13.7438	12.8738	13.2307	12.7184	12.6311	12.749	12.8252	12.3575	13.3143	12.1298
KNSTRN	protein_coding	ENSG00000128944.13	7.41921	7.42638	7.52002	6.93352	7.66241	5.46333	8.58461	8.70734	8.2688	7.20147	7.20104	7.40119	7.02306	6.99499	7.41657	7.10631	7.47005	7.42469
VPS9D1-AS1	lncRNA	ENSG00000261373.1	6.64752	6.9008	7.83099	7.38431	7.12255	7.91789	8.9199	9.67111	8.47516	7.50012	7.30345	7.41963	7.67262	7.31244	7.53733	7.14172	7.62554	7.24962
MCM3AP-AS1	lncRNA	ENSG00000215424.10	6.77874	6.86525	6.84202	5.46333	6.77818	5.46333	7.09652	7.21063	7.19117	6.90871	6.79866	6.85933	7.01072	6.74406	6.78983	7.18735	6.93486	7.29072
CPLX1	protein_coding	ENSG00000168993.15	6.1596	6.22282	6.17206	5.46333	6.82567	5.95378	6.60041	7.25418	8.10617	6.15902	6.8527	6.97126	5.8916	6.8125	7.01314	6.47493	6.77892	6.91353
C11orf1	protein_coding	ENSG00000137720.8	7.46565	7.84497	7.29775	7.21935	7.41656	7.21147	8.92183	8.63606	7.94121	7.75659	8.22854	7.7561	7.18332	8.02104	7.93237	7.39287	8.36658	7.97218
AMD1	protein_coding	ENSG00000123505.19	10.0366	9.85047	9.42406	9.2208	9.69275	9.31526	11.4848	10.7766	10.542	9.90939	9.76705	9.80011	9.90037	10.0499	9.84416	10.0886	9.72411	10.1375
TYMS	protein_coding	ENSG00000176890.16	8.13805	7.3087	8.50222	7.6841	9.08285	8.76785	10.7436	10.6406	10.123	7.82056	7.58262	7.81145	7.82993	7.65783	8.20781	7.55279	7.77267	7.57034
ABCA1	protein_coding	ENSG00000165029.16	6.01576	5.80612	6.25378	5.46333	6.00095	7.22241	7.21145	6.84978	8.9195	6.15902	6.47376	6.35123	6.31079	6.98088	6.17644	6.2473	6.50087	6.3235
RPL32	protein_coding	ENSG00000144713.13	11.0551	11.1473	10.8773	11.5798	11.4661	11.1648	13.2632	13.5449	12.7933	11.695	12.3433	12.0463	11.5552	11.8309	12.1774	11.4033	12.4812	11.6724
RPL12P16	processed_pseudogene	ENSG00000204196.5	5.95804	5.80612	5.71611	5.77598	5.77492	5.77441	6.39946	6.11402	6.23282	5.84695	6.1411	6.14866	5.83457	5.85518	5.9924	5.84349	6.12787	5.89817
PHB	protein_coding	ENSG00000167085.12	8.9139	9.17453	9.34154	9.71415	9.55843	9.77773	11.6253	12.0303	10.6261	9.57442	9.42372	9.39381	9.45396	9.29632	9.65436	9.2548	9.94112	9.11425
DSG2	protein_coding	ENSG00000046604.13	6.67062	6.14418	6.1271	5.46333	6.43226	5.46333	6.94346	6.53981	6.93911	5.95762	6.07741	5.99616	6.51454	6.43407	6.10953	6.18581	6.27374	6.14706
ITPRIPL1	protein_coding	ENSG00000198885.9	7.477	7.44865	6.97398	7.01516	7.90196	6.75985	8.73939	8.92936	8.33374	7.59408	7.60394	7.49947	7.27602	7.88317	7.52076	7.20953	7.42804	7.47801
COL7A1	protein_coding	ENSG00000114270.17	6.57471	6.44596	6.45604	6.52441	6.60169	7.02103	6.64732	6.6927	7.12541	7.50012	7.00039	7.03593	7.55886	7.13976	6.69234	6.96639	6.63915	6.99423
HBEGF	protein_coding	ENSG00000113070.8	5.95804	6.29345	5.96697	5.46333	6.24951	5.46333	6.35293	6.52305	6.81685	6.04705	6.04277	6.40034	6.25744	5.96818	6.46205	6.38164	6.16742	6.39819
SLC16A6	protein_coding	ENSG00000108932.12	7.06556	7.24539	6.39412	5.46333	7.16917	5.46333	7.81903	7.82899	7.4662	7.10777	8.02336	7.57462	7.69423	7.82671	7.7565	7.64934	7.24433	7.81359
SNHG5	lncRNA	ENSG00000203875.13	8.69658	8.96504	9.12582	9.38089	9.80725	8.39562	10.7463	11.6878	11.1098	9.56445	10.4939	10.1998	9.37498	9.9273	10.3092	8.99327	10.4578	9.65406
DHX33	protein_coding	ENSG00000005100.13	8.57645	8.36667	7.90066	8.15074	8.39927	8.66429	10.3577	9.99416	9.93972	8.78295	8.36358	8.2577	8.77559	8.43789	8.48304	8.69073	8.05923	8.87893
NLE1	protein_coding	ENSG00000073536.18	7.38323	7.13668	7.65949	7.43168	7.16917	7.82587	9.56545	9.81264	9.14513	7.87495	7.60394	7.53341	7.65801	7.72954	7.71406	7.68755	7.91252	7.54581
ARL11	protein_coding	ENSG00000152213.4	5.89228	6.22282	5.46333	5.46333	6.18786	5.46333	6.62415	6.47083	6.51768	6.92313	6.6171	6.14866	6.68015	6.43407	6.20748	6.47493	6.27374	6.14706
RPL22	protein_coding	ENSG00000116251.11	10.0704	10.2139	9.90179	10.3145	10.5428	10.1856	12.2497	12.4594	12.0891	11.0924	11.4019	11.1699	10.8915	11.031	11.2012	10.6175	11.5221	10.69
COX7B	protein_coding	ENSG00000131174.7	8.55624	8.76605	8.46329	8.78317	9.1398	6.86899	10.2584	10.213	9.0991	8.82051	8.99174	8.67635	8.43047	8.32747	8.7874	8.46711	9.20434	8.62675
HDAC11	protein_coding	ENSG00000163517.15	5.81399	6.44596	6.69142	5.46333	6.43226	6.98157	6.03641	6.24516	6.23282	6.50582	6.39231	6.59191	6.19982	6.3567	6.63981	6.18581	6.52541	6.6269
RPL7L1	protein_coding	ENSG00000146223.16	10.4638	10.3392	10.1115	9.53706	10.0922	9.85533	11.7303	11.554	11.3798	10.3968	10.389	10.3854	10.5036	10.4791	10.308	10.4043	10.3786	10.4505
CDK8	protein_coding	ENSG00000132964.12	8.04561	8.29233	7.8039	7.11567	8.19656	6.33173	9.23013	8.91692	8.83669	8.00205	8.17429	8.17209	8.35785	8.1519	8.19275	8.26616	8.30148	8.24278
VLDLR	protein_coding	ENSG00000147852.16	6.31209	5.94697	5.46333	5.46333	6.52096	5.46333	7.06594	6.81267	7.35932	6.87928	7.12069	7.08516	7.07113	6.99499	6.80522	7.1761	6.68112	7.16299
SLC25A37	protein_coding	ENSG00000147454.14	7.39534	7.49205	8.14114	7.0665	7.13438	7.29641	9.1157	9.23556	9.2787	7.80661	7.81811	8.06965	7.91733	7.86928	7.90772	8.1695	7.33958	8.16705
CDC6	protein_coding	ENSG00000094804.12	8.19858	8.01332	8.08302	8.51909	8.19656	7.42307	10.1087	9.85213	9.15061	7.97137	7.85941	8.03564	8.28123	8.08208	8.17753	7.89623	7.94892	7.89205
AP001160.1	lncRNA	ENSG00000256690.1	5.95804	6.41766	6.36133	5.46333	5.90314	5.46333	6.06154	6.2209	6.03269	6.2543	6.1411	6.40034	6.38443	6.27094	6.29308	6.65476	6.27374	6.03696
URB1	protein_coding	ENSG00000142207.7	8.902	8.76185	8.96932	8.60364	8.48631	8.85788	10.2424	10.5941	10.0592	8.94619	8.69501	8.93071	9.34038	9.10251	8.98416	9.02227	8.87272	9.17889
RASA4CP	transcribed_unprocessed_pseudogene	ENSG00000228903.7	6.71526	6.59896	6.25378	6.9886	6.71127	7.76318	7.63179	8.14468	8.13182	7.24571	7.18145	7.48216	6.99824	7.41541	7.1779	7.22046	7.21931	7.43374
GTF2F2	protein_coding	ENSG00000188342.12	7.4994	7.61409	6.95607	6.89035	7.88247	6.49798	9.07484	8.64214	8.31655	7.73457	8.01303	7.83162	7.52676	7.79017	7.90149	7.76081	7.87511	7.7656
ALKBH2	protein_coding	ENSG00000189046.11	6.75801	6.96864	7.21386	7.38431	7.37861	5.46333	8.60882	8.94168	8.1653	7.32965	7.35591	7.08516	7.40762	6.96659	7.40749	6.99314	6.99763	6.99423
RPL7AP6	processed_pseudogene	ENSG00000242071.3	6.23995	6.44596	6.95607	6.81435	6.47774	5.68351	7.70341	7.74429	7.08794	6.80201	6.77056	6.68335	7.01072	6.27094	6.77421	6.57909	6.70145	6.29694
MRPS30	protein_coding	ENSG00000112996.11	8.64975	8.51447	7.92588	7.81506	8.49052	8.13471	10.0186	9.81531	9.46809	8.54613	8.74184	8.66909	8.3402	8.70214	8.8103	8.62768	8.7082	8.68522
DNAAF5	protein_coding	ENSG00000164818.16	8.03824	8.33285	8.36399	8.09555	8.1218	8.02181	9.76418	10.0952	9.63922	8.37661	8.33924	8.39697	8.51133	8.24512	8.34997	8.597	8.36658	8.60038
ID1	protein_coding	ENSG00000125968.9	7.04963	7.04806	7.91753	6.9614	7.15768	7.50386	8.76969	8.54481	8.06231	7.22379	6.69677	7.1324	8.34905	7.58197	7.46973	7.39287	7.94172	7.23912
MCCC2	protein_coding	ENSG00000131844.16	9.71248	9.65106	9.43262	8.55999	9.40579	8.54044	11.1736	10.9164	10.3866	9.57044	9.41991	9.52922	9.56669	9.86943	9.5287	9.9272	9.67437	9.73856
TOX	protein_coding	ENSG00000198846.6	7.76004	7.93177	7.46209	7.5807	7.86931	7.65937	9.22548	8.79439	9.46371	7.75659	8.39538	8.38811	8.22447	8.68289	8.41164	7.88329	8.36127	8.49788
RPL4	protein_coding	ENSG00000174444.15	13.1242	13.1529	12.9137	12.9138	13.2796	13.2885	15.4988	15.1466	14.9208	13.6822	14.2539	14.1021	13.6261	13.9037	14.2443	13.7829	14.2701	13.9006
CEL	protein_coding	ENSG00000170835.16	5.81399	5.706	5.46333	5.46333	6.18786	5.95378	6.48539	6.63443	6.87204	6.58882	6.25223	6.6478	6.19982	6.1	6.39389	6.53885	5.7001	6.03696
ARMC10	protein_coding	ENSG00000170632.14	8.25656	8.15016	7.82202	7.02821	8.11078	7.4044	9.28334	8.89427	8.82298	7.99597	8.51582	8.37919	7.95312	8.33742	8.24231	7.87022	8.14273	8.5101
RSL24D1	protein_coding	ENSG00000137876.10	9.64307	9.73418	9.26362	8.46408	9.70354	8.99628	11.306	10.6011	10.7791	9.84013	10.5815	10.2738	9.59079	10.0706	10.2224	9.69067	10.1204	10.2734
SSBP1	protein_coding	ENSG00000106028.11	8.83679	8.79917	8.32094	8.3611	8.85207	7.2861	10.1361	10.3589	9.66427	8.88635	8.77822	8.54758	8.8014	8.9505	8.83921	8.49657	9.00335	8.68522
C9orf85	protein_coding	ENSG00000155621.15	6.69319	6.96864	6.32714	6.15709	6.82567	5.46333	7.70805	7.25418	7.46153	7.1319	7.11025	6.8884	6.85097	6.86106	7.1779	6.79066	7.18079	6.95461
CHORDC1	protein_coding	ENSG00000110172.12	8.42285	8.08345	7.90066	8.08424	8.09409	7.4775	9.70429	9.19711	9.05006	8.35331	8.0438	8.14587	7.84277	8.56573	8.09879	8.28082	8.33441	8.31458
LGMN	protein_coding	ENSG00000100600.15	7.99312	8.24452	8.3457	7.77996	7.70047	7.81905	10.5472	10.437	10.3408	8.26101	8.43415	8.99572	8.37094	8.57413	9.00411	8.44568	8.85785	8.78872
SLC16A1	protein_coding	ENSG00000155380.12	9.41765	9.35715	9.24751	9.38766	9.17653	8.72591	11.4038	11.0233	10.7623	9.48638	9.31919	9.55288	9.31386	9.38654	9.60318	9.6524	9.43882	9.77568
RPL26	protein_coding	ENSG00000161970.15	11.1049	11.0279	10.7223	11.4082	11.4566	11.2069	13.4698	13.593	12.9603	11.7682	12.3398	12.0131	11.658	11.8752	12.1088	11.4617	12.467	11.7636
DNAJC2	protein_coding	ENSG00000105821.15	8.55624	8.49428	7.68966	7.42235	8.25756	7.7123	10.3428	9.49587	9.20692	8.37661	8.56889	8.47847	8.13986	8.06405	8.43302	8.34728	8.58226	8.68879
TUBA1B	protein_coding	ENSG00000123416.15	11.7653	11.1648	12.003	11.7559	12.481	11.3561	14.0885	14.2338	13.0183	10.9262	11.0422	11.1844	10.6366	10.7528	11.5424	11.0857	11.2706	10.8271
PLK2	protein_coding	ENSG00000145632.15	6.27691	6.38836	5.46333	5.46333	6.24951	5.46333	7.08133	6.74775	7.2199	6.60846	6.27745	6.51182	6.55395	6.1	6.41723	6.61767	6.42286	6.39819
EIF2S1	protein_coding	ENSG00000134001.14	9.78513	9.82077	9.14684	9.2995	9.6506	8.02769	11.3034	10.9592	10.3901	9.50317	9.85838	9.47865	9.59995	9.78785	9.55203	9.69963	9.85635	9.72826
RPS6	protein_coding	ENSG00000137154.13	12.2237	12.1999	12.0247	12.4736	12.6444	12.4508	14.5337	14.4849	14.1448	12.9939	13.4406	13.1946	12.8451	13.042	13.354	12.666	13.6282	12.823
UTP25	protein_coding	ENSG00000117597.18	7.91443	7.62376	7.07592	6.60538	7.3295	7.45961	9.031	8.55775	8.75958	7.93363	7.75679	8.06965	8.04419	8.06405	7.70685	8.31445	7.6071	8.20291
EEF1B2P3	processed_pseudogene	ENSG00000232472.1	5.95804	6.05431	5.90005	5.95623	6.11992	6.08195	6.96904	6.63443	6.49546	6.38977	6.49296	6.49064	6.47331	6.20768	6.46205	5.90188	6.52541	6.17978
PHF14	protein_coding	ENSG00000106443.17	7.9063	7.55451	7.16963	7.17438	7.87591	7.31675	8.97838	8.51524	8.60358	7.92723	7.84774	7.81145	7.93535	7.85524	7.74952	7.58578	7.86751	7.69389
TCP1	protein_coding	ENSG00000120438.12	10.4395	10.4192	10.313	10.2883	10.4878	10.0616	12.3492	12.1481	11.8318	10.5518	10.5136	10.658	10.3658	10.4297	10.6083	10.4119	10.5887	10.6073
HIBCH	protein_coding	ENSG00000198130.16	8.13115	7.91639	7.31118	6.71527	7.78052	5.46333	8.55749	8.50859	8.04437	7.93363	7.7878	7.83162	7.8618	7.78274	7.84406	7.91542	8.03922	7.69389
DCBLD2	protein_coding	ENSG00000057019.16	7.33359	6.9008	5.82036	5.46333	6.82567	5.46333	7.26504	6.98674	7.20274	6.80201	6.90415	6.79872	7.35292	7.06304	6.63981	7.03211	6.72138	6.89949
GHRLOS	lncRNA	ENSG00000240288.8	6.59961	6.47335	6.48539	5.46333	6.43226	5.46333	6.39946	6.52305	6.69691	6.66507	6.71196	6.8884	6.71339	6.68956	6.69234	6.70788	6.36654	6.94108
CBWD3	protein_coding	ENSG00000196873.16	8.88194	8.63901	8.84594	7.40348	8.45214	6.61903	8.95603	9.41543	8.87206	8.92443	8.68225	8.62849	8.56906	8.9569	8.43726	8.83213	9.02011	8.85373
MLC1	protein_coding	ENSG00000100427.16	7.68522	6.55076	8.23729	7.83569	7.09854	8.36843	9.63246	8.98994	9.98549	8.32001	7.41445	8.98993	8.81096	7.07618	9.3626	8.35652	7.15441	8.731
RPL18AP3	processed_pseudogene	ENSG00000213442.5	6.27691	6.49991	6.86188	6.54533	6.40858	6.43073	7.47553	7.50863	7.23682	6.50582	6.79866	6.95787	7.2459	6.63191	6.8501	6.49675	6.85103	6.68061
LINC02352	lncRNA	ENSG00000259448.3	7.44264	7.07835	6.66797	5.46333	6.65801	5.46333	6.99405	6.7206	7.27541	7.74195	6.9888	7.4646	8.08219	7.41541	7.1779	7.49296	7.29288	7.85991
HJURP	protein_coding	ENSG00000123485.12	7.51045	6.62216	7.48558	6.71527	7.52404	7.13191	8.9083	8.35723	8.58739	6.78586	6.04277	6.66573	6.82192	6.45834	7.19967	6.55919	6.74092	6.64513
COCH	protein_coding	ENSG00000100473.18	8.01587	8.56368	8.25704	8.45975	8.43035	7.64385	10.3378	10.245	9.9809	7.86827	8.82531	8.11372	8.29506	8.94407	8.33639	7.71734	9.38047	8.17223
CHAC2	protein_coding	ENSG00000143942.5	7.33359	7.49205	7.27042	6.76599	7.29907	6.59992	8.45954	8.1051	7.60306	7.2348	7.09972	7.49084	7.26606	7.10203	7.37985	7.38336	7.58838	7.29072
RPL12	protein_coding	ENSG00000197958.13	11.1083	11.1103	11.0508	11.5426	11.5285	11.4018	13.3122	13.7323	12.9604	11.6274	12.478	12.0782	11.542	11.8532	12.1709	11.4131	12.391	11.549
KAT2A	protein_coding	ENSG00000108773.11	8.82422	8.63901	8.85451	9.04903	8.78883	9.28448	10.495	10.8381	10.3645	9.54837	9.23491	9.48071	9.4004	9.40065	9.52477	9.40728	9.18961	9.07673
HMGB1P6	processed_pseudogene	ENSG00000259781.1	8.04561	8.11052	8.09779	8.10677	8.24256	7.53819	10.0124	9.57203	8.96852	8.25598	8.25052	7.90942	7.67262	7.48278	7.79086	7.58578	8.1917	7.7586
TRMT10C	protein_coding	ENSG00000174173.7	7.95435	8.05583	7.43816	7.51273	7.97723	7.45058	9.45865	9.08846	8.82126	8.04386	8.25488	8.32443	7.82346	7.94399	8.22763	8.18522	8.4439	8.14613
MRPL1	protein_coding	ENSG00000169288.18	7.39534	7.35711	7.07592	6.81435	7.93383	6.18669	9.25013	8.70444	8.06824	7.33975	7.61097	7.41044	6.83654	7.17633	7.46102	7.66476	8.13649	7.44272
MECR	protein_coding	ENSG00000116353.16	7.00047	7.00108	6.97398	5.46333	7.28876	6.94068	8.50162	9.0158	8.27645	7.2348	7.58262	7.63795	7.50215	7.53783	7.71406	7.39287	7.45968	7.20708
NOP2	protein_coding	ENSG00000111641.12	8.82	8.48408	9.31398	9.67787	8.5114	8.27376	10.6043	10.9428	9.74141	9.56445	8.90687	9.18983	9.3621	8.0519	9.50498	9.01939	9.07247	8.88826
FGFBP3	protein_coding	ENSG00000174721.10	6.31209	6.00344	5.46333	5.46333	6.35907	5.46333	6.7349	6.94294	6.62138	6.31139	6.17066	6.27127	6.28459	6.30061	6.07313	6.04183	6.27374	6.29694
AC012615.3	lncRNA	ENSG00000267125.2	6.23995	6.57517	5.90005	6.41169	6.24951	5.46333	7.24522	7.0289	6.76714	6.84904	6.71196	6.49064	6.62808	6.45834	6.62165	6.57909	6.83346	6.14706
ZNF639	protein_coding	ENSG00000121864.10	8.30614	8.72352	7.97496	7.10357	8.31121	7.77029	9.8186	9.15337	9.04417	8.27102	8.28924	8.38365	8.47955	8.46078	8.35895	8.43267	8.47367	8.69592
CIBAR1	protein_coding	ENSG00000188343.13	6.73686	6.64481	6.07863	5.46333	6.60169	5.46333	7.16252	6.8	7.12541	6.64657	6.45411	6.8142	6.68015	6.6119	6.94809	6.59857	6.72138	6.94108
GNL3L	protein_coding	ENSG00000130119.17	8.86159	8.83154	8.97325	8.06133	8.6681	8.4001	9.95188	9.84431	9.79383	9.69984	8.67261	8.77084	10.0046	9.25547	8.79398	9.32613	8.58226	9.10097
SHQ1	protein_coding	ENSG00000144736.14	7.04963	7.35711	7.54248	7.41295	7.48036	5.46333	8.83457	8.61766	8.15701	7.61857	7.88246	7.7561	7.26606	7.73727	7.7425	7.70996	7.49054	7.61805
TMEM237	protein_coding	ENSG00000155755.19	6.62386	6.55076	6.59402	6.97508	6.67609	5.46333	7.47553	7.3528	7.08158	6.50582	6.47376	6.62953	6.33611	6.3567	6.39389	6.38164	6.47564	6.58936
AL512625.1	lncRNA	ENSG00000170161.7	6.37798	6.57517	6.61931	5.46333	6.30627	5.46333	6.32032	6.47083	6.53937	6.86427	6.72693	6.42383	6.40755	6.24002	6.39389	6.45255	6.47564	6.34919
RPL10A	protein_coding	ENSG00000198755.11	11.2227	11.2969	11.0238	11.7454	11.6729	11.29	13.5268	13.6958	13.0589	12.0179	12.421	12.2039	11.9751	11.983	12.3964	11.7426	12.4694	11.7228
PPARGC1B	protein_coding	ENSG00000155846.17	8.29391	8.21378	7.93419	6.56578	7.78757	7.08393	8.65137	8.86088	8.41432	8.45741	7.7878	8.00076	8.53084	8.56151	7.89523	8.46711	7.85216	8.20796
C1S	protein_coding	ENSG00000182326.15	6.27691	6.79041	6.51379	5.46333	6.24951	5.46333	6.213	6.05279	6.50664	6.83359	6.83944	6.76706	6.85097	6.72622	6.62165	6.69049	6.24007	6.53008
RUBCNL	protein_coding	ENSG00000102445.19	6.9836	7.12237	7.33763	8.11789	7.48921	6.61903	8.90051	9.07064	8.7451	8.91816	8.18805	8.27228	8.66382	8.34238	8.28071	8.93954	8.42878	8.3285
DHCR7	protein_coding	ENSG00000172893.16	8.16528	7.96199	8.3457	8.12893	8.02518	8.50354	10.2239	10.4559	9.86032	8.48334	8.11301	8.25281	8.71572	7.98306	8.44149	8.45858	7.84442	7.92343
POLR2M	protein_coding	ENSG00000255529.9	8.79445	8.72783	7.69956	7.67643	8.44781	7.53819	9.23786	8.71888	9.00987	8.60231	8.65965	8.72263	8.65321	8.77299	8.77081	8.79556	8.81228	8.99859
EIF4BP6	processed_pseudogene	ENSG00000197258.5	6.94909	6.35798	5.90005	5.84587	6.60169	5.90242	7.21828	6.98674	6.92455	6.66507	6.94122	6.61091	7.01072	6.96659	6.31953	6.83734	6.79742	6.58936
OLA1	protein_coding	ENSG00000138430.16	8.69197	8.62055	8.44055	7.6453	8.8324	8.4952	10.7136	10.1606	10.009	8.54613	8.96838	8.73657	8.38391	8.7473	8.90141	8.68346	9.03338	8.72405
TOP2A	protein_coding	ENSG00000131747.15	9.06728	7.96199	8.86726	8.66481	9.40137	7.21147	11.0499	10.082	10.6609	7.82748	6.68135	7.45574	7.34356	7.41541	7.81106	7.55279	7.0998	7.58644
POLE3	protein_coding	ENSG00000148229.13	9.46405	9.49917	8.88827	8.90506	9.45139	9.27004	11.3442	11.1409	10.2731	9.36983	9.40842	9.06065	9.32275	9.33848	9.13905	9.42471	9.53495	9.21631
CEP78	protein_coding	ENSG00000148019.14	7.99312	7.84497	7.54248	5.46333	7.86269	7.1436	8.9485	8.51192	8.53557	7.65838	7.05662	7.40119	7.55886	7.56449	7.58579	7.3046	7.23189	7.77949
NFRKB	protein_coding	ENSG00000170322.14	8.70577	8.86708	8.72956	8.22447	8.41711	8.11287	9.6545	9.68284	9.456	8.59442	8.62671	8.71209	8.61359	8.84392	8.80379	8.87734	8.80065	8.80525
CDC45	protein_coding	ENSG00000093009.11	6.75801	6.05431	6.42565	6.82999	7.34938	5.46333	9.22858	9.22152	8.33618	6.19229	5.87442	6.32549	6.49417	6.01581	6.92097	6.08119	6.72138	6.29694
SCARB1	protein_coding	ENSG00000073060.16	8.56638	8.82753	9.15723	8.33293	8.58802	9.31292	11.4551	11.8757	11.1115	9.06448	9.16371	9.38064	9.27772	9.16457	9.367	9.37403	8.88377	9.14046
UCHL1	protein_coding	ENSG00000154277.13	9.34071	9.3065	7.27042	9.37182	9.09388	7.30662	10.9197	11.1249	9.66331	9.74109	10.2833	8.79766	9.94557	9.7258	9.15441	9.74016	10.1839	8.45215
PHKA1	protein_coding	ENSG00000067177.15	7.75091	7.69865	7.75749	7.05388	7.41656	8.3219	9.36455	9.22353	9.08485	7.85481	7.78166	8.11913	7.64324	8.14622	8.06044	7.90266	7.85985	8.16705
F2R	protein_coding	ENSG00000181104.7	9.00568	8.91314	8.96932	8.22447	10.1694	7.54663	10.4387	10.6578	11.0443	8.96761	9.5837	9.37844	8.74597	9.55573	9.38011	8.80563	9.24191	9.6136
Z95152.1	processed_pseudogene	ENSG00000237719.1	6.20097	5.88267	5.71611	5.46333	5.46333	5.46333	5.92157	6.05279	5.78057	6.15902	5.87442	5.46333	6.16909	5.91534	5.68033	5.68324	5.7978	6.24078
ACVR1C	protein_coding	ENSG00000123612.16	5.89228	6.259	6.45604	5.46333	6.27844	5.46333	6.61236	6.16964	6.87204	6.31139	6.07741	6.51182	5.8916	6.45834	6.54533	6.18581	6.44966	6.74798
RAC3	protein_coding	ENSG00000169750.9	5.81399	6.05431	6.29136	6.66186	6.08295	5.46333	7.35962	7.59637	7.36438	6.12395	5.75451	6.07744	5.67806	5.91534	6.14387	6.42957	6.33683	5.94904
TMTC4	protein_coding	ENSG00000125247.15	7.62618	7.52366	7.19929	7.25201	7.50675	6.72646	8.81396	8.36464	8.25596	7.68939	7.66588	7.79782	7.72948	7.65783	7.72836	7.59389	7.59777	7.88568
TTF2	protein_coding	ENSG00000116830.12	7.93852	7.88511	8.4116	7.93432	8.20692	7.60422	9.66939	9.20121	9.07911	7.97756	7.67926	7.82493	7.65801	7.39548	7.63251	7.78202	7.67055	8.04785
AC107027.3	lncRNA	ENSG00000261167.1	6.62386	6.84702	6.1271	5.46333	6.33312	5.46333	6.72436	6.57242	6.50664	6.50582	6.95331	6.71766	6.62808	7.00893	6.52522	6.89658	6.42286	6.95461
HNRNPA1	protein_coding	ENSG00000135486.18	11.8347	11.9704	11.8758	11.7889	12.5863	12.0866	13.9105	14.1176	13.7871	12.791	12.6386	12.6608	12.6433	12.4879	12.6822	12.4702	12.7319	12.2867
PPIH	protein_coding	ENSG00000171960.11	6.67062	6.98497	7.02608	7.05388	7.24662	5.46333	8.45954	8.47482	7.50746	7.15554	7.00039	6.8884	6.7613	7.08918	7.09841	6.79066	7.16767	6.64513
RPS12	protein_coding	ENSG00000112306.8	10.8766	10.8524	10.8668	11.4258	11.6893	11.0864	13.223	13.6702	12.9531	11.5169	12.0084	11.8901	11.2826	11.5486	12.0344	11.234	12.2954	11.431
AC009403.1	lncRNA	ENSG00000216895.9	6.85778	6.80962	6.51379	5.46333	6.62084	5.46333	6.90842	6.84978	6.94631	7.10777	6.68135	6.95787	6.51454	6.68956	6.94809	6.89658	7.24433	6.84145
PDCD2	protein_coding	ENSG00000071994.11	8.98328	8.94672	8.45764	9.28748	9.11296	8.52416	10.5007	10.41	9.88018	9.21513	9.34554	9.1644	9.12835	9.26579	9.24089	9.14327	9.30607	9.02136
PRPF38A	protein_coding	ENSG00000134748.13	8.57142	8.37222	8.59761	7.99021	8.77171	7.93054	9.78851	9.4416	9.50592	8.21505	8.40712	8.66909	8.35346	8.40047	8.76412	8.28568	8.68727	8.731
MRPL15	protein_coding	ENSG00000137547.9	7.98546	8.08345	7.94244	7.75845	8.57223	6.86899	9.95935	9.65332	9.03085	8.07296	8.51942	8.56727	8.24365	8.34731	8.47894	8.20076	8.83525	8.30991
PARD6G-AS1	lncRNA	ENSG00000267270.6	5.71159	6.00344	5.46333	5.46333	6.04348	5.46333	6.72436	6.7206	6.58127	5.46333	6.07741	5.77212	5.46333	5.7836	5.9924	6.04183	5.46333	5.9949
EDA2R	protein_coding	ENSG00000131080.15	6.1596	6.14418	6.32714	6.76599	6.84104	5.46333	8.12285	8.00322	7.87123	7.39871	7.59687	7.32456	7.38965	7.97016	7.37985	7.83023	7.14099	7.32066
N4BP3	protein_coding	ENSG00000145911.6	6.89522	7.4151	7.93419	7.19707	7.29907	7.0466	8.08489	8.56738	8.51214	8.0787	7.62491	7.93439	8.32232	7.82671	8.26164	7.48418	7.4065	7.61022
RPS27AP16	transcribed_processed_pseudogene	ENSG00000224631.4	5.81399	6.05431	6.39412	5.95623	6.08295	5.90242	6.776	6.60393	6.4004	6.31139	6.25223	5.95019	6.38443	6.05947	6.03427	5.90188	6.24007	5.94904
AC069544.1	lncRNA	ENSG00000272853.1	6.01576	5.46333	5.46333	5.46333	5.46333	5.46333	5.81035	5.94573	5.938	5.84695	5.92256	5.99616	5.98691	5.85518	5.68033	5.77403	5.7001	5.94904
GTSF1	protein_coding	ENSG00000170627.11	6.1596	6.52569	6.29136	6.62458	6.40858	5.46333	7.11893	7.44418	7.37944	6.36449	6.66568	6.73439	5.8916	6.45834	7.13313	6.59857	6.95089	6.81121
AIMP2	protein_coding	ENSG00000106305.10	7.60589	7.51321	7.32448	8.13442	7.86931	6.6742	9.52191	9.52715	8.59551	7.70462	8.10818	8.10829	7.70135	7.91054	8.10956	8.01927	8.30148	8.03075
LZIC	protein_coding	ENSG00000162441.12	7.70433	7.68032	7.47389	7.27331	7.31944	7.46859	8.25269	7.76741	8.11191	7.7854	7.48594	7.84491	7.83636	7.6741	7.83096	7.90905	7.63467	7.75157
SOBP	protein_coding	ENSG00000112320.12	5.81399	5.46333	5.46333	5.46333	5.68387	5.46333	6.23204	5.94573	6.07432	6.08676	5.6694	5.77212	5.76672	5.46333	5.9924	5.77403	5.7001	5.84027
RRS1	protein_coding	ENSG00000179041.4	7.69481	7.8692	8.06058	8.03215	7.90196	7.68987	9.33463	9.67845	8.80565	8.44426	8.42648	8.17728	8.54625	8.28175	8.27597	8.1695	8.63136	7.97218
NUP88	protein_coding	ENSG00000108559.12	8.83679	8.66174	8.22395	8.72344	8.80575	7.10816	9.94813	9.5799	9.16151	8.71562	8.94729	8.53162	8.5989	8.99473	8.92854	8.97855	9.07888	8.79866
RPL36A	protein_coding	ENSG00000241343.10	9.07787	9.23302	9.48297	10.6507	10.1179	10.3654	11.2924	12.5494	11.1478	10.6668	10.9293	10.6796	10.1807	10.363	10.6716	9.74363	10.8126	9.52314
PUDP	protein_coding	ENSG00000130021.15	7.29501	8.31563	8.21049	7.18578	8.06007	5.46333	8.45151	9.34506	8.94026	7.51772	8.26355	8.37919	7.56676	8.17441	8.32268	7.32476	8.39803	8.3285
TOMM20	protein_coding	ENSG00000173726.11	10.4824	10.4179	10.1482	9.62929	10.1419	10.1932	11.9851	11.5461	11.3939	10.4943	11.0273	10.6929	10.4899	10.6536	10.6636	10.5159	10.7086	10.6659
SIGMAR1	protein_coding	ENSG00000147955.17	8.64498	8.95408	9.01962	8.98186	8.75787	9.45998	10.662	11.1303	10.0239	8.93068	9.2965	8.94276	9.22649	9.18376	9.14675	9.01363	8.89837	8.84097
RPL37A	protein_coding	ENSG00000197756.10	10.9357	11.057	10.7713	11.2993	11.6312	11.4424	13.1725	13.6043	12.3286	11.8809	11.9185	11.7849	11.7409	11.3212	11.8902	11.0802	12.2368	11.2242
METAP1	protein_coding	ENSG00000164024.12	8.66397	8.34986	8.33338	7.74391	8.49472	7.64385	10.1767	9.53527	9.50271	8.52966	8.41877	8.52357	8.39676	8.35713	8.19275	8.54969	8.60479	8.62675
AGPS	protein_coding	ENSG00000018510.16	8.9257	8.86708	7.9588	8.23977	8.70831	7.87267	10.1549	9.55776	9.56033	8.8799	8.70765	8.61722	8.97001	9.04664	8.7874	8.82884	8.75317	8.95489
HLTF	protein_coding	ENSG00000071794.16	8.55114	8.09705	7.92588	7.24122	7.96497	7.91789	9.48222	8.7862	9.21217	8.00205	7.89383	8.09736	8.07682	8.5445	7.82436	8.17476	7.78084	8.63047
AC234917.3	lncRNA	ENSG00000287222.1	5.81399	6.38836	6.17206	5.46333	6.11992	5.46333	6.55107	6.29136	6.34848	6.22399	6.32545	5.8992	6.31079	6.20768	5.94675	5.90188	6.20471	6.11257
UCHL5	protein_coding	ENSG00000116750.13	9.50378	9.46881	8.41744	7.82197	9.1451	7.94929	10.3739	9.8113	9.77893	9.3018	9.31098	9.1644	9.0634	9.21608	9.20446	9.27897	9.08208	9.47259
EEF1B2	protein_coding	ENSG00000114942.14	11.3663	11.2443	10.9395	11.334	11.3413	10.9548	13.1688	13.2992	12.5587	11.8371	12.6267	12.215	11.6168	12.213	12.2915	11.678	12.5897	11.9449
CCDC112	protein_coding	ENSG00000164221.13	7.91443	7.76086	7.18455	6.50299	7.55795	6.04254	8.39114	7.79013	7.8916	7.72714	7.74418	7.66093	7.37142	7.60775	7.84406	7.82345	7.77267	7.77257
DKC1	protein_coding	ENSG00000130826.18	9.07435	9.251	8.21049	8.30418	9.11837	9.54825	11.1359	11.2184	10.3935	9.51564	9.34956	9.36958	9.30715	9.34336	9.65077	9.24009	9.51623	9.13526
GATD3A	protein_coding	ENSG00000160221.18	8.04561	8.29819	9.28271	7.45927	8.45646	8.53232	9.11234	9.78025	10.085	8.38122	8.94197	9.52125	8.31329	8.60314	9.65616	8.63525	8.71648	9.1063
AL109615.4	lncRNA	ENSG00000287562.1	6.27691	6.29345	6.66797	5.46333	6.27844	5.46333	6.32032	6.53981	6.60154	6.58882	6.39231	6.46894	6.49417	6.38331	6.3451	6.42957	6.27374	6.44443
RPL9	protein_coding	ENSG00000163682.17	11.0073	10.8872	10.8488	11.3276	11.4326	11.0657	13.0978	13.2557	12.9269	11.3331	12.1933	12.1636	11.1277	11.5669	12.2935	11.2179	12.4088	11.7011
C19orf48	transcribed_unitary_pseudogene	ENSG00000167747.15	8.48847	8.16955	8.91717	9.3854	8.69017	8.92723	10.7447	11.1971	10.3349	9.12286	9.04232	9.02432	9.10273	8.57413	9.24567	8.83213	8.80841	8.49378
TMEM106C	protein_coding	ENSG00000134291.12	8.31221	8.16312	7.8399	7.66096	8.47785	7.00803	9.85009	10.0393	9.37302	7.87495	8.31862	8.15642	8.08219	8.22912	8.47483	8.2059	8.62256	8.05912
RPS2	protein_coding	ENSG00000140988.16	12.422	12.6682	13.1973	13.7877	13.2359	13.4432	15.0531	15.7054	14.8795	13.7903	14.0583	13.7849	13.8535	13.643	13.8934	13.1914	13.9059	12.9486
MTPAP	protein_coding	ENSG00000107951.15	8.17869	7.98423	7.96691	7.99021	7.77344	7.18927	9.15868	8.88408	8.70636	8.11268	8.04886	8.17728	7.98799	8.02727	8.06599	8.12668	8.31254	8.12489
TKT	protein_coding	ENSG00000163931.16	10.227	10.3777	10.7361	10.9499	10.4627	10.96	12.2724	12.6527	12.236	10.3968	10.5453	10.5846	10.6794	10.5354	10.7716	10.5489	10.5661	10.3106
LRRC34	protein_coding	ENSG00000171757.17	6.52283	6.52569	6.07863	6.50299	6.62084	6.56049	7.54032	7.32079	7.23121	7.07063	6.7847	6.95787	6.59174	6.82893	6.67514	6.45255	6.72138	6.96797
MPP6	protein_coding	ENSG00000105926.15	8.15173	8.09705	7.56455	7.17438	7.51542	5.46333	9.55931	8.99231	9.04122	8.18884	7.66588	7.87755	8.36223	8.29716	7.84406	8.1321	8.11758	8.37393
HSPA4	protein_coding	ENSG00000170606.15	10.1575	10.0151	9.46916	9.77895	9.81556	9.35683	11.578	11.033	10.7421	10.0415	9.99621	9.90328	9.88398	9.89948	10.1235	10.1912	10.154	10.1897
FOXM1	protein_coding	ENSG00000111206.13	8.15173	7.68952	8.52398	7.6841	8.59584	6.27713	9.72964	9.87275	9.49843	7.77826	6.97709	7.61456	7.2459	6.93745	7.80436	7.55279	7.42804	7.28057
TRMT11	protein_coding	ENSG00000066651.20	7.65603	7.28377	7.04293	6.78236	7.3295	5.46333	8.1364	7.85607	7.98279	7.28839	7.32118	7.27415	7.26606	7.25756	7.13313	7.31472	7.6071	7.42469
MAK16	protein_coding	ENSG00000198042.11	7.7781	7.91639	7.74801	7.40348	7.3295	7.49513	9.3518	8.84521	8.7934	7.73457	7.85359	7.98298	7.81043	7.97016	7.83752	8.18	7.8288	7.93579
SCIN	protein_coding	ENSG00000006747.15	6.52283	6.88317	5.96697	6.41169	6.47774	6.38274	6.74533	7.25418	7.73826	6.2834	6.81243	6.42383	6.28459	6.89226	6.62165	6.51804	6.98227	6.73156
CDKN3	protein_coding	ENSG00000100526.20	6.93142	6.32639	6.93786	6.89035	7.03624	5.46333	8.31922	8.25303	7.52092	6.56876	6.19895	6.62953	6.31079	6.32916	6.70925	6.15283	6.59529	6.53008
TARBP1	protein_coding	ENSG00000059588.10	8.21167	7.8692	7.92588	7.20826	8.0658	7.68231	9.1423	8.8267	9.19637	8.20985	8.03872	8.50325	8.42212	8.65944	8.53922	8.27107	8.13021	8.89753
PAPPA	protein_coding	ENSG00000182752.10	6.06776	5.88267	5.46333	5.46333	5.46333	5.46333	6.01006	5.85782	5.78057	6.08676	5.87442	5.84116	5.98691	6.24002	5.9924	5.84349	5.7001	5.77139
TMEM192	protein_coding	ENSG00000170088.14	8.28775	8.42127	7.64927	7.17438	8.13817	8.4699	9.01488	8.67808	8.51429	8.69736	8.52301	8.14056	8.5615	8.49221	8.12554	8.47559	8.39284	8.34229
MRPS31P5	transcribed_unprocessed_pseudogene	ENSG00000243406.6	7.68522	7.12237	7.35065	6.43544	7.22499	7.13191	7.53504	7.18372	8.03531	7.67398	7.53146	7.81821	7.58242	7.59062	7.55368	7.71734	7.30472	7.4953
TSEN2	protein_coding	ENSG00000154743.18	6.71526	7.20577	6.80117	5.46333	7.20297	6.43073	8.30139	8.29643	7.99845	7.40827	7.28545	7.34416	7.54291	7.24629	7.303	7.0698	6.99763	7.19621
SPIRE1	protein_coding	ENSG00000134278.15	7.00047	6.35798	6.82179	6.67998	6.18786	6.49798	7.8855	7.22824	7.64834	6.95142	6.71196	6.97126	6.7613	7.07618	6.83535	7.05738	6.59529	7.14032
EMC1	protein_coding	ENSG00000127463.15	9.61434	9.32641	9.27637	8.50239	9.11296	9.26277	10.8869	10.8762	10.2137	9.59414	9.00965	9.10413	9.62349	9.40998	9.08125	9.68346	9.40103	9.19398
TMEM200A	protein_coding	ENSG00000164484.12	7.40733	7.00108	6.91935	7.56404	7.15768	5.46333	8.69042	8.14034	8.44394	7.09552	7.30345	7.02328	7.01072	7.58197	7.01314	7.2841	7.44922	7.44272
METAP1D	protein_coding	ENSG00000172878.14	7.15684	7.04806	6.99161	5.46333	6.88587	6.6742	8.06017	7.88786	7.72687	7.59408	7.33867	7.70571	7.49384	7.10203	7.69231	7.39287	7.37349	7.69389
FBXO45	protein_coding	ENSG00000174013.8	7.60589	7.75215	7.7094	7.30459	7.64688	6.95448	8.74376	8.6391	8.33374	7.43653	7.5089	7.71303	7.70135	7.6741	7.66275	7.68	7.5694	7.69389
HSPA8	protein_coding	ENSG00000109971.14	12.4607	12.4845	12.247	12.4105	12.8969	12.0995	14.693	14.5103	13.6008	12.4742	12.7504	12.6531	12.316	12.6103	12.8594	12.6942	12.907	12.6324
RPP40	protein_coding	ENSG00000124787.14	6.11541	6.35798	6.21413	5.46333	6.54182	7.13191	8.24648	7.92402	7.34401	6.58882	6.49296	6.44668	6.36064	6.48195	6.43994	6.45255	6.72138	6.29694
AVIL	protein_coding	ENSG00000135407.10	6.46778	6.05431	5.96697	5.46333	6.24951	5.46333	6.33679	6.19575	6.73263	6.50582	6.45411	6.44668	6.02835	6.20768	6.70925	6.63639	6.27374	6.46664
PABPC1	protein_coding	ENSG00000070756.16	13.0678	13.056	12.5923	12.2304	12.8652	12.5874	14.4404	14.1542	14.2202	12.9794	13.5002	13.3331	13.0687	13.5086	13.3412	13.4104	13.4379	13.5007
XPOT	protein_coding	ENSG00000184575.12	11.2478	11.3826	10.2628	9.97994	10.5438	10.152	12.0307	11.4666	11.5068	11.1006	11.7762	11.4523	11.3079	11.6313	11.3943	11.4011	10.898	11.7463
NDC80	protein_coding	ENSG00000080986.13	7.18577	6.66695	6.82179	6.76599	7.25729	7.09611	8.62315	7.91379	7.78285	6.71861	6.45411	6.55274	6.74558	6.40908	7.00043	6.70788	6.72138	6.42163
PRDM4	protein_coding	ENSG00000110851.12	8.35988	8.48408	8.50769	7.36486	8.16502	7.38545	8.92567	8.64517	9.50485	7.93999	8.37957	8.39697	8.00509	8.51424	8.59324	8.32861	8.5124	8.46477
RPS2P46	processed_pseudogene	ENSG00000189343.7	6.20097	6.41766	6.17206	6.30906	6.30627	6.38274	6.86298	7.27117	7.11925	6.33839	6.53018	6.61091	6.25744	6.38331	6.46205	6.08119	6.42286	6.37406
TMEM231	protein_coding	ENSG00000205084.11	5.95804	6.47335	6.80117	5.46333	6.56221	5.46333	7.85682	7.9984	7.73448	6.58882	6.9888	6.98449	6.85097	7.07618	6.80522	6.82201	7.14099	6.76415
FKBP4	protein_coding	ENSG00000004478.8	9.49066	9.58894	9.55007	9.69975	9.46204	9.83428	11.2734	11.7134	10.5004	9.84672	9.59555	9.52325	9.57229	9.4123	9.79779	9.26209	9.62284	9.10363
GTF3C4	protein_coding	ENSG00000125484.12	8.94516	8.81949	8.39985	8.61532	8.00739	7.81905	9.67508	9.54495	9.57056	8.55429	8.43415	8.33833	8.70891	8.67512	8.37231	8.87416	8.4237	8.65993
BRIX1	protein_coding	ENSG00000113460.13	7.80474	7.64289	7.58625	7.81506	7.9526	7.23326	9.70318	9.17853	8.82642	7.8136	7.98685	7.7561	7.48548	7.9173	7.96255	7.76792	7.98436	7.91097
NAA25	protein_coding	ENSG00000111300.10	8.57645	8.52941	8.08302	7.54716	8.2724	7.4044	9.53449	9.13421	9.36127	8.71199	8.55142	8.37021	8.54242	8.4425	8.19275	8.88052	8.35059	8.72405
GPHN	protein_coding	ENSG00000171723.16	7.72316	7.77811	7.35065	7.45014	7.16917	7.79837	8.75029	8.88152	9.05299	7.76385	7.91072	7.81821	7.6283	7.96366	7.89523	8.07685	7.83663	8.218
RRP12	protein_coding	ENSG00000052749.14	8.9567	9.16508	9.41832	9.15614	9.00027	9.15685	10.6132	11.0858	10.0635	9.90624	9.79814	9.62346	10.0183	9.6274	9.77155	9.89481	9.83765	9.50715
LRRC8D	protein_coding	ENSG00000171492.14	8.4615	8.20129	7.75749	7.84926	8.35825	8.45278	9.74269	9.4066	9.31937	8.04973	8.51582	8.41016	8.4263	8.49664	8.42877	8.43267	8.35594	8.554
MACROD1	protein_coding	ENSG00000133315.12	7.55374	7.68952	7.57545	7.00196	7.54956	7.52114	8.53743	9.18475	8.36032	7.92081	8.25488	8.03564	8.02757	8.1519	8.48304	7.56939	8.22144	7.81359
GRK3	protein_coding	ENSG00000100077.15	9.0566	8.94303	8.86726	7.53864	8.87787	7.55501	9.16193	8.94903	9.25348	8.77601	8.85397	8.93071	8.66029	9.17008	9.02937	8.84844	8.81613	9.07945
NUDT15	protein_coding	ENSG00000136159.4	7.15684	6.96864	6.82179	7.24122	6.95673	6.80801	8.36282	8.31572	7.64834	6.66507	7.02321	6.68335	6.74558	6.7616	7.06263	6.55919	7.08575	6.88527
HPRT1	protein_coding	ENSG00000165704.15	7.48825	7.48134	7.28416	7.52142	7.9588	6.91256	9.52443	9.04349	8.66267	7.49123	7.53146	7.21079	7.43411	7.36498	7.54553	7.19849	7.61635	7.64127
ITGA4	protein_coding	ENSG00000115232.14	10.6878	9.73418	8.8757	9.19786	9.78032	8.41346	11.5396	10.4284	10.8562	11.0552	10.034	9.79681	11.2505	10.7289	9.7176	11.448	10.1868	10.5443
NCAPH	protein_coding	ENSG00000121152.10	7.75091	7.12237	7.56455	6.97508	8.2724	5.46333	9.77481	9.20121	8.86539	7.28839	6.45411	6.87396	6.83654	6.74406	7.05046	6.69049	6.61747	6.79576
RRP1B	protein_coding	ENSG00000160208.13	9.71021	9.53868	9.46638	8.96683	9.40579	9.91051	11.2854	11.2536	10.7285	9.61166	9.36549	9.30596	9.6919	9.61133	9.49498	9.86646	9.53727	9.64496
MLLT10	protein_coding	ENSG00000078403.17	8.19858	7.98423	7.78553	7.09134	8.13817	7.23326	8.70842	8.28081	8.59348	8.14037	8.05893	8.05841	7.93535	7.98306	8.07151	8.30014	8.06584	8.18766
COBLL1	protein_coding	ENSG00000082438.17	10.9653	11.0468	10.2991	8.91763	10.1629	9.93808	11.2716	10.6922	11.4237	10.6677	10.9939	10.938	10.7211	11.32	10.8027	10.9011	10.9769	11.393
LRFN1	protein_coding	ENSG00000128011.5	6.64752	6.62216	6.64394	7.33509	6.98386	6.47614	7.94108	8.36464	7.94121	6.64657	6.47376	6.75085	6.53446	6.40908	6.50466	6.40595	6.61747	6.85625
VDAC1	protein_coding	ENSG00000213585.11	10.4203	10.5406	10.4371	10.3239	10.7415	10.2308	12.3005	12.2299	11.7677	10.3991	10.6225	10.6054	10.448	10.4422	10.7741	10.6109	10.7943	10.6686
AHCTF1	protein_coding	ENSG00000153207.16	9.72372	9.4866	8.72956	8.62305	8.96164	8.13471	10.3773	9.80595	9.80513	9.15783	9.12907	8.9547	8.91797	9.38654	9.01539	9.42687	8.90923	9.68633
RFX7	protein_coding	ENSG00000181827.15	9.09537	8.8826	8.60782	8.71984	8.74739	8.07377	9.8541	9.57045	10.1491	8.83392	8.78717	8.77084	9.01197	9.35065	8.68836	8.97261	8.76918	9.25277
ODC1	protein_coding	ENSG00000115758.13	11.2439	11.39	11.2769	10.9238	11.4053	11.1155	13.2153	13.0792	12.0388	11.2837	11.7847	11.5276	11.443	11.7681	11.7346	11.6118	11.9142	11.5688
PXMP4	protein_coding	ENSG00000101417.12	7.01709	7.1648	7.41377	5.46333	7.27836	5.46333	7.17671	7.22824	7.47548	7.10777	7.58262	7.26382	7.37142	7.29078	7.303	7.2841	7.44922	7.12882
EBLN2	protein_coding	ENSG00000255423.1	6.75801	6.59896	6.1271	5.46333	6.15478	5.68351	6.44351	6.26862	6.51768	6.2543	6.41342	6.11409	5.98691	6.3567	6.10953	6.30391	6.08563	6.84145
TXLNG	protein_coding	ENSG00000086712.13	8.11026	8.57332	8.03776	7.17438	8.33022	8.00999	9.50668	9.50912	9.42474	8.07296	8.50859	8.52357	8.12955	8.81244	8.35895	8.3519	7.99134	8.72057
SNHG26	lncRNA	ENSG00000228649.9	6.23995	6.00344	5.82036	6.91932	6.49961	7.08393	8.11945	7.55661	8.00156	6.64657	6.47376	6.61091	6.87925	6.68956	6.75835	6.79066	6.44966	6.76415
ZNF738	protein_coding	ENSG00000172687.13	6.9836	6.77084	6.75867	5.46333	6.67609	6.35765	7.05817	6.89735	6.8797	6.64657	6.51177	6.46894	6.53446	6.74406	6.50466	6.33069	6.59529	6.58936
IFRD2	protein_coding	ENSG00000214706.10	8.63539	9.00099	9.27637	8.83385	8.96765	9.19048	10.8981	11.3305	10.1674	9.63088	9.42562	9.52524	9.77508	9.23196	9.77651	9.37403	9.49488	9.17889
NUP37	protein_coding	ENSG00000075188.9	7.75091	7.81196	7.27042	8.12342	7.94012	6.70934	9.21613	8.97084	8.58739	7.50895	7.96553	7.8515	7.54291	7.64134	7.9201	7.98352	7.99829	8.04785
MRPS35	protein_coding	ENSG00000061794.13	8.48847	8.57332	7.86628	8.26987	8.67918	6.85406	10.1727	9.70026	9.51124	8.47043	8.74184	8.81417	8.29046	8.62351	8.73704	8.50073	8.92357	8.68522
SNHG31	lncRNA	ENSG00000229267.3	5.81399	5.88267	5.46333	5.46333	5.46333	5.46333	6.06154	5.98398	5.62219	6.00427	5.87442	5.77212	5.76672	6.01581	5.83849	6.38164	5.93529	6.076
CKS2	protein_coding	ENSG00000123975.5	7.73248	7.77811	7.54248	8.01433	8.44347	7.91153	9.88777	9.82856	9.11741	7.68939	8.00783	8.20799	7.59789	7.90375	8.19275	7.43018	8.14273	7.87286
AC016074.2	lncRNA	ENSG00000286122.1	6.49573	6.62216	6.36133	6.9614	6.62084	5.46333	8.27725	7.40691	10.2985	6.41428	6.66568	6.8445	6.80709	6.93745	6.78983	6.69049	6.52541	6.71486
RRM2B	protein_coding	ENSG00000048392.12	8.72846	8.5829	7.98297	8.11234	8.52788	8.14012	9.55561	9.05713	9.8232	8.98272	8.96051	8.98993	8.84237	9.12822	8.70943	9.09227	8.96921	9.18645
MBNL3	protein_coding	ENSG00000076770.14	9.79369	9.45596	8.98888	7.74391	8.7047	7.90513	9.20986	8.71888	9.42587	9.05022	9.36152	9.21976	9.37498	9.86097	9.02937	9.25723	9.30607	9.76397
SET	protein_coding	ENSG00000119335.17	11.3064	11.2127	10.8296	10.9199	11.485	10.5749	13.0294	12.5328	12.0142	11.3684	11.2563	11.2381	11.1558	11.1885	11.359	11.3395	11.5063	11.2856
AMMECR1	protein_coding	ENSG00000101935.10	7.76004	7.40371	7.32448	7.5807	7.43512	7.51253	8.75246	8.265	8.56275	7.39871	7.26719	7.34416	7.35292	7.29078	7.34202	7.85038	7.49054	7.7445
DLSTP1	processed_pseudogene	ENSG00000181227.3	6.31209	6.41766	6.90053	5.46333	6.15478	5.46333	6.13098	6.26862	6.63115	6.68324	6.19895	6.59191	6.16909	6.54923	6.3451	6.33069	6.27374	6.73156
PRR3	protein_coding	ENSG00000204576.12	7.67556	7.62376	7.02608	7.36486	7.3592	5.46333	8.24024	8.62382	8.22991	7.90135	7.76928	7.74902	8.03867	7.55566	7.95056	7.93433	7.78895	7.43374
CHML	protein_coding	ENSG00000203668.2	7.371	7.13668	6.29136	7.35501	7.03624	6.47614	8.51451	7.70884	8.20067	7.17873	6.87873	6.70065	7.33414	7.41541	6.74225	7.45747	6.79742	7.20708
ICE2	protein_coding	ENSG00000128915.12	8.96053	8.44778	8.1693	7.69931	8.39026	8.0624	9.74594	8.78345	9.25602	8.68628	8.42263	8.45748	8.66382	8.69062	8.42877	8.60087	8.29591	8.88515
NOC4L	protein_coding	ENSG00000184967.7	8.17869	8.28053	8.26357	8.45107	8.23247	7.0466	9.63946	10.0267	8.48832	8.53792	8.25488	8.00663	8.62812	8.0085	8.40733	8.45858	8.46875	7.84684
PGRMC1	protein_coding	ENSG00000101856.10	8.23109	8.18868	7.75749	7.35501	8.30642	7.92423	9.66711	9.31516	8.96852	7.76385	8.08378	8.01831	7.63579	7.8049	8.07701	7.93433	8.13649	7.93579
HAUS2	protein_coding	ENSG00000137814.12	7.74173	7.64289	7.4014	7.45927	7.81538	7.31675	8.90635	8.53175	8.11191	7.90135	7.9163	7.57462	8.12955	7.97663	7.64014	7.89623	7.83663	7.58644
POLR3K	protein_coding	ENSG00000161980.6	7.00047	7.59453	7.58625	7.41295	7.73746	5.46333	8.79095	9.1597	7.97013	7.45502	7.40625	7.2844	7.10592	7.08918	7.35159	7.22046	7.71406	7.33049
NCBP1	protein_coding	ENSG00000136937.13	8.82842	8.74069	8.28296	7.6134	8.63054	8.00999	10.1003	9.56412	9.34943	8.67885	8.48667	8.63596	8.75921	8.70596	8.7233	8.82555	8.50762	9.05208
MAP7D3	protein_coding	ENSG00000129680.16	7.91443	8.03474	7.33763	6.86059	7.86931	5.46333	8.88875	8.42614	8.52071	7.84803	7.94387	7.79782	7.32464	7.93071	7.87627	7.71734	8.1977	7.82699
FRA10AC1	protein_coding	ENSG00000148690.12	8.11726	7.91639	6.59402	6.8454	7.70795	6.40708	8.27725	7.77882	8.00466	8.0081	8.14163	7.82493	8.00509	8.12902	7.86989	7.87022	7.66167	8.25257
ZNF581	protein_coding	ENSG00000171425.10	7.2686	7.42638	7.6286	7.39393	8.04273	7.67471	8.85084	9.37254	9.09056	8.53379	9.12673	9.01009	8.55008	8.7473	9.03214	8.31919	8.68305	8.16705
AC093063.1	transcribed_unprocessed_pseudogene	ENSG00000268088.1	5.46333	6.00344	6.07863	5.46333	5.46333	5.46333	5.76404	5.94573	6.07432	5.95762	5.87442	6.18145	6.02835	5.46333	5.89612	5.46333	5.7978	5.77139
KBTBD8	protein_coding	ENSG00000163376.11	8.22465	8.18234	7.71916	7.38431	7.82224	7.64385	8.81604	8.41191	8.80739	8.16212	8.62671	8.51548	8.34905	8.62755	8.16729	8.53761	8.34522	8.95489
CLPX	protein_coding	ENSG00000166855.9	9.36969	9.21481	8.96142	8.34708	9.06616	7.74161	10.2309	9.80863	10.0052	9.40379	9.25431	9.17208	9.45598	9.16733	9.23849	9.41166	9.34109	9.3878
YBX1P1	processed_pseudogene	ENSG00000224861.1	6.01576	6.00344	6.25378	6.00276	5.95458	5.77441	6.63581	6.50598	6.38773	6.36449	5.81965	6.07744	6.68015	5.85518	5.76993	5.90188	6.12787	5.94904
ABCB7	protein_coding	ENSG00000131269.19	7.96219	7.82029	7.8399	6.73246	7.73014	7.05918	8.51451	8.22469	8.44845	7.87495	7.63183	7.7561	7.77057	7.86928	7.63251	7.95915	7.87511	7.89838
POLR1B	protein_coding	ENSG00000125630.16	8.28157	8.38327	8.1693	7.63739	8.28221	8.05667	10.4453	10.3097	10.0157	8.37661	8.4569	8.43617	8.36223	8.75469	8.48713	8.64277	8.46382	8.52622
PHB2	protein_coding	ENSG00000215021.9	9.91438	10.029	10.2882	10.3471	10.1887	9.99461	11.7997	12.1644	11.4402	10.3043	10.8089	10.7279	10.4369	10.5407	10.8551	10.3756	10.652	10.3812
ARHGAP10	protein_coding	ENSG00000071205.12	6.27691	6.41766	5.96697	6.69778	6.97038	5.46333	7.85267	7.75011	7.81891	6.04705	6.5833	6.53251	6.61008	6.59147	6.62165	6.70788	6.20471	6.57002
FAM111A-DT	lncRNA	ENSG00000245571.7	6.49573	6.86525	6.80117	5.46333	6.27844	5.46333	6.38425	6.33486	6.64082	6.52729	6.47376	6.75085	6.53446	6.74406	6.39389	6.59857	6.24007	6.74798
CCDC51	protein_coding	ENSG00000164051.14	7.11209	7.19226	7.54248	6.97508	7.49801	5.46333	8.28635	8.63606	7.84358	7.33975	7.36444	6.99757	7.09444	7.2001	7.37985	7.13004	7.26884	7.19621
UNG	protein_coding	ENSG00000076248.11	7.32086	7.19226	7.22825	7.6053	8.00739	8.12383	9.52443	9.57676	8.61759	7.33975	7.12069	7.27415	7.57461	7.2349	7.3705	7.59389	7.37349	7.4953
GMNN	protein_coding	ENSG00000112312.10	7.54305	7.75215	7.36353	7.36486	8.2274	7.57985	9.4874	9.11696	8.49703	7.26724	7.26719	7.31464	7.30542	7.50139	7.56984	7.20953	7.38459	7.46049
PDZK1P1	transcribed_unprocessed_pseudogene	ENSG00000215859.9	6.71526	6.18466	7.32448	5.46333	6.18786	5.46333	6.28626	6.19575	6.53937	6.9653	6.64975	6.91672	6.89312	6.84512	7.02571	7.0821	6.66036	6.81121
POC1A	protein_coding	ENSG00000164087.8	6.77874	6.35798	7.00898	6.54533	7.3592	6.98157	8.25887	8.5896	7.72306	6.36449	6.37064	6.44668	6.55395	6.54923	6.97456	6.70788	6.12787	6.64513
FCF1	protein_coding	ENSG00000119616.11	7.98546	8.0766	8.02233	7.96565	7.98331	7.83941	9.04694	8.81333	8.61759	8.17822	8.10818	8.06404	8.43462	7.99584	7.96851	8.04259	8.1977	7.80006
SLC25A32	protein_coding	ENSG00000164933.12	8.8451	8.87486	8.14114	7.62944	8.89059	7.99207	10.2309	9.63683	9.20297	8.76203	8.99432	8.72263	8.69863	8.92786	8.67771	9.12469	8.92	8.76185
RAD51C	protein_coding	ENSG00000108384.15	7.53228	7.33314	7.29775	7.75845	7.64688	6.75985	8.89464	8.75013	8.30912	7.34977	7.53146	7.69095	7.63579	7.26874	7.56178	7.46643	7.79702	7.47801
BBS7	protein_coding	ENSG00000138686.10	6.46778	6.77084	6.90053	6.41169	7.18054	5.46333	7.68939	7.34487	7.44269	6.78586	6.89152	6.76706	6.59174	6.77884	6.60314	7.04481	6.59529	7.09363
ZSCAN20	protein_coding	ENSG00000121903.14	6.73686	6.7098	7.16963	5.46333	6.35907	5.46333	6.39946	6.41527	6.73263	6.89409	6.60035	6.40034	6.77679	6.38331	6.60314	6.69049	6.33683	6.50943
POLQ	protein_coding	ENSG00000051341.14	8.17869	8.37222	7.74801	7.34509	7.69295	6.9681	8.9295	8.47482	8.6354	6.90871	7.32995	7.69835	7.09444	7.79756	7.93237	7.05738	7.0128	7.72305
BCKDHB	protein_coding	ENSG00000083123.15	7.22789	7.20577	7.43816	6.89035	7.43512	6.47614	8.28029	7.87734	8.08002	7.38907	7.44672	7.58271	7.65064	7.62465	7.66275	7.78901	7.65273	7.72305
PSME3	protein_coding	ENSG00000131467.11	10.1886	10.2321	9.93225	9.26069	10.2549	9.86174	11.8088	11.7254	10.8686	10.1769	10.1905	10.2208	10.2921	10.3229	10.1757	10.4622	10.3735	10.2095
AC007842.1	processed_pseudogene	ENSG00000269069.1	6.62386	6.18466	6.32714	5.46333	6.11992	5.46333	6.28626	6.24516	6.36178	6.46126	6.19895	6.35123	6.74558	6.45834	6.10953	6.49675	6.20471	6.50943
AC023818.1	TEC	ENSG00000280067.1	7.14211	6.49991	7.00898	5.46333	6.11992	5.46333	6.17327	6.14244	6.57097	6.66507	6.32545	6.46894	6.68015	6.59147	6.10953	6.79066	6.12787	6.29694
MRPS25	protein_coding	ENSG00000131368.8	8.38311	8.39423	8.38203	8.21418	8.67918	8.30763	9.9197	10.24	9.63922	8.98572	8.82821	8.63596	8.84857	8.73241	8.90749	8.92424	8.85035	8.7787
MSH5	protein_coding	ENSG00000204410.16	7.92251	7.71673	8.14114	6.52441	7.9148	7.00803	8.14982	8.24095	8.4905	7.70462	7.63183	7.55005	7.55091	7.2001	7.88262	7.85702	7.71406	7.83364
POLR3B	protein_coding	ENSG00000013503.10	7.4542	7.51321	7.99885	7.77996	7.04897	7.02103	8.75894	8.60214	8.17628	7.38907	7.47819	7.59873	7.2859	7.72954	7.66275	7.55279	7.45968	7.70855
DPCD	protein_coding	ENSG00000166171.13	6.4389	6.55076	5.82036	6.6434	6.77818	6.83893	7.63669	7.89829	7.45215	6.56876	6.74168	6.76706	6.74558	6.52735	6.67514	6.35657	6.93486	6.39819
CEP55	protein_coding	ENSG00000138180.16	7.308	6.57517	7.22825	7.16286	7.73014	5.46333	9.08173	8.42614	8.16805	6.58882	6.17066	6.75085	5.83457	6.17374	6.82039	6.59857	6.16742	6.44443
PAXIP1-AS2	lncRNA	ENSG00000214106.9	6.94909	6.29345	6.91935	6.74936	6.49961	5.46333	6.94346	6.47083	7.20849	6.86427	6.17066	6.76706	7.02306	6.27094	6.72588	7.14172	6.20471	7.26002
CHEK1	protein_coding	ENSG00000149554.13	7.21401	7.19226	6.25378	7.27331	8.03106	7.25467	9.54571	9.12776	8.71382	7.22379	6.77056	6.76706	7.19398	6.50494	6.90716	7.00628	7.11369	7.05735
KPNA3	protein_coding	ENSG00000102753.10	9.09884	8.98672	8.52937	7.28383	9.08008	8.54044	10.2957	9.81531	9.71769	8.70834	8.78717	8.62099	8.47149	8.72113	8.77414	8.96666	8.8801	9.05208
AC015813.1	lncRNA	ENSG00000264112.1	9.00568	8.92816	8.83299	7.92796	8.46933	7.94307	9.031	9.193	10.1354	9.41049	9.20862	9.6836	9.17827	9.05263	9.55396	9.47991	8.72472	9.73513
PNRC2	protein_coding	ENSG00000189266.13	9.2563	8.93561	9.07554	7.74391	9.18171	7.81219	10.5977	9.62471	10.0562	9.15783	8.92318	8.84663	9.15851	8.94729	9.02379	9.3605	9.28685	9.05484
GSPT1	protein_coding	ENSG00000103342.13	10.6353	10.6231	10.1097	10.0065	10.3171	10.1362	11.8834	11.5157	11.2516	10.4753	10.5488	10.541	10.5823	10.6817	10.5225	10.6974	10.5118	10.6259
AL121900.1	protein_coding	ENSG00000284776.1	6.77874	6.49991	6.66797	6.33599	6.88587	6.69193	7.60702	7.76167	7.32331	7.08314	7.00039	6.8445	6.45195	6.3567	6.60314	6.69049	6.72138	6.57002
AC009283.1	lncRNA	ENSG00000273576.1	6.20097	6.52569	6.02572	5.46333	6.21937	5.46333	6.39946	6.41527	6.38773	6.33839	6.64975	6.66573	6.59174	6.57059	6.78983	6.63639	6.50087	6.60832
HSPH1	protein_coding	ENSG00000120694.20	9.47742	9.59597	9.40967	9.14285	9.44067	8.63055	11.2558	10.6346	10.4615	9.28488	9.36945	9.47659	9.24299	9.67841	9.55396	9.40728	9.65313	9.68987
POLR3F	protein_coding	ENSG00000132664.12	7.308	7.33314	7.10799	5.46333	7.07402	5.46333	8.17299	7.6158	7.76816	7.37936	7.53146	7.55005	7.48548	7.25756	7.60936	7.66476	7.67937	7.44272
LRP8	protein_coding	ENSG00000157193.18	8.86569	8.74069	8.8023	7.27331	8.63054	8.35925	10.2208	9.95965	9.64407	8.76203	8.42263	8.26258	8.5915	8.63959	8.45408	8.75109	8.14273	8.76185
CISD3	protein_coding	ENSG00000277972.2	7.25518	7.35711	7.72884	8.47697	8.18613	7.77029	8.83661	9.48752	8.03531	7.68171	7.63183	7.65331	7.59018	7.35465	7.72836	7.32476	7.90512	7.0199
DCAF1	protein_coding	ENSG00000145041.15	9.40651	9.25991	9.09731	7.48628	8.44781	8.27865	9.82985	9.50085	9.48334	9.21513	9.01473	8.88773	9.07663	9.33358	8.87995	9.40069	8.97954	9.33667
GALNT7	protein_coding	ENSG00000109586.12	8.28157	8.18234	8.27006	7.15124	7.79457	7.18927	8.99857	8.36834	8.58739	7.96516	7.89383	8.06965	8.17533	8.05799	7.92625	8.36569	8.04592	8.40049
NUDT5	protein_coding	ENSG00000165609.13	9.1195	8.95774	8.7527	8.2649	9.02642	8.07377	10.3967	10.3662	9.73051	8.87017	9.2262	9.08798	8.64251	9.02853	9.06235	9.02227	8.96575	9.12217
NOA1	protein_coding	ENSG00000084092.7	8.21167	8.34421	8.73886	8.52737	8.17033	8.27865	9.83087	9.50251	9.82832	8.54203	9.20198	8.83373	8.76906	9.09962	8.95223	8.83213	8.90562	8.77535
POLD2	protein_coding	ENSG00000106628.10	9.02772	9.13954	9.59397	9.73725	9.46416	9.9873	11.1892	11.7731	10.6883	9.35371	9.54578	9.49706	9.59446	9.35065	9.60875	9.3098	9.7036	9.11425
RPL36	protein_coding	ENSG00000130255.13	9.82326	10.0203	10.43	11.1762	10.8537	10.6683	11.7498	13.1073	11.5765	10.9788	11.5363	11.152	10.7985	10.7925	11.1328	10.1035	11.3746	10.0004
HMGN5	protein_coding	ENSG00000198157.11	6.64752	6.95206	6.78013	7.23034	7.13438	6.45373	8.56741	8.04582	8.00466	6.78586	6.56593	6.8142	6.53446	6.95212	6.75835	6.70788	7.02776	6.78007
XYLB	protein_coding	ENSG00000093217.11	6.34573	6.10093	6.39412	5.46333	5.77492	6.82358	7.31638	6.95405	7.05577	6.33839	6.1411	6.32549	6.25744	6.27094	6.14387	6.35657	5.93529	6.42163
PGK1	protein_coding	ENSG00000102144.15	11.4572	11.4857	11.288	11.4252	11.8606	11.1577	13.2273	13.0057	13.1228	11.6048	11.5871	11.6452	11.3377	11.4758	11.6577	11.4996	11.7701	11.5524
ARL6	protein_coding	ENSG00000113966.10	6.62386	6.59896	6.45604	5.46333	6.33312	6.83893	7.31638	6.8	6.82491	6.60846	6.43401	6.66573	6.72962	6.59147	6.72588	6.75835	6.7601	6.88527
UCK2	protein_coding	ENSG00000143179.16	8.28775	8.44252	8.7481	8.44233	8.48631	8.67168	10.0687	10.3097	9.68888	8.88313	8.6629	8.66545	8.96147	8.47434	8.90141	8.76836	8.58226	8.59658
RPL7P9	processed_pseudogene	ENSG00000137970.7	6.11541	6.18466	6.54132	6.15709	6.58216	6.24825	7.29738	7.18372	6.8873	6.68324	6.43401	6.44668	6.7613	5.96818	6.60314	6.38164	6.61747	6.44443
IL13RA1	protein_coding	ENSG00000131724.11	6.57471	7.21912	6.36133	6.50299	6.52096	5.46333	7.03455	7.16544	7.14371	6.64657	7.34732	6.44668	7.0593	7.45434	6.94809	6.86737	6.81559	6.73156
MRPS18C	protein_coding	ENSG00000163319.11	7.78704	7.62376	7.71916	7.70685	7.79457	7.33677	8.92758	8.77243	8.21935	7.68171	7.84774	7.79096	7.66533	7.60775	7.60936	7.73199	8.16743	7.80684
HSPE1	protein_coding	ENSG00000115541.11	8.21818	8.32713	8.35182	8.51077	8.71549	9.21331	10.5748	10.7698	9.49843	8.98272	8.84258	8.65078	8.85781	8.49664	8.90141	8.00151	8.9413	8.33311
DPH5	protein_coding	ENSG00000117543.21	7.28188	7.03261	6.66797	6.19027	7.25729	7.34666	8.98943	8.78345	8.32394	7.38907	7.83597	7.78406	7.23569	7.69018	7.72836	7.42096	7.9703	7.60234
ZBTB33	protein_coding	ENSG00000177485.7	8.62574	8.87486	8.44627	7.7512	8.29679	6.92671	9.27285	8.85307	9.0991	8.79329	8.79607	8.50325	8.72588	9.01019	8.47483	8.67981	8.71648	8.74136
SHLD2	protein_coding	ENSG00000122376.11	9.5116	9.42992	9.012	8.22447	8.9796	7.23326	10.0986	9.5924	9.52498	9.16578	9.24141	9.2778	9.01747	9.39596	9.25994	9.41384	9.29512	9.45603
TMEM268	protein_coding	ENSG00000157693.15	8.7508	8.78271	8.51857	7.62145	8.39477	7.42307	8.93332	8.9539	9.19106	9.04735	9.15685	9.0412	9.08451	9.11685	9.09459	9.22025	8.89474	9.29301
NIT2	protein_coding	ENSG00000114021.12	8.42285	8.42127	7.63898	7.94694	8.23753	7.07162	9.139	9.0639	8.81261	8.65632	8.55142	8.26743	8.43047	8.81597	8.46242	8.19042	8.57771	8.48142
EPB41L4A-AS1	lncRNA	ENSG00000224032.7	8.53056	8.15665	8.19005	8.64598	8.2274	8.29804	9.60888	9.1681	9.2812	8.69367	8.62671	8.32443	8.84547	8.5445	8.5234	8.47981	8.59131	8.41793
HSPA9	protein_coding	ENSG00000113013.15	11.1646	11.1959	10.7281	10.6766	11.1373	10.3439	12.9081	12.4369	11.9823	11.4348	11.7811	11.4689	11.3918	11.4223	11.4417	11.5103	11.6522	11.4394
MYBBP1A	protein_coding	ENSG00000132382.15	10.0722	10.2764	10.5694	10.2859	9.95149	9.97995	11.4887	12.0558	11.1927	10.9615	10.7067	10.6849	11.0324	10.7437	10.7938	10.8409	10.6889	10.6064
PRPF4	protein_coding	ENSG00000136875.13	8.46694	8.45303	7.92588	7.77996	8.23247	8.61912	9.79583	9.83908	9.37068	8.44426	8.69818	8.33371	8.45522	8.63157	8.58184	8.41512	8.43888	8.34229
YBX1	protein_coding	ENSG00000065978.19	12.1298	12.2333	12.333	12.2011	12.5292	12.2049	13.8021	14.2128	13.5299	12.385	12.4213	12.3134	12.4571	12.4349	12.4641	12.3356	12.6639	11.93
RPS7	protein_coding	ENSG00000171863.15	11.5222	11.4539	11.2057	11.6965	11.8183	11.7404	13.6169	13.5321	13.0402	11.8701	12.5647	12.3492	11.7421	12.0753	12.4171	11.726	12.623	12.0236
DANCR	lncRNA	ENSG00000226950.8	10.1069	10.1533	9.92621	10.5739	10.1459	9.58753	11.9618	12.1123	11.4686	10.0713	10.3133	10.1935	10.006	10.3413	10.2978	10.1183	10.9597	10.0848
RN7SL2	misc_RNA	ENSG00000274012.1	7.18577	6.44596	7.37628	7.10357	7.08634	7.41377	9.99521	9.33206	7.66443	10.121	6.9888	7.04843	10.0387	6.84512	6.63981	6.30391	7.29288	6.21095
XPO1	protein_coding	ENSG00000082898.17	10.0001	9.76363	9.35963	9.01438	9.965	9.24811	11.9065	11.0808	11.1633	9.67413	9.71989	9.74475	9.41294	9.83873	9.78145	9.70142	9.74835	10.2279
CHCHD6	protein_coding	ENSG00000159685.11	6.34573	6.75089	6.61931	5.46333	6.56221	6.61903	7.32265	8.01757	7.03603	6.46126	7.08909	7.04843	6.47331	6.6515	6.69234	6.49675	7.05712	6.64513
INTS13	protein_coding	ENSG00000064102.15	8.33625	7.99156	8.25704	8.10677	8.12728	8.16685	10.3669	9.88676	9.69917	8.2254	8.23737	8.16689	8.15008	8.30733	8.27121	8.29533	8.55936	8.3917
QTRT2	protein_coding	ENSG00000151576.10	7.88163	8.20129	7.29775	7.69931	7.80848	7.54663	9.17969	9.15549	8.9355	8.15672	8.09847	7.92196	8.28123	8.07009	7.83752	8.24137	7.62554	8.15663
CCNH	protein_coding	ENSG00000134480.16	8.43955	8.06279	7.41377	7.09134	7.72279	7.85281	9.02743	8.53502	8.58739	8.33438	8.10818	8.16689	8.27659	8.23981	8.09879	8.08808	8.12391	8.05912
MTMR2	protein_coding	ENSG00000087053.20	8.41725	8.35549	7.6286	6.78236	8.03691	7.2861	9.1039	8.52187	8.79515	8.05557	7.73145	7.98298	8.12437	8.2075	8.07151	7.98352	7.67937	8.35594
RPL23	protein_coding	ENSG00000125691.14	11.0824	11.1402	10.5975	11.5715	11.6322	11.452	13.3632	13.3858	12.8184	11.7798	12.1701	11.9274	11.6711	11.7343	12.0898	11.3746	12.4385	11.6367
ERI2	protein_coding	ENSG00000196678.14	7.06556	7.04806	6.48539	5.46333	6.98386	6.54013	7.54558	7.28794	7.4801	6.46126	6.86579	6.49064	6.13685	7.0363	6.70925	6.57909	6.47564	6.74798
GPRIN3	protein_coding	ENSG00000185477.5	8.53056	7.91639	8.23064	8.40681	9.17134	7.50386	9.99066	9.33579	10.631	8.36733	8.14635	8.44473	8.19026	8.72866	8.31808	8.38387	7.80504	8.943
ARHGDIB	protein_coding	ENSG00000111348.9	10.4584	10.6935	10.9375	11.3247	11.6223	10.4444	12.6946	13.1638	12.7004	10.6205	11.2674	11.1976	10.5951	11.4574	11.4912	10.6326	11.8486	10.9493
RUVBL2	protein_coding	ENSG00000183207.14	9.09188	9.11355	9.60411	9.71236	9.28619	9.60294	10.914	11.686	10.48	9.64418	9.54404	9.62159	9.65195	9.24768	9.71415	9.28376	9.41627	9.09025
POGLUT1	protein_coding	ENSG00000163389.12	8.08191	7.9241	7.93419	7.0665	7.9526	7.25467	8.77183	8.57377	8.45293	8.47475	7.9163	8.19783	8.53471	7.98306	7.93237	8.37935	8.06584	8.18253
XPO4	protein_coding	ENSG00000132953.16	9.6407	9.2209	8.58215	7.97183	9.10209	8.59208	10.3528	9.64884	9.79645	9.32326	8.88206	8.93071	9.141	9.26322	8.93747	9.46736	8.80065	9.38998
TTLL12	protein_coding	ENSG00000100304.13	8.83679	9.08037	9.27001	9.34194	8.96464	10.2554	11.1486	11.7496	10.8001	8.91816	9.28398	9.15152	9.27543	9.22139	9.13905	9.01074	9.03008	8.82484
MRRF	protein_coding	ENSG00000148187.18	8.71033	8.46346	8.23064	7.79411	8.45214	8.59597	9.83392	9.68138	9.60779	8.76904	8.72329	8.64339	9.03927	8.6154	8.66697	8.94863	8.99997	8.87893
TATDN1	protein_coding	ENSG00000147687.19	7.12719	7.15082	7.21386	7.02821	7.13438	7.03389	8.43258	7.91891	7.81891	7.43653	7.80001	7.65331	6.93372	7.5106	7.56178	7.35441	7.7395	7.09363
MRPS26	protein_coding	ENSG00000125901.6	7.46565	7.91639	8.33955	7.25201	8.01335	8.09625	9.17487	9.76516	8.33861	8.13488	8.2241	8.0808	7.88676	8.08208	8.27597	7.48418	8.24479	7.57842
CCDC125	protein_coding	ENSG00000183323.13	7.59563	7.3087	7.19929	6.38723	7.67777	5.46333	7.97564	7.95924	7.83658	7.70462	7.56094	7.50804	7.67986	7.49212	7.45226	7.48418	7.50067	7.73023
ARV1	protein_coding	ENSG00000173409.14	8.00833	7.76951	7.21386	6.6434	7.80154	5.84396	8.63968	8.17893	7.87805	7.71968	8.0438	7.59074	7.82346	7.7526	7.81106	7.92175	7.94892	8.03648
KIF20B	protein_coding	ENSG00000138182.14	7.83086	7.63336	7.56455	5.46333	7.94012	7.3268	9.67053	8.55453	8.95916	7.2348	6.929	7.24288	7.03526	7.50139	7.52907	7.14172	7.33958	7.37848
CEP83	protein_coding	ENSG00000173588.15	7.51045	7.45964	7.05954	7.0665	7.63115	6.9681	8.91024	8.2369	8.33374	8.29573	7.38133	7.69835	8.09816	8.20204	7.92625	7.98352	7.66167	8.2863
ACOT7	protein_coding	ENSG00000097021.19	6.79906	6.64481	7.22825	8.4467	7.97723	7.29641	9.29375	9.95603	9.03827	6.66507	6.87873	6.70065	6.36064	6.52735	7.14448	6.67278	7.15441	6.50943
NAT10	protein_coding	ENSG00000135372.9	8.9257	9.03258	9.04599	9.37409	8.91259	9.65006	10.8331	10.9343	10.4472	9.16842	9.03984	9.18225	9.27084	9.04063	9.3648	9.43334	9.25045	9.13265
THOC7	protein_coding	ENSG00000163634.12	7.93054	8.11052	7.8399	7.04112	8.24758	7.65937	9.37997	8.99704	8.67802	8.05557	8.20619	8.3151	7.80387	7.89007	8.33184	7.97746	8.69986	7.84684
DBF4B	protein_coding	ENSG00000161692.18	7.15684	6.86525	7.5313	5.46333	7.40718	6.59992	7.87328	8.19575	7.92159	7.29884	7.04559	7.41044	7.35292	7.06304	7.26271	7.09427	7.07152	7.26002
IPO5	protein_coding	ENSG00000065150.21	10.5047	10.4749	9.77305	9.20299	10.2165	9.8505	12.6792	12.2546	12.2113	10.649	10.8831	10.6769	10.5609	11.0972	10.8188	10.8425	10.9079	11.0883
GPN3	protein_coding	ENSG00000111231.9	7.15684	7.09321	7.38891	7.23034	7.46245	6.98157	8.79095	8.31572	7.89832	7.31946	7.22983	7.14392	7.11729	6.90753	7.24206	7.37378	7.38459	7.12882
SSRP1	protein_coding	ENSG00000149136.9	10.1608	10.3517	10.1722	9.57111	10.4826	10.0434	11.7208	12.0008	11.2436	10.3197	10.4803	10.3898	10.409	10.2275	10.5546	10.2435	10.3979	10.1401
EXOSC2	protein_coding	ENSG00000130713.16	8.38311	8.11052	8.21724	8.02623	8.2172	7.84613	9.67735	9.67258	9.30103	8.90869	8.24177	8.32908	8.70549	8.27139	8.47483	8.29533	8.07242	8.12489
GEMIN2	protein_coding	ENSG00000092208.17	7.41921	7.09321	6.95607	5.46333	7.07402	6.27713	7.65127	7.384	7.52981	6.97901	6.91665	7.24288	7.17257	7.06304	7.24206	7.27372	7.19377	7.26002
PRR5	protein_coding	ENSG00000186654.21	7.96999	8.29819	8.7481	7.67643	8.40822	8.0624	9.48351	10.1916	9.78333	9.09258	8.82821	8.99283	9.16348	8.55728	9.22158	8.83541	9.16574	8.3961
PJVK	protein_coding	ENSG00000204311.15	6.57471	6.64481	6.56805	5.46333	6.4553	5.46333	6.60041	6.43419	6.62138	6.58882	6.41342	6.8884	6.87925	6.6515	6.60314	6.59857	6.63915	6.99423
RPL31	protein_coding	ENSG00000071082.11	10.5458	10.607	10.1517	10.93	11.1642	10.3553	13.0143	13.1397	12.2741	11.1566	11.7943	11.4318	10.9683	11.3298	11.5592	10.9722	11.8913	11.1155
KARS1	protein_coding	ENSG00000065427.15	10.3393	10.3709	10.1908	9.85725	10.4435	10.1689	11.933	11.8109	11.2579	10.3233	10.6017	10.5788	10.1299	10.3606	10.643	10.3722	10.6509	10.4136
ACTG1	protein_coding	ENSG00000184009.12	12.6519	12.5264	13.2329	12.9415	13.755	13.0539	15.0165	14.8673	14.9032	12.5464	13.0451	13.2428	12.7408	12.7211	13.434	12.9028	13.0647	13.062
MRPS9	protein_coding	ENSG00000135972.9	7.9063	7.76086	7.6076	7.76566	8.1163	7.46859	9.23323	9.15337	8.6646	7.80661	7.88246	7.90311	7.70844	7.56449	8.08795	7.59389	7.85985	8.03648
C1orf109	protein_coding	ENSG00000116922.14	8.03082	8.20755	8.00672	7.44095	7.73014	6.89823	9.09542	8.75854	8.53557	8.05557	8.16967	7.92819	8.01638	8.43327	8.10956	8.39287	8.1613	8.11953
EIF5	protein_coding	ENSG00000100664.11	12.656	12.2374	11.9001	11.3571	11.7254	11.6729	13.6391	12.7892	12.8578	12.421	12.2406	12.3459	12.3666	12.4352	12.3217	12.5283	12.2239	12.5467
TDRD3	protein_coding	ENSG00000083544.15	7.96999	7.59453	7.42603	6.58579	7.59913	5.46333	8.35708	7.89308	8.13182	7.68939	7.71859	8.10829	7.66533	7.94399	7.87627	7.91542	7.65273	7.87286
NUDT19	protein_coding	ENSG00000213965.3	7.94646	8.13048	7.61814	7.27331	7.64688	8.05092	8.85084	8.87896	8.94974	7.97756	7.85941	8.11913	8.00509	8.0761	8.1361	8.09922	8.17354	8.31458
PCYOX1L	protein_coding	ENSG00000145882.11	7.11209	6.66695	6.59402	7.0665	7.3592	6.92671	8.17299	8.36464	8.08295	7.09552	7.12069	6.73439	7.2254	6.98088	6.82039	6.92503	7.0128	7.00714
CHCHD4	protein_coding	ENSG00000163528.13	6.87666	6.91815	6.95607	6.54533	7.37861	7.15518	8.42165	8.12283	7.77185	7.10777	7.43069	7.15532	7.03526	7.12732	7.46102	6.96639	7.37349	7.11721
USP13	protein_coding	ENSG00000058056.9	7.55374	6.9008	7.55356	6.71527	6.81007	6.9681	8.71512	8.26102	8.25337	7.05798	6.66568	7.1324	7.25603	6.95212	6.82039	7.15329	6.81559	7.09363
C3orf35	lncRNA	ENSG00000198590.12	6.64752	6.66695	6.59402	5.46333	6.18786	5.46333	6.30348	6.52305	6.27832	6.87928	6.72693	6.68335	7.15077	6.45834	6.43994	6.45255	6.5493	6.66303
GPAM	protein_coding	ENSG00000119927.14	8.19198	7.48134	7.48558	6.28114	7.55795	7.41377	8.58216	8.27293	8.17628	7.58582	7.25796	7.39186	7.61318	7.86928	7.40749	7.82345	7.42804	7.94192
CCNG1	protein_coding	ENSG00000113328.19	9.67588	9.84064	9.20475	9.61016	9.54848	9.51807	11.3324	10.7002	11.3809	10.06	10.5967	10.3865	9.98521	10.7565	10.3418	10.3966	10.6993	10.5217
DBT	protein_coding	ENSG00000137992.14	7.94646	7.97686	7.72884	6.86059	7.63115	7.66706	8.35708	7.77882	8.48175	8.04973	7.85359	7.73474	7.959	8.0085	7.67021	8.01338	7.64373	8.08691
PPIA	protein_coding	ENSG00000196262.14	11.3862	11.4344	11.4599	12.1296	12.0489	11.6411	13.6747	13.8719	13.079	11.9866	11.8758	11.9023	11.9421	11.7366	12.1796	11.4229	12.2858	11.4134
COA4	protein_coding	ENSG00000181924.7	8.32428	8.42661	8.32718	8.7866	8.46933	6.94068	9.59455	10.1405	9.02787	8.32961	8.65965	8.23803	8.50345	8.42397	8.51141	8.24637	8.71234	8.07031
GCSAM	protein_coding	ENSG00000174500.13	6.54914	6.10093	6.78013	6.74936	6.21937	6.95448	7.16964	6.6927	7.83306	6.31139	6.07741	6.59191	6.13685	5.91534	6.41723	6.63639	6.50087	6.46664
CCDC43	protein_coding	ENSG00000180329.14	7.56434	7.60435	7.29775	6.89035	7.90839	7.3268	8.57972	8.36094	8.47736	7.53508	7.36444	7.4646	7.46858	7.71393	7.61712	7.62587	7.50067	7.7586
APP	protein_coding	ENSG00000142192.21	9.44785	9.63976	9.06821	9.24337	9.03788	9.57194	11.2147	11.0336	10.6202	9.93124	9.95347	9.62903	9.97118	10.2076	9.60318	9.93935	10.1449	9.78895
NOC3L	protein_coding	ENSG00000173145.11	8.83679	8.57332	8.03776	8.01433	8.41711	7.73434	9.72636	9.0639	9.14239	8.61406	8.52659	8.79766	8.32232	8.7657	8.60079	8.69797	8.96921	8.80196
RPL39	protein_coding	ENSG00000198918.8	10.0275	10.1644	10.0293	10.803	10.4252	10.0837	12.1188	12.7838	11.4749	10.9577	11.2541	11.1325	10.6357	10.7601	11.2079	10.3011	11.5442	10.5989
AGL	protein_coding	ENSG00000162688.17	8.75964	8.46346	8.04541	7.24122	7.80848	8.02181	9.0627	8.69863	9.12718	8.39953	7.94387	8.11372	8.30421	8.46078	7.88262	8.3333	8.20962	8.47728
ARL2	protein_coding	ENSG00000213465.8	7.39534	7.65235	7.81299	7.84926	8.13817	7.35647	8.8589	9.71605	8.77926	7.99597	8.1369	8.06404	7.88057	7.6741	8.28544	7.73925	8.30148	7.5208
ATRIP	protein_coding	ENSG00000164053.21	7.86492	7.9241	7.85754	7.35501	7.76632	8.04515	8.48074	8.71312	8.03531	7.93363	7.71859	7.70571	7.70844	7.37523	8.1361	7.72469	7.67937	7.77257
RPL29	protein_coding	ENSG00000162244.12	11.7669	11.7807	12.0941	12.3888	12.1323	12.3884	13.4711	14.1322	13.7514	12.2259	12.8815	12.9406	12.2345	12.5119	13.1991	12.1514	12.9764	12.559
PTDSS1	protein_coding	ENSG00000156471.13	9.21853	9.76779	9.03475	9.61976	9.69275	9.49553	11.1752	11.4158	10.6074	9.54229	9.73067	9.61973	9.72575	9.51958	9.63993	9.67803	9.38564	9.48896
MRPS17	protein_coding	ENSG00000239789.6	7.38323	7.53402	7.09206	7.54716	7.72279	7.63602	9.02206	9.03202	8.05636	7.44581	7.58976	7.44681	7.37142	7.33372	7.35159	7.2841	8.02571	7.34023
FAM27C	lncRNA	ENSG00000231527.7	7.00047	6.98497	7.36353	5.46333	7.24662	6.74329	7.79756	8.63606	7.82246	7.63464	7.87099	7.7561	7.75701	7.89007	7.85056	6.93899	7.24433	7.46049
DCBLD1	protein_coding	ENSG00000164465.19	7.46565	7.55451	7.69956	7.56404	7.31944	7.64385	8.63026	8.08713	8.6742	7.39871	7.59687	7.6224	7.55886	7.77527	7.4955	7.52749	7.55013	7.42469
RLIM	protein_coding	ENSG00000131263.13	8.52537	8.18234	7.42603	7.29425	8.02518	7.45058	8.77397	8.46453	8.82814	8.23567	8.16967	8.09186	8.21478	8.50106	7.65526	8.37935	7.78895	8.30522
TNPO3	protein_coding	ENSG00000064419.13	9.44785	9.36267	9.1009	8.51077	9.32874	8.21879	10.2515	10.1039	10.0743	9.4651	9.07426	9.12802	9.22412	9.27348	9.33594	9.52098	9.12297	9.38561
USP54	protein_coding	ENSG00000166348.18	6.93142	6.93524	7.18455	5.46333	6.97038	6.95448	7.50292	7.57664	7.42356	7.08314	6.82602	7.07305	6.89312	6.7616	7.07468	7.27372	6.74092	6.98118
BPNT1	protein_coding	ENSG00000162813.18	8.17869	8.0766	8.11239	5.77598	8.32075	6.72646	8.87092	8.70154	8.43716	8.0958	8.12262	7.98893	8.17032	7.84105	8.17242	8.08808	8.29591	7.8664
COPG2	protein_coding	ENSG00000158623.14	7.21401	6.64481	6.75867	6.87557	6.99718	5.46333	8.07435	7.69681	7.88822	7.16719	6.68135	7.09715	6.57304	6.82893	6.80522	7.00628	6.96669	6.98118
SLC36A1	protein_coding	ENSG00000123643.13	7.69481	7.12237	7.31118	6.8454	7.26787	5.46333	7.90161	7.89308	7.801	7.67398	7.43069	7.55005	7.49384	7.60775	7.50397	7.19849	7.51072	7.39717
YARS2	protein_coding	ENSG00000139131.13	6.77874	7.59453	7.27042	7.18578	7.46245	7.34666	9.07484	8.86348	8.55653	7.6662	7.38969	7.22158	7.40762	7.53783	7.64772	7.33472	7.81301	7.51236
TCP11L2	protein_coding	ENSG00000166046.11	7.44264	7.32098	7.35065	5.46333	7.20297	7.30662	7.30375	7.0289	8.61958	7.71217	7.49364	7.5583	7.85549	7.98306	7.55368	7.75366	7.41732	7.94803
CKAP2	protein_coding	ENSG00000136108.15	9.69658	9.83074	8.7664	8.8138	9.62053	7.95549	10.7877	10.1616	10.6794	9.11192	9.42372	9.1148	9.0554	10.0499	9.22158	9.27417	10.0907	9.52909
AC087741.1	lncRNA	ENSG00000262580.5	7.92251	7.60435	8.32094	6.81435	7.22499	8.24904	7.38367	7.62859	8.42579	8.43543	8.07884	8.62099	8.60259	8.06405	8.68127	8.05983	7.58838	8.34229
FZD3	protein_coding	ENSG00000104290.11	8.75523	8.38876	7.99094	8.19336	7.85603	7.97998	8.89071	8.48842	8.50999	8.71925	8.10818	8.06404	8.36223	8.64756	8.1877	8.66141	8.33441	8.56574
RECQL4	protein_coding	ENSG00000160957.14	7.54305	7.76086	8.22395	7.73658	8.18613	7.96779	9.73291	10.3031	9.37886	7.74195	7.34732	7.59074	7.78399	7.32313	7.85704	7.3446	7.32807	7.38786
NUDCD2	protein_coding	ENSG00000170584.11	8.25656	8.14363	7.9588	8.28958	8.18613	7.41377	8.96165	8.48504	8.43716	8.47905	8.26786	8.14587	8.15008	8.30733	7.99208	8.09366	8.5124	8.18253
GEMIN5	protein_coding	ENSG00000082516.9	8.10323	8.02764	7.75749	7.46834	7.67777	7.77737	10.1045	9.96806	9.40199	7.95263	7.84187	7.91571	8.01075	8.19656	8.18262	7.98352	8.09841	8.0924
MEMO1	protein_coding	ENSG00000162959.13	8.15852	8.04884	8.10511	7.62145	8.14358	7.53819	9.44938	9.20325	8.95289	8.3055	8.24177	7.80465	7.97647	8.23448	8.38115	8.3333	8.55009	7.97816
SETDB2	protein_coding	ENSG00000136169.16	9.62158	9.25695	9.31398	8.70538	9.04074	8.33133	10.0583	9.39949	10.5646	9.8302	9.43508	9.80995	9.78314	9.82313	9.57309	9.94839	9.37788	10.0901
PGAM1	protein_coding	ENSG00000171314.9	11.3323	11.4513	11.3561	11.2606	11.9371	11.2834	13.1523	13.1888	12.796	11.3396	11.4351	11.391	11.3301	11.3432	11.5205	11.3785	11.7175	11.2327
SASS6	protein_coding	ENSG00000156876.10	7.43098	7.68952	7.22825	7.325	7.40718	6.47614	8.54247	7.67241	8.25337	7.30919	7.12069	7.10901	7.32464	7.49212	7.29305	7.31472	6.99763	7.43374
CDC123	protein_coding	ENSG00000151465.14	8.85749	8.74919	8.79341	8.73416	9.36552	8.51182	10.5839	10.4491	9.91106	8.85052	9.02482	8.88773	8.57658	8.90485	8.93747	8.75456	8.98296	8.7787
MRPL45	protein_coding	ENSG00000278845.5	8.28775	7.96945	7.04293	8.26987	8.06007	8.75748	10.032	9.56094	9.68324	8.32482	8.75407	8.44046	8.4429	8.6154	8.51141	8.43267	8.56397	8.38728
LEO1	protein_coding	ENSG00000166477.13	7.51045	7.62376	7.68966	7.62944	7.64688	6.94068	8.84679	8.46108	8.35072	7.42718	7.49364	7.59873	7.35292	7.7602	7.55368	7.45747	7.82093	7.54581
EIF4B	protein_coding	ENSG00000063046.18	11.9123	11.8351	11.4779	11.607	11.5903	11.8751	13.2816	13.1453	13.4901	12.8382	12.8746	12.561	12.9565	12.9353	12.5103	12.8371	12.6857	12.5124
SF3B6	protein_coding	ENSG00000115128.7	8.2375	8.18868	8.05301	7.48628	8.49891	8.41788	9.80726	9.72601	9.1216	8.24078	8.50132	8.30569	8.06603	8.23981	8.47894	8.02514	8.60031	8.29106
ZNF100	protein_coding	ENSG00000197020.11	7.32086	7.19226	7.09206	6.82999	6.99718	5.46333	7.6657	7.14688	7.88145	7.52643	7.22983	7.2844	7.32464	6.99499	7.34202	7.60998	7.23189	7.83364
TRNT1	protein_coding	ENSG00000072756.17	7.69481	7.47053	7.36353	7.71434	7.43512	7.00803	8.75462	8.1747	8.26368	7.79251	7.41445	7.63795	7.46005	7.74496	7.61712	7.78901	7.66167	8.03648
LINGO3	protein_coding	ENSG00000220008.3	6.91347	7.12237	6.71433	7.34509	7.03624	5.46333	7.59193	8.05511	8.37224	7.32965	7.49364	7.2534	8.42212	8.07009	7.57784	7.1761	7.32807	7.11721
DDX20	protein_coding	ENSG00000064703.12	8.09616	7.90084	7.35065	7.7218	7.52404	7.65937	9.07829	8.68986	8.36272	7.79957	7.7505	7.79096	7.79065	7.79756	7.90772	8.05411	7.76445	7.92343
LRRC58	protein_coding	ENSG00000163428.4	10.033	9.79859	9.07188	8.55595	9.45566	8.83508	10.6585	10.0507	10.4811	9.36754	9.54753	9.50921	9.51725	9.87448	9.31788	9.62255	9.29236	9.94371
FKBP1A	protein_coding	ENSG00000088832.17	10.187	10.247	10.0009	9.93918	10.3053	10.2938	11.9688	11.6518	11.2369	10.2935	10.1949	10.4222	10.3668	10.1505	10.4511	10.3313	10.342	10.5007
ACOT13	protein_coding	ENSG00000112304.11	7.92251	7.74338	7.63898	7.76566	7.93383	7.81219	8.32805	8.30418	8.1653	8.09012	8.1274	8.2479	7.70135	8.21294	8.07151	7.97746	8.22732	7.91722
TMCC1-AS1	lncRNA	ENSG00000271270.7	7.03348	7.36892	6.84202	5.46333	6.56221	7.02103	7.69875	7.27958	7.57768	7.38907	7.62491	7.59074	7.45146	7.36498	7.67021	7.46643	7.16767	7.92343
TIMM13	protein_coding	ENSG00000099800.8	7.95435	8.0766	8.81554	9.45361	8.42154	9.03958	10.3912	10.7329	9.40657	8.86365	8.85681	8.78431	8.9785	8.53592	8.75403	8.38387	8.85035	8.13556
RPL34	protein_coding	ENSG00000109475.16	10.423	10.5766	10.313	10.8711	11.0373	10.4802	12.7499	12.7866	11.9742	11.4017	11.9265	11.4751	11.1743	11.2901	11.5414	10.6767	12.0131	10.8891
TTI1	protein_coding	ENSG00000101407.13	8.64498	8.68412	8.02233	7.93432	8.10524	8.20341	9.3518	9.26129	9.01439	8.39953	8.46065	8.65814	8.33129	8.36687	8.54707	8.87097	8.44891	8.8216
NCAPD3	protein_coding	ENSG00000151503.13	8.6827	8.67967	8.68212	7.42235	8.80238	8.5485	10.3242	10.0484	9.91267	8.68628	8.43415	8.35663	8.38821	8.5186	8.59702	8.47981	8.4439	8.41793
UCHL3	protein_coding	ENSG00000118939.18	7.86492	7.76951	7.13921	7.80113	7.94637	7.57985	9.38415	9.11478	8.63147	7.59408	8.04886	7.82493	7.65801	7.60775	8.10956	7.77499	8.11758	7.73023
TMEM245	protein_coding	ENSG00000106771.13	8.99825	8.7192	8.67729	7.29425	8.30642	8.26392	9.05397	8.8267	9.0427	8.79329	8.50496	8.73657	8.64609	9.00403	8.47894	8.79219	8.32898	8.88826
COA7	protein_coding	ENSG00000162377.6	7.91443	7.96199	7.87495	8.13442	7.97111	7.4775	9.71757	9.5799	9.08342	8.23054	8.0285	7.89039	8.03867	8.19106	7.95657	7.79597	8.09195	7.97218
AZIN1-AS1	lncRNA	ENSG00000253320.7	6.46778	6.32639	6.95607	5.46333	6.40858	7.00803	6.55107	6.53981	7.17359	6.71861	6.74168	7.22158	6.51454	6.68956	7.2104	6.57909	6.61747	7.00714
RIOX2	protein_coding	ENSG00000170854.18	9.98894	9.56283	9.42406	8.87636	9.28859	9.48724	10.6007	10.118	10.4795	9.79487	9.89991	10.1098	9.6764	9.74985	10.1144	9.9884	9.72615	10.1632
SLC25A51	protein_coding	ENSG00000122696.14	7.56434	7.60435	7.47389	6.9614	7.09854	6.86899	7.78887	7.67855	7.99533	7.68939	7.58262	7.61456	7.74332	7.59062	7.60936	7.63374	7.6071	7.75157
RFK	protein_coding	ENSG00000135002.12	7.89813	7.71673	7.37628	5.46333	7.84934	6.74329	8.89856	8.3903	8.26111	7.71217	7.83597	7.6302	7.72948	7.47337	7.86989	7.98352	7.82093	7.89838
LAS1L	protein_coding	ENSG00000001497.17	8.93741	8.87874	9.19133	8.11789	9.04358	9.09259	10.1767	10.5628	9.50698	9.22531	8.89314	9.09339	8.90911	8.751	9.23849	8.88685	9.14452	8.84417
AASDHPPT	protein_coding	ENSG00000149313.11	9.15661	9.02562	8.388	8.55595	9.00027	8.55252	10.2935	9.71462	9.86863	8.86038	8.8959	8.96063	8.69174	9.13669	9.03492	9.04505	9.27853	9.35912
ZSCAN22	protein_coding	ENSG00000182318.6	6.93142	6.77084	7.42603	6.66186	6.60169	5.46333	7.05035	7.18372	7.42356	7.22379	6.56593	7.16663	7.30542	7.11474	6.92097	7.16475	6.81559	7.03252
EXOSC5	protein_coding	ENSG00000077348.9	6.9836	7.24539	7.28416	7.82197	7.21403	6.7922	9.30848	9.47744	8.65881	8.12936	8.29348	8.07524	7.90519	7.89007	8.20281	7.76792	8.01207	7.6865
YWHAG	protein_coding	ENSG00000170027.7	10.7105	10.3682	10.7165	10.4719	10.2863	10.4708	12.0772	11.8497	11.6406	10.7793	10.2738	10.5469	10.7361	10.3844	10.4552	10.7036	10.3247	10.7979
ESD	protein_coding	ENSG00000139684.15	7.9063	7.76086	7.36353	7.8627	7.97111	8.29322	9.6077	9.06615	9.12995	7.71217	8.25488	8.10829	7.50215	7.87624	8.03804	7.79597	8.10483	7.97218
GPI	protein_coding	ENSG00000105220.17	11.1321	11.2248	11.3136	11.572	11.4751	11.3281	12.8549	13.1913	13.0683	11.2213	11.2951	11.4007	11.2117	11.1605	11.5511	11.2523	11.4317	11.1639
EIF5A	protein_coding	ENSG00000132507.18	11.428	11.5242	11.781	11.6219	11.7411	11.9479	13.5309	13.7382	12.4451	12.0029	11.7345	11.636	12.1004	11.4846	11.7631	11.6095	11.9507	11.3484
MRPL12	protein_coding	ENSG00000262814.8	8.61602	8.93189	9.62168	9.76518	9.49351	9.2333	10.9073	11.6499	10.1801	9.3066	9.61732	9.2896	9.38986	9.23722	9.73807	8.80897	9.76032	8.81508
GNPNAT1	protein_coding	ENSG00000100522.10	8.82422	8.88645	8.44627	6.36202	8.35362	8.7985	10.0892	9.67111	9.31815	8.73365	8.50496	8.41888	8.51917	8.70977	8.66338	8.74062	8.61814	8.86639
ZNF761	protein_coding	ENSG00000160336.15	7.75091	8.2323	8.27006	6.9614	7.48921	6.59992	8.24648	7.91891	7.98279	7.87495	8.05893	8.10283	8.12437	8.48776	8.16729	8.48402	8.05923	8.47728
OTUD4	protein_coding	ENSG00000164164.17	10.0509	9.45079	9.07188	8.09555	9.01486	8.79174	10.0926	9.63833	9.92864	9.57838	9.10074	9.20985	9.3621	9.77168	9.11044	9.57266	9.13532	9.5986
RPL6	protein_coding	ENSG00000089009.15	12.3181	12.4049	12.2562	12.7915	12.6705	12.3683	14.3224	14.2287	13.8361	12.9142	13.3643	13.1701	12.7464	12.9824	13.3367	12.8951	13.5453	12.888
EIF3B	protein_coding	ENSG00000106263.18	11.0815	11.1874	11.2402	11.2502	11.2352	11.2769	12.7638	13.0402	12.1843	11.5323	11.4205	11.3143	11.6391	11.1763	11.4872	11.2716	11.4034	11.0085
MIR4453HG	lncRNA	ENSG00000268471.6	6.85778	6.9008	6.45604	6.33599	6.52096	6.45373	7.3351	7.0185	7.03603	6.81792	7.29448	7.2534	6.87925	7.51974	7.29305	7.0821	6.98227	7.56222
SETMAR	protein_coding	ENSG00000170364.12	6.59961	6.64481	6.73674	5.46333	6.67609	6.69193	7.51372	7.13749	7.14371	6.38977	6.53018	6.73439	6.22922	6.52735	6.58426	6.42957	6.50087	6.42163
LMLN	protein_coding	ENSG00000185621.11	7.17139	7.12237	7.09206	6.66186	6.77818	6.98157	7.68469	7.06957	7.66842	7.00595	7.06755	6.87396	6.80709	7.41541	6.89317	6.97984	6.93486	7.66408
KPNB1	protein_coding	ENSG00000108424.10	10.8856	10.7895	10.6606	10.1641	10.9593	10.5193	12.3903	12.0414	11.9056	11.0488	11.1566	10.9603	10.8507	11.2363	10.8621	11.1392	11.1251	11.1524
RPUSD4	protein_coding	ENSG00000165526.9	8.51492	8.30984	8.29574	8.08424	8.58409	8.7985	9.9677	9.90814	9.46919	8.83392	8.71079	8.74349	8.79499	8.64756	8.81677	8.70517	8.6137	8.60038
HNRNPA1P7	processed_pseudogene	ENSG00000215492.6	6.31209	6.49991	6.32714	6.81435	6.3842	6.70934	7.43616	7.50863	7.43316	6.70108	6.929	6.70065	6.51454	6.38331	6.74225	6.55919	6.42286	6.73156
VTA1	protein_coding	ENSG00000009844.16	8.45605	8.46864	7.88358	7.71434	8.29679	7.09611	9.53323	8.96843	8.97626	7.97756	8.3474	8.16689	7.96484	8.19656	8.15178	8.25134	8.43384	8.34229
EIF3H	protein_coding	ENSG00000147677.11	10.2286	10.4046	9.75271	10.2156	10.3923	9.78955	11.8672	11.5332	11.6038	10.6471	11.1747	10.9403	10.482	10.8075	11.0697	10.6974	11.1135	10.7888
PPIP5K2	protein_coding	ENSG00000145725.20	9.63594	9.38995	8.66757	8.50239	9.20221	8.35001	10.1078	9.41014	10.038	9.25292	9.05715	9.07438	9.05004	9.51094	9.04595	9.54705	9.16273	9.5758
FCRLA	protein_coding	ENSG00000132185.18	8.69658	9.38182	9.04972	8.48974	9.09662	9.78281	10.2363	10.5524	10.9735	9.71971	10.7914	9.9981	10.2762	10.8737	10.2308	10.0344	10.9777	9.88472
FAM241A	protein_coding	ENSG00000174749.6	7.03348	7.60435	7.13921	7.48628	7.46245	7.31675	8.64203	8.42614	8.33861	7.49123	7.46255	7.35385	7.85549	7.72176	7.48697	7.85038	7.65273	7.82699
THUMPD2	protein_coding	ENSG00000138050.15	7.34618	7.50267	6.97398	5.46333	7.47144	6.54013	8.48599	8.0735	7.97964	7.35972	7.43069	7.21079	7.41651	7.53783	7.41657	7.55279	7.54039	7.55404
FKBPL	protein_coding	ENSG00000204315.4	6.85778	6.64481	6.25378	6.45855	6.72841	5.46333	7.13364	7.3528	7.02938	6.9653	6.87873	7.10901	6.82192	6.82893	6.98757	6.72498	7.02776	7.09363
KIF4A	protein_coding	ENSG00000090889.12	7.18577	6.66695	7.02608	6.76599	7.63904	6.45373	8.30736	8.06892	7.98279	6.4381	6.25223	6.75085	6.31079	6.24002	6.54533	6.47493	6.5493	6.79576
SNX5	protein_coding	ENSG00000089006.16	10.1707	9.98685	9.83026	9.92842	9.69094	9.60294	11.5891	11.105	10.9557	10.1088	9.97306	10.1164	10.1362	9.90936	10.1807	10	10.0344	10.3002
RPS6KB1	protein_coding	ENSG00000108443.14	9.10921	9.12335	8.27006	8.36573	8.79563	7.81219	9.59094	9.24947	9.35299	8.84058	8.80784	8.96654	8.83614	9.01019	8.66338	8.9874	8.92	9.0354
RPS13	protein_coding	ENSG00000110700.7	10.5609	10.4975	10.4816	11.0453	10.926	10.572	12.6194	12.6398	11.8859	11.458	11.7272	11.3645	11.1073	11.1992	11.4097	10.8753	11.6818	10.8998
VMA21	protein_coding	ENSG00000160131.13	9.19927	9.05667	8.64298	8.77972	9.08562	8.00999	10.1484	9.81664	9.67094	9.15251	8.97881	9.06341	9.07663	9.00711	9.05963	9.3051	9.18665	9.26473
NAMPTP1	processed_pseudogene	ENSG00000229644.6	5.95804	5.94697	5.71611	5.84587	6.33312	5.68351	6.87222	6.41527	6.33495	6.58882	6.45411	6.32549	6.55395	6.20768	6.23717	6.21724	6.39518	6.24078
CHAF1A	protein_coding	ENSG00000167670.16	7.74173	7.56463	8.44627	8.27483	8.42154	7.87267	9.77269	10.0175	9.41568	7.68939	7.55363	7.54176	7.70844	7.5106	7.91392	7.42096	7.62554	7.34991
ACAT1	protein_coding	ENSG00000075239.14	8.96815	8.97953	8.85877	8.54377	8.90006	8.43107	10.6919	10.6777	10.215	9.16049	9.38516	9.28725	9.02841	9.19732	9.59197	9.03939	9.70566	9.18896
RPL21	protein_coding	ENSG00000122026.10	11.8975	11.8067	11.5004	12.2814	12.1845	11.5415	13.4877	13.4166	12.862	12.4289	12.6719	12.4879	12.0609	12.1889	12.6562	12.0586	12.9392	12.2378
DDX1	protein_coding	ENSG00000079785.15	10.1408	10.3096	9.76404	8.7866	10.0576	9.49965	11.2527	11.1142	10.3861	9.86143	10.3204	9.88943	9.75227	10.1889	9.92223	9.90104	10.4603	10.0672
FBRSL1	protein_coding	ENSG00000112787.13	9.65957	10.1309	10.1097	9.96648	10.0192	10.1663	10.0079	10.7711	10.0075	10.0358	9.91484	9.83747	10.3881	10.0692	10.0436	10.1988	9.72208	9.83604
FASTKD1	protein_coding	ENSG00000138399.18	8.21167	8.30984	7.85754	8.60364	7.98937	7.08393	9.79791	9.24947	9.17502	8.19413	8.31446	8.40577	8.18032	8.27658	8.30418	8.12668	8.37714	8.55007
IMMT	protein_coding	ENSG00000132305.20	10.0948	9.95623	9.66104	9.28265	9.81058	8.66799	11.2421	10.8531	10.5984	10.0213	10.0076	9.99091	9.83522	9.94822	10.0504	9.98694	10.1373	10.0767
SUPT16H	protein_coding	ENSG00000092201.10	9.8316	9.79044	9.77529	9.6063	9.97245	10.1415	11.6425	11.2985	11.052	9.68521	9.7429	9.79351	9.46002	9.86436	9.92223	9.81132	9.88577	9.87231
AKR7A2P1	processed_pseudogene	ENSG00000229020.4	6.01576	6.05431	6.02572	5.46333	5.46333	5.46333	5.95292	6.05279	6.03269	6.04705	5.46333	5.68189	6.31079	5.7836	5.46333	5.68324	5.46333	5.46333
AK2	protein_coding	ENSG00000004455.17	9.59732	9.52645	9.30778	9.36269	9.79553	9.61629	11.5606	11.5133	10.7632	9.75866	9.84851	9.85341	9.61267	9.47363	9.88143	9.66527	9.85077	9.67028
SYNCRIP	protein_coding	ENSG00000135316.18	10.928	10.9741	10.5407	10.4613	10.6764	10.2321	12.3642	11.7823	11.536	10.9106	10.8469	10.8384	10.7607	10.9077	10.7872	11.063	10.8373	11.0127
PHF5A	protein_coding	ENSG00000100410.8	7.25518	7.3087	7.68966	6.82999	7.70047	6.9681	8.58461	8.54156	7.826	7.41776	7.89949	7.59074	6.92035	7.34423	7.44343	7.22046	7.74787	7.16299
RAVER2	protein_coding	ENSG00000162437.14	7.14211	6.91815	6.39412	7.24122	6.4553	5.46333	7.8976	7.31266	7.73068	6.60846	6.77056	7.04843	6.47331	6.89226	6.80522	6.79066	6.83346	6.92739
DHX15	protein_coding	ENSG00000109606.13	10.2736	10.1785	9.86436	9.5084	10.0336	9.78281	11.6079	11.025	10.7848	9.95428	9.96656	9.72754	9.71061	10.0559	9.92223	10.246	9.96198	10.1568
LONRF1	protein_coding	ENSG00000154359.13	8.09616	8.16955	8.23064	5.77598	7.67011	7.16665	8.44343	7.99357	8.69698	8.06719	8.06892	8.30097	8.38821	8.04578	8.41164	7.97746	8.11122	8.58893
EI24	protein_coding	ENSG00000149547.15	9.82744	9.63065	9.45802	8.64977	9.6281	8.52824	10.9787	11.0239	10.0765	9.29699	9.34554	9.5411	9.27084	9.74065	9.68633	9.36277	9.8693	9.53106
TCF12	protein_coding	ENSG00000140262.18	9.82744	9.55322	8.91307	8.12342	9.11025	8.59208	10.7452	10.2241	10.9218	9.36754	9.18634	9.33357	9.482	9.85927	9.26466	9.66893	9.39336	9.79718
EIF2S3	protein_coding	ENSG00000130741.11	11.0381	11.497	10.8647	10.0354	11.355	10.9253	12.374	12.3158	12.4193	11.2758	12.0121	11.7923	11.226	11.8889	11.7854	11.3762	11.8574	11.9101
RPL23A	protein_coding	ENSG00000198242.14	11.5578	11.8026	11.7207	12.5267	12.1416	12.0159	13.5406	13.9305	13.3256	12.6302	12.7625	12.6602	12.506	12.3566	12.7775	12.1085	12.7643	12.2423
MRPL22	protein_coding	ENSG00000082515.18	7.95435	7.99156	7.5313	7.8627	8.13273	7.74884	8.73501	9.06165	8.42121	8.26101	8.11301	7.90942	7.95312	8.0761	8.08249	7.46643	8.48832	7.79324
TOMM6	protein_coding	ENSG00000214736.7	8.62574	9.01159	8.81114	8.27976	9.24482	8.59208	10.3378	10.5754	9.37185	9.12286	9.39878	9.04957	8.99254	8.88819	9.10254	8.83213	9.49009	8.79866
C2orf27A	lncRNA	ENSG00000287151.1	7.15684	6.98497	6.36133	5.46333	6.71127	6.5193	7.4131	7.3685	7.14371	6.76945	7.13103	6.98449	6.97287	7.31244	6.70925	7.0821	6.93486	6.74798
TPI1	protein_coding	ENSG00000111669.15	11.0399	11.1951	11.4606	11.4714	11.7768	11.2846	12.8328	13.2585	12.6356	11.3361	11.168	11.4233	11.1919	10.9521	11.5829	10.967	11.7052	11.0517
NUP160	protein_coding	ENSG00000030066.13	8.71489	8.55884	8.7202	7.74391	8.6532	7.74161	10.0346	9.50085	9.67189	8.72647	8.35551	8.2479	8.63893	8.8195	8.1877	8.96964	8.32352	8.68522
HDHD5	protein_coding	ENSG00000069998.12	8.04561	7.97686	8.45764	6.91932	8.33022	9.395	10.0266	10.246	9.61867	8.68628	8.5998	8.41453	9.10531	8.58664	8.6489	8.40626	8.53608	8.44792
ZMAT3	protein_coding	ENSG00000172667.11	8.56638	8.62519	8.14824	7.35501	9.02929	7.82587	9.34895	9.30188	9.77804	9.48638	9.476	9.2296	9.44382	9.75716	9.14675	9.60929	9.29512	9.54483
PUS7L	protein_coding	ENSG00000129317.14	9.63117	9.28339	8.93342	7.73658	8.6755	8.52416	10.0249	9.25736	9.63825	9.27513	8.96576	8.90631	9.31163	9.50225	8.81677	9.40509	8.85411	9.68278
TM7SF3	protein_coding	ENSG00000064115.11	8.74636	8.64815	8.66269	8.73416	8.90947	8.10181	10.237	10.4196	10.1484	8.91185	8.82531	8.77759	8.96147	9.06156	8.84238	8.96067	9.03997	8.81834
OXSR1	protein_coding	ENSG00000172939.9	8.73744	8.56368	8.56653	8.32341	8.59584	8.61528	9.83899	9.55616	9.75223	8.67885	8.35551	8.55942	8.67085	8.64358	8.67414	8.74062	8.44891	8.64159
FBXO5	protein_coding	ENSG00000112029.10	8.02336	7.84497	7.78553	7.50397	7.94637	6.35765	9.0381	8.18316	8.27136	7.72714	7.31235	7.70571	7.73641	7.49212	7.67762	7.51034	7.81301	7.69389
ANP32B	protein_coding	ENSG00000136938.9	9.80644	9.99751	9.74357	10.208	10.3945	9.20067	11.7608	11.5552	10.9518	9.95733	10.6307	10.3477	9.85676	10.1547	10.4261	9.66344	10.4344	10.2242
TUBB4A	protein_coding	ENSG00000104833.12	6.93142	6.52569	6.69142	6.6434	7.18054	7.02103	7.62194	8.26897	7.91829	6.81792	6.49296	6.76706	5.98691	6.72622	6.93461	7.16475	6.50087	6.91353
REC8	protein_coding	ENSG00000100918.13	8.96053	8.87874	9.03475	9.9977	9.50385	9.50377	10.8612	11.5038	11.2169	9.96491	9.27345	9.59336	10.2168	9.38654	9.44806	9.68527	9.80337	9.37464
GUF1	protein_coding	ENSG00000151806.14	8.9139	8.70614	8.09779	8.33293	8.59194	8.15087	10.1966	9.5924	9.55209	8.55836	8.31446	8.38811	8.63893	8.75469	8.50739	8.78202	8.7329	8.81181
KIAA1143	protein_coding	ENSG00000163807.6	8.58146	8.53929	8.27006	8.24483	8.39927	7.52969	9.38554	8.71312	9.12718	8.61015	8.55844	8.60965	8.62088	8.68676	8.30418	8.82884	8.4539	8.74136
COX15	protein_coding	ENSG00000014919.13	8.60131	8.8826	8.48011	7.92158	8.5114	7.46859	9.45865	9.4892	9.46481	8.62184	8.82242	8.72962	8.62812	9.03762	8.54315	8.97261	8.89109	8.52622
PEMT	protein_coding	ENSG00000133027.18	7.15684	7.27111	7.42603	8.00233	7.19181	7.10816	8.78672	8.97324	8.29163	7.47325	7.58262	7.63795	7.3622	7.48278	7.78406	7.33472	7.43867	7.65652
NMT1	protein_coding	ENSG00000136448.12	9.96451	9.97612	10.143	8.91136	10.0207	10.3922	10.1245	10.2587	9.9809	9.97546	10	10.0166	10.0333	9.83182	10.0613	10.0316	9.98084	9.90161
AC091152.2	lncRNA	ENSG00000267160.1	5.81399	5.46333	5.46333	5.46333	5.46333	5.46333	5.88783	5.74271	6.13166	6.08676	5.75451	5.46333	5.94172	6.01581	5.76993	6.04183	5.7001	6.17978
ELOC	protein_coding	ENSG00000154582.17	8.69658	8.38876	8.20371	8.03803	8.87787	8.234	9.7927	9.45364	8.8401	8.40407	8.55844	8.40577	8.31329	8.02104	8.42877	8.06553	8.63136	8.27675
TAF1D	protein_coding	ENSG00000166012.17	9.39528	9.13632	8.64793	8.58397	8.87787	7.79837	10.707	10.1855	10.2039	9.31615	9.36351	9.39163	8.82675	9.27604	9.49297	9.32381	9.55571	9.51317
RCC2	protein_coding	ENSG00000179051.14	9.82326	9.72566	9.97773	10.1202	10.2002	9.78618	11.2768	11.5695	11.3422	10.3856	10.2548	10.4684	10.6949	10.0589	10.5107	10.2976	9.9288	10.0672
POLD1	protein_coding	ENSG00000062822.15	8.96815	8.81545	9.5316	8.84378	9.06895	8.02181	10.3739	10.7581	9.87771	9.12558	8.47928	8.71561	9.14351	8.46531	9.04595	8.76836	8.7206	8.5101
RPL19	protein_coding	ENSG00000108298.11	12.0163	12.2076	12.0365	12.6696	12.5942	11.9415	13.897	14.3324	13.6634	12.784	13.2089	12.9502	12.6556	12.7477	13.1035	12.4904	13.3801	12.4776
FAM171A1	protein_coding	ENSG00000148468.17	7.48825	7.70772	7.50864	7.55563	7.45341	7.16665	8.65834	8.42967	8.17901	7.59408	7.73145	7.49947	7.56676	7.57326	7.73545	7.53598	7.62554	7.62584
TMEM177	protein_coding	ENSG00000144120.13	6.62386	6.64481	7.33763	7.15124	7.09854	5.46333	8.16311	8.14901	7.44743	7.05798	7.06755	7.09715	6.89312	6.87677	6.879	6.88207	7.08575	6.6269
FMNL2	protein_coding	ENSG00000157827.20	7.86492	7.57468	7.68966	6.45855	7.01035	6.94068	7.96804	7.50863	8.15701	7.22379	7.30345	7.69835	7.46005	7.5106	7.53733	7.45747	7.11369	7.64892
RNF125	protein_coding	ENSG00000101695.9	6.89522	6.49991	6.45604	5.46333	7.34938	6.74329	7.97564	7.67241	7.87464	6.80201	6.69677	6.6478	6.79205	6.84512	6.69234	6.88207	6.50087	6.82643
UBE2V2	protein_coding	ENSG00000169139.12	8.4615	8.39968	7.74801	7.96565	8.79901	7.23326	9.89363	9.39771	9.40771	8.358	8.51582	8.57117	8.0606	8.64358	8.38555	8.39735	8.63574	8.55793
MRPS21	protein_coding	ENSG00000266472.6	8.39458	8.48919	8.25704	8.40681	8.77171	8.35001	9.75777	10.15	9.2174	8.74436	8.93395	8.80759	8.36659	8.62755	8.7841	8.64277	9.19846	8.45637
BTF3	protein_coding	ENSG00000145741.15	10.208	10.431	10.1343	10.5228	10.9214	10.3889	12.1749	12.1064	11.9805	10.7981	11.2784	11.1442	10.6682	10.8022	11.1895	10.4464	11.1608	10.753
RPS3	protein_coding	ENSG00000149273.15	12.0231	12.1279	12.4444	13.0827	12.662	12.6405	14.2583	14.6219	13.9601	12.9052	13.1723	12.9413	12.7809	12.7704	13.0992	12.3379	13.2833	12.4568
RIOK1	protein_coding	ENSG00000124784.9	7.7691	7.52366	7.33763	6.93352	7.55795	7.12009	8.89856	8.24095	8.21137	7.70462	7.64556	7.57462	7.86809	7.9173	7.81773	8.05983	7.68813	7.61022
WDR62	protein_coding	ENSG00000075702.18	7.28188	6.95206	7.77625	7.71434	7.74473	7.46859	8.80564	9.32458	8.28659	7.00595	6.11009	7.08516	6.77679	6.74406	7.31287	6.42957	6.44966	6.53008
PNO1	protein_coding	ENSG00000115946.8	8.0675	7.69865	7.6286	7.97183	7.88247	6.80801	9.41849	9.35612	8.47074	8.49187	8.17889	7.7561	8.12437	8.06405	8.09338	8.01927	8.22732	7.79324
ZSWIM1	protein_coding	ENSG00000168612.4	7.308	7.39222	7.09206	6.45855	7.07402	6.35765	7.29738	7.60288	7.50746	7.50012	7.23928	7.54176	7.21502	7.30166	7.42559	7.51034	7.18079	7.64127
ZNF121	protein_coding	ENSG00000197961.11	8.23109	8.26264	8.08302	8.20381	7.97723	6.6742	9.1039	8.94414	8.97007	8.65253	8.57927	8.21304	8.71232	8.40047	8.23254	8.32861	8.4237	8.53819
CEP44	protein_coding	ENSG00000164118.13	7.9063	7.59453	7.31118	6.86059	7.50675	5.46333	7.99447	7.29623	7.98908	7.49123	7.6859	7.8515	7.56676	7.59062	7.61712	7.83023	7.33958	7.93579
EZH2	protein_coding	ENSG00000106462.11	8.69658	8.53436	8.50222	8.0899	9.00904	6.70934	9.80104	9.34876	9.11321	8.37198	8.61332	8.2867	8.3796	8.44709	8.27597	8.5295	8.39803	8.47728
DHX40	protein_coding	ENSG00000108406.10	8.47235	8.37222	8.2439	7.54716	8.41267	7.20042	9.37997	8.85828	9.25348	8.40859	8.7045	8.64709	8.34463	8.72113	8.32727	8.89	8.47857	8.73446
PKMYT1	protein_coding	ENSG00000127564.17	7.308	7.27111	8.13401	8.52324	8.50309	7.74161	9.74702	10.2241	9.16016	7.03226	6.51177	7.0608	7.17257	6.6515	7.39835	6.80645	7.07152	6.73156
MYCBP	protein_coding	ENSG00000214114.9	8.73296	8.37222	7.69956	8.08424	8.36747	7.74161	9.49643	9.16391	8.91305	8.24586	8.55493	8.44473	7.81043	8.32246	8.34093	8.26124	8.54543	8.31923
STMN1	protein_coding	ENSG00000117632.23	8.69197	8.20755	8.37003	8.51077	9.75978	7.95549	10.783	10.4491	10.1013	8.21505	7.37291	7.92196	7.65801	7.41541	8.61577	7.88329	8.11122	8.07031
AC090946.1	lncRNA	ENSG00000286689.1	5.46333	5.706	5.46333	5.46333	5.46333	5.46333	5.88783	5.85782	6.05389	5.46333	5.6694	5.68189	5.98691	6.24002	5.76993	5.77403	5.46333	5.77139
MRPL58	protein_coding	ENSG00000167862.10	7.68522	7.893	7.59697	7.01516	7.81538	7.46859	8.80772	9.09949	8.1708	7.59408	7.97089	7.87109	7.82346	7.86928	8.04367	7.62587	8.29032	7.89205
NPEPPSP1	transcribed_unprocessed_pseudogene	ENSG00000274487.2	7.57485	7.83679	7.71916	6.00276	6.98386	7.12009	7.70805	7.44418	7.8678	7.21268	7.25796	7.24288	7.79728	7.24629	7.47838	7.75366	7.31645	7.78638
EIF3D	protein_coding	ENSG00000100353.18	10.2443	10.4493	9.99706	9.73018	10.4381	9.97256	11.6471	11.7566	11.5087	10.3754	11.2289	10.9109	10.3376	10.7298	10.9435	10.5773	10.9803	10.6767
NAV1	protein_coding	ENSG00000134369.15	8.04561	8.27459	8.11963	6.66186	7.67777	8.4699	8.18605	8.59275	9.13687	8.18354	8.17429	8.3151	8.19026	8.92132	7.97444	8.22122	7.91988	8.55007
CIAPIN1	protein_coding	ENSG00000005194.15	8.31826	8.62055	8.57175	7.51273	8.76827	8.0681	9.92257	10.0675	9.07623	8.6601	8.55142	8.60585	8.64251	8.53592	8.74045	8.66141	8.63136	8.49378
NCAPG2	protein_coding	ENSG00000146918.20	7.93054	7.81196	7.82202	8.37956	8.41267	6.94068	9.59215	9.12345	9.12021	7.41776	7.31235	7.26382	6.82192	7.35465	7.7565	7.38336	7.35098	7.39717
LYL1	protein_coding	ENSG00000104903.5	6.85778	7.1648	6.99161	6.43544	6.71127	7.22241	7.58177	7.48751	7.87464	7.44581	7.9274	7.70571	7.52676	7.64134	7.65526	7.37378	7.61635	7.26002
RPL37	protein_coding	ENSG00000145592.14	9.93581	10.1501	10.4483	11.0573	11.082	10.8141	12.1938	12.8558	11.809	11.6895	11.485	11.2711	11.5411	10.9624	11.2134	10.4591	11.5647	10.2967
PATZ1	protein_coding	ENSG00000100105.18	7.81351	8.01332	8.07558	7.98411	7.9148	8.45708	9.11234	9.41014	9.01289	8.276	8.12262	8.29147	8.6245	8.23448	8.38555	8.2059	8.11122	8.218
HMGXB4	protein_coding	ENSG00000100281.14	7.61608	7.09321	7.10799	6.78236	7.70795	6.33173	8.28333	7.73258	8.1004	7.25652	7.08909	7.373	7.17257	7.33372	6.78983	7.33472	7.14099	7.33049
ATP5PB	protein_coding	ENSG00000116459.11	9.75475	9.84851	9.7663	10.2029	9.84347	9.17764	11.5066	11.3042	10.8566	9.79487	10.3204	10.2035	9.60723	10.0648	10.2664	9.72443	10.4724	9.7057
ATP6V1C1	protein_coding	ENSG00000155097.12	9.35528	9.33205	8.85877	8.96985	9.262	8.43979	9.92924	9.60325	9.69357	9.0271	9.18859	9.20238	9.10273	9.18376	9.05144	9.39849	9.33576	9.41162
RBFA	protein_coding	ENSG00000101546.13	7.61608	7.42638	7.31118	8.03803	7.86269	6.30493	9.02922	9.37254	8.4905	8.15129	7.9274	8.05841	8.25314	7.88317	7.88894	7.78202	8.03922	7.63358
FHIT	protein_coding	ENSG00000189283.10	6.79906	6.77084	6.66797	6.15709	7.1106	7.07162	7.31638	7.67241	7.52537	7.09552	7.24866	6.98449	6.87925	6.77884	7.3705	6.9109	7.07152	7.27034
NOC2L	protein_coding	ENSG00000188976.11	9.75913	9.98507	10.2092	9.88614	10.0548	10.2084	11.3299	12.0037	10.8855	10.4431	10.3163	10.288	10.543	9.90278	10.2535	9.96334	10.1342	9.82963
HEATR6	protein_coding	ENSG00000068097.15	8.09616	6.88317	6.93786	6.87557	6.71127	7.00803	7.94497	7.09916	7.00236	7.49123	7.14129	7.26382	7.42534	6.67072	6.89317	7.87677	6.98227	7.21786
MIR4435-2HG	lncRNA	ENSG00000172965.17	9.25007	8.78684	8.73886	8.1881	9.53644	8.4699	10.0487	10.1627	9.80686	9.61166	9.21304	9.38724	9.46203	9.08802	9.44183	9.31214	9.33576	9.30694
NAF1	protein_coding	ENSG00000145414.9	7.29501	7.2963	7.45018	7.12765	6.95673	7.81219	8.25887	8.28081	7.79739	7.41776	7.32995	7.09715	7.57461	7.49212	7.34202	7.53598	7.19377	7.50386
LYRM4	protein_coding	ENSG00000214113.11	7.21401	7.04806	6.95607	7.96565	7.66241	6.92671	8.81811	8.92936	8.20067	7.25652	7.41445	7.72754	7.35292	7.58197	7.63251	7.37378	7.86751	7.21786
PRKDC	protein_coding	ENSG00000253729.8	11.0876	10.6705	10.4553	10.5299	10.2947	10.4358	12.5001	12.3561	12.2987	10.7277	10.5154	10.2962	10.8818	10.9216	10.3103	11.0706	10.367	10.8814
RRM1	protein_coding	ENSG00000167325.15	8.75523	8.62981	7.81299	8.31383	9.04074	6.54013	10.7576	10.2489	10.0526	8.15672	8.39538	8.31977	8.12955	8.09987	8.57802	8.29052	8.55473	8.61551
KIF15	protein_coding	ENSG00000163808.17	7.35865	6.6886	6.36133	6.94755	7.54111	6.85406	8.99126	8.20408	8.37698	6.52729	6.41342	6.51182	6.61008	6.38331	6.78983	6.38164	6.27374	6.50943
DNMT3B	protein_coding	ENSG00000088305.18	6.57471	6.18466	6.90053	6.56578	6.69383	5.84396	7.34127	7.25418	7.62795	6.2834	6.39231	6.51182	6.55395	6.48195	6.67514	6.30391	6.50087	6.42163
MKS1	protein_coding	ENSG00000011143.18	6.73686	6.80962	6.51379	6.33599	7.1106	5.46333	7.71727	7.5156	7.40903	7.15554	7.13103	7.1324	7.03526	6.87677	7.2316	7.09427	7.0128	7.0199
P4HA1	protein_coding	ENSG00000122884.12	8.47774	8.33285	7.98297	7.98411	7.97723	7.64385	8.90441	8.25703	9.5634	8.53792	8.36358	8.41453	8.23888	8.46531	8.20781	8.33798	8.52192	8.56963
CLPB	protein_coding	ENSG00000162129.14	8.66867	8.5924	8.58215	7.17438	8.55627	7.91789	9.38136	9.78434	9.30839	9.13911	8.26786	8.56727	9.15851	8.76935	8.55097	8.80897	8.46875	8.61926
MCMBP	protein_coding	ENSG00000197771.13	9.56264	9.3791	9.01582	8.7306	9.44711	8.17739	10.5971	10.0864	9.69917	8.90869	9.36549	9.06891	8.68481	9.13951	9.04595	9.18995	9.11364	9.36801
RPS23	protein_coding	ENSG00000186468.13	10.7207	11.0722	10.7165	11.4099	11.56	11.5519	13.3452	13.6081	12.7528	12.0781	12.2892	11.933	11.9057	11.791	11.9395	11.2674	12.5168	11.4731
RARS1	protein_coding	ENSG00000113643.9	8.93352	8.91314	9.03098	8.85363	9.00612	8.74703	10.2846	10.0393	9.92705	9.11192	9.00711	9.18225	8.92385	8.98849	9.26701	9.17714	9.43882	9.27658
FOXN2	protein_coding	ENSG00000170802.16	8.33625	7.84497	7.04293	7.67643	8.19135	6.6742	8.83865	7.9642	8.63344	8.18884	8.0285	8.15642	8.54625	8.54022	7.88894	8.4283	7.91252	8.56574
GAPDH	protein_coding	ENSG00000111640.15	13.7234	13.5989	13.8299	14.4024	14.3859	13.8285	15.6253	15.8888	15.4662	13.6492	13.7978	13.9352	13.6156	13.6304	14.0534	13.6442	14.2025	13.5297
HMGB1	protein_coding	ENSG00000189403.15	11.1083	10.9929	10.6954	10.0902	11.2892	10.3889	12.6377	12.0271	11.8616	10.6751	10.5729	10.8464	10.4751	10.5481	10.9339	10.525	10.9239	10.869
BTK	protein_coding	ENSG00000010671.16	9.67819	9.89105	9.30467	8.71984	9.35641	9.22084	10.8173	10.584	10.3331	9.74638	9.94027	9.70486	9.64135	9.77709	9.77816	9.63755	9.8301	9.77235
ZNF326	protein_coding	ENSG00000162664.17	8.56132	8.44252	8.52398	7.84926	8.37663	7.86608	8.8966	8.39392	8.77213	8.76203	8.50132	8.40138	8.6245	8.57831	8.45408	8.76836	8.38762	8.75505
TENT4B	protein_coding	ENSG00000121274.13	9.509	9.33766	9.03475	8.95164	9.00027	8.24405	10.0061	9.41894	10.0512	9.09536	9.22183	9.05789	9.31831	9.53883	9.16961	9.32148	9.3006	9.56619
EIF3L	protein_coding	ENSG00000100129.18	10.9558	11.1119	10.6739	11.2058	11.1413	10.8975	12.7598	12.6792	12.6027	11.4925	12.1028	11.7845	11.4646	11.7901	11.9607	11.7869	12.0239	11.6679
NKAPD1	protein_coding	ENSG00000150776.18	8.49911	8.34421	8.35182	8.01433	8.46076	8.63812	9.25926	9.07735	9.07479	8.26101	8.63998	8.51548	8.50345	8.53161	8.32727	8.3519	8.54076	8.57738
CS	protein_coding	ENSG00000062485.19	10.453	10.3308	10.4356	9.92687	10.4392	10.2699	11.7444	11.7159	11.385	10.4518	10.4766	10.3386	10.4348	10.4066	10.3738	10.5666	10.4369	10.3591
SESN1	protein_coding	ENSG00000080546.13	8.60131	8.75342	8.62802	8.00834	8.42595	7.70486	9.41849	8.86607	9.45268	8.46611	8.74491	8.53563	8.40527	9.04063	8.5234	8.78881	9.49248	8.76861
CYB5R4	protein_coding	ENSG00000065615.14	8.04561	7.87718	7.71916	7.18578	7.94637	7.78441	8.69042	8.25703	8.21935	8.15129	7.76305	7.81821	7.84277	8.03964	7.63251	8.25134	8.03922	7.92963
CBX3	protein_coding	ENSG00000122565.19	9.87661	9.77607	9.47193	9.75825	10.0894	9.31761	11.7741	11.017	10.8365	9.64229	9.76406	9.56456	9.45194	9.72767	9.61799	9.53508	9.98084	9.6649
XRN2	protein_coding	ENSG00000088930.8	9.99266	10.0716	9.30155	9.20554	9.72489	9.16207	10.9029	10.6384	10.5279	9.83848	10.0647	9.85182	9.93982	10.2328	9.93262	10.0044	10.0078	9.89855
RPL3	protein_coding	ENSG00000100316.16	13.3458	13.5333	13.4611	13.8876	13.6528	13.8157	15.0107	15.4833	15.0558	14.3696	14.7436	14.5548	14.2669	14.3082	14.6402	14.1861	14.4611	13.9794
AC008770.4	protein_coding	ENSG00000286098.1	6.73686	6.05431	5.46333	5.46333	5.46333	5.46333	5.98231	5.85782	6.4373	6.08676	5.46333	5.46333	6.61008	6.70806	6.10953	5.77403	5.46333	6.34919
UTP20	protein_coding	ENSG00000120800.5	8.38886	8.14363	7.74801	7.94694	7.84934	8.24405	10.1863	9.73025	9.24326	8.74436	8.24177	8.21304	8.67785	8.56151	8.26643	8.8123	8.31254	8.8758
IFT57	protein_coding	ENSG00000114446.5	8.01587	8.31563	7.1237	7.90871	8.06007	7.91789	9.23477	8.7445	8.74873	8.39497	8.49401	8.42322	8.37094	8.40992	8.21775	8.17476	8.43384	8.24769
C12orf66	protein_coding	ENSG00000174206.13	7.18577	7.54431	7.25652	6.73246	6.97038	5.46333	7.86508	7.818	7.99221	7.30919	7.58976	7.42875	7.79728	7.68217	7.47838	7.49296	7.29288	7.71582
LINC00884	lncRNA	ENSG00000233058.2	6.57471	6.52569	6.29136	6.56578	6.3842	5.46333	6.94346	7.17462	7.46153	6.92313	6.79866	6.6478	6.83654	6.72622	6.72588	6.59857	6.88534	6.55026
SF3A3	protein_coding	ENSG00000183431.12	9.21534	9.52153	9.24751	9.61208	9.69815	8.77814	10.8361	10.7608	10.1674	9.40603	9.52112	9.53319	9.25234	9.44896	9.6069	9.42687	9.77612	9.48692
SNHG6	lncRNA	ENSG00000245910.8	7.34618	7.4151	7.32448	8.09555	7.72279	7.57985	8.82224	8.65422	8.44169	8.04386	8.21069	7.92819	8.01638	7.85524	7.97444	7.64156	8.02571	7.58644
TMEM126B	protein_coding	ENSG00000171204.13	7.86492	7.79514	7.5313	7.29425	8.18088	6.69193	8.90051	8.50859	8.32885	7.90135	8.0438	7.99486	7.76381	7.7602	8.06044	7.90905	8.32352	7.99592
ZNF343	protein_coding	ENSG00000088876.13	7.4542	7.48134	7.6286	5.46333	7.22499	7.07162	7.49204	8.03177	7.69602	7.71217	7.53889	7.42875	7.64324	7.25756	7.55368	7.44844	7.59777	7.48669
NUDCD1	protein_coding	ENSG00000120526.11	7.96999	8.09027	7.47389	6.30906	8.0658	8.01592	9.49257	8.64517	8.57101	7.93363	8.08378	7.98893	7.6283	8.02104	8.02098	8.04836	7.90512	7.96016
PAXIP1	protein_coding	ENSG00000157212.19	8.22465	7.84497	7.97496	7.51273	7.5326	8.43979	9.24554	8.95876	8.81261	7.86156	7.9274	7.93439	7.71549	7.97663	7.7565	8.0368	7.9272	7.84026
BCCIP	protein_coding	ENSG00000107949.17	8.65924	8.86318	8.81554	8.76934	8.92192	8.64189	10.3535	10.0382	9.36951	8.94001	8.8959	8.69433	8.72588	8.59078	8.87995	8.63147	9.17773	8.79535
NDUFA10	protein_coding	ENSG00000130414.12	9.45056	9.57238	9.35663	9.74429	9.59562	8.59208	10.7142	10.6118	10.1908	9.93279	9.71058	9.68538	9.51725	9.59508	9.65077	9.71739	9.70978	9.54483
MAP4K5	protein_coding	ENSG00000012983.11	8.44507	8.44778	7.86628	6.97508	8.46933	7.26524	9.13735	8.50525	8.72863	8.58648	8.39145	8.45324	8.46338	8.57413	8.19779	8.70517	8.32898	8.88826
TRIM65	protein_coding	ENSG00000141569.12	8.66397	8.81949	8.8023	8.42468	8.57619	8.38662	9.30848	9.75824	9.2787	9.11192	8.85113	8.83373	9.10273	8.7657	8.83603	8.65026	8.60925	8.70653
TOMM70	protein_coding	ENSG00000154174.8	9.49592	9.54111	8.90897	8.98783	9.43419	8.90865	10.7186	10.2974	10.1855	9.55643	9.66631	9.34718	9.57229	9.73325	9.29267	9.59398	9.49248	9.67744
RPS27A	protein_coding	ENSG00000143947.14	11.5906	11.737	11.1679	12.2687	12.1266	11.2393	13.8427	13.7184	13.0968	11.9546	12.6611	12.5064	11.7828	12.1195	12.5995	11.84	12.9584	12.1089
RPSA	protein_coding	ENSG00000168028.14	12.4836	12.453	12.4928	13.0497	12.9659	13.0119	14.4754	14.6723	14.002	12.9814	13.4501	13.1389	12.7989	13.0869	13.3169	12.919	13.7248	12.8334
DDX19A	protein_coding	ENSG00000168872.17	9.24068	9.2921	9.20475	8.49397	9.2693	8.89298	10.2816	10.2935	9.4995	9.25541	9.14534	8.96359	9.06605	9.27604	9.23849	9.21273	9.37528	8.95489
ZNF33B	protein_coding	ENSG00000196693.15	8.35988	8.48919	8.06058	7.24122	7.73746	7.4775	8.34844	8.0826	8.6452	8.71925	8.75102	8.77084	8.64965	8.67121	8.80705	8.50901	8.27908	8.8216
NOL10	protein_coding	ENSG00000115761.16	8.54602	8.6159	8.08302	8.28468	8.58409	8.19825	10.2021	9.90063	9.35418	8.62957	8.60319	8.60965	8.25786	8.62351	8.71638	8.48822	8.88377	8.74136
TCAIM	protein_coding	ENSG00000179152.20	7.64616	7.50267	6.90053	6.87557	7.19181	6.88371	8.02406	7.66004	8.02923	7.44581	7.58976	7.57462	7.49384	7.84105	7.43454	7.16475	7.6071	7.54581
RPL38	protein_coding	ENSG00000172809.13	8.78149	8.87874	9.25074	9.6631	9.39694	9.08985	11.2968	11.7904	10.3779	10.3031	9.86818	9.64562	9.93259	9.13669	9.76492	8.80228	10.163	9.00145
KAT14	protein_coding	ENSG00000149474.13	7.48825	7.52366	7.21386	6.58579	8.05431	6.56049	8.23711	8.30803	8.017	7.55222	7.80001	7.74902	7.53486	7.84816	7.76344	7.87677	7.89768	7.31076
ATP5MC1	protein_coding	ENSG00000159199.14	8.79874	9.10697	9.27637	8.64977	9.2693	9.10078	10.4943	11.1431	9.51866	8.9767	9.42372	9.06891	8.80459	8.96009	9.2552	8.82555	9.72411	8.75846
RACK1	protein_coding	ENSG00000204628.12	12.462	12.5417	12.568	13.186	12.7538	12.818	14.1998	14.6457	14.3313	13.3752	13.6461	13.5124	13.4679	13.1862	13.7006	13.2473	13.5204	13.103
SMNDC1	protein_coding	ENSG00000119953.14	8.47774	8.45825	7.98297	7.51273	8.38573	8.66799	9.31579	8.65422	8.66653	8.19939	8.46813	8.30569	8.09816	8.12902	8.27597	8.57355	8.60031	8.60797
NOP58	protein_coding	ENSG00000055044.11	9.89463	9.98507	9.38928	9.16668	9.90707	9.77603	11.6416	11.045	10.6647	9.80675	9.89717	9.76344	9.55355	9.9386	9.89668	9.73144	9.93057	9.92131
LRR1	protein_coding	ENSG00000165501.17	7.22789	7.66174	6.93786	6.81435	7.62322	7.3662	8.90246	8.53502	7.97331	7.6426	7.65237	7.35385	7.55886	7.37523	7.40749	7.4023	7.63467	7.34991
LRRC40	protein_coding	ENSG00000066557.6	7.66583	7.61409	7.35065	6.69778	7.69295	7.61224	8.79516	8.00802	8.3911	7.36958	7.22031	7.58271	7.20454	7.5106	7.62484	7.59389	7.55013	7.69389
NKRF	protein_coding	ENSG00000186416.17	7.95435	8.18868	7.71916	8.49819	7.97111	6.86899	9.17969	8.8968	9.14101	7.8948	7.97089	8.2577	8.08219	8.02104	8.29952	8.37481	8.1917	8.37839
ERCC6	protein_coding	ENSG00000225830.14	7.57485	7.64289	7.54248	6.33599	7.46245	6.49798	7.51909	7.56332	7.95736	7.48227	7.41445	7.40119	7.84914	7.53783	7.43454	7.65707	7.14099	7.41558
MRPL39	protein_coding	ENSG00000154719.14	7.70433	7.70772	7.82202	6.66186	7.94012	7.76318	8.94093	8.67808	8.3264	7.65838	7.99212	7.57462	7.35292	7.37523	7.79763	7.71734	7.96321	7.89838
PPP2R1B	protein_coding	ENSG00000137713.16	8.05295	7.80358	7.84875	8.3887	7.96497	7.1436	9.22237	8.91443	8.69132	7.72714	7.21071	7.4646	7.79728	7.54677	7.42559	7.68755	7.66167	7.69389
TASOR2	protein_coding	ENSG00000108021.20	9.96262	9.84458	9.29843	8.31383	8.98554	8.88032	10.1582	9.64134	10.0533	9.67413	9.51578	9.40686	9.87647	9.97825	9.16456	9.83753	9.24476	9.94815
ALKBH8	protein_coding	ENSG00000137760.15	6.93142	6.95206	7.04293	6.74936	6.95673	6.82358	7.92936	7.44418	7.8678	7.31946	7.20104	7.34416	7.12856	7.25756	7.07468	6.92503	6.9186	7.6865
PCNA	protein_coding	ENSG00000132646.11	9.14659	8.79096	8.70129	9.74429	10.012	8.39562	11.2731	11.0467	10.2731	8.69736	8.971	8.81089	8.36223	8.6154	9.09724	8.73008	9.12607	8.86953
NACA	protein_coding	ENSG00000196531.13	11.4706	11.6402	11.0181	11.3622	11.863	11.2697	13.1039	13.0055	12.7839	11.9028	12.4919	12.2652	11.6659	12.0562	12.2912	11.7408	12.4545	11.9654
RNASEH2A	protein_coding	ENSG00000104889.7	7.41921	7.28377	7.54248	7.09134	8.03691	7.82587	8.86091	9.27689	8.41202	7.44581	7.49364	7.6685	7.19398	7.42525	7.55368	7.53598	7.54039	7.14032
RPS10	protein_coding	ENSG00000124614.16	11.6161	11.4468	11.6352	12.3085	11.9009	11.8695	13.6334	13.8672	12.9343	11.947	12.549	12.3071	11.7433	12.1038	12.4994	11.8031	12.7842	11.9796
TIMM22	protein_coding	ENSG00000177370.5	7.91443	7.51321	8.3457	6.97508	8.18613	7.50386	8.7761	9.12129	8.21935	7.82748	7.88246	8.06965	8.02199	7.62465	7.96255	7.44844	7.79702	7.6716
MYBL2	protein_coding	ENSG00000101057.16	10.0402	9.75946	10.6799	10.9709	9.95751	10.183	11.8077	12.2561	11.3579	9.93588	9.20862	9.89867	9.60541	8.96009	10.1105	9.60165	9.61627	9.37464
RPS17	protein_coding	ENSG00000182774.13	10.6635	10.7312	11.0115	11.8307	11.2414	11.4446	13.2496	13.4391	12.2107	12.1697	11.718	11.5764	11.9852	11.2711	11.6067	10.8902	12.0979	11.1128
RPL11	protein_coding	ENSG00000142676.14	11.048	11.1297	11.1687	12.1127	11.7929	11.5264	13.1116	13.6596	12.8365	12.236	12.2728	12.0543	12.0302	11.8802	12.1583	11.3967	12.5276	11.3529
RRP1	protein_coding	ENSG00000160214.13	8.82422	9.19326	9.54218	9.56715	9.05491	9.67397	10.2599	11.0285	9.77274	9.47578	9.10787	9.31522	9.48991	8.84737	9.4081	9.13534	9.44378	8.64528
RABGGTB	protein_coding	ENSG00000137955.16	9.78727	9.50417	9.3263	8.42468	9.74593	9.00505	10.6551	10.424	10.2079	10.0401	9.61066	9.61037	9.95985	9.6254	9.58445	9.77956	9.76032	9.76733
TNFSF9	protein_coding	ENSG00000125657.5	6.23995	6.55076	6.78013	7.71434	7.07402	7.45961	8.08838	8.85828	8.32394	7.5607	7.98155	7.71303	7.53486	7.70606	7.98623	7.74648	7.70547	7.62584
DCP1B	protein_coding	ENSG00000151065.14	7.43098	7.74338	7.43816	6.25212	7.38821	7.39496	8.03862	8.04115	8.14587	7.49123	7.85359	7.81821	7.31507	7.27981	7.84406	7.88329	8.0526	7.7586
AC097382.2	lncRNA	ENSG00000245748.1	6.20097	6.14418	5.46333	5.46333	5.46333	5.46333	5.85108	5.80523	6.14964	6.12395	5.81965	5.46333	5.94172	5.85518	5.46333	5.84349	5.87251	5.94904
DIXDC1	protein_coding	ENSG00000150764.14	8.11026	8.0205	7.6076	6.25212	7.66241	6.9681	7.75802	8.06433	7.95092	6.93736	7.42259	6.99757	6.6631	7.37523	7.00043	7.3046	7.26884	7.12882
STOX1	protein_coding	ENSG00000165730.16	6.11541	5.46333	6.21413	5.46333	5.46333	5.46333	6.01006	5.85782	6.05389	6.08676	5.81965	6.21269	5.8916	5.46333	5.9924	5.95318	5.46333	6.14706
VWA8	protein_coding	ENSG00000102763.18	9.18628	9.15874	8.23064	7.37462	8.48208	8.17739	9.19247	8.84521	9.05445	8.88956	8.89038	9.044	8.69519	9.18104	8.59324	9.08405	8.77711	9.19897
FOLR2	protein_coding	ENSG00000165457.14	5.46333	5.46333	5.46333	5.46333	5.46333	5.46333	5.81035	5.94573	6.05389	5.46333	5.87442	6.11409	5.76672	5.85518	6.07313	5.68324	5.99042	5.94904
SMC4	protein_coding	ENSG00000113810.16	10.3825	9.58658	9.72975	8.4113	9.70354	8.39562	11.3389	10.2069	10.7654	9.52183	9.12907	9.20238	9.4336	9.45573	9.09724	9.72969	9.09162	9.49099
TMEM123	protein_coding	ENSG00000152558.15	10.7517	10.4888	10.2108	10.0369	10.1797	9.78281	11.5353	10.7088	11.1967	10.9239	10.6446	10.806	10.7575	10.8762	10.6166	10.9226	10.6272	11.0141
ORC2	protein_coding	ENSG00000115942.9	8.19198	8.10381	8.37003	6.79848	8.19656	6.08195	8.63968	8.47482	8.43263	7.93363	7.96553	7.81145	7.86809	7.94399	7.83752	8.09922	7.67937	7.90469
BUB1	protein_coding	ENSG00000169679.15	9.30514	8.70614	8.59247	7.56404	8.93426	7.8987	11.0732	10.3433	10.8736	8.24586	8.0539	8.55154	8.40527	8.14622	8.73019	8.43267	8.07896	8.80525
CD48	protein_coding	ENSG00000117091.10	9.55005	9.07364	9.07919	9.30904	9.69995	7.71969	10.5748	10.3634	10.2706	9.85654	9.92292	9.81484	9.41709	9.68801	9.85044	9.84563	9.85635	9.96723
TXN	protein_coding	ENSG00000136810.13	9.48538	9.73205	8.62802	9.30428	10.0149	8.47839	10.8712	11.275	10.1801	9.16578	9.74898	9.45162	8.51133	9.01633	9.55396	8.89	9.91103	9.09293
SNHG8	lncRNA	ENSG00000269893.8	8.03082	8.39968	8.09042	8.92387	8.30642	8.41788	9.60888	9.8417	9.16558	8.93691	9.01219	8.74694	8.89421	8.59491	8.91655	8.19042	9.02344	8.44367
METTL2B	protein_coding	ENSG00000165055.16	8.66867	8.51947	8.13401	7.8627	8.38119	8.52006	9.1224	8.85828	8.56275	8.6601	8.71079	8.51142	8.60259	8.36201	8.48713	8.60858	8.4439	8.3285
CCNB1IP1	protein_coding	ENSG00000100814.18	7.44264	7.06331	6.51379	7.53006	7.68538	7.53819	9.00765	8.72747	9.23813	7.77107	8.03362	7.52501	7.70135	7.69018	8.03804	7.78901	8.07896	7.7656
NT5C3A	protein_coding	ENSG00000122643.22	8.04561	7.59453	7.82202	8.03215	7.9588	8.05092	9.16842	8.36464	9.18707	8.23567	8.40712	7.98298	7.73641	8.28691	8.06044	8.13751	8.13649	8.16705
SLC25A33	protein_coding	ENSG00000171612.7	7.38323	7.53402	7.32448	7.325	7.73014	7.44148	8.83047	8.65422	7.91498	7.65052	7.48594	7.24288	7.59018	7.18828	7.81106	7.76081	7.67937	7.46928
ANP32A	protein_coding	ENSG00000140350.15	9.82952	9.72992	9.07554	9.47916	10.2115	9.56212	11.3573	11.3202	10.8126	9.80843	9.88895	9.86918	9.81178	9.56827	9.82834	9.60738	9.94985	9.81836
TCEANC2	protein_coding	ENSG00000116205.14	8.21167	8.04884	7.7669	6.60538	7.79457	6.75985	8.28937	8.12723	8.29665	8.16751	7.89949	7.96496	7.97067	8.10575	7.85704	8.30014	7.69683	8.28154
UBA52	protein_coding	ENSG00000221983.8	11.3742	11.1378	11.2547	12.2577	11.6312	11.5958	13.0504	13.5418	12.5754	11.7815	12.1769	12.0501	11.7192	11.6028	12.253	11.6085	12.3171	11.5982
AKAP11	protein_coding	ENSG00000023516.9	9.82326	9.59128	8.90073	8.31863	8.69017	8.24904	9.92162	9.11261	9.74953	9.19973	8.99688	9.18225	9.44585	9.54308	9.11568	9.63755	8.66174	9.81674
MRPL30	protein_coding	ENSG00000185414.20	8.25656	8.29819	8.16232	6.60538	8.36287	8.20341	9.66025	9.49919	9.23684	8.4131	8.44557	8.3657	8.0606	8.44709	8.37231	8.65399	8.40835	8.48968
ETF1	protein_coding	ENSG00000120705.13	10.398	10.586	10.15	9.64065	10.5002	9.53223	11.8254	11.5548	10.9498	10.4753	10.6332	10.4787	10.2751	10.5731	10.5038	10.6758	10.4857	10.5904
BABAM2	protein_coding	ENSG00000158019.21	8.08905	8.01332	7.56455	7.81506	8.18088	7.7123	9.01127	8.80794	8.70074	7.8948	8.27217	8.16166	8.21964	7.8339	8.16214	8.29052	7.85216	7.95411
FXN	protein_coding	ENSG00000165060.15	7.54305	7.72567	7.37628	7.75845	7.79457	7.49513	8.92183	8.61766	8.10329	8.05557	7.88246	7.92819	8.19026	7.92402	7.96255	8.1321	7.78895	8.01345
MRPS27	protein_coding	ENSG00000113048.17	10.0402	9.52153	10.0536	9.37636	9.73194	10.2578	11.2716	11.029	11.1164	10.4366	9.8862	10.2985	10.5702	10.0544	10.3228	10.6722	10.2447	10.4179
TNPO2	protein_coding	ENSG00000105576.15	9.23754	9.17453	9.54745	9.24337	9.1451	9.56999	10.4433	10.6346	10.0014	9.73222	9.20641	9.26351	9.84757	9.51094	9.2623	9.45893	9.13532	9.40516
SAMM50	protein_coding	ENSG00000100347.15	8.82422	9.01862	8.91307	8.80366	8.92192	8.63055	10.0061	10.1341	9.70475	8.81714	9.01219	9.13328	8.92385	8.89488	9.24328	8.86136	9.21018	9.04931
ADK	protein_coding	ENSG00000156110.14	7.8899	8.08345	7.94244	7.88262	8.19135	8.30284	9.93872	9.38338	9.11461	8.18884	8.21069	8.18759	8.41372	8.13478	8.4457	8.60473	8.81228	8.34685
MZT1	protein_coding	ENSG00000204899.6	8.20514	8.57812	7.15452	7.17438	8.31599	7.4775	9.21613	8.58329	8.74328	8.35331	8.33924	8.25281	8.03867	8.06405	8.21279	7.99554	8.36127	8.33771
TRIM24	protein_coding	ENSG00000122779.18	8.56638	8.68412	8.70604	8.37497	7.98331	7.49513	8.94661	8.55775	8.61958	8.39497	8.28499	8.23307	8.41372	8.21835	8.45826	8.44999	8.46382	8.59276
RPL7A	protein_coding	ENSG00000148303.17	12.8071	12.824	12.8984	13.4481	13.0825	12.9062	14.3653	14.9397	14.3375	13.0946	13.8693	13.5512	13.0422	13.5318	13.6784	13.0181	13.9452	13.1028
MTCH2	protein_coding	ENSG00000109919.10	8.84924	8.71486	8.4912	8.69076	9.15828	8.72946	10.4327	10.5062	9.61076	8.81036	8.79902	8.71209	8.49553	8.82301	8.92256	8.83868	9.22469	8.67804
MID1IP1	protein_coding	ENSG00000165175.15	8.40028	8.25059	8.19005	8.64598	8.25756	8.36843	9.68187	9.69737	9.41113	9.11466	9.34755	9.09069	9.32718	9.04063	9.11306	9.04505	8.55936	8.63047
DTYMK	protein_coding	ENSG00000168393.13	7.65603	7.12237	7.97496	8.19336	7.80154	8.16685	9.6348	9.39057	8.45293	8.06139	7.45466	7.70571	7.64324	6.92259	7.53733	7.47533	7.68813	7.27034
SKA1	protein_coding	ENSG00000154839.10	7.04963	6.52569	6.64394	6.91932	7.15768	7.16665	8.80355	8.16191	8.15145	6.70108	6.37064	6.76706	6.45195	6.50494	6.879	6.61767	6.33683	6.64513
ST13	protein_coding	ENSG00000100380.14	10.2934	10.5	9.81508	10.4289	10.4066	9.42352	11.5104	11.1536	11.0196	10.4785	10.9346	10.6388	10.4049	10.5502	10.6276	10.5189	10.5887	10.6497
GMFB	protein_coding	ENSG00000197045.13	9.07082	9.11026	8.02233	8.37956	8.62672	7.87267	9.68976	9.01347	9.22001	8.60231	8.62671	8.55549	8.73261	8.96009	8.38993	8.93954	8.71648	9.04377
GEMIN4	protein_coding	ENSG00000179409.11	8.44507	8.29819	8.09779	8.34238	8.39026	9.05653	10.3162	10.4188	9.71953	8.54613	8.64328	8.48678	8.93553	8.61132	8.73704	8.89	8.6703	8.50604
PCCB	protein_coding	ENSG00000114054.14	8.26286	8.00611	8.38203	8.2549	8.00739	6.99488	9.81963	9.7189	9.36363	8.44866	7.94387	8.49092	8.59521	8.34238	8.23743	8.24637	8.40835	8.22299
CELF2	protein_coding	ENSG00000048740.18	9.23439	9.14276	8.73886	8.0899	9.68005	8.18786	10.0461	9.67699	10.4214	9.06164	8.87369	8.69433	8.98132	9.2027	8.69893	9.38074	8.70404	9.16364
PGAP2	protein_coding	ENSG00000148985.20	7.62618	7.59453	7.8399	7.52142	7.86269	7.81219	8.89856	9.06615	8.35072	7.97756	8.08378	7.86459	7.97067	7.97016	8.23743	8.23636	8.01891	8.01345
RPLP0	protein_coding	ENSG00000089157.16	13.9021	13.6893	13.8342	14.4246	13.9295	13.9118	15.6736	15.6759	15.1887	14.256	14.7227	14.5571	14.1804	14.3689	14.6532	14.4382	14.7038	14.3478
PPRC1	protein_coding	ENSG00000148840.11	9.42595	9.45079	9.40387	8.47268	8.9796	9.21833	10.4592	10.7814	10.1027	9.53005	9.26072	9.21482	9.95273	9.51527	9.66688	9.68346	9.25893	9.46018
AC138951.1	processed_pseudogene	ENSG00000233974.3	5.89228	6.00344	5.46333	5.46333	5.46333	5.46333	5.92157	6.01951	5.85148	6.68324	5.75451	5.68189	7.03526	6.17374	5.76993	5.84349	5.7978	5.46333
SEPTIN3	protein_coding	ENSG00000100167.20	7.308	8.0205	7.8399	7.81506	7.4443	8.81524	9.12906	10.2251	9.50057	7.54368	7.88816	8.04707	7.47706	8.19656	8.29952	7.24205	8.07896	8.06473
SC5D	protein_coding	ENSG00000109929.10	7.95435	7.96945	7.4014	6.69778	7.68538	5.95378	8.1697	7.45879	7.88822	8.04386	7.98685	7.6224	7.7773	7.81948	7.67762	7.87022	7.71406	8.03648
MRPL46	protein_coding	ENSG00000259494.2	7.54305	7.57468	7.49716	7.6453	7.86931	6.89823	8.75894	8.91942	8.07709	7.44581	7.58976	7.7561	7.73641	7.07618	7.69231	7.22046	7.96321	7.06957
UTP14A	protein_coding	ENSG00000156697.13	7.8899	8.25663	8.05301	7.35501	8.13817	8.8514	9.55808	9.56094	9.04565	8.30062	8.31446	8.3104	8.29046	8.19106	8.30418	8.34728	8.35059	8.28154
SUV39H1	protein_coding	ENSG00000101945.17	7.477	7.50267	8.388	7.40348	8.19656	7.31675	8.81396	8.92688	8.38406	7.61857	7.54629	7.5583	7.69423	7.55566	7.53733	7.72469	7.67937	7.37848
HNRNPC	protein_coding	ENSG00000092199.17	11.4838	11.6676	11.3327	11.2813	11.7328	10.6999	12.9598	12.8325	12.2296	11.6029	11.828	11.6401	11.6028	11.7343	11.6283	11.6203	11.8467	11.5175
RBAK	protein_coding	ENSG00000146587.18	8.73744	8.45303	8.40574	6.71527	8.17033	6.65616	8.7611	8.21648	8.58739	8.276	8.37559	8.44046	8.29964	8.29204	8.31346	8.61625	8.13021	8.77535
MFNG	protein_coding	ENSG00000100060.18	9.33778	9.60298	9.782	10.1162	9.86765	9.86972	11.1986	11.6827	10.8711	10.1847	10.0623	9.99091	10.3518	9.89948	10.1196	9.97076	9.96025	9.75555
RIOK2	protein_coding	ENSG00000058729.11	8.57645	8.72783	7.96691	7.6134	8.40822	8.17213	9.51938	8.97564	9.00533	8.56241	8.51221	8.74694	8.28123	8.62755	8.67056	8.66141	8.75317	8.67444
UQCRH	protein_coding	ENSG00000173660.12	9.22172	9.33486	9.44397	9.50426	9.75114	9.5282	10.7463	11.459	10.3849	9.69071	9.94159	9.66564	9.03385	9.36511	10.0118	9.16939	10.16	9.2089
SNRPD2	protein_coding	ENSG00000125743.10	9.28398	9.53624	9.48021	10.1576	9.64127	9.52213	11.1872	11.4246	10.2124	9.27757	9.8862	9.67465	9.45598	9.15626	9.88755	9.01651	10.2175	9.32986
ATP13A3	protein_coding	ENSG00000133657.16	11.0631	10.7956	10.3793	9.30666	10.3856	9.73642	11.6754	10.8946	11.3628	10.5767	10.6397	10.6715	10.6533	11.0689	10.2547	10.9573	10.3473	11.2388
C12orf76	protein_coding	ENSG00000174456.15	7.21401	7.36892	7.31118	6.41169	7.28876	7.03389	7.38961	7.26271	7.72687	7.5607	7.32995	7.51655	7.23569	7.22341	7.4955	7.45747	7.37349	7.66408
CHUK	protein_coding	ENSG00000213341.11	8.82842	8.7192	8.61795	7.96565	8.32549	7.90513	9.49257	8.96602	8.68564	8.63343	8.44177	8.29147	8.48356	8.62755	8.2227	8.77862	8.43888	8.67804
PRDX3	protein_coding	ENSG00000165672.7	10.2254	9.88914	9.46081	9.82942	9.93022	9.38164	11.4181	10.9108	10.5708	9.85327	9.80691	9.80339	9.63423	9.94181	9.82196	9.91802	9.96887	9.91376
UTP15	protein_coding	ENSG00000164338.10	7.4542	7.65235	7.13921	7.25201	7.43512	6.94068	9.17487	8.81333	8.37698	7.91435	7.60394	7.68351	7.70844	7.59062	7.6996	7.62587	7.47005	7.88568
RBM18	protein_coding	ENSG00000119446.14	7.9063	8.10381	7.82202	8.06133	8.1218	7.10816	9.31287	8.72461	8.6452	8.02012	8.21517	8.06404	7.76381	8.1519	8.1361	8.1321	8.08547	8.46477
OPA1	protein_coding	ENSG00000198836.10	9.70568	9.44039	8.79787	8.60364	9.35869	8.17739	10.7191	10.1668	10.0127	9.20231	9.34554	9.10413	9.28229	9.44896	9.12611	9.46946	9.37528	9.55069
TWNK	protein_coding	ENSG00000107815.10	7.69481	7.35711	7.74801	7.43168	7.5326	8.47415	9.88483	10.1437	9.28867	7.90135	7.84774	7.60667	8.05515	7.69018	8.16729	7.89623	7.8902	7.78638
COPS8	protein_coding	ENSG00000198612.11	9.01674	8.75764	8.56653	8.00834	8.8324	8.43107	9.61363	9.29998	8.73414	8.49612	8.66614	8.63223	8.4095	8.75837	8.57802	8.80563	8.68305	8.83132
HMGB3	protein_coding	ENSG00000029993.15	7.66583	7.24539	7.41377	6.81435	7.58281	7.09611	8.89856	8.56097	8.2688	7.35972	6.89152	6.98449	7.46005	7.07618	7.43454	7.1761	7.32807	7.16299
CSNK2A1	protein_coding	ENSG00000101266.19	10.2254	10.1753	9.52894	8.7306	10.0673	9.85693	10.9326	10.7827	10.5889	10.2507	10.0013	10.0911	10.2613	10.1281	9.93706	10.1008	10.1157	10.0915
NUP188	protein_coding	ENSG00000095319.14	9.85428	9.75528	9.79753	9.43849	9.90707	9.42569	10.8533	10.9995	10.4543	9.82687	9.61399	9.72927	9.99911	9.61335	9.76658	10.1236	9.62284	9.75555
ARMC6	protein_coding	ENSG00000105676.14	8.37734	8.30984	8.79787	8.8138	8.63434	8.74703	10.0275	10.4721	9.29362	8.87342	8.56193	8.59821	9.14602	8.8089	8.80705	8.85814	9.2218	8.46895
COPS3	protein_coding	ENSG00000141030.13	8.79014	9.03604	9.18119	8.6834	9.28859	7.86608	10.5045	10.242	9.82234	9.02419	9.59387	9.18731	8.87005	9.15626	9.34042	9.09773	9.50678	9.15081
LSM2	protein_coding	ENSG00000204392.11	7.75091	7.86117	7.77625	8.13988	8.37663	6.61903	9.21143	9.38877	8.63344	7.79251	8.1369	8.21304	7.70844	7.74496	8.47483	7.65707	8.30702	8.11415
RBM12B	protein_coding	ENSG00000183808.11	8.71943	8.53436	8.54541	7.43168	7.9588	6.88371	8.44882	8.31572	8.52709	8.32961	8.38354	8.34751	8.61724	8.64358	7.94452	8.36569	8.05923	8.62301
IFI16	protein_coding	ENSG00000163565.18	10.0948	10.1659	9.57348	9.23589	10.5558	9.26277	11.5658	11.0106	11.4173	9.99189	10.4499	10.325	9.73741	10.2652	10.3529	10.1848	10.3233	10.3735
ARHGAP6	protein_coding	ENSG00000047648.23	7.19997	7.53402	8.00672	7.51273	7.63904	6.91256	7.73554	7.8507	8.75236	7.61857	8.09359	7.77713	8.21478	7.86228	7.79086	7.91542	8.03922	8.18253
NSA2	protein_coding	ENSG00000164346.10	8.71489	8.93561	8.67244	9.15084	9.27415	8.75748	10.3118	10.0574	9.83257	9.27513	9.65341	9.38064	8.81413	9.32127	9.44599	8.95165	9.53262	9.02136
C2orf68	protein_coding	ENSG00000168887.11	8.52537	8.29819	8.0681	7.74391	8.0658	7.13191	8.13977	8.26102	8.25596	8.47043	8.21517	8.32443	8.25786	8.52295	8.37231	8.47136	8.17354	8.31458
UTRN	protein_coding	ENSG00000152818.18	8.41161	8.31563	7.84875	6.82999	8.48631	7.03389	7.85682	7.54987	8.4349	8.50036	8.26786	8.09736	8.52696	8.74359	8.16729	8.93344	7.98436	8.88204
RPL41	protein_coding	ENSG00000229117.9	11.1049	11.4699	11.0655	11.8893	11.945	11.3413	13.0949	13.9488	12.4942	12.0517	12.5273	12.2554	11.871	11.7199	12.2559	11.3611	12.6159	11.7544
NANP	protein_coding	ENSG00000170191.5	7.29501	7.32098	7.35065	7.05388	7.01035	6.61903	7.97185	7.58983	7.41874	6.95142	7.17154	6.95787	6.99824	7.24629	6.83535	7.29439	7.19377	7.00714
RPL13AP5	processed_pseudogene	ENSG00000236552.2	6.4389	6.47335	6.56805	7.02821	6.52096	6.69193	7.55602	7.64126	7.35932	7.21268	7.04559	6.93061	6.90682	6.90753	6.97456	6.69049	6.9186	6.46664
CWC22	protein_coding	ENSG00000163510.14	8.12422	8.06971	7.83099	7.01516	7.93383	6.63777	8.69945	8.05511	8.3264	7.85481	7.89383	7.88399	8.12437	7.86928	7.99791	7.80978	8.05923	8.27675
TMPO	protein_coding	ENSG00000120802.14	10.6843	10.3138	10.0646	9.96648	10.3665	9.62575	11.6171	10.8388	10.8674	9.90309	9.83001	9.90786	9.88398	10.0305	9.84258	9.95589	9.90924	10.1809
AGK	protein_coding	ENSG00000006530.18	8.11726	8.16312	8.42904	7.88919	8.30161	7.99807	8.9485	8.84521	8.80216	8.09012	7.90512	8.01248	8.02199	7.84816	7.99208	8.3333	7.94172	8.02501
FAM210A	protein_coding	ENSG00000177150.13	7.477	7.65235	7.49716	7.49516	7.42588	7.43231	8.79936	8.51524	8.41662	7.52643	7.67259	7.50804	7.51861	7.69815	7.45226	7.87022	7.65273	7.57842
RPS8	protein_coding	ENSG00000142937.12	11.9462	12.0853	12.0765	12.6567	12.5365	12.6594	13.9348	14.3206	13.6282	12.9207	13.4295	13.1454	12.7749	13.0465	13.2328	12.4061	13.5182	12.5569
ELP1	protein_coding	ENSG00000070061.16	9.59976	9.52645	9.25719	8.17221	9.09662	8.92106	10.1687	9.97284	9.80945	9.43915	9.32735	9.29897	9.23595	9.53031	9.17715	9.68527	9.19552	9.769
SETD7	protein_coding	ENSG00000145391.13	9.3319	9.54839	8.99663	8.3611	9.04642	8.59208	10.2876	10.0082	10.3241	9.46938	9.56831	9.38724	9.58157	9.86774	9.37793	9.60357	9.11987	9.77901
EVI2A	protein_coding	ENSG00000126860.12	9.00568	8.70177	7.8399	8.00233	8.80911	8.61144	10.0204	8.98519	9.94051	9.68888	10.0972	9.98658	9.71061	10.0954	9.97777	10.0443	10.2672	10.1996
GTF2H3	protein_coding	ENSG00000111358.14	8.28775	8.43193	7.92588	8.16152	8.39927	7.10816	9.1668	8.68692	8.99774	8.20985	8.3474	8.32908	7.88057	8.55303	8.31346	8.30492	8.33982	8.62301
UBE2N	protein_coding	ENSG00000177889.10	9.24382	9.19016	9.09009	9.60243	9.60141	8.77814	10.5361	10.1213	9.80945	8.9767	8.95524	9.08527	9.161	9.15626	9.0866	9.06468	9.31964	9.22123
POLR1D	protein_coding	ENSG00000186184.19	9.3319	9.61457	9.49936	9.24337	9.68369	8.84163	10.6897	10.809	10.3095	9.60001	10.1208	9.67285	9.4336	9.837	9.81555	9.31448	10.1403	9.69693
UVRAG	protein_coding	ENSG00000198382.9	7.99312	7.84497	7.92588	7.41295	7.60721	7.23326	8.19577	7.83445	8.28153	8.59442	8.23296	8.13523	8.44702	8.25569	8.06599	8.4283	8.14895	8.24278
ACACA	protein_coding	ENSG00000278540.5	7.83086	7.47053	7.71916	7.17438	7.889	7.74161	9.60888	9.71319	9.31572	8.04386	7.83004	8.03564	8.08219	7.89693	8.00372	7.73925	7.57893	7.88568
PAG1	protein_coding	ENSG00000076641.4	9.31412	8.89795	8.85877	8.28958	8.90321	8.24904	9.53824	9.05713	10.1341	9.34674	8.81369	8.98121	9.02021	9.33604	8.57418	9.13002	8.60925	9.44767
CENPBD1P1	transcribed_processed_pseudogene	ENSG00000213753.11	8.21167	8.30984	8.26357	6.73246	8.39477	7.99807	8.45687	8.84521	8.6354	8.32482	8.35551	8.49504	8.96432	8.67901	8.37231	8.6871	8.50762	8.20796
TUFM	protein_coding	ENSG00000178952.11	10.8286	10.9938	11.0425	11.4469	11.2333	11.1544	12.7099	13.1612	12.1024	11.2673	11.4205	11.3234	11.2283	11.0144	11.4198	11.2172	11.5116	10.9426
CHAMP1	protein_coding	ENSG00000198824.7	9.63356	9.55081	9.44679	8.55191	8.96765	8.42229	9.88972	9.33206	9.54899	9.19973	9.11497	9.18478	9.25931	9.42156	9.13647	9.64685	9.28961	9.62475
NUFIP2	protein_coding	ENSG00000108256.9	10.3247	10.2559	10.0199	8.69809	9.69815	9.70286	10.3953	9.97642	10.474	10.0572	10.2137	10.0924	10.1512	10.4501	9.91326	9.92262	9.90386	10.5335
PEAK1	protein_coding	ENSG00000173517.10	8.35401	8.25663	8.06058	7.19707	7.64688	6.33173	8.01672	7.8507	8.44169	8.17822	7.78166	7.84491	8.63534	8.46531	8.03238	8.1956	7.86751	8.63047
CDC7	protein_coding	ENSG00000097046.13	6.9836	6.93524	6.64394	7.42235	7.04897	7.30662	8.49122	7.8453	7.75702	6.68324	6.37064	7.08516	6.87925	6.6119	7.02571	6.9109	6.57258	6.58936
SEH1L	protein_coding	ENSG00000085415.16	8.75964	8.5491	7.9588	8.08424	8.25258	7.74884	10.2309	10.0024	9.60082	8.75851	8.11301	8.52357	8.75261	8.40047	8.41595	8.78542	8.53137	8.78539
NIN	protein_coding	ENSG00000100503.25	10.0757	9.54839	9.37156	8.55999	9.78879	8.78496	10.5039	9.89812	10.6614	9.92814	9.52112	9.51323	9.8537	10.1834	9.40383	10.1539	9.69323	10.0314
SNRPB2	protein_coding	ENSG00000125870.11	8.35988	8.46346	8.25049	8.1881	8.45214	8.01592	9.76738	9.29615	8.94185	8.57851	8.79902	8.67996	8.20503	8.57831	8.76412	8.1321	8.81613	8.65629
SRXN1	protein_coding	ENSG00000271303.2	8.37154	8.35549	8.71078	7.95944	8.15434	8.28352	9.31579	9.16601	9.05152	8.16212	7.98685	8.44899	8.13471	8.34731	8.28071	8.17476	8.17962	8.25744
YEATS2	protein_coding	ENSG00000163872.16	8.85337	8.45303	8.8757	8.51909	8.60363	9.03102	9.40896	9.2904	9.67379	8.73723	8.54437	8.78766	8.80459	8.46078	8.79726	8.80897	8.54076	8.78539
GPR65	protein_coding	ENSG00000140030.6	7.43098	7.66174	7.54248	6.8454	7.82224	7.42307	8.59192	8.12723	8.35553	7.5607	7.96015	8.13523	7.25603	7.63303	7.86989	7.79597	8.06584	8.0924
GLRX3	protein_coding	ENSG00000108010.12	8.79445	8.68412	8.62802	8.41577	8.93733	8.05667	9.90237	9.58616	8.8787	8.68998	8.7326	8.56727	8.75591	8.6673	8.75403	8.7159	9.10738	8.6379
AURKA	protein_coding	ENSG00000087586.17	7.7781	7.96199	8.11239	7.96565	8.25258	7.42307	9.30848	9.12992	8.86204	7.1319	7.22031	7.73474	6.87925	7.30166	7.76344	6.89658	7.62554	7.56222
RRP9	protein_coding	ENSG00000114767.7	7.41921	7.68952	8.2439	9.03757	7.81538	7.25467	9.55808	9.95844	8.62554	8.05557	7.96553	7.67602	8.19026	7.55566	8.15697	7.81663	8.10483	7.52919
RIF1	protein_coding	ENSG00000080345.18	9.6095	9.13954	8.67244	8.1881	8.63054	8.29804	10.2416	9.54816	9.89976	9.22277	8.81951	8.89705	9.15103	9.1507	8.74045	9.3785	8.82763	9.43716
NME1	protein_coding	ENSG00000239672.8	9.30214	9.09373	9.26362	10.3936	9.58398	10.3138	11.5572	12.0873	10.474	9.82019	9.9561	9.7031	9.58895	9.72207	9.86446	9.25966	10.4282	9.1116
HACD3	protein_coding	ENSG00000074696.13	8.87384	9.15237	8.63302	8.29447	8.8357	9.23578	10.3933	9.87913	9.52604	8.66763	9.03485	8.78096	8.58032	8.8335	8.87065	9.10316	8.89109	8.94598
RIDA	protein_coding	ENSG00000132541.11	7.04963	7.34518	7.16963	6.69778	7.23585	6.74329	8.03136	8.05047	7.52981	7.10777	7.21071	7.29456	6.62808	7.06304	7.65526	6.92503	7.53058	7.23912
TBCA	protein_coding	ENSG00000171530.15	8.39458	8.39968	8.14114	8.31863	8.8158	8.15087	10.096	10.1522	9.32543	8.54613	9.10312	8.78431	8.07144	8.45167	8.94043	8.00151	8.93777	8.61174
SPATC1L	protein_coding	ENSG00000160284.15	7.80474	8.32139	8.85451	7.62944	8.25756	8.09625	8.71956	9.45193	9.13825	7.90786	8.76921	8.92161	8.11394	8.47434	9.0432	8.36569	8.7206	8.68879
ADAM9	protein_coding	ENSG00000168615.12	8.05295	8.40511	7.59697	7.93432	7.56629	7.57162	9.03633	8.22059	8.69132	8.11268	8.3875	8.16166	8.18032	8.53592	8.04929	8.29052	7.86751	8.11415
TRUB1	protein_coding	ENSG00000165832.6	7.96219	8.17596	7.42603	7.16286	7.65467	7.75603	8.74811	8.14901	8.3264	7.65838	7.92186	7.80465	7.70135	7.98306	7.77722	7.75366	7.85985	7.92343
ZNF330	protein_coding	ENSG00000109445.11	8.27536	8.39968	8.22395	7.75845	8.24758	8.19306	9.50156	9.38158	8.91628	8.5745	8.26355	7.98298	8.10344	8.30226	8.28544	8.14289	8.45887	8.26713
EIF3J	protein_coding	ENSG00000104131.13	9.88264	9.87187	9.22793	8.13988	9.49766	9.28208	11.0603	10.4118	10.2293	9.7691	9.93095	9.90481	9.86133	9.84045	9.87989	9.75742	9.80529	9.98462
ZC3H15	protein_coding	ENSG00000065548.18	9.44513	9.51411	8.81554	9.14285	9.38131	8.82189	10.914	10.2656	10.1146	9.3066	9.64529	9.50315	9.11046	9.45573	9.53847	9.57851	9.58069	9.54873
RFWD3	protein_coding	ENSG00000168411.14	8.71489	8.70177	8.35792	7.34509	8.80238	8.59985	9.54322	9.66963	9.09626	8.38122	8.65639	8.02411	8.40527	8.93112	8.02098	8.37935	8.35594	8.25744
MCM5	protein_coding	ENSG00000100297.16	9.70795	9.71277	10.0936	10.6422	10.5084	9.89964	11.3545	11.8102	10.765	9.90939	9.82858	9.63088	9.98381	9.59508	9.84101	9.79637	9.77022	9.24556
USP45	protein_coding	ENSG00000123552.18	8.13805	7.8692	7.02608	7.35501	7.81538	6.45373	8.24336	7.85607	8.14587	7.93999	7.80607	7.61456	7.73641	7.87624	7.57784	7.83698	7.68813	8.13556
WDR36	protein_coding	ENSG00000134987.11	9.13986	9.0904	8.63302	8.55191	8.77516	8.41788	10.6476	10.1213	10.0365	9.12013	9.01473	8.90939	8.9785	9.23984	8.93152	9.26693	9.06926	9.29067
RPS14	protein_coding	ENSG00000164587.13	11.6588	11.6162	11.8096	12.8416	12.0072	12.0869	13.4403	13.9206	13.0383	12.7509	12.7927	12.6681	12.5465	12.3475	12.7861	12.182	12.8751	12.2024
SCCPDH	protein_coding	ENSG00000143653.10	7.12719	6.98497	7.21386	7.36486	7.58281	7.37586	8.23398	8.3903	8.3911	7.00595	7.22983	7.51655	7.18332	7.2001	7.46973	7.13004	7.18079	7.34991
NCBP2	protein_coding	ENSG00000114503.11	9.50117	9.41407	9.21473	8.36573	9.54448	8.84163	10.2794	10.0461	10.0082	9.59022	9.4501	9.18225	9.15851	9.35065	9.44599	9.35142	9.68906	9.47464
CLUH	protein_coding	ENSG00000132361.17	10.3437	10.5	11.0332	10.607	10.2303	11.0581	11.876	12.5699	11.4433	11.1061	10.5925	10.42	11.2917	10.6049	10.7057	10.779	10.7451	10.3724
AFG3L2	protein_coding	ENSG00000141385.10	9.2563	9.18705	9.02342	9.03181	9.42551	8.7985	10.6366	10.693	9.91427	9.48638	9.33141	9.21976	9.35778	9.06156	9.38011	9.3098	9.62503	9.23587
PKM	protein_coding	ENSG00000067225.18	12.3793	12.2957	12.6931	13.3952	13.4415	12.8233	14.3253	14.6312	14.5009	12.5194	12.3993	12.6877	12.6428	12.3433	12.876	12.5242	12.961	12.4301
TMX1	protein_coding	ENSG00000139921.13	9.3171	9.30936	8.35182	8.32341	9.06055	8.09625	10.1336	9.41543	9.54899	9.3042	8.91233	8.71209	9.141	9.27859	8.79398	9.44192	9.3006	9.23101
EIF4EBP1	protein_coding	ENSG00000187840.5	7.78704	8.47895	8.43481	8.97887	8.04854	7.58802	9.37857	10.2301	8.92912	8.59046	9.97435	9.34039	8.83926	8.94729	9.55396	8.2563	8.7082	8.53422
RPL27	protein_coding	ENSG00000131469.15	11.2717	11.0374	11.332	11.939	11.4703	11.2983	12.9426	13.4593	12.5916	11.8869	12.2187	11.9217	11.7376	11.6269	12.0941	11.394	12.3583	11.5318
UBA2	protein_coding	ENSG00000126261.13	10.1707	10.0168	9.31088	8.61532	9.86605	9.62198	11.1147	10.498	10.342	9.74462	9.90399	9.8181	9.85217	9.96568	9.84101	10.0316	10.036	9.99753
SELENOI	protein_coding	ENSG00000138018.18	9.93387	9.54839	8.83732	8.37036	9.17134	9.00505	10.314	9.85731	9.76297	9.62706	9.41609	9.19486	9.30042	9.49789	9.18216	9.74536	9.07568	9.80536
CREG1	protein_coding	ENSG00000143162.9	8.51492	8.44252	8.40574	8.70174	8.46076	7.62814	9.62308	9.33393	9.29486	8.32482	8.80196	8.59821	8.32681	8.7657	8.59324	8.45429	8.56856	8.37839
GABPA	protein_coding	ENSG00000154727.10	9.88865	9.63976	9.20809	7.56404	9.06055	8.43107	9.91875	9.07958	9.77804	9.28245	9.03984	9.43474	8.97001	9.55992	9.19707	9.523	9.40867	9.75893
TOP3A	protein_coding	ENSG00000177302.15	9.06372	8.92067	9.08647	8.53969	8.90947	8.22388	9.72964	9.62166	9.66808	9.35139	8.97881	9.17463	9.38986	9.00403	9.05144	9.32381	8.56397	9.25517
URI1	protein_coding	ENSG00000105176.18	9.20572	9.32075	8.57175	8.61919	9.30052	8.39562	10.3067	9.77888	9.6167	9.19456	9.53527	9.09877	9.24299	9.48912	9.35155	9.18228	9.46346	9.31845
PTP4A1	protein_coding	ENSG00000112245.12	8.9567	8.62981	7.47389	8.6797	8.63434	7.10816	9.87004	9.16181	9.1884	8.10145	8.56193	8.78096	8.71572	8.89154	9.21671	8.59312	9.28408	8.93702
SLC25A19	protein_coding	ENSG00000125454.12	8.51492	8.60655	9.08283	8.82386	8.89059	8.53232	9.99157	10.3405	9.4995	9.07014	8.96051	9.24423	9.29365	8.77299	9.14162	8.89315	9.3596	8.70653
KDM2B	protein_coding	ENSG00000089094.19	9.61192	9.47136	9.62914	9.39663	9.48101	8.75401	10.1942	10.1968	9.74863	9.26283	9.34353	9.1644	9.68503	9.47807	9.09193	9.5609	9.3006	9.35018
TRIM33	protein_coding	ENSG00000197323.12	9.66891	9.34605	8.98888	7.70685	8.91882	8.31716	9.499	8.88663	9.14376	9.2653	8.81951	8.96359	9.30042	9.33604	8.69542	9.42903	8.9413	9.44138
ZBTB5	protein_coding	ENSG00000168795.5	8.16528	7.85309	8.39985	6.45855	7.81538	7.02103	8.28333	7.83989	8.18988	8.3055	8.16967	8.16166	8.17032	8.21294	8.1361	8.18522	8.11758	8.29106
SPATA5L1	protein_coding	ENSG00000171763.20	7.33359	7.44865	7.68966	7.35501	7.06156	7.16665	8.34264	8.24902	8.25079	7.47325	7.5089	7.21079	7.59789	7.40548	7.72123	7.2313	7.37349	7.37848
NAA50	protein_coding	ENSG00000121579.13	10.6329	10.4441	10.018	9.8044	10.31	10.3381	11.756	11.3848	11.2072	10.2874	10.3102	10.2415	10.2404	10.4054	10.2499	10.3889	10.3928	10.4232
TMEM126A	protein_coding	ENSG00000171202.7	7.68522	7.45964	6.93786	6.94755	7.79457	7.05918	8.61839	8.30031	7.83306	7.6023	7.84187	7.51655	7.48548	7.5106	7.65526	7.49296	8.10483	7.39717
LTA4H	protein_coding	ENSG00000111144.10	9.85019	9.50167	9.70172	9.89248	9.51207	9.04808	10.9092	10.7546	11.0607	9.79658	9.73374	9.73789	9.66946	9.97198	9.67221	9.85046	9.98425	9.79554
ZBTB11	protein_coding	ENSG00000066422.5	8.87789	8.42661	8.40574	8.11789	8.09967	7.65163	9.03278	8.4332	9.02787	8.66763	8.28499	8.3104	8.53471	8.52295	8.40733	8.51724	8.20368	8.86953
CNNM2	protein_coding	ENSG00000148842.18	8.30004	8.53929	7.89215	7.01516	8.02518	6.75985	7.74458	7.96914	8.10617	8.35331	8.25922	8.03564	8.5577	8.4833	8.14658	8.34263	8.01891	8.03648
EEF2	protein_coding	ENSG00000167658.16	14.6987	14.9856	15.0658	15.2343	14.8543	15.24	16.0795	16.4966	16.494	15.6332	16.3181	15.9364	16.0141	15.9911	15.9612	15.8185	15.7009	15.6325
RBL1	protein_coding	ENSG00000080839.12	8.06025	8.09705	7.42603	6.38723	8.01335	7.72704	9.01848	8.21236	8.47074	7.48227	7.85941	7.68351	7.84914	7.92402	7.77035	7.63374	7.58838	7.92343
CAT	protein_coding	ENSG00000121691.7	8.89801	8.76605	8.86726	8.05554	9.02065	7.87922	9.46524	9.3227	9.62654	8.56645	8.78717	8.76745	8.50345	8.80179	8.95516	8.60473	9.14757	9.04098
PIGU	protein_coding	ENSG00000101464.11	7.57485	7.60435	7.65949	7.42235	7.59913	7.57985	8.91024	8.66022	8.18174	7.5607	7.56821	7.60667	7.09444	7.34423	7.90772	7.73925	7.9272	7.62584
TIMM23	protein_coding	ENSG00000265354.4	8.31221	8.52445	8.69174	8.24483	8.74739	8.26885	9.67394	9.97761	8.8178	8.52135	8.77522	8.60965	8.49155	8.38617	8.65253	8.30969	9.02676	8.218
MKI67	protein_coding	ENSG00000148773.14	10.1475	9.02212	10.0536	9.41881	10.2815	8.39113	11.5963	11.3641	11.4749	8.75499	7.40625	8.52357	8.37094	8.0519	9.07587	8.08808	8.20368	8.74479
SF3B3	protein_coding	ENSG00000189091.13	10.0983	10.1986	10.1044	9.67603	10.2598	10.0091	11.5664	11.6718	11.44	10.2445	10.0611	10.1374	10.1349	9.99381	10.1719	10.2213	10.07	10.2376
ATG4C	protein_coding	ENSG00000125703.15	8.74191	8.55884	8.1693	7.8627	7.89549	7.82587	9.02743	8.38301	8.67229	8.37661	8.72018	8.63968	8.35785	8.70596	8.67771	8.76147	8.91642	8.82808
C2orf88	protein_coding	ENSG00000187699.10	8.09616	7.69865	7.28416	8.37036	7.54111	7.53819	8.61839	8.51524	8.14866	8.04973	8.16039	7.83162	8.51133	8.41462	7.81106	8.32861	8.26774	8.01345
MTO1	protein_coding	ENSG00000135297.16	8.67804	8.97592	8.58215	8.42023	8.77516	9.11702	9.33463	9.18268	9.07334	8.71562	8.85113	8.94575	8.65675	9.12822	8.84872	8.7336	9.07247	8.88515
RPS5	protein_coding	ENSG00000083845.9	12.2445	12.3262	12.3143	13.0279	12.4093	12.4721	13.8879	14.3812	13.5625	12.7592	13.4552	13.1682	12.8003	12.8914	13.354	12.8703	13.4859	12.8459
IREB2	protein_coding	ENSG00000136381.13	9.68971	9.47391	8.65287	8.55191	9.11025	8.24405	10.0258	9.29615	9.86863	9.46938	8.84829	8.98993	9.27084	9.40532	9.06507	9.50265	9.0498	9.51517
RPL13A	protein_coding	ENSG00000142541.17	12.8798	12.9539	13.3984	14.252	13.5327	13.7278	15.1457	15.4751	14.9014	13.866	14.335	14.0069	13.8634	13.9133	14.1153	13.5237	14.3621	13.5542
EBPL	protein_coding	ENSG00000123179.14	8.19858	7.893	8.14114	8.46408	8.28221	8.96068	10.0302	9.70315	9.387	8.32001	8.25922	8.30097	8.20991	8.14051	8.6489	7.95299	8.50762	8.29106
MRPS33	protein_coding	ENSG00000090263.16	8.30614	8.37222	7.90066	7.99021	8.53197	7.98604	9.19565	9.2652	8.63344	8.28096	8.66614	8.65078	8.16529	8.36687	8.6416	8.27107	8.83144	8.40487
CEBPZ	protein_coding	ENSG00000115816.15	9.3171	8.97953	8.14824	7.80811	8.93118	8.16154	10.5103	9.58929	9.33748	9.03001	8.81951	8.85303	8.53857	8.91476	8.80053	9.15639	8.82381	9.06583
UBE2E2	protein_coding	ENSG00000182247.10	7.74173	7.64289	6.95607	7.12765	7.34938	6.80801	8.01672	7.88786	7.7038	7.80661	7.90512	7.35385	7.55886	7.36498	7.45226	7.90905	7.9703	7.60234
ME2	protein_coding	ENSG00000082212.13	10.1838	10.0273	9.20141	8.54785	9.68187	9.41043	10.8805	10.3788	10.049	9.81852	9.64529	9.94255	9.458	9.62939	9.78309	10.1289	9.60967	10.1297
SMC2	protein_coding	ENSG00000136824.19	8.66397	8.12386	8.01455	8.03803	8.55225	6.89823	10.3125	9.39414	9.57157	7.98373	7.62491	7.83828	7.58242	7.95714	7.93237	7.95299	8.13021	7.92963
REXO4	protein_coding	ENSG00000148300.12	8.23109	8.22616	8.68694	8.80027	8.58802	8.373	9.64989	10.1126	9.35655	8.9767	8.68225	8.48678	9.06074	8.46983	8.87376	8.52542	8.7206	8.24769
DDI2	protein_coding	ENSG00000197312.12	9.86853	9.64429	9.10807	8.88599	9.18171	8.68999	10.2742	10.1223	10.1334	9.67228	9.43319	9.49095	9.71061	9.53458	9.31333	9.84724	9.20726	10.0131
SPOUT1	protein_coding	ENSG00000198917.13	8.26912	8.56368	9.21804	8.89556	8.87467	8.97562	9.33031	9.87019	8.69698	8.96152	8.5998	8.78096	8.79177	8.49664	8.91051	8.69797	8.78106	8.58509
PRELID3B	protein_coding	ENSG00000101166.16	9.1195	8.96139	8.33955	8.98186	9.30526	7.85281	10.1654	9.5799	9.6167	8.9213	9.06206	8.96063	8.7982	8.94729	8.90749	9.15116	9.15971	9.08486
USP1	protein_coding	ENSG00000162607.13	9.30214	8.83553	8.73422	8.43353	8.99439	8.31716	10.3528	9.49753	9.51971	8.88635	8.89314	8.69075	8.50345	9.00093	8.53922	8.70157	8.93423	8.94598
LYPLA1	protein_coding	ENSG00000120992.18	9.7635	9.63065	8.90897	9.44715	9.52024	9.33157	10.9593	10.1957	10.2818	9.58431	9.67591	9.80339	9.60723	9.85416	9.67398	9.81297	9.78786	9.92281
RAPGEF6	protein_coding	ENSG00000158987.22	8.99825	8.27459	8.06058	7.25201	8.43474	6.69193	8.74594	8.28473	8.8968	8.40859	8.35551	8.20292	8.73596	8.73987	8.00372	8.84844	8.24479	8.77198
TRMT13	protein_coding	ENSG00000122435.10	7.93054	7.78665	6.90053	7.25201	7.54111	6.63777	8.27725	7.80692	8.06824	7.51772	7.83597	7.97099	7.62076	7.98306	7.64772	7.66476	7.86751	8.00178
TGFBRAP1	protein_coding	ENSG00000135966.13	9.44513	9.37365	9.27637	9.4579	9.04926	8.30763	10.2263	10.2617	9.8008	9.27022	8.97881	8.9547	9.27543	9.26064	9.021	9.49029	9.11987	9.23587
UBTF	protein_coding	ENSG00000108312.15	9.90058	10.1453	10.3779	9.83601	10.2241	10.1296	11.3605	11.3857	10.8503	10.2383	10.2192	10.0762	10.3045	10.1477	10.1403	9.97961	10.288	10.0258
NUP107	protein_coding	ENSG00000111581.10	8.2375	8.34421	7.99885	8.12893	8.38573	7.77029	10.0124	9.28848	9.27995	8.3055	8.14163	7.92196	7.80387	8.30733	8.1361	8.30492	8.16743	8.16185
NTHL1	protein_coding	ENSG00000065057.9	7.19997	7.13668	7.78553	7.33509	7.51542	7.22241	8.50162	9.22353	7.96695	7.50012	7.57543	7.60667	7.57461	7.43502	7.63251	7.14172	7.50067	7.21786
POLR3A	protein_coding	ENSG00000148606.13	8.95286	8.62519	8.78895	7.84926	8.48208	8.8285	9.37158	9.53202	9.36834	8.74791	8.69818	8.62099	8.76578	8.68289	8.6416	8.67615	8.54076	8.86007
ACTL6A	protein_coding	ENSG00000136518.17	8.40596	8.32139	8.03006	7.6453	8.32075	7.22241	9.61954	9.10606	8.8418	8.08443	8.36358	8.25281	7.93535	8.17441	8.1877	8.31445	8.20368	8.48556
CTNNAL1	protein_coding	ENSG00000119326.15	8.2375	8.13707	7.68966	7.62145	8.19656	6.89823	9.40348	8.81601	8.72309	7.98373	8.22854	8.22809	8.11917	8.28175	8.15178	7.90905	8.14895	8.26713
RPS29	protein_coding	ENSG00000213741.11	8.79874	8.87098	8.86726	9.70336	9.48101	9.22334	11.3067	11.6064	9.97783	10.9051	9.87235	9.65111	10.5878	9.17008	9.56547	8.54969	10.1064	9.08755
PRMT6	protein_coding	ENSG00000198890.9	8.00075	7.71673	8.02233	7.96565	7.38821	7.45058	8.87291	8.71024	8.42121	7.58582	7.76305	7.71303	8.09816	7.98946	7.64772	7.55279	7.84442	7.70855
CDK4	protein_coding	ENSG00000135446.17	9.34947	9.54111	9.61417	9.7213	9.68369	9.62575	10.826	11.1163	10.1272	9.45434	10.0102	9.61973	9.27772	9.69375	9.77651	9.42903	10.0011	9.51117
GRSF1	protein_coding	ENSG00000132463.14	9.75913	9.75946	9.83241	9.41661	9.82382	9.26277	10.8898	10.7109	10.5834	9.5764	9.86538	9.80339	9.61809	9.88119	9.8722	9.82449	10.0764	9.8598
HNRNPA2B1	protein_coding	ENSG00000122566.21	12.3361	12.3071	12.1233	11.5601	12.4475	11.5881	13.282	13.2009	12.7394	12.3502	11.7564	12.0812	12.1372	11.8823	11.9915	11.9289	12.0766	12.0513
UTP18	protein_coding	ENSG00000011260.14	8.78582	8.81139	8.64793	8.86666	8.72621	8.52824	10.0618	9.95724	9.31937	8.62184	8.8166	8.87206	8.75921	8.78386	8.77747	8.76836	8.95881	8.69946
AC008038.1	processed_pseudogene	ENSG00000283041.1	7.66583	7.15082	7.58625	7.66872	7.54956	7.49513	8.46753	8.52846	8.40508	7.90135	7.85941	7.9589	7.82346	7.63303	7.99791	7.80289	8.17962	7.7445
PTPN11	protein_coding	ENSG00000179295.18	10.3966	10.2764	9.71814	9.16931	9.86445	9.45148	10.9068	10.4585	10.6064	10.0487	9.84	9.77017	10.0088	10.0823	9.74145	10.1681	9.63373	10.1847
MRPL35	protein_coding	ENSG00000132313.15	8.42844	8.21378	8.21724	7.45927	8.14358	8.44846	9.57764	9.41719	8.78634	8.03796	8.36759	8.34292	8.03867	8.34238	8.25201	8.04836	8.51717	8.26229
SMYD5	protein_coding	ENSG00000135632.12	7.83086	8.09027	7.82202	7.856	8.10524	8.10735	9.17326	9.3506	8.3651	8.52135	8.65312	8.74349	8.56528	8.34238	8.76747	8.5696	8.18567	8.45637
SLC25A26	protein_coding	ENSG00000144741.17	7.66583	7.57468	7.74801	7.34509	7.86269	7.81219	8.616	8.64819	8.26624	7.92723	8.19715	8.09186	8.13986	8.11744	7.97444	7.86364	8.1917	8.00763
NAA20	protein_coding	ENSG00000173418.12	8.64498	8.66625	8.37604	8.07283	8.70108	7.87267	9.42527	9.52389	9.03382	8.80697	8.6629	8.61722	8.5577	8.5445	8.72675	8.47136	8.94833	8.45215
ANKS1A	protein_coding	ENSG00000064999.15	7.92251	8.20755	8.35792	7.11567	7.45341	7.54663	8.1598	8.54481	8.46853	8.15672	8.16039	8.07524	8.27659	8.0761	8.09879	8.35652	7.85216	8.15139
DENR	protein_coding	ENSG00000139726.11	9.13649	9.06348	8.43481	8.61532	9.03503	8.31716	10.0644	9.54816	9.46151	9.03582	8.99688	9.02148	8.92091	8.80535	9.11306	9.00203	9.11364	9.06856
ZZZ3	protein_coding	ENSG00000036549.13	8.78582	8.8826	8.42325	8.55999	8.56826	8.00999	9.43469	8.94168	9.10617	8.59837	8.7326	8.49915	8.52307	8.751	8.5234	8.83541	8.49317	8.77198
CDK6	protein_coding	ENSG00000105810.10	11.0399	10.5211	10.1378	9.32558	10.2512	10.0062	11.4722	11.1372	11.5773	10.4311	10.0228	10.4818	10.3145	10.4758	10.2735	10.542	9.56712	10.9255
BRCC3	protein_coding	ENSG00000185515.14	8.48847	8.22616	7.79474	6.69778	7.90839	7.8053	8.98208	8.6391	8.60358	8.10145	8.1369	8.12989	7.96484	8.14051	8.04929	7.90905	8.09195	8.17739
RPL24	protein_coding	ENSG00000114391.13	10.8244	10.9543	10.6114	11.1268	11.4587	11.2325	12.6101	12.8477	12.233	11.3815	12.0411	11.72	11.3776	11.4257	11.8544	10.8041	12.0444	11.1056
SLC25A15	protein_coding	ENSG00000102743.15	7.83946	7.8692	7.88358	6.6434	7.92117	8.02181	8.64671	8.77796	8.06824	7.94633	7.71212	7.77713	8.20991	7.85524	7.54553	7.83023	7.87511	7.97816
METTL5	protein_coding	ENSG00000138382.15	7.68522	8.04181	7.7669	7.7512	8.19656	7.74884	9.42797	9.14489	8.38641	7.70462	8.07389	7.81145	7.59018	7.89693	8.20781	7.59389	8.58679	7.85339
EIF3I	protein_coding	ENSG00000084623.11	10.0239	10.0581	10.0737	9.61976	10.3586	10.0349	11.3016	11.5995	10.8703	10.0558	10.5471	10.5001	10.0238	10.2931	10.6493	10.3105	10.6962	10.2327
TUBB4B	protein_coding	ENSG00000188229.6	10.0221	9.75946	10.3192	10.4602	10.4033	10.2663	11.6285	12.006	10.9459	9.54025	9.89717	10.0335	9.39198	9.63735	10.2909	9.58045	9.80144	9.53501
YWHAE	protein_coding	ENSG00000108953.17	11.3374	11.4895	11.0058	11.0748	11.2999	10.8787	12.5623	12.2847	11.9333	11.056	11.3653	11.391	11.1195	11.0762	11.5443	11.0581	11.6954	11.3712
ZXDC	protein_coding	ENSG00000070476.15	8.89801	8.6159	8.65778	7.856	8.23753	8.43107	8.64203	9.04349	9.11461	8.98572	8.84544	8.791	8.9297	8.67512	8.84555	9.25723	8.59582	8.97545
THOC3	protein_coding	ENSG00000051596.10	8.08191	7.93177	8.4912	8.48974	8.33022	8.28838	9.63363	9.59861	9.41227	8.33438	8.10333	8.20292	8.06603	8.11744	8.26643	8.20076	8.23899	8.07586
SLC38A9	protein_coding	ENSG00000177058.12	8.08905	7.91639	7.45018	7.56404	8.26253	6.11886	7.89358	7.82899	7.85401	8.25093	8.08378	7.977	7.75018	8.09987	7.87627	8.22122	8.13649	8.13024
CCDC66	protein_coding	ENSG00000180376.17	8.06025	8.21378	7.19929	6.9614	7.58281	6.83893	8.45151	7.93923	7.62795	7.99597	7.89383	8.06965	7.75018	7.95058	7.79086	7.93433	7.99829	8.16185
MPHOSPH6	protein_coding	ENSG00000135698.10	7.48825	7.13668	6.90053	7.45014	7.51542	7.65163	8.79726	8.60837	8.04437	7.20147	7.05662	7.38246	7.08284	7.15208	7.22105	7.39287	7.48034	7.22853
UBE3C	protein_coding	ENSG00000009335.18	9.96451	9.83471	9.98356	9.31141	9.71426	8.81524	10.2979	10.4275	10.2466	9.87115	9.73221	9.70837	9.93259	9.90772	9.55588	10.0995	9.59637	9.8598
FBXO41	protein_coding	ENSG00000163013.11	8.47235	8.42127	9.19806	8.65354	8.42154	9.56606	10.1154	10.7636	10.5052	9.28974	9.002	9.29897	9.40459	9.42616	9.42506	8.92731	8.66174	9.27894
TACC3	protein_coding	ENSG00000013810.20	8.56132	8.38876	9.67313	9.24088	9.46416	8.70807	10.4473	10.6095	10.2079	8.98572	8.33103	8.87521	8.90911	8.10575	9.0866	8.49657	8.26774	8.24278
ZNF507	protein_coding	ENSG00000168813.17	8.71033	8.35549	7.68966	7.72921	8.11078	7.23326	8.96539	8.41191	8.71754	8.22024	8.1369	8.29147	8.34905	8.35223	8.09338	8.24137	7.86751	8.70653
LRRC37A4P	transcribed_unprocessed_pseudogene	ENSG00000214425.8	9.70341	9.30363	9.27001	7.55563	8.58015	7.70486	8.84069	8.41904	9.33267	9.50734	8.86246	8.72962	9.70892	9.46247	8.68482	9.29328	8.64011	9.79225
PFAS	protein_coding	ENSG00000178921.14	8.41725	8.36109	8.85023	8.05554	8.34897	7.66706	10.227	10.5762	9.84104	9.09813	8.43032	8.57507	9.02021	8.87132	8.58565	8.58923	8.37714	8.32388
SNRNP25	protein_coding	ENSG00000161981.11	7.68522	7.56463	7.73846	8.11789	8.23753	7.81905	8.97653	9.68867	8.46409	7.51772	7.54629	7.73474	7.97067	7.41541	7.55368	7.58578	8.04592	6.99423
UQCRHL	protein_coding	ENSG00000233954.6	7.06556	6.96864	6.80117	6.90493	6.94292	6.85406	7.51372	7.83989	7.44743	7.09552	7.29448	7.41963	6.71339	7.12732	7.05046	6.96639	7.48034	6.98118
MOCS2	protein_coding	ENSG00000164172.19	8.39458	8.09027	7.54248	6.50299	8.00141	8.00404	8.78036	8.45416	8.4349	7.91435	7.87099	7.72754	7.82993	7.79017	7.81773	7.75366	8.1613	8.04217
ATP5MPL	protein_coding	ENSG00000156411.10	8.17869	8.05583	8.09042	8.67599	8.69745	8.46137	9.95282	9.99652	8.83327	8.36267	8.8166	8.56727	8.2341	8.30226	8.55487	7.95299	8.65313	8.38728
ZNF789	protein_coding	ENSG00000198556.14	7.85648	7.69865	7.45018	6.6434	7.65467	7.71969	7.96422	7.73258	7.96056	8.14037	7.56821	7.63795	7.7773	7.93736	7.60936	8.04836	7.59777	8.10332
ZNF202	protein_coding	ENSG00000166261.11	7.64616	7.62376	7.45018	7.37462	7.37861	7.33677	7.96422	8.02705	7.7038	7.82056	7.8121	7.86459	7.95312	7.84105	7.91392	7.89623	7.55013	7.6716
CCDC59	protein_coding	ENSG00000133773.12	8.54089	8.4159	7.94244	7.7218	8.2172	6.9681	9.3589	8.71312	8.52709	8.15129	8.48667	8.35208	8.20503	8.1632	8.20781	8.20076	8.46382	8.42225
SGTB	protein_coding	ENSG00000197860.10	7.66583	7.50267	7.00898	7.25201	7.88247	6.85406	7.92936	7.93923	8.34589	7.29884	7.34732	7.64565	7.38057	7.97016	7.15573	7.46643	7.80504	7.78638
RIOX1	protein_coding	ENSG00000170468.8	8.08191	8.0205	8.39393	6.94755	8.05431	7.60422	8.46221	8.84521	8.21935	8.06719	8.21517	8.01831	8.35785	8.1632	8.29484	7.98352	8.14895	7.84026
RPL35A	protein_coding	ENSG00000182899.17	10.2888	10.3237	10.6139	11.4065	10.9252	10.5788	12.2873	12.649	11.7537	11.4682	11.5584	11.264	11.3251	11.0189	11.3081	10.5209	11.6923	10.6045
MPHOSPH10	protein_coding	ENSG00000124383.9	8.83679	8.76605	7.90912	7.6453	8.64191	8.47839	9.74377	9.15126	9.14925	8.70103	8.94994	8.70501	8.4095	8.72113	8.88304	8.93344	9.11676	8.85373
RPL30	protein_coding	ENSG00000156482.11	10.4544	10.7334	10.4926	11.1872	11.0779	10.9329	12.6649	12.6794	11.5758	11.4277	11.7052	11.3584	11.3508	11.139	11.3296	10.8336	11.7926	10.9508
PNN	protein_coding	ENSG00000100941.9	10.5125	10.5895	10.5668	9.89722	10.5794	10.2432	11.6218	11.0869	10.9849	10.7921	10.3606	10.4434	10.4811	10.3376	10.6111	10.528	10.5752	10.556
PIGW	protein_coding	ENSG00000277161.2	7.63621	7.35711	7.09206	7.47734	7.26787	6.98157	8.50162	7.98872	7.69602	7.84121	7.53146	7.41963	7.64324	7.49212	7.66275	7.76792	7.78895	7.50386
PEBP1	protein_coding	ENSG00000089220.5	10.1155	10.2735	10.0387	10.5156	10.4066	10.5223	11.7282	11.9509	11.1887	10.4604	10.6847	10.493	10.2625	10.4182	10.5382	10.2774	10.6858	10.1759
MGAT5	protein_coding	ENSG00000152127.9	7.63621	7.93177	8.14114	8.59187	8.28709	8.35001	9.12407	9.19916	10.0179	8.04386	8.10333	8.51548	8.36659	8.51424	8.47483	8.18	7.98436	8.81181
SLC12A2	protein_coding	ENSG00000064651.14	9.22172	9.12335	8.62802	9.00558	8.45646	8.75401	9.73073	9.59706	10.258	9.00656	8.83972	8.93071	9.28457	9.53671	9.02658	9.36728	9.12607	9.46433
TMEM69	protein_coding	ENSG00000159596.7	7.85648	7.75215	7.74801	7.82197	7.84934	7.90513	9.1845	8.62995	8.56895	7.95891	7.55363	7.86459	7.87434	7.8339	7.77035	7.80289	7.97735	7.77257
TCTEX1D4	protein_coding	ENSG00000188396.4	6.06776	5.46333	5.46333	5.46333	5.46333	5.46333	5.76404	6.29136	6.07432	5.90586	5.75451	5.99616	5.76672	5.46333	6.03427	6.21724	5.7978	5.68137
NAMPT	protein_coding	ENSG00000105835.12	9.41765	9.69322	8.49672	9.17454	9.98282	9.03388	10.9082	10.3266	10.3704	10.0713	10.1949	10.181	9.6919	10.047	10.1066	10.4903	9.87298	10.4115
CLEC2B	protein_coding	ENSG00000110852.4	7.65603	7.27111	6.84202	7.21935	8.71907	6.85406	9.77587	8.66321	8.95289	8.26603	7.69907	7.63795	8.01638	8.17441	8.04367	8.06553	8.4237	7.92343
TOE1	protein_coding	ENSG00000132773.12	7.39534	7.32098	7.33763	6.56578	7.77344	7.81219	8.37988	8.44022	7.79014	7.56913	7.67926	7.66093	7.45146	7.43502	7.65526	7.26325	7.44922	7.43374
COA1	protein_coding	ENSG00000106603.19	8.31221	8.34986	8.45197	7.59715	8.30642	7.30662	8.59918	8.69863	8.59348	8.36733	8.58615	8.50325	8.45931	8.41462	8.42877	8.4924	8.5124	8.30051
SLC25A17	protein_coding	ENSG00000100372.15	8.16528	8.09027	7.46209	7.79411	8.01928	7.2861	9.16031	9.03662	8.3911	8.15672	8.21964	8.10829	7.82346	7.79756	8.00372	8.41512	8.36658	7.91722
TNPO1	protein_coding	ENSG00000083312.17	10.485	10.0983	9.43547	9.44499	9.55445	9.77942	11.5012	10.6354	10.8839	10.0515	9.74594	9.86761	9.94844	10.3093	9.84101	10.3845	9.90745	10.5137
CUTC	protein_coding	ENSG00000119929.13	8.08905	7.82856	8.23729	8.14532	8.02518	6.7922	8.91797	8.88918	8.31655	7.92081	7.91072	7.8515	7.90519	7.79756	7.79086	7.73199	7.94892	7.6865
PMPCB	protein_coding	ENSG00000105819.14	9.1195	9.21786	8.63801	8.66107	9.0032	9.05653	10.2644	9.86247	9.94915	9.26776	9.27978	9.21234	9.19775	9.24246	9.30648	9.0535	9.53029	9.16108
CCT8	protein_coding	ENSG00000156261.13	11.0489	10.9405	10.43	10.6664	11.0896	10.6397	12.2761	11.9563	11.7517	10.9051	11.2381	11.0882	10.6401	10.8778	11.1652	10.9104	11.1235	10.9864
BMS1	protein_coding	ENSG00000165733.8	9.50117	9.6053	9.31398	9.2081	9.37682	9.33389	10.5128	10.4788	10.1055	9.6385	9.54053	9.51925	9.49581	9.50661	9.55781	9.63382	9.62939	9.49505
FNIP2	protein_coding	ENSG00000052795.13	8.32428	7.87718	7.85754	6.8454	7.72279	7.09611	8.07082	7.77313	8.18988	7.87495	7.69907	7.74902	8.38391	8.17998	7.83096	8.26124	7.55013	8.03648
TXNL4B	protein_coding	ENSG00000140830.9	7.4994	7.47053	7.22825	7.45927	7.27836	7.57985	8.48599	8.32716	8.16254	7.48227	7.30345	7.54176	7.53486	7.34423	7.85056	7.73925	7.6071	7.48669
RPL27A	protein_coding	ENSG00000166441.13	11.706	11.8606	12.0139	12.5069	12.3685	12.0604	13.2043	13.9985	13.0066	12.4898	12.9946	12.701	12.2563	12.5086	12.7763	12.0145	13.0548	12.0721
ADIPOR2	protein_coding	ENSG00000006831.10	9.26249	9.15874	9.20809	8.33766	9.25466	8.35464	9.70206	9.98473	9.58274	9.25292	9.05715	9.1359	8.99812	9.20001	8.92854	9.32845	9.31423	9.03261
DDX27	protein_coding	ENSG00000124228.14	9.21214	9.21786	9.36561	9.41881	9.262	8.4699	9.99884	10.1783	9.70846	9.47365	9.57174	9.42835	9.42949	9.31632	9.60132	9.47574	9.51387	9.38561
CPSF6	protein_coding	ENSG00000111605.18	10.1206	10.0683	9.65375	9.49176	9.61672	9.48516	10.806	10.5202	10.4637	9.95581	9.94159	9.80339	10.0074	10.1602	9.75156	10.0087	9.62721	10.144
BZW1	protein_coding	ENSG00000082153.18	11.0264	10.7565	10.0646	10.3413	10.7894	9.88081	11.9674	11.126	11.2013	10.5777	10.5127	10.5232	10.543	10.713	10.5488	10.8871	10.8569	10.8238
LIMA1	protein_coding	ENSG00000050405.13	7.98546	7.36892	7.38891	7.72921	7.89549	6.45373	8.78248	8.22469	8.37461	7.31946	7.72504	7.45574	7.51861	7.60775	7.59369	7.58578	7.51072	7.57034
BRAP	protein_coding	ENSG00000089234.16	8.71033	8.36109	7.93419	7.48628	8.23247	7.91789	8.79936	8.42967	8.49703	8.20463	8.44557	8.22809	8.10344	8.31744	8.58184	8.64277	8.51717	8.36046
MT-CO3	protein_coding	ENSG00000198938.2	15.3079	15.4411	14.5137	14.7942	15.4394	14.5267	16.0716	16.5669	16.003	14.9975	15.4867	15.4392	14.8743	15.2345	15.4886	15.3874	15.697	15.3106
TRIM37	protein_coding	ENSG00000108395.14	8.26286	8.37222	8.0681	8.209	8.02518	7.76318	9.10052	8.74168	8.59753	8.43985	8.17889	8.00663	8.57282	8.41462	8.22763	8.40181	8.70404	8.31923
MRPL3	protein_coding	ENSG00000114686.9	9.59487	9.61457	9.38045	9.65565	9.31939	8.64564	11.1716	10.7848	10.1927	9.53822	9.6791	9.61786	9.48991	9.70703	9.59385	9.45682	9.78591	9.46846
TRMT6	protein_coding	ENSG00000089195.15	7.51045	7.39222	7.13921	7.82885	7.81538	7.50386	8.95791	8.73885	8.21669	7.82056	7.71859	7.6302	7.72948	7.73727	7.70685	7.60998	7.8288	7.73738
MMP24	protein_coding	ENSG00000125966.10	5.89228	5.706	6.71433	5.46333	5.46333	5.46333	5.88783	5.94573	6.03269	6.2543	5.75451	5.68189	6.57304	5.69003	5.76993	5.77403	5.46333	6.14706
MCAT	protein_coding	ENSG00000100294.13	7.15684	7.34518	7.78553	7.6453	7.3592	6.98157	9.01848	9.54173	8.62157	7.59408	7.76928	7.80465	7.61318	7.48278	7.97444	7.64156	7.9703	7.52919
MDH2	protein_coding	ENSG00000146701.12	10.5381	10.5872	10.4441	10.702	10.7716	10.6322	12.0953	12.3697	11.6469	10.5548	10.8975	10.8109	10.6906	10.5172	11.033	10.6511	11.067	10.5676
THEM4	protein_coding	ENSG00000159445.13	8.08191	8.13707	8.37003	6.69778	8.29679	7.42307	8.89856	9.06615	8.59348	8.11827	8.09847	8.4743	8.16529	8.40992	8.42877	8.36569	8.54076	8.60418
RPS2P5	processed_pseudogene	ENSG00000240342.3	8.96053	10.0966	11.3228	11.018	10.6367	11.1473	11.8108	12.7998	12.0547	10.7629	11.2842	10.917	10.7615	10.8778	10.9868	9.69963	11.1683	10.4327
LSG1	protein_coding	ENSG00000041802.11	9.45056	8.93189	8.86726	8.93628	8.79563	8.91176	9.81139	9.64134	9.13411	9.58825	8.87089	9.26351	9.31386	8.69831	9.14675	9.40289	9.16273	9.16108
AIMP1	protein_coding	ENSG00000164022.17	9.47209	9.251	8.45764	8.64219	9.25711	7.58802	10.44	9.88295	9.61966	9.32326	9.42372	9.45791	9.17335	9.4467	9.34933	9.34685	9.55342	9.41591
PTGES3	protein_coding	ENSG00000110958.16	11.1588	11.0755	10.6823	10.9939	10.9137	10.4823	12.4566	12.0104	11.7108	10.7998	11.1674	11.1468	10.4948	10.8534	11.1846	10.9854	10.9563	11.1492
CXorf21	protein_coding	ENSG00000120280.6	8.29391	8.06279	8.15529	6.9614	7.58281	7.68231	8.25578	7.86142	8.63344	7.85481	7.8121	7.99486	7.83636	7.92402	7.82436	7.83698	8.15514	8.15139
MRPS15	protein_coding	ENSG00000116898.12	8.71033	8.45303	8.39393	8.4467	8.91882	8.15622	9.69312	9.94268	9.07623	8.59837	8.83685	8.4743	8.36659	8.53592	8.68127	8.38387	9.07888	8.36496
STK26	protein_coding	ENSG00000134602.16	8.55624	8.43193	7.8039	7.18578	8.46076	8.01592	9.37578	8.69279	8.6354	8.15129	8.28073	8.3151	8.28123	8.23981	8.11491	8.53761	8.28471	8.47312
HNRNPU	protein_coding	ENSG00000153187.20	12.142	12.0042	11.7787	11.3513	12.028	11.5	13.0366	12.8201	12.6278	12.1156	11.9104	12.0145	12.1509	12.1322	11.8722	12.0091	11.9008	12.1337
IARS2	protein_coding	ENSG00000067704.10	9.53735	9.46881	8.85023	9.2971	9.49559	8.78835	10.9542	10.4687	10.3083	9.38124	9.50863	9.21482	9.28684	9.61536	9.32242	9.3785	9.56029	9.47259
TBRG4	protein_coding	ENSG00000136270.14	8.63058	8.63442	8.79787	9.08563	8.61522	9.04242	10.5833	10.6704	9.90703	9.09536	8.67904	8.65814	8.81413	8.63157	9.18465	8.88369	8.94833	8.58509
MRPL4	protein_coding	ENSG00000105364.14	8.79014	8.92816	9.31088	10.3517	9.42116	9.35227	10.7746	11.598	10.258	9.23289	8.98917	9.25631	9.38138	9.18648	9.50896	8.9962	9.47077	8.55007
CERS6	protein_coding	ENSG00000172292.15	9.36969	8.5829	8.25704	8.69809	8.68286	8.4001	9.95375	9.21343	9.74773	8.73723	8.84544	8.80759	9.60541	9.26579	8.91051	9.33998	8.32352	9.35912
ADSL	protein_coding	ENSG00000239900.13	9.07082	8.2323	9.29843	9.96498	8.35362	8.64564	10.9434	10.431	10.3113	9.07297	8.79014	9.24907	9.161	8.52295	9.35155	9.23516	8.902	9.08486
SLC43A1	protein_coding	ENSG00000149150.9	7.7781	7.85309	7.99094	7.17438	7.55795	7.82587	9.14888	9.22956	9.24454	8.48334	8.86809	9.32213	8.31329	8.58664	9.53847	8.57355	8.15514	9.08755
ZC3H4	protein_coding	ENSG00000130749.10	9.21214	9.11682	9.43547	8.21934	9.07731	9.08985	9.56667	9.99769	9.86946	9.49899	8.96838	9.19486	9.82277	9.34336	8.90445	9.22025	9.09795	8.88826
TAGLN2	protein_coding	ENSG00000158710.15	10.4106	10.7648	11.2682	10.9717	11.556	11.0871	12.2275	12.7001	12.2196	11.0157	11.2669	11.2758	10.84	11.0197	11.435	10.8214	11.2803	10.9127
TUBGCP5	protein_coding	ENSG00000275835.5	8.10323	8.12386	7.95065	8.12342	7.77344	7.8987	9.06792	8.64214	8.28153	8.16751	8.0539	7.99486	8.2484	8.22375	7.89523	8.04836	8.1917	8.14086
GLO1	protein_coding	ENSG00000124767.7	9.36682	9.14597	8.43481	9.00264	9.64687	9.03388	10.6813	10.209	10.1132	8.94001	9.07669	9.16183	8.76578	8.98223	9.03492	9.24501	9.31423	9.2383
CNTRL	protein_coding	ENSG00000119397.16	8.84924	8.66174	8.42904	8.19859	8.48208	7.54663	9.27436	8.59902	9.30103	8.69736	8.26786	8.55942	8.67785	8.69447	8.44149	8.39287	8.46382	8.88515
EEF1A1P5	processed_pseudogene	ENSG00000196205.8	8.35401	8.20755	8.63302	8.70538	8.61907	8.98451	10.0364	9.59706	9.7585	9.04448	9.06939	8.86891	8.82361	9.17008	8.96101	9.159	8.92	8.81181
TMTC3	protein_coding	ENSG00000139324.12	7.14211	7.2963	6.51379	6.30906	7.18054	7.02103	7.60702	7.05953	7.50746	7.17873	7.18145	7.17782	7.30542	7.25756	7.1101	7.43018	6.93486	7.70855
CLP1	protein_coding	ENSG00000172409.6	7.57485	7.68032	7.90066	7.25201	7.79457	7.18927	8.46487	8.53502	8.04437	7.5775	7.58262	7.82493	7.52676	7.47337	7.82436	7.2527	7.81301	7.51236
NOL8	protein_coding	ENSG00000198000.12	9.89264	9.479	9.3476	8.49819	9.30289	8.8252	10.6185	9.97164	9.91427	9.51977	9.47233	9.46831	9.34911	9.5745	9.41661	9.63007	9.44378	9.67387
UQCRQ	protein_coding	ENSG00000164405.11	9.17317	9.1808	9.46916	10.0916	9.54046	9.79291	10.2309	10.6637	9.10758	9.41049	9.52821	9.23205	9.08451	8.97278	9.23849	8.86778	9.87847	8.943
SLC25A46	protein_coding	ENSG00000164209.17	10.8866	10.8298	10.3007	10.1039	10.2451	10.2879	11.593	10.7739	11.2182	10.5151	10.6101	10.4611	10.5906	10.9313	10.4314	10.7239	10.6053	10.9777
MYO19	protein_coding	ENSG00000278259.4	8.77715	8.67967	8.94148	8.15074	8.68652	8.64564	9.2967	9.39771	9.06029	8.81375	8.70765	8.79766	8.96147	8.57831	8.86442	8.7336	8.6137	8.66357
SCAMP1	protein_coding	ENSG00000085365.18	8.71033	8.69738	7.78553	8.32341	8.21207	7.81219	9.58974	8.97324	9.14513	8.56645	8.18348	8.49504	8.20012	8.88819	8.45408	8.60087	8.60031	8.94002
XPNPEP3	protein_coding	ENSG00000196236.13	8.43401	7.94696	7.45018	6.71527	7.82224	8.20341	8.91604	8.67808	8.67611	8.55836	8.56193	7.98893	8.43047	8.43327	8.12024	8.64277	8.22144	8.44792
PSMD5	protein_coding	ENSG00000095261.14	8.90994	8.74919	8.66757	7.82885	8.54417	8.02769	9.16842	8.48164	9.05152	8.32482	8.43032	8.71913	8.05515	8.67121	8.5234	8.60858	8.71648	8.89445
DNAJC11	protein_coding	ENSG00000007923.16	9.13311	9.28048	9.54482	7.84926	9.11296	9.74513	10.1855	10.521	9.85448	9.30899	9.22838	9.31522	9.54028	9.02245	9.36919	9.44832	9.01678	9.07673
METTL26	protein_coding	ENSG00000130731.16	8.91785	8.69738	9.4747	9.38089	9.19455	8.58033	9.68976	10.4482	9.52393	9.20488	9.42372	9.43686	9.16595	8.87471	9.53847	8.83868	9.0628	8.97253
CRACR2A	protein_coding	ENSG00000130038.10	7.71378	7.68952	7.65949	6.97508	8.01335	7.34666	8.40509	8.53175	8.22991	8.16212	7.60394	7.58271	8.30876	8.09987	7.70685	7.71734	7.58838	7.84684
ORC6	protein_coding	ENSG00000091651.9	7.88163	7.52366	8.7155	7.16286	8.04854	7.65163	9.15868	8.63606	8.97935	7.88821	7.398	7.78406	7.91733	7.44472	7.7425	7.98954	8.01207	8.11953
HNRNPA3	protein_coding	ENSG00000170144.20	11.6815	11.6334	11.2895	10.6729	11.7112	11.1135	12.4173	12.3405	12.1061	11.672	11.579	11.5576	11.4815	11.5407	11.5283	11.5563	11.7052	11.6786
BOLA3	protein_coding	ENSG00000163170.12	6.75801	6.79041	6.45604	6.60538	7.21403	7.50386	8.66066	8.3903	7.53865	7.09552	6.77056	6.61091	6.89312	6.70806	7.03815	6.72498	7.04253	6.46664
EIF3F	protein_coding	ENSG00000175390.14	10.6113	10.5479	10.6739	10.3992	10.67	10.6747	11.4852	11.8285	11.8865	10.9246	11.4722	11.3817	10.99	11.1439	11.4967	11.1902	11.1623	11.1809
RPIA	protein_coding	ENSG00000153574.9	7.40733	7.67107	7.6076	7.25201	8.01928	8.39113	9.09882	9.193	8.44845	7.84121	7.55363	7.87755	7.68706	7.71393	8.04367	7.43934	8.13021	7.7656
IVNS1ABP	protein_coding	ENSG00000116679.16	9.50639	9.49164	9.25719	8.74834	9.29576	9.17247	10.1582	9.8113	10.0649	9.26776	9.51934	9.57037	9.32054	9.53883	9.61246	9.43119	9.27853	9.66309
NHEJ1	protein_coding	ENSG00000187736.13	7.94646	7.82029	7.16963	7.81506	7.67777	7.17801	8.64904	8.48164	8.32394	7.97137	7.89383	7.5583	8.39249	7.87624	7.65526	8.0368	7.75619	7.70124
[truncated: 30,052 more rows]
