# Supplementary material for: Enforced MYC expression directs a distinct transcriptional state during plasma cell differentiation
Source: Life Sci Alliance. 2025 Jul 28;8(10):e202402814. doi: 10.26508/lsa.202402814 (PMC12305944; doi:10.26508/lsa.202402814)
Supplement: Supplementary file 9 [file LSA-2024-02814_TableS9.xlsx]

## Sheet: M1
AARS1
ABCA5
ABHD3
ABLIM1
AC005261.1
AC005332.6
AC006378.1
AC007384.1
AC007881.4
AC008074.2
AC008875.3
AC008969.1
AC009113.1
AC009133.3
AC012313.5
AC018362.3
AC022306.2
AC024075.2
AC026356.2
AC040970.1
AC048382.5
AC090825.1
AC092070.2
AC092119.2
AC092279.2
AC099343.4
AC099521.3
AC112220.2
AC126177.6
AC132872.1
AC135782.3
AC136475.3
AC138393.1
AC234031.1
AC243960.1
AC244205.1
ACAD11
ADA2
ADM2
AF131216.3
AL096865.1
AL121985.1
AL122035.2
AL132800.1
AL353593.1
AL590652.1
ALDH1L2
ALDH2
ALKBH5
ANKRD12
ANXA7
AP3S2
AP4M1
AP001057.1
AP001269.4
APOL6
ARAP2
ARF4
ARFGAP3
ARHGAP12
ARHGAP17
ARL1
ARMCX3
ARRDC3-AS1
ASPHD2
ATL3
ATP6V0A1
ATP10D
AZIN1
B3GLCT
BANK1
BCL10
BEAN1
BET1
BEX4
BHLHA15
BHLHE40
BIRC2
BLNK
BMI1
BTN3A1
CAB39
CALCOCO2
CALU
CARS1
CASP1
CASP4
CASP10
CC2D2B
CCDC69
CCDC117
CCDC163
CCL25
CCNYL1
CCPG1
CCR6
CD9
CD27-AS1
CD38
CD180
CDK5RAP3
CDKN1B
CDR2
CEBPB
CEP112
CEP120
CERK
CFAP54
CFLAR
CHDH
CILK1
CISH
CITED2
CLCC1
CLIC3
CLIC4
CLIP1
CMPK2
COG1
COG3
COG6
COMMD3
COPB2
COPG1
COQ10A
CR559946.2
CREBL2
CREBRF
CREBZF
CROCCP3
CROT
CRYL1
CSGALNACT1
CTNNA1
CTSO
CTSS
CYFIP1
CYLD
CYP2E1
DENND10
DENND11
DERL1
DERL2
DHTKD1
DIPK1A
DNAJB9
DNAJB11
DNAJC1
DNAJC3
DNAJC25
DNM3OS
DPYSL2
DRAM1
DRAM2
DUSP22
EAF2
EDEM1
EEF1AKMT3
EGR1
ELF4
ELL2
ENTPD1
EPC1
EPM2AIP1
ERLEC1
ERO1B
ERVK13-1
ETFDH
EVI5
FAM3C
FAM8A1
FASLG
FBXO30-DT
FCRL5
FCRL6
FGFR1OP2
FNDC3A
GAB3
GABARAPL1
GABPB2
GBA
GBP4
GFPT1
GHRL
GIGYF2
GINM1
GNG12
GNPTAB
GNS
GOLGA1
GOLGA5
GOLGB1
GOLM2
GOLPH3
GOLPH3L
GOLT1B
GORAB
GPR160
GPR174
GPR180
GRID2IP
GTF2A1
H2BC21
H3C6
HAX1
HBP1
HCFC2
HCP5
HECA
HEG1
HERC5
HERPUD1
HOOK1
HP1BP3
HSPA13
HYOU1
IDH2
IDO2
IFIT5
IFNAR2
IFT20
IFT27
IGHA1
IGHG4
IGHV1-24
IGHV1-46
IGHV2-70D
IGHV4-34
IGKV1-8
IGLV5-45
IGLV5-52
IL6ST
IL10
ING4
INPP5B
INTS6L
IQCB1
IQSEC2
IRF1-AS1
IRF2BP2
IRF4
IRS2
ITCH
ITFG1
ITGAV
ITSN2
JCHAIN
KAT2B
KDELR2
KDELR3
KHDC4
KIAA0232
KIAA0513
KIAA1191
KLHDC2
KLHDC8A
KLHL5
KLHL28
KLRA1P
KLRD1
KRCC1
LAMB1
LAMP2
LAPTM4A
LEPROT
LILRB4
LIN7B
LINC00324
LINC00667
LINC00674
LINC00891
LINC00893
LINC00894
LINC00921
LINC00963
LINC01138
LINC01480
LINC02362
LINC02384
LINC-PINT
LMBRD1
LRRN1
LYSMD2
LYSMD3
MAGT1
MAML2
MANEA
MAP1LC3B
MAP3K2
MAP4K3
MAPK1
MARCHF6
MARCHF8
MARS1
MBNL2
MCFD2
MDFIC
MFSD8
MFSD11
MIA2
MIA3
MIS12
MIXL1
MKX
MLKL
MMRN2
MON2
MORC4
MPEG1
MSRA
MT1F
MTERF2
MUC16
MYO6
N4BP2L1
NADK2
NAPSB
NBAS
NBPF12
NBR1
NBR2
NCOA1
NCOA3
NCOA7
NCSTN
NDFIP2
NECAP1
NF1
NFE2L1
NLRP4
NMRK1
NPIPB11
NR1D2
NR3C1
NRDC
NTNG1
NUB1
NUCB2
NUMB
OGT
OPTN
ORAI3
ORMDL1
OSBP2
OSER1-DT
OSTM1
P2RX1
P2RY10
PALM2AKAP2
PARM1
PARP6
PARP15
PCGF3
PCMTD1
PCYOX1
PDCL3P4
PDIA3
PDIA4
PGGHG
PGM3
PHGDH
PHLDA1
PIK3AP1
PIK3CG
PIP4P2
PIWIL2
PLP2
PLPP5
PLXNC1
PNRC1
POU6F1
PPARA
PPP1R3E
PPP1R15B
PPP3CB-AS1
PPP3CC
PPP5D1
PRAMENP
PRDM1
PRDX4
PRKCB
PRRC1
PSEN1
PTPN12
R3HDM2
RAB2B
RAB35
RALGPS2
RALY-AS1
RAP2C
RASA2
RASGRP3
RASSF4
RBM47
RDX
RHBDD1
RHBDF1
RHOH
RIMKLB
RMDN2
RNASE4
RNF19A
RNF31
RNF113A
RNF149
RNF170
RNGTT
RPL17-C18orf32
RPN1
RPS18P9
RUNX2
RYBP
SAR1B
SARAF
SCARB2
SCFD1
SEC22B
SEC23B
SEC24A
SEC24D
SEC31A
SEC62
SEL1L
SEMA4C
SERINC1
SERP1
SERPINB6
SESN2
SETBP1
SETX
SGK3
SH3KBP1
SIAH1
SIGLEC6
SKIL
SLAMF6
SLAMF7
SLC1A4
SLC1A5
SLC3A2
SLC6A9
SLC6A16
SLC17A5
SLC30A5
SLC30A7
SLC33A1
SLC35D2
SLC37A1
SLC38A2
SLC38A9
SLC39A9
SLC41A2
SLC45A4
SLC46A3
SLC50A1
SLFN11
SLU7
SMARCA2
SMIM14
SNX19
SNX30
SOS2
SP3
SPAG5-AS1
SPART
SPATS2
SPCS2
SPCS2P4
SPCS3
SPPL2A
SRP54
SRPRA
SRSF8
SS18
SSBP3
ST3GAL5
ST6GAL1
STK40
STRADB
SUCO
SUN1
SURF4
SYCE1L
SYNRG
SYPL1
TAF7
TARS3
TBCC
TCEAL8
TCEAL9
TCEANC
TEC
TENT5C
THEMIS2
THNSL2
THUMPD3-AS1
TK2
TLR7
TLR10
TM9SF2
TMBIM1
TMBIM4
TMED2
TMEM19
TMEM37
TMEM50B
TMEM63B
TMEM87A
TMEM106B
TMEM125
TMEM140
TMEM156
TMEM263
TMF1
TNFAIP8
TNFRSF17
TPD52
TPP1
TPRG1L
TPT1-AS1
TRAM1
TRAPPC6B
TRAPPC9
TRAPPC10
TRIP11
TSPAN1
TSPAN31
TSPYL2
TTC3
TTC14
TTC17
TVP23B
UBE2A
UBE2G1
UBE2J1
UBE2Q2
UBL3
UBXN4
UFM1
USP40
USP51
VAMP4
VCP
VPS26C
VPS54
WARS1
WASL
WDFY1
WDR45
WIPI1
WNT10B
WSB2
XIAP
XRN1
YIPF5
YPEL5
YTHDF1
Z97206.1
ZCCHC24
ZFP30
ZHX2
ZMAT1
ZNF75A
ZNF197
ZNF248
ZNF275
ZNF302
ZNF329
ZNF382
ZNF491
ZNF540
ZNF558
ZNF600
ZNF624
ZNF629
ZNF630
ZNF655
ZNF667
ZNRD2-AS1
ZRANB1
ZSCAN31

## Sheet: M2
AASDH
ABALON
ABCB7
ABCD3
ABCE1
ABHD14A-ACY1
AC004076.2
AC004980.1
AC005831.1
AC010547.1
AC012254.3
AC018647.2
AC023908.3
AC025287.3
AC034102.2
AC068620.3
AC069544.1
AC090114.3
AC091978.1
AC093890.1
AC114730.1
AC124312.3
AC138951.1
ACKR4
ACSL4
ACTL6A
ADAM22
ADIPOR2
ADNP
AGFG1
AGL
AGO2
AGPAT5
AGPS
AHCTF1
AKAP1
AKAP11
AL049830.3
AL158055.1
AL161891.1
AL353796.1
AL391095.1
AL928970.1
ALG8
ALMS1
AMD1
ANAPC1
ANAPC4
ANAPC5
ANKRD17
ANP32E
ANXA1
AP3M1
AP001324.1
API5
APPL1
ARFIP1
ARHGAP32
ARHGAP42
ARL5A
ARPP19
ARSK
ARV1
ASCC3
ASF1A
ATF1
ATP2A2
ATP6V1C1
ATP13A3
BAMBI
BAZ1B
BEND3
BRAP
BRCC3
BZW1
C2orf27A
C3orf52
C6orf163
C6orf201
CAMKV
CAND1
CANX
CAPRIN1
CARNMT1
CBWD2
CBX5
CCDC43
CCDC47
CCDC112
CCDC125
CCNC
CCNH
CCNK
CCT6P1
CD302
CDC5L
CDC27
CDC42
CDC73
CDK5RAP2
CDK6
CDK12
CDK14
CDK20
CDRT1
CEBPZ
CEBPZOS
CELF1
CELF2
CEP44
CERS6
CFAP97
CFAP157
CHEK2
CHML
CHORDC1
CHUK
CLEC2D
CLPX
CNOT1
CNTRL
COBLL1
COIL
COPS2
COPS8
CORO7-PAM16
CPSF6
CRLF1
CS
CSE1L
CSNK1A1
CSNK2A1
CUL1
CUL2
CWC22
CXXC4
CXorf21
CYB5R4
DARS1
DARS2
DBF4
DBT
DCAF1
DCBLD2
DCK
DCLRE1C
DCTN4
DCTN5
DDI2
DDX18
DDX20
DDX21
DDX46
DESI2
DFFB
DHX9
DHX15
DIP2B
DIS3
DIXDC1
DLD
DLL3
DOCK7
DPH6
DSG2
DTD2
DUSP14
DYNC2H1
E2F7
EBLN2
EIF4BP6
EIF4G2
EIF5
ELP1
ELP3
EML4
ENOPH1
EPB41
EPHB2
ERCC4
ERI2
EZH2
FAM20B
FAM227A
FASTKD2
FAXDC2
FBXL4
FBXO9
FERP1
FGFBP3
FKTN
FOXN2
FRZB
FZD3
G3BP1
GABPA
GALNT1
GAPVD1
GATC
GCFC2
GEMIN2
GFM1
GLUD1
GMFB
GNA13
GNPDA1
GNPNAT1
GOPC
GPALPP1
GPAM
GPRIN3
GSPT1
GTF3C4
GUF1
H3C8
HACD3
HEATR1
HELLPAR
HK2
HLTF
HMGCS1
HMGXB4
HNRNPR
HNRNPU
HSPA4
HUS1
HUWE1
ICE2
ICMT
IKZF5
INTS8
IPO11
IQANK1
IQCH
IREB2
ITGA4
KAT7
KCNJ1
KCTD9
KCTD12
KCTD20
KDM1B
KIAA1549
KIF2A
KIF5B
KLHDC10
KNOP1
KPNA1
KPNA3
KPNA4
KRAS
KRR1
KTN1-AS1
LARP1
LARP4
LBR
LIMS1
LINC00472
LINC00624
LINC00997
LINC01237
LINC01572
LINC01816
LMLN
LRP6
LRRC8D
LRRC49
LRRC58
LSG1
LUC7L3
LY75-CD302
LYRM7
MAP1B
MAP3K21
MAP4K5
MAP6D1
MAPK10
MARK1
MATR3
MBNL1
MCCC2
MCMBP
ME2
MED1
MED12L
METAP1
METTL2B
METTL3
MLLT10
MOCS2
MPP6
MPZL1
MRE11
MRPL19
MRPL45P2
MSH6
MT-ATP6
MT-CO1
MTARC1
MTDH
MTF2
MTHFD1
MTMR2
MTR
MYOF
NAA15
NAA25
NAA35
NAA50
NANP
NCBP1
NDC1
NDUFS1
NEPRO
NFIA
NHEJ1
NIN
NIPSNAP3A
NMD3
NOCT
NOL8
NRAS
NUCKS1
NUFIP2
NUP50
NUP62CL
NUP107
NUP133
NUP153
NUP155
NXT2
OGFOD1
OPA1
ORC3
OTUD4
OTUD6B
PAG1
PAK2
PAPOLA
PAPPA
PAQR3
PARD6G
PARGP1
PAXBP1
PCOTH
PDE12
PDZD8
PGAP1
PGRMC1
PHF6
PHF14
PI4K2B
PICALM
PIK3CB
PITPNB
PITRM1-AS1
PLCL2
PLEKHB2
PNPT1
PNRC2
POGLUT1
POLE3
POLR2M
POLR3G
POM121B
PPAT
PPIP5K2
PPP3R1
PPT1
PPTC7
PRDX3
PRKAR2B
PRKDC
PRMT3
PRPF4B
PRPF38B
PRPF40A
PRRC2C
PSMD5
PTCD3
PTPN11
PTPRC
PUS7L
QSER1
R3HDM1
RAB40A
RABGAP1L-DT
RABGGTB
RABL3
RAD21
RAD23B
RAD50
RANBP2
RAPGEF6
RBAK
RBL1
RBM12
RBM26
RBM27
RDH10
RFK
RFWD3
RFX3-AS1
RFX7
RHOBTB1
RIF1
RLIM
RMRP
RNASEH1
RNF20
RNF38
RPL7L1
RPL23AP53
RPRD1A
RPS6KA3
RPS6KB1
RPS11P5
RRP8
SACS
SBNO1
SCAMP1
SCARNA13
SCML2
SCO1
SDAD1
SEH1L
SELENOI
SENP1
SEPTIN6
SEPTIN11
SERTAD2
SETD3
SGMS1
SGTB
SHLD1
SHLD2
SLC1A1
SLC4A7
SLC5A3
SLC12A2
SLC16A1
SLC25A46
SLC35A1
SLC35B4
SLC35D1
SLC35F2
SLC36A1
SLC38A1
SLC38A6
SLC39A10
SMAD5
SMAGP
SMARCE1
SMC3
SMG1
SMG1P6
SMG7
SMG7-AS1
SMIM11A
SMNDC1
SNHG1
SNHG14
SNORD3B-2
SNX2
SNX6
SNX14
SOBP
SOCS4
SP2-AS1
SPDL1
SPESP1
SPTLC1
SRPK1
SRRM1
SRSF6
SRSF10
ST8SIA2
STARD4-AS1
STK26
SUCLG2
SUZ12P1
SYNCRIP
TAB3
TARDBP
TASOR2
TBL1XR1
TCEANC2
TCERG1
TCF12
TCTEX1D4
TDG
TDRD3
TENT4B
TET1
TFAM
TGFBRAP1
THAP12
THEMIS
THOC2
TIGD4
TIMM10B
TMED8
TMEM33
TMEM135
TMEM209
TMEM245
TMTC3
TMX1
TNPO1
TNPO3
TOP1
TOP2B
TPP2
TPR
TRA2B
TRDMT1
TRMT11
TRMT13
TRNT1
TRUB1
TTC5
TTC21B
TTI1
TUBGCP4
TWF1
U2SURP
UBA2
UBAP2
UBE4A
UBP1
UBXN2B
UCHL5
URB2
USP45
UTP6
VAPA
VASH2
VMA21
VNN1
VPS35
VTA1
VWA8
WARS2
WASHC5
WBP11
WDR3
WDR36
WEE1
WWP1
XPO1
XPO4
XPO7
XRCC2
XRCC5
YME1L1
YWHAB
YY2
ZBED4
ZBTB11
ZC3H13
ZEB1
ZEB2
ZMPSTE24
ZMYND11
ZNF28
ZNF106
ZNF117
ZNF207
ZNF208
ZNF287
ZNF480
ZNF507
ZNF644
ZNF770
ZNF789
ZZZ3

## Sheet: M3
A1BG
ABHD17A
AC005332.5
AC005921.2
AC006449.7
AC006942.1
AC008105.3
AC008771.1
AC009065.4
AC010422.3
AC026304.1
AC026362.1
AC055839.2
AC067852.2
AC074212.1
AC083798.2
AC092384.1
AC106886.5
AC106886.6
AC109322.1
AC131212.3
AC245297.3
AC245407.2
ACADVL
ACAP1
ACAP3
ACBD4
ADGRE5
ADORA2A
AGPAT2
AIFM2
AIP
AKAP8L
AKAP17A
AKR1A1
AL021707.6
AL031600.3
AL035071.1
AL137186.2
AL139246.5
AL355001.2
AL357033.4
AL365181.3
AL391056.1
ALDH16A1
ALG14
AMDHD2
AMT
ANG
ANGPTL6
ANKRD13D
ANKRD42
ANKS3
ANO8
AP5Z1
AP001062.1
AP001453.4
APBA3
APLP1
ARAP1
ARF6
ARFGAP1
ARFRP1
ARHGAP30
ARHGAP45
ARHGEF18
ARID3A
ARRDC1
ARRDC1-AS1
ASCL2
ASPSCR1
ATG4D
ATP5IF1
B4GALT3
B4GALT7
BAD
BAG3
BAG6
BASP1
BCAR1
BRD3
BRF1
C1orf122
C6orf47
C7orf26
C9orf16
C11orf68
C14orf28
C14orf93
C16orf86
C16orf96
C19orf47
CACFD1
CALHM2
CAPN10
CAPS
CARMIL2
CC2D1A
CCDC9
CCDC61
CCDC88B
CCDC97
CCDC159
CCM2
CCS
CD2BP2
CD19
CD63
CD79B
CD99
CD151
CERS4
CHPF
CHPF2
CHRNE
CHST12
CIAO3
CIBAR2
CIDECP1
CLASRP
CLIP2
COL9A2
COL9A3
COPZ2
CPM
CRELD1
CRIP1
CROCC
CTBP1
CTDSP1
CTSZ
CXCL16
CXCR5
CXXC1
CYB5R1
CYB561D2
CYBA
CYHR1
CYTH1
CYTH2
DAPK3
DDA1
DDAH2
DDIT4
DEDD2
DEF6
DENND1C
DERL3
DGAT1
DHX16
DMPK
DMWD
DNAH8
DNAJB2
DNAJC4
DPP7
DRAP1
DTX1
DTX2
DUSP26
DVL2
DXO
EBI3
ECE1
ECHDC2
ECI1
EGLN2
EHBP1L1
EHD3
EML2
ENKD1
EOLA1
EOLA2
ERCC1
EVA1B
FAM3A
FAM83G
FAM174A
FAM222A
FASTK
FBXL8
FBXO44
FBXO46
FBXW5
FCHSD1
FERMT3
FFAR1
FKBP2
FKRP
FLII
FMC1
GABARAP
GADD45A
GEMIN7
GIGYF1
GLI4
GMPPA
GMPPB
GNB2
GNPTG
GOLGA2
GORASP1
GPAA1
GPR137
GRAP
GRIPAP1
GRK5
GUK1
GUSB
H2BC5
H2BC11
H4C9
HAGH
HCLS1
HDAC4
HDAC5
HEIH
HEMK1
HEXIM1
HEXIM2
HHLA3
HINT2
HLA-B
HLA-DOB
HLA-DPB1
HOOK2
HSH2D
HSPA1A
HSPA1B
HYAL3
ICAM3
IFFO1
IFI6
IFI27L1
IFI27L2
IGHM
IGHV1-69D
IGHV3-21
IGHV3-23
IGHV3-33
IGHV3-64D
IGHV3-66
IGHV5-78
IGLC2
IGLV1-40
IGLV1-47
IGLV2-8
IGLV2-14
IGLV2-23
IGLV3-1
IGLV4-69
IGLV7-43
IGLV7-46
IL15RA
INAFM1
IP6K1
IRF2BP1
IRF3
ISG20
JUNB
JUND
KCNQ1
KCTD11
KIFC2
KLHL25
LAT2
LDLRAD2
LEMD2
LGALS1
LGALS3BP
LIME1
LINC00528
LINC01006
LINC01547
LINC01679
LMAN2
LMBR1L
LMF1
LMF2
LMNA
LRCH4
LRP1
LSM14B
LTBP3
LZTS2
MAD1L1
MAP1S
MAP2K5
MAP3K10
MAP3K11
MAP11
MAPRE3
MATN1-AS1
MED26
MGAT1
MIB2
MICA
MIR3936HG
MOGS
MUS81
MVD
MVP
MXD3
MXD4
MXRA8
MYDGF
MYL6
MZB1
NAB2
NAGLU
NAPA-AS1
NAPRT
NAT9
NCF1C
NDEL1
NECAB3
NFATC1
NFE2L1-DT
NFKBIL1
NOL3
NPEPL1
NR1H2
NR4A1
NSMCE3
NSUN5P1
NUDT22
NUMA1
OCEL1
OGFOD2
OGFR
ORMDL3
OSGIN1
OST4
OTUD5
OVCA2
P3H3
PAOX
PARP10
PBX2
PBXIP1
PDXK
PGAP3
PHETA1
PHPT1
PICK1
PINK1
PIP4P1
PIP5K1C
PKP3
PLA2G2D
PLA2G6
PLD2
PLEKHO2
PNPLA2
POLD4
POLM
POMC
POMT1
PPIEL
PPOX
PPP1R12C
PPP1R15A
PPP1R16A
PPP1R35
PPP2R5B
PPP6R2
PQBP1
PRAF2
PRKACA
PRKD2
PRKRIP1
PRMT2
PRR14
PRRT3
PRSS2
PSD4
PSENEN
PSMB10
PTGS1
PTHLH
PTOV1
PTOV1-AS2
PTPN7
PTPRCAP
PWWP3A
QPCTL
R3HCC1
RAB11B
RAB26
RAB40C
RABAC1
RABEP2
RASSF7
RELB
RELT
REX1BD
RGL2
RGS14
RGS19
RHOBTB2
RING1
RIPK3
RMND5B
RNF166
RNF167
RNPEPL1
RRNAD1
RTEL1
RUFY1
RUSF1
RXRA
S100A6
SCAF1
SCRN2
SCYL1
SDK2
SDR39U1
SEC11C
SEMA7A
SERTAD1
SFXN3
SGSM3
SH2B3
SH3BGRL3
SHARPIN
SHROOM1
SIL1
SIRT4
SIRT6
SIX5
SLC4A2
SLC12A8
SLC25A25
SLC25A45
SLC26A11
SLC27A1
SLC38A10
SLC39A7
SLC39A13
SLC49A3
SLC52A2
SLC66A1
SLX1A
SLX1A-SULT1A3
SMG5
SMPD3
SNRNP70
SOCS3
SPIB
SPINDOC
SPOCK2
SPON2
SPSB3
SRP14-AS1
SRSF9
ST6GALNAC4
ST6GALNAC6
STARD10
STRN4
STX4
STXBP2
SUGP1
SULT1A4
SURF1
SWI5
SYNGR1
TAOK2
TAX1BP3
TAZ
TBC1D10B
TBC1D10C
TBC1D17
TCF25
TCIRG1
TECPR1
TFEB
THAP8
THRA
TIMP1
TJAP1
TLE5
TMED9
TMEM38A
TMEM63C
TMEM208
TMEM214
TMEM219
TMEM225B
TMEM234
TMEM256
TMEM259
TMUB1
TNFRSF14
TNK2
TNNI2
TOR2A
TOR4A
TP53INP2
TPGS1
TRABD
TRADD
TRAF3IP1
TRAPPC12
TREML2
TRIM26
TSC22D4
TSPAN4
TSPAN32
TTC9
TTC22
TTYH3
TUSC1
TYK2
U2AF1L4
UBE2FP1
UBQLN2
UBXN6
UNC119
UNK
USE1
USF1
USP20
VPS9D1
VPS37B
WBP1
YIPF2
YPEL3
ZBTB7B
ZBTB17
ZBTB22
ZDHHC1
ZFHX2-AS1
ZFPL1
ZFYVE27
ZFYVE28
ZGLP1
ZGPAT
ZNF76
ZNF174
ZNF251
ZNF358
ZNF425
ZNF444
ZNF500
ZNF524
ZNF580
ZNF646
ZNF687
ZNF784
ZNF865

## Sheet: M4
ABCA9
ABCB4
ABCD1
ABHD16B
ABR
ABTB1
AC005261.3
AC006449.6
AC008264.2
AC008280.2
AC009120.2
AC010247.2
AC012181.1
AC012368.1
AC022098.1
AC022400.7
AC025682.1
AC026273.1
AC064807.1
AC068338.2
AC084824.5
AC087045.2
AC092299.1
AC092384.3
AC093577.1
AC139530.1
AC244197.3
ACAD10
ACTR10
ADAMTS4
ADAMTS13
ADAMTSL5
ADCK5
ADGRG5
ADHFE1
ADI1
ADIPOR1
AFAP1
AL008729.2
AL009179.1
AL121929.3
AL133216.2
AL133467.1
AL158071.2
AL353795.3
AL359762.3
AL391422.4
AL513477.1
AL592295.5
AL671710.1
ALKBH4
ALKBH7
ALPK3
ANAPC16
AP4S1
AP001056.1
AP002851.1
ARHGEF2
ARRDC5
ARSD
ASB2
ATF4
ATF6B
ATG4A
ATL1
ATP6AP1
ATP6V0D1
ATP8A2
B3GNT9
BBC3
BCL2L2
BEX2
BIN2
BISPR
BLVRA
BMERB1
BMS1P10
BORCS6
BRI3
BSDC1
BTN2A3P
BX323043.1
C1orf127
C2CD2L
C11orf24
C11orf80
C12orf57
C17orf107
C19orf12
C20orf204
CADM1
CADM4
CAPG
CARD8-AS1
CARD11
CASP4LP
CASZ1
CC2D1B
CCDC92
CCDC130
CCDC189
CCHCR1
CCNB3
CCR2
CD160
CDH26
CDKN1C
CES4A
CFAP410
CHAC1
CHI3L1
CHRNB1
CIRBP
CKLF
CLCN2
CLCN5
CLCN7
CLDN9
CLEC17A
CLVS1
CNN2
CNOT8
CNP
COL6A4P2
CORO1B
CPAMD8
CPQ
CRACR2B
CRAT
CRB2
CREB3
CRELD2
CRIM1
CRTC2
CSRNP1
CTSA
CTSD
CXCL8
DACT3
DAP
DBP
DGKG
DHRS1
DNAH12
DTNB
DUSP1
DUSP5
ECE1-AS1
EDNRB
EFCAB12
EIF1
ELMO2
EMILIN1
ENDOV
EPSTI1
ETV2
F11R
FAM20C
FAM114A1
FBXO2
FBXO6
FCMR
FGD2
FGF22
FGFBP2
FKBP9
FOXP4
FP565260.6
FTH1
FUCA2
GAB2
GALM
GAS6
GDI1
GDPD5
GGT7
GNA15
GNB3
GNG7
GNG11
GPANK1
GPKOW
GPR108
GPSM3
GRK6
GSDMD
GSTM2
GYPC
GZMB
H1-0
H2AC6
H4C8
HCN2
HID1
HLA-DMA
HLA-DPA1
HLA-DQA1
HLA-DRB1
HM13
HPSE
HYI
IER2
IGFBP6
IGFLR1
IGHA2
IGHV1-3
IGHV1-58
IGHV1-69
IGHV3-48
IGHV3-49
IGHV4-4
IGHV5-10-1
IGHV5-51
IGKV1-33
IGKV1D-8
IGKV1D-33
IGKV1D-39
IGKV2D-24
IGKV2D-29
IGKV2D-40
IGKV3-7
IGKV3D-11
IGLC1
IGLL5
IGLV3-9
IGLV3-10
IGLV3-19
IGLV3-21
IGLV3-25
IGLV6-57
IGLV9-49
IKBKG
IL3RA
IL7R
IL17RC
INPP1
INPP5K
IRF9
ITGA3
ITGAX
ITGB2-AS1
ITPKB
JDP2
KANK3
KCNN4
KIF1C-AS1
KLHDC7B
KLHL22
KLK1
LAG3
LBH
LBX2-AS1
LCN12
LENG1
LINC00869
LINC00909
LINC01252
LINC01554
LINC01597
LINC01993
LINC02245
LINC02381
LINC02427
LINC02481
LRRC29
LSAMP
LTC4S
LY9
MAF
MAGED2
MAGEF1
MAL
MALINC1
MAMDC4
MAMLD1
MAN2C1
MANF
MAP3K14-AS1
MAP4K2
MARK4
MC1R
MCOLN1
MED29
MELTF
METRNL
MGAT2
MKNK1
MLLT6
MPPE1
MSL1
MT1H
MT1L
MX1
NAGK
NCF1B
NEU1
NFKBIA
NICN1
NOP53
NOTCH4
NPAS1
NPC2
NPIPB13
NRBP1
NUAK2
NYAP1
ODF3B
OPRD1
OS9
OVGP1
P2RX4
PCED1A
PDXP-DT
PEPD
PGLYRP2
PHETA2
PHF1
PHF13
PHOSPHO1
PHYH
PITPNM1
PLA2G4B
PLAGL1
PLAUR
PLCB2
PLD3
PLD4
PNKP
PNOC
POGLUT3
POT1-AS1
PPP1R18
PRKCG
PRKN
PROCA1
PRX
PSAP
PTCH2
PTK2
PTPRN2
QPRT
RAB4B
RAB11FIP1
RAB13
RAB24
RAB44
RAPGEF3
RECQL5
REEP3
REEP5
RENBP
RETREG3
RHEB
RIMBP3
RTEL1-TNFRSF6B
RTKN
RUSC2
SAMD4A
SAMHD1
SAP30BP
SAT2
SATB1
SCARF2
SCX
SELENOK
SELENOS
SEMA3B
SEMA3F-AS1
SERPINI1
SGPL1
SH2D3C
SH3GL1P3
SHISA4
SIGLEC10
SIPA1
SIRT2
SIRT3
SLC10A3
SLC12A3
SLC13A3
SLC15A3
SLC16A13
SLC22A20P
SLC25A42
SLC27A3
SLC35C1
SLC40A1
SMPD1
SORBS3
SPAG4
SQOR
STAT4
STIMATE
SULT1A3
TAPBPL
TAS1R3
TCEAL3
TEAD3
TESK1
TESK2
TGFBR2
TICAM1
TM7SF2
TM9SF1
TMBIM6
TMCO4
TMEM127
TMEM134
TMEM175
TMEM229B
TNFSF12
TNIP1
TNKS1BP1
TOLLIP
TRAC
TRAFD1
TRBC2
TRIP10
TRPC1
TRPT1
TTC24
TXNDC15
TYROBP
UBALD2
UBC
UNC13D
USP11
VAMP2
VAMP5
VEGFB
VEGFD
VILL
VIM
VIPR1
VPS37D
VPS51
WASH2P
WASHC3
WDR13
YIPF3
ZER1
ZFP28
ZNF32
ZNF69
ZNF133
ZNF136
ZNF439
ZNF577
ZNF839
ZSCAN18

## Sheet: M5
ABCA1
ABCC4
ABCF2-H2BE1
ABL1
AC005833.1
AC016876.3
AC018362.1
AC022413.2
AC074387.1
AC093484.3
AC104530.1
ACAD9
ACBD6
ACTG1
AGAP2
AGRN
AHRR
AK2
AL121900.1
AL135925.1
ALG6
ALYREF
AMIGO1
AMN
ANKRD19P
ANKRD54
ANKS6
APRT
ARF3
ARL6
ARPC1B
ATAD3A
BAX
BEND4
BOLA3
C8orf33
C19orf48
CAMKK2
CARM1
CBX1
CBX6
CCDC58
CCDC74B
CCDC113
CCDC137
CCT7
CD3EAP
CD70
CD320
CEND1
CFAP20
CFAP251
CFD
CFL1
CHCHD4
CHCHD6
CHRAC1
CHST10
CISD1
CLEC7A
CLUH
CLYBL
COASY
COLGALT1
COQ8B
CORO1A
CRADD
CTDSPL
CTU1
CTU2
CYB561A3
CYTIP
DCAF15
DCBLD1
DCTPP1
DDX39A
DDX39B
DDX49
DDX55
DEAF1
DGKZ
DHCR7
DHODH
DHX30
DHX37
DHX57
DKC1
DNAJC11
DNAJC19
DOCK3
DOHH
DPH2
DR1
DRG1
DTYMK
DUS3L
DYRK2
EBNA1BP2
EEF1AKNMT
EFTUD2
EIF2B3
EIF2D
EIF3B
EIF4H
EIF5A
ELAC2
ELOVL6
EMG1
ENPP2
EPOP
ERAL1
ESD
EXOSC3
FAM86C2P
FAM86DP
FAM86JP
FAM162A
FAM189B
FAM207A
FASN
FBL
FBXL19
FBXO41
FBXW9
FGF11
FHIT
FHL1
FIGNL1
FKBP4
FSD1
GCLC
GEMIN4
GIPC1
GLB1L2
GLDC
GLRX5
GPD1L
GRWD1
GSTZ1
GTF2H2C
HAGHL
HDGF
HDHD5
HMGA1
HNRNPA0
HNRNPA1P7
HNRNPAB
HNRNPL
HOMER2
HS3ST3B1
HSD11B1L
HSPE1
ID1
ID3
IDH3A
IL12A
IL21R
IMP4
IMPDH1
INTS1
INTS14
ISCA1
ISL2
ISYNA1
ITPK1
JAG2
KAT2A
KATNB1
KDM1A
KIF7
KIF9
KLF16
KLHL14
KLHL18
KRI1
LARS2
LAS1L
LCMT1
LETM1
LINC01106
LINC01694
LIPE
LLPH
LSM4
LSM6
LSP1
LTV1
MAFB
MAIP1
MAPK12
MAPT
MAZ
MED6
MFNG
MGAT5
MLC1
MLLT1
MPLKIP
MRM2
MRPL35
MRPL45
MRPS23
MRTO4
MTCO3P29
MTO1
MVK
MYO1G
MZT2A
NAF1
NAT10
NAV1
NCKIPSD
NDUFS2
NEFH
NELFA
NFS1
NKAPD1
NLE1
NMB
NMT1
NOC2L
NOL7
NOM1
NPRL3
NPW
NRARP
NRROS
NT5C
NUDT8
NUDT19
NUFIP1
NUP43
NVL
ODF2
OGDHL
OPN3
ORC5
P2RX5
P2RY11
PA2G4
PALD1
PANK2
PARL
PATZ1
PAXIP1
PCID2
PCYT2
PDCD2L
PDE3B
PDF
PDHX
PEG10
PELP1
PERP
PES1
PEX5
PFKFB3
PFKM
PGAM5
PHKA1
PIK3R3
PINX1
PLD6
PMPCA
POLD2
POLDIP2
POLR1A
POLR1C
POLR2D
POLR3A
POLR3H
POMT2
PPA2
PPFIA4
PPM1G
PPME1
PPP1R8
PPP2R3B
PRPF4
PRR7
PSMB8
PTPRF
PWP1
PWP2
RAB11FIP4
RAB34
RANGAP1
RASA4B
RASA4CP
RASL10A
RBM14
RCC1L
RCL1
RCOR1
RFC4
RHOF
RHPN1
RMI1
RN7SL2
RNASEH2A
RNF26
RNF125
RNF126
RPIA
RPL3P4
RPL32P29
RPP40
RPS2P46
RPS4X
RPS10-NUDT3
RPS26
RPUSD1
RPUSD4
RRN3P4
RRP1
RRP1B
RUVBL1
RUVBL2
S1PR1
S1PR4
S100A4
SAMD1
SAMD11
SCARB1
SCCPDH
SCRIB
SEPTIN3
SEPTIN9
SERPINB9P1
SF3B6
SH2D3A
SH3BP1
SHMT1
SIGMAR1
SLC9B2
SLC19A1
SLC25A15
SLC27A5
SLC29A1
SLC66A2
SLCO3A1
SLCO4A1
SLFNL1-AS1
SMARCC1
SMIM4
SNAPC4
SNHG7
SNHG15
SNHG17
SNHG26
SNRPC
SOX12
SPG21
SPOUT1
SPRYD4
SPTY2D1OS
SRF
SRM
SRSF2
SSC4D
STMP1
STRAP
STX10
SUCLG1
SURF6
SUSD3
TADA2A
TAF15
TAMM41
TARBP2
TBL3
TBRG4
TCOF1
TEDC1
THEM6
THOC3
THOC5
THOC6
THOP1
TIGAR
TIMM13
TIPIN
TKT
TMC5
TMED3
TMEM43
TMEM69
TMEM86B
TMEM203
TMX2
TNPO2
TOE1
TOMM22
TOMM40
TP53
TRAF3IP2
TRAF7
TRIM28
TRIP6
TRMT61A
TRMU
TRUB2
TTC39C
TTLL5
TTLL12
TUBA1A
TUBB3
TWNK
TXNL4B
Telomerase-vert
U2AF1L5
U2AF2
UBE2S
ULK3
UQCC3
USP2
USP5
UTP14A
VPS9D1-AS1
WDR4
WDR77
WDR82
WDR90
WNK2
XPR1
XYLB
YDJC
YEATS2
YIF1B
ZBTB32
ZC3H3
ZC3HAV1L
ZDHHC9
ZNF2
ZNF239
ZNF385A
ZNF407
ZNF668

## Sheet: M6
A1BG-AS1
AC003005.1
AC004233.2
AC006042.2
AC006130.3
AC008033.3
AC009412.1
AC012313.2
AC016995.1
AC018557.1
AC021092.1
AC022239.1
AC025034.1
AC026202.2
AC026412.1
AC027290.2
AC027682.7
AC046143.1
AC067852.3
AC068946.2
AC073842.2
AC087741.1
AC091825.3
AC092683.1
AC093525.6
AC098582.1
AC099524.1
AC104024.1
AC104532.2
AC104794.3
AC107375.1
AC116348.4
AC129492.3
AC139887.2
ACBD3
ACVR1B
AD000671.2
AF111167.2
AGO4
AJ003147.3
AL021155.4
AL031666.1
AL031846.2
AL121603.2
AL132780.1
AL135818.1
AL355076.3
AL592295.4
AL662907.1
ALDOB
AMIGO2
ANK1
ANKRD11
ANKZF1
AP1G2
AP3D1
APOBEC2
APOBEC3F
ARHGAP8
ARHGAP23
ARL8A
ARMCX4
ATF7-NPFF
ATG13
ATP6V0A2
ATXN1-AS1
AVPR1B
B3GALT4
BLK
BLOC1S3
BTN3A2
C1RL
C1S
C2orf92
C3orf35
C4BPB
C9orf64
C22orf46
CABP4
CALCOCO1
CAPN3
CARD8
CBFA2T2
CBX4
CBX7
CCDC84
CCDC88C
CCDC162P
CCL3
CCL4
CCNL2
CD22
CD68
CD69
CD276
CDK2AP2
CDK9
CEACAM21
CHKB
CHSY1
CREB3L2
CRYBG3
CSAD
CUL7
CYB561
CYBC1
CYTH4
DCAF11
DDIT3
DGKA
DGKQ
DHDDS
DHRS9
DNAH10OS
DNAJB5
DNAJC14
DNMT3A
DUSP4
DUSP8P5
DVL3
EBF1
EFR3B
EGR2
EGR3
EIF2AK3
ELK2AP
EPB41L4A
ERN1
ETV5
EVI5L
FAM30A
FAM156A
FAM160B2
FAM193B
FAM219A
FAM219B
FAM229A
FBXO32
FCER2
FCRL4
FCSK
FKBP14
FOXJ2
FOXN3
GABBR1
GANAB
GARRE1
GBA2
GBF1
GBGT1
GFI1
GID4
GLCCI1
GLG1
GOLGA3
GON4L
GOSR2
GPD1
GTF2IP1
GTF2IP4
GTF2IP20
GUSBP11
H6PD
HCG27
HDAC11
HDLBP
HEBP2
HERC2P9
HLCS
HNRNPA1P49
HOMER3
HVCN1
IDUA
IGHV1-2
IGHV3-11
IGHV3-53
IGHV4-61
IGKV2D-28
IGKV5-2
IGLV2-18
IGLVI-70
IL1RN
INKA2
INPP5F
INSR
IQCH-AS1
ITFG2
ITPRIP
JMJD1C-AS1
JMJD7-PLA2G4B
JOSD1
KCNC3
KCNK6
KDM2A
KIAA0319L
KIAA1522
KIR2DL4
KIR3DX1
KLC1
KLC4
KLF2
KLF7
KLF10
KLHDC1
KLHL29
KLK2
KMT2B
LAMA5
LDLRAP1
LENG8
LHPP
LILRB1
LIMK1
LINC00092
LINC00304
LINC00623
LINC01011
LINC01089
LINC01160
LINC01278
LINC02324
LINC02422
LINC02606
LMO2
LRRC14B
LRRC37A17P
LRRN2
LTBP2
LTBP4
LUC7L
LYN
MACO1
MAFF
MAGED4
MAGIX
MAN1A1
MAPK8IP1
MAPK8IP3
MBD6
MBTPS1
MCTP2
MED13L
MFSD14C
MGLL
MIA
MICAL1
MINDY1
MIR22HG
MRNIP
MROH8
MS4A4E
MTMR3
MTMR9LP
MTND4P23
MYBPC2
MYL5
MYL9
MYO15B
MZF1
NAPB
NCMAP
NDUFV2-AS1
NEAT1
NFKBIZ
NLRP1
NORAD
NR4A3
NRL
NUDT18
NUGGC
OAS1
OBSCN
OBSL1
OPLAH
OPRL1
OSBPL10
PACS1
PALLD
PAN2
PARP3
PCNX3
PCYT1A
PDE4DIP
PHACTR2
PHC1
PHF21A
PI4KA
PILRB
PINK1-AS
PIPOX
PLCE1
PLEKHM1
PLEKHM3
PLLP
PMEPA1
PNPLA7
POFUT2
POU5F1
POU5F1P3
PPP1R3B
PRDM15
PRKAR1B-AS1
PRKAR2A-AS1
PRRT2
PSMB8-AS1
PTCRA
RAB3D
RAB12
RAB30
RAB39B
RAPGEF2
RARG
RASSF1
RBM5
RBM6
RBSN
RCN3
RDH16
RFNG
RILPL1
RINL
RNF103
RNF215
RPS6KL1
RPS10P7
RRAGB
RREB1
RSRP1
RUBCN
RUNX3-AS1
RXRB
SAMD4B
SDHAP1
SEC14L1
SEC14L1P1
SEC61A1
SEMA4B
SEMA4D
SFN
SFXN5
SHC1
SIN3B
SKIV2L
SLC9A3-AS1
SLC15A2
SLC16A5
SLC17A9
SLC25A29
SLC35A2
SLC35C2
SLC39A11
SLX1B-SULT1A4
SMIM11B
SNIP1
SNX16
SPG11
ST7L
STAG3L5P
STAT2
STON1
STRC
STRCP1
STX16
SUSD6
SYTL1
SYVN1
SZT2
TAT-AS1
TBRG1
TCAF1
TECPR2
TIRAP
TLN1
TMC6
TMCO3
TMEM45A
TMEM106A
TMEM115
TMEM154
TMEM187
TMEM198
TMTC2
TNFRSF13C
TNFRSF18
TOM1
TOM1L2
TRIM8
TRIM39
TSPYL1
TTC28
TXLNA
UAP1L1
UBA7
UBE2H
ULK1
UNKL
UPB1
VMAC
VPS39
VPS52
WBP1L
WDR6
WWC3
ZBED2
ZBTB42
ZBTB43
ZNF44
ZNF70
ZNF75D
ZNF213-AS1
ZNF235
ZNF264
ZNF345
ZNF394
ZNF419
ZNF469
ZNF527
ZNF542P
ZNF552
ZNF606
ZNF674
ZNF700
ZNF707
ZNF720
ZNF776
ZNF843
ZNFX1
ZZEF1

## Sheet: M7
A4GALT
ABCB6
ABHD8
ABHD12
ABHD16A
AC004466.1
AC007569.1
AC007613.1
AC008537.3
AC008894.2
AC012236.1
AC018638.5
AC020916.1
AC022415.2
AC025257.1
AC090114.2
AC092368.3
AC099343.3
AC107959.1
AC127521.1
ADAM8
AGPAT1
AJ239328.1
AKIRIN2
AL022328.4
AL391121.1
AL449106.1
ANXA6
AP003307.1
APOBEC3B
APOBEC3G
APOL2
ARHGAP9
ARHGAP27
ARHGEF1
ARID3B
ARID5A
ARSA
ASMTL-AS1
ATN1
ATP2A3
BCAR3
BCL2L1
BICDL1
BMP6
BOLA3-AS1
BSPRY
BVES
C1R
C1orf198
C2orf42
C18orf32
C19orf38
CABLES2
CAMP
CAPN1
CARHSP1
CARMIL1
CASP6
CASP9
CASTOR3
CBLN3
CCDC102A
CCDC107
CCL5
CCND2
CCNE2
CCR10
CD3G
CD27
CD74
CD79A
CD82
CDC42BPB
CDK18
CDKN2C
CEP19
CHMP4B
CHODL
CIITA
CLCF1
CLPTM1
CLU
CNTNAP1
COL11A2
COPE
CPNE5
CRY2
CSF1
CTDSPL2
CTRL
CTSB
CXCR3
CXXC5
DDR1
DEF8
DENND2D
DENND4B
DHRS7B
DLGAP4
DNAJC5
DNASE2
DNM2
DOK1
DOK4
DPF3
DRD2
DUS2
DYNLRB1
E2F6
ELL
EMP3
EPHX1
EPOR
ERFL
EVC2
EXD3
FAM89B
FAM117A
FAM131A
FAM214B
FBRS
FCGRT
FER1L4
FLOT1
FLYWCH1
FNDC11
FRMD6-AS1
FSCN1
FTL
FURIN
GADD45G
GALNT16
GCH1
GGNBP2
GGT1
GJB2
GLMP
GLRX
GNA12
GNAI2
GPAT4
GPR3
GPR68
GPX4
GRN
GSN
GZMA
H1-2
H1-10
H2AC18
H4C14
HAPLN3
HARBI1
HAVCR2
HDHD3
HINFP
HLA-C
HLA-DOA
HLA-DRA
HLA-E
HLA-F
HMCES
HMOX1
HPCAL1
HSPB1
ICAM1
IER3
IFI35
IGHD
IGHG1
IGHG3
IGHV1-18
IGHV2-5
IGHV2-26
IGHV2-70
IGHV3-7
IGHV3-13
IGHV3-15
IGHV6-1
IGKC
IGKV1-5
IGKV1-9
IGKV1-12
IGKV1-16
IGKV1-17
IGKV1-27
IGKV2-24
IGKV2-28
IGKV2-30
IGKV2-40
IGKV2D-30
IGKV3-11
IGKV3-15
IGKV3-20
IGKV3D-15
IGKV3D-20
IGKV4-1
IGKV6-21
IGKV6D-21
IGLV1-44
IGLV2-11
IGLV4-3
IL2RA
IL2RG
IL4R
IL10RA
IQCE
IRAK2
IRF1
IRF7
ISCU
ISG15
ITGB5
ITM2C
JADE2
KAT5
KDELR1
KIN
KLHDC8B
KSR1
LASP1
LAT
LMCD1
LMO4
LMTK3
LPAR5
LRP10
LTB
LY6G5C
LYSMD1
LYZ
MAGED1
MAGED4B
MAP1LC3A
MAP3K6
MAP7
MAP7D1
MAPK11
MAPKAPK2
MARCHF2
MARCKS
MARCKSL1
MBD1
MCEE
MED30
MGAT3
MGAT4A
MIAT
MIR193BHG
MISP3
MMP9
MMP25
MOB3C
MOXD1
MRTFA
MT2A
MT-ND6
MTCL1
MXRA7
MYADM
MYO1F
MYO9B
MYPOP
NAPSA
NBPF10
NCF1
NECTIN1
NEK6
NFAM1
NFKB2
NFKBID
NFKBIE
NINJ1
NINJ2
NLRC5
NOP14-AS1
NOTCH2NLA
NPIPB3
NPIPB15
NPLOC4
NQO1
NRBP2
NRIP2
NSFL1C
NTAN1
NUCB1
OSTF1
P2RY8
PANK4
PANX2
PAXX
PCBP4
PDE6B
PECAM1
PIK3CD
PIM1
PKN3
PLCG1
PLEKHF1
PLEKHM2
PLEKHO1
PLIN3
POU2AF1
PPP1R37
PREX1
PRKCD
PSTPIP1
PTMS
PTPN6
PTPRS
PWWP2B
PXDC1
PYGB
PYHIN1
RAB8A
RAB11FIP5
RAB29
RAB43
RALY
RASAL3
RBMS1
RFLNB
RGCC
RHOC
RILP
RNF11
RNF121
RNF122
RNF207
RRAS
RRBP1
SALL2
SAT1
SCNN1B
SCPEP1
SDC1
SELENOM
SELPLG
SERTAD3
SH2B2
SH3GLB2
SIGIRR
SLC2A4RG
SLC9A3R1
SLC25A20
SLC31A2
SLC43A2
SLC48A1
SMAD7
SMTN
SP140L
SPCS1
SPINT2
SPSB1
SPTAN1
SQSTM1
SSR4
ST3GAL2
STAT5A
STN1
SUN2
SYNGR2
TAP1
TBC1D2B
TBX21
TCF3
TECR
TEF
TEX14
TFE3
THAP3
TLL2
TMEM59
TMEM184B
TNF
TNFAIP3
TNFRSF9
TNFSF4
TNS3
TOR3A
TPST1
TPST2
TPTEP2
TRAF1
TRAF5
TRAPPC3
TRIM13
TSPAN17
TTC7A
TVP23A
TXNDC5
U47924.2
UBE2F
UBE2Z
UBTD1
USP21
USP35
VAMP1
VAV1
VSIR
VSTM2L
WBP2
WNT5B
WNT10A
XBP1
ZBP1
ZBTB8OS
ZBTB46
ZC3H12A
ZDHHC18
ZFAND2B
ZMIZ2
ZNF513
ZNF544
ZNF671
ZNF850
ZP3
ZSCAN21
ZSWIM8
ZYX

## Sheet: M8
AANAT
ABHD18
ABRAXAS2
AC004623.1
AC004943.1
AC004951.1
AC005052.1
AC005225.4
AC005288.1
AC007098.1
AC007614.1
AC007686.3
AC007731.1
AC008764.8
AC009084.2
AC009107.2
AC009119.1
AC009283.1
AC009812.4
AC010522.1
AC011476.3
AC012358.3
AC012676.1
AC015813.1
AC016586.1
AC016747.1
AC018665.1
AC021148.1
AC021242.3
AC023794.3
AC023818.1
AC025164.1
AC025283.2
AC026412.3
AC026979.4
AC027682.1
AC036108.3
AC063949.2
AC063950.1
AC069547.1
AC073610.2
AC079174.2
AC079880.1
AC087392.3
AC091057.6
AC092117.2
AC092145.1
AC092301.1
AC092645.2
AC092718.7
AC097637.2
AC099332.1
AC099332.2
AC104472.4
AC105020.6
AC105036.3
AC106897.1
AC108488.2
AC110079.1
AC116366.2
AC116913.1
AC118344.1
AC120114.3
AC124016.1
AC124944.3
AC132219.2
AC132872.3
AC138035.1
AC138150.1
AC138409.2
AC138866.1
AC233280.1
AC233723.2
ACLY
ACTA2-AS1
ACVR1C
ADAMTS6
ADCY5
ADCY6
ADNP-AS1
AF127577.4
AGBL3
AIG1
AK9
AL020996.1
AL021707.2
AL024507.2
AL031009.1
AL031600.1
AL031670.1
AL031717.1
AL033527.2
AL035696.4
AL049795.1
AL109615.4
AL109811.1
AL110114.1
AL117339.3
AL117339.4
AL117344.2
AL121917.1
AL157935.2
AL162231.1
AL162258.2
AL162411.1
AL353135.2
AL354836.1
AL355388.1
AL356019.2
AL357033.3
AL357079.1
AL358115.1
AL358473.1
AL360270.1
AL512625.1
AL512770.1
AL513327.1
AL596214.1
AL596244.1
AL662884.5
AL683813.2
AL691447.2
ALG1L9P
AMMECR1L
ANKRD46
AOC1
AP000350.6
AP001033.2
AP001160.1
AP001267.5
AP002490.1
AP003392.1
ARHGAP6
ARHGEF17
ASNS
ASS1
ATF5
ATP1B2
ATP10B
ATXN2L
AVIL
B3GNT4
BACH2
BX842570.1
C5
C11orf58
C12orf76
C17orf97
CAHM
CATSPER2P1
CBARP
CCDC18-AS1
CCDC66
CCDC114
CCDC136
CCDC144CP
CCN2
CDKL1
CHRD
CHST7
CIPC
CLEC18A
CLPB
COL7A1
CR769775.2
CRACR2A
CRIP3
CRPPA
CSTF3-DT
CTAGE7P
CUX1
DESI1
DLAT
DLEC1
DLSTP1
DMGDH
DNAJC27-AS1
DND1P1
DPY19L2P3
DRC3
ECM1
EDNRB-AS1
EFCAB10
EFNA1
ENAM
ENPP7
EXD2
FAM238C
FCRLA
FGF7P6
FNBP4
FRAS1
FXYD7
GDF9
GDF15
GHRLOS
GNL3L
GOLGA6L4
GPM6B
GPR75
GPR135
GPR146
GRHL3
GRIN3B
GRK4
GTF2IP13
H1-3
H2AC15
H2BC18
H3P37
HABP4
HAS3
HEPACAM2
HES2
HSD17B7P2
HSDL1
IDNK
IER3-AS1
IGHV3-52
IGKV2-26
IL13RA1
INHBE
ITGA9
ITGB3
KCNK12
KCNT1
KIAA1841
KIF9-AS1
KIF13A
KIF21B
KLHDC9
KLHL32
LARP4B
LINC00334
LINC00565
LINC00707
LINC01126
LINC01136
LINC01275
LINC01358
LINC01535
LINC02078
LINC02193
LINC02614
LINC02777
LINC02846
LLPH-DT
LONRF1
LRRC70
LRRIQ3
LYL1
MANEA-DT
MATN1
MDM2
METTL14-DT
MIER2
MIOX
MIR4453HG
MMP17
MMP24
MRPL23-AS1
MRPS18AP1
MRPS31P5
MSANTD1
MTHFD2
MTMR7
MUC4
MYO15A
NKILA
NLRP6
NME9
NRDE2
NSUN7
NUTM2G
NXPH4
OR2A42
OXER1
PABPC4-AS1
PAPSS2
PAQR7
PARTICL
PAXIP1-AS2
PCDHGC3
PDZK1P1
PER2
PERM1
PEX5L
PFN1P6
PGF
PHC1P1
PJVK
PLEKHG7
PLEKHN1
PLXNA2
PMS2P3
POLR3D
POM121
PPARGC1B
PPP3CA
PPRC1
PROM2
PROX1
PROZ
PSAT1
PSTK
PTOV1-AS1
PTPRB
PTPRO
PXMP4
PXT1
RAB9B
RAD54L2
RAPH1
RBP5
RCCD1-AS1
RGL3
RHBDL1
RNF212
RPL34-DT
RPS6KA6
RRN3P2
RTCA
RTL5
SARS1
SEPTIN10
SFPQ
SHISA2
SHMT2
SHROOM3
SIGLEC5
SLC2A9
SLC4A5
SLC7A1
SLC22A18
SLC23A1
SMIM38
SNORC
SNX29P2
SOCS7
SPATA6
SPDYE5
SPINK2
SRPK3
SSPN
STK11IP
STOX1
SUGT1-DT
SUSD2
SYNGAP1
TAPT1-AS1
TAS2R4
TBX6
TCAF1P1
TCP11L2
TEKT3
TGFB3
TGFBI
THBS4
TIGD3
TMCC1-AS1
TMEM220
TMEM262
TMEM267
TMEM268
TNKS2-AS1
TNNT3
TNXB
TPI1P2
TPT1
TREX2
TRIM2
TRIM45
TRPV1
TSHR
TSPYL5
TSSK3
TSSK6
TTC34
TUB
TVP23C-CDRT4
UBE2D4
UBE2Q2P1
USP6
USP32P3
USP46-DT
UVRAG
VLDLR
VSIG10
VWA2
WDR31
WFDC2
WFIKKN1
WNT5A
WTIP
YES1
ZBED3
ZBTB5
ZMAT3
ZNF33B
ZNF100
ZNF137P
ZNF192P1
ZNF221
ZNF285
ZNF326
ZNF460-AS1
ZNF496
ZNF681
ZNF709
ZNF761
ZNF804A
ZNNT1
ZSCAN20
ZSCAN22
ZSWIM1
ZXDC

## Sheet: M9
AASDHPPT
ABCB10
ABCG1
ABITRAM
AC006058.4
AC006111.2
AC008012.1
AC008038.1
AC008966.1
AC009403.1
AC019069.1
AC019197.1
AC023509.1
AC090204.1
AC091564.7
AC092810.4
AC093866.1
AC103706.1
AC104066.5
AC107081.3
AC115223.1
AC131160.1
AC133644.1
ACAT1
ACOT13
ACSM3
ADORA2B
ADSS2
AF131216.4
AGBL5
AIMP1
AK4
AKAP6
AL022334.1
AL079338.1
AL133493.2
AL135905.2
AL136981.4
AL137058.2
AL359232.1
AL359715.1
AL359922.2
AL445985.1
AL590714.1
AL928654.4
ALDH1B1
ALDH3A2
ANKRD18B
ANXA3
APEH
ARFGEF3
ARMC9
ARMC10
ASNSD1
ATIC
ATP6V1G2-DDX39B
ATXN10
AZIN1-AS1
B4GALNT4
BAG5
BBOX1
BCL11A
BLMH
BMS1
BTN1A1
BUB3
C1QBP
C1orf109
C2CD4A
C5orf63
C12orf29
CA8
CAMLG
CAV1
CBY3
CCDC187
CCNG1
CCT2
CD48
CD86
CDC16
CDHR1
CENPS-CORT
CFL1P1
CIBAR1
CLEC11A
CMBL
CMSS1
CNIH1
COA1
COX15
CSTF3
CTNNAL1
CUL4A
CWF19L1
CXCL13
DCAF13
DCP1B
DCUN1D5
DENR
DEPTOR
DHRS2
DHX40
DNAJC2
DPH1
DPH5
DUSP19
DYM
EED
EEF1A1
EEF1A1P5
EEF1B2
EEF2
EHF
EIF1AX
EIF2A
EIF2S2
EIF2S3
EIF3D
EIF3E
EIF3F
EIF3H
EIF3J
EIF3L
EIF3M
EIF4BP7
EPRS1
ERLIN2
ERP27
ETF1
FAM27C
FAM86B1
FAM86B3P
FAM86EP
FAM111B
FAM210A
FARSB
FCF1
FKBPL
FOLR2
FXR1
FXYD5
GATD3A
GDI2
GEMIN5
GLS2
GNPAT
GPHN
GPR65
GREM1
GRSF1
GTF2H3
H2AC13
H2AC17
HADH
HBS1L
HDAC2
HECW2
HES7
HEY2
HHIP
HSP90AB1
HSPA9
HSPD1
HSPH1
IARS1
IFT57
IGF1R
ILDR2
IMMT
INTS10
INTS13
IPO5
IRAG2
IVNS1ABP
JAM3
KBTBD4
KBTBD8
KCNIP2
KCNMB4
KPNB1
L2HGDH
LACTB2-AS1
LAPTM5
LARS1
LCE1E
LDAH
LETMD1
LGALS14
LGMN
LINC00926
LINC01703
LINC01806
LINC02043
LIPA
LNCOC1
LRATD2
LRPPRC
LRRC25
LRRC27
LTBP1
LY75
LYPLA1
MACC1
MACIR
MACROD1
MAK16
MARVELD1
MAT2A
MCCC1
MCMDC2
MECR
MIF-AS1
MORN2
MPHOSPH10
MPZL2
MRM1
MRPL30
MRPL42
MRPS30
MRS2
MTHFD1L
MTIF2
MTPAP
NACA
NAMPT
NAP1L1
NARS1
NAT8L
NCOA4
NDUFAF7
NETO2
NFRKB
NIPA2
NIT2
NME1-NME2
NOA1
NOC3L
NOL11
NOLC1
NOP14
NPM1
NSRP1
NT5C3A
NUDCD1
NUDT5
NUP54
OAS2
ODC1
OSBPL6
OXA1L
PAAF1
PABPC1
PARD6G-AS1
PARS2
PCNP
PDHA1
PDIA6
PIGU
PLA2G4A
PLA2G12A
PM20D2
PMS2P1
PODXL
POLH-AS1
POLR1B
POLR3F
PPP1CC
PRDM4
PRMT5
PRORP
PRPF19
PSD3
PTGDR
PTGES3
PTP4A1
PTPRK
PUM3
PURPL
PYGL
RAD51B
RAP2B
RARS1
RASSF6
RBBP8
RBKS
RBM18
RBM34
RCHY1
RFT1
RGS6
RIN1
RIOK2
RIOX2
RIPOR2
RNASEH2B
RNFT1-DT
RPF2
RPGRIP1L
RPL4
RPL4P4
RPL12P16
RPL15
RPL17
RPL22L1
RPL36A-HNRNPH2
RPS2P17
RPS2P55
RPS3A
RPS3AP6
RPS3AP26
RPSAP58
RRN3
RSL1D1
RSL24D1
RSU1
RWDD4
SBF2-AS1
SDHAF4
SESN1
SFXN4
SHANK2
SHANK3
SHQ1
SLC16A6
SLC25A12
SLC25A17
SLC25A27
SLC25A32
SLC35G1
SLC43A1
SMN2
SNAI2
SND1
SNHG16
SNHG31
SNX25
SOD2
SORBS2
SOX7
SPATA3-AS1
SPATC1L
SRRD
ST13
STARD7
STEAP1
STS
SYN3
TAF1D
TCAIM
TCP1
TCTN3
TDRD12
TEX9
TEX19
TFB2M
TFEC
TGM1
THEM4
THNSL1
THUMPD2
TIGD2
TLN2
TMEM68
TMEM97
TMEM231
TMOD1
TNFRSF10A-AS1
TNFSF8
TOMM20
TOMM34
TOX
TRAP1
TRMT10C
TSN
TSPYL4
TTC25
TTC26
TWISTNB
TXLNG
U2AF1
UBE2E2
UBE3D
UQCRHL
UTP4
VDAC2P5
VMP1
WDR17
WDR75
XPOT
XRN2
ZC3H15
ZNF146
ZNF277
ZNF561
ZNF581
ZNF607

## Sheet: M10
AAR2
ABHD17C
ABLIM2
AC004847.1
AC007952.4
AC011447.7
AC012615.3
AC016074.2
AC027228.2
AC061975.8
AC093827.5
AC106795.1
AC136604.2
AC243919.1
ADM
ADPRS
ADSL
AFMID
AHCY
AIF1
AIMP2
AL590399.1
ALKBH2
ANKEF1
ANKLE1
AP1S1
ARFGAP2
ARHGAP10
ARMC6
ARPC4
ARRB2
ARRDC2
ASB13
ATP5F1A
ATP5MC2
AUNIP
BCKDHA
BCS1L
BOP1
BPHL
BTF3
BUD23
C2orf88
C12orf43
C15orf40
C19orf53
C20orf27
CADPS
CCDC86
CCDC154
CCR7
CD8B
CD52
CDK7
CDKN1A
CENPH
CENPS
CERS6-AS1
CLPP
COA4
COA7
COMMD9
COPG2
COPS5
COX4I1
COX7A2L
COX7C
COX10
CSK
CSTF1
CTIF
CYB5D1
CYB5D2
CYC1
DBN1
DDN
DDN-AS1
DDX27
DIMT1
DIP2C
DLEU1
DMAC1
DMAC2
DNA2
DNAJC18
DPY19L2P2
EEF1B2P3
EEF1G
EIF2B5
EIF4A3
EIF4EBP1
EMC8
ENDOG
ENO1
ENTR1
EPB41L4A-AS1
ERICH1
EXOSC5
FAM83H
FAM120C
FAM136A
FASTKD1
FLAD1
FTSJ3
FUZ
GATM
GEMIN6
GINS3
GLMN
GOLM1
GPN3
GTSF1
H2AJ
HACL1
HADHA
HCST
HOMER1
HPDL
HSPA14#2
HSPBP1
IGBP1
IGSF9B
ILF3
IMPDH2
IPO4
ITGB1BP1
ITPA
KCNAB2
KCTD10
LAPTM4B
LEF1
LGALS17A
LIMA1
LINC00884
LINC01934
LINGO3
LONP1
LRRC28
LTA4H
LY6E
LYAR
LYRM4
LYRM4-AS1
MACROH2A1
MAP4K4
MAPK3
MARS2
MCAT
MCM7
METTL26
MND1
MPI
MRM3
MRPL9
MRPL10
MRPL11
MRPL12
MRPL16
MRPL28
MRPL36
MRPL44
MRPS2
MRPS5
MRPS10
MRPS16
MRPS18B
MRPS21
MT-CO2
MTFP1
MTX2
MYG1
NABP2
NADK
NAE1
NARS2
NDUFA10
NHP2
NIFK
NKRF
NME1
NME2
NOC4L
NOL6
NOP2
NOP56
NPDC1
NPM1P27
NREP
NSA2
NSDHL
NSMF
NSUN2
NT5M
NTHL1
NTPCR
NUDCD2
OGFRP1
OXNAD1
PALB2
PARVB
PCYOX1L
PDCD2
PDCD6
PDSS1
PDXP
PEBP1
PEMT
PET100
PFDN2
PGD
PHB2
PHLDA3
PITHD1
PKIG
PLA1A
PLAC8
PMAIP1
PNO1
POGLUT2
POLE4
POLR3B
PPIA
PPP1R14B
PPP5C
PREP
PRKAR1B
PRMT6
PRPS1
PSMG4
QDPR
QRSL1
QSOX1
RAC3
RACK1
RAD18
RAD52
RAP1GDS1
RAVER2
RBFA
RBM28
REC8
REXO2
REXO4
RFC3
RFC5
RITA1
RPL3
RPL5
RPL6
RPL7
RPL7A
RPL7AP6
RPL8
RPL9
RPL10
RPL10A
RPL11
RPL12
RPL13
RPL13A
RPL13AP5
RPL14
RPL18
RPL18A
RPL19
RPL21
RPL22
RPL23
RPL23A
RPL23AP7
RPL23AP42
RPL24
RPL26
RPL27
RPL27A
RPL29
RPL30
RPL31
RPL32
RPL34
RPL35
RPL35A
RPL36
RPL36A
RPL37
RPL37A
RPL38
RPL39
RPL41
RPLP0
RPLP0P6
RPLP1
RPLP2
RPP25
RPS2
RPS3
RPS5
RPS6
RPS7
RPS8
RPS9
RPS10
RPS11
RPS12
RPS13
RPS14
RPS15A
RPS16
RPS17
RPS18
RPS19
RPS20
RPS21
RPS23
RPS24
RPS25
RPS27
RPS27A
RPS29
RPSA
RRP9
RRS1
RWDD1
SAAL1
SBF2
SCAMP5
SCNM1
SDHAF3
SEC11A
SENP3
SESN3
SETD6
SFXN1
SGTA
SH2D2A
SLC2A12
SLC25A3
SLC25A5
SLC25A6
SLC25A10
SLC43A3
SMAD3
SMG1P5
SMG1P7
SMKR1
SMN1
SMU1
SNHG3
SNHG5
SNHG6
SNHG8
SNHG19
SNHG32
SNX32
SORD2P
SOX2
SPRTN
STEAP3
STING1
STK24
SUV39H2
SZRD1
TERT
THG1L
TIMM8B
TMED1
TMEM121
TMEM176A
TMEM177
TMEM183A
TMEM186
TMEM200A
TMSB15B
TNFRSF1B
TNFRSF8
TNFSF9
TOMM7
TPCN1
TRMT1
TRMT6
TUBGCP5
TUFM
TXN2
UBA52
UBE2E1
UBXN1
UCHL1
UQCRB
URM1
UTP3
VWCE
WBP4
WDR54
YRDC
ZFAS1
ZWILCH

[truncated: 9 more sheets: M11, M12, M13, M14, M15, M16, M17, M18, M19]
