# Supplementary material for: Enforced MYC expression directs a distinct transcriptional state during plasma cell differentiation
Source: Life Sci Alliance. 2025 Jul 28;8(10):e202402814. doi: 10.26508/lsa.202402814 (PMC12305944; doi:10.26508/lsa.202402814)
Supplement: Supplementary file 10 [file LSA-2024-02814_TableS10.xlsx]

## Sheet: M1--#myGeneAnn_AllSigs_2023.09.
Gene Signature	GeneSet	Overlapping	GeneSetSize	DiffExpGenes	randomAvg	randomSD	%Overlap	Enriched	Zscore	probability	FDR	EnrichedGenes
Holmes (PMID:32603407)_PBL-a UP_Log2FCgt1.5	PAPER	67	236	577	19.1819	4.12787	28.3898	1	9.38963	6.02132e-21	1.13347e-18	ANXA7|ARF4|ARFGAP3|ARMCX3|AZIN1|BET1|BLNK|CALU|CD38|CD9|COMMD3|COPB2|COPG1|DERL1|DERL2|DNAJB11|DNAJB9|DNAJC1|DNAJC3|DUSP22|EDEM1|ELL2|ENTPD1|ERLEC1|FAM3C|FCRL5|GOLGB1|HAX1|HERPUD1|HSPA13|IDH2|IFNAR2|IRF4|JCHAIN|KDELR2|LAPTM4A|LINC01480|MAGT1|PDIA3|PDIA4|PLPP5|PRDM1|PRDX4|SAR1B|SARAF|SEC22B|SEC23B|SEC24D|SEC31A|SERP1|SLC38A2|SPCS2|SPCS3|SRP54|SRPRA|ST6GAL1|SURF4|TCEAL8|THEMIS2|TMED2|TNFRSF17|TRAM1…
KRIGE_RESPONSE_TO_TOSEDOSTAT_24HR_UP	MSigDB_C2	79	347	577	28.2038	4.96471	22.7666	1	8.68176	3.89691e-18	6.45375e-16	AARS1|ALDH1L2|ARAP2|ARFGAP3|ARMCX3|ASPHD2|B3GLCT|CARS1|CCDC69|CCPG1|CEBPB|CEP120|CLIC4|CLIP1|CREBL2|CTSS|CYLD|DNAJB9|DNAJC1|DPYSL2|EDEM1|GABARAPL1|GFPT1|GNS|GOLGA1|GOLGB1|GORAB|HBP1|HECA|HSPA13|ING4|ITGAV|KAT2B|KLHL5|KRCC1|LINC-PINT|LINC00667|MAP1LC3B|MARS1|MBNL2|MFSD8|NBR1|NBR2|NCOA1|NCOA3|NFE2L1|NMRK1|NUMB|OGT|ORAI3|PCMTD1|PGM3|PHGDH|PLP2|PLPP5|RAB2B|RHBDD1|SEC24A|SEC24D|SEMA4C|SERPINB6|SESN2|S…
Holmes (PMID:32603407)_PBL-b UP_Log2FCgt1.5	PAPER	53	188	577	15.2805	3.69711	28.1915	1	8.26758	1.36709e-16	2.14675e-14	ARF4|ARFGAP3|ARMCX3|CCPG1|CDKN1B|CFLAR|COPB2|DERL1|DERL2|DNAJB11|DNAJB9|DNAJC1|DNAJC3|DUSP22|ENTPD1|ERLEC1|FCRL5|GOLGB1|HERPUD1|HSPA13|IDH2|IFNAR2|IGHG4|IRF1-AS1|JCHAIN|KDELR2|LAPTM4A|LINC01480|MAGT1|NUCB2|PDIA4|PGM3|PLP2|PLPP5|PRDM1|PRDX4|SARAF|SEC24A|SEL1L|SERP1|SLC33A1|SLC38A2|SPCS2|SPCS2P4|SPCS3|SRPRA|ST6GAL1|SURF4|THEMIS2|TMED2|TRAM1|UBXN4|UFM1
organelle subcompartment [GoID:GO:0031984; evidenceTypes:IBA|IC|IDA|IEA|IMP|IPI|ISS|NAS|TAS]	GeneOntology_CC	99	539	577	43.8094	6.09901	18.3673	1	8.02655	1.00253e-15	1.51163e-13	ANXA7|AP4M1|ARL1|ATL3|ATP10D|B3GLCT|BET1|CALU|CASP4|CLCC1|COG1|COG3|COG6|COPB2|COPG1|CSGALNACT1|CYP2E1|DERL1|DERL2|DIPK1A|DNAJB9|DNAJC1|DNAJC25|EDEM1|EPM2AIP1|ERO1B|FAM8A1|GBA|GOLGA1|GOLGA5|GOLGB1|GOLPH3|GOLPH3L|HERPUD1|KDELR2|KDELR3|LMBRD1|MAGT1|MARCHF6|MARCHF8|MCFD2|MIA2|MIA3|NBAS|NCSTN|NFE2L1|OPTN|ORMDL1|PARP6|PDIA3|PLP2|PSEN1|RAB2B|RHBDD1|RHBDF1|RNF170|RPN1|SAR1B|SARAF|SCARB2|SCFD1|SEC22B|SEC…
Golgi vesicle transport [GoID:GO:0048193; evidenceTypes:IBA|IDA|IEA|IGI|IMP|ISS|NAS|TAS]	GeneOntology_BP	40	119	577	9.67221	2.95607	33.6134	1	8.00592	1.18573e-15	1.77901e-13	AP3S2|AP4M1|ARF4|ARFGAP3|ATL3|BET1|COG1|COG3|COG6|COPB2|COPG1|GOLGA5|GOLPH3|GOLPH3L|GOLT1B|HYOU1|KDELR2|KDELR3|MIA2|MIA3|MON2|NBAS|OPTN|SAR1B|SCFD1|SEC22B|SEC23B|SEC24A|SEC24D|SEC31A|SURF4|TMED2|TRAPPC10|TRAPPC6B|TRAPPC9|TRIP11|VCP|VPS54|WIPI1|YIPF5
GSE22886_NAIVE_BCELL_VS_BM_PLASMA_CELL_DN	MSigDB_C7	37	114	577	9.26581	2.89433	32.4561	1	7.52933	5.1e-14	6.99392e-12	AARS1|ARFGAP3|CD38|CFLAR|CITED2|CLCC1|CLIC3|COMMD3|COPG1|DERL2|DNAJC1|DNAJC3|HAX1|HSPA13|HYOU1|IDH2|IFNAR2|IGHA1|ITFG1|KDELR2|LAMP2|MANEA|MBNL2|NMRK1|NUCB2|OPTN|PDIA4|SAR1B|SEC23B|SEC24A|SLAMF7|SLC1A4|SLC3A2|THEMIS2|TNFRSF17|WIPI1|YIPF5
endoplasmic reticulum to Golgi vesicle-mediated transport [GoID:GO:0006888; evidenceTypes:IBA|IDA|IEA|IGI|IMP|ISS|NAS|TAS]	GeneOntology_BP	26	61	577	4.95802	2.12521	42.623	1	7.33955	2.14305e-13	2.87387e-11	ARF4|ATL3|BET1|COG3|COPB2|COPG1|GOLT1B|HYOU1|KDELR2|KDELR3|MIA2|MIA3|SAR1B|SCFD1|SEC22B|SEC23B|SEC24A|SEC24D|SEC31A|TMED2|TRAPPC10|TRAPPC6B|TRAPPC9|TRIP11|VCP|YIPF5
Golgi apparatus	UniProt-Keyword	69	348	577	28.2851	4.97149	19.8276	1	7.13846	9.4379e-13	1.2069e-10	ABCA5|AP3S2|AP4M1|ARF4|ARFGAP3|BET1|CALU|CLCC1|COG1|COG3|COG6|COPB2|COPG1|CSGALNACT1|FNDC3A|GABARAPL1|GBP4|GNPTAB|GOLGA1|GOLGB1|GOLPH3|GOLPH3L|GOLT1B|GORAB|IFT20|INPP5B|KDELR2|KDELR3|LEPROT|LYSMD3|MANEA|MARCHF8|MCFD2|MYO6|NDFIP2|NUCB2|OPTN|PARM1|PRRC1|PSEN1|RAB2B|RHBDF1|SAR1B|SCFD1|SEC22B|SLC30A5|SLC30A7|SLC35D2|SLC39A9|SLC50A1|ST3GAL5|ST6GAL1|SURF4|SYNRG|TM9SF2|TMBIM4|TMED2|TMEM50B|TMEM87A|TMF1|…
BUYTAERT_PHOTODYNAMIC_THERAPY_STRESS_UP	MSigDB_C2	68	342	577	27.7974	4.93064	19.883	1	7.10265	1.22387e-12	1.53908e-10	AARS1|ABHD3|ANKRD12|AP3S2|ARFGAP3|ARHGAP12|ARMCX3|BET1|BHLHE40|BTN3A1|CDR2|CEBPB|CEP112|CITED2|DNAJB9|GABARAPL1|GFPT1|GOLGB1|GOLPH3L|HBP1|HECA|HERPUD1|HSPA13|IQCB1|IRS2|ITCH|ITSN2|MAP1LC3B|MAP3K2|MAP4K3|MARCHF6|MBNL2|N4BP2L1|NCOA1|NCOA3|NFE2L1|NR1D2|NUMB|OPTN|PALM2AKAP2|PGM3|PNRC1|PRRC1|PSEN1|RHBDF1|RYBP|SEC24A|SEC24D|SERINC1|SERP1|SKIL|SLC17A5|SLC1A4|SLC33A1|SLC38A2|SLC3A2|SOS2|TCEAL9|TMF1|TSPYL…
NAKAYA_PBMC_FLUARIX_FLUVIRIN_AGE_18_50YO_7DY_UP	MSigDB_C7	65	319	577	25.928	4.77005	20.3762	1	7.09877	1.25868e-12	1.57632e-10	AARS1|ARF4|BET1|BLNK|CALU|CD38|CLCC1|COMMD3|COPB2|COPG1|CREBZF|DNAJB11|DNAJC1|EDEM1|ENTPD1|ERLEC1|FAM3C|FCRL5|GOLT1B|HAX1|HECA|HYOU1|IDH2|IGHA1|IGHG4|INPP5B|JCHAIN|KDELR2|KHDC4|LINC01138|MFSD8|MON2|NCOA3|NMRK1|OGT|ORMDL1|PDIA4|PLPP5|PPP1R3E|PRDX4|SAR1B|SEC23B|SEC24A|SEL1L|SLAMF6|SLAMF7|SLC30A5|SLC30A7|SLC33A1|SNX19|SPATS2|SPCS2|SPCS3|SRP54|ST6GAL1|SYNRG|TMBIM4|TMEM156|TMEM19|TNFRSF17|TPD52|TTC17|…
GSE12366_GC_BCELL_VS_PLASMA_CELL_DN	MSigDB_C7	32	100	577	8.12791	2.71351	32	1	6.92969	4.21752e-12	5.19595e-10	AARS1|ARFGAP3|BTN3A1|CASP1|CCPG1|CD38|CFAP54|CFLAR|COPB2|CREBL2|DNAJC3|ELL2|ERO1B|IRF1-AS1|KLHDC2|MAGT1|MANEA|MIA3|PRDX4|PRRC1|RDX|RNF113A|SCARB2|SEC24A|SGK3|SLC1A5|ST6GAL1|TARS3|TM9SF2|TNFRSF17|TSPYL2|WDR45
Bcell_Ecotyper_S02_20pct (PMID:34597589)	SignatureDB	38	136	577	11.054	3.15632	27.9412	1	6.92172	4.46186e-12	5.47472e-10	ANXA7|ARFGAP3|CASP4|CREBRF|CRYL1|CTNNA1|CYLD|DNAJC3|DPYSL2|ERLEC1|FAM8A1|GNPTAB|GOLM2|GPR174|HBP1|HCFC2|IFIT5|ITCH|ITFG1|MAP3K2|NBR1|NUB1|OPTN|PCYOX1|PNRC1|PSEN1|SARAF|SEC24D|SLC30A7|SLC45A4|SURF4|TMEM87A|TRAM1|TVP23B|UBL3|VPS26C|WASL|YIPF5
GSE12366_PLASMA_CELL_VS_NAIVE_BCELL_UP	MSigDB_C7	31	95	577	7.72151	2.64575	32.6316	1	6.90141	5.14902e-12	6.29239e-10	ARFGAP3|CCL25|CCPG1|CDR2|CFAP54|COPB2|CREBL2|ERO1B|FAM8A1|GOLPH3L|IDH2|IRF4|LYSMD3|MAGT1|MORC4|PRDX4|PRRC1|RAB2B|RDX|RNGTT|SEC23B|SEC24A|SGK3|SLC1A4|SLC45A4|SPCS3|TCEAL9|TENT5C|TM9SF2|TNFRSF17|WDR45
ER-Golgi transport	UniProt-Keyword	20	41	577	3.33244	1.7448	48.7805	1	6.87689	6.11723e-12	7.44558e-10	ARF4|ARFGAP3|BET1|COPB2|COPG1|KDELR2|KDELR3|MCFD2|MIA3|RAB2B|SAR1B|SCFD1|SEC22B|SEC23B|SEC24A|SEC24D|SEC31A|TMED2|TRAPPC10|YIPF5
CREIGHTON_ENDOCRINE_THERAPY_RESISTANCE_3	MSigDB_C2	54	247	577	20.0759	4.21959	21.8623	1	6.86441	6.67675e-12	8.09409e-10	APOL6|ARFGAP3|BHLHA15|CEBPB|CITED2|COG6|CTSS|DNAJC3|DRAM1|DRAM2|ELL2|ERLEC1|ETFDH|EVI5|FAM3C|GFPT1|GNS|GOLGB1|GOLPH3|GOLPH3L|GOLT1B|IDH2|IFT20|KAT2B|KDELR2|KIAA0232|LMBRD1|MAP1LC3B|MFSD11|MIA3|NECAP1|ORMDL1|PIK3AP1|PLPP5|PPARA|SAR1B|SEC24A|SEC62|SLC35D2|SLC37A1|SYNRG|TMEM263|TMF1|TPRG1L|TRAM1|TSPAN1|TVP23B|UBE2J1|VPS54|WDFY1|WIPI1|WSB2|YIPF5|YPEL5
endoplasmic reticulum subcompartment [GoID:GO:0098827; evidenceTypes:IBA|IC|IDA|IEA|IMP|IPI|ISS|NAS|TAS]	GeneOntology_CC	77	432	577	35.1126	5.50453	17.8241	1	6.7801	1.20095e-11	1.3892e-09	ANXA7|ATL3|ATP10D|B3GLCT|BET1|CALU|CASP4|CLCC1|COPB2|COPG1|CYP2E1|DERL1|DERL2|DIPK1A|DNAJB9|DNAJC1|DNAJC25|EDEM1|EPM2AIP1|ERO1B|FAM8A1|HERPUD1|KDELR2|KDELR3|LMBRD1|MAGT1|MARCHF6|MARCHF8|MCFD2|MIA2|MIA3|NBAS|NCSTN|NFE2L1|ORMDL1|PARP6|PDIA3|PLP2|PSEN1|RAB2B|RHBDD1|RHBDF1|RNF170|RPN1|SAR1B|SARAF|SCARB2|SCFD1|SEC22B|SEC23B|SEC24A|SEC24D|SEC31A|SEC62|SEL1L|SERINC1|SERP1|SLC30A5|SLC30A7|SLC33A1|SLC37A1…
endomembrane system [GoID:GO:0012505; evidenceTypes:HDA|IBA|IC|IDA|IEA|IMP|IPI|ISS|NAS|TAS]	GeneOntology_CC	200	1632	577	132.647	9.6883	12.2549	1	6.71527	1.87722e-11	2.1469e-09	ABCA5|ADA2|ALKBH5|ANXA7|AP3S2|AP4M1|ARF4|ARFGAP3|ARL1|ATL3|ATP10D|ATP6V0A1|B3GLCT|BET1|CAB39|CALU|CASP4|CD9|CDKN1B|CLCC1|CLIP1|COG1|COG3|COG6|COMMD3|COPB2|COPG1|CSGALNACT1|CTNNA1|CTSS|CYFIP1|CYP2E1|DENND10|DERL1|DERL2|DIPK1A|DNAJB11|DNAJB9|DNAJC1|DNAJC25|DNAJC3|DRAM2|EDEM1|EPC1|EPM2AIP1|ERLEC1|ERO1B|FAM3C|FAM8A1|FNDC3A|GABARAPL1|GBA|GBP4|GHRL|GIGYF2|GNPTAB|GNS|GOLGA1|GOLGA5|GOLGB1|GOLM2|GOLPH3|GO…
REACTOME_ASPARAGINE_N_LINKED_GLYCOSYLATION	MSigDB_C2	37	136	577	11.054	3.15632	27.2059	1	6.70184	2.05818e-11	2.34501e-09	ARF4|ARFGAP3|BET1|COG1|COG3|COG6|COPB2|COPG1|DERL1|DERL2|EDEM1|GFPT1|GOLGB1|KDELR2|KDELR3|MAGT1|MANEA|MARCHF6|MCFD2|MIA3|PDIA3|PGM3|SAR1B|SCFD1|SEC22B|SEC24A|SEC24D|SEC31A|SEL1L|SLC17A5|ST3GAL5|ST6GAL1|TMED2|TRAPPC10|TRAPPC6B|TRAPPC9|VCP
KRIGE_RESPONSE_TO_TOSEDOSTAT_6HR_UP	MSigDB_C2	79	455	577	36.982	5.63941	17.3626	1	6.6745	2.48078e-11	2.80541e-09	AARS1|ALDH1L2|ARAP2|ARFGAP3|ARMCX3|ASPHD2|B3GLCT|CARS1|CCDC69|CCPG1|CEBPB|CEP120|CLIC4|CLIP1|CREBL2|CTSS|CYLD|DNAJB9|DNAJC1|EDEM1|EGR1|GABARAPL1|GFPT1|GNS|GOLGA1|GOLGB1|GORAB|HBP1|HECA|HSPA13|ING4|ITGAV|KAT2B|KLHL5|KRCC1|LINC-PINT|LINC00667|MAP1LC3B|MARS1|MBNL2|MFSD8|MT1F|NBR1|NBR2|NCOA3|NFE2L1|NMRK1|NR1D2|NUMB|OGT|ORAI3|PCMTD1|PHGDH|PLP2|PLPP5|RAB2B|RHBDD1|SEC24A|SEC24D|SEMA4C|SERPINB6|SESN2|SKI…
endoplasmic reticulum membrane [GoID:GO:0005789; evidenceTypes:IBA|IC|IDA|IEA|IMP|IPI|ISS|NAS|TAS]	GeneOntology_CC	76	430	577	34.95	5.4926	17.6744	1	6.67021	2.55443e-11	2.87796e-09	ANXA7|ATL3|ATP10D|B3GLCT|BET1|CALU|CASP4|CLCC1|COPB2|COPG1|CYP2E1|DERL1|DERL2|DIPK1A|DNAJB9|DNAJC1|DNAJC25|EDEM1|EPM2AIP1|ERO1B|FAM8A1|HERPUD1|KDELR2|KDELR3|LMBRD1|MAGT1|MARCHF6|MARCHF8|MCFD2|MIA2|MIA3|NBAS|NCSTN|NFE2L1|ORMDL1|PDIA3|PLP2|PSEN1|RAB2B|RHBDD1|RHBDF1|RNF170|RPN1|SAR1B|SARAF|SCARB2|SCFD1|SEC22B|SEC23B|SEC24A|SEC24D|SEC31A|SEC62|SEL1L|SERINC1|SERP1|SLC30A5|SLC30A7|SLC33A1|SLC37A1|SMIM1…
Membrane	UniProt-Keyword	245	2132	577	173.287	10.5549	11.4916	1	6.66583	2.63171e-11	2.9525e-09	ABCA5|ABHD3|ACAD11|AP3S2|AP4M1|ARF4|ARFGAP3|ARHGAP17|ARMCX3|ASPHD2|ATL3|ATP10D|ATP6V0A1|B3GLCT|BCL10|BEAN1|BET1|BLNK|BTN3A1|CALCOCO2|CALU|CASP1|CASP4|CCDC163|CCPG1|CCR6|CD180|CD38|CD9|CERK|CHDH|CLCC1|CLIC3|CLIC4|CLIP1|COG1|COG3|COG6|COPB2|COPG1|COQ10A|CSGALNACT1|CTNNA1|CYLD|CYP2E1|DERL1|DERL2|DIPK1A|DNAJC1|DNAJC25|DPYSL2|DRAM1|DRAM2|EDEM1|ENTPD1|ERO1B|ERVK13-1|ETFDH|FAM8A1|FASLG|FCRL5|FCRL6|FNDC3…
Golgi membrane [GoID:GO:0000139; evidenceTypes:IBA|IDA|IEA|IMP|ISS|NAS|TAS]	GeneOntology_CC	56	272	577	22.1079	4.4199	20.5882	1	6.62922	3.37454e-11	3.76001e-09	ABCA5|ARF4|ARFGAP3|ARL1|BET1|CLCC1|COG1|COG3|COG6|COPB2|COPG1|CSGALNACT1|FNDC3A|GBP4|GNPTAB|GOLGA1|GOLGA5|GOLGB1|GOLPH3|GOLPH3L|GOLT1B|IFT20|IFT27|KDELR2|KDELR3|LEPROT|LYSMD3|MANEA|MARCHF8|NCSTN|NDFIP2|OPTN|PARM1|PSEN1|RAB2B|RHBDF1|SCARB2|SCFD1|SEC22B|SLC30A5|SLC30A7|SLC33A1|SLC35D2|SLC50A1|ST3GAL5|ST6GAL1|SURF4|TLR7|TMBIM4|TMED2|TMEM50B|TMEM87A|TMF1|TRIP11|VAMP4|WIPI1
nuclear outer membrane-endoplasmic reticulum membrane network [GoID:GO:0042175; evidenceTypes:IBA|IC|IDA|IEA|IMP|IPI|ISS|NAS|TAS]	GeneOntology_CC	76	439	577	35.6815	5.54603	17.3121	1	6.51577	7.23187e-11	7.88404e-09	ANXA7|ATL3|ATP10D|B3GLCT|BET1|CALU|CASP4|CLCC1|COPB2|COPG1|CYP2E1|DERL1|DERL2|DIPK1A|DNAJB9|DNAJC1|DNAJC25|EDEM1|EPM2AIP1|ERO1B|FAM8A1|HERPUD1|KDELR2|KDELR3|LMBRD1|MAGT1|MARCHF6|MARCHF8|MCFD2|MIA2|MIA3|NBAS|NCSTN|NFE2L1|ORMDL1|PDIA3|PLP2|PSEN1|RAB2B|RHBDD1|RHBDF1|RNF170|RPN1|SAR1B|SARAF|SCARB2|SCFD1|SEC22B|SEC23B|SEC24A|SEC24D|SEC31A|SEC62|SEL1L|SERINC1|SERP1|SLC30A5|SLC30A7|SLC33A1|SLC37A1|SMIM1…
endoplasmic reticulum [GoID:GO:0005783; evidenceTypes:HDA|IBA|IC|IDA|IEA|IGI|IMP|IPI|ISS|NAS|TAS]	GeneOntology_CC	104	688	577	55.92	6.81193	15.1163	1	6.50807	7.61224e-11	8.22738e-09	ANXA7|ATL3|ATP10D|B3GLCT|BET1|CALU|CASP4|CLCC1|COPB2|COPG1|CYP2E1|DERL1|DERL2|DIPK1A|DNAJB11|DNAJB9|DNAJC1|DNAJC25|DNAJC3|EDEM1|EPM2AIP1|ERLEC1|ERO1B|FAM8A1|GABARAPL1|GBA|GHRL|GIGYF2|GOLT1B|HAX1|HERPUD1|HSPA13|HYOU1|KDELR2|KDELR3|LAMB1|LMBRD1|MAGT1|MAPK1|MARCHF6|MARCHF8|MCFD2|MIA2|MIA3|NBAS|NCSTN|NDFIP2|NFE2L1|NUCB2|ORMDL1|OSBP2|PARP6|PDIA3|PDIA4|PLP2|PPP1R15B|PRDX4|PSEN1|RAB2B|RHBDD1|RHBDF1|RNF1…
Golgi apparatus [GoID:GO:0005794; evidenceTypes:HDA|IBA|IC|IDA|IEA|IMP|IPI|ISS|NAS|TAS]	GeneOntology_CC	91	570	577	46.3291	6.25711	15.9649	1	6.50775	7.62825e-11	8.22738e-09	ABCA5|ALKBH5|AP3S2|AP4M1|ARF4|ARFGAP3|ARL1|ATP6V0A1|BET1|CALU|CLCC1|COG1|COG3|COG6|COPB2|COPG1|CSGALNACT1|DRAM2|FAM3C|FNDC3A|GABARAPL1|GBA|GBP4|GIGYF2|GNPTAB|GOLGA1|GOLGA5|GOLGB1|GOLM2|GOLPH3|GOLPH3L|GOLT1B|GORAB|IFT20|IFT27|INPP5B|KDELR2|KDELR3|LAPTM4A|LEPROT|LYSMD3|MANEA|MAPK1|MARCHF8|MCFD2|MUC16|MYO6|NCSTN|NDFIP2|NUCB2|OPTN|PARM1|PRRC1|PSEN1|RAB2B|RHBDF1|RMDN2|RNF149|SAR1B|SCARB2|SCFD1|SEC22B|…
intracellular vesicle [GoID:GO:0097708; evidenceTypes:IBA|IC|IDA|IEA|IGI|IMP|IPI|ISS|NAS|TAS]	GeneOntology_CC	123	875	577	71.1192	7.56923	14.0571	1	6.41747	1.38562e-10	1.46832e-08	ABCA5|ADA2|ANXA7|AP3S2|AP4M1|ATP6V0A1|BET1|CAB39|CALCOCO2|CALU|CD9|CDKN1B|CLIC4|CLIP1|COMMD3|COPB2|COPG1|CTNNA1|CTSS|CYFIP1|DENND10|DERL1|DERL2|DNAJC3|FAM3C|FASLG|FNDC3A|GABARAPL1|GBP4|GHRL|GIGYF2|GNS|GOLGA1|GOLGA5|GOLPH3|HAX1|HYOU1|IFT20|INPP5B|ITCH|ITGAV|ITSN2|KDELR2|KDELR3|LAMP2|LAPTM4A|LEPROT|LMBRD1|MAGT1|MAP1LC3B|MAPK1|MARCHF8|MCFD2|MFSD8|MON2|MPEG1|MYO6|NBR1|NCSTN|NDFIP2|NECAP1|NUMB|OPTN|P2…
cytoplasmic vesicle [GoID:GO:0031410; evidenceTypes:IBA|IC|IDA|IEA|IGI|IMP|IPI|ISS|NAS|TAS]	GeneOntology_CC	122	874	577	71.0379	7.56552	13.9588	1	6.31572	2.68914e-10	2.80068e-08	ABCA5|ADA2|ANXA7|AP3S2|AP4M1|ATP6V0A1|BET1|CAB39|CALCOCO2|CALU|CD9|CDKN1B|CLIC4|CLIP1|COMMD3|COPB2|COPG1|CTNNA1|CTSS|CYFIP1|DENND10|DERL1|DERL2|DNAJC3|FAM3C|FASLG|FNDC3A|GABARAPL1|GBP4|GHRL|GIGYF2|GNS|GOLGA1|GOLGA5|GOLPH3|HAX1|HYOU1|IFT20|INPP5B|ITCH|ITGAV|KDELR2|KDELR3|LAMP2|LAPTM4A|LEPROT|LMBRD1|MAGT1|MAP1LC3B|MAPK1|MARCHF8|MCFD2|MFSD8|MON2|MPEG1|MYO6|NBR1|NCSTN|NDFIP2|NECAP1|NUMB|OPTN|P2RX1|PA…
bounding membrane of organelle [GoID:GO:0098588; evidenceTypes:EXP|HDA|IBA|IC|IDA|IEA|IMP|ISS|NAS|TAS]	GeneOntology_CC	114	798	577	64.8607	7.2731	14.2857	1	6.30348	2.91042e-10	3.01044e-08	ABCA5|ANXA7|ARF4|ARFGAP3|ARL1|ARMCX3|ATP6V0A1|BET1|CALCOCO2|CD9|CLCC1|COG1|COG3|COG6|COPB2|COPG1|CSGALNACT1|DRAM1|DRAM2|FNDC3A|GABARAPL1|GBA|GBP4|GNPTAB|GOLGA1|GOLGA5|GOLGB1|GOLPH3|GOLPH3L|GOLT1B|HAX1|IFT20|IFT27|INPP5B|ITCH|ITGAV|KDELR2|KDELR3|LAMP2|LAPTM4A|LEPROT|LMBRD1|LYSMD3|MAGT1|MANEA|MAP1LC3B|MARCHF8|MCFD2|MFSD8|MON2|MYO6|NBR1|NCSTN|NDFIP2|NECAP1|NUMB|OPTN|OSTM1|P2RX1|PARM1|PDIA3|PIP4P2|PS…
Cytoplasmic vesicle	UniProt-Keyword	49	234	577	19.0193	4.11094	20.9402	1	6.28236	3.33462e-10	3.4375e-08	AP3S2|ATP6V0A1|CALCOCO2|CLIC4|CLIP1|COPB2|COPG1|CTSS|FAM3C|FASLG|GABARAPL1|GOLGA1|HAX1|IFT20|INPP5B|KDELR2|KDELR3|LAMP2|LMBRD1|MAP1LC3B|MARCHF8|MPEG1|MYO6|NBR1|NCSTN|NECAP1|OPTN|PHLDA1|PIP4P2|RAB2B|RAB35|SEC23B|SEC24A|SEC24D|SEC31A|SEMA4C|SGK3|SH3KBP1|SLC17A5|SLC30A5|SLC30A7|SNX19|SYNRG|SYPL1|TLR7|TMED2|TPRG1L|WIPI1|YIPF5
MORI_PLASMA_CELL_UP	MSigDB_C2	16	32	577	2.60093	1.54243	50	1	6.21253	5.21374e-10	5.33827e-08	ARMCX3|BET1|BHLHA15|DERL1|DNAJB9|GPR160|HSPA13|MAGT1|NBAS|PRRC1|SLC30A7|SPCS3|SURF4|TENT5C|TMED2|UBXN4
NUYTTEN_EZH2_TARGETS_UP	MSigDB_C2	68	389	577	31.6176	5.24022	17.4807	1	6.21003	5.29744e-10	5.4057e-08	ABCA5|APOL6|ARHGAP17|ARMCX3|BANK1|BCL10|BHLHE40|BIRC2|CAB39|CALU|CASP1|CCDC117|CCNYL1|CCPG1|CEBPB|CFLAR|CLIC4|CYLD|DIPK1A|DNAJB9|DRAM1|EGR1|FAM3C|GBP4|GOLM2|GPR180|HCFC2|HERC5|HERPUD1|IFIT5|IL6ST|KIAA0513|KIAA1191|LAMP2|MIA3|MKX|MLKL|MSRA|NCOA3|NCOA7|NFE2L1|NMRK1|OGT|OPTN|OSTM1|PIP4P2|PNRC1|PPP3CC|RASGRP3|RNF149|RUNX2|SCARB2|SEC24D|SERP1|SETBP1|STK40|THEMIS2|TMEM106B|TMEM140|TMEM63B|TMEM87A|TNFAI…
TIEN_INTESTINE_PROBIOTICS_24HR_DN	MSigDB_C2	33	127	577	10.3224	3.05206	25.9843	1	6.11622	9.58209e-10	9.5843e-08	AARS1|ARF4|ARMCX3|CEBPB|DNAJB9|FNDC3A|GFPT1|GOLT1B|HERPUD1|HOOK1|HSPA13|HYOU1|MBNL2|MIA3|NBR1|NUCB2|PDIA3|PDIA4|PNRC1|SEL1L|SERP1|SLC1A4|SLC1A5|SLC3A2|TMED2|TRAM1|TSPAN31|TTC17|TTC3|UBXN4|WARS1|WDR45|WIPI1
IBRAHIM_NRF2_UP	MSigDB_C2	52	265	577	21.5389	4.36489	19.6226	1	6.09404	1.10093e-09	1.08684e-07	ALDH1L2|ALDH2|ANXA7|AP3S2|ATP10D|CALU|CARS1|CLCC1|CLIC4|CLIP1|DNAJB11|DNAJB9|DNAJC3|ETFDH|FNDC3A|GABARAPL1|GFPT1|GOLM2|HSPA13|ITCH|KIAA0232|KIAA1191|MARS1|MORC4|NCOA3|NCOA7|NUCB2|NUMB|PDIA3|PHGDH|SARAF|SCFD1|SEC23B|SERP1|SLC1A4|SLC1A5|SLC30A5|SLC3A2|SLC41A2|SLU7|SPART|SPATS2|SPCS2|SRP54|STK40|SUCO|TM9SF2|TMED2|TMEM87A|TTC17|VPS54|WARS1
PASQUALUCCI_LYMPHOMA_BY_GC_STAGE_UP	MSigDB_C2	35	142	577	11.5416	3.2238	24.6479	1	6.0573	1.38425e-09	1.35331e-07	ARMCX3|BHLHA15|BLNK|CCPG1|CEBPB|CITED2|DERL1|DUSP22|EDEM1|ELL2|ENTPD1|IL6ST|IRF4|IRS2|KDELR2|LAPTM4A|MCFD2|PDIA3|PDIA4|PHLDA1|PRDM1|RBM47|SEC24A|SEC24D|SEL1L|SKIL|SPATS2|SPCS2|SRP54|SURF4|TENT5C|TNFRSF17|TSPAN31|UBE2J1|WIPI1
Endoplasmic reticulum	UniProt-Keyword	76	468	577	38.0386	5.71381	16.2393	1	6.03429	1.59668e-09	1.55098e-07	ATL3|ATP10D|B3GLCT|BET1|CALU|CASP4|CLCC1|CYP2E1|DERL1|DERL2|DIPK1A|DNAJB11|DNAJB9|DNAJC1|DNAJC3|EDEM1|EPM2AIP1|ERLEC1|ERO1B|GABARAPL1|HAX1|HERPUD1|HSPA13|HYOU1|KDELR2|KDELR3|LMBRD1|MAGT1|MARCHF6|MARCHF8|MCFD2|MIA3|NBAS|NFE2L1|NUCB2|ORMDL1|PDIA3|PDIA4|PRDX4|PSEN1|RAB2B|RHBDD1|RHBDF1|RNF170|SAR1B|SARAF|SCFD1|SEC22B|SEC23B|SEC24A|SEC24D|SEC31A|SEC62|SEL1L|SERINC1|SERP1|SLC30A5|SLC33A1|SLC37A1|SMIM14…
CREIGHTON_ENDOCRINE_THERAPY_RESISTANCE_5	MSigDB_C2	41	186	577	15.1179	3.67793	22.043	1	5.99773	2.00091e-09	1.92513e-07	ARF4|ARFGAP3|BEX4|BLNK|CAB39|CALU|CCNYL1|CCPG1|CERK|COPB2|DRAM1|ELL2|GOLPH3|GPR160|IDH2|KDELR2|KDELR3|LINC-PINT|LINC01138|MIA3|NCOA1|NF1|NUCB2|ORMDL1|PARM1|PLPP5|PSEN1|RHBDF1|RNF19A|SAR1B|SEC22B|SEL1L|SLC41A2|SMIM14|TMEM50B|TMF1|TSPAN1|WIPI1|WSB2|YPEL5|ZNF275
vesicle-mediated transport [GoID:GO:0016192; evidenceTypes:EXP|HDA|IBA|IC|IDA|IEA|IEP|IGI|IMP|ISS|NAS|TAS]	GeneOntology_BP	84	547	577	44.4596	6.14036	15.3565	1	5.91724	3.27386e-09	3.06238e-07	AP3S2|AP4M1|ARF4|ARFGAP3|ARHGAP12|ARHGAP17|ARL1|ATL3|ATP6V0A1|BET1|CD9|COG1|COG3|COG6|COPB2|COPG1|CYFIP1|DENND10|DPYSL2|EVI5|GOLGA5|GOLPH3|GOLPH3L|GOLT1B|HOOK1|HYOU1|IFT27|ITCH|ITGAV|ITSN2|KDELR2|KDELR3|LEPROT|LILRB4|LIN7B|LMBRD1|MAPK1|MCFD2|MIA2|MIA3|MON2|MYO6|NBAS|NECAP1|NUMB|OPTN|P2RX1|PIK3CG|PIP4P2|PPP3CC|PRKCB|PSEN1|RAB2B|RAB35|RDX|SAR1B|SCARB2|SCFD1|SEC22B|SEC23B|SEC24A|SEC24D|SEC31A|SH3KBP…
Dybkaer (PMID:25800755)_BAGS-Plasmablast_UP	PAPER	15	31	577	2.51965	1.51825	48.3871	1	5.91609	3.29678e-09	3.07433e-07	ALDH1L2|CCPG1|CFAP54|DNAJB9|ELL2|FNDC3A|GABARAPL1|H2BC21|IRF4|MANEA|PRDM1|RBM47|SEC24A|SLAMF7|TENT5C
REACTOME_ER_TO_GOLGI_ANTEROGRADE_TRANSPORT	MSigDB_C2	23	71	577	5.77081	2.29117	32.3944	1	5.90388	3.55041e-09	3.30069e-07	ARF4|ARFGAP3|BET1|COG1|COG3|COG6|COPB2|COPG1|GOLGB1|KDELR2|KDELR3|MCFD2|MIA3|SAR1B|SCFD1|SEC22B|SEC24A|SEC24D|SEC31A|TMED2|TRAPPC10|TRAPPC6B|TRAPPC9
MIR12136	MSigDB_C3	62	358	577	29.0979	5.03868	17.3184	1	5.85296	4.82903e-09	4.43495e-07	ALDH1L2|ANKRD12|ARHGAP12|ARMCX3|B3GLCT|BCL10|CALU|CEBPB|CILK1|CLCC1|CREBRF|DERL1|DPYSL2|ERO1B|EVI5|FGFR1OP2|FNDC3A|GOLPH3|HOOK1|IL6ST|IRF2BP2|KAT2B|KHDC4|MAGT1|MAP3K2|MAP4K3|MAPK1|MBNL2|MDFIC|MFSD8|MKX|MYO6|NADK2|NCOA3|NF1|NUB1|PLXNC1|PRRC1|RALGPS2|RAP2C|RUNX2|RYBP|SAR1B|SEC24A|SEC31A|SEL1L|SKIL|SLC30A7|SLC38A2|SMIM14|SOS2|SPPL2A|SS18|SSBP3|TCEAL8|TM9SF2|TMEM87A|TRIP11|TTC14|TTC3|XRN1|YTHDF1
REACTOME_TRANSPORT_TO_THE_GOLGI_AND_SUBSEQUENT_MODIFICATION	MSigDB_C2	25	84	577	6.82744	2.48981	29.7619	1	5.83604	5.34565e-09	4.89458e-07	ARF4|ARFGAP3|BET1|COG1|COG3|COG6|COPB2|COPG1|GOLGB1|KDELR2|KDELR3|MANEA|MCFD2|MIA3|SAR1B|SCFD1|SEC22B|SEC24A|SEC24D|SEC31A|ST6GAL1|TMED2|TRAPPC10|TRAPPC6B|TRAPPC9
organelle membrane [GoID:GO:0031090; evidenceTypes:HDA|IBA|IC|IDA|IEA|IGI|IMP|IPI|ISS|NAS|TAS]	GeneOntology_CC	171	1421	577	115.498	9.21314	12.0338	1	5.83173	5.4856e-09	5.0076e-07	ABCA5|ACAD11|ANXA7|AP3S2|AP4M1|ARF4|ARFGAP3|ARL1|ARMCX3|ATL3|ATP10D|ATP6V0A1|B3GLCT|BET1|CALCOCO2|CALU|CASP4|CD9|CHDH|CLCC1|CLIC4|CLIP1|COG1|COG3|COG6|COPB2|COPG1|COQ10A|CSGALNACT1|CYP2E1|DERL1|DERL2|DIPK1A|DNAJB9|DNAJC1|DNAJC25|DRAM1|DRAM2|EDEM1|EPC1|EPM2AIP1|ERO1B|ETFDH|FAM8A1|FNDC3A|GABARAPL1|GBA|GBP4|GNPTAB|GOLGA1|GOLGA5|GOLGB1|GOLPH3|GOLPH3L|GOLT1B|HAX1|HERPUD1|IFT20|IFT27|INPP5B|ITCH|ITGAV|…
vesicle membrane [GoID:GO:0012506; evidenceTypes:IBA|IC|IDA|IEA|IMP|IPI|ISS|NAS|TAS]	GeneOntology_CC	68	411	577	33.4057	5.37752	16.545	1	5.8212	5.84259e-09	5.28572e-07	ABCA5|ANXA7|AP3S2|ATP6V0A1|CD9|CLIC4|CLIP1|COPB2|COPG1|FNDC3A|GABARAPL1|INPP5B|ITCH|ITGAV|KDELR2|KDELR3|LAMP2|LAPTM4A|LEPROT|MAGT1|MARCHF8|MCFD2|MFSD8|MON2|MPEG1|MYO6|NCSTN|NDFIP2|NECAP1|NUMB|OPTN|P2RX1|PARM1|PDIA3|PIP4P2|PSEN1|RAB35|RAP2C|SAR1B|SCARB2|SEC22B|SEC23B|SEC24A|SEC24D|SEC31A|SEMA4C|SERPINB6|SH3KBP1|SLC17A5|SLC30A5|SLC38A9|SLC6A9|SNX19|SNX30|SPPL2A|SURF4|SYNRG|SYPL1|TLR7|TM9SF2|TMBIM1|…
cytoplasmic vesicle membrane [GoID:GO:0030659; evidenceTypes:IBA|IC|IDA|IEA|IMP|IPI|ISS|NAS|TAS]	GeneOntology_CC	67	404	577	32.8367	5.33432	16.5842	1	5.79255	6.93262e-09	6.23462e-07	ABCA5|ANXA7|AP3S2|ATP6V0A1|CD9|CLIC4|CLIP1|COPB2|COPG1|GABARAPL1|INPP5B|ITCH|ITGAV|KDELR2|KDELR3|LAMP2|LAPTM4A|LEPROT|MAGT1|MARCHF8|MCFD2|MFSD8|MON2|MPEG1|MYO6|NCSTN|NDFIP2|NECAP1|NUMB|OPTN|P2RX1|PARM1|PDIA3|PIP4P2|PSEN1|RAB35|RAP2C|SAR1B|SCARB2|SEC22B|SEC23B|SEC24A|SEC24D|SEC31A|SEMA4C|SERPINB6|SH3KBP1|SLC17A5|SLC30A5|SLC38A9|SLC6A9|SNX19|SNX30|SPPL2A|SURF4|SYNRG|SYPL1|TLR7|TM9SF2|TMBIM1|TMED2|T…
BLUM_RESPONSE_TO_SALIRASIB_UP	MSigDB_C2	33	137	577	11.1352	3.16767	24.0876	1	5.77459	7.71394e-09	6.91676e-07	AARS1|ANXA7|AP3S2|ARF4|BIRC2|CALU|CARS1|CASP4|COPG1|DNAJB9|DNAJC1|EGR1|ELL2|GFPT1|GOLGB1|GOLT1B|HSPA13|HYOU1|LAPTM4A|MAP1LC3B|MARS1|OGT|PHGDH|PSEN1|SCFD1|SEL1L|SERP1|SIAH1|SLC1A5|SLC33A1|SUCO|WARS1|XIAP
SHEDDEN_LUNG_CANCER_GOOD_SURVIVAL_A12	MSigDB_C2	33	138	577	11.2165	3.17899	23.913	1	5.74163	9.37718e-09	8.30977e-07	ARHGAP17|ATP6V0A1|CD180|CD38|COMMD3|CYP2E1|DERL1|DIPK1A|DNAJB9|DNAJC1|HERPUD1|HSPA13|IFNAR2|IGHA1|IGHV4-34|IRF4|JCHAIN|NF1|PRDM1|PRDX4|RHOH|RYBP|SEC24A|SEL1L|SLAMF7|SLC1A4|SPCS3|ST6GAL1|TENT5C|THEMIS2|TNFRSF17|TRAPPC9|UBE2J1
CUI_TCF21_TARGETS_2_DN	MSigDB_C2	55	307	577	24.9527	4.68361	17.9153	1	5.71094	1.12353e-08	9.86983e-07	ABCA5|ARAP2|ARHGAP17|ARMCX3|CCPG1|CD38|CEBPB|CFLAR|CITED2|CLIP1|CREBZF|CSGALNACT1|CTSS|DENND11|DPYSL2|ELL2|FNDC3A|GINM1|GTF2A1|IL6ST|IRF2BP2|ITSN2|KLHL5|LMBRD1|LYSMD3|MAP3K2|MBNL2|MIA3|MMRN2|MYO6|NADK2|OPTN|PALM2AKAP2|PCMTD1|PRDM1|PTPN12|RASA2|RASGRP3|SERINC1|SERPINB6|SGK3|SLC17A5|SLC33A1|SLC38A9|SOS2|TMBIM1|TMEM106B|TNFAIP8|TRIP11|TTC14|UBE2Q2|VPS54|WDFY1|WSB2|YPEL5
Spleen_PreMem_downreg (PMID:32619424)	SignatureDB	104	755	577	61.3657	7.09853	13.7748	1	5.64676	1.63498e-08	1.41576e-06	ALDH2|ANXA7|ARAP2|ARFGAP3|ATP10D|BANK1|BET1|BHLHA15|BHLHE40|BIRC2|CASP1|CASP4|CCPG1|CCR6|CD38|CDK5RAP3|CDKN1B|CILK1|CLIC4|COMMD3|CREBL2|CREBRF|CRYL1|CTSS|CYFIP1|DNAJB11|DNAJB9|DNAJC3|EDEM1|ELL2|ENTPD1|ETFDH|EVI5|FNDC3A|GBP4|GFPT1|GNS|GOLT1B|GPR160|GPR174|HBP1|HSPA13|HYOU1|IFNAR2|IFT20|IL6ST|ING4|IRF2BP2|IRF4|IRS2|JCHAIN|KLRD1|LAMP2|MBNL2|MCFD2|MLKL|MPEG1|N4BP2L1|NBAS|NBR1|NCSTN|NFE2L1|NUCB2|OGT|O…
Golgi organization [GoID:GO:0007030; evidenceTypes:IBA|IDA|IEA|IGI|IMP|ISS|TAS]	GeneOntology_BP	22	71	577	5.77081	2.29117	30.9859	1	5.61458	1.97043e-08	1.68694e-06	ARL1|ATL3|BET1|BHLHA15|COG1|COG3|COG6|GOLGA5|GOLGB1|GOLPH3|GOLPH3L|HOOK1|LYSMD3|MAPK1|OPTN|RAB2B|SEC22B|SURF4|TMED2|TRIP11|VAMP4|YIPF5
MURARO_PANCREAS_BETA_CELL	MSigDB_C8	65	399	577	32.4303	5.30319	16.2907	1	5.57683	2.44941e-08	2.07939e-06	AARS1|ABCA5|ABHD3|ALKBH5|ANKRD12|ARMCX3|ATP6V0A1|BEX4|CERK|CLIP1|CREBL2|CREBRF|DNAJB9|DNAJC3|DPYSL2|EPM2AIP1|ERO1B|ETFDH|FAM8A1|GFPT1|GIGYF2|GOLGB1|HAX1|HCFC2|HERPUD1|HOOK1|HSPA13|IRF2BP2|IRS2|KAT2B|KLHDC8A|LYSMD2|MAP3K2|MIA3|MT1F|MTERF2|NCOA3|NFE2L1|NLRP4|NMRK1|NR1D2|NR3C1|NRDC|OSTM1|PIP4P2|SERINC1|SETBP1|SLC1A4|SRPRA|ST3GAL5|SUCO|SURF4|TBCC|TMEM37|TPD52|TPRG1L|TRIP11|TSPAN1|TSPYL2|TTC3|UBL3|UBX…
GSE21546_UNSTIM_VS_ANTI_CD3_STIM_SAP1A_KO_DP_THYMOCYTES_UP	MSigDB_C7	23	78	577	6.33977	2.40027	29.4872	1	5.56114	2.68014e-08	2.26259e-06	ARHGAP12|BEX4|CYLD|GABARAPL1|GTF2A1|H3C6|IFNAR2|ITFG1|KLHDC8A|LMBRD1|MAP1LC3B|NMRK1|NUB1|OPTN|PSEN1|RAB2B|SERINC1|SETX|SMIM14|TMEM140|UBE2A|YPEL5|ZNF540
REN_ALVEOLAR_RHABDOMYOSARCOMA_DN	MSigDB_C2	37	173	577	14.0613	3.5504	21.3873	1	5.54384	2.95909e-08	2.47738e-06	ANXA7|ARF4|ATP10D|CALU|CASP4|CCPG1|CDR2|CLIC4|CLIP1|COPB2|DRAM1|ELF4|ELL2|GABARAPL1|GFPT1|GNG12|GNS|HSPA13|IFT20|ITGAV|KDELR3|LAMP2|LEPROT|MCFD2|NUCB2|OSTM1|PRDX4|RHBDF1|SEC24A|SEC24D|SERP1|SLC33A1|TVP23B|UBE2A|WDR45|WIPI1|YIPF5
VECCHI_GASTRIC_CANCER_EARLY_DN	MSigDB_C2	26	97	577	7.88407	2.67307	26.8041	1	5.54278	2.97712e-08	2.4856e-06	ALDH1L2|BHLHA15|CCPG1|CITED2|ELL2|ERO1B|FCRL5|GABARAPL1|IGHA1|JCHAIN|LEPROT|LINC00667|MANEA|MDFIC|MT1F|NR3C1|PALM2AKAP2|PIK3CG|SETBP1|SLAMF7|SPART|TENT5C|TNFRSF17|UBE2J1|UBL3|USP51
MIR548AV_5P_MIR548K	MSigDB_C3	29	118	577	9.59093	2.94383	24.5763	1	5.49352	3.94002e-08	3.24484e-06	ABHD3|BCL10|CEP120|EPC1|GOLPH3|GOLT1B|HECA|HYOU1|ITGAV|KLHL28|MAP3K2|MARCHF6|P2RY10|PTPN12|RUNX2|SAR1B|SCARB2|SKIL|SOS2|SPCS2|SS18|TCEAL8|TMEM156|TRIP11|TTC17|UBE2A|VPS26C|YTHDF1|ZNF600
MIR8054	MSigDB_C3	29	118	577	9.59093	2.94383	24.5763	1	5.49352	3.94002e-08	3.24484e-06	ABHD3|BCL10|CEP120|EPC1|GOLPH3|GOLT1B|HECA|HYOU1|ITGAV|KLHL28|MAP3K2|MARCHF6|P2RY10|PTPN12|RUNX2|SAR1B|SCARB2|SKIL|SOS2|SPCS2|SS18|TCEAL8|TMEM156|TRIP11|TTC17|UBE2A|VPS26C|YTHDF1|ZNF600
vesicle budding from membrane [GoID:GO:0006900; evidenceTypes:IBA|IDA|IEA|IMP|ISS|NAS|TAS]	GeneOntology_BP	15	36	577	2.92605	1.63553	41.6667	1	5.48408	4.15632e-08	3.4137e-06	AP3S2|ARFGAP3|GOLPH3|GOLPH3L|MIA3|SAR1B|SEC23B|SEC24A|SEC24D|SEC31A|TMED2|TRAPPC10|TRAPPC6B|TRAPPC9|WASL
SHEN_SMARCA2_TARGETS_UP	MSigDB_C2	35	161	577	13.0859	3.42802	21.7391	1	5.46703	4.57648e-08	3.73882e-06	ANXA7|BEX4|CALCOCO2|CDKN1B|CREBZF|CTNNA1|ITFG1|ITSN2|KDELR2|KLHDC2|KRCC1|LAPTM4A|LEPROT|LMBRD1|MAP4K3|NBR1|NCOA1|NF1|NUMB|OSTM1|RDX|SCFD1|SEC62|SERINC1|SETX|SLC30A5|SMARCA2|SOS2|SS18|TAF7|UBE2A|UBE2G1|UBL3|YPEL5|ZNF302
Plasma_cell_gt_B_cell (PMID:17252022)	SignatureDB	39	191	577	15.5243	3.72568	20.4188	1	5.46023	4.75524e-08	3.85339e-06	CALU|CARS1|CASP10|CCPG1|CD38|CFLAR|DERL1|DNAJB9|DNAJC1|EGR1|ERO1B|FNDC3A|HERPUD1|HSPA13|HYOU1|IL6ST|IRF4|KDELR2|KDELR3|KIAA0513|LAMP2|NUCB2|PARM1|PDIA4|PHGDH|PRDM1|PRDX4|RBM47|SAR1B|SEL1L|SLAMF7|SLC1A4|SLC1A5|SLC3A2|SPATS2|SPCS3|SRPRA|WIPI1|ZCCHC24
XBP1_target_secretory (PMID:15345222)	SignatureDB	14	32	577	2.60093	1.54243	43.75	1	5.43097	5.60477e-08	4.5297e-06	DNAJB9|DNAJC3|EDEM1|HERPUD1|MCFD2|PDIA3|PDIA4|SEC23B|SLC30A5|SLC33A1|SPCS3|SRP54|SRPRA|TRAM1
Transmembrane helix	UniProt-Keyword	155	1295	577	105.256	8.89225	11.9691	1	5.42127	5.91776e-08	4.76993e-06	ABCA5|ABHD3|ARMCX3|ASPHD2|ATL3|ATP10D|ATP6V0A1|B3GLCT|BEAN1|BET1|BTN3A1|CCDC163|CCPG1|CCR6|CD180|CD38|CD9|CLCC1|CLIC3|CLIC4|CSGALNACT1|DERL1|DERL2|DIPK1A|DNAJC1|DNAJC25|DRAM1|DRAM2|EDEM1|ENTPD1|ERVK13-1|FAM8A1|FASLG|FCRL5|FCRL6|FNDC3A|GINM1|GNPTAB|GOLGB1|GOLM2|GOLT1B|GPR160|GPR174|GPR180|HEG1|HERPUD1|IFNAR2|IGHA1|IGHG4|IL6ST|ITFG1|ITGAV|KDELR2|KDELR3|KLRD1|LAMP2|LAPTM4A|LEPROT|LILRB4|LMBRD1|LYSMD…
Transmembrane	UniProt-Keyword	155	1305	577	106.069	8.91882	11.8774	1	5.32625	1.00259e-07	7.91289e-06	ABCA5|ABHD3|ARMCX3|ASPHD2|ATL3|ATP10D|ATP6V0A1|B3GLCT|BEAN1|BET1|BTN3A1|CCDC163|CCPG1|CCR6|CD180|CD38|CD9|CLCC1|CLIC3|CLIC4|CSGALNACT1|DERL1|DERL2|DIPK1A|DNAJC1|DNAJC25|DRAM1|DRAM2|EDEM1|ENTPD1|ERVK13-1|FAM8A1|FASLG|FCRL5|FCRL6|FNDC3A|GINM1|GNPTAB|GOLGB1|GOLM2|GOLT1B|GPR160|GPR174|GPR180|HEG1|HERPUD1|IFNAR2|IGHA1|IGHG4|IL6ST|ITFG1|ITGAV|KDELR2|KDELR3|KLRD1|LAMP2|LAPTM4A|LEPROT|LILRB4|LMBRD1|LYSMD…
OSMAN_BLOOD_CHAD63_KH_AGE_18_50YO_HIGH_DOSE_SUBJECTS_24HR_UP	MSigDB_C7	98	726	577	59.0086	6.97675	13.4986	1	5.27969	1.29402e-07	1.01864e-05	ABHD3|ALDH2|APOL6|ARAP2|ASPHD2|ATP10D|BCL10|BTN3A1|CALCOCO2|CARS1|CASP1|CASP10|CASP4|CCL25|CD38|CEBPB|CFLAR|CLIC4|CMPK2|COPG1|CREBRF|CTNNA1|CTSS|CYFIP1|CYLD|DERL1|DHTKD1|DNAJB11|DNAJC1|DPYSL2|DRAM1|EDEM1|ELF4|FAM8A1|FNDC3A|GBP4|GNS|H2BC21|HBP1|HCP5|HERC5|IDH2|IDO2|IFIT5|IRF1-AS1|LAMP2|LAPTM4A|LILRB4|LYSMD2|MAGT1|MARS1|MIA3|MLKL|MPEG1|N4BP2L1|NAPSB|NBR1|NCOA3|NCOA7|NCSTN|NECAP1|NRDC|NUB1|OSTM1|PDI…
coated vesicle membrane [GoID:GO:0030662; evidenceTypes:IBA|IDA|IEA|ISS|NAS|TAS]	GeneOntology_CC	21	72	577	5.85209	2.30709	29.1667	1	5.27352	1.3383e-07	1.05077e-05	ATP6V0A1|CD9|COPB2|COPG1|KDELR2|KDELR3|MCFD2|MYO6|NECAP1|RAB35|SAR1B|SCARB2|SEC22B|SEC23B|SEC24A|SEC24D|SEC31A|SLC30A5|SYNRG|TMED2|VAMP4
MIR3529_3P	MSigDB_C3	37	183	577	14.8741	3.64894	20.2186	1	5.26725	1.38479e-07	1.08447e-05	ARHGAP12|BCL10|BET1|CD9|CEP120|CREBZF|DNAJB9|DPYSL2|DRAM2|ERLEC1|GNPTAB|HEG1|HERC5|HP1BP3|IRF4|ITGAV|KHDC4|KLHDC2|LAMP2|LYSMD3|MAP4K3|MBNL2|NBPF12|NLRP4|PARM1|RDX|RUNX2|SARAF|SEMA4C|SIAH1|SLC30A5|SUCO|SYPL1|UFM1|XIAP|XRN1|ZHX2
MIR607	MSigDB_C3	55	331	577	26.9034	4.85464	16.6163	1	5.2376	1.62681e-07	1.26744e-05	ARFGAP3|ARHGAP12|ATP10D|AZIN1|BANK1|CASP1|CCNYL1|CILK1|CREBZF|CTSS|DNAJB9|DNAJC3|GFPT1|GTF2A1|IRF2BP2|ITGAV|JCHAIN|KDELR2|KLHL28|KLHL5|LYSMD3|MAP3K2|MARCHF8|MCFD2|MDFIC|MIA3|MON2|NADK2|NECAP1|NR1D2|OSTM1|PCMTD1|PIK3CG|PIP4P2|PRKCB|PTPN12|RAP2C|RASA2|RBM47|RNF149|RUNX2|SAR1B|SERINC1|SLC30A7|SLC45A4|SLFN11|SNX19|SPCS3|SUCO|SYPL1|TMEM106B|TMF1|TRIP11|TTC14|VAMP4
GSE11924_TH1_VS_TH2_CD4_TCELL_DN	MSigDB_C7	22	79	577	6.42105	2.41543	27.8481	1	5.23275	1.67002e-07	1.29446e-05	ARF4|CASP1|DRAM2|GFPT1|GHRL|GOLPH3L|HSPA13|HYOU1|LAPTM4A|MAP3K2|MAP4K3|MCFD2|MMRN2|NR3C1|NUMB|PSEN1|SEC22B|TMEM106B|TMEM263|TVP23B|VPS26C|YIPF5
XBP1_target_all (PMID:15345222)	SignatureDB	17	50	577	4.06395	1.92558	34	1	5.21767	1.81192e-07	1.3973e-05	DNAJB9|DNAJC3|EDEM1|HERPUD1|MCFD2|PDIA3|PDIA4|PRDX4|SEC23B|SLC1A4|SLC30A5|SLC33A1|SLC3A2|SPCS3|SRP54|SRPRA|TRAM1
GSE2770_UNTREATED_VS_IL12_TREATED_ACT_CD4_TCELL_6H_UP	MSigDB_C7	23	86	577	6.99	2.51892	26.7442	1	5.20212	1.97028e-07	1.51557e-05	AARS1|CARS1|CEBPB|FNDC3A|HERPUD1|MARCHF6|NFE2L1|PHGDH|PNRC1|PPP1R15B|RAB2B|RHBDD1|SESN2|SLAMF7|SLC1A4|SLC37A1|SLC38A2|SLC3A2|SLC6A9|STK40|TRAPPC6B|VPS54|YPEL5
GSE22886_IGG_IGA_MEMORY_BCELL_VS_BLOOD_PLASMA_CELL_DN	MSigDB_C7	27	113	577	9.18453	2.88182	23.8938	1	5.18408	2.17081e-07	1.65303e-05	ARFGAP3|BIRC2|CCPG1|DIPK1A|DNAJC1|FNDC3A|GFPT1|GNS|GOLPH3L|GOLT1B|HERPUD1|IFNAR2|IFT20|ITFG1|MAGT1|PRDM1|RBM47|SEC24A|SLC1A4|SLC33A1|SLC50A1|SPATS2|SS18|TMF1|VPS54|WDR45|WIPI1
HAY_BONE_MARROW_PLASMA_CELL	MSigDB_C8	24	94	577	7.64023	2.63197	25.5319	1	5.13903	2.76154e-07	2.06652e-05	DNAJB9|ELL2|ERLEC1|FCRL5|HERPUD1|IGHA1|IGHG4|JCHAIN|KDELR2|KDELR3|LINC01480|LINC02362|MANEA|MIXL1|PARM1|PDIA4|PRDX4|RASGRP3|SLAMF7|SPATS2|SPCS2|SPCS3|TNFRSF17|UBE2J1
DUTERTRE_ESTRADIOL_RESPONSE_24HR_DN	MSigDB_C2	38	196	577	15.9307	3.77277	19.3878	1	5.12792	2.92961e-07	2.18151e-05	ARAP2|ARHGAP12|ATP10D|BEX4|CAB39|CITED2|CREBRF|DRAM1|EGR1|EVI5|HBP1|IFIT5|ITGAV|ITSN2|KAT2B|KIAA0513|KLHL5|LAMB1|LMBRD1|LYSMD3|MYO6|NCOA7|OPTN|PNRC1|PPP1R15B|PPP3CC|PTPN12|RNF19A|SEC62|SESN2|SKIL|SLC17A5|SOS2|TPRG1L|UBE2J1|VPS54|XRN1|YPEL5
SHAFFER_IRF4_TARGETS_IN_PLASMA_CELL_VS_MATURE_B_LYMPHOCYTE	MSigDB_C2	15	41	577	3.33244	1.7448	36.5854	1	5.10987	3.22383e-07	2.38887e-05	CCPG1|CD38|CFLAR|DNAJB9|ELL2|GFPT1|IRF4|PDIA4|PRDM1|SLAMF7|SLC3A2|SPATS2|TNFRSF17|TRAM1|UBE2J1
IRF4_target_MM_Plasma_cell_gt_B_cell (PMID:18568025)	SignatureDB	15	41	577	3.33244	1.7448	36.5854	1	5.10987	3.22383e-07	2.38887e-05	CCPG1|CD38|CFLAR|DNAJB9|ELL2|GFPT1|IRF4|PDIA4|PRDM1|SLAMF7|SLC3A2|SPATS2|TNFRSF17|TRAM1|UBE2J1
GSE40273_EOS_KO_VS_WT_TREG_UP	MSigDB_C7	25	102	577	8.29046	2.74012	24.5098	1	5.08668	3.64378e-07	2.68691e-05	CCPG1|CD38|CDK5RAP3|DERL2|DNAJB11|DNAJC3|ERLEC1|GFPT1|GPR180|HSPA13|IFNAR2|ITFG1|KDELR2|LAPTM4A|PIP4P2|PLPP5|PPP3CC|PRDX4|SARAF|SEC62|SRPRA|TENT5C|UBE2J1|UBL3|VCP
ERWIN_COHEN_BLOOD_LIVE_VACCINE_TC_83_AGE_23_48YO_VACCINATED_VS_CONTROL_14DY_UP	MSigDB_C7	59	375	577	30.4796	5.15042	15.7333	1	5.07066	3.96437e-07	2.91622e-05	ARAP2|ARMCX3|BIRC2|CCDC117|CEP120|CMPK2|COG6|CREBL2|CREBZF|DERL1|DIPK1A|DNAJB9|ELL2|ERLEC1|FAM3C|FGFR1OP2|GOLT1B|GORAB|HERC5|HSPA13|IFIT5|IGHA1|IL6ST|ITGAV|JCHAIN|KLHL28|KRCC1|MANEA|MBNL2|MDFIC|N4BP2L1|NR1D2|NUCB2|PALM2AKAP2|PCMTD1|PRDX4|PRRC1|RAP2C|SAR1B|SEC24A|SEC31A|SERP1|SLAMF7|SLC33A1|SUCO|SUN1|TMEM106B|TMEM263|TMF1|TNFAIP8|TNFRSF17|TPD52|TRAM1|TTC14|UBE2Q2|UBXN4|VPS54|ZNF600|ZNF655
MIR340_5P	MSigDB_C3	47	272	577	22.1079	4.4199	17.2794	1	5.05805	4.23576e-07	3.0859e-05	ABHD3|ANKRD12|APOL6|BCL10|CASP1|CCPG1|CEP120|CILK1|CLIC4|CREBL2|CREBRF|CYFIP1|CYLD|DNAJC25|ENTPD1|ERO1B|GNG12|GOLM2|ITFG1|ITGAV|LEPROT|MANEA|MAP3K2|MAP4K3|NDFIP2|NR1D2|OGT|OSTM1|PCGF3|PCMTD1|PGM3|PHLDA1|PIP4P2|PRDM1|RHBDD1|SCARB2|SH3KBP1|SKIL|SLC30A7|SLC33A1|SS18|SUCO|SUN1|TMEM106B|UBL3|VPS54|XRN1
GSE37532_TREG_VS_TCONV_PPARG_KO_CD4_TCELL_FROM_VISCERAL_ADIPOSE_TISSUE_DN	MSigDB_C7	22	83	577	6.74616	2.47512	26.506	1	5.05476	4.30943e-07	3.11708e-05	BANK1|CREBRF|DUSP22|EPC1|ERO1B|HP1BP3|INTS6L|KIAA1191|LMBRD1|PCMTD1|PIK3CG|PNRC1|RALGPS2|SCARB2|SLC30A5|SLC41A2|SLC46A3|SYPL1|TPD52|TRAM1|XIAP|YPEL5
GSE12366_PLASMA_CELL_VS_MEMORY_BCELL_UP	MSigDB_C7	24	97	577	7.88407	2.67307	24.7423	1	5.0194	5.18327e-07	3.6789e-05	CCPG1|CDR2|CFAP54|COPB2|DERL1|FAM8A1|GABARAPL1|KLHDC2|LYSMD3|PHGDH|PRDX4|RNGTT|SEC23B|SEC24A|SLC1A5|SLC45A4|SPCS3|SRPRA|ST6GAL1|TARS3|TCEAL9|TPD52|TSPAN1|WDR45
BLANCO_MELO_HUMAN_PARAINFLUENZA_VIRUS_3_INFECTION_A594_CELLS_UP	MSigDB_C2	21	78	577	6.33977	2.40027	26.9231	1	4.99299	5.9451e-07	4.18047e-05	ALDH1L2|APOL6|BTN3A1|CASP1|CD38|CMPK2|CTSS|EGR1|GBP4|HCP5|HERC5|HYOU1|IFIT5|IRF1-AS1|PHLDA1|PIK3AP1|RASGRP3|RUNX2|THEMIS2|TMEM140|WARS1
transport [GoID:GO:0006810; evidenceTypes:EXP|HMP|IBA|IC|IDA|IEA|IEP|IGI|IMP|IPI|ISS|NAS|TAS]	GeneOntology_BP	172	1527	577	124.113	9.46103	11.2639	1	4.97523	6.51692e-07	4.53001e-05	ABCA5|ALKBH5|AP3S2|AP4M1|APOL6|ARF4|ARFGAP3|ARHGAP12|ARHGAP17|ARL1|ARMCX3|ATL3|ATP10D|ATP6V0A1|AZIN1|BET1|BHLHA15|CAB39|CD38|CD9|CDKN1B|CEBPB|CEP120|CFAP54|CILK1|CLCC1|CLIC3|CLIC4|COG1|COG3|COG6|COMMD3|COPB2|COPG1|CREBL2|CROT|CTSS|CYFIP1|DENND10|DERL1|DERL2|DNAJC1|DPYSL2|EDEM1|ERLEC1|EVI5|FASLG|GHRL|GNPTAB|GOLGA5|GOLPH3|GOLPH3L|GOLT1B|HAX1|HERPUD1|HOOK1|HYOU1|IFT20|IFT27|IRS2|ITCH|ITGAV|ITSN2|KDE…
TSANG_PBMC_FLUVIRIN_PANDEMRIX_ADULT_CORR_WITH_CELL_FREQ_CD27HI_CD38HI_CD20_NEG_PLASMABLASTS_AND_CD38PLUS_OF_IGD_CD27PLUS_MEM_B_CELLS_7DY_POSITIVE	MSigDB_C7	18	60	577	4.87674	2.10787	30	1	4.97059	6.67508e-07	4.61876e-05	CD38|DIPK1A|ELL2|ERLEC1|HSPA13|IRF4|JCHAIN|MANEA|PARM1|PDIA4|PHGDH|PLPP5|SEC24A|SPATS2|SPCS3|TNFRSF17|TPD52|UBE2J1
MIR5002_5P	MSigDB_C3	22	85	577	6.90872	2.50441	25.8824	1	4.9686	6.74376e-07	4.65565e-05	CDR2|CMPK2|CREBRF|EPM2AIP1|GOLGA1|IRF2BP2|KIAA0232|KLHL5|MANEA|MBNL2|NR3C1|OGT|PLXNC1|PRDM1|PSEN1|RALGPS2|SLC38A2|SRPRA|TPD52|TRAM1|UBE2G1|YIPF5
vesicle [GoID:GO:0031982; evidenceTypes:HDA|IBA|IC|IDA|IEA|IMP|IPI|ISS|NAS|TAS]	GeneOntology_CC	165	1455	577	118.261	9.29476	11.3402	1	4.93579	7.98286e-07	5.46132e-05	AARS1|ABCA5|ADA2|ALDH1L2|ALDH2|ANXA7|AP3S2|AP4M1|ARF4|ATP6V0A1|BET1|CAB39|CALCOCO2|CALU|CD38|CD9|CDKN1B|CLIC3|CLIC4|CLIP1|COMMD3|COPB2|COPG1|CRYL1|CTNNA1|CTSS|CYFIP1|DENND10|DERL1|DERL2|DNAJB9|DNAJC3|DPYSL2|ENTPD1|FAM3C|FASLG|FNDC3A|GABARAPL1|GBA|GBP4|GFPT1|GHRL|GIGYF2|GNG12|GNS|GOLGA1|GOLGA5|GOLPH3|H2BC21|H3C6|HAX1|HSPA13|HYOU1|IDH2|IFT20|IGHA1|IGHG4|IL6ST|INPP5B|IQCB1|ITCH|ITFG1|ITGAV|ITSN2|JCH…
GSE19888_CTRL_VS_A3R_INHIBITOR_TREATED_MAST_CELL_DN	MSigDB_C7	22	86	577	6.99	2.51892	25.5814	1	4.92619	8.38465e-07	5.69761e-05	CCPG1|CREBRF|DUSP22|EPM2AIP1|ERO1B|GNS|HBP1|HECA|NBR1|NF1|NR1D2|PCMTD1|PNRC1|SERINC1|SMIM14|SRPRA|ST6GAL1|THEMIS2|UBL3|WASL|WDR45|YPEL5
ATF6_01	MSigDB_C3	17	55	577	4.47035	2.01885	30.9091	1	4.92266	8.53741e-07	5.78844e-05	ALKBH5|ARF4|COQ10A|EGR1|ETFDH|GOLGB1|KDELR2|KDELR3|LMBRD1|PLPP5|SEC24D|SEC62|SLC30A5|SMIM14|TMEM125|TMEM263|VCP
REACTOME_MEMBRANE_TRAFFICKING	MSigDB_C2	43	245	577	19.9134	4.20309	17.551	1	4.91947	8.67773e-07	5.87045e-05	AP4M1|ARF4|ARFGAP3|BET1|COG1|COG3|COG6|COPB2|COPG1|ETFDH|GNS|GOLGA1|GOLGB1|ITSN2|KDELR2|KDELR3|MAP1LC3B|MCFD2|MIA3|MYO6|NBAS|NECAP1|OPTN|RAB35|SAR1B|SCARB2|SCFD1|SEC22B|SEC24A|SEC24D|SEC31A|SH3KBP1|SURF4|TMED2|TMF1|TPD52|TRAPPC10|TRAPPC6B|TRAPPC9|TRIP11|VAMP4|VPS54|WASL
ASC_plasma_cell_high (PMID:27525369)	SignatureDB	49	296	577	24.0586	4.60266	16.5541	1	4.91283	8.9772e-07	6.05951e-05	ARF4|ARFGAP3|BET1|BHLHE40|CCDC117|CD38|CERK|CITED2|COMMD3|DERL2|DNAJB11|DNAJB9|DNAJC3|ELL2|ERLEC1|GFPT1|GTF2A1|HAX1|HERPUD1|HSPA13|IFNAR2|IFT20|IRF4|JCHAIN|KDELR2|KLHL5|MANEA|MBNL2|NDFIP2|NUCB2|PDIA4|PRDM1|PRDX4|SAR1B|SCFD1|SLAMF7|SLC33A1|SPCS2|SPCS3|SRP54|TENT5C|TMED2|TNFRSF17|TRAM1|TVP23B|UBE2G1|UBE2J1|WARS1|WIPI1
MIR200B_3P	MSigDB_C3	34	174	577	14.1426	3.56039	19.5402	1	4.88463	1.03623e-06	6.91741e-05	B3GLCT|CAB39|CCNYL1|CLIC4|CLIP1|DNAJB9|DNAJC3|ELL2|EVI5|FAM8A1|GOLGA1|GPR180|HOOK1|HSPA13|LEPROT|MAP4K3|MARCHF6|MBNL2|MCFD2|NBR1|NR3C1|OSTM1|PCMTD1|PLXNC1|PRDM1|PTPN12|RAP2C|RASA2|RDX|RNF19A|SERINC1|SLC30A7|STRADB|ZCCHC24
MIR200C_3P	MSigDB_C3	34	174	577	14.1426	3.56039	19.5402	1	4.88463	1.03623e-06	6.91741e-05	B3GLCT|CAB39|CCNYL1|CLIC4|CLIP1|DNAJB9|DNAJC3|ELL2|EVI5|FAM8A1|GOLGA1|GPR180|HOOK1|HSPA13|LEPROT|MAP4K3|MARCHF6|MBNL2|MCFD2|NBR1|NR3C1|OSTM1|PCMTD1|PLXNC1|PRDM1|PTPN12|RAP2C|RASA2|RDX|RNF19A|SERINC1|SLC30A7|STRADB|ZCCHC24
MIR551B_5P	MSigDB_C3	34	174	577	14.1426	3.56039	19.5402	1	4.88463	1.03623e-06	6.91741e-05	CAB39|CILK1|COG3|ELL2|ERO1B|GFPT1|HOOK1|IRF2BP2|ITGAV|KLHL28|KLHL5|MAP3K2|MAP4K3|MBNL2|NADK2|NCOA7|NR1D2|NR3C1|PPP1R15B|RALGPS2|RAP2C|RDX|SEL1L|SERP1|SLC39A9|SUCO|TNFAIP8|TRAPPC10|TRAPPC9|UBE2G1|XRN1|YIPF5|YTHDF1|ZHX2
SHAFFER_IRF4_TARGETS_IN_ACTIVATED_DENDRITIC_CELL	MSigDB_C2	15	45	577	3.65756	1.82741	33.3333	1	4.84141	1.28918e-06	8.53085e-05	CD38|DNAJB9|ELL2|GFPT1|IRF4|MARS1|PDIA4|PRDM1|SETBP1|SLAMF7|SLC38A2|ST6GAL1|TNFRSF17|TRAM1|UBE2J1
protein exit from endoplasmic reticulum [GoID:GO:0032527; evidenceTypes:IBA|IDA|IEA|IMP|ISS|NAS]	GeneOntology_BP	11	25	577	2.03198	1.364	44	1	4.81874	1.44468e-06	9.51825e-05	DERL1|DERL2|EDEM1|ERLEC1|HERPUD1|RHBDD1|SAR1B|SEL1L|SURF4|UBE2J1|VCP
GSE41867_NAIVE_VS_DAY30_LCMV_CLONE13_EXHAUSTED_CD8_TCELL_DN	MSigDB_C7	21	82	577	6.66488	2.46034	25.6098	1	4.81651	1.46091e-06	9.58351e-05	ALDH2|CALU|CD38|COG3|DERL1|EPM2AIP1|ERO1B|EVI5|FAM3C|HCFC2|INTS6L|IQCB1|KHDC4|LMBRD1|MBNL2|MIA3|PNRC1|SETX|SLAMF7|TMED2|UBE2Q2
Golgi apparatus subcompartment [GoID:GO:0098791; evidenceTypes:IBA|IC|IDA|IEA|IMP|ISS|TAS]	GeneOntology_CC	28	131	577	10.6476	3.09887	21.374	1	4.81287	1.48781e-06	9.73887e-05	AP4M1|ARL1|COG1|COG3|COG6|CSGALNACT1|GBA|GOLGA1|GOLGA5|GOLGB1|GOLPH3|GOLPH3L|OPTN|SAR1B|SCFD1|SLC30A5|SLC30A7|SLC39A9|ST6GAL1|TMBIM4|TMED2|TMEM87A|TRAPPC6B|TRAPPC9|VAMP4|VPS54|WIPI1|YIPF5
MIR4666A_3P	MSigDB_C3	33	169	577	13.7362	3.51013	19.5266	1	4.80842	1.52126e-06	9.93637e-05	ARAP2|ARHGAP12|CD38|CILK1|CLIP1|COG6|CREBRF|CREBZF|CROT|CYFIP1|FNDC3A|GOLM2|GOLPH3|GTF2A1|HSPA13|ITCH|ITGAV|LYSMD3|MAP4K3|MARCHF6|MON2|NF1|NR3C1|PPP1R15B|RAP2C|RDX|RIMKLB|SERP1|SLC38A2|SOS2|TCEAL9|TMEM87A|WIPI1
MIR20A_5P	MSigDB_C3	42	242	577	19.6695	4.17819	17.3554	1	4.80011	1.58577e-06	0.000103355	ARAP2|ARHGAP12|ATL3|BTN3A1|CEP120|CROT|DENND10|DERL2|DNAJB9|DPYSL2|GNS|GOLGA1|HBP1|HEG1|IL6ST|IQSEC2|KAT2B|KIAA0513|KIAA1191|KLHL28|LAPTM4A|MAP3K2|MAPK1|MARCHF8|MFSD8|NCOA3|OSTM1|PPP1R15B|RAP2C|RASA2|SAR1B|SERP1|SLC30A7|SLC33A1|SLC45A4|SLC46A3|SUCO|TPRG1L|TRIP11|UBE2Q2|XRN1|ZHX2
endoplasmic reticulum exit site [GoID:GO:0070971; evidenceTypes:IBA|IDA|IEA|IMP|ISS]	GeneOntology_CC	8	13	577	1.05663	0.984431	61.5385	1	4.79582	1.62014e-06	0.000105368	MIA2|MIA3|SAR1B|SEC23B|SEC24A|SEC24D|SEC31A|YIPF5
coated vesicle [GoID:GO:0030135; evidenceTypes:IBA|IDA|IEA|IMP|ISS|NAS|TAS]	GeneOntology_CC	26	117	577	9.50965	2.93154	22.2222	1	4.79501	1.62664e-06	0.000105564	ATP6V0A1|CD9|COPB2|COPG1|HAX1|KDELR2|KDELR3|LMBRD1|MCFD2|MYO6|NECAP1|NUMB|RAB35|SAR1B|SCARB2|SEC22B|SEC23B|SEC24A|SEC24D|SEC31A|SLC30A5|SYNRG|TMED2|VAMP4|WIPI1|YIPF5
SCHLOSSER_SERUM_RESPONSE_DN	MSigDB_C2	50	311	577	25.2778	4.71264	16.0772	1	4.78743	1.68935e-06	0.0001094	ABHD3|ANXA7|ARAP2|AZIN1|BET1|BLNK|CASP1|CCDC69|CD9|CLIC4|CLIP1|EDEM1|EVI5|FAM3C|FAM8A1|FASLG|HSPA13|IFIT5|IL6ST|IRF4|ITSN2|JCHAIN|LAMP2|LILRB4|MAP1LC3B|MCFD2|OGT|PHGDH|PLXNC1|PPP3CC|RUNX2|RYBP|SEC24A|SEC24D|SEC62|SERINC1|SOS2|SRP54|SRPRA|SUN1|SYPL1|TBCC|TMED2|TPD52|TRAM1|UBE2G1|UBE2J1|VPS26C|WARS1|ZHX2
GSE13738_TCR_VS_BYSTANDER_ACTIVATED_CD4_TCELL_DN	MSigDB_C7	22	90	577	7.31511	2.5761	24.4444	1	4.7608	1.92829e-06	0.000123815	APOL6|CASP1|CCR6|CHDH|CISH|CROT|CYLD|DNAJB9|DNAJC3|IRS2|KAT2B|MAGT1|MARCHF8|OPTN|PCYOX1|RIMKLB|SEMA4C|SGK3|ST3GAL5|TMBIM1|TRAM1|ZNF329
endoplasmic reticulum to cytosol transport [GoID:GO:1903513; evidenceTypes:IBA|IDA|IMP|ISS|NAS]	GeneOntology_BP	9	17	577	1.38174	1.12542	52.9412	1	4.75799	1.95528e-06	0.000125018	DERL1|DERL2|EDEM1|ERLEC1|HERPUD1|RHBDD1|SEL1L|UBE2J1|VCP
retrograde protein transport, ER to cytosol [GoID:GO:0030970; evidenceTypes:IBA|IDA|IMP|ISS|NAS]	GeneOntology_BP	9	17	577	1.38174	1.12542	52.9412	1	4.75799	1.95528e-06	0.000125018	DERL1|DERL2|EDEM1|ERLEC1|HERPUD1|RHBDD1|SEL1L|UBE2J1|VCP
MIR526B_3P	MSigDB_C3	39	219	577	17.8001	3.98134	17.8082	1	4.75755	1.95953e-06	0.000125026	ARAP2|ARHGAP12|ATL3|CEP120|CROT|DENND10|DERL2|DNAJB9|DPYSL2|GNS|GOLGA1|HBP1|HEG1|IL6ST|IQSEC2|KAT2B|KIAA0513|KIAA1191|KLHL28|LAPTM4A|MAP3K2|MAPK1|MARCHF8|MFSD8|NCOA3|OSTM1|PPP1R15B|RAP2C|SAR1B|SERP1|SLC33A1|SLC45A4|SLC46A3|SUCO|TPRG1L|TRIP11|UBE2Q2|XRN1|ZHX2
LET_7A_3P	MSigDB_C3	42	244	577	19.8321	4.1948	17.2131	1	4.75535	1.98102e-06	0.000125604	ALDH1L2|ARAP2|ARHGAP12|B3GLCT|BHLHE40|CAB39|CD38|CILK1|CLIP1|CREBRF|CREBZF|DERL1|FAM3C|FNDC3A|GIGYF2|GTF2A1|ITCH|ITGAV|KLHDC2|LAMP2|LYSMD3|MARCHF6|MBNL2|MON2|NADK2|NF1|NR3C1|PPP1R15B|PRRC1|RDX|RIMKLB|RNF149|SMARCA2|SOS2|STK40|SUN1|TMEM87A|TVP23B|UBE2Q2|UBL3|WIPI1|ZNF302
LET_7B_3P	MSigDB_C3	42	244	577	19.8321	4.1948	17.2131	1	4.75535	1.98102e-06	0.000125604	ALDH1L2|ARAP2|ARHGAP12|B3GLCT|BHLHE40|CAB39|CD38|CILK1|CLIP1|CREBRF|CREBZF|DERL1|FAM3C|FNDC3A|GIGYF2|GTF2A1|ITCH|ITGAV|KLHDC2|LAMP2|LYSMD3|MARCHF6|MBNL2|MON2|NADK2|NF1|NR3C1|PPP1R15B|PRRC1|RDX|RIMKLB|RNF149|SMARCA2|SOS2|STK40|SUN1|TMEM87A|TVP23B|UBE2Q2|UBL3|WIPI1|ZNF302
MIR98_3P	MSigDB_C3	42	244	577	19.8321	4.1948	17.2131	1	4.75535	1.98102e-06	0.000125604	ALDH1L2|ARAP2|ARHGAP12|B3GLCT|BHLHE40|CAB39|CD38|CILK1|CLIP1|CREBRF|CREBZF|DERL1|FAM3C|FNDC3A|GIGYF2|GTF2A1|ITCH|ITGAV|KLHDC2|LAMP2|LYSMD3|MARCHF6|MBNL2|MON2|NADK2|NF1|NR3C1|PPP1R15B|PRRC1|RDX|RIMKLB|RNF149|SMARCA2|SOS2|STK40|SUN1|TMEM87A|TVP23B|UBE2Q2|UBL3|WIPI1|ZNF302
NAKAYA_PLASMACYTOID_DENDRITIC_CELL_FLUMIST_AGE_18_50YO_7DY_UP	MSigDB_C7	80	591	577	48.0359	6.36108	13.5364	1	4.75292	2.00499e-06	0.000126859	ANXA7|ARAP2|ARF4|ARHGAP12|ARHGAP17|BANK1|BEX4|CARS1|CDR2|CITED2|CLIC3|CLIP1|CREBL2|CREBZF|CTNNA1|CYFIP1|DENND10|DERL2|DNAJB9|DPYSL2|EGR1|ENTPD1|ERO1B|EVI5|FAM3C|FNDC3A|GNS|GOLPH3|HSPA13|ITGAV|KDELR2|KLHDC2|KRCC1|LAMP2|LEPROT|MAP1LC3B|MAPK1|MARCHF6|MARS1|MBNL2|MDFIC|MIA3|MON2|MSRA|NECAP1|NR3C1|PALM2AKAP2|PLXNC1|PPP3CC|PRDX4|PSEN1|RAP2C|SEC22B|SEC23B|SEC24A|SEC31A|SEC62|SEL1L|SERP1|SETX|SLC1A4|SLC3…
response to endoplasmic reticulum stress [GoID:GO:0034976; evidenceTypes:IBA|IC|IDA|IEA|IEP|IGI|IMP|ISS|NAS|TAS]	GeneOntology_BP	28	133	577	10.8101	3.12198	21.0526	1	4.74876	2.04665e-06	0.000128956	BHLHA15|CASP4|CDK5RAP3|CEBPB|CREBZF|DERL1|DERL2|DNAJB9|DNAJC3|EDEM1|ERLEC1|FAM8A1|HERPUD1|HYOU1|MARCHF6|PARP6|PDIA3|PDIA4|PPP1R15B|RHBDD1|SEL1L|SERP1|SESN2|TMED2|UBE2J1|UBXN4|UFM1|VCP
LET_7F_1_3P	MSigDB_C3	42	245	577	19.9134	4.20309	17.1429	1	4.73308	2.21135e-06	0.00013847	ALDH1L2|ARAP2|ARHGAP12|B3GLCT|BHLHE40|CAB39|CD38|CILK1|CLIP1|CREBRF|CREBZF|DERL1|FAM3C|FNDC3A|GIGYF2|GTF2A1|ITCH|ITGAV|KLHDC2|LAMP2|LYSMD3|MARCHF6|MBNL2|MON2|NADK2|NF1|NR3C1|PPP1R15B|PRRC1|RDX|RIMKLB|RNF149|SMARCA2|SOS2|STK40|SUN1|TMEM87A|TVP23B|UBE2Q2|UBL3|WIPI1|ZNF302
MIR106B_5P	MSigDB_C3	42	245	577	19.9134	4.20309	17.1429	1	4.73308	2.21135e-06	0.00013847	ARAP2|ARHGAP12|ATL3|BTN3A1|CEP120|CROT|DENND10|DERL2|DNAJB9|DPYSL2|GNS|GOLGA1|HBP1|HEG1|IL6ST|IQSEC2|KAT2B|KIAA0513|KIAA1191|KLHL28|LAPTM4A|MAP3K2|MAPK1|MARCHF8|MFSD8|NCOA3|OSTM1|PPP1R15B|RAP2C|RASA2|SAR1B|SERP1|SLC30A7|SLC33A1|SLC45A4|SLC46A3|SUCO|TPRG1L|TRIP11|UBE2Q2|XRN1|ZHX2
YAMAZAKI_TCEB3_TARGETS_UP	MSigDB_C2	19	71	577	5.77081	2.29117	26.7606	1	4.72829	2.26422e-06	0.000141197	ARF4|CALU|CD38|CITED2|FNDC3A|GNS|HERPUD1|INTS6L|KDELR2|KDELR3|LAMB1|LMBRD1|MBNL2|MDFIC|PDIA3|SURF4|TMED2|UBE2Q2|WARS1
GSE21063_CTRL_VS_ANTI_IGM_STIM_BCELL_NFATC1_KO_3H_DN	MSigDB_C7	19	71	577	5.77081	2.29117	26.7606	1	4.72829	2.26422e-06	0.000141197	ARAP2|BTN3A1|DIPK1A|ERO1B|HOOK1|INTS6L|LINC01138|MAP3K2|MIA3|POU6F1|RIMKLB|SGK3|SLC30A7|TRAPPC10|TSPYL2|UBL3|YPEL5|ZMAT1|ZRANB1
BOYLAN_MULTIPLE_MYELOMA_C_D_DN	MSigDB_C2	26	119	577	9.67221	2.95607	21.8487	1	4.72647	2.28459e-06	0.000141884	ARFGAP3|ARMCX3|ATP6V0A1|CASP4|CD9|EDEM1|ELL2|ENTPD1|GPR160|GPR174|HECA|HOOK1|KDELR3|KLRD1|LILRB4|MDFIC|PRDM1|RASGRP3|RMDN2|RUNX2|SARAF|SEC24D|SLC41A2|TENT5C|TNFRSF17|WIPI1
GSE22886_IGG_IGA_MEMORY_BCELL_VS_BM_PLASMA_CELL_DN	MSigDB_C7	24	105	577	8.5343	2.77953	22.8571	1	4.71548	2.41143e-06	0.00014915	ARFGAP3|CFLAR|CLCC1|CLIC3|COPG1|DNAJB9|DNAJC1|DNAJC3|HSPA13|IFNAR2|IFT20|ITFG1|KDELR3|KLHDC2|LAPTM4A|MBNL2|MCFD2|NUCB2|RBM47|SEC24A|SLC1A4|SLC3A2|WDR45|WIPI1
REACTOME_COPII_MEDIATED_VESICLE_TRANSPORT	MSigDB_C2	12	31	577	2.51965	1.51825	38.7097	1	4.7096	2.48205e-06	0.000153205	BET1|MCFD2|SAR1B|SCFD1|SEC22B|SEC24A|SEC24D|SEC31A|TMED2|TRAPPC10|TRAPPC6B|TRAPPC9
response to unfolded protein [GoID:GO:0006986; evidenceTypes:IBA|IDA|IEA|IEP|IMP|ISS|NAS|TAS]	GeneOntology_BP	20	78	577	6.33977	2.40027	25.641	1	4.70444	2.54561e-06	0.000156808	BHLHA15|CDK5RAP3|CREBRF|CREBZF|DERL1|DERL2|DNAJB9|DNAJC3|EDEM1|ERLEC1|HERPUD1|OPTN|PARP6|PPP1R15B|RHBDD1|SERP1|TMED2|TRAM1|UBXN4|VCP
TARTE_PLASMA_CELL_VS_B_LYMPHOCYTE_UP	MSigDB_C2	16	53	577	4.30779	1.98209	30.1887	1	4.704	2.55109e-06	0.000156827	AARS1|ARF4|CASP10|CD38|CITED2|ELL2|HYOU1|IRF4|KDELR2|NUCB2|PRDX4|SEL1L|SPCS2|TM9SF2|TNFRSF17|TRAM1
protein transport [GoID:GO:0015031; evidenceTypes:HMP|IBA|IC|IDA|IEA|IEP|IGI|IMP|IPI|ISS|NAS|TAS]	GeneOntology_BP	83	625	577	50.7994	6.52438	13.28	1	4.68837	2.75395e-06	0.000168614	AP3S2|AP4M1|ARF4|ARFGAP3|ARL1|BET1|CD38|COG1|COG3|COG6|COPB2|COPG1|DENND10|DERL1|DERL2|DNAJC1|EDEM1|ERLEC1|GHRL|GNPTAB|GOLPH3|GOLPH3L|GOLT1B|HAX1|HERPUD1|HOOK1|IFT20|IFT27|IRS2|KDELR2|KDELR3|LAMP2|LEPROT|LIN7B|MCFD2|MDFIC|MIA2|MIA3|MON2|MYO6|NBAS|NDFIP2|NECAP1|NF1|OPTN|PDIA4|PRKCB|PSEN1|RAB2B|RAB35|RHBDD1|RHBDF1|RNF31|SAR1B|SCARB2|SCFD1|SEC22B|SEC23B|SEC24A|SEC24D|SEC31A|SEC62|SEL1L|SERP1|SLU7|SN…
MIR548E_5P	MSigDB_C3	43	256	577	20.8074	4.29296	16.7969	1	4.67729	2.90698e-06	0.000177624	ABCA5|ABLIM1|B3GLCT|CREBRF|CTNNA1|ERO1B|FNDC3A|GOLM2|GOLPH3|GTF2A1|HCFC2|HERPUD1|IRF2BP2|ITCH|KLHL28|KRCC1|LEPROT|MAGT1|MAP3K2|MMRN2|N4BP2L1|NCOA1|NCOA3|NF1|NR1D2|NR3C1|RAP2C|RBM47|RDX|RIMKLB|RNGTT|SERINC1|SLC38A2|SPCS2|SPPL2A|STK40|STRADB|SUN1|TMEM106B|TMEM87A|TRIP11|UBE2G1|ZHX2
GSE1460_INTRATHYMIC_T_PROGENITOR_VS_THYMIC_STROMAL_CELL_DN	MSigDB_C7	20	79	577	6.42105	2.41543	25.3165	1	4.66049	3.15453e-06	0.000191592	ATP10D|BHLHE40|CALU|DERL2|EGR1|GFPT1|GOLPH3|LAMP2|LEPROT|MCFD2|MT1F|MYO6|OSTM1|PGM3|PTPN12|SEL1L|SEMA4C|SS18|TVP23B|ZCCHC24
endoplasmic reticulum protein-containing complex [GoID:GO:0140534; evidenceTypes:EXP|IBA|IC|IDA|IEA|IPI|ISS|NAS|TAS]	GeneOntology_CC	16	54	577	4.38907	2.00056	29.6296	1	4.64768	3.35695e-06	0.000203478	DERL1|DERL2|DNAJB11|FAM8A1|HYOU1|MAGT1|MARCHF6|NBAS|ORMDL1|PDIA3|RPN1|SEL1L|SPCS2|SPCS3|SRPRA|VCP
GSE22886_IGM_MEMORY_BCELL_VS_BM_PLASMA_CELL_DN	MSigDB_C7	23	100	577	8.12791	2.71351	23	1	4.63962	3.49046e-06	0.000210309	ARFGAP3|CD9|CFLAR|CITED2|CLCC1|CLIC4|COMMD3|DNAJC1|ELL2|IDH2|IFNAR2|KDELR3|LEPROT|PDIA3|PDIA4|SEC23B|SEC24A|SLC3A2|SPCS3|SRPRA|TM9SF2|WIPI1|YIPF5
GSE17721_0.5H_VS_8H_CPG_BMDC_DN	MSigDB_C7	19	73	577	5.93337	2.32289	26.0274	1	4.63541	3.56234e-06	0.000214214	ARAP2|CASP1|CLIC4|CLIP1|DNAJC1|DRAM2|FAM8A1|GFPT1|HBP1|KRCC1|SERINC1|SLAMF7|SLC38A2|SOS2|THEMIS2|UBE2G1|VPS54|WARS1|WDFY1
MIR106A_5P	MSigDB_C3	40	233	577	18.938	4.10245	17.1674	1	4.62519	3.74258e-06	0.000224163	ARAP2|ARHGAP12|ATL3|BTN3A1|CEP120|CROT|DENND10|DERL2|DNAJB9|DPYSL2|GNS|GOLGA1|HBP1|HEG1|IL6ST|IQSEC2|KAT2B|KIAA0513|KIAA1191|KLHL28|LAPTM4A|MAP3K2|MAPK1|MARCHF8|MFSD8|NCOA3|OSTM1|PPP1R15B|RAP2C|SAR1B|SERP1|SLC33A1|SLC45A4|SLC46A3|SUCO|TPRG1L|TRIP11|UBE2Q2|XRN1|ZHX2
MIR429	MSigDB_C3	33	176	577	14.3051	3.58028	18.75	1	4.61789	3.87667e-06	0.00023128	B3GLCT|CAB39|CCNYL1|CLIC4|CLIP1|DNAJB9|DNAJC3|ELL2|EVI5|FAM8A1|GOLGA1|GPR180|HOOK1|HSPA13|MAP4K3|MARCHF6|MBNL2|MCFD2|NBR1|NR3C1|OSTM1|PCMTD1|PLXNC1|PRDM1|PTPN12|RAP2C|RASA2|RDX|RNF19A|SERINC1|SLC30A7|STRADB|ZCCHC24
GSE41867_MEMORY_VS_EXHAUSTED_CD8_TCELL_DAY30_LCMV_DN	MSigDB_C7	22	94	577	7.64023	2.63197	23.4043	1	4.60172	4.19019e-06	0.000249004	ARFGAP3|CALU|DRAM2|EDEM1|ERLEC1|IDH2|INTS6L|IRF4|ITFG1|MCFD2|PDIA4|PPP1R15B|PRDX4|SEC23B|SKIL|SPCS3|SYNRG|TCEAL9|TMBIM4|TNFRSF17|TRAM1|UBE2A
REACTOME_IRE1ALPHA_ACTIVATES_CHAPERONES	MSigDB_C2	13	38	577	3.0886	1.68011	34.2105	1	4.57465	4.77025e-06	0.000282367	ARFGAP3|DNAJB11|DNAJB9|DNAJC3|EDEM1|GFPT1|HYOU1|KDELR3|SEC31A|SERP1|SRPRA|TSPYL2|WIPI1
PMBL_9p24_gt_GCB (PMID:21156283)	SignatureDB	35	194	577	15.7681	3.75401	18.0412	1	4.56871	4.90738e-06	0.000289918	APOL6|CFLAR|CHDH|CLIP1|DIPK1A|ELL2|ENTPD1|ERO1B|GFPT1|HERPUD1|IRF2BP2|IRF4|LAMB1|LAMP2|MUC16|PALM2AKAP2|PLPP5|PLXNC1|RNF19A|RNGTT|SAR1B|SEC23B|SEL1L|SEMA4C|SERP1|SLC38A2|SMARCA2|ST3GAL5|TLR7|TNFRSF17|TVP23B|UBE2J1|VCP|WARS1|ZNF275
NAKAMURA_TUMOR_ZONE_PERIPHERAL_VS_CENTRAL_DN	MSigDB_C2	41	244	577	19.8321	4.1948	16.8033	1	4.56788	4.92672e-06	0.000290494	ACAD11|ARFGAP3|CEBPB|CITED2|CROT|DRAM2|EEF1AKMT3|EPM2AIP1|FNDC3A|H3C6|HBP1|HERPUD1|IFIT5|IQSEC2|KDELR2|KDELR3|KLHL28|LAMP2|LEPROT|LINC00667|MARCHF6|NBR1|NCOA7|NMRK1|ORAI3|PARP6|PCMTD1|PNRC1|PPARA|RYBP|SEC24D|SEC31A|SLC33A1|SLC46A3|SMIM14|TRIP11|TSPAN1|TTC3|XIAP|YPEL5|ZHX2
Dybkaer (PMID:25800755)_BAGS-Centroblast_DN	PAPER	10	23	577	1.86942	1.30849	43.4783	1	4.56323	5.03726e-06	0.000296436	CASP1|ENTPD1|FCRL5|IRF4|MPEG1|PARP15|PLPP5|PRDM1|SLAMF7|SLC41A2
BCL6_ChIPSeq_Basso_all (PMID:19965633)	SignatureDB	196	1845	577	149.96	10.0985	10.6233	1	4.54855	5.40165e-06	0.000316038	AARS1|ABCA5|ABHD3|ABLIM1|ALDH2|ANKRD12|AP3S2|APOL6|ARF4|ARHGAP17|ARMCX3|ASPHD2|ATP10D|ATP6V0A1|AZIN1|BANK1|BIRC2|BLNK|CAB39|CALU|CCDC117|CCDC69|CCPG1|CCR6|CD180|CD38|CDKN1B|CDR2|CFAP54|CFLAR|CILK1|CISH|CITED2|CLCC1|CLIC4|CMPK2|COG3|COMMD3|CREBL2|CREBRF|CREBZF|CTNNA1|CTSS|CYLD|DNAJB9|DPYSL2|DRAM1|EDEM1|EEF1AKMT3|EGR1|ELL2|ENTPD1|EPC1|EPM2AIP1|ETFDH|FAM3C|FGFR1OP2|FNDC3A|GNPTAB|GNS|GOLGA1|GOLGB1|GO…
REACTOME_VESICLE_MEDIATED_TRANSPORT	MSigDB_C2	48	306	577	24.8714	4.67632	15.6863	1	4.54242	5.56123e-06	0.000324124	AP4M1|ARF4|ARFGAP3|BET1|COG1|COG3|COG6|COPB2|COPG1|ETFDH|GNS|GOLGA1|GOLGB1|HYOU1|IGHA1|IGHV1-46|IGHV4-34|ITSN2|JCHAIN|KDELR2|KDELR3|MAP1LC3B|MCFD2|MIA3|MYO6|NBAS|NECAP1|OPTN|RAB35|SAR1B|SCARB2|SCFD1|SEC22B|SEC24A|SEC24D|SEC31A|SH3KBP1|SURF4|TMED2|TMF1|TPD52|TRAPPC10|TRAPPC6B|TRAPPC9|TRIP11|VAMP4|VPS54|WASL
XBP1_01	MSigDB_C3	15	50	577	4.06395	1.92558	30	1	4.53596	5.73425e-06	0.000333566	ARFGAP3|ARMCX3|EPC1|GTF2A1|HBP1|IL10|ITCH|LMBRD1|PDIA4|PRDX4|SEC24D|SLC30A5|SRPRA|TMEM125|YIPF5
MIR1277_5P	MSigDB_C3	46	290	577	23.5709	4.55778	15.8621	1	4.50998	6.4834e-06	0.00037356	ABCA5|ALKBH5|BET1|BHLHE40|CD38|CDR2|CEP120|COG6|CREBZF|DPYSL2|EVI5|GTF2A1|HBP1|HP1BP3|IL6ST|KAT2B|LYSMD2|LYSMD3|MARCHF6|NCOA1|NDFIP2|NECAP1|NF1|NR3C1|NUMB|PCMTD1|PPP1R15B|PRDM1|PRRC1|RBM47|RDX|RIMKLB|SGK3|SKIL|SLC30A7|SLC38A2|SLC45A4|SPART|TEC|TM9SF2|TMEM106B|TMF1|TRAM1|WASL|WIPI1|ZNF275
MIR3662	MSigDB_C3	48	308	577	25.0339	4.69089	15.5844	1	4.50362	6.68044e-06	0.000384182	ANKRD12|ARHGAP12|CAB39|CEP120|CFLAR|CILK1|CREBRF|CREBZF|DERL1|EPM2AIP1|ERLEC1|EVI5|FNDC3A|GOLM2|GTF2A1|HECA|HP1BP3|INTS6L|LYSMD3|MANEA|MAP3K2|MAP4K3|MKX|NDFIP2|PALM2AKAP2|PCMTD1|PIP4P2|PLXNC1|PPP1R15B|R3HDM2|RAP2C|RDX|RHBDD1|RNF170|RNGTT|SAR1B|SEC62|SEL1L|SLC30A7|SMARCA2|SPCS3|THEMIS2|TMF1|UBE2Q2|XIAP|XRN1|YIPF5|ZNF197
organic substance transport [GoID:GO:0071702; evidenceTypes:HMP|IBA|IC|IDA|IEA|IEP|IGI|IMP|IPI|ISS|NAS|TAS]	GeneOntology_BP	117	987	577	80.2224	7.96642	11.8541	1	4.49649	6.90854e-06	0.000396548	ABCA5|ALKBH5|AP3S2|AP4M1|APOL6|ARF4|ARFGAP3|ARL1|ATP10D|AZIN1|BET1|BHLHA15|CD38|COG1|COG3|COG6|COPB2|COPG1|CREBL2|CROT|DENND10|DERL1|DERL2|DNAJC1|EDEM1|ERLEC1|FASLG|GHRL|GNPTAB|GOLPH3|GOLPH3L|GOLT1B|HAX1|HERPUD1|HOOK1|IFT20|IFT27|IRS2|ITGAV|KDELR2|KDELR3|LAMP2|LEPROT|LIN7B|MCFD2|MDFIC|MIA2|MIA3|MON2|MYO6|NBAS|NDFIP2|NECAP1|NF1|OPTN|ORAI3|OSBP2|P2RX1|PDIA4|PIK3CG|PPARA|PPP3CC|PRKCB|PSEN1|RAB2B|RAB…
vesicle cargo loading [GoID:GO:0035459; evidenceTypes:IBA|IDA|IEA|IMP|ISS|NAS|TAS]	GeneOntology_BP	8	15	577	1.21919	1.0573	53.3333	1	4.49395	6.9914e-06	0.000400545	AP3S2|MIA2|MIA3|SEC23B|SEC24A|SEC24D|SEC31A|TMED2
GSE17974_0H_VS_48H_IN_VITRO_ACT_CD4_TCELL_UP	MSigDB_C7	20	83	577	6.74616	2.47512	24.0964	1	4.48946	7.14025e-06	0.000408301	CITED2|COQ10A|CSGALNACT1|DNAJC3|ERO1B|FAM8A1|IFT20|IRS2|LINC01138|MARCHF8|SCARB2|SKIL|ST3GAL5|TENT5C|TPRG1L|TRAPPC10|UBL3|YPEL5|ZNF329|ZRANB1
MIR300	MSigDB_C3	30	158	577	12.8421	3.39666	18.9873	1	4.45886	8.23972e-06	0.000467642	ARAP2|ARHGAP12|BEAN1|CILK1|CREBRF|CREBZF|EPC1|GOLGA1|GTF2A1|HBP1|IQSEC2|ITCH|ITGAV|LYSMD3|MAGT1|MARCHF6|MBNL2|MPEG1|NR3C1|PARP15|PNRC1|PPP1R15B|RIMKLB|RYBP|SEC24A|SKIL|UBL3|WIPI1|YIPF5|ZNF558
nitrogen compound transport [GoID:GO:0071705; evidenceTypes:HMP|IBA|IC|IDA|IEA|IEP|IGI|IMP|IPI|ISS|NAS|TAS]	GeneOntology_BP	97	784	577	63.7228	7.21702	12.3724	1	4.45177	8.51636e-06	0.00048154	ALKBH5|AP3S2|AP4M1|ARF4|ARFGAP3|ARL1|AZIN1|BET1|CD38|COG1|COG3|COG6|COPB2|COPG1|DENND10|DERL1|DERL2|DNAJC1|EDEM1|ERLEC1|GHRL|GNPTAB|GOLPH3|GOLPH3L|GOLT1B|HAX1|HERPUD1|HOOK1|IFT20|IFT27|IRS2|KDELR2|KDELR3|LAMP2|LEPROT|LIN7B|MCFD2|MDFIC|MIA2|MIA3|MON2|MYO6|NBAS|NDFIP2|NECAP1|NF1|OPTN|P2RX1|PDIA4|PRKCB|PSEN1|RAB2B|RAB35|RHBDD1|RHBDF1|RNF31|SAR1B|SCARB2|SCFD1|SEC22B|SEC23B|SEC24A|SEC24D|SEC31A|SEC62|…
MIR20B_5P	MSigDB_C3	38	224	577	18.2065	4.02507	16.9643	1	4.44559	8.76515e-06	0.000491026	ARHGAP12|ATL3|BTN3A1|CEP120|CROT|DENND10|DERL2|DNAJB9|DPYSL2|GNS|GOLGA1|HBP1|HEG1|IL6ST|IQSEC2|KAT2B|KIAA0513|KIAA1191|KLHL28|LAPTM4A|MAP3K2|MAPK1|MARCHF8|MFSD8|NCOA3|OSTM1|PPP1R15B|RAP2C|SAR1B|SERP1|SLC33A1|SLC46A3|SUCO|TPRG1L|TRIP11|UBE2Q2|XRN1|ZHX2
MIR93_5P	MSigDB_C3	38	224	577	18.2065	4.02507	16.9643	1	4.44559	8.76515e-06	0.000491026	ARHGAP12|ATL3|CEP120|CROT|DENND10|DERL2|DNAJB9|DPYSL2|GNS|GOLGA1|HBP1|HEG1|IL6ST|IQSEC2|KAT2B|KIAA0513|KIAA1191|KLHL28|LAPTM4A|MAP3K2|MAPK1|MARCHF8|MFSD8|NCOA3|OSTM1|PPARA|PPP1R15B|RAP2C|SAR1B|SERP1|SLC33A1|SLC46A3|SUCO|TPRG1L|TRIP11|UBE2Q2|XRN1|ZHX2
MIR186_5P	MSigDB_C3	33	183	577	14.8741	3.64894	18.0328	1	4.43358	9.26806e-06	0.000516337	ARAP2|AZIN1|CASP10|CREBRF|CREBZF|CROT|EPC1|GNG12|GOLT1B|HYOU1|MANEA|MAP3K2|MAP4K3|MAPK1|MBNL2|MCFD2|MON2|NCOA3|NCSTN|NR1D2|PCMTD1|PIK3CG|RALGPS2|RAP2C|SEC62|SERP1|SLC30A7|TMBIM4|TMF1|TSPAN31|WASL|XIAP|XRN1
GSE3720_UNSTIM_VS_LPS_STIM_VD1_GAMMADELTA_TCELL_DN	MSigDB_C7	15	52	577	4.22651	1.96344	28.8462	1	4.42165	9.79504e-06	0.000543696	CFLAR|CROT|CYFIP1|GABARAPL1|IQCB1|IRF4|NDFIP2|NR1D2|PIK3AP1|RAP2C|SLAMF7|SYPL1|VAMP4|XRN1|YPEL5
establishment of localization [GoID:GO:0051234; evidenceTypes:EXP|HMP|IBA|IC|IDA|IEA|IEP|IGI|IMP|IPI|ISS|NAS|TAS]	GeneOntology_BP	174	1614	577	131.184	9.65058	10.7807	1	4.41439	1.01297e-05	0.0005592	ABCA5|ALKBH5|AP3S2|AP4M1|APOL6|ARF4|ARFGAP3|ARHGAP12|ARHGAP17|ARL1|ARMCX3|ATL3|ATP10D|ATP6V0A1|AZIN1|BET1|BHLHA15|CAB39|CD38|CD9|CDKN1B|CEBPB|CEP120|CFAP54|CILK1|CLCC1|CLIC3|CLIC4|COG1|COG3|COG6|COMMD3|COPB2|COPG1|CREBL2|CROT|CTSS|CYFIP1|DENND10|DERL1|DERL2|DNAJC1|DPYSL2|EDEM1|ERLEC1|EVI5|FASLG|GHRL|GNPTAB|GOLGA5|GOLPH3|GOLPH3L|GOLT1B|HAX1|HERPUD1|HOOK1|HYOU1|IFT20|IFT27|IRS2|ITCH|ITGAV|ITSN2|KAT…
GSE40685_TREG_VS_FOXP3_KO_TREG_PRECURSOR_UP	MSigDB_C7	20	85	577	6.90872	2.50441	23.5294	1	4.40665	1.04982e-05	0.00057744	AARS1|APOL6|ASPHD2|BEAN1|CALCOCO2|CASP1|CASP4|FAM8A1|GABARAPL1|GBP4|IFIT5|IRF1-AS1|MAP4K3|NCOA1|NUB1|PDIA3|PPP3CC|THEMIS2|WDFY1|XRN1
response to topologically incorrect protein [GoID:GO:0035966; evidenceTypes:IBA|IDA|IEA|IEP|IMP|ISS|NAS|TAS]	GeneOntology_BP	20	85	577	6.90872	2.50441	23.5294	1	4.40665	1.04982e-05	0.00057744	BHLHA15|CDK5RAP3|CREBRF|CREBZF|DERL1|DERL2|DNAJB9|DNAJC3|EDEM1|ERLEC1|HERPUD1|OPTN|PARP6|PPP1R15B|RHBDD1|SERP1|TMED2|TRAM1|UBXN4|VCP
Bcell_Ecotyper_S02_3pct (PMID:34597589)	SignatureDB	9	20	577	1.62558	1.22043	45	1	4.40033	1.08085e-05	0.000591143	CTNNA1|DNAJC3|NBR1|OPTN|PNRC1|PSEN1|SARAF|TMEM87A|UBL3
MIR19A_3P	MSigDB_C3	38	226	577	18.3691	4.04241	16.8142	1	4.3996	1.08449e-05	0.000591143	ARAP2|ARHGAP12|CAB39|CASP10|CCPG1|CLIP1|CREBRF|CYLD|DIPK1A|ELL2|FNDC3A|GABARAPL1|GTF2A1|HBP1|HCFC2|ITCH|KHDC4|MAP3K2|MAP4K3|MAPK1|MBNL2|MDFIC|NDFIP2|PLXNC1|PNRC1|PPARA|RAP2C|RUNX2|SEL1L|SEMA4C|SH3KBP1|SKIL|SLC37A1|SMARCA2|SOS2|ST3GAL5|UBE2A|UBL3
MIR19B_3P	MSigDB_C3	38	226	577	18.3691	4.04241	16.8142	1	4.3996	1.08449e-05	0.000591143	ARAP2|ARHGAP12|CAB39|CASP10|CCPG1|CLIP1|CREBRF|CYLD|DIPK1A|ELL2|FNDC3A|GABARAPL1|GTF2A1|HBP1|HCFC2|ITCH|KHDC4|MAP3K2|MAP4K3|MAPK1|MBNL2|MDFIC|NDFIP2|PLXNC1|PNRC1|PPARA|RAP2C|RUNX2|SEL1L|SEMA4C|SH3KBP1|SKIL|SLC37A1|SMARCA2|SOS2|ST3GAL5|UBE2A|UBL3
GSE14415_NATURAL_TREG_VS_FOXP3_KO_NATURAL_TREG_DN	MSigDB_C7	16	59	577	4.79546	2.09038	27.1186	1	4.37958	1.18907e-05	0.000642375	ANKRD12|ARF4|ARMCX3|CASP1|CREBL2|DNAJB9|N4BP2L1|NR3C1|ORAI3|PNRC1|SEC62|TRIP11|TTC3|VAMP4|WASL|YPEL5
MIR17_5P	MSigDB_C3	38	227	577	18.4503	4.05105	16.7401	1	4.37674	1.20469e-05	0.0006485	ARHGAP12|ATL3|BTN3A1|CEP120|CROT|DENND10|DERL2|DNAJB9|DPYSL2|GNS|GOLGA1|HBP1|HEG1|IL6ST|IQSEC2|KAT2B|KIAA0513|KIAA1191|KLHL28|LAPTM4A|MAP3K2|MAPK1|MARCHF8|MFSD8|NCOA3|OSTM1|PPP1R15B|RAP2C|SAR1B|SERP1|SLC33A1|SLC46A3|SUCO|TPRG1L|TRIP11|UBE2Q2|XRN1|ZHX2
CUI_GLUCOSE_DEPRIVATION	MSigDB_C2	11	30	577	2.43837	1.49366	36.6667	1	4.375	1.2143e-05	0.000652501	CCPG1|DNAJB11|DNAJC3|GFPT1|GOLT1B|KDELR2|PDIA3|PDIA4|SGK3|SLC33A1|SLC3A2
GSE33292_WT_VS_TCF1_KO_DN3_THYMOCYTE_UP	MSigDB_C7	22	100	577	8.12791	2.71351	22	1	4.3738	1.221e-05	0.000653798	CD38|CILK1|CYLD|DNAJB9|EVI5|FAM8A1|H2BC21|HBP1|HCP5|LINC01138|MIA3|OPTN|PRKCB|PSEN1|PTPN12|RHOH|SERINC1|SNX19|ST3GAL5|TNFRSF17|UBL3|VAMP4
TONKS_TARGETS_OF_RUNX1_RUNX1T1_FUSION_MONOCYTE_DN	MSigDB_C2	10	25	577	2.03198	1.364	40	1	4.3706	1.23904e-05	0.000658798	AP3S2|CCR6|ENTPD1|HECA|IRF4|KAT2B|MAP3K2|PLXNC1|SMARCA2|SRPRA
retrograde vesicle-mediated transport, Golgi to endoplasmic reticulum [GoID:GO:0006890; evidenceTypes:IBA|IDA|IEA|IGI|IMP|ISS|NAS|TAS]	GeneOntology_BP	10	25	577	2.03198	1.364	40	1	4.3706	1.23904e-05	0.000658798	ARF4|COG3|COPB2|GOLPH3|GOLPH3L|KDELR2|KDELR3|NBAS|SCFD1|SEC22B
GSE32423_IL7_VS_IL7_IL4_NAIVE_CD8_TCELL_DN	MSigDB_C7	19	79	577	6.42105	2.41543	24.0506	1	4.36972	1.24407e-05	0.000660314	CALU|CMPK2|CREBZF|DNAJB11|ERO1B|FGFR1OP2|INTS6L|N4BP2L1|NDFIP2|P2RY10|PDIA3|PPP3CC|PRDM1|RDX|SCFD1|SLC38A9|TPD52|UBE2J1|ZMAT1
MIR3121_3P	MSigDB_C3	39	236	577	19.1819	4.12787	16.5254	1	4.36639	1.26317e-05	0.000668511	ANKRD12|ARHGAP17|ATL3|CDR2|COG6|CREBL2|CREBRF|EGR1|EPC1|FAM8A1|GIGYF2|HYOU1|IL10|IQCB1|IRS2|ITCH|KAT2B|KDELR2|MON2|NR3C1|PCMTD1|PLXNC1|PPP3CC|PRDM1|PRRC1|RASGRP3|RIMKLB|RNF19A|RUNX2|RYBP|SGK3|SKIL|SLC30A7|SPART|ST3GAL5|SUCO|TPRG1L|TVP23B|ZNF600
GSE22886_NAIVE_BCELL_VS_BLOOD_PLASMA_CELL_DN	MSigDB_C7	26	130	577	10.5663	3.08724	20	1	4.36617	1.26445e-05	0.000668511	AARS1|ARFGAP3|BET1|CCPG1|CD38|CFLAR|CLCC1|DIPK1A|ENTPD1|GFPT1|GOLPH3L|GOLT1B|IDH2|IGHA1|ITFG1|KDELR2|LAMP2|MANEA|MBNL2|PIK3CG|SEC23B|SEC24D|SPATS2|SS18|VCP|WIPI1
TRAVAGLINI_LUNG_B_CELL	MSigDB_C8	20	86	577	6.99	2.51892	23.2558	1	4.36588	1.26613e-05	0.000668511	BANK1|BLNK|CD180|DRAM2|DUSP22|FAM3C|ITSN2|KLHL5|NAPSB|NCOA3|P2RY10|PRKCB|RALGPS2|RASGRP3|SMIM14|ST6GAL1|SYPL1|TLR10|TMEM156|TPD52
Transport	UniProt-Keyword	86	680	577	55.2698	6.77643	12.6471	1	4.36107	1.29429e-05	0.000682194	ABCA5|AP3S2|AP4M1|APOL6|ARF4|ARFGAP3|ATP10D|ATP6V0A1|BET1|CLCC1|CLIC3|CLIC4|CLIP1|COG1|COG3|COG6|COMMD3|COPB2|COPG1|CREBRF|CROT|DERL1|ERO1B|ETFDH|GOLPH3|GOLT1B|HOOK1|IFT27|KDELR2|KDELR3|LAPTM4A|LIN7B|LMBRD1|MAGT1|MCFD2|MFSD8|MIA3|MON2|MYO6|NBAS|NECAP1|OSBP2|P2RX1|RAB2B|RAB35|RHBDF1|SAR1B|SARAF|SCFD1|SEC22B|SEC23B|SEC24A|SEC24D|SEC31A|SEC62|SERP1|SLC17A5|SLC1A4|SLC1A5|SLC30A5|SLC30A7|SLC33A1|SLC35…
establishment of protein localization [GoID:GO:0045184; evidenceTypes:HMP|IBA|IC|IDA|IEA|IEP|IGI|IMP|IPI|ISS|NAS|TAS]	GeneOntology_BP	85	670	577	54.457	6.73166	12.6866	1	4.3605	1.29765e-05	0.000682776	AP3S2|AP4M1|ARF4|ARFGAP3|ARL1|BET1|CD38|CEP120|COG1|COG3|COG6|COPB2|COPG1|DENND10|DERL1|DERL2|DNAJC1|EDEM1|ERLEC1|GHRL|GNPTAB|GOLPH3|GOLPH3L|GOLT1B|HAX1|HERPUD1|HOOK1|IFT20|IFT27|IRS2|KDELR2|KDELR3|LAMP2|LEPROT|LIN7B|MCFD2|MDFIC|MIA2|MIA3|MON2|MYO6|NBAS|NDFIP2|NECAP1|NF1|OPTN|PDIA4|PRKCB|PSEN1|RAB2B|RAB35|RDX|RHBDD1|RHBDF1|RNF31|SAR1B|SCARB2|SCFD1|SEC22B|SEC23B|SEC24A|SEC24D|SEC31A|SEC62|SEL1L|SE…
BLANCO_MELO_BETA_INTERFERON_TREATED_BRONCHIAL_EPITHELIAL_CELLS_UP	MSigDB_C2	27	138	577	11.2165	3.17899	19.5652	1	4.35694	1.31892e-05	0.000692766	ANKRD12|APOL6|BIRC2|CAB39|CFLAR|CTSS|DRAM1|GPR180|IFIT5|IL6ST|IRF1-AS1|LEPROT|LINC-PINT|LYSMD2|MLKL|MUC16|NCOA7|PHLDA1|RASA2|RASGRP3|SEC24A|SKIL|SLC41A2|SLFN11|THEMIS2|TMEM140|XRN1
HELLER_HDAC_TARGETS_SILENCED_BY_METHYLATION_DN	MSigDB_C2	31	170	577	13.8174	3.52024	18.2353	1	4.34833	1.37179e-05	0.000713119	BHLHE40|BLNK|CASP1|CCDC69|CCPG1|CD180|CDKN1B|CEBPB|CFLAR|CILK1|DNAJB9|FNDC3A|HERPUD1|IFNAR2|IRF4|JCHAIN|MARCHF6|NFE2L1|NR3C1|OGT|RASGRP3|SEC24D|SETBP1|SLC1A4|SLC3A2|SPCS2|SRSF8|ST6GAL1|TNFRSF17|UBE2J1|ZHX2
GSE19772_HCMV_INFL_VS_HCMV_INF_MONOCYTES_AND_PI3K_INHIBITION_DN	MSigDB_C7	22	101	577	8.20918	2.72685	21.7822	1	4.33697	1.44457e-05	0.000748388	CASP1|CD9|CERK|CREBRF|CTNNA1|CYFIP1|ERO1B|FASLG|GABARAPL1|HERPUD1|ITGAV|KLRD1|LAPTM4A|LEPROT|LYSMD2|MDFIC|PIP4P2|SAR1B|SLC1A5|ST3GAL5|TM9SF2|VAMP4
intracellular transport [GoID:GO:0046907; evidenceTypes:EXP|HMP|IBA|IC|IDA|IEA|IGI|IMP|IPI|ISS|NAS|TAS]	GeneOntology_BP	85	672	577	54.6195	6.74065	12.6488	1	4.33506	1.45718e-05	0.000752345	ALKBH5|AP3S2|AP4M1|ARF4|ARFGAP3|ARL1|ARMCX3|ATL3|BET1|CDKN1B|CEP120|CILK1|COG3|COPB2|COPG1|DENND10|DERL1|DERL2|EDEM1|ERLEC1|EVI5|GNPTAB|GOLT1B|HAX1|HERPUD1|HOOK1|HYOU1|IFT20|IFT27|ITSN2|KDELR2|KDELR3|LAMP2|LEPROT|MAPK1|MDFIC|MIA2|MIA3|MON2|MYO6|NDFIP2|NF1|PSEN1|RAB35|RDX|RHBDD1|RNF31|SAR1B|SCARB2|SCFD1|SEC22B|SEC23B|SEC24A|SEC24D|SEC31A|SEC62|SEL1L|SLU7|SNX30|SPCS2|SPCS3|SRP54|SRPRA|STRADB|SUN1|S…
protein localization to endoplasmic reticulum [GoID:GO:0070972; evidenceTypes:IBA|IDA|IEA|IGI|IMP|ISS|NAS|TAS]	GeneOntology_BP	12	36	577	2.92605	1.63553	33.3333	1	4.32764	1.50716e-05	0.000775511	EDEM1|HERPUD1|KDELR2|KDELR3|MIA3|SEC62|SPCS2|SPCS3|SRP54|SRPRA|TRAM1|VPS54
MIR519D_3P	MSigDB_C3	37	221	577	17.9627	3.9989	16.7421	1	4.31916	1.56628e-05	0.000804562	ARHGAP12|ATL3|CEP120|CROT|DENND10|DERL2|DNAJB9|DPYSL2|GNS|GOLGA1|HBP1|HEG1|IL6ST|IQSEC2|KAT2B|KIAA0513|KIAA1191|KLHL28|LAPTM4A|MAP3K2|MAPK1|MARCHF8|MFSD8|NCOA3|OSTM1|PPP1R15B|RAP2C|SAR1B|SERP1|SLC33A1|SLC46A3|SUCO|TPRG1L|TRIP11|UBE2Q2|XRN1|ZHX2
QI_PBMC_ZOSTAVAX_AGE_50_75YO_CORRELATED_WITH_CONTRACTION_OF_VZV_SPECIFIC_T_CELLS_PEAK_TO_28DY_AT_1DYPOSITIVE	MSigDB_C7	25	124	577	10.0786	3.01645	20.1613	1	4.31402	1.60311e-05	0.000820702	ALDH2|CAB39|CITED2|CLIC4|CTNNA1|DERL1|GAB3|HERPUD1|IRF2BP2|KHDC4|MLKL|NCOA1|PCMTD1|PRKCB|RBM47|RNF149|RNF19A|SARAF|SH3KBP1|ST6GAL1|SYPL1|TMBIM1|TMEM140|TMEM87A|ZHX2
vesicle organization [GoID:GO:0016050; evidenceTypes:IBA|IC|IDA|IEA|IEP|IGI|IMP|ISS|NAS|TAS]	GeneOntology_BP	25	124	577	10.0786	3.01645	20.1613	1	4.31402	1.60311e-05	0.000820702	AP3S2|ARFGAP3|ATP6V0A1|BET1|FASLG|GOLPH3|GOLPH3L|HOOK1|MIA3|SAR1B|SCARB2|SEC22B|SEC23B|SEC24A|SEC24D|SEC31A|SNX19|TMED2|TMF1|TRAPPC10|TRAPPC6B|TRAPPC9|VAMP4|WASL|YIPF5
STK33_NOMO_UP	MSigDB_C6	23	109	577	8.85942	2.83116	21.1009	1	4.31322	1.60893e-05	0.000820907	ANKRD12|CREBL2|CREBRF|CYP2E1|FNDC3A|GFPT1|HBP1|IL10|IL6ST|KDELR3|KIAA0232|KLHL28|MAP4K3|NECAP1|NR1D2|OSTM1|PHLDA1|RASGRP3|RNF149|RNF19A|SAR1B|SETBP1|TRIP11
GSE33424_CD161_HIGH_VS_NEG_CD8_TCELL_UP	MSigDB_C7	23	109	577	8.85942	2.83116	21.1009	1	4.31322	1.60893e-05	0.000820907	BLNK|CASP4|CCR6|CD38|CYFIP1|DNAJB9|ERO1B|EVI5|GNS|ING4|ITFG1|MDFIC|MPEG1|NUCB2|PPP1R15B|RALGPS2|SKIL|SLC30A5|SMARCA2|SYPL1|TEC|UBL3|VAMP4
cellular response to unfolded protein [GoID:GO:0034620; evidenceTypes:IBA|IDA|IEA|IMP|ISS|NAS|TAS]	GeneOntology_BP	15	54	577	4.38907	2.00056	27.7778	1	4.31129	1.62305e-05	0.000826718	BHLHA15|CDK5RAP3|CREBZF|DERL1|DERL2|DNAJB9|ERLEC1|HERPUD1|OPTN|PARP6|PPP1R15B|RHBDD1|SERP1|TMED2|VCP
MODULE_239	MSigDB_C4	14	48	577	3.90139	1.88694	29.1667	1	4.30286	1.68607e-05	0.000857378	CAB39|DNAJC3|GOLT1B|IL6ST|NCSTN|PCYOX1|PDIA4|PRRC1|SAR1B|SLC38A2|SUCO|SYPL1|TMED2|ZNF655
Protein transport	UniProt-Keyword	43	274	577	22.2705	4.43547	15.6934	1	4.29876	1.71754e-05	0.000871918	AP3S2|AP4M1|ARF4|ARFGAP3|BET1|COG1|COG3|COG6|COPB2|COPG1|DERL1|GOLPH3|GOLT1B|HOOK1|IFT27|KDELR2|KDELR3|LIN7B|MCFD2|MIA3|MON2|MYO6|NBAS|NECAP1|RAB2B|RAB35|RHBDF1|SAR1B|SCFD1|SEC22B|SEC23B|SEC24A|SEC24D|SEC31A|SEC62|SERP1|SNX19|SURF4|SYNRG|TMED2|TRAM1|VPS54|YIPF5
Golgi cisterna membrane [GoID:GO:0032580; evidenceTypes:IBA|IDA|IEA|ISS]	GeneOntology_CC	11	31	577	2.51965	1.51825	35.4839	1	4.29516	1.74565e-05	0.000884707	COG3|CSGALNACT1|GOLPH3|GOLPH3L|SAR1B|SCFD1|SLC30A5|SLC30A7|ST6GAL1|TMED2|TMEM87A
establishment of protein localization to endoplasmic reticulum [GoID:GO:0072599; evidenceTypes:IBA|IDA|IEA|IMP|ISS]	GeneOntology_BP	9	21	577	1.70686	1.25048	42.8571	1	4.29383	1.75617e-05	0.000887072	EDEM1|HERPUD1|SEC62|SPCS2|SPCS3|SRP54|SRPRA|TRAM1|VPS54
protein targeting to ER [GoID:GO:0045047; evidenceTypes:IBA|IDA|IEA|IMP|ISS]	GeneOntology_BP	9	21	577	1.70686	1.25048	42.8571	1	4.29383	1.75617e-05	0.000887072	EDEM1|HERPUD1|SEC62|SPCS2|SPCS3|SRP54|SRPRA|TRAM1|VPS54
Serum_response_Fb_down (PMID:14737219)	SignatureDB	21	95	577	7.72151	2.64575	22.1053	1	4.291	1.77872e-05	0.000895475	ANKRD12|ARHGAP12|ARMCX3|ATP6V0A1|BHLHE40|CCPG1|CREBRF|DPYSL2|DUSP22|GABARAPL1|GNPTAB|HECA|IL6ST|KLHL5|NCOA3|PCMTD1|PNRC1|SESN2|SMIM14|TNFAIP8|VAMP4
vacuole organization [GoID:GO:0007033; evidenceTypes:IBA|IDA|IEA|IGI|IMP|ISS|NAS|TAS]	GeneOntology_BP	19	81	577	6.5836	2.44547	23.4568	1	4.2851	1.82655e-05	0.000918032	AP4M1|ATP6V0A1|GABARAPL1|GBA|GNPTAB|HOOK1|IFT20|MAP1LC3B|MFSD8|PSEN1|SCARB2|SCFD1|SEC22B|SNX30|TMEM106B|TPP1|VPS54|WDR45|WIPI1
REACTOME_UNFOLDED_PROTEIN_RESPONSE_UPR	MSigDB_C2	16	61	577	4.95802	2.12521	26.2295	1	4.27807	1.88523e-05	0.000945955	ARFGAP3|CEBPB|CREBRF|DNAJB11|DNAJB9|DNAJC3|EDEM1|GFPT1|HERPUD1|HYOU1|KDELR3|SEC31A|SERP1|SRPRA|TSPYL2|WIPI1
membrane [GoID:GO:0016020; evidenceTypes:HDA|IBA|IC|IDA|IEA|IGI|IMP|IPI|ISM|ISO|ISS|NAS|TAS]	GeneOntology_CC	299	3092	577	251.315	11.4168	9.67012	1	4.27334	1.92571e-05	0.000958331	AARS1|ABCA5|ABHD3|ACAD11|ANXA7|AP3S2|AP4M1|ARF4|ARFGAP3|ARHGAP12|ARHGAP17|ARL1|ARMCX3|ASPHD2|ATL3|ATP10D|ATP6V0A1|B3GLCT|BCL10|BEAN1|BET1|BIRC2|BLNK|BTN3A1|CALCOCO2|CALU|CASP1|CASP10|CASP4|CCDC163|CCNYL1|CCPG1|CCR6|CD180|CD38|CD9|CDK5RAP3|CEP112|CERK|CFLAR|CHDH|CISH|CLCC1|CLIC3|CLIC4|CLIP1|COG1|COG3|COG6|COPB2|COPG1|COQ10A|CSGALNACT1|CTNNA1|CYLD|CYP2E1|DERL1|DERL2|DIPK1A|DNAJB11|DNAJB9|DNAJC1|DNA…
GSE33425_CD161_HIGH_VS_INT_CD8_TCELL_UP	MSigDB_C7	22	103	577	8.37174	2.75332	21.3592	1	4.26425	2.00573e-05	0.000994888	BLNK|CASP1|CTSS|CYFIP1|DNAJB9|DRAM2|ELL2|ENTPD1|ERO1B|GBP4|GNS|MPEG1|NUCB2|PRKCB|RAB35|RALGPS2|RNGTT|SMIM14|TEC|TPD52|UBE2G1|UBL3
CAGTATT_MIR200B_MIR200C_MIR429	MSigDB_C3	29	157	577	12.7608	3.38614	18.4713	1	4.26291	2.01782e-05	0.000995994	CAB39|CALU|CCNYL1|CDR2|CILK1|CITED2|CLIC4|CLIP1|EVI5|FAM8A1|KAT2B|LEPROT|LIN7B|MAP4K3|NBR1|NCOA7|NR3C1|OGT|PALM2AKAP2|PARP6|PCMTD1|PRDM1|R3HDM2|RAP2C|SERINC1|SIAH1|SLC38A2|XIAP|ZCCHC24
MIR381_3P	MSigDB_C3	29	157	577	12.7608	3.38614	18.4713	1	4.26291	2.01782e-05	0.000995994	ARAP2|ARHGAP12|BEAN1|CILK1|CREBRF|CREBZF|EPC1|GOLGA1|GTF2A1|HBP1|IQSEC2|ITCH|ITGAV|LYSMD3|MAGT1|MBNL2|MPEG1|NR3C1|PARP15|PNRC1|PPP1R15B|RIMKLB|RYBP|SEC24A|SKIL|UBL3|WIPI1|YIPF5|ZNF558
ONDER_CDH1_TARGETS_1_UP	MSigDB_C2	17	68	577	5.52698	2.24273	25	1	4.25762	2.06611e-05	0.00101747	BLNK|CDKN1B|DNAJB9|GABARAPL1|GFPT1|HCP5|HSPA13|KDELR3|LEPROT|NLRP4|NR1D2|PGM3|PHGDH|PNRC1|SEC24D|THEMIS2|WIPI1
HALLMARK_PROTEIN_SECRETION	MSigDB_H	12	37	577	3.00732	1.65797	32.4324	1	4.25741	2.06804e-05	0.00101747	ARFGAP3|BET1|COPB2|LAMP2|MAPK1|MON2|SEC22B|SEC24D|SEC31A|TMED2|TPD52|VAMP4
GSE11864_CSF1_PAM3CYS_VS_CSF1_IFNG_PAM3CYS_IN_MAC_DN	MSigDB_C7	18	75	577	6.09593	2.35416	24	1	4.24682	2.16821e-05	0.00106158	ASPHD2|ATP6V0A1|CCDC69|ENTPD1|GBP4|HBP1|IDO2|KAT2B|LIN7B|NFE2L1|PLP2|RUNX2|SLC1A4|SLC38A2|SMIM14|SPPL2A|ST3GAL5|TMEM140
MIR374C_5P	MSigDB_C3	26	134	577	10.8914	3.13347	19.403	1	4.24157	2.21958e-05	0.00108323	CALU|CCNYL1|CEBPB|CILK1|CLIC4|CREBRF|CREBZF|EGR1|GOLM2|GTF2A1|HEG1|ITGAV|KDELR2|MARCHF6|MBNL2|NCOA1|NF1|PCYOX1|PNRC1|SIAH1|SLC33A1|TMEM263|TRAPPC10|TVP23B|YIPF5|ZCCHC24
MIR548AR_3P	MSigDB_C3	33	191	577	15.5243	3.72568	17.2775	1	4.23002	2.33669e-05	0.00113304	ALKBH5|APOL6|B3GLCT|CCNYL1|ENTPD1|EPC1|EVI5|FAM3C|FGFR1OP2|FNDC3A|GNS|GTF2A1|HCFC2|ITGAV|KDELR3|KLHL28|LEPROT|MAP3K2|N4BP2L1|NF1|PCGF3|PGM3|PIK3CG|PRRC1|PTPN12|RNF19A|SARAF|SEC62|SKIL|SLC30A5|TM9SF2|UBE2G1|ZNF275
MARSON_BOUND_BY_FOXP3_STIMULATED	MSigDB_C2	66	492	577	39.9893	5.84787	13.4146	1	4.22967	2.34033e-05	0.00113304	ANXA7|ARHGAP12|ATL3|ATP10D|ATP6V0A1|BCL10|CAB39|CCDC117|CCPG1|CDKN1B|CEP120|CILK1|CISH|CITED2|CLIP1|COG3|COMMD3|CROT|CYLD|DIPK1A|DPYSL2|DRAM2|EDEM1|EPM2AIP1|FASLG|GFPT1|GOLPH3|GOLPH3L|H3C6|HP1BP3|HSPA13|KAT2B|KHDC4|KIAA1191|LYSMD3|MARCHF6|MFSD11|NBR1|NCOA3|NRDC|OGT|ORMDL1|P2RY10|PDIA3|PSEN1|RNF170|SARAF|SCARB2|SERINC1|SESN2|SKIL|SLC3A2|SMIM14|SRP54|SSBP3|SYNRG|SYPL1|TCEAL9|TMED2|TMEM19|UBL3|UBXN4…
endomembrane system organization [GoID:GO:0010256; evidenceTypes:IBA|IC|IDA|IEA|IEP|IGI|IMP|ISS|NAS|TAS]	GeneOntology_BP	35	208	577	16.906	3.88317	16.8269	1	4.22575	2.38146e-05	0.00114928	AP3S2|ARL1|ATL3|ATP6V0A1|BET1|BHLHA15|CD9|COG1|COG3|COG6|FASLG|GOLGA5|GOLGB1|GOLPH3|GOLPH3L|HOOK1|LYSMD3|MAPK1|MIA3|OPTN|PRKCB|RAB2B|SCARB2|SEC22B|SEC31A|SERP1|SNX19|SURF4|TMED2|TMF1|TRAM1|TRIP11|VAMP4|WASL|YIPF5
MIR548AJ_3P_MIR548X_3P	MSigDB_C3	49	332	577	26.9846	4.86161	14.759	1	4.22159	2.42581e-05	0.00116882	ABCA5|ARAP2|ATL3|AZIN1|CCNYL1|CD38|CDKN1B|CFLAR|COQ10A|CREBRF|EPC1|ERLEC1|ERO1B|EVI5|FGFR1OP2|GFPT1|GORAB|GTF2A1|KIAA0232|KLHL28|KLHL5|MANEA|MAP3K2|MDFIC|OSTM1|PALM2AKAP2|PARP15|PRKCB|PRRC1|RBM47|RIMKLB|RNF19A|RNGTT|SAR1B|SEC62|SETBP1|SKIL|SLC30A7|SOS2|ST6GAL1|TMED2|TTC14|TVP23B|UBXN4|UFM1|XRN1|YTHDF1|ZFP30|ZNF382
intra-Golgi vesicle-mediated transport [GoID:GO:0006891; evidenceTypes:IBA|IDA|IMP|ISS|NAS|TAS]	GeneOntology_BP	7	13	577	1.05663	0.984431	53.8462	1	4.21357	2.5137e-05	0.00120733	COG1|COG3|COG6|COPB2|COPG1|GOLGA5|TRAPPC10
GSE369_SOCS3_KO_VS_WT_LIVER_POST_IL6_INJECTION_DN	MSigDB_C7	20	90	577	7.31511	2.5761	22.2222	1	4.20683	2.58984e-05	0.00123607	ARHGAP17|CD38|CEP120|CERK|CTSS|ELL2|GBP4|GNPTAB|IQCB1|JCHAIN|MANEA|OSTM1|PIK3AP1|PRKCB|SLC30A5|SMIM14|STRADB|TLR7|TRAM1|ZNF558
GSE25087_TREG_VS_TCONV_FETUS_UP	MSigDB_C7	18	76	577	6.17721	2.36963	23.6842	1	4.2033	2.63046e-05	0.00125151	CCR6|CISH|DENND10|DENND11|DPYSL2|ENTPD1|EVI5|IRS2|KAT2B|MAP4K3|MARCHF6|NF1|PIK3AP1|RDX|SERINC1|SLC1A4|TENT5C|TMEM87A
Holmes (PMID:32603407)_INT-d DN_Top50	PAPER	10	27	577	2.19453	1.41731	37.037	1	4.19294	2.75357e-05	0.00130514	ALDH2|CD38|GPR160|HERPUD1|IGHA1|JCHAIN|MDFIC|PDIA4|RNGTT|TNFRSF17
GSE39556_CD8A_DC_VS_NK_CELL_MOUSE_3H_POST_POLYIC_INJ_DN	MSigDB_C7	22	105	577	8.5343	2.77953	20.9524	1	4.19274	2.75609e-05	0.00130514	ABLIM1|ARAP2|CYLD|EVI5|FAM8A1|H2BC21|HBP1|HCP5|IFT20|LINC01138|MIA3|OPTN|PRKCB|PSEN1|RHOH|SERINC1|SETBP1|SETX|SRSF8|ST6GAL1|UBL3|VAMP4
MIR655_3P	MSigDB_C3	26	136	577	11.054	3.15632	19.1176	1	4.18046	2.90923e-05	0.00137123	CALU|CCNYL1|CEBPB|CILK1|CLIC4|CREBRF|CREBZF|EGR1|GOLM2|GTF2A1|HEG1|ITGAV|KDELR2|MARCHF6|MBNL2|NCOA1|NF1|PCYOX1|PNRC1|SIAH1|SLC33A1|TMEM263|TRAPPC10|TVP23B|YIPF5|ZCCHC24
vacuolar membrane [GoID:GO:0005774; evidenceTypes:HDA|IBA|IC|IDA|IEA|IMP|ISS|NAS|TAS]	GeneOntology_CC	32	185	577	15.0366	3.66829	17.2973	1	4.17103	3.03221e-05	0.00141598	ABCA5|ATP6V0A1|CALCOCO2|DRAM1|DRAM2|GABARAPL1|GBA|LAMP2|LAPTM4A|LMBRD1|MAGT1|MAP1LC3B|MARCHF8|MFSD8|MYO6|NCSTN|OSTM1|PIP4P2|PSEN1|SCARB2|SESN2|SLC17A5|SLC38A9|SLC3A2|SLC46A3|SPPL2A|SURF4|TLR7|TMBIM1|TMEM106B|TSPAN1|WIPI1
GSE10273_HIGH_VS_LOW_IL7_TREATED_IRF4_8_NULL_PRE_BCELL_DN	MSigDB_C7	18	77	577	6.25849	2.385	23.3766	1	4.16029	3.1785e-05	0.00147532	CCPG1|CREBL2|GIGYF2|GINM1|GOLGA1|HBP1|INTS6L|MIA3|OSTM1|PRDM1|SERINC1|SETX|SIAH1|SLAMF6|TMEM63B|TTC14|TTC3|WSB2
GSE35543_IN_VIVO_NTREG_VS_IN_VITRO_ITREG_DN	MSigDB_C7	15	57	577	4.63291	2.05494	26.3158	1	4.15251	3.28853e-05	0.00152394	CCL25|CREBRF|CYLD|DPYSL2|HP1BP3|JCHAIN|MLKL|P2RX1|PCMTD1|RALGPS2|RHOH|SLAMF6|SLC46A3|THEMIS2|WDR45
BCL6_ChIPSeq_Basso_GC_low (PMID:19965633)	SignatureDB	68	517	577	42.0213	5.98325	13.1528	1	4.14895	3.3401e-05	0.00154547	ANKRD12|APOL6|ARMCX3|ATP6V0A1|BANK1|CCPG1|CCR6|CDKN1B|CFLAR|CILK1|CISH|COG3|CREBL2|CREBRF|CTNNA1|CTSS|CYLD|DNAJB9|DRAM1|ELL2|ENTPD1|FNDC3A|GNPTAB|GNS|GOLGA1|GOLM2|HERC5|IFNAR2|IRF2BP2|IRF4|LAPTM4A|MAPK1|MFSD8|MLKL|OSTM1|PIP4P2|PLXNC1|PNRC1|PRDM1|RAB2B|RALGPS2|RASA2|RBM47|RDX|RNF149|SARAF|SCARB2|SEC62|SEL1L|SETX|SIAH1|SKIL|SLC30A7|SLC38A2|SLFN11|SPART|ST3GAL5|TARS3|TLR7|TMBIM4|TMEM37|TMEM87A|TTC14…
transport vesicle [GoID:GO:0030133; evidenceTypes:IBA|IDA|IEA|IMP|ISS|NAS|TAS]	GeneOntology_CC	27	145	577	11.7855	3.25698	18.6207	1	4.14833	3.34903e-05	0.00154724	ATP6V0A1|BET1|COPB2|COPG1|GOLGA5|KDELR2|KDELR3|MCFD2|NCSTN|PSEN1|SAR1B|SEC22B|SEC23B|SEC24A|SEC24D|SEC31A|SEMA4C|SLC17A5|SLC30A5|SLC6A9|SURF4|SYNRG|SYPL1|TMED2|TPRG1L|TRIP11|VAMP4
PELLICCIOTTA_HDAC_IN_ANTIGEN_PRESENTATION_UP	MSigDB_C2	11	33	577	2.68221	1.56623	33.3333	1	4.14268	3.43271e-05	0.00158108	COPB2|COPG1|GOLPH3L|HERPUD1|KDELR2|PDIA3|PDIA4|SAR1B|SEC22B|TRAPPC6B|YIPF5
OCONNOR_PBMC_MENVEO_ACWYVAX_AGE_30_70YO_7DY_AFTER_SECOND_DOSE_VS_7DY_AFTER_FIRST_DOSE_DN	MSigDB_C7	21	99	577	8.04663	2.7001	21.2121	1	4.14191	3.44431e-05	0.00158402	ABLIM1|ALDH2|ANXA7|ARF4|BANK1|CDKN1B|GPR160|HERPUD1|KHDC4|LAMP2|LMBRD1|MLKL|NCOA1|PIP4P2|RBM47|SPPL2A|SRP54|ST6GAL1|SYPL1|UBE2G1|UBXN4
NAKAYA_PBMC_FLUMIST_AGE_18_50YO_7DY_DN	MSigDB_C7	51	356	577	28.9353	5.02533	14.3258	1	4.12237	3.74992e-05	0.00171606	AZIN1|BCL10|BEX4|CDKN1B|CREBRF|DERL1|DNAJB9|DNAJC3|ELL2|FAM8A1|GABARAPL1|GIGYF2|GOLT1B|GPR160|HBP1|HECA|HERPUD1|HP1BP3|HSPA13|IFIT5|IRS2|ITCH|KLHDC2|KLHL28|MAP1LC3B|MAP3K2|MARCHF8|NCOA1|NECAP1|NR1D2|NUB1|P2RY10|PHLDA1|PPP1R15B|RALGPS2|RAP2C|RYBP|SEC31A|SIAH1|SLC3A2|SLU7|SUN1|TENT5C|TMF1|TPRG1L|UBE2G1|UBE2J1|XRN1|YPEL5|ZNF655|ZRANB1
MASSARWEH_TAMOXIFEN_RESISTANCE_UP	MSigDB_C2	36	221	577	17.9627	3.9989	16.2896	1	4.12212	3.75407e-05	0.00171606	ANXA7|ARAP2|ARF4|BEX4|BLNK|CAB39|CCNYL1|CCPG1|CERK|CYLD|DIPK1A|DRAM1|ELL2|GABARAPL1|GFPT1|GOLT1B|GPR160|IDH2|KDELR2|KDELR3|KIAA0513|MIA3|NCOA1|NUCB2|PARM1|PLPP5|PSEN1|SAR1B|SKIL|SLC37A1|SLC41A2|SMIM14|TMEM50B|TSPAN1|WIPI1|YIPF5
GSE39820_TGFBETA3_IL6_VS_TGFBETA3_IL6_IL23A_TREATED_CD4_TCELL_UP	MSigDB_C7	19	85	577	6.90872	2.50441	22.3529	1	4.12122	3.76876e-05	0.00172018	CCR6|CLCC1|CTNNA1|GPR160|KAT2B|LEPROT|MANEA|MBNL2|MCFD2|MFSD11|PCGF3|PRKCB|RDX|SEC24A|SERINC1|SKIL|SRP54|SS18|TENT5C
endoplasmic reticulum unfolded protein response [GoID:GO:0030968; evidenceTypes:IBA|IDA|IEA|IMP|ISS|NAS|TAS]	GeneOntology_BP	13	45	577	3.65756	1.82741	28.8889	1	4.12069	3.77736e-05	0.00172151	BHLHA15|CDK5RAP3|CREBZF|DERL1|DERL2|DNAJB9|ERLEC1|HERPUD1|PARP6|PPP1R15B|SERP1|TMED2|VCP
GINESTIER_BREAST_CANCER_ZNF217_AMPLIFIED_UP	MSigDB_C2	10	28	577	2.27581	1.44322	35.7143	1	4.10893	3.97501e-05	0.00180345	GINM1|LEPROT|MMRN2|SIAH1|SLC17A5|SLU7|SMIM14|SPPL2A|TRIP11|YIPF5
retrograde transport, vesicle recycling within Golgi [GoID:GO:0000301; evidenceTypes:IBA|IMP]	GeneOntology_BP	4	4	577	0.325116	0.546411	100	1	4.08952	4.32271e-05	0.00194115	COG1|COG3|COG6|GOLGA5
establishment of localization in cell [GoID:GO:0051649; evidenceTypes:EXP|HMP|IBA|IC|IDA|IEA|IEP|IGI|IMP|IPI|ISS|NAS|TAS]	GeneOntology_BP	101	857	577	69.6561	7.5018	11.7853	1	4.08817	4.34781e-05	0.00194925	ALKBH5|AP3S2|AP4M1|ARF4|ARFGAP3|ARL1|ARMCX3|ATL3|ATP6V0A1|BET1|BHLHA15|CDKN1B|CEP120|CFAP54|CILK1|COG3|COPB2|COPG1|CYFIP1|DENND10|DERL1|DERL2|EDEM1|ERLEC1|EVI5|GHRL|GNPTAB|GOLT1B|HAX1|HERPUD1|HOOK1|HYOU1|IFT20|IFT27|ITSN2|KAT2B|KDELR2|KDELR3|LAMP2|LEPROT|LIN7B|MAPK1|MDFIC|MIA2|MIA3|MIS12|MON2|MYO6|NDFIP2|NF1|NUMB|P2RX1|PIK3CG|PPP3CC|PRKCB|PSEN1|RAB35|RDX|RHBDD1|RNF31|SAR1B|SCARB2|SCFD1|SEC22B|SEC…
GSE33425_CD161_INT_VS_NEG_CD8_TCELL_DN	MSigDB_C7	22	108	577	8.77814	2.81835	20.3704	1	4.08763	4.35798e-05	0.00195092	ANXA7|BLNK|CD38|CD9|CYFIP1|DNAJB9|DRAM2|ENTPD1|FNDC3A|GNS|ING4|ITFG1|MDFIC|MPEG1|NUCB2|PLP2|RALGPS2|SYPL1|TLR7|UBE2G1|UBL3|VAMP4
endosome [GoID:GO:0005768; evidenceTypes:IBA|IC|IDA|IEA|IMP|ISS|NAS|TAS]	GeneOntology_CC	53	377	577	30.6422	5.16337	14.0584	1	4.08307	4.44454e-05	0.00198673	ABCA5|AP3S2|AP4M1|ATP6V0A1|CDKN1B|CLIP1|CTSS|DENND10|DERL1|DERL2|GIGYF2|GOLPH3|INPP5B|ITCH|LAMP2|LAPTM4A|LEPROT|MAPK1|MARCHF8|MFSD8|MON2|MYO6|NBR1|NCSTN|NDFIP2|NUMB|OPTN|PARM1|PDIA3|PIP4P2|PSEN1|RAB35|RAP2C|RNF149|SCARB2|SGK3|SLC38A9|SLC6A9|SNX19|SNX30|SPPL2A|TLR7|TM9SF2|TMBIM1|TMEM106B|TPP1|TRAPPC10|TRAPPC6B|TRAPPC9|VAMP4|VPS26C|WDFY1|WIPI1
MIR548AA_MIR548AP_3P_MIR548T_3P	MSigDB_C3	33	197	577	16.012	3.78211	16.7513	1	4.08198	4.46535e-05	0.0019931	CITED2|CMPK2|COG6|CYLD|ERO1B|GPR180|HEG1|KAT2B|KLHDC2|KLHL28|KRCC1|LAMP2|MAP3K2|MAP4K3|MBNL2|NR3C1|NUMB|OGT|PALM2AKAP2|PCYOX1|PPARA|PRDM1|RASA2|RUNX2|SETBP1|SKIL|TMEM106B|TMEM263|TMEM63B|TMEM87A|TTC14|UBE2G1|UBL3
MIR1537_5P	MSigDB_C3	14	52	577	4.22651	1.96344	26.9231	1	4.07717	4.55865e-05	0.00203175	ALKBH5|CALU|ENTPD1|ERLEC1|LAMP2|LYSMD3|NR3C1|PRRC1|RAP2C|SEC62|SLC38A2|SS18|UBE2Q2|ZNF248
GAUTAM_EYE_CHOROID_SCLERA_FIBROBLASTS	MSigDB_C8	18	79	577	6.42105	2.41543	22.7848	1	4.0757	4.58767e-05	0.00204168	ABCA5|ABLIM1|APOL6|BHLHE40|DERL2|DNAJB9|GOLPH3|IL6ST|ITGAV|KDELR2|LAPTM4A|PHGDH|SKIL|SLFN11|SMARCA2|VAMP4|VCP|ZCCHC24
HELLER_SILENCED_BY_METHYLATION_DN	MSigDB_C2	15	59	577	4.79546	2.09038	25.4237	1	4.05078	5.10478e-05	0.00225855	CCPG1|CEBPB|DNAJB9|GOLT1B|HSPA13|JCHAIN|MARS1|PGM3|PHGDH|SEC24D|SLC1A4|SLC3A2|TNFRSF17|UFM1|WARS1
MIR30A_3P	MSigDB_C3	23	117	577	9.50965	2.93154	19.6581	1	4.042	5.29976e-05	0.00233334	CDKN1B|DNAJB9|EGR1|GFPT1|GPR180|HOOK1|KLHL5|MAGT1|MAP3K2|NCOA7|NR3C1|PHLDA1|PIK3AP1|RALGPS2|RUNX2|SEC62|SOS2|SS18|SYNRG|UBE2G1|UBE2J1|UBL3|YPEL5
PODAR_RESPONSE_TO_ADAPHOSTIN_UP	MSigDB_C2	19	87	577	7.07128	2.53334	21.8391	1	4.04178	5.30462e-05	0.00233334	ARMCX3|CARS1|CCPG1|CEBPB|DNAJB9|FNDC3A|GABARAPL1|HBP1|HSPA13|MAP1LC3B|MARS1|MBNL2|NFE2L1|PNRC1|SEC24D|SLC38A2|SLC3A2|TMEM140|YPEL5
GSE18893_TCONV_VS_TREG_2H_TNF_STIM_DN	MSigDB_C7	19	87	577	7.07128	2.53334	21.8391	1	4.04178	5.30462e-05	0.00233334	ANKRD12|BTN3A1|CCPG1|CEBPB|CREBRF|HBP1|HECA|LINC01138|MAP3K2|PNRC1|PTPN12|SERINC1|SMIM14|THEMIS2|UBL3|YPEL5|ZHX2|ZMAT1|ZNF655
ZAK_PBMC_MRKAD5_HIV_1_GAG_POL_NEF_AGE_20_50YO_1DY_UP	MSigDB_C7	56	408	577	33.1619	5.35906	13.7255	1	4.04043	5.33532e-05	0.00234344	APOL6|ARHGAP17|ASPHD2|CALCOCO2|CASP1|CASP10|CASP4|CD38|CEBPB|CMPK2|CTNNA1|CYFIP1|DPYSL2|DRAM1|ELF4|ETFDH|GBP4|GNS|H2BC21|HEG1|HERC5|IFIT5|IL10|IRF1-AS1|KIAA0513|LAMP2|LILRB4|LYSMD2|MIA3|MLKL|NCSTN|NECAP1|NUB1|PIK3AP1|PLXNC1|RASGRP3|RASSF4|RBM47|RNF149|RNF31|SCARB2|SEC24D|SLAMF7|SLC1A5|SLC37A1|SLC38A2|SLFN11|SPPL2A|ST3GAL5|THEMIS2|TLR7|TMEM140|WARS1|WDFY1|WIPI1|XRN1
Chiche(PMID: 24644022)-2014_M7.3	PAPER	16	66	577	5.36442	2.20981	24.2424	1	4.03674	5.41996e-05	0.00237374	ARF4|BHLHE40|CYLD|GINM1|IFNAR2|ITGAV|MARCHF6|MON2|PIK3CG|PRKCB|RAB35|SARAF|SH3KBP1|TLR7|TVP23B|UBL3
GSE25087_TREG_VS_TCONV_ADULT_UP	MSigDB_C7	18	80	577	6.50232	2.4305	22.5	1	4.0341	5.48109e-05	0.00239705	CASP1|CCR6|CTNNA1|DENND10|EEF1AKMT3|ELL2|GABARAPL1|GPR174|HERPUD1|IRF4|IRS2|KAT2B|LINC00963|OPTN|PIK3AP1|RDX|RNF19A|SURF4
MIR10527_5P	MSigDB_C3	33	199	577	16.1745	3.80071	16.5829	1	4.03347	5.49585e-05	0.00240004	APOL6|BET1|CCNYL1|CDKN1B|CMPK2|ELL2|EPM2AIP1|GOLPH3|GTF2A1|IRF2BP2|LAMP2|MAP3K2|MAPK1|MARCHF6|MON2|NF1|OPTN|OSBP2|PHLDA1|PIP4P2|PRDM1|RNF19A|RNGTT|RYBP|SEC22B|SEL1L|SH3KBP1|SKIL|SLC38A9|SMIM14|SURF4|SYPL1|TCEAL8
TGCACTT_MIR519C_MIR519B_MIR519A	MSigDB_C3	27	149	577	12.1106	3.30064	18.1208	1	4.03293	5.5085e-05	0.0024021	ABHD3|ANKRD12|ARHGAP12|ATL3|CEP120|DENND10|DNAJB9|DPYSL2|GNS|GOLGA1|HBP1|HECA|ITCH|KIAA0513|LAMP2|LAPTM4A|MAP3K2|NF1|OGT|RAP2C|RNF31|SRSF8|TENT5C|TMEM50B|TSPYL2|VAMP4|ZHX2
GSE2706_R848_VS_R848_AND_LPS_8H_STIM_DC_DN	MSigDB_C7	17	73	577	5.93337	2.32289	23.2877	1	4.0319	5.53266e-05	0.00240917	ARF4|BET1|BIRC2|CFLAR|FNDC3A|GOLT1B|HSPA13|IDO2|KDELR2|LINC-PINT|LYSMD2|MAGT1|RAP2C|RNF19A|TMED2|TVP23B|WARS1
Golgi stack [GoID:GO:0005795; evidenceTypes:IBA|IDA|IEA|ISS|TAS]	GeneOntology_CC	14	53	577	4.30779	1.98209	26.4151	1	4.02322	5.74082e-05	0.00249265	COG3|CSGALNACT1|GOLGA5|GOLGB1|GOLPH3|GOLPH3L|SAR1B|SCFD1|SLC30A5|SLC30A7|ST6GAL1|TMBIM4|TMED2|TMEM87A
GSE40274_XBP1_VS_FOXP3_AND_XBP1_TRANSDUCED_ACTIVATED_CD4_TCELL_UP	MSigDB_C7	22	110	577	8.9407	2.84392	20	1	4.01895	5.84583e-05	0.00253462	CCPG1|CLIP1|GPR160|HECA|HERPUD1|IL10|ITGAV|NCOA3|NR1D2|P2RY10|RAB35|SARAF|SEC24A|SH3KBP1|SLAMF6|SLAMF7|SLC35D2|SLC46A3|ST3GAL5|TEC|TMEM140|VPS26C
MITSIADES_RESPONSE_TO_APLIDIN_UP	MSigDB_C2	33	200	577	16.2558	3.80997	16.5	1	4.00937	6.08803e-05	0.00261512	ARF4|ARMCX3|ATP6V0A1|BET1|BEX4|CCPG1|CEBPB|CTSS|GABARAPL1|HBP1|HCP5|HERPUD1|IRS2|LAPTM4A|MAP1LC3B|MAP4K3|MIS12|NECAP1|NFE2L1|NMRK1|P2RX1|PGM3|PNRC1|RYBP|SEC23B|SEC62|SKIL|SLC3A2|ST3GAL5|THEMIS2|TMF1|TSPYL2|TTC17
MIR30D_3P	MSigDB_C3	23	118	577	9.59093	2.94383	19.4915	1	4.00922	6.09191e-05	0.00261512	CDKN1B|DNAJB9|EGR1|GFPT1|GPR180|HOOK1|KLHL5|MAGT1|MAP3K2|NCOA7|NR3C1|PHLDA1|PIK3AP1|RALGPS2|RUNX2|SEC62|SOS2|SS18|SYNRG|UBE2G1|UBE2J1|UBL3|YPEL5
MIR30E_3P	MSigDB_C3	23	118	577	9.59093	2.94383	19.4915	1	4.00922	6.09191e-05	0.00261512	CDKN1B|DNAJB9|EGR1|GFPT1|GPR180|HOOK1|KLHL5|MAGT1|MAP3K2|NCOA7|NR3C1|PHLDA1|PIK3AP1|RALGPS2|RUNX2|SEC62|SOS2|SS18|SYNRG|UBE2G1|UBE2J1|UBL3|YPEL5
STK33_UP	MSigDB_C6	23	118	577	9.59093	2.94383	19.4915	1	4.00922	6.09191e-05	0.00261512	ANKRD12|CD9|CDKN1B|CREBRF|EGR1|FNDC3A|GFPT1|H2BC21|HBP1|IL6ST|KLHL28|MAP4K3|MPEG1|NECAP1|OSTM1|PHLDA1|RASGRP3|RNF149|RNF19A|SETBP1|SMIM14|TLR10|TRIP11
WANG_RESPONSE_TO_GSK3_INHIBITOR_SB216763_UP	MSigDB_C2	27	150	577	12.1919	3.31146	18	1	4.00449	6.21505e-05	0.00266421	ACAD11|ALDH2|ATP10D|CASP1|CDK5RAP3|CTSS|GNS|GOLGA1|ITCH|KRCC1|MIA3|NBR2|NLRP4|ORMDL1|PIP4P2|PRDM1|PRKCB|R3HDM2|SCARB2|SIGLEC6|SLC17A5|SLC35D2|SLC38A2|SLC46A3|SPATS2|TMEM106B|TTC17
BUSSLINGER_GASTRIC_IMMUNE_CELLS	MSigDB_C8	93	781	577	63.4789	7.20491	11.9078	1	4.00395	6.22936e-05	0.00266657	ABHD3|ARAP2|AZIN1|BHLHE40|BIRC2|BTN3A1|CAB39|CALCOCO2|CASP1|CCDC69|CCR6|CDKN1B|CERK|CISH|CITED2|CLIP1|CREBRF|CTSS|CYLD|DERL1|EDEM1|EPC1|FASLG|FCRL6|FGFR1OP2|GAB3|GNPTAB|HCP5|HECA|HEG1|IFNAR2|INTS6L|IRF1-AS1|ITSN2|JCHAIN|KAT2B|KDELR2|KLHL28|KLRD1|LINC-PINT|LINC00674|LYSMD2|MAP1LC3B|MAP3K2|MAPK1|MARCHF6|MDFIC|NCOA1|NCOA3|NMRK1|NR3C1|NRDC|OGT|OSTM1|PGGHG|PHLDA1|PLP2|PNRC1|PPP1R15B|PPP3CC|PRDM1|PRKCB…
vesicle targeting [GoID:GO:0006903; evidenceTypes:IBA|IDA|IEA|IMP|ISS|NAS|TAS]	GeneOntology_BP	9	24	577	1.9507	1.33654	37.5	1	4.00299	6.25478e-05	0.00267368	ARFGAP3|PSEN1|SAR1B|TMED2|TRAPPC10|TRAPPC6B|TRAPPC9|TRIP11|WIPI1
MIR636	MSigDB_C3	15	60	577	4.87674	2.10787	25	1	4.00106	6.30582e-05	0.00268414	CILK1|CROT|HP1BP3|KDELR3|KLHL5|LYSMD3|MBNL2|MKX|NR1D2|NUMB|PSEN1|RIMKLB|RUNX2|SETBP1|TPD52
cellular response to topologically incorrect protein [GoID:GO:0035967; evidenceTypes:IBA|IDA|IEA|IMP|ISS|NAS|TAS]	GeneOntology_BP	15	60	577	4.87674	2.10787	25	1	4.00106	6.30582e-05	0.00268414	BHLHA15|CDK5RAP3|CREBZF|DERL1|DERL2|DNAJB9|ERLEC1|HERPUD1|OPTN|PARP6|PPP1R15B|RHBDD1|SERP1|TMED2|VCP
COPII vesicle coat [GoID:GO:0030127; evidenceTypes:IBA|IDA|ISS|TAS]	GeneOntology_CC	5	7	577	0.568953	0.722681	71.4286	1	3.9983	6.38002e-05	0.00270433	SAR1B|SEC23B|SEC24A|SEC24D|SEC31A
ZHENG_FOXP3_TARGETS_IN_THYMUS_UP	MSigDB_C2	18	81	577	6.5836	2.44547	22.2222	1	3.99296	6.52524e-05	0.00275817	ANKRD12|CITED2|DIPK1A|DUSP22|EVI5|FAM3C|FAM8A1|HBP1|IFNAR2|IRF4|LINC-PINT|MDFIC|NCOA3|NR3C1|P2RY10|PPP3CC|SLAMF6|VPS54
GSE14386_UNTREATED_VS_IFNA_TREATED_ACT_PBMC_MS_PATIENT_DN	MSigDB_C7	16	67	577	5.4457	2.22633	23.8806	1	3.99043	6.59534e-05	0.00278004	CCNYL1|CD180|CD38|ENTPD1|FAM3C|HEG1|IL6ST|IRF4|KLHDC2|MDFIC|PHLDA1|SETBP1|SPATS2|TLR7|TMBIM4|TPD52
MIR7853_5P	MSigDB_C3	17	74	577	6.01465	2.33858	22.973	1	3.9884	6.65192e-05	0.0028	CAB39|CITED2|CRYL1|FASLG|GNG12|GOLT1B|KHDC4|LEPROT|OSTM1|PRDM1|RAP2C|RNF170|SEL1L|TM9SF2|TRAM1|TTC3|ZNF302
GSE40068_BCL6_POS_VS_NEG_CXCR5_POS_TFH_DN	MSigDB_C7	20	96	577	7.80279	2.65944	20.8333	1	3.9794	6.90903e-05	0.00289216	CDKN1B|CLIP1|CREBL2|CTSS|EPM2AIP1|FAM8A1|HBP1|MCFD2|NR1D2|NUCB2|PNRC1|RASA2|SKIL|SMIM14|SUCO|TTC3|WASL|ZMAT1|ZNF667|ZRANB1
MIR4328	MSigDB_C3	34	210	577	17.0686	3.90122	16.1905	1	3.97657	6.99175e-05	0.00292275	ABLIM1|ANKRD12|ARAP2|ATP10D|CALU|CMPK2|CREBRF|DNAJB9|EPM2AIP1|EVI5|GFPT1|GIGYF2|GNPTAB|HERPUD1|INPP5B|IRF2BP2|KHDC4|LAMB1|MARCHF6|MCFD2|NBAS|NR3C1|PALM2AKAP2|PRDM1|SAR1B|SEC24D|SEL1L|SKIL|SLC30A7|SS18|SUN1|TMED2|TRAM1|VPS26C
localization [GoID:GO:0051179; evidenceTypes:EXP|HMP|IBA|IC|IDA|IEA|IEP|IGI|IMP|IPI|ISM|ISS|NAS|TAS]	GeneOntology_BP	189	1837	577	149.31	10.0842	10.2885	1	3.97284	7.10205e-05	0.00296476	ABCA5|ALKBH5|AP3S2|AP4M1|APOL6|ARF4|ARFGAP3|ARHGAP12|ARHGAP17|ARL1|ARMCX3|ATL3|ATP10D|ATP6V0A1|AZIN1|BET1|BHLHA15|CAB39|CC2D2B|CD38|CD9|CDK5RAP3|CDKN1B|CEBPB|CEP112|CEP120|CFAP54|CILK1|CLCC1|CLIC3|CLIC4|COG1|COG3|COG6|COMMD3|COPB2|COPG1|CREBL2|CROT|CTNNA1|CTSS|CYFIP1|DENND10|DERL1|DERL2|DNAJC1|DPYSL2|EDEM1|ERLEC1|EVI5|FASLG|GBA|GHRL|GNPTAB|GOLGA5|GOLGB1|GOLPH3|GOLPH3L|GOLT1B|HAX1|HEG1|HERPUD1|HOO…
MIR3671	MSigDB_C3	35	219	577	17.8001	3.98134	15.9817	1	3.96954	7.20125e-05	0.00300204	ARFGAP3|BANK1|CCNYL1|CREBZF|DNAJC3|FNDC3A|GFPT1|HECA|HOOK1|HSPA13|ITGAV|KLHL28|LYSMD3|MAP3K2|NECAP1|NR1D2|PCMTD1|PIP4P2|PRDM1|PTPN12|RALGPS2|RAP2C|RASA2|SARAF|SERINC1|SLC1A4|SLC30A7|ST3GAL5|SUCO|SYNRG|TLR7|TMEM106B|TMF1|TNFAIP8|YPEL5
GSE13485_DAY1_VS_DAY7_YF17D_VACCINE_PBMC_DN	MSigDB_C7	18	82	577	6.66488	2.46034	21.9512	1	3.95227	7.74149e-05	0.00320935	APOL6|CASP1|CD38|CMPK2|GBP4|HEG1|HERC5|IFIT5|LINC00324|LYSMD2|NCOA7|OSTM1|PIK3AP1|SCARB2|TLR7|TMEM50B|WARS1|YIPF5
GSE25677_MPL_VS_R848_STIM_BCELL_UP	MSigDB_C7	18	82	577	6.66488	2.46034	21.9512	1	3.95227	7.74149e-05	0.00320935	BLNK|CD180|CD38|CD9|CREBL2|CYFIP1|DRAM2|EDEM1|FCRL5|GNS|LILRB4|PLXNC1|PRDM1|RBM47|SH3KBP1|SLC38A9|SUCO|TLR7
GSE18791_CTRL_VS_NEWCASTLE_VIRUS_DC_10H_DN	MSigDB_C7	17	75	577	6.09593	2.35416	22.6667	1	3.94542	7.96611e-05	0.00328922	APOL6|ARAP2|BET1|CMPK2|CYLD|DERL1|GBP4|GPR180|HERC5|IFIT5|IRF1-AS1|LINC01138|NCOA7|PPP3CC|SESN2|TMEM140|WARS1
MIR7_1_3P	MSigDB_C3	36	229	577	18.6129	4.06827	15.7205	1	3.94186	8.08518e-05	0.00332931	ALDH1L2|ARHGAP12|AZIN1|BTN3A1|CAB39|CC2D2B|DPYSL2|ELL2|FGFR1OP2|GPR180|GTF2A1|HCFC2|HP1BP3|KIAA0232|MAGT1|MANEA|MAP3K2|MBNL2|N4BP2L1|PNRC1|RALGPS2|RIMKLB|RNF19A|SEC24A|SEL1L|SIAH1|SKIL|SLC30A5|SMARCA2|SMIM14|SPCS2|SSBP3|TM9SF2|TMED2|UFM1|USP51
MIR7_2_3P	MSigDB_C3	36	229	577	18.6129	4.06827	15.7205	1	3.94186	8.08518e-05	0.00332931	ALDH1L2|ARHGAP12|AZIN1|BTN3A1|CAB39|CC2D2B|DPYSL2|ELL2|FGFR1OP2|GPR180|GTF2A1|HCFC2|HP1BP3|KIAA0232|MAGT1|MANEA|MAP3K2|MBNL2|N4BP2L1|PNRC1|RALGPS2|RIMKLB|RNF19A|SEC24A|SEL1L|SIAH1|SKIL|SLC30A5|SMARCA2|SMIM14|SPCS2|SSBP3|TM9SF2|TMED2|UFM1|USP51
chr4p14	MSigDB_C1	7	15	577	1.21919	1.0573	46.6667	1	3.93976	8.15615e-05	0.00334944	ARAP2|KLHL5|RBM47|RHOH|SMIM14|TLR10|TMEM156
GAUTAM_EYE_IRIS_CILIARY_BODY_SCHWANN_CELLS	MSigDB_C8	11	36	577	2.92605	1.63553	30.5556	1	3.92967	8.50627e-05	0.00347439	APOL6|COMMD3|GOLT1B|HCFC2|IFNAR2|IRF4|KAT2B|LYSMD2|PPP3CC|WASL|WDFY1
LET_7G_5P	MSigDB_C3	27	153	577	12.4357	3.34369	17.6471	1	3.92013	8.85013e-05	0.00360028	CEP120|DNAJC1|DUSP22|ELF4|FASLG|FNDC3A|GNPTAB|GOLT1B|HOOK1|INTS6L|IQCB1|IRS2|KDELR2|LAMP2|MAP4K3|PCGF3|PLPP5|PLXNC1|PPP1R15B|RDX|SEMA4C|SKIL|SLC35D2|SLC38A9|STK40|XRN1|ZNF275
LET_7I_5P	MSigDB_C3	27	153	577	12.4357	3.34369	17.6471	1	3.92013	8.85013e-05	0.00360028	CEP120|DNAJC1|DUSP22|ELF4|FASLG|FNDC3A|GNPTAB|GOLT1B|HOOK1|INTS6L|IQCB1|IRS2|KDELR2|LAMP2|MAP4K3|PCGF3|PLPP5|PLXNC1|PPP1R15B|RDX|SEMA4C|SKIL|SLC35D2|SLC38A9|STK40|XRN1|ZNF275
vacuole [GoID:GO:0005773; evidenceTypes:HDA|IBA|IC|IDA|IEA|IMP|IPI|ISS|NAS|TAS]	GeneOntology_CC	46	321	577	26.0906	4.78428	14.3302	1	3.91521	9.03244e-05	0.00366461	ABCA5|ADA2|ATP6V0A1|BCL10|CALCOCO2|CTSO|CTSS|DNAJC3|DRAM1|DRAM2|FASLG|GABARAPL1|GBA|GNS|LAMP2|LAPTM4A|LMBRD1|MAGT1|MAP1LC3B|MAPK1|MARCHF8|MFSD8|MYO6|NBR1|NCSTN|OPTN|OSTM1|PCYOX1|PIP4P2|PSEN1|SCARB2|SESN2|SLC17A5|SLC38A9|SLC3A2|SLC46A3|SPPL2A|SURF4|TLR7|TMBIM1|TMEM106B|TPP1|TSPAN1|VAMP4|VCP|WIPI1
PACHER_TARGETS_OF_IGF1_AND_IGF2_UP	MSigDB_C2	8	20	577	1.62558	1.22043	40	1	3.90346	9.4826e-05	0.00381487	BHLHE40|DNAJB9|HERPUD1|PHGDH|SEC24D|SESN2|SLC1A4|SLC3A2
vesicle tethering complex [GoID:GO:0099023; evidenceTypes:IBA|IDA|IEA|IMP|IPI|NAS]	GeneOntology_CC	8	20	577	1.62558	1.22043	40	1	3.90346	9.4826e-05	0.00381487	COG1|COG3|COG6|NBAS|TRAPPC10|TRAPPC6B|TRAPPC9|VPS54
GSE21360_PRIMARY_VS_QUATERNARY_MEMORY_CD8_TCELL_UP	MSigDB_C7	17	76	577	6.17721	2.36963	22.3684	1	3.90293	9.5035e-05	0.00381487	ATP6V0A1|CD180|CD9|CLIC4|CMPK2|COQ10A|ENTPD1|GABARAPL1|GNS|HERC5|IL6ST|LAPTM4A|MLKL|OGT|PLXNC1|RASSF4|SLAMF7
GSE3982_BASOPHIL_VS_EFF_MEMORY_CD4_TCELL_UP	MSigDB_C7	17	76	577	6.17721	2.36963	22.3684	1	3.90293	9.5035e-05	0.00381487	ATP10D|BEX4|CAB39|CCPG1|CFLAR|HBP1|LMBRD1|MT1F|RAP2C|RASGRP3|SCFD1|SEC23B|SERINC1|TM9SF2|TMEM140|UBE2J1|WDR45
Leucine_starve_up (PMID:12101249)	SignatureDB	17	76	577	6.17721	2.36963	22.3684	1	3.90293	9.5035e-05	0.00381487	AARS1|ALDH2|CARS1|CEBPB|CLIC4|HAX1|IDH2|MAP1LC3B|MARS1|NFE2L1|PHGDH|RASGRP3|SLC1A4|SLC1A5|SLC3A2|ST6GAL1|WARS1
MIR7856_5P	MSigDB_C3	25	138	577	11.2165	3.17899	18.1159	1	3.88149	0.000103816	0.00413995	ARHGAP12|CAB39|CASP10|CREBZF|DNAJC25|ELL2|FNDC3A|GABARAPL1|HOOK1|IRS2|KLHL28|MAP3K2|NCOA7|OGT|RAP2C|SLC1A4|SLC46A3|SLC50A1|SRSF8|TCEANC|UBE2A|WASL|XIAP|XRN1|ZRANB1
MIR548J_3P	MSigDB_C3	42	286	577	23.2458	4.52757	14.6853	1	3.87867	0.000105029	0.00417185	ABCA5|ARAP2|ATL3|AZIN1|CCNYL1|CD38|CDKN1B|COQ10A|CREBRF|EPC1|ERO1B|EVI5|GFPT1|GORAB|GTF2A1|KLHL5|MANEA|MAP3K2|MDFIC|OSTM1|PALM2AKAP2|PARP15|PRKCB|PRRC1|RBM47|RIMKLB|RNF19A|RNGTT|SAR1B|SETBP1|SKIL|SLC30A7|SOS2|ST6GAL1|TMED2|TTC14|TVP23B|UBXN4|UFM1|XRN1|YTHDF1|ZNF382
AIZARANI_LIVER_C8_RESIDENT_B_CELLS_1	MSigDB_C8	10	31	577	2.51965	1.51825	32.2581	1	3.87323	0.000107404	0.00425374	ERLEC1|FCRL5|HERPUD1|JCHAIN|NUCB2|PRDX4|SLAMF7|SPCS2|SPCS3|TENT5C
MIR548BC	MSigDB_C3	27	155	577	12.5983	3.36499	17.4194	1	3.86466	0.000111242	0.00438986	ALKBH5|APOL6|B3GLCT|CCNYL1|ENTPD1|EPC1|EVI5|FAM3C|GNS|GTF2A1|ITGAV|KDELR3|KLHL28|LEPROT|MAP3K2|N4BP2L1|NF1|PCGF3|PIK3CG|PRRC1|PTPN12|RNF19A|SEC62|SKIL|TM9SF2|UBE2G1|ZNF275
ZHAN_MULTIPLE_MYELOMA_CD1_AND_CD2_UP	MSigDB_C2	11	37	577	3.00732	1.65797	29.7297	1	3.86235	0.000112301	0.0044259	ALDH2|BANK1|CLCC1|ERO1B|KLHL28|LEPROT|NLRP4|P2RX1|PGM3|SGK3|SLC38A2
CUI_DEVELOPING_HEART_TRABECULAR_ATRIAL_CARDIOMYOCYTE	MSigDB_C8	16	70	577	5.68953	2.27514	22.8571	1	3.85509	0.000115689	0.0045417	CALU|DNAJB9|HEG1|LAMP2|LEPROT|MARCHF6|MARS1|MFSD11|NFE2L1|PARM1|PDIA3|SLC3A2|SPCS2|SUCO|SURF4|TM9SF2
TTTGCAC_MIR19A_MIR19B	MSigDB_C3	32	198	577	16.0933	3.79142	16.1616	1	3.8505	0.000117876	0.00460963	ANKRD12|ANXA7|ARHGAP12|CAB39|CLIP1|CREBL2|CREBRF|CYLD|ELL2|FNDC3A|HBP1|KHDC4|MBNL2|MDFIC|MON2|NDFIP2|OGT|PARM1|PLXNC1|PNRC1|PPARA|RAB2B|RAP2C|RUNX2|SEMA4C|SMARCA2|SPART|ST3GAL5|TENT5C|TMEM63B|UBE2A|UBL3
NUYTTEN_NIPP1_TARGETS_UP	MSigDB_C2	42	288	577	23.4084	4.54271	14.5833	1	3.83966	0.000123207	0.00479337	AP3S2|ARAP2|ARHGAP12|ARMCX3|BCL10|BIRC2|CALCOCO2|CASP1|CASP4|CCDC117|DRAM1|DRAM2|EGR1|ELL2|ETFDH|FAM3C|H2BC21|HERC5|IFIT5|KIAA0513|KIAA1191|NCOA7|NMRK1|NUMB|OGT|OSTM1|PIP4P2|PPP3CC|PTPN12|RASGRP3|SEC24D|SETBP1|SLC46A3|TEC|THEMIS2|TMEM106B|TMEM140|TRIP11|TTC14|VAMP4|VPS54|XRN1
MIR548AE_3P_MIR548AQ_3P	MSigDB_C3	42	288	577	23.4084	4.54271	14.5833	1	3.83966	0.000123207	0.00479337	ABCA5|ARAP2|ATL3|AZIN1|CCNYL1|CD38|CDKN1B|COQ10A|CREBRF|EPC1|ERO1B|EVI5|GFPT1|GORAB|GTF2A1|KLHL28|KLHL5|MANEA|MAP3K2|MDFIC|PALM2AKAP2|PARP15|PRKCB|PRRC1|RBM47|RIMKLB|RNF19A|RNGTT|SAR1B|SETBP1|SKIL|SLC30A7|SOS2|ST6GAL1|TMED2|TTC14|TVP23B|UBXN4|UFM1|XRN1|YTHDF1|ZNF382
MIR338_5P	MSigDB_C3	27	156	577	12.6795	3.37558	17.3077	1	3.83716	0.000124466	0.00482994	ANKRD12|ARAP2|ARHGAP12|AZIN1|CD9|CLIP1|COG6|FGFR1OP2|GTF2A1|KAT2B|LEPROT|MAP3K2|MAP4K3|MARCHF6|MON2|NF1|NR3C1|OGT|R3HDM2|SOS2|SYPL1|TAF7|TEC|TRAPPC6B|TVP23B|XIAP|YIPF5
MIR548AZ_3P	MSigDB_C3	27	156	577	12.6795	3.37558	17.3077	1	3.83716	0.000124466	0.00482994	ALKBH5|B3GLCT|CCNYL1|ENTPD1|EPC1|EVI5|FAM3C|GNS|GTF2A1|HCFC2|ITGAV|KDELR3|KLHL28|LEPROT|MAP3K2|N4BP2L1|NF1|PCGF3|PIK3CG|PRRC1|PTPN12|RNF19A|SEC62|SKIL|TM9SF2|UBE2G1|ZNF275
NAKAYA_PBMC_FLUARIX_FLUVIRIN_AGE_18_50YO_CORRELATED_WITH_HAI_28DY_RESPONSE_AT_7DY_POSITIVE	MSigDB_C7	20	100	577	8.12791	2.71351	20	1	3.83452	0.000125808	0.00486662	AP3S2|CCPG1|CD38|CTNNA1|ENTPD1|ERLEC1|HYOU1|IGHA1|IGHG4|KDELR2|MANEA|PDIA4|PLPP5|RNF31|SEC24D|SLAMF7|SPCS2|SRPRA|TNFRSF17|UBE2J1
GSE3982_MAST_CELL_VS_BASOPHIL_DN	MSigDB_C7	18	85	577	6.90872	2.50441	21.1765	1	3.83271	0.000126737	0.00488058	ARAP2|ATP10D|CCDC69|CYLD|DNAJC3|HBP1|LMBRD1|MAP1LC3B|N4BP2L1|NECAP1|NF1|NRDC|P2RY10|TMEM140|TMEM156|UBE2J1|VAMP4|YPEL5
GSE4590_LARGE_PRE_BCELL_VS_VPREB_POS_LARGE_PRE_BCELL_DN	MSigDB_C7	18	85	577	6.90872	2.50441	21.1765	1	3.83271	0.000126737	0.00488058	ABLIM1|ARHGAP12|DRAM2|DUSP22|EGR1|GOLT1B|HEG1|IL6ST|IRF4|MBNL2|PARM1|PHLDA1|RASA2|SH3KBP1|SKIL|SLAMF6|TTC3|UBL3
vesicle coat [GoID:GO:0030120; evidenceTypes:IBA|IDA|IEA|ISS|NAS|TAS]	GeneOntology_CC	9	26	577	2.11326	1.39092	34.6154	1	3.82851	0.00012892	0.00494581	COPB2|COPG1|NECAP1|SAR1B|SEC23B|SEC24A|SEC24D|SEC31A|SYNRG
Unfolded protein response	UniProt-Keyword	9	26	577	2.11326	1.39092	34.6154	1	3.82851	0.00012892	0.00494581	CREBRF|DERL1|DERL2|DNAJB9|DNAJC3|EDEM1|HERPUD1|TRAM1|UBXN4
NAKAYA_PBMC_FLUARIX_FLUVIRIN_AGE_18_50YO_CORRELATED_WITH_HAI_28DY_RESPONSE_AT_3DY_POSITIVE	MSigDB_C7	28	165	577	13.411	3.46934	16.9697	1	3.82034	0.000133267	0.00509632	AP3S2|ATP10D|ATP6V0A1|CASP1|CASP10|CCPG1|CYFIP1|DENND10|DPYSL2|DRAM1|ENTPD1|GNS|KDELR2|KIAA0513|LAMP2|MAPK1|MPEG1|ORAI3|OSTM1|PIK3AP1|PLXNC1|PSEN1|RBM47|RNF149|RNF31|SEC23B|SLAMF7|VPS26C
MIR302E	MSigDB_C3	30	182	577	14.7928	3.63921	16.4835	1	3.82019	0.000133348	0.00509632	ABHD3|ALDH1L2|CREBRF|CROT|DERL2|FNDC3A|GOLGA1|HP1BP3|IRF2BP2|KAT2B|MANEA|MAP3K2|MIXL1|NCOA3|NCOA7|OSTM1|PPARA|RDX|RUNX2|SAR1B|SETBP1|SLC33A1|SMIM14|SUCO|TRIP11|UBE2J1|UBE2Q2|ZCCHC24|ZNF75A|ZRANB1
LET_7D_5P	MSigDB_C3	24	132	577	10.7288	3.11045	18.1818	1	3.8188	0.000134105	0.00510749	CEP120|DNAJC1|ELF4|FASLG|FNDC3A|GNPTAB|HOOK1|IQCB1|IRS2|KDELR2|LAMP2|MAP4K3|PCGF3|PLPP5|PLXNC1|PPP1R15B|RDX|SEMA4C|SKIL|SLC35D2|SLC38A9|STK40|XRN1|ZNF275
GSE5542_UNTREATED_VS_IFNG_TREATED_EPITHELIAL_CELLS_6H_DN	MSigDB_C7	19	93	577	7.55895	2.61812	20.4301	1	3.81266	0.000137479	0.00520173	ARFGAP3|ATP10D|CFLAR|CTNNA1|DNAJC1|GAB3|GABARAPL1|HEG1|ITGAV|NF1|NR3C1|PIK3AP1|PIK3CG|RDX|RMDN2|RNF19A|SLC1A5|SLFN11|WDFY1
MIR520D_5P	MSigDB_C3	44	308	577	25.0339	4.69089	14.2857	1	3.81118	0.000138307	0.00520854	ARHGAP12|BHLHE40|CALU|CEP120|CILK1|CREBRF|DRAM1|EGR1|EPC1|FAM3C|GFPT1|GIGYF2|GNPTAB|GOLM2|GPR180|GTF2A1|HCFC2|HEG1|KAT2B|KLHL28|MAP4K3|MAPK1|NCOA1|OSTM1|PCGF3|PNRC1|PRKCB|PTPN12|RALGPS2|RAP2C|SEC24A|SGK3|SH3KBP1|SIAH1|SKIL|SLC38A2|SMARCA2|SPCS3|SS18|TMF1|TRIP11|UBE2Q2|VAMP4|ZNF655
MIR524_5P	MSigDB_C3	44	308	577	25.0339	4.69089	14.2857	1	3.81118	0.000138307	0.00520854	ARHGAP12|BHLHE40|CALU|CEP120|CILK1|CREBRF|DRAM1|EGR1|EPC1|FAM3C|GFPT1|GIGYF2|GNPTAB|GOLM2|GPR180|GTF2A1|HCFC2|HEG1|KAT2B|KLHL28|MAP4K3|MAPK1|NCOA1|OSTM1|PCGF3|PNRC1|PRKCB|PTPN12|RALGPS2|RAP2C|SEC24A|SGK3|SH3KBP1|SIAH1|SKIL|SLC38A2|SMARCA2|SPCS3|SS18|TMF1|TRIP11|UBE2Q2|VAMP4|ZNF655
GSE20366_TREG_VS_TCONV_DN	MSigDB_C7	16	71	577	5.77081	2.29117	22.5352	1	3.81111	0.000138347	0.00520854	ARHGAP17|CASP4|CCR6|DIPK1A|DNAJC3|ERO1B|FASLG|MYO6|NUB1|RALGPS2|RNF170|RNF19A|SGK3|SLAMF7|THEMIS2|TTC3
GSE37532_WT_VS_PPARG_KO_LN_TCONV_UP	MSigDB_C7	16	71	577	5.77081	2.29117	22.5352	1	3.81111	0.000138347	0.00520854	BANK1|CAB39|CROT|CTSS|FAM3C|HECA|HP1BP3|KAT2B|MAP3K2|N4BP2L1|NCOA7|NR3C1|RALGPS2|RNF170|SLAMF6|TTC3
regulation of vacuole organization [GoID:GO:0044088; evidenceTypes:IBA|IDA|IEA|IMP|ISS|TAS]	GeneOntology_BP	8	21	577	1.70686	1.25048	38.0952	1	3.80401	0.000142373	0.00534685	IFT20|SCARB2|SCFD1|SEC22B|SNX30|TMEM106B|WDR45|WIPI1
GSE12366_GC_VS_MEMORY_BCELL_DN	MSigDB_C7	20	101	577	8.20918	2.72685	19.802	1	3.79909	0.000145228	0.00544732	CCR6|CFLAR|CLIC3|CLIP1|DRAM2|DUSP22|ENTPD1|FNDC3A|HCP5|IRF2BP2|N4BP2L1|PGGHG|PLP2|PLXNC1|POU6F1|RDX|RNF19A|SERPINB6|SPCS3|ZNF275
MIR5000_5P	MSigDB_C3	11	38	577	3.0886	1.68011	28.9474	1	3.7967	0.000146637	0.00547305	CDR2|CILK1|DNAJB9|GOLT1B|GPR160|ITCH|MMRN2|OGT|RASGRP3|RUNX2|SLC38A2
coated membrane [GoID:GO:0048475; evidenceTypes:IBA|IDA|IEA|IMP|ISS|NAS|TAS]	GeneOntology_CC	11	38	577	3.0886	1.68011	28.9474	1	3.7967	0.000146637	0.00547305	AP3S2|AP4M1|COPB2|COPG1|NECAP1|SAR1B|SEC23B|SEC24A|SEC24D|SEC31A|SYNRG
membrane coat [GoID:GO:0030117; evidenceTypes:IBA|IDA|IEA|IMP|ISS|NAS|TAS]	GeneOntology_CC	11	38	577	3.0886	1.68011	28.9474	1	3.7967	0.000146637	0.00547305	AP3S2|AP4M1|COPB2|COPG1|NECAP1|SAR1B|SEC23B|SEC24A|SEC24D|SEC31A|SYNRG
MIR4458	MSigDB_C3	24	133	577	10.8101	3.12198	18.0451	1	3.78871	0.000151429	0.00564498	CEP120|DNAJC1|ELF4|FASLG|FNDC3A|GNPTAB|HOOK1|IQCB1|IRS2|KDELR2|LAMP2|MAP4K3|PCGF3|PLPP5|PLXNC1|PPP1R15B|RDX|SEMA4C|SKIL|SLC35D2|SLC38A9|STK40|XRN1|ZNF275
GSE10325_BCELL_VS_LUPUS_BCELL_DN	MSigDB_C7	22	117	577	9.50965	2.93154	18.8034	1	3.78672	0.000152651	0.00568352	CALU|CD38|CFLAR|DNAJC3|ELL2|GFPT1|GOLPH3|HERC5|IDH2|ITCH|KDELR2|LAMP2|MAGT1|OPTN|RBM47|SEC24A|SPATS2|THEMIS2|TMEM140|TRAM1|WARS1|WSB2
GSE40274_CTRL_VS_FOXP3_AND_HELIOS_TRANSDUCED_ACTIVATED_CD4_TCELL_DN	MSigDB_C7	23	125	577	10.1599	3.02837	18.4	1	3.78623	0.000152951	0.00568376	ARMCX3|BET1|CDK5RAP3|DERL2|DNAJC1|DUSP22|ELL2|GNG12|HCFC2|HSPA13|IRF4|ITFG1|KDELR2|MAGT1|PHGDH|PLP2|PPP3CC|PRDX4|SARAF|SEC23B|SEL1L|SRP54|UBXN4
BOYLAN_MULTIPLE_MYELOMA_PCA1_UP	MSigDB_C2	13	51	577	4.14523	1.9446	25.4902	1	3.78073	0.000156368	0.00579346	ARMCX3|CD9|ELL2|GPR160|HECA|HOOK1|JCHAIN|LILRB4|RASGRP3|RMDN2|TENT5C|TNFRSF17|WIPI1
GSE32034_LY6C_HIGH_VS_LOW_MONOCYTE_UP	MSigDB_C7	17	79	577	6.42105	2.41543	21.519	1	3.77835	0.000157874	0.0058421	BHLHE40|CASP1|CASP4|CSGALNACT1|DNAJC1|DRAM2|GABARAPL1|IL10|PDIA4|PRDM1|RUNX2|SERPINB6|SGK3|SLAMF7|TMEM263|TPRG1L|WNT10B
ER ubiquitin ligase complex [GoID:GO:0000835; evidenceTypes:IBA|IC|IDA|IMP|NAS]	GeneOntology_CC	5	8	577	0.650232	0.772524	62.5	1	3.77697	0.000158747	0.00585297	DERL1|DERL2|FAM8A1|MARCHF6|SEL1L
COPII-coated vesicle cargo loading [GoID:GO:0090110; evidenceTypes:IBA|IDA|IEA|IMP|ISS]	GeneOntology_BP	5	8	577	0.650232	0.772524	62.5	1	3.77697	0.000158747	0.00585297	MIA3|SEC23B|SEC24A|SEC24D|SEC31A
Memory_B_gt_CCR6pos_Memory_B_precursor (PMID:29262350)	SignatureDB	5	8	577	0.650232	0.772524	62.5	1	3.77697	0.000158747	0.00585297	CCR6|P2RY10|PLP2|PLXNC1|SARAF
GSE29618_PDC_VS_MDC_DAY7_FLU_VACCINE_UP	MSigDB_C7	19	94	577	7.64023	2.63197	20.2128	1	3.77573	0.000159542	0.00587512	BLNK|HERC5|HYOU1|JCHAIN|LILRB4|MDFIC|NUCB2|OGT|PDIA4|PLP2|PRKCB|RHOH|RUNX2|SCARB2|SETBP1|TLR7|TM9SF2|UBE2J1|ZHX2
SHAFFER_IRF4_TARGETS_IN_MYELOMA_VS_MATURE_B_LYMPHOCYTE	MSigDB_C2	16	72	577	5.85209	2.30709	22.2222	1	3.76767	0.00016478	0.00603138	CCPG1|CD38|CFLAR|DNAJB9|GFPT1|MARS1|PDIA4|PRDM1|SEC62|SLAMF7|SLC38A2|SLC3A2|SPATS2|TNFRSF17|TRAM1|UBE2J1
GSE360_L_DONOVANI_VS_T_GONDII_MAC_UP	MSigDB_C7	16	72	577	5.85209	2.30709	22.2222	1	3.76767	0.00016478	0.00603138	CD9|ENTPD1|IGHA1|KDELR2|KDELR3|KIAA0232|LAPTM4A|NBR1|NFE2L1|PDIA4|RNGTT|SERINC1|SPART|SRP54|SUN1|ZNF629
HALLMARK_UNFOLDED_PROTEIN_RESPONSE	MSigDB_H	16	72	577	5.85209	2.30709	22.2222	1	3.76767	0.00016478	0.00603138	ARFGAP3|CEBPB|DNAJB9|DNAJC3|EDEM1|HERPUD1|HYOU1|KDELR3|SEC31A|SERP1|SLC1A4|SLC30A5|SPCS3|SRPRA|TSPYL2|WIPI1
MIR944	MSigDB_C3	25	142	577	11.5416	3.2238	17.6056	1	3.7648	0.000166681	0.0060936	BHLHE40|CISH|CMPK2|COG6|CROT|FAM8A1|GTF2A1|IRS2|ITFG1|JCHAIN|KAT2B|MANEA|MAP3K2|NF1|PGM3|PIK3CG|PNRC1|PRDM1|RALGPS2|SEC24D|SLC41A2|TMEM106B|UBL3|VAMP4|ZNF655
GSE21546_WT_VS_SAP1A_KO_AND_ELK1_KO_ANTI_CD3_STIM_DP_THYMOCYTES_UP	MSigDB_C7	15	65	577	5.28314	2.19316	23.0769	1	3.76304	0.000167859	0.0061293	BEX4|CLIP1|CYLD|H3C6|HBP1|HECA|ITFG1|NCOA7|OPTN|PSEN1|SERINC1|TMEM140|TPRG1L|WARS1|ZNF540
MIR519A_3P_MIR519B_3P	MSigDB_C3	24	134	577	10.8914	3.13347	17.9104	1	3.75883	0.000170713	0.00621103	ABHD3|ARAP2|ARHGAP12|CEP120|CREBRF|DENND10|DNAJB9|DPYSL2|GOLGA1|HBP1|HECA|HEG1|IFNAR2|IRF2BP2|ITCH|KLHL28|LAPTM4A|MAP3K2|MAPK1|PIK3AP1|PPP1R15B|RAP2C|TMEM50B|ZHX2
MIR519C_3P	MSigDB_C3	24	134	577	10.8914	3.13347	17.9104	1	3.75883	0.000170713	0.00621103	ABHD3|ARAP2|ARHGAP12|CEP120|CREBRF|DENND10|DNAJB9|DPYSL2|GOLGA1|HBP1|HECA|HEG1|IFNAR2|IRF2BP2|ITCH|KLHL28|LAPTM4A|MAP3K2|MAPK1|PIK3AP1|PPP1R15B|RAP2C|TMEM50B|ZHX2
MIR3692_3P	MSigDB_C3	21	110	577	8.9407	2.84392	19.0909	1	3.75719	0.000171832	0.00624425	ARHGAP12|AZIN1|CYLD|GPR180|IRF2BP2|ITSN2|MAGT1|MBNL2|MIA3|MYO6|NR3C1|OGT|PRKCB|RALGPS2|SEC62|SLC33A1|SRP54|TRAPPC10|YTHDF1|ZNF302|ZNF75A
GSE15330_LYMPHOID_MULTIPOTENT_VS_MEGAKARYOCYTE_ERYTHROID_PROGENITOR_IKAROS_KO_DN	MSigDB_C7	18	87	577	7.07128	2.53334	20.6897	1	3.75504	0.000173313	0.00627354	BHLHE40|CASP1|CASP4|CLIC4|ENTPD1|GABARAPL1|GNPTAB|LEPROT|LILRB4|PHLDA1|PIK3AP1|PRDM1|PRDX4|RBM47|RUNX2|SLAMF7|SYPL1|TCEAL9
GSE20366_CD103_KLRG1_DP_VS_DN_TREG_DN	MSigDB_C7	18	87	577	7.07128	2.53334	20.6897	1	3.75504	0.000173313	0.00627354	CAB39|CCDC117|CCR6|CHDH|ELL2|HBP1|IL10|KDELR2|NUCB2|OPTN|RASSF4|RHBDD1|SLC35D2|STK40|TMBIM1|TMEM263|UBL3|ZNF600
MIR4652_3P	MSigDB_C3	22	118	577	9.59093	2.94383	18.6441	1	3.75452	0.000173673	0.00627354	CREBRF|CTSS|DIPK1A|ENTPD1|ERO1B|GOLM2|GOLPH3|GOLT1B|GPR180|ITSN2|KLHL5|LILRB4|MARCHF6|NCOA1|NCOA3|PGM3|PTPN12|RALGPS2|SLC1A5|SLC30A7|TCEANC|TM9SF2
GSE3982_MEMORY_CD4_TCELL_VS_BCELL_DN	MSigDB_C7	22	118	577	9.59093	2.94383	18.6441	1	3.75452	0.000173673	0.00627354	ALDH2|ARHGAP17|BANK1|BLNK|CD180|CD38|CTNNA1|IGHA1|IRF4|JCHAIN|NUMB|P2RX1|PARM1|RASGRP3|SEC23B|SLC37A1|SYPL1|TLR7|TMEM156|TNFRSF17|UBE2J1|WARS1
Golgi cisterna [GoID:GO:0031985; evidenceTypes:IBA|IDA|IEA|ISS]	GeneOntology_CC	12	45	577	3.65756	1.82741	26.6667	1	3.75188	0.000175512	0.00632492	COG3|CSGALNACT1|GOLGA5|GOLPH3|GOLPH3L|SAR1B|SCFD1|SLC30A5|SLC30A7|ST6GAL1|TMED2|TMEM87A
cis-Golgi network [GoID:GO:0005801; evidenceTypes:IBA|IDA|IEA|ISS|NAS|TAS]	GeneOntology_CC	9	27	577	2.19453	1.41731	33.3333	1	3.74609	0.000179613	0.00645733	COG3|GOLGA5|GOLGB1|IFT20|KDELR2|KDELR3|SCFD1|TRAPPC6B|TRIP11
RUTELLA_RESPONSE_TO_HGF_UP	MSigDB_C2	30	185	577	15.0366	3.66829	16.2162	1	3.74544	0.000180077	0.00646331	ARFGAP3|ATP6V0A1|BET1|CD9|CFLAR|CREBL2|DIPK1A|EEF1AKMT3|ENTPD1|GFPT1|GNS|IL10|IL6ST|IRF4|LAMP2|LEPROT|LILRB4|MT1F|NCOA3|OPTN|RASGRP3|RBM47|RDX|SCARB2|SEC22B|SLAMF7|SLC1A4|SLC3A2|TCEAL9|TNFAIP8
LET_7A_5P_LET_7C_5P_LET_7E_5P	MSigDB_C3	26	151	577	12.2731	3.32224	17.2185	1	3.74496	0.000180419	0.00646331	CEP120|DNAJC1|DUSP22|ELF4|FASLG|FNDC3A|GNPTAB|GOLT1B|HOOK1|IQCB1|IRS2|KDELR2|LAMP2|MAP4K3|PCGF3|PLPP5|PLXNC1|PPP1R15B|RDX|SEMA4C|SKIL|SLC35D2|SLC38A9|STK40|XRN1|ZNF275
LET_7B_5P	MSigDB_C3	26	151	577	12.2731	3.32224	17.2185	1	3.74496	0.000180419	0.00646331	CEP120|DNAJC1|DUSP22|ELF4|FASLG|FNDC3A|GNPTAB|GOLT1B|HOOK1|IQCB1|IRS2|KDELR2|LAMP2|MAP4K3|PCGF3|PLPP5|PLXNC1|PPP1R15B|RDX|SEMA4C|SKIL|SLC35D2|SLC38A9|STK40|XRN1|ZNF275
MIR548AH_3P_MIR548AM_3P	MSigDB_C3	41	284	577	23.0833	4.51238	14.4366	1	3.73796	0.000185523	0.00663625	ABCA5|ARAP2|ATL3|AZIN1|CCNYL1|CD38|CDKN1B|COQ10A|CREBRF|EPC1|ERO1B|EVI5|GFPT1|GORAB|GTF2A1|KLHL5|MANEA|MAP3K2|MDFIC|PALM2AKAP2|PARP15|PRKCB|PRRC1|RBM47|RIMKLB|RNF19A|RNGTT|SAR1B|SETBP1|SKIL|SLC30A7|SOS2|ST6GAL1|TMED2|TTC14|TVP23B|UBXN4|UFM1|XRN1|YTHDF1|ZNF382
HES2_TARGET_GENES	MSigDB_C3	57	437	577	35.5189	5.53422	13.0435	1	3.73377	0.000188636	0.00672586	ABCA5|ABLIM1|BCL10|BHLHE40|CALCOCO2|CASP4|CEP112|CLIP1|CSGALNACT1|DENND10|DRAM1|EDEM1|ETFDH|FNDC3A|H2BC21|HBP1|IRS2|KAT2B|KIAA0232|LINC-PINT|LINC00963|MIA3|MT1F|NCOA7|NR3C1|NUMB|OGT|PIWIL2|PNRC1|PPP1R15B|PTPN12|RDX|RNF149|SEC62|SEMA4C|SESN2|SGK3|SIAH1|SKIL|SLC17A5|SLC1A5|SLC33A1|SLC38A2|SLC3A2|SLC45A4|SMARCA2|SMIM14|SPPL2A|STK40|TCEANC|TMBIM1|TMED2|TPT1-AS1|UBE2A|WASL|WSB2|ZMAT1
GSE29618_MONOCYTE_VS_PDC_DAY7_FLU_VACCINE_DN	MSigDB_C7	20	103	577	8.37174	2.75332	19.4175	1	3.72912	0.000192148	0.00684303	ANKRD12|BLNK|IRF4|ITCH|LILRB4|MDFIC|NUCB2|OGT|PDIA4|PIK3CG|RHOH|RUNX2|SETBP1|SIGLEC6|SPCS3|TM9SF2|TMED2|TRAM1|UBE2J1|ZHX2
MIR16_1_3P	MSigDB_C3	15	66	577	5.36442	2.20981	22.7273	1	3.71739	0.000201289	0.0071304	ALDH1L2|ANKRD12|CAB39|CC2D2B|GNG12|KIAA0232|NF1|PNRC1|PRRC1|SCARB2|SS18|TM9SF2|TTC14|TTC17|UBE2G1
Glutamine_starve_up (PMID:12101249)	SignatureDB	26	152	577	12.3544	3.33299	17.1053	1	3.71726	0.000201393	0.0071304	AARS1|ALDH2|ATP6V0A1|CALCOCO2|CARS1|CDKN1B|CEBPB|CLIC4|GNS|HAX1|IDH2|KHDC4|MAP1LC3B|MARS1|NFE2L1|NR3C1|OGT|PHGDH|RASGRP3|SIAH1|SLC1A4|SLC1A5|SLC3A2|TSPAN31|UBE2J1|WARS1
GSE37416_CTRL_VS_24H_F_TULARENSIS_LVS_NEUTROPHIL_DN	MSigDB_C7	18	88	577	7.15256	2.54768	20.4545	1	3.71679	0.000201773	0.00713552	ALKBH5|AP3S2|DNAJB9|ELL2|FGFR1OP2|GOLGA1|GPR160|GTF2A1|HSPA13|INTS6L|MAP1LC3B|PNRC1|PPP1R15B|PRDX4|RYBP|SLC3A2|TMEM140|ZHX2
lysosomal membrane [GoID:GO:0005765; evidenceTypes:HDA|IBA|IC|IDA|IEA|IMP|ISS|NAS|TAS]	GeneOntology_CC	28	169	577	13.7362	3.51013	16.568	1	3.71529	0.000202971	0.00715286	ABCA5|ATP6V0A1|DRAM1|DRAM2|GBA|LAMP2|LAPTM4A|LMBRD1|MAGT1|MARCHF8|MFSD8|MYO6|NCSTN|OSTM1|PIP4P2|PSEN1|SCARB2|SESN2|SLC17A5|SLC38A9|SLC3A2|SLC46A3|SPPL2A|SURF4|TLR7|TMBIM1|TMEM106B|TSPAN1
lytic vacuole membrane [GoID:GO:0098852; evidenceTypes:HDA|IBA|IC|IDA|IEA|IMP|ISS|NAS|TAS]	GeneOntology_CC	28	169	577	13.7362	3.51013	16.568	1	3.71529	0.000202971	0.00715286	ABCA5|ATP6V0A1|DRAM1|DRAM2|GBA|LAMP2|LAPTM4A|LMBRD1|MAGT1|MARCHF8|MFSD8|MYO6|NCSTN|OSTM1|PIP4P2|PSEN1|SCARB2|SESN2|SLC17A5|SLC38A9|SLC3A2|SLC46A3|SPPL2A|SURF4|TLR7|TMBIM1|TMEM106B|TSPAN1
JAK2_downregulated_PMBL (PMID:21156283)	SignatureDB	28	169	577	13.7362	3.51013	16.568	1	3.71529	0.000202971	0.00715286	ANXA7|CCNYL1|CD38|CDKN1B|DHTKD1|EGR1|GABARAPL1|GOLPH3L|HBP1|HCFC2|IGHA1|IRF1-AS1|KIAA0513|KLHL5|KRCC1|LINC00324|MAP1LC3B|MBNL2|NBR1|NECAP1|NR3C1|OPTN|PCMTD1|SEC22B|SLU7|SMIM14|YPEL5|ZMAT1
MIR3973	MSigDB_C3	19	96	577	7.80279	2.65944	19.7917	1	3.70287	0.000213171	0.00748408	AZIN1|CREBRF|ELL2|FGFR1OP2|GFPT1|KIAA1191|KLHL28|LAMP2|MKX|NBR1|PLPP5|RAP2C|RASA2|RIMKLB|RNF149|SLC30A7|SLC38A2|TNFAIP8|VAMP4
REACTOME_CARGO_CONCENTRATION_IN_THE_ER	MSigDB_C2	7	17	577	1.38174	1.12542	41.1765	1	3.70265	0.000213358	0.00748408	MCFD2|MIA3|SAR1B|SEC22B|SEC24A|SEC24D|TMED2
COPII-coated vesicle budding [GoID:GO:0090114; evidenceTypes:IBA|IDA|IEA|IMP|ISS|NAS|TAS]	GeneOntology_BP	7	17	577	1.38174	1.12542	41.1765	1	3.70265	0.000213358	0.00748408	MIA3|SAR1B|SEC23B|SEC24A|SEC24D|SEC31A|TMED2
vesicle coating [GoID:GO:0006901; evidenceTypes:IBA|IEA|IMP|NAS|TAS]	GeneOntology_BP	7	17	577	1.38174	1.12542	41.1765	1	3.70265	0.000213358	0.00748408	AP3S2|ARFGAP3|SAR1B|TMED2|TRAPPC10|TRAPPC6B|TRAPPC9
HE_LIM_SUN_FETAL_LUNG_C2_PLATELET_CELL	MSigDB_C8	27	161	577	13.0859	3.42802	16.7702	1	3.70185	0.000214037	0.00749922	BET1|CISH|CREBRF|CREBZF|ELL2|H2BC21|KHDC4|KIAA0232|KLHL5|LYSMD3|MFSD11|OPTN|OSER1-DT|P2RX1|RIMKLB|RYBP|SIAH1|SRSF8|STRADB|TCEAL9|TENT5C|TMEM140|TMEM263|WASL|WIPI1|XRN1|ZNF197
GSE11864_CSF1_VS_CSF1_PAM3CYS_IN_MAC_UP	MSigDB_C7	17	81	577	6.5836	2.44547	20.9877	1	3.69757	0.000217674	0.00760029	ALKBH5|AP3S2|ATP6V0A1|CAB39|DUSP22|GOLPH3L|KAT2B|LINC00324|MLKL|NR1D2|RALGPS2|RNF170|SLFN11|SSBP3|ST6GAL1|TRAM1|WIPI1
GSE20715_WT_VS_TLR4_KO_LUNG_UP	MSigDB_C7	17	81	577	6.5836	2.44547	20.9877	1	3.69757	0.000217674	0.00760029	ARMCX3|CD9|CLIC4|GOLPH3|GOLT1B|KIAA1191|KRCC1|MAP1LC3B|MAPK1|PLXNC1|RNF149|SAR1B|SCFD1|SERINC1|SPCS2|SURF4|SYPL1
NAKAYA_PBMC_FLUARIX_FLUVIRIN_AGE_18_50YO_3DY_DN	MSigDB_C7	30	187	577	15.1992	3.68753	16.0428	1	3.69618	0.00021887	0.00763324	BHLHE40|CDKN1B|CDR2|CYLD|DNAJB9|FAM8A1|GORAB|HBP1|HECA|HERPUD1|IL6ST|ITCH|KLHDC2|LINC-PINT|MARCHF6|NECAP1|OGT|PGGHG|RHOH|RUNX2|SEC31A|SERINC1|SIAH1|TMEM50B|TRAPPC10|TSPYL2|UBE2A|YTHDF1|ZNF655|ZRANB1
MIR6875_3P	MSigDB_C3	22	120	577	9.75349	2.96825	18.3333	1	3.69083	0.000223524	0.00777766	ARMCX3|B3GLCT|CAB39|CCPG1|CTSS|DENND10|HCFC2|MANEA|NCOA1|NCOA3|NFE2L1|NUCB2|P2RY10|RASGRP3|RIMKLB|SETBP1|SKIL|SLC38A9|TEC|TTC14|WDFY1|ZNF629
LET_7F_5P	MSigDB_C3	26	153	577	12.4357	3.34369	16.9935	1	3.68972	0.000224505	0.0077939	CEP120|DNAJC1|DUSP22|ELF4|FASLG|FNDC3A|GNPTAB|GOLT1B|HOOK1|IQCB1|IRS2|KDELR2|LAMP2|MAP4K3|PCGF3|PLPP5|PLXNC1|PPP1R15B|RDX|SEMA4C|SKIL|SLC35D2|SLC38A9|STK40|XRN1|ZNF275
MIR98_5P	MSigDB_C3	26	153	577	12.4357	3.34369	16.9935	1	3.68972	0.000224505	0.0077939	CEP120|DNAJC1|DUSP22|ELF4|FASLG|FNDC3A|GNPTAB|GOLT1B|HOOK1|IQCB1|IRS2|KDELR2|LAMP2|MAP4K3|PCGF3|PLPP5|PLXNC1|PPP1R15B|RDX|SEMA4C|SKIL|SLC35D2|SLC38A9|STK40|XRN1|ZNF275
MIR105_5P	MSigDB_C3	16	74	577	6.01465	2.33858	21.6216	1	3.68236	0.000231086	0.00798703	CAB39|CITED2|CRYL1|FASLG|GNG12|GOLT1B|KHDC4|LEPROT|OSTM1|RAP2C|RNF170|SEL1L|TM9SF2|TRAM1|TTC3|ZNF302
GSE15930_NAIVE_VS_72H_IN_VITRO_STIM_TRICHOSTATINA_CD8_TCELL_UP	MSigDB_C7	16	74	577	6.01465	2.33858	21.6216	1	3.68236	0.000231086	0.00798703	ALKBH5|CCDC117|COQ10A|HERPUD1|NCOA1|NCOA3|NDFIP2|NECAP1|NFE2L1|NR1D2|PDIA4|SIAH1|SURF4|SYNRG|TEC|TLR7
GSE18791_CTRL_VS_NEWCASTLE_VIRUS_DC_12H_DN	MSigDB_C7	15	67	577	5.4457	2.22633	22.3881	1	3.67235	0.000240328	0.00825807	APOL6|ARAP2|CCDC117|CD38|CMPK2|GBP4|GPR180|HBP1|HERC5|IFIT5|IRF1-AS1|NCOA7|TMEM140|TPT1-AS1|WARS1
GSE3982_BASOPHIL_VS_TH2_UP	MSigDB_C7	15	67	577	5.4457	2.22633	22.3881	1	3.67235	0.000240328	0.00825807	ARAP2|ATP10D|BEX4|CASP4|CILK1|DRAM1|HCP5|LAPTM4A|N4BP2L1|NECAP1|R3HDM2|RASGRP3|SOS2|TMEM140|TMEM87A
MIR4500	MSigDB_C3	30	188	577	15.2805	3.69711	15.9574	1	3.67171	0.000240929	0.00826936	CEP120|DNAJC1|DUSP22|ELF4|FASLG|FNDC3A|GNPTAB|GOLT1B|HOOK1|IL10|INTS6L|IQCB1|IRS2|KDELR2|LAMP2|MAP3K2|MAP4K3|PARM1|PCGF3|PLPP5|PLXNC1|PPP1R15B|RDX|SEMA4C|SKIL|SLC35D2|SLC38A9|STK40|XRN1|ZNF275
GINESTIER_BREAST_CANCER_20Q13_AMPLIFICATION_UP	MSigDB_C2	11	40	577	3.25116	1.72351	27.5	1	3.67003	0.000242521	0.00831459	GINM1|LEPROT|MAGT1|MMRN2|NCOA3|PRRC1|SEC62|SMIM14|SPPL2A|TMBIM4|YIPF5
MIR4728_3P	MSigDB_C3	9	28	577	2.27581	1.44322	32.1429	1	3.66653	0.000245864	0.00841965	CAB39|CD38|MAPK1|NCOA1|NCOA7|RYBP|SEL1L|TRAM1|ZNF655
GSE16450_CTRL_VS_IFNA_6H_STIM_IMMATURE_NEURON_CELL_LINE_DN	MSigDB_C7	20	105	577	8.5343	2.77953	19.0476	1	3.66032	0.0002519	0.00861664	BTN3A1|CREBRF|EPC1|FAM8A1|GAB3|HBP1|ING4|KIAA0513|LINC01138|NBR2|NR1D2|OPTN|ORAI3|P2RY10|PCMTD1|PNRC1|RIMKLB|SMIM14|ST3GAL5|YPEL5
GSE1925_CTRL_VS_IFNG_PRIMED_MACROPHAGE_3H_IFNG_STIM_DN	MSigDB_C7	10	34	577	2.76349	1.58968	29.4118	1	3.6582	0.000253991	0.00866158	ALDH2|CCDC69|ENTPD1|IDO2|PIK3AP1|RBM47|RYBP|ST3GAL5|SYPL1|WNT10B
GSE2706_2H_VS_8H_R848_AND_LPS_STIM_DC_DN	MSigDB_C7	17	82	577	6.66488	2.46034	20.7317	1	3.65783	0.000254357	0.00866158	APOL6|BET1|CD38|FNDC3A|GOLT1B|KDELR2|LILRB4|LINC-PINT|MAGT1|NUB1|PGM3|PLXNC1|SLAMF7|TMED2|TVP23B|WASL|XRN1
GSE7852_TREG_VS_TCONV_LN_UP	MSigDB_C7	17	82	577	6.66488	2.46034	20.7317	1	3.65783	0.000254357	0.00866158	BANK1|CASP4|CCR6|CERK|CISH|CTNNA1|ENTPD1|GBP4|GOLM2|IRF4|ITGAV|MDFIC|PLP2|SERPINB6|TMBIM1|VPS54|WDR45
MIR3658	MSigDB_C3	40	279	577	22.6769	4.47412	14.3369	1	3.65463	0.000257552	0.00876052	ARFGAP3|BET1|CEP120|CILK1|CREBZF|DNAJC3|DPYSL2|EPM2AIP1|ERO1B|FAM3C|FAM8A1|GPR180|HCFC2|HEG1|KLHL28|LYSMD3|MAP3K2|MDFIC|MON2|NADK2|PCMTD1|PCYOX1|PGM3|PHLDA1|PIK3CG|PPP1R15B|RAB2B|RALGPS2|SEC24A|SETBP1|SLC30A7|SMIM14|SOS2|WASL|WDFY1|XIAP|XRN1|YIPF5|ZMAT1|ZNF491
MIR4470	MSigDB_C3	18	90	577	7.31511	2.5761	20	1	3.6414	0.000271163	0.00920283	AZIN1|BET1|CREBRF|CYLD|DERL2|ELL2|ENTPD1|EVI5|MKX|NCOA7|NF1|NFE2L1|PIK3AP1|SETX|SH3KBP1|SKIL|SLC39A9|SNX19
NAKAYA_PBMC_FLUMIST_AGE_18_50YO_7DY_UP	MSigDB_C7	84	718	577	58.3584	6.94256	11.6992	1	3.64106	0.000271521	0.0092047	AARS1|AP3S2|ATL3|CAB39|CARS1|CASP1|CLCC1|CLIC3|COMMD3|COPB2|CREBL2|CREBZF|CTNNA1|DENND10|DPYSL2|DRAM2|DUSP22|GAB3|GIGYF2|GOLPH3L|GTF2A1|HECA|HYOU1|ING4|INTS6L|KAT2B|KDELR2|KHDC4|KLRD1|KRCC1|LINC00324|LINC01138|MAPK1|MARS1|MBNL2|MDFIC|MFSD8|MON2|MPEG1|NBPF12|NBR1|NCOA3|NCSTN|NUMB|OGT|ORMDL1|OSTM1|PCMTD1|PCYOX1|PDIA4|PSEN1|RASSF4|RNF170|SCARB2|SCFD1|SEC23B|SEC31A|SETX|SLAMF6|SLAMF7|SLC30A5|SLC30A7|…
ATATGCA_MIR448	MSigDB_C3	16	75	577	6.09593	2.35416	21.3333	1	3.64046	0.00027215	0.0092157	AZIN1|CASP4|DNAJB11|ELL2|IRS2|KLHL5|MBNL2|PIP4P2|RAB2B|RAP2C|RNF19A|RNGTT|SH3KBP1|SS18|TRAPPC10|UBL3
ubiquitin-dependent ERAD pathway [GoID:GO:0030433; evidenceTypes:IBA|IC|IDA|IEA|IGI|IMP|ISS|TAS]	GeneOntology_BP	12	47	577	3.82012	1.86732	25.5319	1	3.63844	0.000274299	0.0092781	DERL1|DERL2|DNAJB9|EDEM1|ERLEC1|FAM8A1|HERPUD1|MARCHF6|SEL1L|UBE2J1|UBXN4|VCP
GSE29614_DAY3_VS_DAY7_TIV_FLU_VACCINE_PBMC_DN	MSigDB_C7	23	130	577	10.5663	3.08724	17.6923	1	3.63342	0.000279694	0.00942902	BLNK|CD180|CD38|DERL2|DNAJB11|ERLEC1|FCRL5|JCHAIN|KDELR2|PARM1|PGM3|PHGDH|PRDX4|RASGRP3|SEC24A|SLAMF7|SPATS2|SRP54|TLR10|TMEM19|TNFRSF17|TPD52|UBE2J1
melanosome [GoID:GO:0042470; evidenceTypes:IBA|IDA|IEA|ISS]	GeneOntology_CC	13	54	577	4.38907	2.00056	24.0741	1	3.62409	0.000289978	0.00975401	ATP6V0A1|CALU|NCSTN|PDIA3|PDIA4|RAB35|RPN1|SEC22B|SLC1A4|SLC1A5|SLC3A2|SYPL1|TPP1
pigment granule [GoID:GO:0048770; evidenceTypes:IBA|IDA|IEA|ISS]	GeneOntology_CC	13	54	577	4.38907	2.00056	24.0741	1	3.62409	0.000289978	0.00975401	ATP6V0A1|CALU|NCSTN|PDIA3|PDIA4|RAB35|RPN1|SEC22B|SLC1A4|SLC1A5|SLC3A2|SYPL1|TPP1
GSE15659_NAIVE_VS_PTPRC_NEG_CD4_TCELL_DN	MSigDB_C7	14	61	577	4.95802	2.12521	22.9508	1	3.6217	0.000292674	0.00981203	PRDX4|PSEN1|RAB2B|RAB35|RNF19A|SEC23B|SEC24D|SPCS2|SYCE1L|TMBIM1|TMEM125|TRAPPC6B|UBE2J1|WARS1
GSE29615_CTRL_VS_DAY3_LAIV_IFLU_VACCINE_PBMC_UP	MSigDB_C7	14	61	577	4.95802	2.12521	22.9508	1	3.6217	0.000292674	0.00981203	CREBRF|DNAJB9|FAM8A1|GABARAPL1|GNG12|HSPA13|IFIT5|LAPTM4A|MAP3K2|RAP2C|SLC45A4|SUCO|YPEL5|ZRANB1
misfolded protein binding [GoID:GO:0051787; evidenceTypes:EXP|IBA|IC|IDA|IEA|IMP]	GeneOntology_MF	6	13	577	1.05663	0.984431	46.1538	1	3.62097	0.000293501	0.00981802	DERL1|DERL2|DNAJB11|DNAJB9|DNAJC3|EDEM1
Chiche(PMID: 24644022)-2014_M5.2	PAPER	6	13	577	1.05663	0.984431	46.1538	1	3.62097	0.000293501	0.00981802	FGFR1OP2|HECA|LYSMD3|PIK3AP1|SEC24D|WSB2
GSE14000_UNSTIM_VS_16H_LPS_DC_TRANSLATED_RNA_DN	MSigDB_C7	17	83	577	6.74616	2.47512	20.4819	1	3.61852	0.000296296	0.0099006	APOL6|ARAP2|CD38|CFLAR|CMPK2|DRAM1|EEF1AKMT3|H2BC21|HERC5|IFIT5|N4BP2L1|NUB1|PNRC1|SLAMF7|SUCO|WARS1|YPEL5
GARY_CD5_TARGETS_UP	MSigDB_C2	36	244	577	19.8321	4.1948	14.7541	1	3.6177	0.000297238	0.00992112	AARS1|CAB39|CARS1|CEBPB|CREBRF|CTNNA1|DENND11|DHTKD1|GNS|GPR160|IDH2|IL10|IRF2BP2|KLHDC2|LEPROT|LILRB4|MAP1LC3B|MARCHF6|MARS1|NCOA3|NF1|NFE2L1|NLRP4|NUCB2|PHGDH|PPARA|R3HDM2|SESN2|SLC1A4|SLC1A5|SLC38A2|SLC39A9|SLC3A2|TTC3|WARS1|WDFY1
NAKAYA_PBMC_FLUMIST_AGE_18_50YO_3DY_DN	MSigDB_C7	42	300	577	24.3837	4.6323	14	1	3.61025	0.000305905	0.0101434	ALKBH5|BHLHE40|CDR2|CEBPB|CREBRF|CYLD|DERL1|ELL2|EPC1|ERO1B|FGFR1OP2|GABARAPL1|GIGYF2|HBP1|HOOK1|IRF2BP2|LINC-PINT|LYSMD3|MAP1LC3B|MAP3K2|MARCHF6|MBNL2|MIS12|NCOA1|NR1D2|PDIA3|RASA2|RHOH|RNF19A|SERINC1|SESN2|SUCO|SURF4|TMF1|TRAPPC10|TSPYL2|TVP23B|UBL3|UFM1|VCP|WASL|ZRANB1
MIR1250_3P	MSigDB_C3	26	156	577	12.6795	3.37558	16.6667	1	3.60799	0.000308579	0.0101875	ARF4|ATL3|CAB39|CDR2|DNAJB9|ELL2|MAP3K2|MCFD2|NBR1|NR3C1|PALM2AKAP2|PCMTD1|PHLDA1|PRDM1|PRKCB|RIMKLB|SKIL|SLC38A2|SPCS3|SS18|TMEM106B|TMF1|TRAPPC10|TRIP11|VAMP4|ZMAT1
MIR548A_3P	MSigDB_C3	26	156	577	12.6795	3.37558	16.6667	1	3.60799	0.000308579	0.0101875	ALKBH5|B3GLCT|CCNYL1|ENTPD1|EPC1|EVI5|FAM3C|GNS|GTF2A1|ITGAV|KDELR3|KLHL28|LEPROT|MAP3K2|N4BP2L1|NF1|PCGF3|PIK3CG|PRRC1|PTPN12|RNF19A|SEC62|SKIL|TM9SF2|UBE2G1|ZNF275
MIR548E_3P	MSigDB_C3	26	156	577	12.6795	3.37558	16.6667	1	3.60799	0.000308579	0.0101875	ALKBH5|B3GLCT|CCNYL1|ENTPD1|EPC1|EVI5|FAM3C|GNS|GTF2A1|ITGAV|KDELR3|KLHL28|LEPROT|MAP3K2|N4BP2L1|NF1|PCGF3|PIK3CG|PRRC1|PTPN12|RNF19A|SEC62|SKIL|TM9SF2|UBE2G1|ZNF275
MIR548F_3P	MSigDB_C3	26	156	577	12.6795	3.37558	16.6667	1	3.60799	0.000308579	0.0101875	ALKBH5|B3GLCT|CCNYL1|ENTPD1|EPC1|EVI5|FAM3C|GNS|GTF2A1|ITGAV|KDELR3|KLHL28|LEPROT|MAP3K2|N4BP2L1|NF1|PCGF3|PIK3CG|PRRC1|PTPN12|RNF19A|SEC62|SKIL|TM9SF2|UBE2G1|ZNF275
GSE42021_CD24HI_VS_CD24LOW_TCONV_THYMUS_DN	MSigDB_C7	18	91	577	7.39639	2.59019	19.7802	1	3.60425	0.000313058	0.0103129	APOL6|ATP10D|BTN3A1|CALCOCO2|CASP1|CD38|CTSS|CYLD|DRAM1|GOLGA1|HCP5|HEG1|NECAP1|OPTN|RASGRP3|TMEM140|WARS1|ZNF302
MIR302B_5P	MSigDB_C3	16	76	577	6.17721	2.36963	21.0526	1	3.59905	0.000319381	0.0104756	CDKN1B|FGFR1OP2|FNDC3A|GTF2A1|KLHL28|LAMP2|MON2|NDFIP2|NF1|NR3C1|PALM2AKAP2|PGM3|SLU7|SPPL2A|TRIP11|UBL3
GSE27786_CD4_VS_CD8_TCELL_UP	MSigDB_C7	16	76	577	6.17721	2.36963	21.0526	1	3.59905	0.000319381	0.0104756	CASP1|CASP4|ITGAV|MAP1LC3B|MAP4K3|NRDC|NUCB2|PGGHG|PLPP5|RHBDF1|RNF19A|SLC33A1|SSBP3|SUCO|TMBIM4|VPS54
Blood_Module-2.9_Undetermined (PMID:18631455)	SignatureDB	16	76	577	6.17721	2.36963	21.0526	1	3.59905	0.000319381	0.0104756	CAB39|CCNYL1|GNS|MAPK1|MARCHF6|ORMDL1|PSEN1|SERP1|SETX|SOS2|SYPL1|TMED2|TRAM1|UBXN4|UFM1|YIPF5
MIR875_3P	MSigDB_C3	19	99	577	8.04663	2.7001	19.1919	1	3.59602	0.000323118	0.0105639	CEP120|CREBZF|EEF1AKMT3|GFPT1|IL6ST|IQCB1|ITCH|MBNL2|MPEG1|NCOA1|NCOA3|NDFIP2|ORMDL1|PHLDA1|PRKCB|RYBP|SEC24D|SKIL|ZHX2
protein localization [GoID:GO:0008104; evidenceTypes:HDA|HMP|IBA|IC|IDA|IEA|IEP|IGI|IMP|IPI|ISM|ISS|NAS|TAS]	GeneOntology_BP	105	945	577	76.8087	7.82182	11.1111	1	3.59552	0.000323742	0.0105729	AP3S2|AP4M1|ARF4|ARFGAP3|ARL1|ARMCX3|BET1|CC2D2B|CD38|CDK5RAP3|CEP120|COG1|COG3|COG6|COPB2|COPG1|CTNNA1|DENND10|DERL1|DERL2|DNAJC1|EDEM1|ERLEC1|GHRL|GNPTAB|GOLGB1|GOLPH3|GOLPH3L|GOLT1B|HAX1|HEG1|HERPUD1|HOOK1|IFT20|IFT27|IL10|IQSEC2|IRS2|KDELR2|KDELR3|LAMP2|LEPROT|LILRB4|LIN7B|LMBRD1|MCFD2|MDFIC|MIA2|MIA3|MON2|MYO6|NBAS|NDFIP2|NECAP1|NF1|NUMB|OGT|OPTN|PDIA4|PRKCB|PSEN1|RAB2B|RAB35|RDX|RHBDD1|RHBD…
BOSCO_INTERFERON_INDUCED_ANTIVIRAL_MODULE	MSigDB_C2	10	35	577	2.84477	1.61277	28.5714	1	3.59044	0.000330117	0.0107	APOL6|ARAP2|GBP4|HERC5|IFIT5|MIA3|NCOA7|NUB1|SLAMF7|ST3GAL5
KIM_MYC_AMPLIFICATION_TARGETS_DN	MSigDB_C2	10	35	577	2.84477	1.61277	28.5714	1	3.59044	0.000330117	0.0107	ATL3|CFLAR|CTNNA1|ERO1B|MYO6|NUCB2|OPTN|RIMKLB|RNF19A|TMBIM4
NELSON_RESPONSE_TO_ANDROGEN_UP	MSigDB_C2	9	29	577	2.35709	1.46866	31.0345	1	3.58962	0.000331164	0.0107	DNAJB9|ELL2|ITGAV|PALM2AKAP2|PGM3|SEC24D|SLC38A2|TNFAIP8|TPD52
ER to Golgi transport vesicle membrane [GoID:GO:0012507; evidenceTypes:IBA|IDA|IEA|ISS|TAS]	GeneOntology_CC	9	29	577	2.35709	1.46866	31.0345	1	3.58962	0.000331164	0.0107	MCFD2|SAR1B|SEC22B|SEC23B|SEC24A|SEC24D|SEC31A|SLC30A5|TMED2
synaptic transmission, glutamatergic [GoID:GO:0035249; evidenceTypes:IBA|IDA|IEA|ISO|ISS|NAS|TAS]	GeneOntology_BP	9	29	577	2.35709	1.46866	31.0345	1	3.58962	0.000331164	0.0107	IQSEC2|NF1|NR3C1|P2RX1|PSEN1|SLC1A4|SLC38A2|TPRG1L|VPS54
TOMLINS_METASTASIS_DN	MSigDB_C2	5	9	577	0.731511	0.819327	55.5556	1	3.58792	0.000333322	0.010724	KDELR3|MIA3|TM9SF2|TMEM50B|UBE2J1
HRD1 complex	CORUM	5	9	577	0.731511	0.819327	55.5556	1	3.58792	0.000333322	0.010724	DERL2|ERLEC1|FAM8A1|SEL1L|UBE2J1
cytoplasmic ubiquitin ligase complex [GoID:GO:0000153; evidenceTypes:IBA|IC|IDA|IEA|IMP|NAS|TAS]	GeneOntology_CC	5	9	577	0.731511	0.819327	55.5556	1	3.58792	0.000333322	0.010724	DERL1|DERL2|FAM8A1|MARCHF6|SEL1L
endoplasmic reticulum quality control compartment [GoID:GO:0044322; evidenceTypes:IBA|IDA|IEA|IMP|ISS|TAS]	GeneOntology_CC	5	9	577	0.731511	0.819327	55.5556	1	3.58792	0.000333322	0.010724	DERL1|EDEM1|ERLEC1|HERPUD1|RHBDD1
GSE28737_FOLLICULAR_VS_MARGINAL_ZONE_BCELL_DN	MSigDB_C7	15	69	577	5.60825	2.259	21.7391	1	3.58402	0.000338344	0.010845	ARMCX3|ATP6V0A1|BHLHE40|BIRC2|CITED2|CMPK2|DRAM1|EDEM1|GOLT1B|GPR174|KAT2B|NCOA1|P2RY10|SPPL2A|VPS54
lysosome [GoID:GO:0005764; evidenceTypes:HDA|IBA|IC|IDA|IEA|IMP|IPI|ISS|NAS|TAS]	GeneOntology_CC	41	292	577	23.7335	4.5728	14.0411	1	3.58383	0.000338588	0.010845	ABCA5|ADA2|ATP6V0A1|BCL10|CTSO|CTSS|DNAJC3|DRAM1|DRAM2|FASLG|GBA|GNS|LAMP2|LAPTM4A|LMBRD1|MAGT1|MAPK1|MARCHF8|MFSD8|MYO6|NBR1|NCSTN|OSTM1|PCYOX1|PIP4P2|PSEN1|SCARB2|SESN2|SLC17A5|SLC38A9|SLC3A2|SLC46A3|SPPL2A|SURF4|TLR7|TMBIM1|TMEM106B|TPP1|TSPAN1|VAMP4|VCP
lytic vacuole [GoID:GO:0000323; evidenceTypes:HDA|IBA|IC|IDA|IEA|IMP|IPI|ISS|NAS|TAS]	GeneOntology_CC	41	292	577	23.7335	4.5728	14.0411	1	3.58383	0.000338588	0.010845	ABCA5|ADA2|ATP6V0A1|BCL10|CTSO|CTSS|DNAJC3|DRAM1|DRAM2|FASLG|GBA|GNS|LAMP2|LAPTM4A|LMBRD1|MAGT1|MAPK1|MARCHF8|MFSD8|MYO6|NBR1|NCSTN|OSTM1|PCYOX1|PIP4P2|PSEN1|SCARB2|SESN2|SLC17A5|SLC38A9|SLC3A2|SLC46A3|SPPL2A|SURF4|TLR7|TMBIM1|TMEM106B|TPP1|TSPAN1|VAMP4|VCP
REACTOME_COPI_MEDIATED_ANTEROGRADE_TRANSPORT	MSigDB_C2	12	48	577	3.90139	1.88694	25	1	3.58334	0.00033923	0.010845	ARF4|ARFGAP3|BET1|COG1|COG3|COG6|COPB2|COPG1|GOLGB1|KDELR2|KDELR3|TMED2
GSE22935_UNSTIM_VS_24H_MBOVIS_BCG_STIM_MYD88_KO_MACROPHAGE_UP	MSigDB_C7	17	84	577	6.82744	2.48981	20.2381	1	3.57961	0.000344103	0.0109661	ARF4|BCL10|BIRC2|CASP4|EDEM1|ELL2|GFPT1|HAX1|HSPA13|IL6ST|MAP1LC3B|RYBP|SLC1A4|SLC41A2|TAF7|YPEL5|ZNF655
GSE24142_ADULT_VS_FETAL_EARLY_THYMIC_PROGENITOR_UP	MSigDB_C7	17	84	577	6.82744	2.48981	20.2381	1	3.57961	0.000344103	0.0109661	CASP1|CTNNA1|CTSS|DNAJB9|DUSP22|IRS2|MDFIC|NR1D2|NR3C1|RAB2B|RASA2|RYBP|SEC62|SLC50A1|ST6GAL1|TLR7|ZNF329
GSE32164_RESTING_DIFFERENTIATED_VS_CMYC_INHIBITED_MACROPHAGE_UP	MSigDB_C7	17	84	577	6.82744	2.48981	20.2381	1	3.57961	0.000344103	0.0109661	ALDH2|CCR6|CD38|CLIC4|CTSS|ERO1B|IRF4|LAMP2|PRRC1|RALGPS2|SERP1|SLC30A5|SMIM14|SYPL1|TEC|TPD52|WNT10B
MIR5691_MIR6805_3P	MSigDB_C3	13	55	577	4.47035	2.01885	23.6364	1	3.57361	0.000352097	0.0111606	ANXA7|CD38|CREBRF|HCFC2|MAPK1|NCOA3|NCOA7|PCMTD1|RAB2B|SRSF8|SUCO|UBXN4|ZNF302
MIR4762_3P	MSigDB_C3	18	92	577	7.47767	2.60419	19.5652	1	3.56745	0.000360469	0.0113563	ATL3|B3GLCT|CCR6|CREBRF|DNAJC25|GFPT1|GORAB|GTF2A1|IFT20|ITCH|KLHDC8A|MARCHF6|NR3C1|PARP15|TNFAIP8|UBXN4|VPS26C|ZNF302
GSE19888_ADENOSINE_A3R_INH_PRETREAT_AND_ACT_BY_A3R_VS_A3R_INH_AND_TCELL_MEMBRANES_ACT_MAST_CELL_UP	MSigDB_C7	18	92	577	7.47767	2.60419	19.5652	1	3.56745	0.000360469	0.0113563	CFLAR|DUSP22|GNS|HBP1|IRF2BP2|MAP3K2|NBR1|PNRC1|RNF19A|SERINC1|SH3KBP1|SKIL|THEMIS2|UBL3|WASL|WDR45|YPEL5|ZHX2
MANNO_MIDBRAIN_NEUROTYPES_HENDO	MSigDB_C8	47	350	577	28.4477	4.98502	13.4286	1	3.56712	0.00036093	0.011359	ABLIM1|ARAP2|CASP1|CASP4|CFLAR|CLIC4|CSGALNACT1|EGR1|ELL2|ENTPD1|GBP4|HEG1|HERPUD1|IL6ST|ITSN2|KLHL5|LAMB1|LAPTM4A|LEPROT|LYSMD2|MAGT1|MAP4K3|MBNL2|MMRN2|MT1F|MYO6|NR3C1|PGGHG|PHLDA1|PNRC1|PRDM1|RASGRP3|RNF19A|SERPINB6|SLC1A4|SLC38A2|SLC3A2|SLC46A3|SMARCA2|ST6GAL1|SYPL1|TMBIM1|TMEM19|TMEM37|TRAM1|WDFY1|WIPI1
macroautophagy [GoID:GO:0016236; evidenceTypes:EXP|IBA|IDA|IEA|IEP|IGI|IMP|IPI|ISO|ISS|NAS|TAS]	GeneOntology_BP	22	124	577	10.0786	3.01645	17.7419	1	3.56614	0.000362278	0.0113778	AP4M1|ATP6V0A1|CALCOCO2|GABARAPL1|GBA|IFT20|LAMP2|MAP1LC3B|MFSD8|NBR1|OGT|OPTN|PSEN1|RNF31|SCFD1|SEC22B|SESN2|SNX30|UFM1|VCP|WDR45|WIPI1
MIR124_3P	MSigDB_C3	41	293	577	23.8148	4.58029	13.9932	1	3.56482	0.000364104	0.0114233	ALDH1L2|ANXA7|ATL3|CREBRF|DNAJC1|EDEM1|EGR1|ELL2|EVI5|GOLM2|GTF2A1|KLHL28|LAMP2|LMBRD1|MAGT1|MAP3K2|MARCHF8|MKX|MORC4|PLP2|PPARA|PTPN12|RALGPS2|RBM47|RHBDF1|RNF19A|SERP1|SH3KBP1|SLC17A5|SLC1A4|SLC30A7|SLC33A1|SLC39A9|SLC50A1|SOS2|SPCS2|SPPL2A|SUCO|TMBIM1|UBE2G1|ZCCHC24
GSE25085_FETAL_BM_VS_ADULT_BM_SP4_THYMIC_IMPLANT_DN	MSigDB_C7	19	100	577	8.12791	2.71351	19	1	3.56103	0.000369401	0.0115775	AZIN1|BCL10|CASP1|CASP4|CCNYL1|CITED2|CYFIP1|DNAJB11|DRAM1|EGR1|FAM3C|GPR180|HYOU1|OPTN|RASSF4|RNF19A|SEC24D|STK40|WSB2
cellular macromolecule localization [GoID:GO:0070727; evidenceTypes:HDA|HMP|IBA|IC|IDA|IEA|IEP|IGI|IMP|IPI|ISM|ISS|NAS|TAS]	GeneOntology_BP	105	949	577	77.1338	7.83581	11.0643	1	3.55366	0.000379904	0.0118944	AP3S2|AP4M1|ARF4|ARFGAP3|ARL1|ARMCX3|BET1|CC2D2B|CD38|CDK5RAP3|CEP120|COG1|COG3|COG6|COPB2|COPG1|CTNNA1|DENND10|DERL1|DERL2|DNAJC1|EDEM1|ERLEC1|GHRL|GNPTAB|GOLGB1|GOLPH3|GOLPH3L|GOLT1B|HAX1|HEG1|HERPUD1|HOOK1|IFT20|IFT27|IL10|IQSEC2|IRS2|KDELR2|KDELR3|LAMP2|LEPROT|LILRB4|LIN7B|LMBRD1|MCFD2|MDFIC|MIA2|MIA3|MON2|MYO6|NBAS|NDFIP2|NECAP1|NF1|NUMB|OGT|OPTN|PDIA4|PRKCB|PSEN1|RAB2B|RAB35|RDX|RHBDD1|RHBD…
MIR5688	MSigDB_C3	39	275	577	22.3517	4.44323	14.1818	1	3.55056	0.000384411	0.0120231	APOL6|CAB39|CALU|CD9|CDKN1B|CLIC4|CREBZF|DNAJC3|ELL2|EVI5|FNDC3A|GFPT1|GOLPH3L|GORAB|GPR180|GTF2A1|KAT2B|KIAA0232|KIAA0513|LAMP2|LAPTM4A|MANEA|PCYOX1|PNRC1|R3HDM2|RIMKLB|SAR1B|SEC24A|SEC62|SEL1L|SKIL|SLC30A7|SMIM14|SUCO|TM9SF2|TMED2|TMEM19|TRIP11|UFM1
AIZARANI_LIVER_C32_MVECS_3	MSigDB_C8	11	42	577	3.41372	1.76583	26.1905	1	3.54903	0.000386656	0.0120684	BHLHE40|CFLAR|DPYSL2|GBP4|HEG1|IL6ST|MMRN2|NCOA7|SLC38A2|WARS1|ZCCHC24
MIR506_3P	MSigDB_C3	41	294	577	23.896	4.58776	13.9456	1	3.54586	0.000391327	0.012189	ALDH1L2|ANXA7|ATL3|CREBRF|DNAJC1|EDEM1|EGR1|ELL2|EVI5|GOLM2|GTF2A1|KLHL28|LAMP2|LMBRD1|MAGT1|MAP3K2|MARCHF8|MKX|MORC4|PLP2|PPARA|PTPN12|RALGPS2|RBM47|RHBDF1|RNF19A|SERP1|SH3KBP1|SLC17A5|SLC1A4|SLC30A7|SLC33A1|SLC39A9|SLC50A1|SOS2|SPCS2|SPPL2A|SUCO|TMBIM1|UBE2G1|ZCCHC24
GSE15659_NAIVE_CD4_TCELL_VS_ACTIVATED_TREG_DN	MSigDB_C7	15	70	577	5.68953	2.27514	21.4286	1	3.5407	0.000399068	0.0123666	PRDM1|PRDX4|PSEN1|RAB2B|RHOH|RNF113A|RNF19A|SEC23B|SEC24D|TMBIM1|TMEM125|TRAPPC6B|UBE2J1|UBL3|WARS1
GSE2128_CTRL_VS_MIMETOPE_NEGATIVE_SELECTION_DP_THYMOCYTE_NOD_UP	MSigDB_C7	15	70	577	5.68953	2.27514	21.4286	1	3.5407	0.000399068	0.0123666	ARAP2|BLNK|CASP4|CTSS|DRAM2|EDEM1|GBP4|IRF4|JCHAIN|KDELR3|MIA3|PGGHG|RALGPS2|RHOH|UBE2A
SHAFFER_IRF4_MULTIPLE_MYELOMA_PROGRAM	MSigDB_C2	8	24	577	1.9507	1.33654	33.3333	1	3.53141	0.000413358	0.0127573	CDKN1B|CFLAR|ELL2|GFPT1|IRF4|PRDM1|SLAMF7|TNFRSF17
GSE10094_LCMV_VS_LISTERIA_IND_EFF_CD4_TCELL_UP	MSigDB_C7	18	93	577	7.55895	2.61812	19.3548	1	3.531	0.000413987	0.0127637	BCL10|DIPK1A|EPC1|EPM2AIP1|FAM8A1|HP1BP3|KIAA1191|NECAP1|NFE2L1|NUMB|OGT|OSTM1|PPP1R15B|SLC30A7|SYNRG|TM9SF2|TRAPPC10|VAMP4
GSE3203_UNTREATED_VS_IFNB_TREATED_LN_BCELL_UP	MSigDB_C7	14	63	577	5.12058	2.15947	22.2222	1	3.52868	0.000417641	0.0128632	ABLIM1|CCDC117|CSGALNACT1|DUSP22|IL6ST|INPP5B|ITGAV|MDFIC|MPEG1|PIK3CG|RASA2|SERP1|SLC17A5|TMF1
PHONG_TNF_RESPONSE_VIA_P38_COMPLETE	MSigDB_C2	19	101	577	8.20918	2.72685	18.8119	1	3.52634	0.000421344	0.0129641	ARHGAP12|CSGALNACT1|DERL2|EGR1|GABARAPL1|GFPT1|GOLPH3L|ITSN2|NR3C1|PTPN12|RAP2C|SEC24A|SEC24D|SEMA4C|SS18|TMEM87A|UBE2J1|YIPF5|ZCCHC24
SENESE_HDAC3_TARGETS_DN	MSigDB_C2	31	203	577	16.4996	3.8376	15.2709	1	3.5252	0.000423169	0.0130071	AARS1|ABLIM1|ARAP2|BET1|CLIC4|DRAM2|EGR1|FAM3C|GFPT1|GNG12|GTF2A1|HEG1|MAPK1|MARCHF6|MARCHF8|MDFIC|NCOA1|NECAP1|ORAI3|PHGDH|PLP2|RAP2C|RYBP|SEC62|SKIL|SPCS3|TMEM37|TSPAN31|UFM1|ZCCHC24|ZNF629
KEGG_B_CELL_RECEPTOR_SIGNALING_PATHWAY	MSigDB_C2	10	36	577	2.92605	1.63553	27.7778	1	3.52445	0.000424369	0.0130307	BCL10|BLNK|MAPK1|NCOA3|PIK3AP1|PIK3CG|PPP3CC|PRKCB|RASGRP3|SOS2
REACTOME_REGULATED_NECROSIS	MSigDB_C2	9	30	577	2.43837	1.49366	30	1	3.51516	0.000439497	0.0134544	BIRC2|CASP1|CASP4|CFLAR|FASLG|ITCH|MLKL|OGT|XIAP
Plasma_cell_gt_mature_Bcell (PMID:12900505)	SignatureDB	9	30	577	2.43837	1.49366	30	1	3.51516	0.000439497	0.0134544	CASP10|CD38|CFLAR|CYP2E1|GOLGB1|PRDM1|PRDX4|SLAMF7|SLC1A4
GSE16450_IMMATURE_VS_MATURE_NEURON_CELL_LINE_12H_IFNA_STIM_DN	MSigDB_C7	17	86	577	6.99	2.51892	19.7674	1	3.503	0.000460043	0.0140267	ARAP2|BCL10|BHLHE40|CASP4|CEBPB|CFLAR|CLIC4|EGR1|FASLG|GINM1|GOLGB1|KLHDC2|R3HDM2|RNF19A|SH3KBP1|SOS2|SRP54
MIR670_3P	MSigDB_C3	18	94	577	7.64023	2.63197	19.1489	1	3.49489	0.00047425	0.0144019	CAB39|CCPG1|CMPK2|CREBRF|FASLG|GPR180|HOOK1|KAT2B|MANEA|NCOA1|NF1|SIGLEC6|SKIL|SUCO|TMEM263|UBE2J1|XRN1|ZMAT1
MIR888_5P	MSigDB_C3	18	94	577	7.64023	2.63197	19.1489	1	3.49489	0.00047425	0.0144019	ALKBH5|ARAP2|ATL3|EDEM1|IFIT5|N4BP2L1|NUMB|PRDM1|RALGPS2|RNGTT|SAR1B|SEL1L|SEMA4C|SLC30A5|SOS2|SS18|XRN1|ZNF248
GSE16697_CD4_TCELL_VS_TFH_CD4_TCELL_UP	MSigDB_C7	18	94	577	7.64023	2.63197	19.1489	1	3.49489	0.00047425	0.0144019	ALDH2|ARHGAP17|CERK|CLIC4|ELL2|GBP4|IQCB1|LAMP2|PLP2|PRKCB|RASGRP3|SLC46A3|TCEANC|TLR7|TMEM263|TNFAIP8|UBL3|ZNF600
MIR495_3P	MSigDB_C3	36	250	577	20.3198	4.24421	14.4	1	3.49275	0.000478067	0.0145033	APOL6|CAB39|CALU|CD9|CDKN1B|CLIC4|CREBZF|DNAJC3|ELL2|EVI5|FNDC3A|GFPT1|GOLPH3L|GORAB|GPR180|GTF2A1|KIAA0232|LAMP2|LAPTM4A|MANEA|PCYOX1|PNRC1|R3HDM2|RIMKLB|SAR1B|SEC24A|SEC62|SEL1L|SLC30A7|SMIM14|SUCO|TM9SF2|TMED2|TMEM19|TRIP11|UFM1
REACTOME_RIPK1_MEDIATED_REGULATED_NECROSIS	MSigDB_C2	7	19	577	1.5443	1.18962	36.8421	1	3.49243	0.000478653	0.0145065	BIRC2|CFLAR|FASLG|ITCH|MLKL|OGT|XIAP
GSE2706_2H_VS_8H_R848_STIM_DC_DN	MSigDB_C7	14	64	577	5.20186	2.17638	21.875	1	3.48314	0.000495561	0.0149146	ARFGAP3|BET1|CCL25|CMPK2|CREBRF|HERC5|ITCH|RDX|SPART|WARS1|WASL|XIAP|XRN1|ZNF667
GSE17721_LPS_VS_CPG_8H_BMDC_UP	MSigDB_C7	16	79	577	6.42105	2.41543	20.2532	1	3.47762	0.000505878	0.0151648	CASP4|CD180|CISH|CTNNA1|IDH2|KAT2B|PNRC1|PRDM1|SEC23B|SKIL|SLAMF7|TMBIM4|UFM1|WARS1|WIPI1|YTHDF1
GSE369_SOCS3_KO_VS_WT_LIVER_DN	MSigDB_C7	16	79	577	6.42105	2.41543	20.2532	1	3.47762	0.000505878	0.0151648	BIRC2|COG1|CROT|CSGALNACT1|CYLD|ENTPD1|HBP1|HP1BP3|IRS2|PCGF3|RASA2|RNF19A|SERP1|SETX|UBE2J1|ZNF655
GSE17721_CTRL_VS_PAM3CSK4_2H_BMDC_DN	MSigDB_C7	13	57	577	4.63291	2.05494	22.807	1	3.47504	0.000510768	0.0152812	ANXA7|ATL3|BCL10|BHLHE40|CDR2|CFLAR|DNAJC1|DNAJC3|IRS2|RASA2|SLC41A2|ST3GAL5|WIPI1
ERAD pathway [GoID:GO:0036503; evidenceTypes:IBA|IC|IDA|IEA|IMP|ISS|NAS|TAS]	GeneOntology_BP	13	57	577	4.63291	2.05494	22.807	1	3.47504	0.000510768	0.0152812	DERL1|DERL2|DNAJB9|EDEM1|ERLEC1|FAM8A1|HERPUD1|MARCHF6|RHBDD1|SEL1L|UBE2J1|UBXN4|VCP
MIR4803	MSigDB_C3	26	161	577	13.0859	3.42802	16.1491	1	3.47473	0.000511371	0.0152841	CC2D2B|CDKN1B|EGR1|EPC1|GTF2A1|KLHL28|LEPROT|MDFIC|MKX|MON2|NR3C1|PALM2AKAP2|PCGF3|PCMTD1|PPP3CC|PRDM1|RMDN2|SGK3|SS18|SYPL1|TMED2|TNFRSF17|TTC14|XIAP|ZNF329|ZNF667
trans-Golgi network [GoID:GO:0005802; evidenceTypes:IBA|IC|IDA|IEA|IMP|ISS|TAS]	GeneOntology_CC	17	87	577	7.07128	2.53334	19.5402	1	3.46528	0.000529677	0.0157691	AP4M1|ARL1|COG1|COG3|COG6|GBA|GOLGA1|GOLPH3|GOLPH3L|OPTN|SLC39A9|TRAPPC6B|TRAPPC9|VAMP4|VPS54|WIPI1|YIPF5
TRAVAGLINI_LUNG_OLR1_CLASSICAL_MONOCYTE_CELL	MSigDB_C8	44	327	577	26.5783	4.82665	13.4557	1	3.46437	0.000531484	0.0158073	ARF4|ARFGAP3|AZIN1|BIRC2|CASP1|CASP4|CEBPB|CFLAR|CLIC4|CTNNA1|CTSS|CYFIP1|DRAM1|ELL2|FNDC3A|GABARAPL1|IL10|IL6ST|IRF2BP2|IRS2|ITGAV|KDELR2|KLHL5|LILRB4|MAP1LC3B|NUMB|PIK3AP1|PNRC1|PPP1R15B|PSEN1|PTPN12|RASSF4|RBM47|RYBP|SERP1|SKIL|SLC38A2|SPCS3|SPPL2A|STK40|SURF4|TNFAIP8|UFM1|WARS1
ZEILSTRA_CD44_TARGETS_DN	MSigDB_C2	3	3	577	0.243837	0.473239	100	1	3.4629	0.00053439	0.0158316	CASP1|CFLAR|TNFRSF17
COG complex	CORUM	3	3	577	0.243837	0.473239	100	1	3.4629	0.00053439	0.0158316	COG1|COG3|COG6
insulin processing [GoID:GO:0030070; evidenceTypes:IDA|IEA|IMP|TAS]	GeneOntology_BP	3	3	577	0.243837	0.473239	100	1	3.4629	0.00053439	0.0158316	ERO1B|SLC30A5|YIPF5
negative regulation of endoplasmic reticulum stress-induced eIF2 alpha phosphorylation [GoID:GO:1903912; evidenceTypes:IBA|IEA|IMP|ISS]	GeneOntology_BP	3	3	577	0.243837	0.473239	100	1	3.4629	0.00053439	0.0158316	DNAJC3|PPP1R15B|TMED2
GSE2770_IL4_ACT_VS_ACT_CD4_TCELL_2H_DN	MSigDB_C7	20	111	577	9.02197	2.85661	18.018	1	3.46051	0.000539153	0.0159416	ARAP2|BHLHE40|CARS1|CISH|CLIC4|IL6ST|KHDC4|NECAP1|NFE2L1|PARP6|PPP1R15B|RNF149|RYBP|SESN2|SLAMF7|SLC1A5|SLC38A2|STK40|VPS54|ZHX2
GSE24142_DN2_VS_DN3_THYMOCYTE_DN	MSigDB_C7	18	95	577	7.72151	2.64575	18.9474	1	3.45912	0.000541947	0.0159611	ABLIM1|CCPG1|CDKN1B|DENND11|EDEM1|EGR1|IRF4|N4BP2L1|PCMTD1|PHLDA1|PRKCB|RNF19A|SH3KBP1|SLAMF6|SLC37A1|SPATS2|THNSL2|TMEM50B
MIR548AB	MSigDB_C3	25	153	577	12.4357	3.34369	16.3399	1	3.45783	0.000544553	0.0159611	ABCA5|ARMCX3|CCDC117|CEP120|CMPK2|ELL2|FGFR1OP2|HECA|ITGAV|KLRD1|MAGT1|MARCHF6|MBNL2|MDFIC|MFSD8|NDFIP2|NUMB|PRRC1|RNF149|SEC24A|SLC30A5|SLU7|TRAM1|UBE2A|YIPF5
MIR548AD_5P_MIR548AE_5P_MIR548AY_5P_MIR548B_5P_MIR548D_5P	MSigDB_C3	25	153	577	12.4357	3.34369	16.3399	1	3.45783	0.000544553	0.0159611	ABCA5|ARMCX3|CCDC117|CEP120|CMPK2|ELL2|FGFR1OP2|HECA|ITGAV|KLRD1|MAGT1|MARCHF6|MBNL2|MDFIC|MFSD8|NDFIP2|NUMB|PRRC1|RNF149|SEC24A|SLC30A5|SLU7|TRAM1|UBE2A|YIPF5
MIR548AK_MIR548AM_5P_MIR548C_5P_MIR548H_5P_MIR548O_5P_MIR548AU_5P	MSigDB_C3	25	153	577	12.4357	3.34369	16.3399	1	3.45783	0.000544553	0.0159611	ABCA5|ARMCX3|CCDC117|CEP120|CMPK2|ELL2|FGFR1OP2|HECA|ITGAV|KLRD1|MAGT1|MARCHF6|MBNL2|MDFIC|MFSD8|NDFIP2|NUMB|PRRC1|RNF149|SEC24A|SLC30A5|SLU7|TRAM1|UBE2A|YIPF5
MIR548AP_5P_MIR548J_5P	MSigDB_C3	25	153	577	12.4357	3.34369	16.3399	1	3.45783	0.000544553	0.0159611	ABCA5|ARMCX3|CCDC117|CEP120|CMPK2|ELL2|FGFR1OP2|HECA|ITGAV|KLRD1|MAGT1|MARCHF6|MBNL2|MDFIC|MFSD8|NDFIP2|NUMB|PRRC1|RNF149|SEC24A|SLC30A5|SLU7|TRAM1|UBE2A|YIPF5
MIR548AQ_5P	MSigDB_C3	25	153	577	12.4357	3.34369	16.3399	1	3.45783	0.000544553	0.0159611	ABCA5|ARMCX3|CCDC117|CEP120|CMPK2|ELL2|FGFR1OP2|HECA|ITGAV|KLRD1|MAGT1|MARCHF6|MBNL2|MDFIC|MFSD8|NDFIP2|NUMB|PRRC1|RNF149|SEC24A|SLC30A5|SLU7|TRAM1|UBE2A|YIPF5
MIR548AS_5P	MSigDB_C3	25	153	577	12.4357	3.34369	16.3399	1	3.45783	0.000544553	0.0159611	ABCA5|ARMCX3|CCDC117|CEP120|CMPK2|ELL2|FGFR1OP2|HECA|ITGAV|KLRD1|MAGT1|MARCHF6|MBNL2|MDFIC|MFSD8|NDFIP2|NUMB|PRRC1|RNF149|SEC24A|SLC30A5|SLU7|TRAM1|UBE2A|YIPF5
MIR548I	MSigDB_C3	25	153	577	12.4357	3.34369	16.3399	1	3.45783	0.000544553	0.0159611	ABCA5|ARMCX3|CCDC117|CEP120|CMPK2|ELL2|FGFR1OP2|HECA|ITGAV|KLRD1|MAGT1|MARCHF6|MBNL2|MDFIC|MFSD8|NDFIP2|NUMB|PRRC1|RNF149|SEC24A|SLC30A5|SLU7|TRAM1|UBE2A|YIPF5
MIR548O_5P_MIR548W	MSigDB_C3	25	153	577	12.4357	3.34369	16.3399	1	3.45783	0.000544553	0.0159611	ABCA5|ARMCX3|CCDC117|CEP120|CMPK2|ELL2|FGFR1OP2|HECA|ITGAV|KLRD1|MAGT1|MARCHF6|MBNL2|MDFIC|MFSD8|NDFIP2|NUMB|PRRC1|RNF149|SEC24A|SLC30A5|SLU7|TRAM1|UBE2A|YIPF5
WAMUNYOKOLI_OVARIAN_CANCER_GRADES_1_2_UP	MSigDB_C2	15	72	577	5.85209	2.30709	20.8333	1	3.45567	0.000548936	0.0160121	ARHGAP12|ASPHD2|ELL2|GFPT1|GOLPH3|GPR160|KDELR2|MYO6|PDIA3|PDIA4|SAR1B|SEC22B|SEC24A|SLC35D2|TPD52
GSE17721_CTRL_VS_CPG_8H_BMDC_DN	MSigDB_C7	15	72	577	5.85209	2.30709	20.8333	1	3.45567	0.000548936	0.0160121	CHDH|DNAJB11|GINM1|KAT2B|P2RX1|PRRC1|RASA2|RBM47|RIMKLB|RUNX2|SLAMF6|SLC33A1|STK40|VPS54|WSB2
BASAKI_YBX1_TARGETS_DN	MSigDB_C2	26	162	577	13.1672	3.4384	16.0494	1	3.4485	0.0005637	0.0163984	ABCA5|BHLHE40|DNAJC3|EGR1|FAM3C|GABARAPL1|IL6ST|IRF2BP2|KRCC1|LAMB1|LAMP2|RALGPS2|RBM47|SEC62|SGK3|SKIL|SPART|TARS3|TMEM106B|TMEM37|TPD52|TSPAN1|TTC3|UBXN4|XRN1|YPEL5
IRF4_myeloma_induced_direct (PMID:18568025)	SignatureDB	8	25	577	2.03198	1.364	32	1	3.4478	0.000565168	0.0164067	CDKN1B|CFLAR|ELL2|GFPT1|IRF4|PRDM1|SLAMF7|TNFRSF17
VCP-VIMP-DERL1-DERL2-HRD1-SEL1L complex	CORUM	4	6	577	0.487674	0.66912	66.6667	1	3.44672	0.000567436	0.016441	DERL1|DERL2|SEL1L|VCP
GC_T_helper_down_Kim (PMID:15213097)	SignatureDB	4	6	577	0.487674	0.66912	66.6667	1	3.44672	0.000567436	0.016441	ELL2|IRS2|LINC-PINT|RYBP
DEURIG_T_CELL_PROLYMPHOCYTIC_LEUKEMIA_DN	MSigDB_C2	24	145	577	11.7855	3.25698	16.5517	1	3.4421	0.000577216	0.0166765	ANKRD12|CASP1|CASP4|CFLAR|CREBZF|CYLD|DERL2|HEG1|KLRD1|LINC00667|NCOA1|OPTN|P2RY10|PPP3CC|PRDM1|PRKCB|RAP2C|RDX|RNF19A|SERINC1|SRSF8|TRAPPC10|UBL3|WSB2
transport vesicle membrane [GoID:GO:0030658; evidenceTypes:IBA|IDA|IEA|IMP|ISS|NAS|TAS]	GeneOntology_CC	16	80	577	6.50232	2.4305	20	1	3.43805	0.000585927	0.016896	ATP6V0A1|MCFD2|SAR1B|SEC22B|SEC23B|SEC24A|SEC24D|SEC31A|SEMA4C|SLC17A5|SLC30A5|SLC6A9|SYNRG|SYPL1|TMED2|TPRG1L
GC_T_helper_up2x_Chtanova (PMID:16339519)	SignatureDB	29	189	577	15.3617	3.70666	15.3439	1	3.43417	0.000594381	0.017091	AP3S2|ARAP2|CASP4|CCNYL1|CLIP1|CREBRF|HOOK1|IFNAR2|IL6ST|ITGAV|KAT2B|KIAA0513|KLHL28|MARCHF6|MYO6|NCOA1|NR3C1|NRDC|NUCB2|PIP4P2|RNF19A|SARAF|SH3KBP1|SLC46A3|SYPL1|TENT5C|WIPI1|YPEL5|ZHX2
Chiche(PMID: 24644022)-2014_M7.21	PAPER	11	44	577	3.57628	1.80712	25	1	3.43315	0.000596614	0.0171389	CCDC69|COPG1|EGR1|HCP5|MT1F|NMRK1|SCARB2|SLC17A5|SLC3A2|VPS26C|WDFY1
MIR548AR_5P	MSigDB_C3	25	154	577	12.517	3.35436	16.2338	1	3.43087	0.000601649	0.0172183	ABCA5|ARMCX3|CCDC117|CEP120|CMPK2|ELL2|FGFR1OP2|HECA|ITGAV|KLRD1|MAGT1|MARCHF6|MBNL2|MDFIC|MFSD8|NDFIP2|NUMB|PRRC1|RNF149|SEC24A|SLC30A5|SLU7|TRAM1|UBE2A|YIPF5
MIR548A_5P	MSigDB_C3	25	154	577	12.517	3.35436	16.2338	1	3.43087	0.000601649	0.0172183	ABCA5|ARMCX3|CCDC117|CEP120|CMPK2|ELL2|FGFR1OP2|HECA|ITGAV|KLRD1|MAGT1|MARCHF6|MBNL2|MDFIC|MFSD8|NDFIP2|NUMB|PRRC1|RNF149|SEC24A|SLC30A5|SLU7|TRAM1|UBE2A|YIPF5
MIR548BB_5P	MSigDB_C3	25	154	577	12.517	3.35436	16.2338	1	3.43087	0.000601649	0.0172183	ABCA5|ARMCX3|CCDC117|CEP120|CMPK2|ELL2|FGFR1OP2|HECA|ITGAV|KLRD1|MAGT1|MARCHF6|MBNL2|MDFIC|MFSD8|NDFIP2|NUMB|PRRC1|RNF149|SEC24A|SLC30A5|SLU7|TRAM1|UBE2A|YIPF5
GSE41867_LCMV_ARMSTRONG_VS_CLONE13_DAY8_EFFECTOR_CD8_TCELL_UP	MSigDB_C7	17	88	577	7.15256	2.54768	19.3182	1	3.42794	0.000608189	0.0173727	ARFGAP3|ARMCX3|CD38|DNAJC3|ERO1B|FAM3C|GNPTAB|IDH2|ITFG1|MIA3|PNRC1|PRDM1|PRDX4|PSEN1|RBM47|TCEAL9|TMEM106B
GSE9988_ANTI_TREM1_VS_LPS_MONOCYTE_DN	MSigDB_C7	17	88	577	7.15256	2.54768	19.3182	1	3.42794	0.000608189	0.0173727	AZIN1|BIRC2|CFLAR|CLIC4|CREBL2|DRAM1|EPM2AIP1|IL10|LINC01138|PIK3AP1|PLXNC1|PNRC1|PPP1R15B|RAP2C|RHOH|TLR7|TNFAIP8
GSE40274_FOXP3_VS_FOXP3_AND_HELIOS_TRANSDUCED_ACTIVATED_CD4_TCELL_DN	MSigDB_C7	13	58	577	4.71419	2.07274	22.4138	1	3.42691	0.000610485	0.0174054	ARAP2|CCNYL1|INTS6L|KAT2B|LINC-PINT|MTERF2|PARP6|SCFD1|SKIL|SLAMF6|TRAPPC6B|VPS54|ZRANB1
GSE12845_IGD_NEG_BLOOD_VS_DARKZONE_GC_TONSIL_BCELL_UP	MSigDB_C7	19	104	577	8.45302	2.76646	18.2692	1	3.42403	0.000616991	0.0175321	ABCA5|BTN3A1|CFLAR|CLCC1|CLIC3|CRYL1|DIPK1A|DNAJC3|DRAM1|FNDC3A|HAX1|ITCH|LILRB4|MANEA|PLP2|PLXNC1|RALGPS2|RNF31|SERP1
GSE23568_CTRL_TRANSDUCED_VS_WT_CD8_TCELL_UP	MSigDB_C7	19	104	577	8.45302	2.76646	18.2692	1	3.42403	0.000616991	0.0175321	ALDH2|ANXA7|BET1|BLNK|CD180|CLIC4|CYFIP1|DNAJB9|ELL2|ENTPD1|ERO1B|EVI5|MPEG1|NUCB2|PLP2|PPP3CC|SLC30A5|SYPL1|TPD52
MIR4768_5P	MSigDB_C3	18	96	577	7.80279	2.65944	18.75	1	3.42367	0.000617819	0.0175321	ALDH2|B3GLCT|DNAJB9|ENTPD1|KIAA1191|KLHL5|MAP3K2|NF1|PALM2AKAP2|PRKCB|RIMKLB|SLC30A7|SMIM14|TMEM87A|ZNF302|ZNF558|ZNF600|ZNF655
GSE17974_0H_VS_12H_IN_VITRO_ACT_CD4_TCELL_UP	MSigDB_C7	18	96	577	7.80279	2.65944	18.75	1	3.42367	0.000617819	0.0175321	CSGALNACT1|DNAJB9|DRAM2|FAM8A1|GABARAPL1|HEG1|IRF2BP2|IRS2|ITCH|MBNL2|NMRK1|NR1D2|PPP3CC|SKIL|ST3GAL5|TMEM156|YPEL5|ZNF329
Blood_Module-3.8_Undetermined (PMID:18631455)	SignatureDB	18	96	577	7.80279	2.65944	18.75	1	3.42367	0.000617819	0.0175321	BTN3A1|CDK5RAP3|CREBZF|ERO1B|GOLGA1|INTS6L|KHDC4|MARS1|MFSD8|MORC4|NLRP4|NMRK1|OGT|PCGF3|SLC33A1|ZMAT1|ZNF302|ZNF655
Thymic_progenitor_Tcell_gt_Thymic_DP_Tcell (PMID:15210650)	SignatureDB	5	10	577	0.812791	0.863586	50	1	3.42175	0.000622206	0.01764	CISH|JCHAIN|MDFIC|MPEG1|TLR7
GSE3400_UNTREATED_VS_IFNB_TREATED_MEF_UP	MSigDB_C7	15	73	577	5.93337	2.32289	20.5479	1	3.41393	0.000640341	0.0181372	ARMCX3|CITED2|DENND11|GOLM2|GPR160|HECA|IDH2|IRS2|LEPROT|LINC00921|MAPK1|MARCHF6|NBR1|NCOA1|PIP4P2
intracellular protein transport [GoID:GO:0006886; evidenceTypes:HMP|IBA|IC|IDA|IEA|IGI|IMP|IPI|ISS|NAS|TAS]	GeneOntology_BP	48	369	577	29.992	5.11133	13.0081	1	3.40977	0.000650188	0.0183681	AP3S2|AP4M1|ARF4|ARFGAP3|ARL1|COG3|COPB2|COPG1|DERL1|DERL2|EDEM1|ERLEC1|GNPTAB|HAX1|HERPUD1|IFT27|LAMP2|LEPROT|MDFIC|MYO6|NF1|PSEN1|RHBDD1|RNF31|SAR1B|SCARB2|SCFD1|SEC23B|SEC24A|SEC24D|SEC31A|SEC62|SEL1L|SLU7|SPCS2|SPCS3|SRP54|SRPRA|STRADB|SURF4|SYNRG|TMED2|TRAM1|UBE2J1|UFM1|VCP|VPS26C|VPS54
endosome membrane [GoID:GO:0010008; evidenceTypes:IBA|IC|IDA|IEA|IMP|ISS|NAS|TAS]	GeneOntology_CC	30	199	577	16.1745	3.80071	15.0754	1	3.40971	0.000650312	0.0183681	ABCA5|ATP6V0A1|INPP5B|ITCH|LAMP2|LAPTM4A|LEPROT|MARCHF8|MFSD8|MON2|NCSTN|NDFIP2|NUMB|OPTN|PARM1|PDIA3|PIP4P2|PSEN1|RAB35|RAP2C|SCARB2|SLC38A9|SNX19|SNX30|SPPL2A|TLR7|TM9SF2|TMBIM1|TMEM106B|WIPI1
MIR302A_3P_MIR302B_3P_MIR302C_3P_MIR302D_3P	MSigDB_C3	23	138	577	11.2165	3.17899	16.6667	1	3.39913	0.000676008	0.0189685	ABHD3|ALDH1L2|CREBRF|CROT|FNDC3A|HP1BP3|IRF2BP2|KAT2B|MAP3K2|MIXL1|PPARA|RDX|RUNX2|SETBP1|SLC33A1|SMIM14|SUCO|TRIP11|UBE2J1|UBE2Q2|ZCCHC24|ZNF75A|ZRANB1
GSE25123_WT_VS_PPARG_KO_MACROPHAGE_IL4_STIM_DN	MSigDB_C7	16	81	577	6.5836	2.44547	19.7531	1	3.3989	0.000676573	0.0189685	ATP10D|CCR6|CD38|CYFIP1|DNAJC1|DRAM1|GABARAPL1|HSPA13|ITGAV|LAMP2|PHLDA1|PRDM1|RUNX2|TMBIM1|TMEM87A|VPS54
MIR4789_5P	MSigDB_C3	20	113	577	9.18453	2.88182	17.6991	1	3.39599	0.000683816	0.0191538	ARAP2|ARFGAP3|BHLHE40|CDKN1B|ERLEC1|LAMP2|LYSMD3|MBNL2|MON2|NDFIP2|NR1D2|NR3C1|PNRC1|PPP1R15B|SLC30A5|SLC38A2|TNFAIP8|TVP23B|UFM1|VAMP4
REACTOME_N_GLYCAN_TRIMMING_IN_THE_ER_AND_CALNEXIN_CALRETICULIN_CYCLE	MSigDB_C2	7	20	577	1.62558	1.22043	35	1	3.39538	0.000685329	0.0191623	DERL1|DERL2|EDEM1|MARCHF6|PDIA3|SEL1L|VCP
GSE3982_MAST_CELL_VS_TH2_UP	MSigDB_C7	14	66	577	5.36442	2.20981	21.2121	1	3.39393	0.000688965	0.0192447	BET1|CLIC4|DNAJB9|DUSP22|EEF1AKMT3|GNS|HBP1|KIAA0232|LAPTM4A|LMBRD1|MCFD2|R3HDM2|TMEM87A|ZCCHC24
GSE14000_UNSTIM_VS_16H_LPS_DC_DN	MSigDB_C7	17	89	577	7.23384	2.56193	19.1011	1	3.39096	0.000696484	0.0194368	CFLAR|CMPK2|DRAM1|ELL2|H2BC21|H3C6|HCP5|NFE2L1|NUB1|PGM3|PPP1R15B|RASSF4|RHOH|SLAMF7|SLC41A2|SS18|ST3GAL5
GSE36888_STAT5_AB_KNOCKIN_VS_WT_TCELL_IL2_TREATED_17H_UP	MSigDB_C7	19	105	577	8.5343	2.77953	18.0952	1	3.3905	0.00069765	0.0194514	CLCC1|CMPK2|CROT|CYLD|DENND10|DERL2|DNAJB9|HOOK1|LEPROT|LYSMD2|MDFIC|NR1D2|PCMTD1|POU6F1|RUNX2|SAR1B|SLAMF6|SLC1A5|ZHX2
GSE21670_TGFB_VS_TGFB_AND_IL6_TREATED_STAT3_KO_CD4_TCELL_UP	MSigDB_C7	18	97	577	7.88407	2.67307	18.5567	1	3.38854	0.000702657	0.019573	CITED2|CREBL2|DNAJB9|FAM8A1|GNS|GOLM2|GPR180|HERPUD1|IDH2|KLHDC2|KLRD1|MBNL2|MCFD2|SGK3|SLC38A2|SMIM14|TCEANC|USP40
MIR4659A_3P_MIR4659B_3P	MSigDB_C3	31	209	577	16.9873	3.89221	14.8325	1	3.38794	0.000704187	0.0195976	ABLIM1|ANKRD12|ARMCX3|CERK|EDEM1|ENTPD1|GTF2A1|HCFC2|IDO2|IFNAR2|ING4|MIA3|MON2|PRDM1|PRKCB|RIMKLB|RNF170|SCFD1|SETBP1|SGK3|SKIL|SLC38A9|THEMIS2|TMEM106B|TMEM87A|TMF1|TNFAIP8|TTC14|WASL|ZMAT1|ZNF197
Myc_ChIP_PET_Expr_Down (PMID:17093053)	SignatureDB	22	130	577	10.5663	3.08724	16.9231	1	3.38547	0.00071057	0.019739	ASPHD2|CASP1|ENTPD1|HERPUD1|KIAA0513|KLHL28|LILRB4|LMBRD1|MAPK1|NCOA3|NR3C1|NRDC|NUMB|OPTN|PCMTD1|SETBP1|SKIL|SLU7|SSBP3|ST3GAL5|TTC17|ZNF302
PECE_MAMMARY_STEM_CELL_DN	MSigDB_C2	13	59	577	4.79546	2.09038	22.0339	1	3.37951	0.000726143	0.0200613	COG6|DERL1|FGFR1OP2|KLHL28|MAP1LC3B|PALM2AKAP2|PDIA3|RAB2B|SEC22B|SLC30A7|SLC41A2|TM9SF2|UBL3
GSE41867_NAIVE_VS_DAY6_LCMV_ARMSTRONG_EFFECTOR_CD8_TCELL_UP	MSigDB_C7	13	59	577	4.79546	2.09038	22.0339	1	3.37951	0.000726143	0.0200613	ERLEC1|HECA|IQCB1|LAMP2|MANEA|MSRA|P2RY10|PPARA|SLAMF7|SMARCA2|STRADB|TMF1|VAMP4
cellular localization [GoID:GO:0051641; evidenceTypes:EXP|HMP|IBA|IC|IDA|IEA|IEP|IGI|IMP|IPI|ISM|ISS|NAS|TAS]	GeneOntology_BP	134	1286	577	104.525	8.86817	10.4199	1	3.37758	0.000731269	0.0201845	ALKBH5|AP3S2|AP4M1|ARF4|ARFGAP3|ARL1|ARMCX3|ATL3|ATP6V0A1|BET1|BHLHA15|CC2D2B|CD38|CDK5RAP3|CDKN1B|CEP120|CFAP54|CILK1|COG1|COG3|COG6|COPB2|COPG1|CTNNA1|CYFIP1|DENND10|DERL1|DERL2|DNAJC1|EDEM1|ERLEC1|EVI5|FASLG|GHRL|GNPTAB|GOLGB1|GOLPH3|GOLPH3L|GOLT1B|HAX1|HEG1|HERPUD1|HOOK1|HYOU1|IFT20|IFT27|IL10|IQSEC2|IRS2|ITSN2|KAT2B|KDELR2|KDELR3|LAMP2|LEPROT|LILRB4|LIN7B|LMBRD1|MAPK1|MCFD2|MDFIC|MIA2|MIA3|M…
LAKE_ADULT_KIDNEY_C20_COLLECTING_DUCT_INTERCALATED_CELLS_TYPE_A_CORTEX	MSigDB_C8	11	45	577	3.65756	1.82741	24.4444	1	3.37698	0.000732853	0.0201914	ABCA5|CAB39|CLIP1|FNDC3A|ITGAV|LINC-PINT|MAP4K3|NCOA1|NRDC|RALGPS2|SETBP1
autophagosome organization [GoID:GO:1905037; evidenceTypes:IBA|IDA|IEA|IMP|ISS|TAS]	GeneOntology_BP	11	45	577	3.65756	1.82741	24.4444	1	3.37698	0.000732853	0.0201914	AP4M1|GABARAPL1|GBA|IFT20|MAP1LC3B|PSEN1|SCFD1|SEC22B|SNX30|WDR45|WIPI1
GSE13411_PLASMA_CELL_VS_MEMORY_BCELL_UP	MSigDB_C7	21	122	577	9.91604	2.99245	17.2131	1	3.37366	0.000741747	0.0203612	AARS1|CALU|CD38|CYP2E1|DNAJC1|DNAJC3|ELL2|H2BC21|HAX1|IFNAR2|KDELR2|KDELR3|OPTN|PDIA4|PGM3|PRDM1|SEL1L|SLAMF7|SLC17A5|TNFRSF17|ZCCHC24
STAT3_up_OCILy10 (PMID:18160665)	SignatureDB	6	15	577	1.21919	1.0573	40	1	3.37312	0.000743217	0.0203612	BANK1|BIRC2|IL10|PHLDA1|PRDM1|RHOH
L-amino acid transport [GoID:GO:0015807; evidenceTypes:IBA|IDA|IEA|IGI|IMP|ISS|NAS|TAS]	GeneOntology_BP	9	32	577	2.60093	1.54243	28.125	1	3.37292	0.000743748	0.0203612	NF1|PSEN1|SLC1A4|SLC1A5|SLC38A2|SLC38A9|SLC3A2|SLC6A9|VPS54
MIR371A_5P	MSigDB_C3	15	74	577	6.01465	2.33858	20.2703	1	3.37269	0.000744389	0.0203612	BCL10|CERK|CITED2|EPM2AIP1|FGFR1OP2|HSPA13|KIAA0232|PCMTD1|RIMKLB|RNF170|SAR1B|SEC24A|SS18|TMEM106B|TMEM50B
GSE22886_TH1_VS_TH2_48H_ACT_DN	MSigDB_C7	15	74	577	6.01465	2.33858	20.2703	1	3.37269	0.000744389	0.0203612	CAB39|DNAJB9|ELF4|KRCC1|LAPTM4A|MARCHF8|MT1F|NCOA3|PLXNC1|RBM47|RNF170|SETX|SLC46A3|TAF7|TMED2
GSE36476_CTRL_VS_TSST_ACT_40H_MEMORY_CD4_TCELL_OLD_UP	MSigDB_C7	15	74	577	6.01465	2.33858	20.2703	1	3.37269	0.000744389	0.0203612	ATP6V0A1|BTN3A1|DNAJB9|FAM8A1|IRS2|LINC00667|MARCHF8|NCOA1|P2RX1|RHBDF1|TENT5C|TRAM1|TTC17|WNT10B|YPEL5
GSE37416_12H_VS_48H_F_TULARENSIS_LVS_NEUTROPHIL_UP	MSigDB_C7	15	74	577	6.01465	2.33858	20.2703	1	3.37269	0.000744389	0.0203612	ATP10D|AZIN1|CAB39|CLIP1|CYLD|ELF4|FAM8A1|GOLM2|HERC5|LYSMD2|MAPK1|NBR1|SKIL|STK40|YPEL5
MIR3714	MSigDB_C3	26	165	577	13.411	3.46934	15.7576	1	3.37066	0.000749871	0.0204926	ANKRD12|ANXA7|CREBRF|DNAJC1|DPYSL2|ELL2|EPM2AIP1|EVI5|GOLM2|KLHL28|LYSMD3|MAGT1|MARCHF8|MORC4|PALM2AKAP2|PTPN12|RALGPS2|RDX|RYBP|SETBP1|SLC1A4|SLC39A9|SLC46A3|SLC50A1|SMIM14|SURF4
YAO_TEMPORAL_RESPONSE_TO_PROGESTERONE_CLUSTER_0	MSigDB_C2	8	26	577	2.11326	1.39092	30.7692	1	3.36731	0.000759056	0.0207063	ABLIM1|CASP4|CREBRF|GABARAPL1|NR1D2|ST6GAL1|VAMP4|WDR45
necroptotic process [GoID:GO:0070266; evidenceTypes:IBA|IDA|IEA|IMP|ISS|TAS]	GeneOntology_BP	8	26	577	2.11326	1.39092	30.7692	1	3.36731	0.000759056	0.0207063	BIRC2|CFLAR|CYLD|FASLG|ITCH|MLKL|OGT|RNF31
IRF4_myeloma_induced_all (PMID:18568025)	SignatureDB	27	174	577	14.1426	3.56039	15.5172	1	3.36616	0.000762215	0.0207738	ALDH1L2|BHLHA15|CALCOCO2|CCPG1|CD38|CDKN1B|CFLAR|DNAJB9|ELL2|GFPT1|IRF4|MARS1|NAPSB|PALM2AKAP2|PDIA4|PRDM1|SEC62|SETBP1|SLAMF7|SLC38A2|SLC3A2|SPAG5-AS1|SPATS2|ST6GAL1|TNFRSF17|TRAM1|UBE2J1
GSE13485_CTRL_VS_DAY1_YF17D_VACCINE_PBMC_UP	MSigDB_C7	16	82	577	6.66488	2.46034	19.5122	1	3.36018	0.000778929	0.0210589	ARF4|CCNYL1|DERL2|DHTKD1|ERLEC1|LINC00324|LYSMD2|LYSMD3|NR3C1|SERINC1|SLC17A5|SLC30A5|TM9SF2|TMEM50B|WASL|YIPF5
GSE3920_UNTREATED_VS_IFNA_TREATED_ENDOTHELIAL_CELL_UP	MSigDB_C7	16	82	577	6.66488	2.46034	19.5122	1	3.36018	0.000778929	0.0210589	CFLAR|CTNNA1|FNDC3A|IL10|ITGAV|LAMP2|LEPROT|MAP4K3|MCFD2|RBM47|SERP1|TENT5C|THEMIS2|TLR7|TMBIM4|UBL3
GSE39820_CTRL_VS_TGFBETA1_IL6_CD4_TCELL_DN	MSigDB_C7	16	82	577	6.66488	2.46034	19.5122	1	3.36018	0.000778929	0.0210589	ARMCX3|CD38|CDR2|DENND10|DRAM2|ETFDH|FNDC3A|KAT2B|PLP2|RNF149|SIAH1|SLC41A2|SPART|VAMP4|YPEL5|ZNF655
GSE36476_CTRL_VS_TSST_ACT_16H_MEMORY_CD4_TCELL_YOUNG_UP	MSigDB_C7	18	98	577	7.96535	2.68662	18.3673	1	3.35373	0.000797312	0.0215367	CDR2|CITED2|CSGALNACT1|FAM8A1|HBP1|HECA|HERC5|IRS2|MARCHF8|MBNL2|MSRA|NUCB2|SEMA4C|SLC35D2|SLC46A3|TENT5C|TTC17|YPEL5
RGAANNTTC_HSF1_01	MSigDB_C3	24	149	577	12.1106	3.30064	16.1074	1	3.33206	0.000862071	0.0230699	ABHD3|ARMCX3|CD9|CISH|CYLD|DERL1|ERO1B|FASLG|IFT20|IL6ST|KLHL28|MBNL2|MDFIC|NFE2L1|OGT|PARP6|PLXNC1|PNRC1|PRDM1|PSEN1|SRP54|SSBP3|TSPAN31|WNT10B
MIR520F_3P	MSigDB_C3	15	75	577	6.09593	2.35416	20	1	3.33193	0.000862449	0.0230699	CDKN1B|CROT|DERL2|EPC1|FNDC3A|IL6ST|ITFG1|MAP3K2|MBNL2|RALGPS2|SAR1B|SLC33A1|TMEM19|UBE2Q2|ZNF75A
REACTOME_POST_TRANSLATIONAL_PROTEIN_MODIFICATION	MSigDB_C2	62	515	577	41.8587	5.97258	12.0388	1	3.32477	0.000884921	0.0236279	ARF4|ARFGAP3|B3GLCT|BCL10|BET1|BIRC2|CALU|CISH|COG1|COG3|COG6|COMMD3|COPB2|COPG1|CYLD|DERL1|DERL2|DNAJC3|EDEM1|GFPT1|GOLGB1|H2BC21|KAT2B|KDELR2|KDELR3|KLHL5|LAMB1|MAGT1|MANEA|MARCHF6|MCFD2|MIA3|MUC16|NCOA1|NR3C1|NUB1|OGT|PDIA3|PGM3|PPARA|RAB2B|RAB35|SAR1B|SCFD1|SEC22B|SEC24A|SEC24D|SEC31A|SEL1L|SLC17A5|ST3GAL5|ST6GAL1|TMED2|TRAPPC10|TRAPPC6B|TRAPPC9|UBE2A|UBE2G1|UBE2Q2|VCP|WSB2|ZRANB1
MIR548Y	MSigDB_C3	25	158	577	12.8421	3.39666	15.8228	1	3.32454	0.000885646	0.0236279	ABCA5|ARMCX3|CCDC117|CEP120|CMPK2|ELL2|FGFR1OP2|HECA|ITGAV|KLRD1|MAGT1|MARCHF6|MBNL2|MDFIC|MFSD8|NDFIP2|NUMB|PRRC1|RNF149|SEC24A|SLC30A5|SLU7|TRAM1|UBE2A|YIPF5
Chiche(PMID: 24644022)-2014_M5.7	PAPER	12	53	577	4.30779	1.98209	22.6415	1	3.32242	0.000892418	0.0237876	CTSS|GOLM2|HBP1|KIAA0232|KIAA0513|LEPROT|LMBRD1|MAP3K2|NCOA1|SERINC1|TMF1|TPRG1L
MIR623	MSigDB_C3	11	46	577	3.73884	1.84748	23.913	1	3.32193	0.000893962	0.0237928	BIRC2|CCDC117|MFSD11|NBR1|NCOA7|NR3C1|SEC24D|SMIM14|TMEM156|ZCCHC24|ZNF197
GSE42021_TCONV_PLN_VS_CD24LO_TCONV_THYMUS_DN	MSigDB_C7	16	83	577	6.74616	2.47512	19.2771	1	3.32186	0.000894185	0.0237928	AP3S2|CEBPB|GABARAPL1|GNS|LAMP2|MAP1LC3B|NECAP1|PHGDH|PRDX4|PRKCB|SIAH1|SYPL1|TCEAL9|TMEM50B|WARS1|WDR45
REACTOME_INTRA_GOLGI_AND_RETROGRADE_GOLGI_TO_ER_TRAFFIC	MSigDB_C2	18	99	577	8.04663	2.7001	18.1818	1	3.31922	0.000902688	0.023998	ARF4|ARFGAP3|COG1|COG3|COG6|COPB2|COPG1|GOLGA1|KDELR2|KDELR3|NBAS|SEC22B|SURF4|TMED2|TMF1|TRIP11|VAMP4|VPS54
GSE21927_SPLEEN_C57BL6_VS_EL4_TUMOR_BALBC_MONOCYTES_UP	MSigDB_C7	17	91	577	7.39639	2.59019	18.6813	1	3.31808	0.00090637	0.0240117	ARMCX3|BTN3A1|DIPK1A|EPM2AIP1|IFT20|ING4|N4BP2L1|NLRP4|OGT|PARP6|PPP3CC|RNF113A|SLC46A3|TMBIM4|VAMP4|YPEL5|ZHX2
GSE23505_IL6_IL1_VS_IL6_IL1_IL23_TREATED_CD4_TCELL_DN	MSigDB_C7	17	91	577	7.39639	2.59019	18.6813	1	3.31808	0.00090637	0.0240117	CLIC4|EPC1|ERO1B|GNS|IRF2BP2|IRF4|NR1D2|RBM47|RYBP|SLC17A5|SLC1A5|STK40|TEC|TPD52|UBL3|ZHX2|ZNF655
GSE26290_CTRL_VS_AKT_INHIBITOR_TREATED_ANTI_CD3_AND_IL2_STIM_CD8_TCELL_DN	MSigDB_C7	17	91	577	7.39639	2.59019	18.6813	1	3.31808	0.00090637	0.0240117	ARHGAP17|CALCOCO2|CASP4|CD9|HEG1|IFNAR2|IRF4|LEPROT|NCOA3|NDFIP2|SEMA4C|ST3GAL5|STK40|TCEAL8|TNFAIP8|WIPI1|XRN1
GSE26343_WT_VS_NFAT5_KO_MACROPHAGE_DN	MSigDB_C7	17	91	577	7.39639	2.59019	18.6813	1	3.31808	0.00090637	0.0240117	CASP4|DENND11|EDEM1|GBP4|IL10|NCOA7|OPTN|PNRC1|PRDM1|RASA2|RNF149|RNF19A|SEL1L|SLAMF7|STK40|SUCO|TENT5C
MIR3133	MSigDB_C3	27	176	577	14.3051	3.58028	15.3409	1	3.31646	0.000911671	0.02411	ABLIM1|ARAP2|ATL3|CCDC117|CREBRF|DNAJB9|EDEM1|GBP4|GFPT1|GOLT1B|MAP3K2|MAP4K3|MCFD2|MON2|NECAP1|NFE2L1|P2RY10|PARM1|PCMTD1|PIP4P2|PRRC1|RAP2C|SEC62|TCEAL8|TMEM63B|TMF1|TRAPPC10
GSE21546_WT_VS_SAP1A_KO_DP_THYMOCYTES_UP	MSigDB_C7	14	68	577	5.52698	2.24273	20.5882	1	3.30708	0.000942739	0.0248448	BIRC2|BTN3A1|CALCOCO2|CASP1|CILK1|CMPK2|CYLD|HEG1|IFIT5|IRF1-AS1|NUB1|OPTN|THEMIS2|TMEM140
GARGALOVIC_RESPONSE_TO_OXIDIZED_PHOSPHOLIPIDS_TURQUOISE_UP	MSigDB_C2	9	33	577	2.68221	1.56623	27.2727	1	3.30486	0.000950229	0.0250205	ANKRD12|CCDC117|CFLAR|CREBRF|EGR1|FGFR1OP2|GABARAPL1|NCOA3|PALM2AKAP2
GSE21546_UNSTIM_VS_ANTI_CD3_STIM_DP_THYMOCYTES_UP	MSigDB_C7	15	76	577	6.17721	2.36963	19.7368	1	3.29166	0.000995991	0.0260364	H2BC21|H3C6|HBP1|ITFG1|LMBRD1|MAP1LC3B|MMRN2|NCOA7|NMRK1|OPTN|PCMTD1|RAB2B|RHBDF1|SERINC1|SLC35D2
GSE24634_IL4_VS_CTRL_TREATED_NAIVE_CD4_TCELL_DAY5_DN	MSigDB_C7	15	76	577	6.17721	2.36963	19.7368	1	3.29166	0.000995991	0.0260364	BTN3A1|CALCOCO2|CASP4|CSGALNACT1|HERC5|IFIT5|LEPROT|MIA3|MT1F|OPTN|SETX|SLAMF7|SLC50A1|TAF7|TMEM140
GSE5589_LPS_VS_LPS_AND_IL10_STIM_IL10_KO_MACROPHAGE_45MIN_UP	MSigDB_C7	15	76	577	6.17721	2.36963	19.7368	1	3.29166	0.000995991	0.0260364	ARHGAP12|CITED2|ING4|LAPTM4A|MAP1LC3B|MCFD2|MON2|NR1D2|RAB2B|SEL1L|ST6GAL1|TARS3|TMEM106B|TSPAN31|ZNF629
MIR660_5P	MSigDB_C3	8	27	577	2.19453	1.41731	29.6296	1	3.28967	0.00100303	0.0261383	ARMCX3|COG6|DNAJC3|LEPROT|NR3C1|RHOH|SLC46A3|SPCS2
GSE14415_INDUCED_VS_NATURAL_TREG_UP	MSigDB_C7	13	61	577	4.95802	2.12521	21.3115	1	3.28682	0.00101327	0.0263598	ARF4|ARMCX3|CASP1|CASP4|DNAJB9|EPC1|GAB3|N4BP2L1|NR3C1|TRIP11|TTC3|YTHDF1|ZRANB1
IRF4_ABC_induced_PC (PMID:22698399)	SignatureDB	13	61	577	4.95802	2.12521	21.3115	1	3.28682	0.00101327	0.0263598	CARS1|CASP10|CD38|CFLAR|DERL1|EGR1|FNDC3A|HERPUD1|HYOU1|KIAA0513|PDIA4|SLC1A5|WIPI1
HU_FETAL_RETINA_FIBROBLAST	MSigDB_C8	23	142	577	11.5416	3.2238	16.1972	1	3.28637	0.00101489	0.0263793	CALU|CLIC4|CYFIP1|DNM3OS|EGR1|GNG12|HERPUD1|IL6ST|KDELR2|LAMB1|LAPTM4A|LEPROT|MAGT1|MDFIC|NCOA7|NR3C1|PLXNC1|SEC24D|SMARCA2|TCEAL8|TCEAL9|TMEM263|TSPYL2
GSE23502_BM_VS_COLON_TUMOR_MYELOID_DERIVED_SUPPRESSOR_CELL_UP	MSigDB_C7	18	100	577	8.12791	2.71351	18	1	3.28502	0.00101975	0.0264473	CASP4|CD9|CISH|CYLD|ELL2|HECA|IL10|IL6ST|KDELR2|MDFIC|PCMTD1|PRDM1|RBM47|SLC38A2|SPCS3|SYPL1|TENT5C|TPD52
GSE17721_0.5H_VS_12H_PAM3CSK4_BMDC_DN	MSigDB_C7	16	84	577	6.82744	2.48981	19.0476	1	3.28395	0.00102362	0.0264473	AZIN1|CD9|CLIP1|COPG1|HAX1|ITGAV|KHDC4|MCFD2|MIS12|NUB1|SPART|SPATS2|SPPL2A|SRP54|TTC17|UBE2G1
GSE25088_IL4_VS_IL4_AND_ROSIGLITAZONE_STIM_STAT6_KO_MACROPHAGE_DAY10_DN	MSigDB_C7	16	84	577	6.82744	2.48981	19.0476	1	3.28395	0.00102362	0.0264473	ANXA7|ARF4|ARMCX3|ATP10D|BHLHE40|DNAJB11|GHRL|ITGAV|MT1F|OSTM1|PIK3AP1|PNRC1|SEC22B|SLFN11|SPART|TRAM1
GSE9988_ANTI_TREM1_VS_LOW_LPS_MONOCYTE_DN	MSigDB_C7	16	84	577	6.82744	2.48981	19.0476	1	3.28395	0.00102362	0.0264473	AZIN1|BIRC2|CFLAR|CLIC4|DRAM1|EPM2AIP1|HCP5|IL10|LINC01138|PIK3AP1|PNRC1|PPP1R15B|RAP2C|RHOH|TLR7|TNFAIP8
IRF4_ABC_induced_ABCDLBCL (PMID:22698399)	SignatureDB	16	84	577	6.82744	2.48981	19.0476	1	3.28395	0.00102362	0.0264473	ARHGAP17|ASPHD2|BLNK|CFLAR|ELL2|ENTPD1|FCRL5|IL10|IRF2BP2|MARS1|MLKL|MPEG1|SKIL|SLC33A1|SMARCA2|TNFAIP8
MIR103A_1_5P	MSigDB_C3	12	54	577	4.38907	2.00056	22.2222	1	3.27289	0.00106454	0.027349	CCPG1|CYLD|HCFC2|MBNL2|NR3C1|PALM2AKAP2|SEC24A|SLC38A2|TAF7|TCEAL9|UBE2A|XIAP
histone acetyltransferase binding [GoID:GO:0035035; evidenceTypes:IBA|IDA|IEA|IPI|ISS]	GeneOntology_MF	5	11	577	0.89407	0.905673	45.4545	1	3.27281	0.00106483	0.027349	CEBPB|CITED2|EGR1|KAT2B|TAF7
neural tube patterning [GoID:GO:0021532; evidenceTypes:IEA|IMP|ISS]	GeneOntology_BP	5	11	577	0.89407	0.905673	45.4545	1	3.27281	0.00106483	0.027349	BMI1|GORAB|PSEN1|SSBP3|TMED2
GSE22886_IGM_MEMORY_BCELL_VS_BLOOD_PLASMA_CELL_DN	MSigDB_C7	20	117	577	9.50965	2.93154	17.094	1	3.26987	0.00107597	0.0275651	CARS1|CCPG1|CERK|CLIC4|FNDC3A|GFPT1|GNS|GOLPH3L|IL6ST|ITFG1|MIA3|SEC24A|SLC33A1|SPATS2|SRPRA|SS18|UBXN4|UFM1|VCP|WDR45
GSE14000_UNSTIM_VS_4H_LPS_DC_TRANSLATED_RNA_DN	MSigDB_C7	14	69	577	5.60825	2.259	20.2899	1	3.2645	0.00109658	0.0279044	APOL6|CD38|CFLAR|CMPK2|DRAM1|ELF4|HERC5|IFIT5|IRF1-AS1|NCOA7|NUB1|SLAMF7|SLC41A2|WARS1
GSE17721_0.5H_VS_12H_CPG_BMDC_DN	MSigDB_C7	14	69	577	5.60825	2.259	20.2899	1	3.2645	0.00109658	0.0279044	AARS1|ARAP2|CASP1|CMPK2|FAM8A1|HAX1|IL10|INPP5B|KAT2B|LAMP2|SERINC1|SLAMF7|SLC38A2|SPPL2A
GSE1925_CTRL_VS_3H_IFNG_STIM_IFNG_PRIMED_MACROPHAGE_UP	MSigDB_C7	14	69	577	5.60825	2.259	20.2899	1	3.2645	0.00109658	0.0279044	ATP6V0A1|EDEM1|GAB3|GABARAPL1|GPR174|HBP1|IFNAR2|LINC00324|LMBRD1|NUB1|PHGDH|SLC38A2|SRPRA|TAF7
LEE_AGING_CEREBELLUM_DN	MSigDB_C2	6	16	577	1.30046	1.0919	37.5	1	3.26151	0.00110821	0.0281059	ANXA7|CARS1|CLIC3|DPYSL2|LIN7B|XIAP
MIR6800_5P	MSigDB_C3	6	16	577	1.30046	1.0919	37.5	1	3.26151	0.00110821	0.0281059	ANKRD12|GOLT1B|IFIT5|MANEA|SLC38A2|TTC14
regulation of autophagosome assembly [GoID:GO:2000785; evidenceTypes:IBA|IDA|IEA|IMP|ISS|TAS]	GeneOntology_BP	6	16	577	1.30046	1.0919	37.5	1	3.26151	0.00110821	0.0281059	IFT20|SCFD1|SEC22B|SNX30|WDR45|WIPI1
MIR1252_3P	MSigDB_C3	19	109	577	8.85942	2.83116	17.4312	1	3.2591	0.00111767	0.0283222	CEP120|CLIP1|DENND10|EVI5|ITCH|KLHDC8A|KLHL28|MBNL2|NDFIP2|NUMB|RAP2C|SEC24A|SH3KBP1|SKIL|SURF4|TCEANC|VAMP4|XRN1|ZNF624
MIR539_5P	MSigDB_C3	21	126	577	10.2412	3.04024	16.6667	1	3.25309	0.00114159	0.0288799	B3GLCT|BANK1|CCNYL1|CILK1|CREBL2|GNG12|KIAA0232|KIAA1191|PALM2AKAP2|PDIA4|RALGPS2|SEC24A|SEC62|SH3KBP1|SLC41A2|TNFAIP8|TRIP11|XRN1|YTHDF1|ZNF382|ZRANB1
CAIRO_HEPATOBLASTOMA_CLASSES_DN	MSigDB_C2	15	77	577	6.25849	2.385	19.4805	1	3.25184	0.00114659	0.028958	ALDH2|BHLHE40|BLNK|CASP4|CYLD|CYP2E1|EGR1|GABARAPL1|HCP5|IL6ST|MMRN2|NR1D2|PALM2AKAP2|ST3GAL5|ZCCHC24
MIR4422	MSigDB_C3	24	152	577	12.3544	3.33299	15.7895	1	3.25119	0.00114921	0.0290002	ABLIM1|ARHGAP12|CCPG1|COG3|GPR180|GTF2A1|IL6ST|IRF2BP2|KAT2B|LYSMD3|MAPK1|MBNL2|NCOA3|PCGF3|PHLDA1|RALGPS2|RNF149|SERINC1|SSBP3|SUN1|TRAM1|TRIP11|UBL3|ZNF630
GSE39556_UNTREATED_VS_3H_POLYIC_INJ_MOUSE_CD8A_DC_DN	MSigDB_C7	17	93	577	7.55895	2.61812	18.2796	1	3.2466	0.00116792	0.0293424	ABLIM1|ANXA7|ARAP2|BEX4|CALCOCO2|EDEM1|GNS|H2BC21|HCP5|LAPTM4A|NR3C1|PPP3CC|SERPINB6|SRSF8|THEMIS2|TMEM87A|UBL3
GSE39820_CTRL_VS_TGFBETA3_IL6_CD4_TCELL_DN	MSigDB_C7	17	93	577	7.55895	2.61812	18.2796	1	3.2466	0.00116792	0.0293424	ARFGAP3|ARMCX3|BLNK|CDR2|CTNNA1|DENND10|DUSP22|FNDC3A|IFNAR2|MCFD2|PRRC1|SEC24A|SEC24D|SEC31A|SMIM14|SUN1|YPEL5
KAECH_DAY15_EFF_VS_MEMORY_CD8_TCELL_UP	MSigDB_C7	17	93	577	7.55895	2.61812	18.2796	1	3.2466	0.00116792	0.0293424	ALDH2|ANXA7|BLNK|CCR6|CD180|CD38|CD9|CLCC1|CREBRF|ENTPD1|FAM8A1|GABARAPL1|HECA|ITGAV|KLRD1|PRKCB|TTC14
GSE17301_IFNA2_VS_IFNA2_AND_ACD3_ACD28_STIM_CD8_TCELL_UP	MSigDB_C7	16	85	577	6.90872	2.50441	18.8235	1	3.24644	0.00116858	0.0293424	ARHGAP12|ARHGAP17|BTN3A1|CASP4|CCPG1|CLIC3|CLIP1|DIPK1A|GNS|MAGT1|OPTN|ST3GAL5|TTC17|UBL3|VAMP4|ZNF329
GSE24142_EARLY_THYMIC_PROGENITOR_VS_DN2_THYMOCYTE_ADULT_UP	MSigDB_C7	16	85	577	6.90872	2.50441	18.8235	1	3.24644	0.00116858	0.0293424	CREBZF|CTSS|DNAJB9|FASLG|INTS6L|KLRD1|N4BP2L1|NUCB2|PARP6|PLXNC1|PTPN12|RASA2|RNF149|ST6GAL1|TENT5C|TLR7
defense response to bacterium [GoID:GO:0042742; evidenceTypes:IBA|IC|IDA|IEA|IEP|IGI|IMP|ISO|ISS|NAS|TAS]	GeneOntology_BP	16	85	577	6.90872	2.50441	18.8235	1	3.24644	0.00116858	0.0293424	CASP1|CASP4|CEBPB|GBP4|H2BC21|IGHA1|IGHG4|IL10|JCHAIN|MMRN2|MPEG1|OPTN|RNASE4|RNF31|TMF1|XIAP
MIR4699_3P	MSigDB_C3	26	170	577	13.8174	3.52024	15.2941	1	3.24362	0.00118021	0.0296098	ALDH1L2|AZIN1|CCPG1|CILK1|FAM3C|GBP4|GFPT1|GOLPH3|GOLT1B|HOOK1|IFIT5|KHDC4|MAP3K2|MARCHF6|N4BP2L1|NCOA3|NF1|PIK3CG|PIP4P2|PNRC1|RALGPS2|SKIL|SLC35D2|SLC38A2|TM9SF2|ZNF197
GSE3982_BASOPHIL_VS_TH1_UP	MSigDB_C7	13	62	577	5.0393	2.14241	20.9677	1	3.24148	0.00118913	0.0297317	ATP10D|BEX4|CD9|HBP1|HCP5|LAPTM4A|LMBRD1|MAP1LC3B|PRKCB|R3HDM2|SARAF|SERINC1|TRAM1
Signal-anchor	UniProt-Keyword	22	135	577	10.9727	3.14492	16.2963	1	3.24036	0.0011938	0.0297783	ABHD3|ARMCX3|ASPHD2|B3GLCT|CCPG1|CD38|CSGALNACT1|DIPK1A|EDEM1|FASLG|GNPTAB|GOLM2|KLRD1|MANEA|NFE2L1|SLC3A2|SPCS3|ST3GAL5|ST6GAL1|SUN1|TMEM106B|TNFRSF17
MIR3689A_5P_MIR3689B_5P_MIR3689E_MIR3689F	MSigDB_C3	9	34	577	2.76349	1.58968	26.4706	1	3.23867	0.00120087	0.02993	AZIN1|DNAJC25|HSPA13|MIA3|PIK3CG|RASGRP3|TCEAL8|TLR7|TMBIM1
response to organic substance [GoID:GO:0010033; evidenceTypes:IBA|IC|IDA|IEA|IEP|IGI|IMP|IPI|ISS|NAS|TAS]	GeneOntology_BP	104	969	577	78.7594	7.90506	10.7327	1	3.2349	0.00121686	0.0303034	BCL10|BHLHA15|BIRC2|CAB39|CALCOCO2|CASP1|CASP4|CCL25|CCR6|CD180|CD38|CD9|CDK5RAP3|CDKN1B|CEBPB|CFLAR|CITED2|CLIC4|CMPK2|CREBRF|CREBZF|CTNNA1|CTSS|CYFIP1|CYLD|DERL1|DERL2|DNAJB9|DNAJC3|EDEM1|EGR1|EPM2AIP1|ERLEC1|FAM8A1|FASLG|GBA|GBP4|GHRL|GIGYF2|GOLPH3|GPR180|HAX1|HERPUD1|IFNAR2|IL10|IL6ST|IRS2|KAT2B|LEPROT|LILRB4|MAP4K3|MAPK1|MARCHF6|MIA3|NCOA1|NCOA3|NCSTN|NR1D2|NR3C1|NUB1|OGT|OPTN|P2RX1|PARP6|PD…
NAKAYA_PBMC_FLUMIST_AGE_18_50YO_3DY_UP	MSigDB_C7	36	263	577	21.3764	4.34903	13.6882	1	3.23069	0.00123494	0.0306022	ALDH2|ARHGAP17|ATP10D|BLNK|CASP1|CITED2|CREBL2|CTNNA1|CTSS|CYFIP1|GNS|IDH2|KIAA0513|LEPROT|MAPK1|MLKL|MPEG1|N4BP2L1|NUB1|ORAI3|PCMTD1|PHGDH|PIK3AP1|PRDX4|RASSF4|RHBDD1|SCARB2|SEC22B|SLC38A2|SMIM14|TLR7|TMBIM4|TMEM19|TRIP11|TSPAN31|XIAP
BONOME_OVARIAN_CANCER_POOR_SURVIVAL_UP	MSigDB_C2	4	7	577	0.568953	0.722681	57.1429	1	3.22976	0.00123895	0.0306022	CCPG1|CERK|LEPROT|UBL3
Hrd1p ubiquitin ligase complex [GoID:GO:0000836; evidenceTypes:IBA|IDA|IMP|NAS]	GeneOntology_CC	4	7	577	0.568953	0.722681	57.1429	1	3.22976	0.00123895	0.0306022	DERL1|DERL2|FAM8A1|SEL1L
L-glutamine transmembrane transporter activity [GoID:GO:0015186; evidenceTypes:IBA|IDA|ISS|TAS]	GeneOntology_MF	4	7	577	0.568953	0.722681	57.1429	1	3.22976	0.00123895	0.0306022	SLC1A4|SLC1A5|SLC38A2|SLC38A9
Golgi ribbon formation [GoID:GO:0090161; evidenceTypes:IBA|IEA|IMP]	GeneOntology_BP	4	7	577	0.568953	0.722681	57.1429	1	3.22976	0.00123895	0.0306022	GOLPH3|OPTN|TRIP11|VAMP4
glutamine transport [GoID:GO:0006868; evidenceTypes:IBA|IDA|IEA|ISS|TAS]	GeneOntology_BP	4	7	577	0.568953	0.722681	57.1429	1	3.22976	0.00123895	0.0306022	SLC1A4|SLC1A5|SLC38A2|SLC38A9
regulation of translation in response to endoplasmic reticulum stress [GoID:GO:0036490; evidenceTypes:IBA|IEA|IMP|ISS|TAS]	GeneOntology_BP	4	7	577	0.568953	0.722681	57.1429	1	3.22976	0.00123895	0.0306022	DNAJC3|PPP1R15B|SESN2|TMED2
Glutamine_Glucose_starve_both_up (PMID:12101249)	SignatureDB	4	7	577	0.568953	0.722681	57.1429	1	3.22976	0.00123895	0.0306022	CARS1|CEBPB|IDH2|WARS1
MIR142_3P	MSigDB_C3	14	70	577	5.68953	2.27514	20	1	3.22246	0.00127096	0.0313163	ARF4|GTF2A1|IL6ST|ITGAV|KAT2B|KDELR2|NR1D2|NR3C1|PCGF3|RBM47|SLC33A1|SUCO|SYPL1|WASL
RAO_BOUND_BY_SALL4_ISOFORM_B	MSigDB_C2	27	180	577	14.6302	3.61969	15	1	3.2185	0.00128864	0.0316889	ABLIM1|ARHGAP12|BCL10|BIRC2|CD180|CD38|CEP120|CITED2|DRAM2|EDEM1|ENTPD1|GOLGA1|KRCC1|MAP4K3|MARCHF6|NFE2L1|NLRP4|PIP4P2|PPP1R15B|PPP3CC|PTPN12|SERPINB6|SLC3A2|TCEAL8|UFM1|WSB2|ZRANB1
COPII-coated ER to Golgi transport vesicle [GoID:GO:0030134; evidenceTypes:IBA|IDA|IEA|IMP|ISS|TAS]	GeneOntology_CC	10	41	577	3.33244	1.7448	24.3902	1	3.21769	0.00129227	0.0317299	MCFD2|SAR1B|SEC22B|SEC23B|SEC24A|SEC24D|SEC31A|SLC30A5|TMED2|YIPF5
GSE29618_BCELL_VS_PDC_DAY7_FLU_VACCINE_UP	MSigDB_C7	18	102	577	8.29046	2.74012	17.6471	1	3.21751	0.0012931	0.0317299	ABLIM1|BANK1|CASP4|CCR6|CDKN1B|CLIC4|EGR1|ENTPD1|IRS2|MARCHF8|P2RY10|RASGRP3|SLC50A1|ST6GAL1|SYPL1|TENT5C|TNFAIP8|TPD52
GSE3982_NKCELL_VS_TH1_UP	MSigDB_C7	11	48	577	3.90139	1.88694	22.9167	1	3.21498	0.00130451	0.0319267	ELF4|H3C6|IFNAR2|IGHA1|KLHDC8A|LINC00667|MAPK1|NCOA1|PLXNC1|PTPN12|ZNF629
REACTOME_TNF_SIGNALING	MSigDB_C2	8	28	577	2.27581	1.44322	28.5714	1	3.21468	0.0013059	0.0319267	BIRC2|CFLAR|CYLD|ETFDH|OPTN|RNF31|SPPL2A|XIAP
MIR4637	MSigDB_C3	7	22	577	1.78814	1.27982	31.8182	1	3.2146	0.00130627	0.0319267	CDK5RAP3|GBP4|ITGAV|NF1|SERP1|SIAH1|TMEM263
MIR7154_5P	MSigDB_C3	15	78	577	6.33977	2.40027	19.2308	1	3.21249	0.00131592	0.0321107	ANKRD12|CLIC4|DPYSL2|EVI5|FAM3C|FAM8A1|FNDC3A|GNG12|KLHL5|MBNL2|SEL1L|SLC38A2|TRAPPC10|XRN1|ZNF540
GSE21670_UNTREATED_VS_TGFB_TREATED_CD4_TCELL_DN	MSigDB_C7	15	78	577	6.33977	2.40027	19.2308	1	3.21249	0.00131592	0.0321107	ATP10D|CASP4|CILK1|CSGALNACT1|ENTPD1|INTS6L|MFSD8|PCMTD1|PRRC1|SLC35D2|TMBIM1|TMBIM4|TPRG1L|TTC3|VPS54
GOLDRATH_NAIVE_VS_MEMORY_CD8_TCELL_DN	MSigDB_C7	17	94	577	7.64023	2.63197	18.0851	1	3.21136	0.00132107	0.0321588	BHLHE40|CASP1|CASP4|CISH|CTNNA1|CYFIP1|ELL2|FASLG|MDFIC|PIP4P2|PLP2|POU6F1|PPP3CC|PRDM1|SERPINB6|SOS2|TMEM37
GSE43955_TGFB_IL6_VS_TGFB_IL6_IL23_TH17_ACT_CD4_TCELL_52H_DN	MSigDB_C7	17	94	577	7.64023	2.63197	18.0851	1	3.21136	0.00132107	0.0321588	CASP4|CLIC4|CYFIP1|EGR1|GOLPH3|GTF2A1|HAX1|IL10|IRS2|MDFIC|PHLDA1|PRDM1|SKIL|SOS2|ST6GAL1|TENT5C|TPD52
GSE11864_CSF1_IFNG_VS_CSF1_PAM3CYS_IN_MAC_UP	MSigDB_C7	16	86	577	6.99	2.51892	18.6047	1	3.20931	0.00133053	0.0322596	AP3S2|ATP6V0A1|CDK5RAP3|COG6|ING4|KAT2B|KIAA0513|LINC00324|ORAI3|SARAF|SLFN11|SMARCA2|ST6GAL1|TMEM106B|TRAM1|ZNF248
GSE23502_WT_VS_HDC_KO_MYELOID_DERIVED_SUPPRESSOR_CELL_BM_DN	MSigDB_C7	16	86	577	6.99	2.51892	18.6047	1	3.20931	0.00133053	0.0322596	ALDH2|AZIN1|CD38|CD9|HECA|IL6ST|LAMP2|PRDM1|PTPN12|RASSF4|RBM47|SLC38A2|TENT5C|TPD52|TRIP11|UBE2G1
GSE2935_UV_INACTIVATED_VS_LIVE_SENDAI_VIRUS_INF_MACROPHAGE_DN	MSigDB_C7	16	86	577	6.99	2.51892	18.6047	1	3.20931	0.00133053	0.0322596	BHLHE40|CASP1|CASP4|CD38|COMMD3|ELL2|ENTPD1|GNPTAB|IFNAR2|MLKL|PPP3CC|PRDM1|RUNX2|SLAMF7|SOS2|TMBIM4
GSE46143_CTRL_VS_LMP2A_TRANSDUCED_CD10_POS_GC_BCELL_DN	MSigDB_C7	16	86	577	6.99	2.51892	18.6047	1	3.20931	0.00133053	0.0322596	AP3S2|BLNK|COPB2|KLRD1|LEPROT|MARCHF6|MORC4|PHLDA1|PTPN12|RHOH|RNGTT|SYPL1|TM9SF2|TTC14|TTC3|VPS54
negative regulation of protein localization [GoID:GO:1903828; evidenceTypes:HMP|IBA|IDA|IEA|IGI|IMP|ISS|NAS|TAS]	GeneOntology_BP	16	86	577	6.99	2.51892	18.6047	1	3.20931	0.00133053	0.0322596	CTNNA1|DERL2|ERLEC1|GHRL|LEPROT|LILRB4|MDFIC|NDFIP2|NF1|NUMB|RHBDF1|TMBIM1|TMED2|UBE2J1|UFM1|VCP
FLECHNER_BIOPSY_KIDNEY_TRANSPLANT_OK_VS_DONOR_UP	MSigDB_C2	37	274	577	22.2705	4.43547	13.5036	1	3.2023	0.00136333	0.0329755	ANXA7|ARF4|AZIN1|BEX4|CALU|CASP4|CD9|CFLAR|CITED2|CREBL2|CREBZF|CTNNA1|DPYSL2|FAM3C|FNDC3A|GOLT1B|HERPUD1|HSPA13|IL6ST|JCHAIN|LAMP2|LEPROT|NCOA3|NR1D2|OGT|PDIA3|PRDX4|PTPN12|R3HDM2|SCFD1|SEC22B|SERINC1|SERP1|SIAH1|SPCS2|SYPL1|UBXN4
TGCCTTA_MIR124A	MSigDB_C3	29	199	577	16.1745	3.80071	14.5729	1	3.19987	0.00137488	0.0331284	ABHD3|ANXA7|CCDC117|DNAJC1|EDEM1|ELL2|GOLM2|HBP1|LYSMD3|MAGT1|MARCHF8|MORC4|NCOA7|NR3C1|OGT|OSBP2|PCYOX1|PPARA|PRRC1|PSEN1|PTPN12|RALGPS2|RUNX2|SERP1|SLC1A4|SURF4|TMEM263|WDFY1|ZCCHC24
Lysosome	UniProt-Keyword	24	154	577	12.517	3.35436	15.5844	1	3.19806	0.00138357	0.0332527	ABCA5|CTSS|DRAM1|DRAM2|FASLG|GNS|LAMP2|LMBRD1|MARCHF8|MFSD8|NBR1|OSTM1|PCYOX1|PIP4P2|SCARB2|SLC17A5|SLC38A9|SLC3A2|SLC46A3|SPPL2A|TLR7|TMBIM1|TMEM106B|TSPAN1
GSE22342_CD11C_HIGH_VS_LOW_DECIDUAL_MACROPHAGES_UP	MSigDB_C7	13	63	577	5.12058	2.15947	20.6349	1	3.19678	0.00138971	0.0333542	CARS1|DNAJC3|FAM8A1|GNPTAB|GORAB|GPR174|MAP4K3|MTERF2|R3HDM2|TNFRSF17|TRAPPC10|TSPAN31|WIPI1
GOBERT_OLIGODENDROCYTE_DIFFERENTIATION_DN	MSigDB_C2	48	382	577	31.0486	5.19556	12.5654	1	3.19672	0.00138999	0.0333542	ABHD3|ABLIM1|ANKRD12|BHLHE40|CCPG1|CD9|CERK|CILK1|COQ10A|CREBRF|CYLD|DIPK1A|GNPTAB|GOLPH3L|GPR180|HBP1|KLHL5|LMBRD1|MBNL2|MON2|MYO6|N4BP2L1|NR1D2|OGT|OSTM1|PARM1|PLXNC1|PNRC1|PPARA|RAB2B|RALGPS2|SCARB2|SGK3|SKIL|SLC17A5|SLC38A2|SLC41A2|SLC45A4|SMARCA2|SMIM14|TMBIM1|TMEM106B|TMEM19|TRIP11|WDFY1|WIPI1|XRN1|ZMAT1
DOUGLAS_BMI1_TARGETS_DN	MSigDB_C2	21	128	577	10.4037	3.06384	16.4062	1	3.19405	0.00140294	0.0336383	ATP10D|AZIN1|BIRC2|BTN3A1|CREBL2|GOLPH3L|GOLT1B|KLHL28|NECAP1|NLRP4|OPTN|PARM1|PCMTD1|RAP2C|RBM47|SARAF|SERINC1|SLC33A1|SMIM14|TMBIM1|TSPAN31
HELLER_HDAC_TARGETS_DN	MSigDB_C2	26	172	577	13.98	3.54038	15.1163	1	3.19371	0.00140455	0.0336504	BLNK|CCDC69|CCPG1|CD180|CDKN1B|CEBPB|CFLAR|DNAJB9|ERO1B|HERPUD1|NFE2L1|OGT|PDIA3|PDIA4|RASGRP3|RHOH|SEC24D|SERP1|SETBP1|SLC1A4|SLC33A1|SLC3A2|ST6GAL1|TNFRSF17|UBE2J1|ZHX2
ATXN7L3_TARGET_GENES	MSigDB_C3	39	294	577	23.896	4.58776	13.2653	1	3.18824	0.00143143	0.0341594	ARAP2|ARHGAP12|BHLHE40|CITED2|CTNNA1|DERL2|DNAJB11|DNAJB9|EGR1|HERPUD1|HP1BP3|HYOU1|IRF2BP2|KRCC1|LINC00963|MAGT1|MIS12|MYO6|NR1D2|NR3C1|OGT|PDIA3|PNRC1|RDX|SARAF|SESN2|SGK3|SLC33A1|SLC35D2|SLC38A2|SLC3A2|SMIM14|STK40|SURF4|THUMPD3-AS1|TMEM50B|TPT1-AS1|VCP|VPS26C
MIR4668_3P	MSigDB_C3	18	103	577	8.37174	2.75332	17.4757	1	3.18418	0.00145163	0.0345683	EPM2AIP1|FAM3C|GOLGA1|HECA|KLHL28|LYSMD3|NR1D2|OSTM1|PGM3|PPP1R15B|RALGPS2|SEC24A|SKIL|TCEAL8|TM9SF2|UBE2Q2|XRN1|ZHX2
GSE17186_NAIVE_VS_CD21HIGH_TRANSITIONAL_BCELL_DN	MSigDB_C7	18	103	577	8.37174	2.75332	17.4757	1	3.18418	0.00145163	0.0345683	AARS1|CD38|GNG12|LEPROT|MAGT1|NUCB2|ORAI3|PDIA3|PLPP5|PRDX4|PRRC1|RBM47|SLC33A1|SYNRG|SYPL1|TMBIM1|TRAPPC9|TSPAN31
GSE15659_RESTING_TREG_VS_NONSUPPRESSIVE_TCELL_DN	MSigDB_C7	14	71	577	5.77081	2.29117	19.7183	1	3.18094	0.00146796	0.0349211	APOL6|PHLDA1|PRDM1|PRDX4|PSEN1|RAB2B|RNF19A|SEC24D|TMBIM1|TMEM63B|TRAPPC6B|UBE2J1|UBL3|WARS1
GSE14769_UNSTIM_VS_120MIN_LPS_BMDM_DN	MSigDB_C7	17	95	577	7.72151	2.64575	17.8947	1	3.17645	0.00149088	0.035243	ARF4|BHLHE40|CITED2|CLIC4|EGR1|ELL2|GBP4|GPR174|HERPUD1|IL10|IRF4|MAP4K3|OPTN|RASA2|SERP1|SLAMF7|SLC3A2
GSE24671_CTRL_VS_BAKIMULC_INFECTED_MOUSE_SPLENOCYTES_UP	MSigDB_C7	17	95	577	7.72151	2.64575	17.8947	1	3.17645	0.00149088	0.035243	BANK1|BCL10|BHLHA15|CAB39|COQ10A|CROT|FAM8A1|FASLG|FGFR1OP2|IL6ST|INTS6L|MAP4K3|MYO6|SARAF|SYNRG|UBL3|WDR45
GSE36476_CTRL_VS_TSST_ACT_72H_MEMORY_CD4_TCELL_YOUNG_UP	MSigDB_C7	17	95	577	7.72151	2.64575	17.8947	1	3.17645	0.00149088	0.035243	CDR2|CITED2|DNAJB9|FNDC3A|HECA|IRS2|KIAA0513|MARCHF8|MBNL2|PRKCB|SARAF|SEMA4C|TENT5C|TSPYL2|TTC17|UBL3|YPEL5
GSE41867_DAY6_EFFECTOR_VS_DAY30_MEMORY_CD8_TCELL_LCMV_ARMSTRONG_DN	MSigDB_C7	17	95	577	7.72151	2.64575	17.8947	1	3.17645	0.00149088	0.035243	ATP10D|BCL10|BHLHA15|CAB39|CERK|CROT|MAP4K3|NR3C1|NUB1|RALGPS2|RUNX2|RYBP|SGK3|SLU7|TENT5C|TPRG1L|UBL3
ABCgtGCB_U133AB	SignatureDB	23	146	577	11.8667	3.26795	15.7534	1	3.17634	0.00149146	0.035243	ANKRD12|ARHGAP17|ASPHD2|BLNK|CFLAR|CHDH|ELL2|ENTPD1|HOOK1|IRF2BP2|IRF4|MLKL|MPEG1|NAPSB|RDX|SKIL|SLC33A1|SLC38A2|SMARCA2|TENT5C|TNFAIP8|WDFY1|ZNF275
PICCALUGA_ANGIOIMMUNOBLASTIC_LYMPHOMA_DN	MSigDB_C2	12	56	577	4.55163	2.03698	21.4286	1	3.17624	0.00149196	0.035243	COG3|EPC1|GABARAPL1|HECA|IRF2BP2|IRS2|LINC-PINT|PPP1R15B|SARAF|SUCO|TSPYL2|YPEL5
MIR103A_2_5P	MSigDB_C3	12	56	577	4.55163	2.03698	21.4286	1	3.17624	0.00149196	0.035243	CCPG1|CYLD|HCFC2|MBNL2|NR3C1|PALM2AKAP2|SEC24A|SLC38A2|TAF7|TCEAL9|UBE2A|XIAP
KIM_MYCN_AMPLIFICATION_TARGETS_DN	MSigDB_C2	9	35	577	2.84477	1.61277	25.7143	1	3.17424	0.00150229	0.0354594	ATL3|CFLAR|GOLGB1|GOLT1B|OPTN|RASA2|TMBIM4|TMEM19|XRN1
GSE18893_CTRL_VS_TNF_TREATED_TREG_2H_UP	MSigDB_C7	15	79	577	6.42105	2.41543	18.9873	1	3.17357	0.00150577	0.0354863	ATL3|DENND11|DERL2|ERLEC1|LEPROT|MAP4K3|MCFD2|PRKCB|SARAF|SLC33A1|SLC41A2|SNX19|SPART|SRP54|TSPAN31
GSE9988_LPS_VS_LPS_AND_ANTI_TREM1_MONOCYTE_UP	MSigDB_C7	15	79	577	6.42105	2.41543	18.9873	1	3.17357	0.00150577	0.0354863	BIRC2|BLNK|CLIC4|CREBL2|EPM2AIP1|LYSMD2|NADK2|NBR1|PIK3AP1|PNRC1|RAP2C|SERP1|SLC30A7|SRPRA|TLR7
GSE17974_CTRL_VS_ACT_IL4_AND_ANTI_IL12_48H_CD4_TCELL_UP	MSigDB_C7	16	87	577	7.07128	2.53334	18.3908	1	3.17256	0.00151101	0.0355545	CSGALNACT1|DNAJB9|DNAJC3|ERO1B|FAM8A1|HEG1|IRS2|KAT2B|MARCHF8|RIMKLB|SKIL|TPRG1L|TRAPPC10|UBL3|ZNF329|ZRANB1
GSE7852_THYMUS_VS_FAT_TCONV_DN	MSigDB_C7	16	87	577	7.07128	2.53334	18.3908	1	3.17256	0.00151101	0.0355545	CD38|CTNNA1|CYFIP1|DNAJB9|IL10|MDFIC|NR1D2|P2RY10|PHLDA1|PLXNC1|RUNX2|SEC24D|SLC38A2|TEC|TMBIM1|TSPAN1
FOURATI_BLOOD_TWINRIX_AGE_25_83YO_RESPONDERS_VS_POOR_RESPONDERS_0DY_UP	MSigDB_C7	34	247	577	20.0759	4.21959	13.7652	1	3.17099	0.00151922	0.0357199	ABLIM1|BANK1|BLNK|CCR6|CD180|CLIC4|CYP2E1|FAM3C|HECA|IRF4|LINC00891|MAGT1|MDFIC|OGT|PARM1|PHLDA1|PLPP5|RALGPS2|RAP2C|RASGRP3|SARAF|SPART|ST6GAL1|SYPL1|TAF7|TCEANC|TMEM263|TPD52|TRAM1|TTC3|USP51|ZMAT1|ZNF382|ZNF667
THUM_SYSTOLIC_HEART_FAILURE_UP	MSigDB_C2	25	164	577	13.3298	3.45906	15.2439	1	3.16936	0.00152775	0.0358927	ANKRD12|CALU|CASP1|CLIC4|CREBRF|CTNNA1|CTSS|DNM3OS|ENTPD1|H3C6|HP1BP3|LEPROT|MBNL2|MPEG1|NBR1|PIK3CG|PRDM1|RDX|SCARB2|SS18|ST6GAL1|SYPL1|TLR7|TMED2|TMEM50B
MIR137_3P	MSigDB_C3	26	173	577	14.0613	3.5504	15.0289	1	3.16895	0.0015299	0.0359152	ANKRD12|CILK1|GFPT1|GTF2A1|IFT20|KDELR3|KHDC4|KLHL28|MARCHF8|MBNL2|NCOA3|NF1|OSBP2|PALM2AKAP2|PIP4P2|PRDM1|RAP2C|RDX|RNGTT|SERP1|SLC1A5|SLC46A3|SLC6A9|SS18|STK40|UBE2G1
TTGCCAA_MIR182	MSigDB_C3	21	129	577	10.485	3.07556	16.2791	1	3.16483	0.00155174	0.0362876	ABLIM1|ARF4|CCDC117|CITED2|ELL2|EVI5|KHDC4|MAP1LC3B|MBNL2|NADK2|NUMB|OGT|PARM1|PCGF3|PCMTD1|PRDM1|RDX|SLC39A9|SYPL1|TMEM50B|UBE2Q2
GSE29614_CTRL_VS_DAY7_TIV_FLU_VACCINE_PBMC_DN	MSigDB_C7	21	129	577	10.485	3.07556	16.2791	1	3.16483	0.00155174	0.0362876	BLNK|CD38|DNAJB11|ERLEC1|JCHAIN|MANEA|MARS1|PARM1|PGM3|PRDX4|RASGRP3|SEC24A|SLAMF7|SLC30A5|SLC41A2|SPATS2|SRP54|TMEM19|TNFRSF17|TPD52|UBE2J1
IGARASHI_ATF4_TARGETS_DN	MSigDB_C2	10	42	577	3.41372	1.76583	23.8095	1	3.16045	0.00157527	0.0366963	FAM3C|GNPTAB|KIAA0232|LEPROT|OSTM1|PHGDH|SEC24D|SGK3|SLC1A4|SLC3A2
MIR548V	MSigDB_C3	10	42	577	3.41372	1.76583	23.8095	1	3.16045	0.00157527	0.0366963	CDKN1B|GOLGA1|SEC62|SLC6A9|SOS2|THEMIS2|TMEM140|UBE2J1|USP40|ZNF629
HALLMARK_ANDROGEN_RESPONSE	MSigDB_H	10	42	577	3.41372	1.76583	23.8095	1	3.16045	0.00157527	0.0366963	DNAJB9|ELL2|ITGAV|PGM3|SEC24D|SLC38A2|SPCS3|TNFAIP8|TPD52|UBE2J1
autophagosome assembly [GoID:GO:0000045; evidenceTypes:IBA|IDA|IEA|IMP|ISS|TAS]	GeneOntology_BP	10	42	577	3.41372	1.76583	23.8095	1	3.16045	0.00157527	0.0366963	AP4M1|GABARAPL1|IFT20|MAP1LC3B|PSEN1|SCFD1|SEC22B|SNX30|WDR45|WIPI1
regulation of necroptotic process [GoID:GO:0060544; evidenceTypes:IBA|IDA|IEA|IMP|ISS|TAS]	GeneOntology_BP	6	17	577	1.38174	1.12542	35.2941	1	3.15658	0.00159631	0.0370724	BIRC2|CFLAR|CYLD|ITCH|OGT|RNF31
GSE25087_FETAL_VS_ADULT_TCONV_DN	MSigDB_C7	13	64	577	5.20186	2.17638	20.3125	1	3.15271	0.00161764	0.0375101	COQ10A|CREBRF|ERO1B|HAX1|IRS2|LINC-PINT|LINC00921|ORAI3|PPP1R3E|SPART|TMEM87A|TSPYL2|ZNF540
GSE36888_STAT5_AB_KNOCKIN_VS_WT_TCELL_IL2_TREATED_17H_DN	MSigDB_C7	13	64	577	5.20186	2.17638	20.3125	1	3.15271	0.00161764	0.0375101	CCPG1|CLIC4|CLIP1|ELL2|EVI5|FGFR1OP2|ITCH|KIAA0232|LAPTM4A|NCOA1|SEC23B|SPART|TMEM106B
late endosome [GoID:GO:0005770; evidenceTypes:IBA|IDA|IEA|IMP|ISS|NAS|TAS]	GeneOntology_CC	18	104	577	8.45302	2.76646	17.3077	1	3.15114	0.00162632	0.0376826	ABCA5|CTSS|DENND10|DERL1|DERL2|LAMP2|LAPTM4A|MAPK1|MARCHF8|NBR1|NDFIP2|PARM1|PIP4P2|RNF149|SCARB2|SLC38A9|SPPL2A|TMEM106B
MIR6833_3P	MSigDB_C3	20	121	577	9.83477	2.98038	16.5289	1	3.14747	0.00164693	0.0379858	ALDH2|B3GLCT|CALU|DNAJB9|ENTPD1|KIAA1191|KLHL5|MAP3K2|NF1|P2RY10|PALM2AKAP2|PRKCB|RIMKLB|SLC30A7|SMIM14|TMEM87A|ZNF302|ZNF558|ZNF600|ZNF655
SCHERER_PBMC_APSV_WETVAX_AGE_18_32YO_5_TO_7DY_UP	MSigDB_C7	20	121	577	9.83477	2.98038	16.5289	1	3.14747	0.00164693	0.0379858	CALCOCO2|CASP1|CASP4|CEBPB|CTNNA1|CTSS|CYFIP1|ELF4|HERC5|IFIT5|MIA3|MT1F|OGT|RNF149|SCARB2|ST3GAL5|TEC|THEMIS2|WARS1|WDFY1
Endosome	UniProt-Keyword	31	220	577	17.8814	3.99013	14.0909	1	3.14497	0.00166104	0.0382823	ABCA5|AP4M1|CDKN1B|DENND10|GOLPH3|INPP5B|ITCH|LAMP2|LEPROT|MARCHF8|MON2|MYO6|NDFIP2|NUMB|OPTN|PARM1|PIP4P2|PSEN1|RAB35|RAP2C|SGK3|SLC38A9|SNX19|SPPL2A|TLR7|TM9SF2|TMBIM1|TMEM106B|VPS26C|WDFY1|WIPI1
MIR4495	MSigDB_C3	25	165	577	13.411	3.46934	15.1515	1	3.14398	0.00166666	0.0383346	ALDH1L2|AZIN1|CAB39|CLCC1|CREBZF|ENTPD1|HSPA13|IRF4|KAT2B|LYSMD3|MANEA|MAP3K2|MARCHF6|NFE2L1|NR1D2|ORMDL1|RASA2|RBM47|SEC24D|SKIL|TVP23B|UFM1|XIAP|YPEL5|ZNF75A
chr12q23	MSigDB_C1	8	29	577	2.35709	1.46866	27.5862	1	3.14213	0.00167723	0.0383346	ALDH1L2|CFAP54|DRAM1|GNPTAB|HCFC2|MTERF2|SLC41A2|TMEM263
GAVIN_FOXP3_TARGETS_CLUSTER_P7	MSigDB_C2	8	29	577	2.35709	1.46866	27.5862	1	3.14213	0.00167723	0.0383346	CYFIP1|FASLG|IL10|KLRD1|MSRA|NCOA7|PPP1R3E|TLR7
WP_CLOCKCONTROLLED_AUTOPHAGY_IN_BONE_METABOLISM	MSigDB_C2	8	29	577	2.35709	1.46866	27.5862	1	3.14213	0.00167723	0.0383346	BHLHE40|DRAM2|LAMP2|MAP1LC3B|NR1D2|RUNX2|VCP|WNT10B
ZHAN_MULTIPLE_MYELOMA_CD1_VS_CD2_DN	MSigDB_C2	8	29	577	2.35709	1.46866	27.5862	1	3.14213	0.00167723	0.0383346	BLNK|GPR160|PIK3AP1|PRKCB|RNGTT|SEC62|SLFN11|ST6GAL1
MIR3201	MSigDB_C3	8	29	577	2.35709	1.46866	27.5862	1	3.14213	0.00167723	0.0383346	ATP10D|IRF2BP2|MBNL2|MLKL|RYBP|SLC41A2|ZNF197|ZNF275
AIZARANI_LIVER_C22_RESIDENT_B_CELLS_2	MSigDB_C8	8	29	577	2.35709	1.46866	27.5862	1	3.14213	0.00167723	0.0383346	ERLEC1|FCRL5|HERPUD1|PLPP5|PRDX4|SLAMF7|SPCS2|TENT5C
programmed necrotic cell death [GoID:GO:0097300; evidenceTypes:IBA|IDA|IEA|IMP|ISS|TAS]	GeneOntology_BP	8	29	577	2.35709	1.46866	27.5862	1	3.14213	0.00167723	0.0383346	BIRC2|CFLAR|CYLD|FASLG|ITCH|MLKL|OGT|RNF31
GSE40277_GATA1_AND_SATB1_TRANSDUCED_VS_CTRL_CD4_TCELL_UP	MSigDB_C7	17	96	577	7.80279	2.65944	17.7083	1	3.14186	0.00167876	0.0383407	CDR2|CEBPB|CLIP1|CRYL1|CYFIP1|DIPK1A|ELL2|ENTPD1|GBP4|GPR160|HERPUD1|ITGAV|OSTM1|PRDM1|SARAF|SLAMF6|SLC46A3
MIR302D_5P	MSigDB_C3	14	72	577	5.85209	2.30709	19.4444	1	3.13995	0.00168979	0.0385057	CDKN1B|FGFR1OP2|FNDC3A|GTF2A1|KLHL28|LAMP2|MON2|NF1|NR3C1|PGM3|SLU7|SPPL2A|TRIP11|UBL3
GSE9960_HEALTHY_VS_GRAM_NEG_AND_POS_SEPSIS_PBMC_DN	MSigDB_C7	14	72	577	5.85209	2.30709	19.4444	1	3.13995	0.00168979	0.0385057	ASPHD2|BET1|ELL2|EPM2AIP1|H3C6|KAT2B|KHDC4|MANEA|MON2|PIP4P2|PLPP5|TRAPPC6B|TVP23B|ZNF302
cytosolic transport [GoID:GO:0016482; evidenceTypes:IBA|IDA|IEA|IMP|ISS|NAS|TAS]	GeneOntology_BP	14	72	577	5.85209	2.30709	19.4444	1	3.13995	0.00168979	0.0385057	AP4M1|ARL1|DENND10|EVI5|GOLT1B|HOOK1|MAPK1|MON2|RDX|SURF4|TMEM87A|TRAPPC10|VPS54|WIPI1
KANG_DOXORUBICIN_RESISTANCE_DN	MSigDB_C2	5	12	577	0.975349	0.945878	41.6667	1	3.13745	0.00170425	0.0386691	CLIC4|NCOA3|NR1D2|PCYOX1|TMEM106B
LANDIS_ERBB2_BREAST_TUMORS_65_UP	MSigDB_C2	5	12	577	0.975349	0.945878	41.6667	1	3.13745	0.00170425	0.0386691	CD9|GOLPH3|PDIA4|SERP1|WSB2
COPI-coated vesicle membrane [GoID:GO:0030663; evidenceTypes:IBA|IDA|IEA|TAS]	GeneOntology_CC	5	12	577	0.975349	0.945878	41.6667	1	3.13745	0.00170425	0.0386691	COPB2|COPG1|KDELR2|KDELR3|TMED2
regulation of protein exit from endoplasmic reticulum [GoID:GO:0070861; evidenceTypes:IBA|IDA|IEA|IMP|ISS|NAS]	GeneOntology_BP	5	12	577	0.975349	0.945878	41.6667	1	3.13745	0.00170425	0.0386691	DERL2|EDEM1|ERLEC1|SAR1B|UBE2J1
GSE20366_EX_VIVO_VS_DEC205_CONVERSION_UP	MSigDB_C7	16	88	577	7.15256	2.54768	18.1818	1	3.13618	0.00171164	0.0387413	ATP6V0A1|CERK|CROT|DENND11|GOLPH3L|IL10|JCHAIN|MAPK1|NBR1|OPTN|PSEN1|SPCS3|TEC|TENT5C|TMBIM1|UBE2Q2
GSE8921_UNSTIM_0H_VS_TLR1_2_STIM_MONOCYTE_12H_DN	MSigDB_C7	16	88	577	7.15256	2.54768	18.1818	1	3.13618	0.00171164	0.0387413	CCPG1|CLCC1|CREBRF|GABARAPL1|GOLGA1|GOLPH3|HP1BP3|KLRD1|MAP1LC3B|MPEG1|PIP4P2|POU6F1|SARAF|SMARCA2|SYNRG|UBXN4
GCM_RAB10	MSigDB_C4	15	80	577	6.50232	2.4305	18.75	1	3.13508	0.00171804	0.0387705	ARFGAP3|CAB39|EVI5|GOLM2|GTF2A1|KDELR2|KIAA1191|MFSD8|MON2|OSTM1|RDX|SEL1L|SLC39A9|YTHDF1|ZNF302
GSE24634_IL4_VS_CTRL_TREATED_NAIVE_CD4_TCELL_DAY7_DN	MSigDB_C7	15	80	577	6.50232	2.4305	18.75	1	3.13508	0.00171804	0.0387705	AARS1|ALDH2|AP3S2|CARS1|CEBPB|CLIC4|KIAA0513|NFE2L1|PHGDH|R3HDM2|RHBDF1|SIGLEC6|SLC1A5|ST3GAL5|WARS1
GSE46606_IRF4HIGH_VS_IRF4MID_CD40L_IL2_IL5_DAY3_STIMULATED_BCELL_DN	MSigDB_C7	15	80	577	6.50232	2.4305	18.75	1	3.13508	0.00171804	0.0387705	ATP6V0A1|CCNYL1|CD38|CISH|INPP5B|KRCC1|LAMP2|OPTN|POU6F1|PRDM1|TMEM140|USP40|VPS54|WARS1|ZCCHC24
THAKAR_PBMC_INACTIVATED_INFLUENZA_AGE_21_30YO_NONRESPONDER_28DY_UP	MSigDB_C7	15	80	577	6.50232	2.4305	18.75	1	3.13508	0.00171804	0.0387705	ARMCX3|BET1|BIRC2|CCDC117|CLIC4|IRF2BP2|KRCC1|NCOA3|PARM1|PCMTD1|RNF149|RNGTT|SLC38A2|XRN1|ZNF302
MIR373_5P	MSigDB_C3	45	356	577	28.9353	5.02533	12.6404	1	3.13321	0.00172908	0.0389614	ABCA5|ALKBH5|APOL6|ARAP2|ARF4|ARMCX3|ATL3|BCL10|BLNK|CEBPB|CILK1|CLCC1|CREBZF|CYLD|EDEM1|EEF1AKMT3|FNDC3A|GNS|GOLM2|HECA|HEG1|HP1BP3|IFNAR2|INPP5B|IRF4|LAMP2|MFSD8|ORAI3|PHLDA1|PPP1R15B|R3HDM2|RIMKLB|SAR1B|SLC30A5|SLC41A2|SLU7|SS18|STRADB|SURF4|TMEM106B|TMF1|WDFY1|XIAP|ZCCHC24|ZNF600
MIR616_5P	MSigDB_C3	45	356	577	28.9353	5.02533	12.6404	1	3.13321	0.00172908	0.0389614	ABCA5|ALKBH5|APOL6|ARAP2|ARF4|ARMCX3|ATL3|BCL10|BLNK|CEBPB|CILK1|CLCC1|CREBZF|CYLD|EDEM1|EEF1AKMT3|FNDC3A|GNS|GOLM2|HECA|HEG1|HP1BP3|IFNAR2|INPP5B|LAMP2|MFSD8|MIA3|ORAI3|PHLDA1|PPP1R15B|R3HDM2|RIMKLB|SAR1B|SLC30A5|SLC41A2|SLU7|SS18|STRADB|SURF4|TMEM106B|TMF1|WDFY1|XIAP|ZCCHC24|ZNF600
NUYTTEN_NIPP1_TARGETS_DN	MSigDB_C2	47	376	577	30.5609	5.1569	12.5	1	3.13221	0.00173495	0.0390647	ABHD3|ARF4|CILK1|CREBL2|DHTKD1|DPYSL2|GOLGA1|GOLT1B|IL6ST|KAT2B|KDELR2|KLHL5|LAMP2|LEPROT|LYSMD3|MAGT1|MAP3K2|MARCHF6|MBNL2|MCFD2|MIA3|NCOA1|NDFIP2|NR1D2|OSBP2|PCGF3|PCMTD1|PHLDA1|PLP2|RAP2C|RYBP|SEC62|SEL1L|SERINC1|SLC35D2|SLC38A2|SLFN11|SMARCA2|SRPRA|SURF4|TENT5C|TPRG1L|UBE2Q2|WSB2|XIAP|ZNF302|ZRANB1
ANDERSEN_LIVER_CANCER_KRT19_DN	MSigDB_C2	7	23	577	1.86942	1.30849	30.4348	1	3.13	0.00174808	0.0391856	CEBPB|CRYL1|ETFDH|PCYOX1|SEL1L|SLC41A2|TMEM140
DEMAGALHAES_AGING_UP	MSigDB_C2	7	23	577	1.86942	1.30849	30.4348	1	3.13	0.00174808	0.0391856	CLIC4|CTSS|DERL1|GNS|JCHAIN|MPEG1|MT1F
FAELT_B_CLL_WITH_VH3_21_DN	MSigDB_C2	7	23	577	1.86942	1.30849	30.4348	1	3.13	0.00174808	0.0391856	CALCOCO2|CDKN1B|CTNNA1|N4BP2L1|PLP2|SERP1|TBCC
GCM_ERBB2IP	MSigDB_C4	7	23	577	1.86942	1.30849	30.4348	1	3.13	0.00174808	0.0391856	ARAP2|ARFGAP3|CAB39|GOLM2|IL6ST|MFSD8|RDX
Golgi-associated vesicle membrane [GoID:GO:0030660; evidenceTypes:IBA|IDA|IEA|ISS|NAS|TAS]	GeneOntology_CC	7	23	577	1.86942	1.30849	30.4348	1	3.13	0.00174808	0.0391856	COPB2|COPG1|KDELR2|KDELR3|SPPL2A|SYNRG|TMED2
MIR4786_3P	MSigDB_C3	12	57	577	4.63291	2.05494	21.0526	1	3.12907	0.00175361	0.0392226	AZIN1|DIPK1A|GIGYF2|GNG12|HCFC2|MIA3|NCOA1|NLRP4|PPP1R15B|RDX|SGK3|SLC6A16
THAKAR_PBMC_INACTIVATED_INFLUENZA_AGE_21_30YO_RESPONDERS_7DY_UP	MSigDB_C7	42	327	577	26.5783	4.82665	12.844	1	3.12159	0.00179878	0.0401737	BIRC2|CALU|CCDC117|CD38|CISH|DERL1|DIPK1A|DNAJB11|DNAJC3|ELL2|FGFR1OP2|GOLGB1|HAX1|IDH2|IFT27|JCHAIN|KDELR2|KLRD1|KRCC1|LEPROT|MARCHF6|MBNL2|NCOA3|NFE2L1|PDIA4|PRDX4|RNGTT|SLAMF7|SLC30A7|SLC38A2|SPCS2|SPCS3|SURF4|TAF7|TCEAL8|TCEAL9|TMED2|TNFRSF17|TRAM1|UBE2J1|WDFY1|XRN1
macromolecule localization [GoID:GO:0033036; evidenceTypes:HDA|HMP|IBA|IC|IDA|IEA|IEP|IGI|IMP|IPI|ISM|ISS|NAS|TAS]	GeneOntology_BP	116	1113	577	90.4636	8.372	10.4223	1	3.12064	0.00180461	0.0402285	ABCA5|ALKBH5|AP3S2|AP4M1|APOL6|ARF4|ARFGAP3|ARL1|ARMCX3|ATP10D|BET1|CC2D2B|CD38|CDK5RAP3|CEP120|COG1|COG3|COG6|COPB2|COPG1|CROT|CTNNA1|DENND10|DERL1|DERL2|DNAJC1|EDEM1|ERLEC1|FASLG|GBA|GHRL|GNPTAB|GOLGB1|GOLPH3|GOLPH3L|GOLT1B|HAX1|HEG1|HERPUD1|HOOK1|IFT20|IFT27|IL10|IQSEC2|IRS2|ITGAV|KDELR2|KDELR3|LAMP2|LEPROT|LILRB4|LIN7B|LMBRD1|MCFD2|MDFIC|MIA2|MIA3|MON2|MYO6|NBAS|NDFIP2|NECAP1|NF1|NUMB|OGT|OPT…
multicellular organism reproduction [GoID:GO:0032504; evidenceTypes:IBA|IDA|IEA|IEP|IGI|IMP|ISS|NAS|TAS]	GeneOntology_BP	33	240	577	19.507	4.16149	13.75	1	3.12035	0.00180634	0.0402285	ALKBH5|CCR6|CD9|CFAP54|CITED2|EGR1|EPC1|FNDC3A|GHRL|HOOK1|IFT20|IFT27|INPP5B|NCOA1|NR3C1|OSBP2|P2RX1|PCGF3|PGM3|PIWIL2|PRDM1|PRDX4|RHBDD1|SETX|SIAH1|SKIL|SMARCA2|SP3|SUN1|TMED2|TMF1|UBE2J1|VPS54
Berry(PMID: 20725040)-2010_393Transcript	PAPER	18	105	577	8.5343	2.77953	17.1429	1	3.11838	0.00181846	0.0404046	ABLIM1|APOL6|ASPHD2|CASP4|CCR6|CD38|CMPK2|DRAM1|ENTPD1|GBP4|HERC5|IFIT5|LILRB4|PRDM1|TPD52|WARS1|WDFY1|XRN1
post-Golgi vesicle-mediated transport [GoID:GO:0006892; evidenceTypes:IBA|IDA|IEA|IMP|ISS|NAS|TAS]	GeneOntology_BP	9	36	577	2.92605	1.63553	25	1	3.11147	0.0018616	0.0413329	AP3S2|AP4M1|GOLPH3|GOLPH3L|MON2|OPTN|SCFD1|VPS54|WIPI1
MIR3140_3P	MSigDB_C3	13	65	577	5.28314	2.19316	20	1	3.10924	0.00187567	0.0415843	CDKN1B|CREBRF|CROT|ELL2|FAM3C|GOLT1B|MAP3K2|MCFD2|NR3C1|PCGF3|RHBDD1|SARAF|XIAP
GSE22611_NOD2_TRANSDUCED_VS_CTRL_HEK293T_STIMULATED_WITH_MDP_2H_UP	MSigDB_C7	17	97	577	7.88407	2.67307	17.5258	1	3.10759	0.00188618	0.0417154	ABLIM1|CERK|CMPK2|CROT|EGR1|FAM8A1|GBP4|GNS|ING4|MAP1LC3B|MDFIC|N4BP2L1|NCOA1|OSTM1|PGGHG|SERP1|SLC46A3
GSE41867_NAIVE_VS_DAY8_LCMV_EFFECTOR_CD8_TCELL_DN	MSigDB_C7	17	97	577	7.88407	2.67307	17.5258	1	3.10759	0.00188618	0.0417154	ATP10D|BCL10|BHLHA15|COQ10A|DERL1|INTS6L|NCOA3|NR3C1|NUB1|NUMB|P2RY10|SARAF|SLC50A1|SYNRG|TPRG1L|UBL3|WDR45
MIR153_5P	MSigDB_C3	41	318	577	25.8467	4.76292	12.8931	1	3.10689	0.00189066	0.0417154	ALDH2|ARF4|ATL3|CDKN1B|CILK1|CREBZF|CROT|CSGALNACT1|ELL2|ENTPD1|EPC1|IFIT5|ITGAV|KLHL28|KLHL5|LILRB4|MAP3K2|MON2|MYO6|NDFIP2|NECAP1|NR1D2|OSBP2|PCMTD1|RBM47|RHOH|RIMKLB|SERINC1|SKIL|SLC38A2|TENT5C|TMEM106B|TMEM263|TMF1|TRIP11|UBE2A|UBL3|USP51|VAMP4|XRN1|ZNF197
MIR30A_5P	MSigDB_C3	37	279	577	22.6769	4.47412	13.2616	1	3.1068	0.00189121	0.0417154	AZIN1|BCL10|CALU|CARS1|CCDC117|CSGALNACT1|DPYSL2|ELL2|FNDC3A|GIGYF2|GOLGA1|HCFC2|IFNAR2|IQCB1|IRF2BP2|IRF4|KLHL28|MAP3K2|MARCHF6|MARCHF8|MIA3|NECAP1|NF1|OSTM1|PALM2AKAP2|PGM3|PRDM1|RAP2C|RASA2|RUNX2|SEC24A|SLC38A2|SYPL1|TMEM87A|UBE2J1|YPEL5|ZNF382
MIR30D_5P	MSigDB_C3	37	279	577	22.6769	4.47412	13.2616	1	3.1068	0.00189121	0.0417154	AZIN1|BCL10|CALU|CARS1|CCDC117|CSGALNACT1|DPYSL2|ELL2|FNDC3A|GIGYF2|GOLGA1|HCFC2|IFNAR2|IQCB1|IRF2BP2|IRF4|KLHL28|MAP3K2|MARCHF6|MARCHF8|MIA3|NECAP1|NF1|OSTM1|PALM2AKAP2|PGM3|PRDM1|RAP2C|RASA2|RUNX2|SEC24A|SLC38A2|SYPL1|TMEM87A|UBE2J1|YPEL5|ZNF382
MIR30E_5P	MSigDB_C3	37	279	577	22.6769	4.47412	13.2616	1	3.1068	0.00189121	0.0417154	AZIN1|BCL10|CALU|CARS1|CCDC117|CSGALNACT1|DPYSL2|ELL2|FNDC3A|GIGYF2|GOLGA1|HCFC2|IFNAR2|IQCB1|IRF2BP2|IRF4|KLHL28|MAP3K2|MARCHF6|MARCHF8|MIA3|NECAP1|NF1|OSTM1|PALM2AKAP2|PGM3|PRDM1|RAP2C|RASA2|RUNX2|SEC24A|SLC38A2|SYPL1|TMEM87A|UBE2J1|YPEL5|ZNF382
MIR6757_3P	MSigDB_C3	10	43	577	3.495	1.7866	23.2558	1	3.10442	0.00190652	0.0420225	AZIN1|BET1|GFPT1|N4BP2L1|OGT|SARAF|SIAH1|UBL3|VAMP4|WSB2
BLANCO_MELO_COVID19_SARS_COV_2_INFECTION_A594_ACE2_EXPRESSING_CELLS_UP	MSigDB_C2	28	194	577	15.7681	3.75401	14.433	1	3.1033	0.00191378	0.0421212	ANKRD12|APOL6|BCL10|CCR6|CEBPB|CMPK2|CYLD|EGR1|EPC1|EPM2AIP1|GBP4|H2BC21|H3C6|HBP1|HCFC2|HERC5|IFIT5|IRF1-AS1|LINC-PINT|MLKL|NECAP1|PNRC1|PPP1R15B|RASGRP3|RUNX2|SKIL|THEMIS2|XRN1
MIR302C_5P	MSigDB_C3	28	194	577	15.7681	3.75401	14.433	1	3.1033	0.00191378	0.0421212	BHLHE40|CAB39|CDKN1B|CFLAR|CREBZF|CTSS|DNAJC3|GNG12|GPR180|IRS2|LMBRD1|LYSMD3|MAP1LC3B|MAP3K2|MDFIC|MKX|MON2|NF1|NR3C1|SEC24D|SEC62|SPCS2|SPPL2A|TTC14|ZCCHC24|ZNF275|ZNF302|ZNF667
GSE22432_CDC_VS_COMMON_DC_PROGENITOR_UP	MSigDB_C7	16	89	577	7.23384	2.56193	17.9775	1	3.10016	0.00193414	0.0423952	ALDH2|BLNK|CCPG1|CDKN1B|CEP120|CERK|ETFDH|GAB3|KLHL28|RALGPS2|SLC35D2|SLC41A2|SSBP3|SYNRG|SYPL1|TEC
GSE39556_CD8A_DC_VS_NK_CELL_DN	MSigDB_C7	16	89	577	7.23384	2.56193	17.9775	1	3.10016	0.00193414	0.0423952	CCDC69|CD180|CD38|CYLD|EVI5|H2BC21|HERPUD1|IRF4|PRKCB|RHOH|RNGTT|SETBP1|SETX|ST6GAL1|TNFAIP8|TNFRSF17
GSE41867_DAY6_VS_DAY8_LCMV_ARMSTRONG_EFFECTOR_CD8_TCELL_UP	MSigDB_C7	16	89	577	7.23384	2.56193	17.9775	1	3.10016	0.00193414	0.0423952	CALU|DERL1|DNAJB11|DNAJC3|ELL2|ERLEC1|GINM1|IL6ST|MANEA|PDIA4|PPARA|PRDX4|SEL1L|SLC30A5|TCEAL9|TNFRSF17
GSE43863_TH1_VS_LY6C_INT_CXCR5POS_EFFECTOR_CD4_TCELL_DN	MSigDB_C7	16	89	577	7.23384	2.56193	17.9775	1	3.10016	0.00193414	0.0423952	ATP10D|CCR6|GIGYF2|GOLM2|KAT2B|MAP4K3|MON2|NBR1|NCOA1|NR1D2|PARP6|PCMTD1|RHOH|SCARB2|SEC62|ZHX2
GSE46606_UNSTIM_VS_CD40L_IL2_IL5_3DAY_STIMULATED_IRF4MID_SORTED_BCELL_DN	MSigDB_C7	16	89	577	7.23384	2.56193	17.9775	1	3.10016	0.00193414	0.0423952	ARAP2|ARF4|AZIN1|BHLHE40|CASP4|CISH|FNDC3A|GTF2A1|MLKL|NF1|OPTN|RHOH|SLC3A2|THEMIS2|XIAP|ZHX2
MONNIER_POSTRADIATION_TUMOR_ESCAPE_DN	MSigDB_C2	22	140	577	11.3791	3.20148	15.7143	1	3.09987	0.00193604	0.0423952	ARHGAP12|BHLHE40|DIPK1A|DNAJC3|EGR1|KRCC1|LEPROT|NDFIP2|NR1D2|PDIA4|RNF19A|SEC62|SGK3|SKIL|SOS2|SSBP3|ST6GAL1|TARS3|TMEM263|TMEM37|UBE2A|WIPI1
GSE30962_PRIMARY_VS_SECONDARY_CHRONIC_LCMV_INF_CD8_TCELL_DN	MSigDB_C7	14	73	577	5.93337	2.32289	19.1781	1	3.09945	0.00193882	0.0423952	CFLAR|CREBRF|CTNNA1|CYFIP1|ENTPD1|FASLG|GNPTAB|HP1BP3|NECAP1|RASSF4|SMARCA2|TMBIM1|TMEM140|YPEL5
GSE45739_NRAS_KO_VS_WT_ACD3_ACD28_STIM_CD4_TCELL_DN	MSigDB_C7	14	73	577	5.93337	2.32289	19.1781	1	3.09945	0.00193882	0.0423952	BTN3A1|CROT|ENTPD1|H2BC21|ITFG1|KLHDC2|LYSMD3|MARCHF6|MARCHF8|MFSD8|NBR1|PCMTD1|STRADB|TMEM263
GSE13484_UNSTIM_VS_3H_YF17D_VACCINE_STIM_PBMC_DN	MSigDB_C7	15	81	577	6.5836	2.44547	18.5185	1	3.09702	0.00195474	0.0426204	ABLIM1|AZIN1|CYLD|DNAJB9|FASLG|FNDC3A|GOLT1B|IRF4|LAMP2|MAGT1|MIS12|MYO6|PTPN12|SLC38A2|ZFP30
GSE339_EX_VIVO_VS_IN_CULTURE_CD8POS_DC_DN	MSigDB_C7	15	81	577	6.5836	2.44547	18.5185	1	3.09702	0.00195474	0.0426204	ARF4|BHLHE40|CMPK2|CTNNA1|ELL2|FNDC3A|GABARAPL1|HECA|ITGAV|SLC3A2|TEC|TENT5C|UBXN4|VCP|WSB2
GSE40068_CXCR5POS_BCL6POS_TFH_VS_CXCR5NEG_BCL6NEG_CD4_TCELL_UP	MSigDB_C7	15	81	577	6.5836	2.44547	18.5185	1	3.09702	0.00195474	0.0426204	CREBL2|DENND11|DIPK1A|EPM2AIP1|NR1D2|NR3C1|PNRC1|RALGPS2|SGK3|SKIL|SMARCA2|SUCO|TTC3|WASL|ZRANB1
GSE42021_TREG_PLN_VS_TREG_PRECURSORS_THYMUS_DN	MSigDB_C7	15	81	577	6.5836	2.44547	18.5185	1	3.09702	0.00195474	0.0426204	APOL6|BTN3A1|CALCOCO2|DUSP22|GTF2A1|HEG1|HERC5|IFIT5|OPTN|RASGRP3|RNF31|SCARB2|THEMIS2|TMEM140|WASL
BIOCARTA_RARRXR_PATHWAY	MSigDB_C2	3	4	577	0.325116	0.546411	75	1	3.08906	0.00200788	0.0433733	GTF2A1|KAT2B|NCOA1
MATZUK_LUTEAL_GENES	MSigDB_C2	3	4	577	0.325116	0.546411	75	1	3.08906	0.00200788	0.0433733	CDKN1B|CEBPB|EGR1
MODULE_519	MSigDB_C4	3	4	577	0.325116	0.546411	75	1	3.08906	0.00200788	0.0433733	IDH2|PDIA3|PDIA4
CAO_BLOOD_FLUZONE_AGE_05_14YO_7DY_UP	MSigDB_C7	3	4	577	0.325116	0.546411	75	1	3.08906	0.00200788	0.0433733	PDIA4|TNFRSF17|ZFP30
Golgi transport complex [GoID:GO:0017119; evidenceTypes:IBA|IDA|IMP]	GeneOntology_CC	3	4	577	0.325116	0.546411	75	1	3.08906	0.00200788	0.0433733	COG1|COG3|COG6
signal recognition particle binding [GoID:GO:0005047; evidenceTypes:IBA|IDA|IPI|TAS]	GeneOntology_MF	3	4	577	0.325116	0.546411	75	1	3.08906	0.00200788	0.0433733	DERL1|DERL2|SRPRA
carbon catabolite activation of transcription from RNA polymerase II promoter [GoID:GO:0000436; evidenceTypes:IDA|IEA|IMP|ISS]	GeneOntology_BP	3	4	577	0.325116	0.546411	75	1	3.08906	0.00200788	0.0433733	KAT2B|NCOA1|OGT
carbon catabolite regulation of transcription from RNA polymerase II promoter [GoID:GO:0000429; evidenceTypes:IDA|IEA|IMP|ISS]	GeneOntology_BP	3	4	577	0.325116	0.546411	75	1	3.08906	0.00200788	0.0433733	KAT2B|NCOA1|OGT
eiF2alpha phosphorylation in response to endoplasmic reticulum stress [GoID:GO:0036492; evidenceTypes:IBA|IEA|IMP|ISS]	GeneOntology_BP	3	4	577	0.325116	0.546411	75	1	3.08906	0.00200788	0.0433733	DNAJC3|PPP1R15B|TMED2
proline transport [GoID:GO:0015824; evidenceTypes:IBA|IDA|IEA|IGI|ISS|TAS]	GeneOntology_BP	3	4	577	0.325116	0.546411	75	1	3.08906	0.00200788	0.0433733	SLC1A4|SLC38A2|SLC3A2
vesicle fusion with Golgi apparatus [GoID:GO:0048280; evidenceTypes:IBA|IEA]	GeneOntology_BP	3	4	577	0.325116	0.546411	75	1	3.08906	0.00200788	0.0433733	BET1|SEC22B|YIPF5
Chiche(PMID: 24644022)-2014_M8.106	PAPER	3	4	577	0.325116	0.546411	75	1	3.08906	0.00200788	0.0433733	AZIN1|RASA2|XIAP
HORIUCHI_WTAP_TARGETS_UP	MSigDB_C2	18	106	577	8.61558	2.79253	16.9811	1	3.0859	0.00202939	0.0437444	ANKRD12|CASP1|CEBPB|CROT|ENTPD1|GFPT1|ITFG1|NR1D2|NR3C1|OSTM1|PARP6|PCMTD1|SEL1L|SH3KBP1|ST3GAL5|TSPAN31|ZNF302|ZNF655
SWEET_LUNG_CANCER_KRAS_UP	MSigDB_C2	31	223	577	18.1252	4.01637	13.9013	1	3.08056	0.00206611	0.0444412	ATP6V0A1|AZIN1|BEX4|BHLHE40|CD9|CITED2|CTSS|EDEM1|ELL2|ENTPD1|FAM3C|GNS|HECA|KLHDC2|LILRB4|MAPK1|MDFIC|MPEG1|NUCB2|PARM1|PCYOX1|PHLDA1|PLP2|PRDX4|PSEN1|RNF149|SEC23B|SLC38A2|ST6GAL1|TCEAL9|TMEM50B
GSE26495_NAIVE_VS_PD1LOW_CD8_TCELL_DN	MSigDB_C7	17	98	577	7.96535	2.68662	17.3469	1	3.07363	0.0021147	0.0452935	BHLHE40|DNAJC1|ELF4|GAB3|KAT2B|KLRD1|MYO6|OPTN|PIK3AP1|SEMA4C|SESN2|SLAMF6|SLAMF7|SLFN11|STK40|WIPI1|WSB2
MIR3910	MSigDB_C3	22	141	577	11.4603	3.21266	15.6028	1	3.07231	0.00212411	0.0454309	ABHD3|ANKRD12|ANXA7|DNAJC1|EDEM1|ELL2|FNDC3A|GOLM2|KLHL28|LYSMD3|MAGT1|MAP3K2|MARCHF8|MORC4|PTPN12|RAP2C|SAR1B|SLC1A4|SLC39A9|SLC50A1|SURF4|TMEM263
MIR2355_3P	MSigDB_C3	8	30	577	2.43837	1.49366	26.6667	1	3.07186	0.00212731	0.0454671	CCPG1|GOLPH3L|IL6ST|PALM2AKAP2|RDX|SSBP3|WDFY1|XIAP
MIR559	MSigDB_C3	26	177	577	14.3864	3.59017	14.6893	1	3.07115	0.00213237	0.0455433	ABCA5|ARMCX3|CCDC117|CEP120|CMPK2|ELL2|FGFR1OP2|GFPT1|HECA|ITGAV|KLRD1|MAGT1|MARCHF6|MBNL2|MDFIC|MFSD8|NDFIP2|NUMB|PRRC1|RNF149|SEC24A|SLC30A5|SLU7|TRAM1|UBE2A|YIPF5
MIR29A_5P	MSigDB_C3	13	66	577	5.36442	2.20981	19.697	1	3.06637	0.00216674	0.0460824	B3GLCT|CAB39|COPG1|CROT|DNAJC3|GPR180|KAT2B|PRRC1|RMDN2|SEC23B|SEL1L|SKIL|TTC14
GSE36009_WT_VS_NLRP10_KO_DC_DN	MSigDB_C7	16	90	577	7.31511	2.5761	17.7778	1	3.0645	0.00218032	0.0463062	ETFDH|HECA|HERPUD1|NECAP1|NLRP4|OGT|PIK3CG|RHBDF1|SEC23B|SIAH1|SKIL|STK40|SURF4|TMBIM1|TMEM37|TRAPPC10
GSE36476_YOUNG_VS_OLD_DONOR_MEMORY_CD4_TCELL_72H_TSST_ACT_DN	MSigDB_C7	16	90	577	7.31511	2.5761	17.7778	1	3.0645	0.00218032	0.0463062	ABCA5|BTN3A1|DRAM1|HBP1|HCP5|ING4|LIN7B|MAP1LC3B|MARCHF6|N4BP2L1|NR3C1|PCGF3|PRKCB|RBM47|SARAF|ZNF248
KEGG_LYSOSOME	MSigDB_C2	11	51	577	4.14523	1.9446	21.5686	1	3.06183	0.00219988	0.046591	AP3S2|AP4M1|ATP6V0A1|CTSS|GNPTAB|GNS|LAMP2|LAPTM4A|MFSD8|SCARB2|SLC17A5
MIR329_5P	MSigDB_C3	11	51	577	4.14523	1.9446	21.5686	1	3.06183	0.00219988	0.046591	CASP10|CILK1|HAX1|IL6ST|LAMP2|MARCHF6|MBNL2|SEC24A|SNX19|SRSF8|TMEM106B
IL2_UP.V1_DN	MSigDB_C6	11	51	577	4.14523	1.9446	21.5686	1	3.06183	0.00219988	0.046591	BTN3A1|GOLPH3L|HBP1|JCHAIN|KLHDC8A|PNRC1|RASGRP3|SLC17A5|TMEM140|TMEM19|ZNF629
Spermatogenesis	UniProt-Keyword	11	51	577	4.14523	1.9446	21.5686	1	3.06183	0.00219988	0.046591	ALKBH5|CFAP54|EPC1|HOOK1|IFT20|IFT27|PIWIL2|RHBDD1|SETX|SIAH1|SUN1
GSE17721_12H_VS_24H_LPS_BMDC_UP	MSigDB_C7	14	74	577	6.01465	2.33858	18.9189	1	3.05944	0.00221752	0.0467458	CASP4|DNAJB11|FNDC3A|IRF4|ITGAV|ITSN2|MDFIC|NCOA3|PRRC1|RASA2|RHBDF1|SERPINB6|SGK3|SLC3A2
GSE18791_CTRL_VS_NEWCASTLE_VIRUS_DC_16H_DN	MSigDB_C7	14	74	577	6.01465	2.33858	18.9189	1	3.05944	0.00221752	0.0467458	APOL6|ARAP2|CASP10|CD38|CMPK2|GBP4|GHRL|HERC5|IFIT5|IRF1-AS1|RYBP|SLAMF7|WARS1|ZHX2
AAAGGGA_MIR204_MIR211	MSigDB_C3	15	82	577	6.66488	2.46034	18.2927	1	3.05938	0.00221798	0.0467458	ARAP2|CCPG1|CLIP1|EDEM1|ELL2|ING4|MAP1LC3B|MON2|NCOA7|NR3C1|RAP2C|RUNX2|SEC24D|XRN1|ZCCHC24
GSE14308_INDUCED_VS_NATURAL_TREG_DN	MSigDB_C7	15	82	577	6.66488	2.46034	18.2927	1	3.05938	0.00221798	0.0467458	CCPG1|CMPK2|DNAJC3|EPC1|GAB3|GIGYF2|HBP1|ITCH|MAP4K3|MON2|NBR1|NLRP4|SLC45A4|TTC14|ZNF329
GSE14908_ATOPIC_VS_NONATOPIC_PATIENT_RESTING_CD4_TCELL_UP	MSigDB_C7	15	82	577	6.66488	2.46034	18.2927	1	3.05938	0.00221798	0.0467458	CCDC117|CCPG1|HECA|ITCH|LYSMD3|NFE2L1|PPP3CC|RHBDD1|RHOH|SEC22B|TCEAL8|TPD52|TTC3|VAMP4|YIPF5
GSE36888_STAT5_AB_KNOCKIN_VS_WT_TCELL_IL2_TREATED_2H_UP	MSigDB_C7	15	82	577	6.66488	2.46034	18.2927	1	3.05938	0.00221798	0.0467458	CASP10|CD180|CD9|CDK5RAP3|FNDC3A|HERPUD1|LINC00324|NCOA7|NLRP4|NR1D2|PCYOX1|RNF170|SARAF|SLC17A5|TLR7
GSE7852_THYMUS_VS_FAT_TREG_DN	MSigDB_C7	15	82	577	6.66488	2.46034	18.2927	1	3.05938	0.00221798	0.0467458	BHLHE40|DRAM1|ELL2|GINM1|GOLT1B|HERPUD1|ITGAV|KIAA1191|MYO6|NR1D2|PHLDA1|RUNX2|SLC38A2|SLC41A2|TMEM140
CAFFAREL_RESPONSE_TO_THC_UP	MSigDB_C2	6	18	577	1.46302	1.15797	33.3333	1	3.05748	0.00223204	0.046879	CDKN1B|HERPUD1|NUCB2|SEC31A|SERINC1|SLC3A2
ELLWOOD_MYC_TARGETS_DN	MSigDB_C2	6	18	577	1.46302	1.15797	33.3333	1	3.05748	0.00223204	0.046879	ALDH2|INPP5B|MCFD2|NR1D2|RNF149|SMIM14
amino acid import across plasma membrane [GoID:GO:0089718; evidenceTypes:IBA|IDA|IEA|IGI|IMP|ISS|NAS|TAS]	GeneOntology_BP	6	18	577	1.46302	1.15797	33.3333	1	3.05748	0.00223204	0.046879	PSEN1|SLC1A4|SLC1A5|SLC38A2|SLC3A2|SLC6A9
positive regulation of extrinsic apoptotic signaling pathway [GoID:GO:2001238; evidenceTypes:IBA|IDA|IEA|IMP|ISS|TAS]	GeneOntology_BP	6	18	577	1.46302	1.15797	33.3333	1	3.05748	0.00223204	0.046879	BCL10|CTNNA1|CYLD|NF1|PDIA3|SKIL
regulation of programmed necrotic cell death [GoID:GO:0062098; evidenceTypes:IBA|IDA|IEA|IMP|ISS|TAS]	GeneOntology_BP	6	18	577	1.46302	1.15797	33.3333	1	3.05748	0.00223204	0.046879	BIRC2|CFLAR|CYLD|ITCH|OGT|RNF31
FULCHER_INFLAMMATORY_RESPONSE_LECTIN_VS_LPS_DN	MSigDB_C2	27	187	577	15.1992	3.68753	14.4385	1	3.05158	0.00227638	0.04765	ARAP2|ARHGAP12|CALCOCO2|CD38|CITED2|CMPK2|CREBRF|ETFDH|GNS|HEG1|HERC5|IFIT5|IL10|LYSMD2|LYSMD3|NCOA7|NR3C1|PDIA4|PIK3AP1|RBM47|RDX|SCARB2|SEC24D|SETX|SLC46A3|TMEM140|XRN1
MIR30B_5P_MIR30C_5P	MSigDB_C3	37	282	577	22.9207	4.49712	13.1206	1	3.05023	0.00228662	0.0478026	AZIN1|BCL10|CALU|CARS1|CCDC117|CSGALNACT1|DPYSL2|ELL2|FNDC3A|GIGYF2|GOLGA1|HCFC2|IFNAR2|IQCB1|IRF2BP2|IRF4|KLHL28|MAP3K2|MARCHF6|MARCHF8|MIA3|NECAP1|NF1|OSTM1|PALM2AKAP2|PGM3|PRDM1|RAP2C|RASA2|RUNX2|SEC24A|SLC38A2|SYPL1|TMEM87A|UBE2J1|YPEL5|ZNF382
ZHANG_TARGETS_OF_EWSR1_FLI1_FUSION	MSigDB_C2	10	44	577	3.57628	1.80712	22.7273	1	3.04956	0.00229179	0.0478026	CEBPB|CITED2|DPYSL2|GABARAPL1|PRKCB|PSEN1|RHOH|RNF113A|SLC1A4|ST6GAL1
MIR4257	MSigDB_C3	10	44	577	3.57628	1.80712	22.7273	1	3.04956	0.00229179	0.0478026	CREBZF|IL10|KLHL28|MAPK1|MLKL|MPEG1|RIMKLB|TCEAL8|YTHDF1|ZNF248
chrXq22	MSigDB_C1	7	24	577	1.9507	1.33654	29.1667	1	3.04879	0.00229767	0.0478265	ARMCX3|BEX4|DPYSL2|MORC4|TCEAL8|TCEAL9|ZMAT1
REACTOME_RETROGRADE_TRANSPORT_AT_THE_TRANS_GOLGI_NETWORK	MSigDB_C2	7	24	577	1.9507	1.33654	29.1667	1	3.04879	0.00229767	0.0478265	COG1|COG3|COG6|GOLGA1|TMF1|VAMP4|VPS54
MIR4432	MSigDB_C3	7	24	577	1.9507	1.33654	29.1667	1	3.04879	0.00229767	0.0478265	EPM2AIP1|MFSD8|MON2|NADK2|SKIL|SLC33A1|SLC38A9
Golgi vesicle budding [GoID:GO:0048194; evidenceTypes:IBA|IEA|IMP|TAS]	GeneOntology_BP	4	8	577	0.650232	0.772524	50	1	3.04599	0.00231915	0.0481745	ARFGAP3|GOLPH3|GOLPH3L|TMED2
regulation of retrograde protein transport, ER to cytosol [GoID:GO:1904152; evidenceTypes:IBA|IDA|IMP|NAS]	GeneOntology_BP	4	8	577	0.650232	0.772524	50	1	3.04599	0.00231915	0.0481745	DERL2|EDEM1|ERLEC1|UBE2J1
signaling receptor ligand precursor processing [GoID:GO:0140448; evidenceTypes:IBA|IDA|IEA|IGI|IMP|ISS|NAS|TAS]	GeneOntology_BP	4	8	577	0.650232	0.772524	50	1	3.04599	0.00231915	0.0481745	CASP1|ERO1B|SLC30A5|YIPF5
HAMAI_APOPTOSIS_VIA_TRAIL_UP	MSigDB_C2	38	292	577	23.7335	4.5728	13.0137	1	3.04559	0.00232226	0.0482059	ABCA5|ALDH2|ARFGAP3|ARMCX3|BIRC2|CEP112|CLIP1|COG6|CROT|DNAJB11|DNAJC1|DNAJC3|GNPTAB|GOLGB1|ITFG1|ITGAV|ITSN2|MAP3K2|MYO6|NUCB2|OPTN|ORAI3|OSTM1|PHGDH|PLXNC1|RDX|SEC62|SETX|SLC30A5|SLC38A2|SLU7|SMARCA2|SUCO|TCEAL9|TMF1|TPD52|TRIP11|ZNF302
RODRIGUES_THYROID_CARCINOMA_POORLY_DIFFERENTIATED_DN	MSigDB_C2	39	302	577	24.5463	4.64703	12.9139	1	3.04181	0.00235158	0.0487812	ABLIM1|ALDH2|BEX4|CFLAR|CITED2|CLIP1|CROT|CRYL1|CYLD|ELL2|EPM2AIP1|ERO1B|GOLGB1|GPR160|ITGAV|KAT2B|LEPROT|LINC00667|MMRN2|MT1F|NF1|NR1D2|PCMTD1|PCYOX1|PNRC1|RASSF4|RNF170|SCARB2|SEC62|SLC45A4|TARS3|THNSL2|TMBIM1|TMEM106B|TMF1|TNFAIP8|TSPAN31|UBL3|ZNF75A
GSE22601_IMMATURE_CD4_SINGLE_POSITIVE_VS_CD8_SINGLE_POSITIVE_THYMOCYTE_DN	MSigDB_C7	17	99	577	8.04663	2.7001	17.1717	1	3.03998	0.00236598	0.0489124	ARAP2|ARMCX3|BHLHE40|CASP4|CEBPB|IL6ST|KAT2B|KLHDC2|MDFIC|PRDM1|RNF149|RNF19A|RNF31|SEC24A|SLC38A2|TNFAIP8|VPS54
GSE29618_PDC_VS_MDC_UP	MSigDB_C7	17	99	577	8.04663	2.7001	17.1717	1	3.03998	0.00236598	0.0489124	BLNK|CCDC69|COMMD3|IRF4|LILRB4|MIA3|NUCB2|OGT|P2RX1|PLP2|RUNX2|SCARB2|SETBP1|TLR7|UBE2J1|YPEL5|ZHX2
MIR4307	MSigDB_C3	19	116	577	9.42837	2.9192	16.3793	1	3.03899	0.00237373	0.0489392	ABCA5|ANKRD12|ARMCX3|FNDC3A|MANEA|MARCHF6|MBNL2|MKX|NDFIP2|RIMKLB|RNF170|SEC62|SETBP1|SPPL2A|TMEM106B|TRAM1|VAMP4|WDFY1|ZNF197
MIR664A_3P	MSigDB_C3	19	116	577	9.42837	2.9192	16.3793	1	3.03899	0.00237373	0.0489392	ARMCX3|COPG1|DNAJB11|DNAJC1|DRAM1|GPR180|IFIT5|KLHL5|MAP3K2|PLP2|SEC62|SERINC1|SLC1A4|SLC38A2|SMIM14|SPCS3|SYNRG|ZFP30|ZNF600
GSE3982_MAST_CELL_VS_TH1_DN	MSigDB_C7	19	116	577	9.42837	2.9192	16.3793	1	3.03899	0.00237373	0.0489392	ABLIM1|CFLAR|CYLD|DNAJC3|ENTPD1|GOLT1B|HP1BP3|IL10|IRF4|KDELR2|MORC4|N4BP2L1|NF1|OPTN|P2RY10|PGGHG|PPP3CC|PRRC1|TMEM156
cellular response to organic substance [GoID:GO:0071310; evidenceTypes:IBA|IC|IDA|IEA|IEP|IGI|IMP|IPI|ISS|NAS|TAS]	GeneOntology_BP	76	684	577	55.5949	6.79422	11.1111	1	3.03724	0.00238755	0.0491135	BCL10|BHLHA15|BIRC2|CASP1|CASP4|CCL25|CCR6|CD180|CDK5RAP3|CDKN1B|CEBPB|CFLAR|CMPK2|CREBZF|CTNNA1|CTSS|CYFIP1|CYLD|DERL1|DERL2|DNAJB9|EGR1|ERLEC1|FASLG|GBA|GBP4|GHRL|GIGYF2|GOLPH3|HAX1|HERPUD1|IFNAR2|IL10|IL6ST|IRS2|KAT2B|LEPROT|LILRB4|MAPK1|NCOA1|NCOA3|NCSTN|NR1D2|NR3C1|OGT|OPTN|PARP6|PDIA3|PIK3CG|PLP2|PPARA|PPP1R15B|PRKCB|PSEN1|RBM47|RDX|RHBDD1|RNF113A|SERP1|SESN2|SETX|SLC38A9|SLC39A9|SLC46A3|SO…
MIR3925_5P	MSigDB_C3	12	59	577	4.79546	2.09038	20.339	1	3.0369	0.00239029	0.0491135	ANXA7|CDK5RAP3|EEF1AKMT3|HCFC2|HSPA13|KDELR3|LAMP2|MYO6|NFE2L1|PDIA3|TRAM1|ZNF275
MIR552_5P	MSigDB_C3	12	59	577	4.79546	2.09038	20.339	1	3.0369	0.00239029	0.0491135	CEP120|ELL2|EVI5|GOLT1B|GPR180|IFIT5|LAMP2|MAP3K2|MDFIC|NDFIP2|PALM2AKAP2|UBL3
MIR7159_3P	MSigDB_C3	12	59	577	4.79546	2.09038	20.339	1	3.0369	0.00239029	0.0491135	ANKRD12|BCL10|CD38|IFIT5|IL6ST|KAT2B|LYSMD3|MAP3K2|NF1|NR1D2|RNF19A|VAMP4
NKX3A_01	MSigDB_C3	12	59	577	4.79546	2.09038	20.339	1	3.0369	0.00239029	0.0491135	ARAP2|ARHGAP17|B3GLCT|CEP120|COMMD3|GIGYF2|GOLGA1|GOLPH3L|HP1BP3|LYSMD2|SH3KBP1|XIAP
GSE24210_RESTING_TREG_VS_TCONV_DN	MSigDB_C7	2	120	577	9.75349	2.96825	1.66667	0	-3.0316	0.00243259	0.0499489	CASP4|IL10
GNF2_PA2G4	MSigDB_C4	0	71	577	5.77081	2.29117	0	0	-3.04103	0.00235773	0.0488085
MORF_PCNA	MSigDB_C4	0	71	577	5.77081	2.29117	0	0	-3.04103	0.00235773	0.0488085
rRNA processing	UniProt-Keyword	0	71	577	5.77081	2.29117	0	0	-3.04103	0.00235773	0.0488085
REACTOME_CELL_CYCLE_CHECKPOINTS	MSigDB_C2	4	162	577	13.1672	3.4384	2.46914	0	-3.04957	0.00229166	0.0478026	CDKN1B|CLIP1|H2BC21|MIS12
GSE33292_WT_VS_TCF1_KO_DN3_THYMOCYTE_DN	MSigDB_C7	3	142	577	11.5416	3.2238	2.11268	0	-3.04996	0.00228874	0.0478026	MDFIC|PHGDH|ZNF248
E2F1_UP.V1_UP	MSigDB_C6	1	98	577	7.96535	2.68662	1.02041	0	-3.05155	0.00227661	0.04765	TPD52
MORF_SOD1	MSigDB_C4	6	200	577	16.2558	3.80997	3	0	-3.05185	0.00227438	0.04765	HAX1|PRDX4|SLC3A2|SPCS2|SYPL1|TMED2
TARTE_PLASMA_CELL_VS_PLASMABLAST_DN	MSigDB_C2	8	236	577	19.1819	4.12787	3.38983	0	-3.05242	0.00227005	0.0476114	CASP1|CD180|ENTPD1|IDH2|LILRB4|MAPK1|PRKCB|WARS1
GATAAGR_GATA_C	MSigDB_C3	0	72	577	5.85209	2.30709	0	0	-3.06673	0.00216416	0.0460598
GINESTIER_BREAST_CANCER_ZNF217_AMPLIFIED_DN	MSigDB_C2	4	163	577	13.2485	3.44875	2.45399	0	-3.06856	0.00215095	0.0458109	ARHGAP17|KHDC4|SUN1|TTC17
protein-containing complex [GoID:GO:0032991; evidenceTypes:EXP|HDA|IBA|IC|IDA|IEA|IGI|IMP|IPI|ISA|ISO|ISS|NAS|TAS]	GeneOntology_CC	180	2607	577	211.894	11.0995	6.90449	0	-3.06875	0.00214958	0.0458109	AP3S2|AP4M1|ATP10D|ATP6V0A1|BCL10|BET1|BHLHA15|BHLHE40|BIRC2|BMI1|CAB39|CASP1|CASP10|CASP4|CD9|CDK5RAP3|CDKN1B|CEBPB|CFLAR|CISH|CITED2|CLCC1|CLIC3|CLIC4|COG1|COG3|COG6|COPB2|COPG1|CREBL2|CREBRF|CREBZF|CTNNA1|CYFIP1|DERL1|DERL2|DNAJB11|DUSP22|EAF2|EEF1AKMT3|EGR1|ELF4|ELL2|EPC1|FAM8A1|FCRL5|GIGYF2|GNG12|GOLT1B|GPR160|GTF2A1|H2BC21|H3C6|HAX1|HBP1|HCFC2|HOOK1|HP1BP3|HYOU1|IFT20|IFT27|IGHA1|IGHG4|IGHV…
RUBENSTEIN_SKELETAL_MUSCLE_T_CELLS	MSigDB_C8	3	143	577	11.6229	3.2349	2.0979	0	-3.06994	0.002141	0.0456953	PLP2|SARAF|SERP1
cell cycle phase transition [GoID:GO:0044770; evidenceTypes:IBA|IC|IDA|IEA|IEP|IGI|IMP|IPI|ISS|NAS|TAS]	GeneOntology_BP	10	272	577	22.1079	4.4199	3.67647	0	-3.07296	0.00211946	0.0453633	CDK5RAP3|CDKN1B|GIGYF2|ING4|RDX|SLFN11|SMARCA2|UBE2A|WNT10B|ZNF655
peptide biosynthetic process [GoID:GO:0043043; evidenceTypes:IBA|IC|IDA|IEA|IGI|IMP|IPI|ISS|NAS|TAS]	GeneOntology_BP	19	419	577	34.0559	5.42636	4.53461	0	-3.07387	0.00211303	0.0452896	AARS1|BANK1|CARS1|CYFIP1|DNAJC1|DNAJC3|GIGYF2|MARS1|OGT|PIWIL2|PPP1R15B|SERP1|SESN2|TARS3|TMED2|WARS1|XRN1|YTHDF1|ZNF540
GSE41867_DAY8_EFFECTOR_VS_DAY30_MEMORY_CD8_TCELL_LCMV_ARMSTRONG_DN	MSigDB_C7	1	99	577	8.04663	2.7001	1.0101	0	-3.07452	0.00210842	0.0452228	MSRA
DNA damage	UniProt-Keyword	6	202	577	16.4184	3.82841	2.9703	0	-3.08671	0.00202383	0.0436557	RNF113A|SETX|SLFN11|UBE2A|USP51|VCP
MORF_HDAC1	MSigDB_C4	4	164	577	13.3298	3.45906	2.43902	0	-3.08748	0.0020186	0.0435739	HAX1|IDH2|NRDC|SYPL1
GCM_CSNK2B	MSigDB_C4	0	73	577	5.93337	2.32289	0	0	-3.09225	0.00198645	0.0432807
FAN_OVARY_CL10_PUTATIVE_EARLY_ATRESIA_GRANULOSA_CELL	MSigDB_C8	3	145	577	11.7855	3.25698	2.06897	0	-3.1097	0.00187276	0.0415503	BEX4|TCEAL8|TCEAL9
SPIELMAN_LYMPHOBLAST_EUROPEAN_VS_ASIAN_UP	MSigDB_C2	10	275	577	22.3517	4.44323	3.63636	0	-3.11908	0.00181416	0.0403388	ANXA7|AP3S2|CEBPB|CLIP1|COPG1|DPYSL2|IFNAR2|NBAS|NFE2L1|PNRC1
MORF_EIF4A2	MSigDB_C4	1	101	577	8.20918	2.72685	0.990099	0	-3.1201	0.00180787	0.0402285	SARAF
GSE15330_MEGAKARYOCYTE_ERYTHROID_PROGENITOR_VS_PRO_BCELL_DN	MSigDB_C7	1	101	577	8.20918	2.72685	0.990099	0	-3.1201	0.00180787	0.0402285	GPR180
GSE3039_NKT_CELL_VS_B1_BCELL_DN	MSigDB_C7	1	101	577	8.20918	2.72685	0.990099	0	-3.1201	0.00180787	0.0402285	BLNK
heterocycle metabolic process [GoID:GO:0046483; evidenceTypes:EXP|IBA|IC|IDA|IEA|IGI|IMP|IPI|ISO|ISS|NAS|TAS]	GeneOntology_BP	149	2217	577	180.196	10.6707	6.72079	0	-3.12683	0.001767	0.039493	AARS1|ADA2|ALDH1L2|ALDH2|ALKBH5|ARF4|ARMCX3|BCL10|BHLHA15|BHLHE40|BIRC2|BMI1|CARS1|CCDC117|CCPG1|CCR6|CD38|CDK5RAP3|CDKN1B|CEBPB|CFLAR|CITED2|CMPK2|CREBL2|CREBRF|CREBZF|CROT|CSGALNACT1|CYLD|CYP2E1|DNAJB11|DPYSL2|DUSP22|EAF2|EGR1|ELF4|ELL2|ENTPD1|EPC1|FASLG|GABPB2|GFPT1|GIGYF2|GOLGB1|GTF2A1|HAX1|HBP1|HCFC2|HP1BP3|IDH2|IDO2|IL10|ING4|INTS6L|IRF2BP2|IRF4|ITCH|KAT2B|KHDC4|LILRB4|LINC-PINT|MAML2|MAPK1…
GSE15750_DAY6_VS_DAY10_TRAF6KO_EFF_CD8_TCELL_UP	MSigDB_C7	3	146	577	11.8667	3.26795	2.05479	0	-3.12948	0.00175116	0.0391969	MAPK1|MIS12|SYNRG
Holmes (PMID:32603407)_PBL-b DN_Log2FCgt1.5	PAPER	18	408	577	33.1619	5.35906	4.41176	0	-3.13653	0.00170962	0.0387413	CD180|DRAM2|GPR160|ITSN2|KLHL5|LYSMD2|NAPSB|NR3C1|PIK3AP1|RHOH|SH3KBP1|SMIM14|STK40|SYPL1|TAF7|TLR10|TNFAIP8|UBE2A
BLANCO_MELO_BRONCHIAL_EPITHELIAL_CELLS_INFLUENZA_A_DEL_NS1_INFECTION_DN	MSigDB_C2	2	125	577	10.1599	3.02837	1.6	0	-3.13739	0.00170462	0.0386691	PHGDH|ZNF248
GAO_LARGE_INTESTINE_ADULT_CH_MKI67HIGH_CELLS	MSigDB_C8	0	75	577	6.09593	2.35416	0	0	-3.14277	0.00167356	0.0383346
inner mitochondrial membrane protein complex [GoID:GO:0098800; evidenceTypes:HDA|IBA|IDA|IEA|IMP|IPI|ISS|NAS|TAS]	GeneOntology_CC	0	75	577	6.09593	2.35416	0	0	-3.14277	0.00167356	0.0383346
catalytic activity, acting on DNA [GoID:GO:0140097; evidenceTypes:IBA|IC|IDA|IEA|IGI|IMP|ISS|NAS|TAS]	GeneOntology_MF	4	167	577	13.5736	3.4898	2.39521	0	-3.14391	0.00166705	0.0383346	MAPK1|PARM1|SETX|SMARCA2
purine ribonucleotide metabolic process [GoID:GO:0009150; evidenceTypes:IBA|IDA|IEA|IGI|IMP|ISS|NAS|TAS]	GeneOntology_BP	3	147	577	11.948	3.27889	2.04082	0	-3.14919	0.00163725	0.0378203	CROT|PPARA|VCP
BUYTAERT_PHOTODYNAMIC_THERAPY_STRESS_DN	MSigDB_C2	10	277	577	22.5143	4.45871	3.61011	0	-3.14969	0.00163441	0.0377835	ARAP2|CFLAR|CREBZF|EEF1AKMT3|FAM8A1|IFIT5|MDFIC|NLRP4|SRSF8|TSPAN1
BUSSLINGER_DUODENAL_DIFFERENTIATING_STEM_CELLS	MSigDB_C8	8	242	577	19.6695	4.17819	3.30579	0	-3.14987	0.00163344	0.0377835	ALDH2|BHLHE40|CCL25|CD9|EGR1|IDH2|MT1F|PLP2
FLORIO_NEOCORTEX_BASAL_RADIAL_GLIA_DN	MSigDB_C2	2	126	577	10.2412	3.04024	1.5873	0	-3.15828	0.00158702	0.0368848	PHGDH|TENT5C
E2F1_Q6_01	MSigDB_C3	2	126	577	10.2412	3.04024	1.5873	0	-3.15828	0.00158702	0.0368848	AP4M1|NLRP4
GSE30962_PRIMARY_VS_SECONDARY_ACUTE_LCMV_INF_CD8_TCELL_UP	MSigDB_C7	2	126	577	10.2412	3.04024	1.5873	0	-3.15828	0.00158702	0.0368848	HEG1|HYOU1
CONCANNON_APOPTOSIS_BY_EPOXOMICIN_DN	MSigDB_C2	0	76	577	6.17721	2.36963	0	0	-3.16778	0.00153608	0.0359769
KEGG_RIBOSOME	MSigDB_C2	0	76	577	6.17721	2.36963	0	0	-3.16778	0.00153608	0.0359769
Ribosome, cytoplasmic	CORUM	0	76	577	6.17721	2.36963	0	0	-3.16778	0.00153608	0.0359769
ZHENG_GLIOBLASTOMA_PLASTICITY_UP	MSigDB_C2	2	127	577	10.3224	3.05206	1.5748	0	-3.1791	0.00147736	0.0350895	CD38|SERPINB6
GSE25085_FETAL_LIVER_VS_ADULT_BM_SP4_THYMIC_IMPLANT_DN	MSigDB_C7	2	127	577	10.3224	3.05206	1.5748	0	-3.1791	0.00147736	0.0350895	HP1BP3|PLP2
KONG_E2F3_TARGETS	MSigDB_C2	0	77	577	6.25849	2.385	0	0	-3.19262	0.00140988	0.0336716
GNF2_SMC4L1	MSigDB_C4	0	77	577	6.25849	2.385	0	0	-3.19262	0.00140988	0.0336716
MTOR_UP.V1_UP	MSigDB_C6	0	77	577	6.25849	2.385	0	0	-3.19262	0.00140988	0.0336716
cellular metabolic process [GoID:GO:0044237; evidenceTypes:EXP|HMP|IBA|IC|IDA|IEA|IEP|IGI|IMP|IPI|ISO|ISS|NAS|TAS]	GeneOntology_BP	267	3714	577	301.87	11.5004	7.18901	0	-3.19312	0.00140742	0.0336716	AARS1|ABHD3|ACAD11|ADA2|ADM2|ALDH1L2|ALDH2|ALKBH5|ANXA7|AP4M1|ARF4|ARL1|ARMCX3|ATP6V0A1|AZIN1|B3GLCT|BANK1|BCL10|BHLHA15|BHLHE40|BIRC2|BLNK|BMI1|BTN3A1|CAB39|CALCOCO2|CARS1|CASP1|CASP10|CASP4|CCDC117|CCNYL1|CCPG1|CCR6|CD38|CDK5RAP3|CDKN1B|CEBPB|CERK|CFLAR|CHDH|CILK1|CISH|CITED2|CMPK2|COG3|COQ10A|CREBL2|CREBRF|CREBZF|CROT|CRYL1|CSGALNACT1|CTSS|CYFIP1|CYLD|CYP2E1|DHTKD1|DNAJB11|DNAJB9|DNAJC1|DNAJC2…
E2F1DP1_01	MSigDB_C3	2	128	577	10.4037	3.06384	1.5625	0	-3.19982	0.00137511	0.0331284	AP4M1|NLRP4
E2F1DP2_01	MSigDB_C3	2	128	577	10.4037	3.06384	1.5625	0	-3.19982	0.00137511	0.0331284	AP4M1|NLRP4
E2F4DP2_01	MSigDB_C3	2	128	577	10.4037	3.06384	1.5625	0	-3.19982	0.00137511	0.0331284	AP4M1|NLRP4
E2F_02	MSigDB_C3	2	128	577	10.4037	3.06384	1.5625	0	-3.19982	0.00137511	0.0331284	AP4M1|NLRP4
cellular aromatic compound metabolic process [GoID:GO:0006725; evidenceTypes:EXP|IBA|IC|IDA|IEA|IGI|IMP|IPI|ISO|ISS|NAS|TAS]	GeneOntology_BP	149	2229	577	181.171	10.6864	6.68461	0	-3.21138	0.001321	0.0321588	AARS1|ADA2|ALDH1L2|ALDH2|ALKBH5|ARF4|ARMCX3|BCL10|BHLHA15|BHLHE40|BIRC2|BMI1|CARS1|CCDC117|CCPG1|CCR6|CD38|CDK5RAP3|CDKN1B|CEBPB|CFLAR|CITED2|CMPK2|CREBL2|CREBRF|CREBZF|CROT|CSGALNACT1|CYLD|CYP2E1|DNAJB11|DPYSL2|DUSP22|EAF2|EGR1|ELF4|ELL2|ENTPD1|EPC1|FASLG|GABPB2|GFPT1|GIGYF2|GOLGB1|GTF2A1|HAX1|HBP1|HCFC2|HP1BP3|IDH2|IDO2|IL10|ING4|INTS6L|IRF2BP2|IRF4|ITCH|KAT2B|KHDC4|LILRB4|LINC-PINT|MAML2|MAPK1…
CASORELLI_ACUTE_PROMYELOCYTIC_LEUKEMIA_DN	MSigDB_C2	17	398	577	32.3491	5.29693	4.27136	0	-3.21551	0.00130215	0.0319032	AARS1|ABLIM1|DHTKD1|GOLT1B|HECA|KDELR2|OPTN|PDIA3|PHGDH|PRDX4|RDX|SERPINB6|SRP54|TMBIM1|TPD52|VCP|WARS1
GNF2_RAN	MSigDB_C4	0	78	577	6.33977	2.40027	0	0	-3.2173	0.00129403	0.0317299
MORF_XRCC5	MSigDB_C4	4	171	577	13.8987	3.53033	2.33918	0	-3.21837	0.00128922	0.0316889	HAX1|MCFD2|NRDC|TM9SF2
REACTOME_MITOTIC_METAPHASE_AND_ANAPHASE	MSigDB_C2	2	129	577	10.485	3.07556	1.55039	0	-3.22047	0.0012798	0.0315084	CLIP1|MIS12
HORIUCHI_WTAP_TARGETS_DN	MSigDB_C2	6	210	577	17.0686	3.90122	2.85714	0	-3.22451	0.0012619	0.0311183	ATL3|EDEM1|LAMP2|PLP2|TMEM106B|WDFY1
GSE15750_DAY6_VS_DAY10_EFF_CD8_TCELL_UP	MSigDB_C7	3	151	577	12.2731	3.32224	1.98675	0	-3.22735	0.00124943	0.0308359	MAP1LC3B|PRDX4|SLAMF7
MORF_RPA2	MSigDB_C4	1	106	577	8.61558	2.79253	0.943396	0	-3.23209	0.00122888	0.0305526	SERP1
DNA-templated DNA replication [GoID:GO:0006261; evidenceTypes:IBA|IDA|IEA|IMP|ISS|NAS|TAS]	GeneOntology_BP	1	106	577	8.61558	2.79253	0.943396	0	-3.23209	0.00122888	0.0305526	SLFN11
E2F4DP1_01	MSigDB_C3	2	130	577	10.5663	3.08724	1.53846	0	-3.24104	0.00119095	0.0297317	AP4M1|NLRP4
FAN_EMBRYONIC_CTX_MICROGLIA_1	MSigDB_C8	2	130	577	10.5663	3.08724	1.53846	0	-3.24104	0.00119095	0.0297317	HERC5|HP1BP3
nuclear division [GoID:GO:0000280; evidenceTypes:IBA|IC|IDA|IEA|IEP|IGI|IMP|ISS|NAS|TAS]	GeneOntology_BP	6	211	577	17.1499	3.91022	2.8436	0	-3.24155	0.00118883	0.0297317	CDKN1B|KAT2B|MIS12|PIWIL2|SUN1|SYCE1L
GSE24574_BCL6_LOW_TFH_VS_NAIVE_CD4_TCELL_UP	MSigDB_C7	0	79	577	6.42105	2.41543	0	0	-3.24182	0.00118768	0.0297317
Isopeptide bond	UniProt-Keyword	47	854	577	69.4123	7.49046	5.50351	0	-3.25448	0.00113599	0.0287624	ABLIM1|ALKBH5|BCL10|BHLHE40|CASP1|CDK5RAP3|CEBPB|CTNNA1|EGR1|EPC1|GIGYF2|H2BC21|HCFC2|HP1BP3|IRF2BP2|MIA3|NCOA1|NCOA3|NFE2L1|NR3C1|PALM2AKAP2|PHGDH|PRDM1|RNF31|RUNX2|RYBP|SEC31A|SESN2|SETX|SKIL|SLC3A2|SLU7|SMARCA2|SPART|SUN1|TSPYL2|TTC14|UFM1|VCP|XIAP|ZFP30|ZHX2|ZNF248|ZNF302|ZNF540|ZNF629|ZNF655
GSE45739_NRAS_KO_VS_WT_UNSTIM_CD4_TCELL_UP	MSigDB_C7	2	131	577	10.6476	3.09887	1.52672	0	-3.26152	0.00110815	0.0281059	GOLPH3|SLC1A5
mitotic nuclear division [GoID:GO:0140014; evidenceTypes:IBA|IDA|IEA|IEP|IGI|IMP|ISS|NAS|TAS]	GeneOntology_BP	3	153	577	12.4357	3.34369	1.96078	0	-3.26604	0.00109065	0.0278234	CDKN1B|KAT2B|MIS12
CROONQUIST_IL6_DEPRIVATION_DN	MSigDB_C2	0	80	577	6.50232	2.4305	0	0	-3.26619	0.00109006	0.0278234
WP_CYTOPLASMIC_RIBOSOMAL_PROTEINS	MSigDB_C2	0	80	577	6.50232	2.4305	0	0	-3.26619	0.00109006	0.0278234
GSE6269_FLU_VS_E_COLI_INF_PBMC_UP	MSigDB_C7	0	80	577	6.50232	2.4305	0	0	-3.26619	0.00109006	0.0278234
mitochondrial matrix [GoID:GO:0005759; evidenceTypes:IBA|IDA|IEA|IMP|IPI|ISS|NAS|TAS]	GeneOntology_CC	10	285	577	23.1645	4.51998	3.50877	0	-3.27111	0.00107126	0.0274677	ALDH1L2|ALDH2|DHTKD1|ETFDH|HAX1|IDH2|MTERF2|NADK2|NR3C1|TK2
E2F_Q6	MSigDB_C3	2	132	577	10.7288	3.11045	1.51515	0	-3.28193	0.001031	0.0265927	AP4M1|NLRP4
GSE21670_UNTREATED_VS_IL6_TREATED_STAT3_KO_CD4_TCELL_DN	MSigDB_C7	2	132	577	10.7288	3.11045	1.51515	0	-3.28193	0.001031	0.0265927	CEP112|CISH
MARKEY_RB1_ACUTE_LOF_UP	MSigDB_C2	3	154	577	12.517	3.35436	1.94805	0	-3.28528	0.0010188	0.0264473	IDH2|OGT|PDIA3
BURTON_ADIPOGENESIS_3	MSigDB_C2	0	81	577	6.5836	2.44547	0	0	-3.2904	0.00100045	0.0260936
REACTOME_EUKARYOTIC_TRANSLATION_ELONGATION	MSigDB_C2	0	81	577	6.5836	2.44547	0	0	-3.2904	0.00100045	0.0260936
organic cyclic compound binding [GoID:GO:0097159; evidenceTypes:EXP|HDA|IBA|IC|IDA|IEA|IEP|IGI|IMP|IPI|ISS|NAS|TAS]	GeneOntology_MF	163	2422	577	196.858	10.9165	6.72998	0	-3.29463	0.000985529	0.0258377	AARS1|ABCA5|ACAD11|ALDH2|ALKBH5|ANXA7|ARF4|ARL1|ATL3|ATP10D|BHLHA15|BHLHE40|BMI1|CARS1|CCPG1|CEBPB|CERK|CHDH|CILK1|CMPK2|CREBL2|CREBRF|CREBZF|CRYL1|CTNNA1|CYFIP1|CYP2E1|DHTKD1|DNAJC1|EGR1|ELF4|ELL2|ENTPD1|ERO1B|ETFDH|FNDC3A|GABPB2|GBP4|GIGYF2|GOLGB1|GTF2A1|H2BC21|H3C6|HBP1|HERC5|HP1BP3|HSPA13|HYOU1|IDH2|IDO2|IFIT5|IFT27|IRF4|JCHAIN|KAT2B|KHDC4|KIAA0232|LMBRD1|MAP3K2|MAP4K3|MAPK1|MARS1|MBNL2|MIXL1…
mitochondrial gene expression [GoID:GO:0140053; evidenceTypes:IBA|IDA|IEA|IMP|ISS|NAS|TAS]	GeneOntology_BP	1	109	577	8.85942	2.83116	0.917431	0	-3.29799	0.000973784	0.0255519	MTERF2
DNA repair [GoID:GO:0006281; evidenceTypes:IBA|IC|IDA|IEA|IEP|IGI|IMP|ISO|ISS|NAS|TAS]	GeneOntology_BP	10	287	577	23.3271	4.53515	3.48432	0	-3.30121	0.000962699	0.0252829	CCDC117|EPC1|KAT2B|RNF113A|SETX|SMARCA2|TAF7|UBE2A|USP51|VCP
MORF_ANP32B	MSigDB_C4	2	133	577	10.8101	3.12198	1.50376	0	-3.30225	0.00095911	0.0252105	AZIN1|TAF7
ribonucleotide metabolic process [GoID:GO:0009259; evidenceTypes:IBA|IDA|IEA|IGI|IMP|ISS|NAS|TAS]	GeneOntology_BP	3	155	577	12.5983	3.36499	1.93548	0	-3.30446	0.000951579	0.0250343	CROT|PPARA|VCP
BENPORATH_ES_1	MSigDB_C2	5	196	577	15.9307	3.77277	2.55102	0	-3.31286	0.000923458	0.0243579	AZIN1|GNPTAB|MARS1|ST6GAL1|THEMIS2
CUI_TCF21_TARGETS_2_UP	MSigDB_C2	5	196	577	15.9307	3.77277	2.55102	0	-3.31286	0.000923458	0.0243579	CD38|CDKN1B|PARM1|PHGDH|SESN2
GNF2_RRM1	MSigDB_C4	0	82	577	6.66488	2.46034	0	0	-3.31446	0.0009182	0.0242615
regulation of cell cycle process [GoID:GO:0010564; evidenceTypes:IBA|IC|IDA|IEA|IEP|IGI|IMP|IPI|ISO|ISS|NAS|TAS]	GeneOntology_BP	13	341	577	27.7162	4.92379	3.81232	0	-3.33719	0.000846288	0.0226977	CDK5RAP3|CDKN1B|CEP120|GIGYF2|ING4|KAT2B|PIWIL2|RDX|SLFN11|SMARCA2|USP51|WNT10B|ZNF655
TRAVAGLINI_LUNG_PROXIMAL_BASAL_CELL	MSigDB_C8	14	358	577	29.0979	5.03868	3.91061	0	-3.33986	0.000838203	0.0225008	ALDH2|BEX4|BHLHE40|CD9|HERPUD1|HOOK1|IRF2BP2|KRCC1|ORAI3|PHGDH|PLP2|SLC1A5|TNFAIP8|WIPI1
mRNA binding [GoID:GO:0003729; evidenceTypes:IBA|IDA|IEA|IMP|IPI|ISS|TAS]	GeneOntology_MF	3	157	577	12.7608	3.38614	1.91083	0	-3.34264	0.000829848	0.0222963	PIWIL2|RBM47|YTHDF1
SOTIRIOU_BREAST_CANCER_GRADE_1_VS_3_UP	MSigDB_C2	2	135	577	10.9727	3.14492	1.48148	0	-3.34267	0.000829754	0.0222963	ITCH|MARS1
MORF_CSNK2B	MSigDB_C4	5	198	577	16.0933	3.79142	2.52525	0	-3.34774	0.00081472	0.0219287	HAX1|NRDC|SLC1A5|SLC3A2|SYPL1
MORF_EIF3S6	MSigDB_C4	0	84	577	6.82744	2.48981	0	0	-3.36215	0.000773394	0.0209653
MORF_RRM1	MSigDB_C4	0	84	577	6.82744	2.48981	0	0	-3.36215	0.000773394	0.0209653
MENON_FETAL_KIDNEY_1_EMBRYONIC_RED_BLOOD_CELLS	MSigDB_C8	0	84	577	6.82744	2.48981	0	0	-3.36215	0.000773394	0.0209653
REACTOME_DNA_REPAIR	MSigDB_C2	3	159	577	12.9234	3.40715	1.88679	0	-3.38057	0.000723352	0.0200207	ALKBH5|H2BC21|VCP
Mitosis	UniProt-Keyword	3	159	577	12.9234	3.40715	1.88679	0	-3.38057	0.000723352	0.0200207	MIS12|NR3C1|WASL
MORF_HDAC2	MSigDB_C4	5	200	577	16.2558	3.80997	2.5	0	-3.38245	0.000718431	0.0199208	ANXA7|MARS1|MCFD2|SERP1|TM9SF2
RNA localization [GoID:GO:0006403; evidenceTypes:HMP|IBA|IDA|IEA|IMP|ISS|NAS|TAS]	GeneOntology_BP	1	113	577	9.18453	2.88182	0.884956	0	-3.38444	0.000713245	0.0197952	ALKBH5
ribosomal small subunit biogenesis [GoID:GO:0042274; evidenceTypes:IBA|IDA|IEA|IMP|ISS]	GeneOntology_BP	0	85	577	6.90872	2.50441	0	0	-3.38577	0.00070978	0.0197352
MORF_RAD23A	MSigDB_C4	7	239	577	19.4257	4.15312	2.92887	0	-3.39536	0.000685384	0.0191623	HAX1|HYOU1|NRDC|SERP1|SLC1A5|SLC3A2|TM9SF2
REACTOME_PROCESSING_OF_CAPPED_INTRON_CONTAINING_PRE_MRNA	MSigDB_C2	3	160	577	13.0046	3.4176	1.875	0	-3.39944	0.000675228	0.0189685	RNF113A|SLU7|SRSF8
ribose phosphate metabolic process [GoID:GO:0019693; evidenceTypes:IBA|IDA|IEA|IGI|IMP|ISS|NAS|TAS]	GeneOntology_BP	3	160	577	13.0046	3.4176	1.875	0	-3.39944	0.000675228	0.0189685	CROT|PPARA|VCP
KIM_MYC_AMPLIFICATION_TARGETS_UP	MSigDB_C2	1	114	577	9.26581	2.89433	0.877193	0	-3.4058	0.000659702	0.0185814	LAMB1
PAL_PRMT5_TARGETS_UP	MSigDB_C2	1	114	577	9.26581	2.89433	0.877193	0	-3.4058	0.000659702	0.0185814	SPCS2
mitotic cell cycle [GoID:GO:0000278; evidenceTypes:IBA|IDA|IEA|IEP|IGI|IMP|ISS|NAS|TAS]	GeneOntology_BP	18	429	577	34.8687	5.48662	4.1958	0	-3.40726	0.000656181	0.0185166	CDK5RAP3|CDKN1B|CLIP1|CYLD|GIGYF2|HECA|IL10|KAT2B|MIS12|PRKCB|RAB35|RDX|SLFN11|SMARCA2|UBE2A|VCP|WNT10B|ZNF655
heterocyclic compound binding [GoID:GO:1901363; evidenceTypes:EXP|HDA|IBA|IC|IDA|IEA|IEP|IGI|IMP|IPI|ISS|NAS|TAS]	GeneOntology_MF	160	2400	577	195.07	10.8923	6.66667	0	-3.41091	0.00064747	0.018322	AARS1|ABCA5|ACAD11|ALDH2|ALKBH5|ANXA7|ARF4|ARL1|ATL3|ATP10D|BHLHA15|BHLHE40|BMI1|CARS1|CCPG1|CEBPB|CERK|CHDH|CILK1|CMPK2|CREBL2|CREBRF|CREBZF|CRYL1|CTNNA1|CYFIP1|CYP2E1|DHTKD1|DNAJC1|EGR1|ELF4|ELL2|ENTPD1|ERO1B|ETFDH|FNDC3A|GABPB2|GBP4|GIGYF2|GOLGB1|GTF2A1|H2BC21|H3C6|HBP1|HERC5|HP1BP3|HSPA13|HYOU1|IDH2|IDO2|IFIT5|IFT27|IRF4|JCHAIN|KAT2B|KHDC4|KIAA0232|LMBRD1|MAP3K2|MAP4K3|MAPK1|MARS1|MBNL2|MIXL1…
GSE21546_UNSTIM_VS_ANTI_CD3_STIM_DP_THYMOCYTES_DN	MSigDB_C7	1	115	577	9.34709	2.90679	0.869565	0	-3.42707	0.000610131	0.0174054	SLC1A5
MORF_TPT1	MSigDB_C4	0	87	577	7.07128	2.53334	0	0	-3.43261	0.000597797	0.0171567
NAKAMURA_TUMOR_ZONE_PERIPHERAL_VS_CENTRAL_UP	MSigDB_C2	2	140	577	11.3791	3.20148	1.42857	0	-3.4424	0.000576582	0.0166741	DERL1|PHGDH
GSE21546_WT_VS_ELK1_KO_ANTI_CD3_STIM_DP_THYMOCYTES_DN	MSigDB_C7	1	116	577	9.42837	2.9192	0.862069	0	-3.44824	0.000564242	0.0163984	NFE2L1
GSE26351_UNSTIM_VS_BMP_PATHWAY_STIM_HEMATOPOIETIC_PROGENITORS_DN	MSigDB_C7	0	88	577	7.15256	2.54768	0	0	-3.45583	0.000548606	0.0160121
mitochondrial translation [GoID:GO:0032543; evidenceTypes:IBA|IDA|IEA|IMP|ISS|NAS|TAS]	GeneOntology_BP	0	88	577	7.15256	2.54768	0	0	-3.45583	0.000548606	0.0160121
HAY_BONE_MARROW_PRO_B	MSigDB_C8	4	185	577	15.0366	3.66829	2.16216	0	-3.47225	0.000516122	0.0154109	HERC5|HP1BP3|PHGDH|TMEM263
cell division [GoID:GO:0051301; evidenceTypes:IBA|IDA|IEA|IGI|IMP|ISS|NAS|TAS]	GeneOntology_BP	10	299	577	24.3024	4.62491	3.34448	0	-3.47969	0.000502002	0.0150934	BMI1|EVI5|KAT2B|MIS12|NCOA3|NR3C1|NUMB|RAB35|SPART|WASL
KAUFFMANN_DNA_REPAIR_GENES	MSigDB_C2	1	118	577	9.59093	2.94383	0.847458	0	-3.49031	0.000482452	0.0145634	UBE2A
REACTOME_SIGNALING_BY_ROBO_RECEPTORS	MSigDB_C2	1	118	577	9.59093	2.94383	0.847458	0	-3.49031	0.000482452	0.0145634	SOS2
GSE41978_ID2_KO_VS_ID2_KO_AND_BIM_KO_KLRG1_LOW_EFFECTOR_CD8_TCELL_DN	MSigDB_C7	1	118	577	9.59093	2.94383	0.847458	0	-3.49031	0.000482452	0.0145634	SUCO
cellular component biogenesis [GoID:GO:0044085; evidenceTypes:HDA|IBA|IC|IDA|IEA|IGI|IMP|IPI|ISS|NAS|TAS]	GeneOntology_BP	77	1304	577	105.988	8.91618	5.90491	0	-3.49064	0.000481859	0.0145634	ABLIM1|AP3S2|AP4M1|ARF4|ATL3|BCL10|BIRC2|CASP1|CASP4|CC2D2B|CCDC69|CD9|CDKN1B|CEP120|CFAP54|CFLAR|CILK1|CLIP1|CTNNA1|CYFIP1|CYLD|DUSP22|EVI5|GABARAPL1|GBA|GHRL|GOLPH3|GORAB|GTF2A1|H2BC21|H3C6|HAX1|HOOK1|HP1BP3|IFT20|IFT27|IQCB1|JCHAIN|KAT2B|KHDC4|LRRN1|MAP1LC3B|MIS12|MLKL|OGT|ORMDL1|PDIA3|PSEN1|RAP2C|RDX|SAR1B|SCFD1|SEC22B|SERINC1|SETX|SLC1A5|SLC39A9|SLU7|SNX30|SRP54|SRPRA|SSBP3|SYCE1L|TAF7|TBCC|…
MODULE_151	MSigDB_C4	4	187	577	15.1992	3.68753	2.13904	0	-3.5077	0.000451993	0.0137951	MAGT1|PLP2|PRDX4|TAF7
MANNO_MIDBRAIN_NEUROTYPES_HPROGFPM	MSigDB_C8	4	187	577	15.1992	3.68753	2.13904	0	-3.5077	0.000451993	0.0137951	MAGT1|MBNL2|PGGHG|PHGDH
GSE41978_KLRG1_HIGH_VS_LOW_EFFECTOR_CD8_TCELL_DN	MSigDB_C7	1	120	577	9.75349	2.96825	0.833333	0	-3.53202	0.000412398	0.0127406	SEC31A
GRADE_COLON_AND_RECTAL_CANCER_UP	MSigDB_C2	4	189	577	15.3617	3.70666	2.1164	0	-3.54297	0.000395653	0.0122859	AARS1|MARS1|PRDX4|PTPN12
mitotic cell cycle process [GoID:GO:1903047; evidenceTypes:IBA|IDA|IEA|IEP|IGI|IMP|ISS|NAS|TAS]	GeneOntology_BP	14	373	577	30.3171	5.13743	3.75335	0	-3.54378	0.000394431	0.0122605	CDK5RAP3|CDKN1B|GIGYF2|KAT2B|MIS12|PRKCB|RAB35|RDX|SLFN11|SMARCA2|UBE2A|VCP|WNT10B|ZNF655
large ribosomal subunit [GoID:GO:0015934; evidenceTypes:IBA|IDA|IEA|IPI|NAS]	GeneOntology_CC	0	92	577	7.47767	2.60419	0	0	-3.54739	0.000389073	0.0121313
JAK2_upregulated_PMBL (PMID:21156283)	SignatureDB	22	505	577	41.0459	5.91879	4.35644	0	-3.54939	0.000386121	0.0120641	ASPHD2|ATP10D|CHDH|CISH|CLIP1|DNAJB11|GIGYF2|IFIT5|IFNAR2|IRF4|ITSN2|KLRA1P|LEPROT|MLKL|NCOA3|RASA2|SEMA4C|SLAMF6|SLC1A5|TLR7|TM9SF2|TTC3
HALLMARK_E2F_TARGETS	MSigDB_H	3	169	577	13.7362	3.51013	1.77515	0	-3.56665	0.000361578	0.0113676	CDKN1B|NLRP4|PRDX4
REACTOME_NONSENSE_MEDIATED_DECAY_NMD	MSigDB_C2	0	93	577	7.55895	2.61812	0	0	-3.56996	0.000357035	0.0112715
MORF_DNMT1	MSigDB_C4	0	93	577	7.55895	2.61812	0	0	-3.56996	0.000357035	0.0112715
preribosome [GoID:GO:0030684; evidenceTypes:IBA|IDA|IEA]	GeneOntology_CC	0	93	577	7.55895	2.61812	0	0	-3.56996	0.000357035	0.0112715
REACTOME_INFLUENZA_INFECTION	MSigDB_C2	1	122	577	9.91604	2.99245	0.819672	0	-3.57337	0.000352416	0.0111606	DNAJC3
organelle fission [GoID:GO:0048285; evidenceTypes:IBA|IC|IDA|IEA|IEP|IGI|IMP|ISS|NAS|TAS]	GeneOntology_BP	6	231	577	18.7755	4.0854	2.5974	0	-3.57421	0.000351289	0.0111599	CDKN1B|KAT2B|MIS12|PIWIL2|SUN1|SYCE1L
organic cyclic compound metabolic process [GoID:GO:1901360; evidenceTypes:EXP|IBA|IC|IDA|IEA|IGI|IMP|IPI|ISO|ISS|NAS|TAS]	GeneOntology_BP	151	2307	577	187.511	10.7844	6.5453	0	-3.57771	0.000346624	0.0110348	AARS1|ABCA5|ADA2|ALDH1L2|ALDH2|ALKBH5|ARF4|ARMCX3|BCL10|BHLHA15|BHLHE40|BIRC2|BMI1|CARS1|CCDC117|CCPG1|CCR6|CD38|CDK5RAP3|CDKN1B|CEBPB|CFLAR|CITED2|CMPK2|CREBL2|CREBRF|CREBZF|CROT|CSGALNACT1|CYLD|CYP2E1|DNAJB11|DPYSL2|DUSP22|EAF2|EGR1|ELF4|ELL2|ENTPD1|EPC1|FASLG|GABPB2|GBA|GFPT1|GIGYF2|GOLGB1|GTF2A1|HAX1|HBP1|HCFC2|HP1BP3|IDH2|IDO2|IL10|ING4|INTS6L|IRF2BP2|IRF4|ITCH|KAT2B|KHDC4|LILRB4|LINC-PINT|M…
REACTOME_CELL_CYCLE_MITOTIC	MSigDB_C2	9	288	577	23.4084	4.54271	3.125	0	-3.58346	0.000339077	0.010845	CDKN1B|CLIP1|H2BC21|H3C6|MAPK1|MIS12|OPTN|PHLDA1|PRKCB
KINSEY_TARGETS_OF_EWSR1_FLII_FUSION_UP	MSigDB_C2	35	710	577	57.7081	6.9081	4.92958	0	-3.58582	0.000336019	0.0107993	AARS1|ABHD3|ALKBH5|ARHGAP17|CCDC117|CDR2|CEBPB|GFPT1|GOLT1B|GTF2A1|HOOK1|KDELR2|MIS12|MT1F|NDFIP2|ORMDL1|PHGDH|PLP2|PRKCB|RALGPS2|RHOH|SERP1|SGK3|SLC1A4|SLC1A5|SLC30A5|SLC3A2|SLFN11|SPPL2A|SRP54|SS18|TMED2|TMEM19|TPD52|UBE2G1
WHITEFORD_PEDIATRIC_CANCER_MARKERS	MSigDB_C2	0	94	577	7.64023	2.63197	0	0	-3.59241	0.00032763	0.010654
GCM_APEX1	MSigDB_C4	0	94	577	7.64023	2.63197	0	0	-3.59241	0.00032763	0.010654
cytosolic ribosome [GoID:GO:0022626; evidenceTypes:IBA|IDA|IEA|ISS|NAS]	GeneOntology_CC	0	94	577	7.64023	2.63197	0	0	-3.59241	0.00032763	0.010654
GSE14415_TCONV_VS_FOXP3_KO_INDUCED_TREG_DN	MSigDB_C7	1	123	577	9.99732	3.00448	0.813008	0	-3.59391	0.000325747	0.0106269	PDIA3
HALLMARK_G2M_CHECKPOINT	MSigDB_H	2	148	577	12.0293	3.28979	1.35135	0	-3.59822	0.000320408	0.0104866	CDKN1B|SS18
structural molecule activity [GoID:GO:0005198; evidenceTypes:HDA|IBA|IC|IDA|IEA|IMP|ISS|NAS|RCA|TAS]	GeneOntology_MF	9	289	577	23.4896	4.55025	3.11419	0	-3.59835	0.000320237	0.0104866	COPB2|COPG1|CTNNA1|ERVK13-1|H2BC21|H3C6|LAMB1|MMRN2|SEC31A
cytoplasmic translation [GoID:GO:0002181; evidenceTypes:IBA|IC|IDA|IEA|IMP|ISS|NAS|TAS]	GeneOntology_BP	1	124	577	10.0786	3.01645	0.806452	0	-3.61437	0.000301075	0.0100051	AARS1
GSE10239_KLRG1INT_VS_KLRG1HIGH_EFF_CD8_TCELL_UP	MSigDB_C7	0	95	577	7.72151	2.64575	0	0	-3.61475	0.000300643	0.0100018
Nop56p-associated pre-rRNA complex	CORUM	0	95	577	7.72151	2.64575	0	0	-3.61475	0.000300643	0.0100018
BUSSLINGER_DUODENAL_TRANSIT_AMPLIFYING_CELLS	MSigDB_C8	2	150	577	12.1919	3.31146	1.33333	0	-3.63649	0.000276382	0.00932773	CCL25|IDH2
GCM_ACTG1	MSigDB_C4	0	96	577	7.80279	2.65944	0	0	-3.63696	0.000275876	0.00932104
MARSON_BOUND_BY_E2F4_UNSTIMULATED	MSigDB_C2	15	398	577	32.3491	5.29693	3.76884	0	-3.65014	0.000262099	0.00890519	AP4M1|CALU|CCDC163|DERL2|DNAJB11|GOLT1B|GTF2A1|H3C6|HSPA13|IFT27|MIS12|NLRP4|PPP1R15B|SIAH1|YIPF5
DNA metabolic process [GoID:GO:0006259; evidenceTypes:IBA|IC|IDA|IEA|IEP|IGI|IMP|ISO|ISS|NAS|TAS]	GeneOntology_BP	22	516	577	41.94	5.97792	4.26357	0	-3.67991	0.00023332	0.00804464	BMI1|CCDC117|CCR6|EPC1|IL10|ING4|KAT2B|MAPK1|PARM1|RNF113A|SESN2|SETX|SLFN11|SMARCA2|TAF7|TK2|TSPYL2|UBE2A|USP51|VCP|VPS54|XRN1
MODULE_118	MSigDB_C4	4	197	577	16.012	3.78211	2.03046	0	-3.68213	0.000231291	0.00798703	CALU|GNG12|LAMB1|NCOA3
mitochondrial envelope [GoID:GO:0005740; evidenceTypes:HDA|IBA|IDA|IEA|IMP|IPI|ISS|NAS|TAS]	GeneOntology_CC	15	401	577	32.5929	5.31567	3.74065	0	-3.68936	0.000224822	0.00779599	ACAD11|ARMCX3|CHDH|COQ10A|CYP2E1|ETFDH|GOLPH3|HAX1|MAP1LC3B|NBR1|OGT|PSEN1|RHBDD1|SLC39A9|SPART
GSE2405_0H_VS_24H_A_PHAGOCYTOPHILUM_STIM_NEUTROPHIL_UP	MSigDB_C7	2	153	577	12.4357	3.34369	1.30719	0	-3.6934	0.000221274	0.00770822	IRF4|TM9SF2
MODULE_114	MSigDB_C4	4	198	577	16.0933	3.79142	2.0202	0	-3.69932	0.000216176	0.00756541	MAGT1|PLP2|PRDX4|TAF7
COUP_01	MSigDB_C3	0	100	577	8.12791	2.71351	0	0	-3.72467	0.000195572	0.00694051
DANG_MYC_TARGETS_UP	MSigDB_C2	0	101	577	8.20918	2.72685	0	0	-3.74632	0.000179449	0.00645733
cellular nitrogen compound metabolic process [GoID:GO:0034641; evidenceTypes:EXP|IBA|IC|IDA|IEA|IGI|IMP|IPI|ISO|ISS|NAS|TAS]	GeneOntology_BP	161	2462	577	200.109	10.9591	6.5394	0	-3.75261	0.000175003	0.00631407	AARS1|ADA2|ALDH1L2|ALDH2|ALKBH5|ARF4|ARMCX3|AZIN1|BANK1|BCL10|BHLHA15|BHLHE40|BIRC2|BMI1|CARS1|CCDC117|CCPG1|CCR6|CD38|CDK5RAP3|CDKN1B|CEBPB|CFLAR|CHDH|CITED2|CMPK2|CREBL2|CREBRF|CREBZF|CROT|CSGALNACT1|CYFIP1|CYLD|DNAJB11|DNAJC1|DNAJC3|DPYSL2|DUSP22|EAF2|EGR1|ELF4|ELL2|ENTPD1|EPC1|FASLG|GABPB2|GBA|GFPT1|GIGYF2|GOLGB1|GTF2A1|HAX1|HBP1|HCFC2|HP1BP3|IDH2|IDO2|IL10|ING4|INTS6L|IRF2BP2|IRF4|ITCH|KAT2B…
GSE3982_NKCELL_VS_TH2_DN	MSigDB_C7	1	131	577	10.6476	3.09887	0.763359	0	-3.75527	0.000173155	0.00627354	CLIC4
mitochondrial membrane [GoID:GO:0031966; evidenceTypes:HDA|IBA|IDA|IEA|IMP|IPI|ISS|NAS|TAS]	GeneOntology_CC	13	372	577	30.2358	5.13092	3.49462	0	-3.76218	0.000168441	0.00614315	ACAD11|ARMCX3|CHDH|COQ10A|CYP2E1|ETFDH|HAX1|MAP1LC3B|OGT|PSEN1|RHBDD1|SLC39A9|SPART
REACTOME_EUKARYOTIC_TRANSLATION_INITIATION	MSigDB_C2	0	102	577	8.29046	2.74012	0	0	-3.76786	0.000164653	0.00603138
GCM_NPM1	MSigDB_C4	0	102	577	8.29046	2.74012	0	0	-3.76786	0.000164653	0.00603138
Cell division	UniProt-Keyword	4	203	577	16.4996	3.8376	1.97044	0	-3.7846	0.000153954	0.005711	EVI5|MIS12|NR3C1|WASL
GSE22886_UNSTIM_VS_IL2_STIM_NKCELL_DN	MSigDB_C7	2	159	577	12.9234	3.40715	1.25786	0	-3.80552	0.000141504	0.0053208	CISH|SLC1A5
HE_LIM_SUN_FETAL_LUNG_C5_PRO_B_CELL	MSigDB_C8	8	285	577	23.1645	4.51998	2.80702	0	-3.81597	0.000135648	0.00513885	AARS1|ABHD3|ATL3|CMPK2|GBP4|PHGDH|RDX|TCEAL9
cell cycle process [GoID:GO:0022402; evidenceTypes:IBA|IC|IDA|IEA|IEP|IGI|IMP|IPI|ISO|ISS|NAS|TAS]	GeneOntology_BP	25	576	577	46.8167	6.28707	4.34028	0	-3.8164	0.000135413	0.00513637	BEX4|CCDC69|CDK5RAP3|CDKN1B|CEP120|GIGYF2|ING4|KAT2B|MIS12|NR3C1|PHGDH|PIWIL2|PRKCB|RAB35|RDX|SLFN11|SMARCA2|SUN1|SYCE1L|UBE2A|USP51|VCP|WASL|WNT10B|ZNF655
rRNA metabolic process [GoID:GO:0016072; evidenceTypes:IBA|IC|IDA|IEA|IGI|IMP|ISS|NAS|TAS]	GeneOntology_BP	3	183	577	14.8741	3.64894	1.63934	0	-3.81785	0.000134619	0.00511265	KAT2B|MARS1|XRN1
chr19p13	MSigDB_C1	4	205	577	16.6622	3.8559	1.95122	0	-3.81841	0.000134314	0.00510749	CCL25|MUC16|ZNF491|ZNF558
HSD17B8_TARGET_GENES	MSigDB_C3	9	304	577	24.7088	4.6617	2.96053	0	-3.81879	0.00013411	0.00510749	AP4M1|COG1|GOLT1B|NBR2|OSTM1|SLFN11|SLU7|SPAG5-AS1|THUMPD3-AS1
MORF_NME2	MSigDB_C4	0	105	577	8.5343	2.77953	0	0	-3.83185	0.000127181	0.00489147
MORF_HAT1	MSigDB_C4	1	135	577	10.9727	3.14492	0.740741	0	-3.83404	0.000126053	0.00486662	SYPL1
nucleic acid binding [GoID:GO:0003676; evidenceTypes:EXP|HDA|IBA|IC|IDA|IEA|IEP|IGI|IMP|IPI|ISS|NAS|TAS]	GeneOntology_MF	101	1679	577	136.468	9.78449	6.01549	0	-3.84995	0.000118143	0.00461412	AARS1|ALKBH5|ANXA7|BHLHA15|BHLHE40|BMI1|CARS1|CEBPB|CREBL2|CREBRF|CREBZF|CTNNA1|CYFIP1|DNAJC1|EGR1|ELF4|ELL2|FNDC3A|GABPB2|GIGYF2|GOLGB1|GTF2A1|H2BC21|H3C6|HBP1|HERC5|HP1BP3|IFIT5|IRF4|JCHAIN|KAT2B|KHDC4|MAPK1|MARS1|MBNL2|MIXL1|MKX|MTERF2|NCOA1|NFE2L1|NR1D2|NR3C1|NUCB2|OGT|PDIA3|PDIA4|PIWIL2|POU6F1|PPARA|PRDM1|PSEN1|R3HDM2|RBM47|RDX|RNASE4|RPN1|RUNX2|RYBP|SETBP1|SETX|SKIL|SLC3A2|SLFN11|SLU7|SMARC…
REACTOME_REGULATION_OF_EXPRESSION_OF_SLITS_AND_ROBOS	MSigDB_C2	0	106	577	8.61558	2.79253	0	0	-3.85298	0.000116689	0.00457501
DNA replication [GoID:GO:0006260; evidenceTypes:IBA|IDA|IEA|IMP|ISS|NAS|TAS]	GeneOntology_BP	2	162	577	13.1672	3.4384	1.23457	0	-3.86076	0.000113033	0.0044478	SLFN11|TSPYL2
GSE18893_TCONV_VS_TREG_24H_TNF_STIM_UP	MSigDB_C7	1	137	577	11.1352	3.16767	0.729927	0	-3.87298	0.000107512	0.00425374	BHLHE40
GSE24634_TEFF_VS_TCONV_DAY5_IN_CULTURE_UP	MSigDB_C7	1	137	577	11.1352	3.16767	0.729927	0	-3.87298	0.000107512	0.00425374	BHLHE40
MANNO_MIDBRAIN_NEUROTYPES_HPROGFPL	MSigDB_C8	2	163	577	13.2485	3.44875	1.22699	0	-3.87906	0.000104862	0.00417066	DENND11|PHGDH
GSE23505_UNTREATED_VS_4DAY_IL6_IL1_TREATED_CD4_TCELL_UP	MSigDB_C7	0	108	577	8.77814	2.81835	0	0	-3.89493	9.82256e-05	0.00392734
GSE5679_CTRL_VS_PPARG_LIGAND_ROSIGLITAZONE_TREATED_DC_UP	MSigDB_C7	1	139	577	11.2978	3.19025	0.719424	0	-3.91163	9.16764e-05	0.00370458	MARS1
GNF2_EIF3S6	MSigDB_C4	0	109	577	8.85942	2.83116	0	0	-3.91576	9.01186e-05	0.00366116
MORF_ACTG1	MSigDB_C4	0	110	577	8.9407	2.84392	0	0	-3.9365	8.26796e-05	0.00338618
Chromosome	UniProt-Keyword	7	274	577	22.2705	4.43547	2.55474	0	-3.94041	8.13437e-05	0.00334502	H2BC21|H3C6|HP1BP3|MIS12|SETX|SLFN11|USP51
GSE2405_0H_VS_9H_A_PHAGOCYTOPHILUM_STIM_NEUTROPHIL_DN	MSigDB_C7	1	141	577	11.4603	3.21266	0.70922	0	-3.94999	7.81554e-05	0.00323145	VCP
MORF_BUB3	MSigDB_C4	4	213	577	17.3124	3.92814	1.87793	0	-3.95196	7.75149e-05	0.00320935	HAX1|NRDC|SERP1|SLC1A5
MORF_FBL	MSigDB_C4	0	111	577	9.02197	2.85661	0	0	-3.95714	7.58537e-05	0.0031535
Nucleus	UniProt-Keyword	129	2072	577	168.41	10.468	6.22587	0	-3.96843	7.2348e-05	0.00301188	ALKBH5|ANKRD12|ARMCX3|AZIN1|BEX4|BHLHA15|BHLHE40|BIRC2|CCDC117|CDK5RAP3|CDKN1B|CEBPB|CITED2|CLCC1|CLIC3|CLIC4|COMMD3|CREBL2|CREBRF|CREBZF|DNAJC1|EGR1|ELF4|ELL2|EPC1|EVI5|FASLG|GBP4|GTF2A1|H2BC21|H3C6|HAX1|HBP1|HCFC2|HP1BP3|ING4|IRF2BP2|IRF4|ITCH|KDELR2|KHDC4|KLHDC2|MAP3K2|MAPK1|MARS1|MBNL2|MDFIC|MIA3|MIXL1|MKX|MLKL|MORC4|MSRA|MYO6|NCOA1|NCOA3|NCOA7|NF1|NFE2L1|NLRP4|NR1D2|NR3C1|NUB1|NUCB2|OGT|PARP…
mitochondrial inner membrane [GoID:GO:0005743; evidenceTypes:HDA|IBA|IDA|IEA|IMP|IPI|ISS|NAS|TAS]	GeneOntology_CC	6	257	577	20.8887	4.30102	2.33463	0	-3.98543	6.73591e-05	0.00282749	ACAD11|CHDH|COQ10A|CYP2E1|ETFDH|PSEN1
Mitochondrion	UniProt-Keyword	26	608	577	49.4177	6.44348	4.27632	0	-3.99458	6.48077e-05	0.00274319	ACAD11|ALDH1L2|ALDH2|ARMCX3|CASP4|CHDH|CLIC4|CMPK2|COQ10A|CYP2E1|DHTKD1|ETFDH|GOLPH3|HAX1|IDH2|MAP1LC3B|MSRA|MTERF2|NADK2|NR3C1|NRDC|OGT|PPP3CC|RHBDD1|SLC30A7|SLC39A9
KRIGE_RESPONSE_TO_TOSEDOSTAT_6HR_DN	MSigDB_C2	23	560	577	45.5163	6.20673	4.10714	0	-4.00172	6.2885e-05	0.00268414	COPB2|DNAJB9|DPYSL2|DRAM1|KDELR2|MANEA|MDFIC|MLKL|NCOA1|NUB1|PALM2AKAP2|PGM3|PRDX4|RNGTT|SAR1B|SEC62|SPART|SSBP3|TENT5C|TMEM50B|TMF1|WDR45|ZNF667
MORF_AATF	MSigDB_C4	1	145	577	11.7855	3.25698	0.689655	0	-4.02587	5.67639e-05	0.00246821	SERP1
Primary mitochondrial disease	UniProt-Keyword	0	115	577	9.34709	2.90679	0	0	-4.03877	5.37322e-05	0.00235668
MANNO_MIDBRAIN_NEUROTYPES_HPROGBP	MSigDB_C8	2	173	577	14.0613	3.5504	1.15607	0	-4.05889	4.93058e-05	0.00218467	CROT|PHGDH
mitochondrion [GoID:GO:0005739; evidenceTypes:HDA|IBA|IC|IDA|IEA|IGI|IMP|IPI|ISS|NAS|TAS]	GeneOntology_CC	38	803	577	65.2671	7.29295	4.73225	0	-4.06599	4.78285e-05	0.00212542	AARS1|ACAD11|ALDH1L2|ALDH2|ARMCX3|CASP4|CHDH|CLIC4|CMPK2|COQ10A|CREBZF|CYP2E1|DHTKD1|ETFDH|GABARAPL1|GOLPH3|HAX1|IDH2|MAP1LC3B|MAPK1|MSRA|MTERF2|NADK2|NBR1|NDFIP2|NR3C1|NRDC|OGT|PPP3CC|PSEN1|RHBDD1|RMDN2|SESN2|SLC30A7|SLC39A9|SPART|TK2|VPS54
organelle inner membrane [GoID:GO:0019866; evidenceTypes:HDA|IBA|IDA|IEA|IMP|IPI|ISS|NAS|TAS]	GeneOntology_CC	7	284	577	23.0833	4.51238	2.46479	0	-4.08948	4.32334e-05	0.00194115	ACAD11|CHDH|COQ10A|CYP2E1|ETFDH|PSEN1|SUN1
MORF_PPP1CC	MSigDB_C4	0	118	577	9.59093	2.94383	0	0	-4.09906	4.1483e-05	0.00187645
Li(PMID: 24336226)-2013-MolSigVaccines_cell cycle and transcription (M4.0)	PAPER	4	223	577	18.1252	4.01637	1.79372	0	-4.11527	3.86727e-05	0.0017572	ALDH2|MPEG1|RASSF4|RBM47
intracellular non-membrane-bounded organelle [GoID:GO:0043232; evidenceTypes:EXP|HDA|IBA|IC|IDA|IEA|IGI|IMP|IPI|ISA|ISO|ISS|NAS|TAS]	GeneOntology_CC	137	2199	577	178.733	10.6469	6.2301	0	-4.11751	3.82982e-05	0.0017428	ABLIM1|BCL10|BEX4|BHLHA15|BHLHE40|BIRC2|BMI1|CAB39|CALCOCO2|CASP1|CCDC117|CCDC69|CD180|CDK5RAP3|CEBPB|CEP112|CEP120|CFAP54|CILK1|CITED2|CLIC4|CLIP1|CREBL2|CREBRF|CREBZF|CTNNA1|CYLD|DNAJB9|DPYSL2|DUSP22|EEF1AKMT3|EGR1|ELF4|EPC1|EVI5|GABARAPL1|GIGYF2|GORAB|GPR174|GRID2IP|H2BC21|H3C6|HAX1|HBP1|HOOK1|HP1BP3|IFIT5|IFT20|IFT27|ING4|IQCB1|IRF4|ITSN2|KAT2B|KLHL5|MAP1LC3B|MAPK1|MARS1|MDFIC|MIS12|MIXL1|MKX…
non-membrane-bounded organelle [GoID:GO:0043228; evidenceTypes:EXP|HDA|IBA|IC|IDA|IEA|IGI|IMP|IPI|ISA|ISO|ISS|NAS|TAS]	GeneOntology_CC	137	2200	577	178.814	10.6482	6.22727	0	-4.12468	3.71257e-05	0.00170222	ABLIM1|BCL10|BEX4|BHLHA15|BHLHE40|BIRC2|BMI1|CAB39|CALCOCO2|CASP1|CCDC117|CCDC69|CD180|CDK5RAP3|CEBPB|CEP112|CEP120|CFAP54|CILK1|CITED2|CLIC4|CLIP1|CREBL2|CREBRF|CREBZF|CTNNA1|CYLD|DNAJB9|DPYSL2|DUSP22|EEF1AKMT3|EGR1|ELF4|EPC1|EVI5|GABARAPL1|GIGYF2|GORAB|GPR174|GRID2IP|H2BC21|H3C6|HAX1|HBP1|HOOK1|HP1BP3|IFIT5|IFT20|IFT27|ING4|IQCB1|IRF4|ITSN2|KAT2B|KLHL5|MAP1LC3B|MAPK1|MARS1|MDFIC|MIS12|MIXL1|MKX…
chromosome organization [GoID:GO:0051276; evidenceTypes:EXP|IBA|IC|IDA|IEA|IEP|IGI|IMP|ISO|ISS|NAS|TAS]	GeneOntology_BP	9	328	577	26.6595	4.83366	2.7439	0	-4.16027	3.17874e-05	0.00147532	H3C6|KAT2B|MAPK1|MIS12|SETX|SMARCA2|SUN1|SYCE1L|XRN1
envelope [GoID:GO:0031975; evidenceTypes:HDA|IBA|IDA|IEA|IMP|IPI|ISS|NAS|TAS]	GeneOntology_CC	25	607	577	49.3364	6.43868	4.11862	0	-4.16213	3.1529e-05	0.00146782	ACAD11|ARMCX3|CHDH|CLCC1|COQ10A|CYP2E1|DNAJC1|EPC1|ETFDH|GOLPH3|HAX1|KLHDC2|MAP1LC3B|MYO6|NBR1|NUCB2|OGT|PARP6|PSEN1|RHBDD1|SLC39A9|SPART|SUN1|SURF4|UBXN4
organelle envelope [GoID:GO:0031967; evidenceTypes:HDA|IBA|IDA|IEA|IMP|IPI|ISS|NAS|TAS]	GeneOntology_CC	25	607	577	49.3364	6.43868	4.11862	0	-4.16213	3.1529e-05	0.00146782	ACAD11|ARMCX3|CHDH|CLCC1|COQ10A|CYP2E1|DNAJC1|EPC1|ETFDH|GOLPH3|HAX1|KLHDC2|MAP1LC3B|MYO6|NBR1|NUCB2|OGT|PARP6|PSEN1|RHBDD1|SLC39A9|SPART|SUN1|SURF4|UBXN4
ROSTY_CERVICAL_CANCER_PROLIFERATION_CLUSTER	MSigDB_C2	0	122	577	9.91604	2.99245	0	0	-4.17826	2.93745e-05	0.0013781
MORF_G22P1	MSigDB_C4	0	122	577	9.91604	2.99245	0	0	-4.17826	2.93745e-05	0.0013781
GSE42724_NAIVE_VS_B1_BCELL_DN	MSigDB_C7	0	122	577	9.91604	2.99245	0	0	-4.17826	2.93745e-05	0.0013781
HIF1alpha_1.5x_down (PMID:15374877)	SignatureDB	1	155	577	12.5983	3.36499	0.645161	0	-4.211	2.54241e-05	0.00121919	MCFD2
HE_LIM_SUN_FETAL_LUNG_C2_PROMONOCYTE_LIKE_CELL	MSigDB_C8	3	208	577	16.906	3.88317	1.44231	0	-4.24273	2.20812e-05	0.00107938	HERC5|NUCB2|PHGDH
SHEDDEN_LUNG_CANCER_POOR_SURVIVAL_A6	MSigDB_C2	7	295	577	23.9773	4.59522	2.37288	0	-4.25036	2.13425e-05	0.00104665	GOLT1B|ITCH|MUC16|PGM3|SS18|WARS1|ZNF248
MORF_EIF3S2	MSigDB_C4	2	184	577	14.9553	3.65863	1.08696	0	-4.25058	2.13219e-05	0.00104665	SERP1|SLC3A2
GNF2_FBL	MSigDB_C4	0	127	577	10.3224	3.05206	0	0	-4.27545	1.90753e-05	0.000951019
Ribosomal protein	UniProt-Keyword	0	127	577	10.3224	3.05206	0	0	-4.27545	1.90753e-05	0.000951019
Acetylation	UniProt-Keyword	95	1652	577	134.273	9.72964	5.75061	0	-4.2772	1.89255e-05	0.000948058	AARS1|ACAD11|ALDH1L2|ALDH2|ALKBH5|ANXA7|ARFGAP3|ATL3|BCL10|CALU|CARS1|CASP4|CEBPB|CHDH|CLIC4|COG1|COG3|COPB2|CROT|CRYL1|CTNNA1|DENND11|DERL1|ETFDH|FNDC3A|GIGYF2|GNG12|GOLGB1|GOLM2|GOLT1B|GTF2A1|H2BC21|H3C6|HAX1|HERPUD1|HOOK1|HP1BP3|HYOU1|IDH2|ING4|IRF2BP2|ITCH|LAPTM4A|LYSMD2|MAPK1|MARCHF6|MIA3|MON2|MSRA|MT1F|NADK2|NBAS|NCOA1|NCOA3|NCOA7|NF1|NR1D2|NR3C1|OGT|PDIA3|PDIA4|PGM3|PHGDH|PRKCB|PTPN12|RASA…
Glutamine_starve_down (PMID:12101249)	SignatureDB	3	211	577	17.1499	3.91022	1.4218	0	-4.29189	1.7716e-05	0.000893376	GOLGA1|PRDX4|VCP
HE_LIM_SUN_FETAL_LUNG_C3_CYCLING_DEFINITIVE_ERYTHROBLAST	MSigDB_C8	6	280	577	22.7581	4.4818	2.14286	0	-4.33158	1.48045e-05	0.000763059	CISH|CMPK2|ELL2|OSBP2|SLC1A5|SLC6A9
ncRNA processing [GoID:GO:0034470; evidenceTypes:IBA|IC|IDA|IEA|IGI|IMP|ISS|NAS|TAS]	GeneOntology_BP	5	259	577	21.0513	4.31709	1.9305	0	-4.33589	1.45171e-05	0.0007508	AARS1|INTS6L|KAT2B|PIWIL2|RNF113A
REACTOME_CELL_CYCLE	MSigDB_C2	10	361	577	29.3417	5.05862	2.77008	0	-4.34948	1.36462e-05	0.000713061	CDKN1B|CLIP1|H2BC21|H3C6|MAPK1|MIS12|OPTN|PHLDA1|PRKCB|SUN1
MODULE_54	MSigDB_C4	2	190	577	15.443	3.71619	1.05263	0	-4.35263	1.34516e-05	0.000704108	PLP2|PRDX4
MORF_DEK	MSigDB_C4	2	190	577	15.443	3.71619	1.05263	0	-4.35263	1.34516e-05	0.000704108	SERP1|SYPL1
FAN_EMBRYONIC_CTX_NSC_2	MSigDB_C8	1	164	577	13.3298	3.45906	0.609756	0	-4.37242	1.22876e-05	0.000655636	HP1BP3
rRNA processing [GoID:GO:0006364; evidenceTypes:IBA|IC|IDA|IEA|IMP|ISS|NAS|TAS]	GeneOntology_BP	1	164	577	13.3298	3.45906	0.609756	0	-4.37242	1.22876e-05	0.000655636	KAT2B
WEI_MYCN_TARGETS_WITH_E_BOX	MSigDB_C2	16	473	577	38.445	5.74208	3.38266	0	-4.37462	1.21643e-05	0.000652501	ATL3|DNAJB11|GOLT1B|LYSMD2|MANEA|MIA3|MLKL|N4BP2L1|OSTM1|PALM2AKAP2|SPCS3|SURF4|TMEM19|VCP|XIAP|ZHX2
structural constituent of ribosome [GoID:GO:0003735; evidenceTypes:HDA|IBA|IDA|IEA|ISS|NAS|TAS]	GeneOntology_MF	0	133	577	10.8101	3.12198	0	0	-4.38957	1.13576e-05	0.000614668
nucleolus [GoID:GO:0005730; evidenceTypes:HDA|IBA|IDA|IEA|IMP|IPI|ISS|NAS|TAS]	GeneOntology_CC	20	544	577	44.2158	6.1249	3.67647	0	-4.39177	1.1243e-05	0.000609558	CASP1|CD180|CDK5RAP3|CILK1|DNAJB9|EPC1|GORAB|MARS1|MDFIC|NF1|NUB1|PHLDA1|PRDM1|SETX|SLC30A5|SRP54|TSPYL2|TTC3|WDFY1|ZNF655
MORF_RAN	MSigDB_C4	2	193	577	15.6869	3.7446	1.03627	0	-4.40302	1.06753e-05	0.000585059	HAX1|TMED2
MANALO_HYPOXIA_DN	MSigDB_C2	3	218	577	17.7188	3.97253	1.37615	0	-4.40518	1.05696e-05	0.000580315	MCFD2|SAR1B|SLC1A5
FISCHER_DREAM_TARGETS	MSigDB_C2	23	597	577	48.5236	6.39034	3.8526	0	-4.4167	1.00217e-05	0.000554249	AARS1|AZIN1|BHLHE40|CDR2|CFLAR|CLIC4|CREBZF|DHTKD1|DPYSL2|GPR180|H2BC21|IQCB1|MARS1|MIS12|RDX|SLC1A4|SLC1A5|SLC3A2|SLFN11|SMIM14|SPATS2|SS18|VPS26C
DUTERTRE_ESTRADIOL_RESPONSE_24HR_UP	MSigDB_C2	3	219	577	17.8001	3.98134	1.36986	0	-4.42121	9.81507e-06	0.000543812	DHTKD1|SGK3|TENT5C
MORF_NPM1	MSigDB_C4	0	135	577	10.9727	3.14492	0	0	-4.42703	9.55386e-06	0.000531282
HE_LIM_SUN_FETAL_LUNG_C1_EARLY_STALK_CELL	MSigDB_C8	7	308	577	25.0339	4.69089	2.27273	0	-4.43652	9.14244e-06	0.000510276	ABHD3|CCNYL1|HECA|KLHL5|PHLDA1|THNSL2|TMEM37
GSE24634_TREG_VS_TCONV_POST_DAY3_IL4_CONVERSION_UP	MSigDB_C7	0	136	577	11.054	3.15632	0	0	-4.44566	8.76228e-06	0.000491026
Li(PMID: 24336226)-2013-MolSigVaccines_cell cycle (I) (M4.1)	PAPER	0	136	577	11.054	3.15632	0	0	-4.44566	8.76228e-06	0.000491026
FEVR_CTNNB1_TARGETS_DN	MSigDB_C2	8	329	577	26.7408	4.84067	2.43161	0	-4.44647	8.72912e-06	0.000491026	KDELR2|MAGT1|PHGDH|PIWIL2|PRDX4|SOS2|SPPL2A|TM9SF2
Myc_ChIP_PET_Expr_Up (PMID:17093053)	SignatureDB	6	290	577	23.5709	4.55778	2.06897	0	-4.47744	7.55427e-06	0.000431163	ABLIM1|CEBPB|NCOA3|SLC30A5|SLC3A2|TTC3
Holmes (PMID:32603407)_LZ-b UP_Log2FCgt1.5	PAPER	2	200	577	16.2558	3.80997	1	0	-4.51905	6.21178e-06	0.000358591	FCRL5|PDIA3
MORF_ACP1	MSigDB_C4	0	140	577	11.3791	3.20148	0	0	-4.51949	6.19888e-06	0.000358591
ribosome [GoID:GO:0005840; evidenceTypes:IBA|IDA|IEA|ISS|NAS|TAS]	GeneOntology_CC	1	173	577	14.0613	3.5504	0.578035	0	-4.52934	5.91678e-06	0.000343524	SERP1
HALLMARK_MYC_TARGETS_V1	MSigDB_H	1	174	577	14.1426	3.56039	0.574713	0	-4.54652	5.45414e-06	0.000318494	PRDX4
ribosomal subunit [GoID:GO:0044391; evidenceTypes:IBA|IDA|IEA|NAS]	GeneOntology_CC	0	150	577	12.1919	3.31146	0	0	-4.69957	2.60711e-06	0.000159946
MEBARKI_HCC_PROGENITOR_FZD8CRD_UP	MSigDB_C2	6	307	577	24.9527	4.68361	1.9544	0	-4.7195	2.36427e-06	0.000146531	GNG12|H2BC21|HERC5|MDFIC|SLAMF7|WNT10B
nucleus [GoID:GO:0005634; evidenceTypes:EXP|HDA|IBA|IC|IDA|IEA|IGI|IMP|IPI|ISO|ISS|NAS|TAS]	GeneOntology_CC	187	2942	577	239.123	11.3429	6.35622	0	-4.74823	2.05201e-06	0.000129025	ACAD11|ALDH1L2|ALKBH5|ANKRD12|ANXA7|ARMCX3|ATP10D|ATP6V0A1|AZIN1|BCL10|BEX4|BHLHA15|BHLHE40|BIRC2|BMI1|CALCOCO2|CASP1|CCDC117|CCDC69|CD180|CDK5RAP3|CDKN1B|CEBPB|CILK1|CITED2|CLCC1|CLIC3|CLIC4|CLIP1|CMPK2|COMMD3|CREBL2|CREBRF|CREBZF|DNAJB11|DNAJB9|DNAJC1|EAF2|EEF1AKMT3|EGR1|ELF4|ELL2|EPC1|EPM2AIP1|EVI5|FASLG|GABPB2|GBP4|GORAB|GTF2A1|H2BC21|H3C6|HAX1|HBP1|HCFC2|HECA|HP1BP3|HSPA13|IFT27|ING4|INTS6L|…
Ribonucleoprotein	UniProt-Keyword	1	186	577	15.1179	3.67793	0.537634	0	-4.74877	2.04656e-06	0.000128956	SRP54
WONG_EMBRYONIC_STEM_CELL_CORE	MSigDB_C2	4	266	577	21.6202	4.3728	1.50376	0	-4.7773	1.77668e-06	0.00011481	CTNNA1|PDIA4|SS18|UBE2G1
KOBAYASHI_EGFR_SIGNALING_24HR_DN	MSigDB_C2	1	191	577	15.5243	3.72568	0.52356	0	-4.83106	1.35807e-06	8.96709e-05	ELL2
MODULE_53	MSigDB_C4	2	221	577	17.9627	3.9989	0.904977	0	-4.855	1.20385e-06	7.98361e-05	NCOA3|WNT10B
OCT2_shRNA_OCT2_ChIP (PMID:26993806)	SignatureDB	9	384	577	31.2112	5.20837	2.34375	0	-4.90997	9.1089e-07	6.13475e-05	CITED2|EGR1|IL10|KHDC4|KLHL5|NDFIP2|NLRP4|PHLDA1|SEC62
MUELLER_PLURINET	MSigDB_C2	1	198	577	16.0933	3.79142	0.505051	0	-4.94444	7.63647e-07	5.23616e-05	PHGDH
Proliferation_DLBCL (PMID:12075054)	SignatureDB	11	427	577	34.7062	5.47463	2.57611	0	-4.94849	7.47897e-07	5.1398e-05	AARS1|CAB39|GOLT1B|LMBRD1|MFSD8|NR3C1|OGT|PHGDH|PRDX4|SLC38A2|SUN1
LEE_BMP2_TARGETS_DN	MSigDB_C2	17	542	577	44.0532	6.11456	3.13653	0	-4.97129	6.65083e-07	4.61251e-05	AARS1|AZIN1|CCNYL1|CD38|CDR2|DNAJB11|DNAJC3|EDEM1|GNPTAB|GOLT1B|MARS1|NECAP1|PARM1|PHGDH|SERPINB6|SLC41A2|TNFAIP8
HE_LIM_SUN_FETAL_LUNG_C4_CYCLING_T_CELL	MSigDB_C8	16	525	577	42.6715	6.0257	3.04762	0	-4.98603	6.16335e-07	4.30398e-05	AARS1|CEP120|CISH|CMPK2|COQ10A|DIPK1A|GOLT1B|GTF2A1|HOOK1|IL6ST|NFE2L1|PHGDH|RIMKLB|SIAH1|SLFN11|SYCE1L
HE_LIM_SUN_FETAL_LUNG_C4_CYCLING_NK_CELL	MSigDB_C8	9	391	577	31.7801	5.25289	2.30179	0	-4.99957	5.74578e-07	4.04971e-05	ABHD3|HSPA13|MIS12|PHGDH|PRDX4|RDX|SLC1A4|SLC1A5|SPATS2
KRIGE_RESPONSE_TO_TOSEDOSTAT_24HR_DN	MSigDB_C2	21	619	577	50.3117	6.496	3.39257	0	-5.03162	4.86348e-07	3.46818e-05	COPB2|DRAM1|EGR1|KDELR2|MANEA|MDFIC|MLKL|MT1F|NR1D2|NUB1|PALM2AKAP2|PRDX4|RNGTT|SAR1B|SEC62|SPART|SSBP3|TENT5C|TMEM50B|TMF1|ZNF667
REACTOME_RRNA_PROCESSING	MSigDB_C2	0	170	577	13.8174	3.52024	0	0	-5.04255	4.59357e-07	3.29119e-05
MORF_UBE2I	MSigDB_C4	0	170	577	13.8174	3.52024	0	0	-5.04255	4.59357e-07	3.29119e-05
HE_LIM_SUN_FETAL_LUNG_C3_EARLY_CAP_CELL	MSigDB_C8	8	374	577	30.3984	5.14393	2.13904	0	-5.04744	4.47769e-07	3.22341e-05	CEBPB|MLKL|NCOA3|NDFIP2|PHGDH|RNF113A|TMEM37|WIPI1
ZHONG_PFC_C1_OPC	MSigDB_C8	0	171	577	13.8987	3.53033	0	0	-5.05916	4.21105e-07	3.07528e-05
LZ_Bach2high_downreg (PMID:32619424)	SignatureDB	19	586	577	47.6295	6.33654	3.24232	0	-5.05918	4.21063e-07	3.07528e-05	BHLHA15|BHLHE40|CARS1|CDR2|GOLT1B|IDH2|IFT27|JCHAIN|KLHDC2|MARCHF8|MARS1|PHGDH|PIWIL2|PRDM1|RDX|SAR1B|SEC24D|SLC1A4|TENT5C
PUJANA_BRCA2_PCC_NETWORK	MSigDB_C2	3	263	577	21.3764	4.34903	1.14068	0	-5.09202	3.5427e-07	2.61875e-05	IL10|OGT|RHOH
RNA processing [GoID:GO:0006396; evidenceTypes:IBA|IC|IDA|IEA|IGI|IMP|IPI|ISS|NAS|TAS]	GeneOntology_BP	14	500	577	40.6395	5.89165	2.8	0	-5.12899	2.91299e-07	2.17448e-05	AARS1|ALKBH5|INTS6L|KAT2B|KHDC4|MBNL2|PIWIL2|RBM47|RNF113A|RNGTT|SETX|SLC38A2|SLU7|SRSF8
intracellular organelle lumen [GoID:GO:0070013; evidenceTypes:HDA|IBA|IDA|IEA|IMP|IPI|ISO|ISS|NAS|TAS]	GeneOntology_CC	141	2401	577	195.151	10.8935	5.87255	0	-5.17548	2.27327e-07	1.7181e-05	ADA2|ALDH1L2|ALDH2|ALKBH5|ANKRD12|AP4M1|ATP10D|ATP6V0A1|BEX4|BHLHE40|BMI1|CAB39|CALCOCO2|CALU|CASP1|CD180|CDK5RAP3|CDKN1B|CEBPB|CILK1|CITED2|CLIC3|CLIC4|CMPK2|COMMD3|CREBRF|CREBZF|CROT|CTSS|CYFIP1|DHTKD1|DNAJB11|DNAJB9|DNAJC3|EAF2|EEF1AKMT3|EGR1|ELF4|ELL2|EPC1|ERLEC1|ERO1B|ETFDH|FAM3C|FASLG|GBA|GHRL|GNS|GOLPH3|GORAB|GTF2A1|H2BC21|H3C6|HAX1|HBP1|HCFC2|HP1BP3|HYOU1|IDH2|ING4|IQCB1|IRF2BP2|IRF4|ITCH…
membrane-enclosed lumen [GoID:GO:0031974; evidenceTypes:HDA|IBA|IDA|IEA|IMP|IPI|ISO|ISS|NAS|TAS]	GeneOntology_CC	141	2401	577	195.151	10.8935	5.87255	0	-5.17548	2.27327e-07	1.7181e-05	ADA2|ALDH1L2|ALDH2|ALKBH5|ANKRD12|AP4M1|ATP10D|ATP6V0A1|BEX4|BHLHE40|BMI1|CAB39|CALCOCO2|CALU|CASP1|CD180|CDK5RAP3|CDKN1B|CEBPB|CILK1|CITED2|CLIC3|CLIC4|CMPK2|COMMD3|CREBRF|CREBZF|CROT|CTSS|CYFIP1|DHTKD1|DNAJB11|DNAJB9|DNAJC3|EAF2|EEF1AKMT3|EGR1|ELF4|ELL2|EPC1|ERLEC1|ERO1B|ETFDH|FAM3C|FASLG|GBA|GHRL|GNS|GOLPH3|GORAB|GTF2A1|H2BC21|H3C6|HAX1|HBP1|HCFC2|HP1BP3|HYOU1|IDH2|ING4|IQCB1|IRF2BP2|IRF4|ITCH…
organelle lumen [GoID:GO:0043233; evidenceTypes:HDA|IBA|IDA|IEA|IMP|IPI|ISO|ISS|NAS|TAS]	GeneOntology_CC	141	2401	577	195.151	10.8935	5.87255	0	-5.17548	2.27327e-07	1.7181e-05	ADA2|ALDH1L2|ALDH2|ALKBH5|ANKRD12|AP4M1|ATP10D|ATP6V0A1|BEX4|BHLHE40|BMI1|CAB39|CALCOCO2|CALU|CASP1|CD180|CDK5RAP3|CDKN1B|CEBPB|CILK1|CITED2|CLIC3|CLIC4|CMPK2|COMMD3|CREBRF|CREBZF|CROT|CTSS|CYFIP1|DHTKD1|DNAJB11|DNAJB9|DNAJC3|EAF2|EEF1AKMT3|EGR1|ELF4|ELL2|EPC1|ERLEC1|ERO1B|ETFDH|FAM3C|FASLG|GBA|GHRL|GNS|GOLPH3|GORAB|GTF2A1|H2BC21|H3C6|HAX1|HBP1|HCFC2|HP1BP3|HYOU1|IDH2|ING4|IQCB1|IRF2BP2|IRF4|ITCH…
mitochondrial protein-containing complex [GoID:GO:0098798; evidenceTypes:HDA|IBA|IDA|IEA|IMP|IPI|ISS|NAS|TAS]	GeneOntology_CC	0	181	577	14.7115	3.62947	0	0	-5.22264	1.76391e-07	1.36374e-05
nuclear protein-containing complex [GoID:GO:0140513; evidenceTypes:EXP|IBA|IC|IDA|IEA|IMP|IPI|ISO|ISS|NAS|TAS]	GeneOntology_CC	19	602	577	48.93	6.41457	3.15615	0	-5.23377	1.66091e-07	1.2907e-05	BMI1|CEBPB|CREBZF|EAF2|ELL2|GTF2A1|HCFC2|INTS6L|NCOA1|OGT|PCGF3|RBM47|RNF113A|RYBP|SLU7|SMARCA2|SS18|SUN1|TAF7
RNA binding [GoID:GO:0003723; evidenceTypes:EXP|HDA|IBA|IC|IDA|IEA|IMP|IPI|ISS|NAS|TAS]	GeneOntology_MF	37	922	577	74.9393	7.74047	4.01302	0	-5.36042	8.30282e-08	6.60456e-06	AARS1|ALKBH5|ANXA7|CARS1|CTNNA1|CYFIP1|FNDC3A|GIGYF2|GOLGB1|HBP1|HERC5|IFIT5|KHDC4|MARS1|MBNL2|NR3C1|PDIA3|PDIA4|PIWIL2|R3HDM2|RBM47|RDX|RPN1|SETX|SLC3A2|SLFN11|SLU7|SPATS2|SRP54|SRPRA|SRSF8|TENT5C|TLR7|VCP|XRN1|YTHDF1|ZCCHC24
nucleoplasm [GoID:GO:0005654; evidenceTypes:HDA|IBA|IDA|IEA|IMP|IPI|ISS|NAS|TAS]	GeneOntology_CC	94	1784	577	145.002	9.98762	5.26906	0	-5.39368	6.90295e-08	5.51999e-06	ALDH1L2|ALKBH5|ANKRD12|ATP10D|ATP6V0A1|BEX4|BHLHE40|BMI1|CALCOCO2|CD180|CDKN1B|CEBPB|CITED2|CLIC3|CMPK2|CREBRF|CREBZF|EAF2|EEF1AKMT3|EGR1|ELF4|ELL2|EPC1|GORAB|GTF2A1|H2BC21|H3C6|HBP1|HCFC2|HP1BP3|ING4|IQCB1|IRF2BP2|IRF4|ITCH|KAT2B|KHDC4|KLHDC2|MAML2|MAP3K2|MAPK1|MBNL2|MIXL1|MORC4|MSRA|MYO6|NBR1|NCOA1|NCOA3|NF1|NFE2L1|NR1D2|NR3C1|NUB1|OGT|OPTN|PARM1|PCGF3|PHLDA1|PPARA|PRDM1|PRKCB|PSEN1|PTPN12|RNF1…
ribosome biogenesis [GoID:GO:0042254; evidenceTypes:IBA|IC|IDA|IEA|IMP|ISS|NAS|TAS]	GeneOntology_BP	1	236	577	19.1819	4.12787	0.423729	0	-5.52698	3.25791e-08	2.71256e-06	KAT2B
TIEN_INTESTINE_PROBIOTICS_24HR_UP	MSigDB_C2	4	322	577	26.1719	4.79137	1.24224	0	-5.56039	2.69176e-08	2.26609e-06	GNS|HEG1|MORC4|PALM2AKAP2
nuclear lumen [GoID:GO:0031981; evidenceTypes:HDA|IBA|IDA|IEA|IMP|IPI|ISO|ISS|NAS|TAS]	GeneOntology_CC	104	1951	577	158.575	10.2792	5.3306	0	-5.58539	2.33174e-08	1.98506e-06	ALDH1L2|ALKBH5|ANKRD12|ATP10D|ATP6V0A1|BEX4|BHLHE40|BMI1|CALCOCO2|CASP1|CD180|CDK5RAP3|CDKN1B|CEBPB|CILK1|CITED2|CLIC3|CLIC4|CMPK2|CREBRF|CREBZF|DNAJB9|EAF2|EEF1AKMT3|EGR1|ELF4|ELL2|EPC1|GORAB|GTF2A1|H2BC21|H3C6|HBP1|HCFC2|HP1BP3|ING4|IQCB1|IRF2BP2|IRF4|ITCH|KAT2B|KHDC4|KLHDC2|MAML2|MAP3K2|MAPK1|MARS1|MBNL2|MDFIC|MIXL1|MORC4|MSRA|MYO6|NBR1|NCOA1|NCOA3|NF1|NFE2L1|NR1D2|NR3C1|NUB1|OGT|OPTN|PARM1|PC…
ribonucleoprotein complex biogenesis [GoID:GO:0022613; evidenceTypes:IBA|IC|IDA|IEA|IMP|ISS|NAS|TAS]	GeneOntology_BP	4	328	577	26.6595	4.83366	1.21951	0	-5.63993	1.70122e-08	1.46474e-06	KAT2B|KHDC4|SETX|SLU7
DODD_NASOPHARYNGEAL_CARCINOMA_DN	MSigDB_C2	28	803	577	65.2671	7.29295	3.48692	0	-5.66317	1.48603e-08	1.29046e-06	CALU|CLCC1|DERL1|DHTKD1|DPYSL2|DRAM1|FASLG|FGFR1OP2|GBP4|GOLT1B|GORAB|ITGAV|KLHL5|LAMB1|LAMP2|MAGT1|MANEA|MARS1|MORC4|NF1|NLRP4|PHGDH|RASSF4|SLC30A7|SPATS2|TPT1-AS1|UBXN4|VPS54
BERENJENO_TRANSFORMED_BY_RHOA_UP	MSigDB_C2	5	358	577	29.0979	5.03868	1.39665	0	-5.70871	1.13836e-08	9.97119e-07	CDR2|ELL2|NR1D2|PHLDA1|SS18
BLUM_RESPONSE_TO_SALIRASIB_DN	MSigDB_C2	0	215	577	17.475	3.94596	0	0	-5.74739	9.06328e-09	8.07884e-07
HE_LIM_SUN_FETAL_LUNG_C2_CYCLING_DC_CELL	MSigDB_C8	27	815	577	66.2424	7.34024	3.31288	0	-5.94758	2.72134e-09	2.55343e-07	AARS1|AP4M1|BANK1|CMPK2|DHTKD1|ELF4|GOLPH3L|GOLT1B|HSPA13|IQCB1|IRF4|MARS1|MDFIC|MIS12|NCOA3|NUCB2|PHGDH|RHOH|RNGTT|RUNX2|SIGLEC6|SLC1A4|SLC41A2|SPATS2|SRSF8|TMEM156|TMEM19
VECCHI_GASTRIC_CANCER_EARLY_UP	MSigDB_C2	1	267	577	21.7015	4.38069	0.374532	0	-5.9677	2.4062e-09	2.2718e-07	CD9
GOBERT_OLIGODENDROCYTE_DIFFERENTIATION_UP	MSigDB_C2	4	354	577	28.7728	5.01194	1.12994	0	-5.97619	2.28419e-09	2.16334e-07	AARS1|CD38|GOLT1B|SPPL2A
PUJANA_CHEK2_PCC_NETWORK	MSigDB_C2	10	495	577	40.2331	5.86434	2.0202	0	-5.99692	2.0109e-09	1.92862e-07	BET1|IFT20|IRF4|NBR2|NF1|PIK3CG|RHOH|SLC1A4|TNFRSF17|UBE2G1
PUJANA_BRCA1_PCC_NETWORK	MSigDB_C2	33	925	577	75.1831	7.75117	3.56757	0	-6.00464	1.91752e-09	1.85078e-07	AZIN1|BET1|BLNK|CD180|CD38|CREBZF|EDEM1|GTF2A1|IFNAR2|IFT20|IQCB1|IRF4|JCHAIN|KHDC4|MARS1|MIA3|NBR2|P2RY10|PIK3CG|POU6F1|PPP3CC|RHOH|RNGTT|SCFD1|SLC1A4|SLC1A5|SRSF8|TEC|TNFAIP8|TNFRSF17|UBE2G1|UBE2J1|WARS1
REACTOME_METABOLISM_OF_RNA	MSigDB_C2	6	436	577	35.4377	5.5283	1.37615	0	-6.36446	1.95976e-10	2.05529e-08	NLRP4|RNF113A|RNGTT|SLU7|SRSF8|XRN1
CAIRO_HEPATOBLASTOMA_CLASSES_UP	MSigDB_C2	5	430	577	34.95	5.4926	1.16279	0	-6.58585	4.52289e-11	5.02107e-09	AARS1|CALU|HSPA13|PDIA4|PRDX4
HE_LIM_SUN_FETAL_LUNG_C5_LARGE_PRE_B_CELL	MSigDB_C8	20	777	577	63.1538	7.18871	2.574	0	-6.82187	8.98656e-12	1.05564e-09	AARS1|ABHD3|AP4M1|CALU|CLIC4|DENND10|DNAJC1|DPYSL2|GOLT1B|HERC5|IFT27|MIS12|NUCB2|PHGDH|PRDX4|RDX|SEC22B|SLC1A4|SLC1A5|SPATS2
TRAVAGLINI_LUNG_PROLIFERATING_BASAL_CELL	MSigDB_C8	10	573	577	46.5729	6.27211	1.7452	0	-6.85012	7.3789e-12	8.7699e-10	BHLHE40|FAM3C|GOLT1B|HP1BP3|IDH2|ORAI3|PHGDH|PLP2|SLC1A5|SYPL1
HAY_BONE_MARROW_ERYTHROBLAST	MSigDB_C8	16	739	577	60.0652	7.03176	2.16509	0	-7.22494	5.01308e-13	6.52067e-11	AARS1|COMMD3|COPB2|HOOK1|IDH2|MTERF2|NADK2|NBAS|OSBP2|RDX|SAR1B|SLC1A5|SLC6A9|SPART|STRADB|VCP
ribonucleoprotein complex [GoID:GO:1990904; evidenceTypes:IBA|IC|IDA|IEA|IMP|IPI|ISS|NAS|TAS]	GeneOntology_CC	3	457	577	37.1445	5.65094	0.656455	0	-7.51777	5.57205e-14	7.60685e-12	RNF113A|SLU7|SRP54

## Sheet: M2--#myGeneAnn_AllSigs_2023.09.
Gene Signature	GeneSet	Overlapping	GeneSetSize	DiffExpGenes	randomAvg	randomSD	%Overlap	Enriched	Zscore	probability	FDR	EnrichedGenes
MIR607	MSigDB_C3	84	331	572	26.6702	4.83542	25.3776	1	9.83284	8.129e-23	2.96826e-20	AASDH|ADAM22|AGFG1|AGPS|AKAP11|API5|APPL1|ARHGAP32|ARL5A|ASF1A|BZW1|CAND1|CAPRIN1|CD302|CDK12|CDK6|CLEC2D|CLPX|COBLL1|COPS2|CPSF6|CSNK1A1|CWC22|DBT|DCBLD2|DHX15|DIP2B|ERI2|FBXO9|FOXN2|GABPA|GPAM|GSPT1|HMGCS1|HNRNPR|IKZF5|KCTD12|LRRC58|LY75-CD302|MAP1B|MARK1|MBNL1|MED12L|MTDH|MTMR2|NDUFS1|NFIA|NUFIP2|PGAP1|POGLUT1|POLR2M|PPP3R1|PRMT3|PRPF38B|PRPF4B|PRRC2C|PTPN11|RAPGEF6|RBM27|RPRD1A|RPS6KB1|SEH1L|…
ERWIN_COHEN_BLOOD_LIVE_VACCINE_TC_83_AGE_23_48YO_VACCINATED_VS_CONTROL_14DY_UP	MSigDB_C7	90	375	572	30.2155	5.13002	24	1	9.78097	1.35907e-22	4.78944e-20	ABCD3|ABCE1|AGL|AGPAT5|ANP32E|API5|ARL5A|ARPP19|ASF1A|BZW1|CAND1|CCNC|CFAP97|CHML|CHORDC1|CLEC2D|COPS2|CPSF6|CSE1L|DARS1|DBF4|DCK|DDX18|DIS3|FAM20B|G3BP1|HLTF|HNRNPU|ICE2|IKZF5|ITGA4|KIF2A|KRR1|LUC7L3|MAP4K5|MATR3|MTDH|MTR|NAA15|NIPSNAP3A|NRAS|OTUD6B|PHF14|PNPT1|PNRC2|POLR2M|PPIP5K2|PRPF40A|PRPF4B|RABGGTB|RANBP2|RFX7|RPS6KB1|SACS|SDAD1|SGTB|SHLD2|SLC25A46|SLC38A1|SLC39A10|SLC5A3|SMC3|SRSF10|SUCLG…
MIR3646	MSigDB_C3	70	267	572	21.5135	4.36334	26.2172	1	9.13909	6.29829e-20	1.88992e-17	ACKR4|AKAP11|APPL1|ARFIP1|ARHGAP42|BZW1|CAPRIN1|CARNMT1|CCDC125|CCNK|CDK6|CERS6|COPS8|CPSF6|CXXC4|DCBLD2|ERCC4|FKTN|FOXN2|GABPA|GAPVD1|GSPT1|HNRNPR|ICE2|IKZF5|KCTD12|KCTD9|KIF2A|KPNA4|LARP4|MAP1B|MAP3K21|MARK1|MATR3|MCMBP|MED12L|MRPL19|NAA25|NUP62CL|PAG1|PIK3CB|PPTC7|PRPF4B|R3HDM1|RDH10|RFX7|RLIM|SBNO1|SDAD1|SEH1L|SGTB|SLC12A2|SLC16A1|SLC39A10|SLC4A7|SMNDC1|SRPK1|SRSF10|TASOR2|TCEANC2|TDG|TMEM135…
MILI_PSEUDOPODIA_HAPTOTAXIS_UP	MSigDB_C2	63	236	572	19.0156	4.11152	26.6949	1	8.75869	1.9754e-18	5.29809e-16	ABCB7|ACSL4|AGFG1|ANAPC4|AP3M1|ARL5A|ARPP19|BZW1|CARNMT1|CCNC|CCNH|CDC5L|CEBPZOS|CELF2|CFAP97|COPS2|CPSF6|CUL2|CYB5R4|DIXDC1|EIF4G2|FASTKD2|GMFB|GNPNAT1|GSPT1|HMGCS1|HNRNPR|INTS8|KIF2A|KIF5B|KPNA3|KRR1|LIMS1|MAP1B|MATR3|MBNL1|MRE11|NAA15|NAA50|NFIA|NRAS|NXT2|ORC3|PRPF38B|PRPF40A|R3HDM1|RPS6KA3|SEPTIN6|SLC25A46|SMC3|SNX6|TCF12|TRA2B|TRMT11|TUBGCP4|UCHL5|VPS35|WWP1|XPO1|YME1L1|YWHAB|ZEB1|ZMYND11
DODD_NASOPHARYNGEAL_CARCINOMA_DN	MSigDB_C2	135	803	572	64.7015	7.26407	16.812	1	8.74993	2.13482e-18	5.67544e-16	ABCE1|ACSL4|ADAM22|ADIPOR2|ADNP|AGO2|AHCTF1|ANAPC1|ANAPC5|AP3M1|ARL5A|ARPP19|ASCC3|BAZ1B|CAND1|CAPRIN1|CBX5|CDC27|CDK12|CHEK2|COPS2|CPSF6|CS|CSE1L|CUL1|DARS1|DBF4|DDX18|DESI2|DFFB|DHX15|DOCK7|DSG2|ELP3|ENOPH1|EPHB2|ERCC4|EZH2|FASTKD2|G3BP1|GCFC2|GFM1|GNPDA1|GTF3C4|HACD3|HEATR1|HMGXB4|HNRNPU|ICE2|INTS8|KNOP1|LUC7L3|MARK1|MCCC2|MCMBP|MPZL1|MRPL19|MSH6|MTF2|MTR|NAA15|NAA25|NAA50|NCBP1|NDC1|NMD3|NOL8…
MIR570_3P	MSigDB_C3	65	255	572	20.5466	4.2679	25.4902	1	8.61005	7.30306e-18	1.89174e-15	AKAP11|APPL1|ATP13A3|CAND1|CCNH|CDK14|CDK6|CERS6|CFAP97|COBLL1|CWC22|DCTN4|DDX46|DIXDC1|EIF4G2|EML4|FBXL4|GABPA|GALNT1|GNA13|GOPC|GTF3C4|HMGCS1|HNRNPR|HNRNPU|IPO11|KIF5B|KPNA1|KPNA3|KPNA4|LARP4|LIMS1|LRP6|MAP1B|MAP4K5|METAP1|MRE11|NAA50|NUFIP2|PGAP1|PHF6|PLEKHB2|PRPF4B|QSER1|R3HDM1|RAPGEF6|RBM26|RFK|RFX7|SBNO1|SELENOI|SENP1|SERTAD2|SLC25A46|SLC35D1|SMG1|SNX6|SRSF6|TBL1XR1|TMEM135|TPP2|TRA2B|TWF1|…
MIR30A_5P	MSigDB_C3	68	279	572	22.4803	4.4564	24.3728	1	8.52342	1.54912e-17	3.81701e-15	ADAM22|ANKRD17|ATP2A2|CAND1|CCDC43|CCNK|CDK12|CERS6|CFAP97|CPSF6|CSNK1A1|CUL2|DCTN4|DOCK7|DSG2|E2F7|EML4|EPB41|FRZB|GALNT1|GNA13|GNPDA1|KIAA1549|LMLN|LRP6|LRRC8D|LYRM7|MAP3K21|MARK1|MED12L|MRPL19|MTDH|NAA25|NRAS|NUCKS1|NUFIP2|OTUD4|OTUD6B|PAPOLA|PAXBP1|PI4K2B|PICALM|PPP3R1|PPTC7|PRPF40A|R3HDM1|RAD23B|RBM12|RFX7|RPRD1A|SACS|SDAD1|SLC35B4|SLC4A7|SLC5A3|SRSF10|TAB3|TBL1XR1|TDG|THAP12|TWF1|WWP1|XPO1|…
MIR30D_5P	MSigDB_C3	68	279	572	22.4803	4.4564	24.3728	1	8.52342	1.54912e-17	3.81701e-15	ADAM22|ANKRD17|ATP2A2|CAND1|CCDC43|CCNK|CDK12|CERS6|CFAP97|CPSF6|CSNK1A1|CUL2|DCTN4|DOCK7|DSG2|E2F7|EML4|EPB41|FRZB|GALNT1|GNA13|GNPDA1|KIAA1549|LMLN|LRP6|LRRC8D|LYRM7|MAP3K21|MARK1|MED12L|MRPL19|MTDH|NAA25|NRAS|NUCKS1|NUFIP2|OTUD4|OTUD6B|PAPOLA|PAXBP1|PI4K2B|PICALM|PPP3R1|PPTC7|PRPF40A|R3HDM1|RAD23B|RBM12|RFX7|RPRD1A|SACS|SDAD1|SLC35B4|SLC4A7|SLC5A3|SRSF10|TAB3|TBL1XR1|TDG|THAP12|TWF1|WWP1|XPO1|…
MIR30E_5P	MSigDB_C3	68	279	572	22.4803	4.4564	24.3728	1	8.52342	1.54912e-17	3.81701e-15	ADAM22|ANKRD17|ATP2A2|CAND1|CCDC43|CCNK|CDK12|CERS6|CFAP97|CPSF6|CSNK1A1|CUL2|DCTN4|DOCK7|DSG2|E2F7|EML4|EPB41|FRZB|GALNT1|GNA13|GNPDA1|KIAA1549|LMLN|LRP6|LRRC8D|LYRM7|MAP3K21|MARK1|MED12L|MRPL19|MTDH|NAA25|NRAS|NUCKS1|NUFIP2|OTUD4|OTUD6B|PAPOLA|PAXBP1|PI4K2B|PICALM|PPP3R1|PPTC7|PRPF40A|R3HDM1|RAD23B|RBM12|RFX7|RPRD1A|SACS|SDAD1|SLC35B4|SLC4A7|SLC5A3|SRSF10|TAB3|TBL1XR1|TDG|THAP12|TWF1|WWP1|XPO1|…
DIAZ_CHRONIC_MYELOGENOUS_LEUKEMIA_UP	MSigDB_C2	122	710	572	57.2081	6.88074	17.1831	1	8.46606	2.53826e-17	6.10533e-15	ABCD3|ABCE1|ACSL4|ACTL6A|AGL|AGPS|AKAP1|ANAPC1|ANAPC5|ANXA1|API5|ARFIP1|ARL5A|ARPP19|ATP2A2|CANX|CAPRIN1|CCNH|CDC27|CDC5L|CHORDC1|CLPX|COIL|COPS2|COPS8|CPSF6|CSNK1A1|DARS1|DBF4|DCTN4|DFFB|DHX15|DHX9|EIF4G2|EIF5|ENOPH1|EPB41|ERCC4|G3BP1|GALNT1|GEMIN2|GMFB|GSPT1|HLTF|HMGCS1|HNRNPR|ICMT|ITGA4|KIF2A|KPNA3|KPNA4|LARP1|LBR|LUC7L3|MAP4K5|MATR3|MCCC2|MLLT10|MRE11|MSH6|MTHFD1|MTMR2|MTR|NCBP1|NMD3|NRAS|NUP…
MIR30B_5P_MIR30C_5P	MSigDB_C3	68	282	572	22.7221	4.47931	24.1135	1	8.45303	2.83831e-17	6.77328e-15	ADAM22|ANKRD17|ATP2A2|CAND1|CCDC43|CCNK|CDK12|CERS6|CFAP97|CPSF6|CSNK1A1|CUL2|DCTN4|DOCK7|DSG2|E2F7|EML4|EPB41|FRZB|GALNT1|GNA13|GNPDA1|KIAA1549|LMLN|LRP6|LRRC8D|LYRM7|MAP3K21|MARK1|MED12L|MRPL19|MTDH|NAA25|NRAS|NUCKS1|NUFIP2|OTUD4|OTUD6B|PAPOLA|PAXBP1|PI4K2B|PICALM|PPP3R1|PPTC7|PRPF40A|R3HDM1|RAD23B|RBM12|RFX7|RPRD1A|SACS|SDAD1|SLC35B4|SLC4A7|SLC5A3|SRSF10|TAB3|TBL1XR1|TDG|THAP12|TWF1|WWP1|XPO1|…
MIR153_5P	MSigDB_C3	73	318	572	25.6228	4.74406	22.956	1	8.43896	3.20175e-17	7.58089e-15	ABCE1|AGFG1|AGPS|ANXA1|ARFIP1|ARHGAP32|ARHGAP42|CANX|CBX5|CCDC43|CDC73|CDK6|CELF2|CERS6|CHML|CHUK|CLEC2D|COBLL1|COPS2|CPSF6|CWC22|DCK|DPH6|ENOPH1|ERI2|GABPA|ICE2|KIF5B|KLHDC10|KPNA4|LARP1|LIMS1|LMLN|LRP6|MARK1|METTL2B|MTARC1|MTDH|NMD3|NRAS|OTUD6B|PAPPA|PDE12|PGAP1|PGRMC1|PHF14|PHF6|POLR2M|PSMD5|RLIM|RPS6KA3|RPS6KB1|SEH1L|SGMS1|SLC16A1|SLC4A7|SLC5A3|SMAD5|SNX2|SOBP|SRSF10|STK26|TAB3|TCEANC2|TMEM13…
MIR3662	MSigDB_C3	71	308	572	24.817	4.67231	23.0519	1	8.34382	7.19313e-17	1.66414e-14	ACSL4|ACTL6A|ADAM22|ADNP|AGFG1|APPL1|ARHGAP42|CCDC47|CCNC|CELF2|CERS6|CPSF6|CXXC4|DCK|DOCK7|ERCC4|FKTN|GABPA|GNA13|GOPC|GUF1|HNRNPR|HNRNPU|HUS1|IKZF5|KPNA1|KPNA4|MAP4K5|MARK1|METAP1|MTF2|NAA25|NIN|NUFIP2|PAG1|PAPOLA|PAQR3|PDE12|PGAP1|PHF6|PRPF40A|QSER1|RFX7|RLIM|SBNO1|SCML2|SEH1L|SELENOI|SEPTIN11|SLC25A46|SLC35D1|SLC39A10|SRSF10|SYNCRIP|TAB3|TASOR2|TENT4B|THAP12|THOC2|TMEM135|TMEM245|TMEM33|TMTC3…
LEE_BMP2_TARGETS_DN	MSigDB_C2	101	542	572	43.6715	6.09034	18.6347	1	8.31333	9.30494e-17	2.1364e-14	ABCE1|ACTL6A|AGFG1|AGPAT5|ANP32E|BAMBI|BEND3|BZW1|CARNMT1|CDC73|CHORDC1|COPS8|CPSF6|CSE1L|DBF4|DCK|DDI2|DDX18|DDX20|DFFB|DIS3|E2F7|ENOPH1|EPHB2|EZH2|FASTKD2|FOXN2|G3BP1|GFM1|GMFB|GSPT1|HEATR1|HSPA4|HUS1|KNOP1|KPNA1|KPNA4|KRR1|LARP1|LARP4|LY75-CD302|MRE11|MSH6|MTHFD1|NAA15|NAA25|NAA50|NCBP1|NDC1|NIN|NMD3|NOCT|NOL8|NUCKS1|NUP107|NUP153|NUP155|NUP50|OTUD6B|PDE12|PGAP1|PNPT1|PRMT3|PRPF40A|PRPF4B|PSMD…
MIR3671	MSigDB_C3	55	219	572	17.6459	3.96557	25.1142	1	7.80228	6.07999e-15	1.2708e-12	ACSL4|AKAP11|ANKRD17|API5|ARHGAP32|ARHGAP42|ARL5A|ATP13A3|CD302|CHORDC1|CHUK|CLPX|COPS2|CPSF6|CWC22|DFFB|DHX15|DIP2B|GNA13|GSPT1|HNRNPR|ICE2|IPO11|LRP6|LY75-CD302|MAP1B|MARK1|METAP1|MTMR2|NAA50|NIPSNAP3A|NUFIP2|POGLUT1|POLR2M|PPP3R1|PRPF38B|PRPF4B|PRRC2C|RAPGEF6|RLIM|RNF38|SELENOI|SGTB|SLC16A1|SMAD5|SRSF10|TARDBP|TDG|TDRD3|TET1|TMEM33|UBE4A|UBXN2B|ZEB2|ZNF770
nuclear protein-containing complex [GoID:GO:0140513; evidenceTypes:EXP|IBA|IC|IDA|IEA|IMP|IPI|ISO|ISS|NAS|TAS]	GeneOntology_CC	104	602	572	48.506	6.38917	17.2757	1	7.78692	6.8664e-15	1.42534e-12	ACTL6A|ADNP|AGFG1|AHCTF1|ANAPC1|ANAPC4|ANAPC5|ANP32E|API5|ASCC3|ATF1|BAZ1B|BRCC3|CBX5|CCNC|CCNH|CCNK|CDC27|CDC5L|CDC73|CDK12|CEBPZ|COPS2|COPS8|CPSF6|CSNK2A1|CWC22|DBF4|DDX20|DDX21|DDX46|DHX15|DIS3|E2F7|ERCC4|EZH2|GCFC2|GEMIN2|HEATR1|HLTF|HMGXB4|HNRNPR|HNRNPU|HUS1|ICE2|INTS8|KAT7|KPNA1|KPNA3|KPNA4|LUC7L3|MED1|MED12L|MRE11|MSH6|NDC1|NHEJ1|NUP107|NUP133|NUP153|NUP155|NUP50|NUP62CL|NXT2|ORC3|POLE3|PO…
MIR4698	MSigDB_C3	54	213	572	17.1624	3.91258	25.3521	1	7.78285	7.09103e-15	1.46196e-12	APPL1|ARPP19|BZW1|CCNC|CDC73|CDK6|CELF2|CERS6|CLPX|CNOT1|COBLL1|CPSF6|CSNK1A1|CUL2|DBT|FAM20B|GNPDA1|GOPC|GPALPP1|HNRNPR|IREB2|KCNJ1|KPNA4|LBR|MARK1|MBNL1|MLLT10|NAA25|NUFIP2|PAG1|PGAP1|PI4K2B|PRKAR2B|PRPF4B|PTPN11|QSER1|RBM26|RFX7|RPS6KA3|SCAMP1|SGTB|TAB3|TBL1XR1|TMEM245|TMEM33|TMX1|TOP2B|VNN1|WWP1|XPO7|ZBTB11|ZNF28|ZNF507|ZZZ3
MARTORIATI_MDM4_TARGETS_FETAL_LIVER_DN	MSigDB_C2	52	200	572	16.1149	3.79488	26	1	7.77495	7.54751e-15	1.54556e-12	ABCB7|AGO2|AGPS|ANAPC5|ANP32E|BAZ1B|CAND1|CBX5|CDC27|CELF1|CHORDC1|CLPX|CNTRL|DBT|DDX18|DFFB|DHX9|HACD3|HUS1|KCTD20|KNOP1|KPNA3|LRRC58|MAP1B|MATR3|MLLT10|MTDH|NAA50|NRAS|NUCKS1|NUFIP2|OTUD4|PAPOLA|PITPNB|POLE3|PRKAR2B|PRPF38B|PRPF40A|RFK|RNF20|RNF38|RPS6KB1|SELENOI|SLC25A46|SLC39A10|SNX2|TMEM33|TNPO3|TPR|UBAP2|ZMYND11|ZNF106
MIR5582_3P	MSigDB_C3	54	214	572	17.243	3.92147	25.2336	1	7.75567	8.7879e-15	1.78748e-12	ACKR4|AGFG1|ANAPC1|ARHGAP32|ARPP19|CCNC|CD302|CDK6|COIL|DBT|DCK|DCTN5|DSG2|ENOPH1|FOXN2|GPALPP1|HLTF|HMGCS1|HNRNPR|ICE2|KIF2A|KLHDC10|LRP6|LUC7L3|LY75-CD302|LYRM7|MRE11|MTDH|MYOF|NRAS|NUFIP2|OTUD6B|PGRMC1|PIK3CB|PPP3R1|RAD21|RNF38|RPRD1A|SCAMP1|SEH1L|SERTAD2|SGMS1|SLC12A2|SLC16A1|SLC39A10|TDG|TET1|TNPO1|TRMT13|TRUB1|U2SURP|WEE1|ZMYND11|ZZZ3
MIR335_3P	MSigDB_C3	62	272	572	21.9163	4.4024	22.7941	1	7.69695	1.39354e-14	2.74246e-12	ADNP|AGFG1|APPL1|ARHGAP42|ARL5A|CDC73|CERS6|CLPX|CNTRL|COBLL1|DIP2B|FAM20B|GABPA|GNPNAT1|GPAM|GPRIN3|ITGA4|KCTD9|KPNA4|MRE11|NAA15|NAA35|NEPRO|NFIA|NRAS|NUFIP2|OTUD4|OTUD6B|PAPPA|PDE12|PGAP1|PHF14|PNPT1|POGLUT1|PRKAR2B|PRPF40A|RAD23B|RBM12|RLIM|RPS6KA3|RPS6KB1|SBNO1|SGTB|SLC5A3|SMAD5|SMARCE1|SOBP|SRSF6|SUCLG2|TBL1XR1|TMEM33|TMX1|TRA2B|TRUB1|TTC21B|UBE4A|VAPA|VTA1|XPO1|ZEB2|ZNF208|ZNF480
NAKAYA_PLASMACYTOID_DENDRITIC_CELL_FLUMIST_AGE_18_50YO_7DY_UP	MSigDB_C7	102	591	572	47.6197	6.33588	17.2589	1	7.69496	1.41539e-14	2.76749e-12	ACSL4|ADAM22|ADNP|AGO2|AGPAT5|ANKRD17|API5|APPL1|ASCC3|ASF1A|ATP13A3|ATP2A2|BZW1|CCDC47|CDK12|CELF1|CELF2|CNOT1|CNTRL|COBLL1|COIL|COPS2|COPS8|CSE1L|CSNK1A1|DARS1|DBF4|DCK|DESI2|DSG2|EML4|ENOPH1|FASTKD2|GALNT1|GEMIN2|GMFB|GSPT1|HMGCS1|HSPA4|HUS1|ICE2|ITGA4|KCTD12|KCTD20|KLHDC10|KPNA1|LIMS1|LRRC8D|LUC7L3|MAP4K5|MATR3|MBNL1|METAP1|MTDH|MTF2|MTR|NOL8|OTUD4|PAPOLA|PDE12|PLCL2|PLEKHB2|POLR2M|PPP3R1|PRK…
Blood_Module-3.4_Undetermined (PMID:18631455)	SignatureDB	41	134	572	10.797	3.12106	30.597	1	7.68501	1.52982e-14	2.97206e-12	AGPAT5|CAND1|CELF2|CHORDC1|CHUK|CLPX|CSNK1A1|CUL2|DDX18|DHX15|KPNA3|MAP4K5|MATR3|MTF2|NRAS|NUP153|OTUD4|PAQR3|POLE3|PRPF38B|PRPF40A|PRRC2C|PTPRC|R3HDM1|RABGGTB|RAD21|RANBP2|RNF38|SRSF10|STK26|SUCLG2|SYNCRIP|TCERG1|TNPO1|TPP2|U2SURP|UBA2|UBP1|WBP11|ZBTB11|ZEB1
MIR548AJ_3P_MIR548X_3P	MSigDB_C3	70	332	572	26.7508	4.84236	21.0843	1	7.67532	1.65006e-14	3.16509e-12	ADNP|AGO2|AGPS|AKAP1|APPL1|ARHGAP32|ARL5A|ATP2A2|CDC5L|CDK6|CELF2|COPS2|CPSF6|CSNK1A1|DCBLD2|DCK|DIP2B|FOXN2|G3BP1|GSPT1|GTF3C4|HMGXB4|HNRNPR|ICE2|KCTD12|KPNA4|LARP4|MARK1|MATR3|MBNL1|MOCS2|MPZL1|NAA15|NAA50|NIN|NRAS|NUFIP2|NUP62CL|PAG1|PAPOLA|PHF14|PLEKHB2|PRMT3|PRPF38B|RBM27|RPRD1A|RPS6KA3|SACS|SEH1L|SELENOI|SERTAD2|SGMS1|SLC12A2|SLC35D1|SLC38A1|SLC4A7|SYNCRIP|TBL1XR1|TFAM|TMEM135|TNPO1|TOP1|TR…
Phosphoprotein	UniProt-Keyword	352	3303	572	266.138	11.4395	10.657	1	7.55739	4.11224e-14	7.64599e-12	AASDH|ABCB7|ABCD3|ABCE1|ACKR4|ACSL4|ACTL6A|ADAM22|ADNP|AGFG1|AGL|AGO2|AGPS|AHCTF1|AKAP1|AKAP11|ALMS1|ANAPC1|ANAPC4|ANAPC5|ANKRD17|ANP32E|ANXA1|API5|APPL1|ARFIP1|ARHGAP32|ARHGAP42|ARPP19|ASCC3|ASF1A|ATP13A3|ATP2A2|BAZ1B|BEND3|BZW1|CAMKV|CAND1|CANX|CAPRIN1|CBX5|CCDC125|CCDC43|CCNC|CCNH|CCNK|CDC27|CDC42|CDC5L|CDC73|CDK12|CDK14|CDK5RAP2|CDK6|CELF1|CEP44|CERS6|CFAP97|CHEK2|CHML|CHORDC1|CHUK|CLPX|CNOT1…
MIR3658	MSigDB_C3	62	279	572	22.4803	4.4564	22.2222	1	7.53554	4.86332e-14	8.98735e-12	AGFG1|AGPS|ANAPC5|ANKRD17|ARL5A|CARNMT1|CCNC|CDK14|CDK6|CELF2|CEP44|CSNK1A1|CUL2|CYB5R4|DCK|DDX46|DIP2B|DOCK7|FOXN2|G3BP1|GABPA|GFM1|ICMT|KIF5B|LMLN|LRP6|LRRC58|LRRC8D|MED12L|MRE11|MTF2|NAA50|NRAS|NUFIP2|NUP153|NUP50|PAXBP1|R3HDM1|RAD23B|RBM27|RNF38|RPS6KB1|SEH1L|SERTAD2|SGMS1|SLC4A7|SMAD5|SMARCE1|SMG7|STK26|TAB3|TBL1XR1|TCF12|TET1|TMEM33|TWF1|UCHL5|VASH2|VWA8|ZEB2|ZMPSTE24|ZMYND11
MIR548AR_3P	MSigDB_C3	48	191	572	15.3898	3.71093	25.1309	1	7.27377	3.49592e-13	6.3066e-11	ADAM22|ARPP19|ATP2A2|BZW1|CDK6|CXXC4|DSG2|DTD2|ENOPH1|GALNT1|GEMIN2|GPAM|GSPT1|HACD3|HLTF|IREB2|KDM1B|KIF2A|LYRM7|MTDH|OTUD6B|PAG1|PAPOLA|PHF6|PIK3CB|PLEKHB2|PPP3R1|RNF38|RPS6KB1|SERTAD2|SLC1A1|SLC39A10|SMNDC1|TBL1XR1|TDG|TENT4B|TET1|TMEM245|TMEM33|TNPO1|TOP2B|TPR|TRUB1|U2SURP|XPO4|ZEB1|ZMYND11|ZNF106
Nucleus	UniProt-Keyword	244	2072	572	166.951	10.4265	11.7761	1	7.20994	5.59753e-13	1.00381e-10	ACTL6A|ADNP|AGFG1|AGO2|AGPAT5|AHCTF1|ANAPC4|ANAPC5|ANKRD17|ANP32E|ANXA1|API5|APPL1|ASCC3|ASF1A|BAZ1B|BEND3|CAND1|CARNMT1|CBX5|CCNC|CCNH|CCNK|CDC27|CDC5L|CDC73|CDK12|CDK14|CDK20|CDK6|CELF1|CELF2|CHEK2|CHORDC1|CHUK|CNOT1|COIL|COPS2|COPS8|CPSF6|CSE1L|CSNK1A1|CUL2|CWC22|DBF4|DCAF1|DCK|DCLRE1C|DDX18|DDX20|DDX46|DESI2|DFFB|DHX15|DHX9|DIS3|E2F7|ELP3|ENOPH1|EPB41|ERCC4|EZH2|FBXL4|FKTN|FOXN2|G3BP1|GABPA|G…
GRAESSMANN_APOPTOSIS_BY_DOXORUBICIN_DN	MSigDB_C2	123	817	572	65.8296	7.31896	15.0551	1	7.20328	5.87809e-13	1.0418e-10	ABCB7|ABCD3|ABCE1|ACSL4|ADNP|AHCTF1|ANAPC1|ANAPC4|ANKRD17|ATP2A2|CAPRIN1|CBX5|CCDC43|CCNH|CDC27|CDC73|CDK5RAP2|CEBPZOS|CFAP97|CHEK2|CHML|CNOT1|COIL|CUL2|DARS1|DBF4|DCAF1|DCTN4|DDI2|DHX9|DIP2B|DPH6|DSG2|ELP3|ERCC4|ERI2|FASTKD2|FKTN|FOXN2|GABPA|GEMIN2|GMFB|GNPNAT1|GPAM|HEATR1|HMGCS1|HMGXB4|HNRNPR|HNRNPU|HSPA4|HUWE1|IPO11|KAT7|KIF2A|KIF5B|KPNA1|KPNA3|LBR|LIMS1|LRP6|LRRC58|MAP4K5|MCCC2|MCMBP|MLLT10|M…
DACOSTA_UV_RESPONSE_VIA_ERCC3_DN	MSigDB_C2	69	348	572	28.04	4.9518	19.8276	1	7.19675	6.1663e-13	1.08652e-10	ABCE1|ACSL4|ADNP|AGFG1|AGO2|AHCTF1|AKAP11|ANKRD17|ASCC3|ATP13A3|BAZ1B|CAND1|CDC27|CERS6|CSE1L|CSNK1A1|CUL1|CUL2|DBF4|DHX15|EPHB2|GALNT1|GAPVD1|HLTF|HMGXB4|KIF2A|KLHDC10|KPNA3|LARP4|MAP1B|MAP4K5|MBNL1|MSH6|MTF2|MTR|MYOF|NUP133|NUP153|OTUD4|PHF14|PICALM|PPIP5K2|PPP3R1|PRMT3|PRRC2C|R3HDM1|RAD23B|RANBP2|RPS6KA3|SACS|SCAMP1|SETD3|SGMS1|SLC4A7|SMC3|SNX2|TCF12|TDG|TDRD3|THOC2|TOP1|U2SURP|WWP1|XPO1|ZBTB1…
ZHANG_BREAST_CANCER_PROGENITORS_UP	MSigDB_C2	53	230	572	18.5322	4.06069	23.0435	1	7.15506	8.36367e-13	1.44844e-10	ACTL6A|ANAPC1|ANP32E|ARPP19|CAPRIN1|CDC73|CFAP97|CPSF6|DBF4|DCK|DSG2|E2F7|ERI2|EZH2|HNRNPU|HUS1|MATR3|MPZL1|MTDH|MTHFD1|NANP|NCBP1|NFIA|NRAS|NUP107|NUP155|PAXBP1|PDZD8|PHF14|PHF6|PPIP5K2|PUS7L|RAD21|RBL1|SBNO1|SLC38A1|SLC39A10|SMNDC1|SRSF10|STK26|SYNCRIP|TMEM209|TMEM33|TRDMT1|TRMT11|UBA2|UCHL5|WDR3|WEE1|XPO1|XRCC5|YWHAB|ZNF770
heterocyclic compound binding [GoID:GO:1901363; evidenceTypes:EXP|HDA|IBA|IC|IDA|IEA|IEP|IGI|IMP|IPI|ISS|NAS|TAS]	GeneOntology_MF	272	2400	572	193.379	10.8492	11.3333	1	7.1393	9.38064e-13	1.61534e-10	AASDH|ABCB7|ABCD3|ABCE1|ACSL4|ACTL6A|ADNP|AGFG1|AGO2|AGPS|AHCTF1|AKAP1|ANKRD17|API5|ARL5A|ASCC3|ATF1|ATP13A3|ATP2A2|BAZ1B|BEND3|BRAP|BZW1|CAMKV|CANX|CAPRIN1|CBWD2|CCDC47|CDC42|CDC5L|CDK12|CDK14|CDK20|CDK5RAP2|CDK6|CEBPZ|CELF1|CELF2|CERS6|CHEK2|CHML|CHORDC1|CHUK|CLPX|CNOT1|COIL|CPSF6|CS|CSNK1A1|CSNK2A1|CWC22|CXXC4|CYB5R4|DARS1|DARS2|DBF4|DBT|DCAF1|DCK|DCLRE1C|DDX18|DDX20|DDX21|DDX46|DFFB|DHX15|DHX…
RODRIGUES_THYROID_CARCINOMA_ANAPLASTIC_UP	MSigDB_C2	71	367	572	29.5709	5.07802	19.346	1	7.13449	9.71457e-13	1.65404e-10	ACTL6A|AGPS|ANAPC1|API5|ASCC3|ATP13A3|BZW1|CAPRIN1|CDC5L|CDK6|CHML|CNOT1|CSE1L|CSNK1A1|CWC22|DBF4|DBT|DCBLD2|DHX9|DSG2|DYNC2H1|E2F7|EIF4G2|EIF5|GMFB|GOPC|HSPA4|KIF2A|KIF5B|KPNA4|MAP4K5|MATR3|MBNL1|MRE11|MSH6|NAA15|NAA50|NCBP1|NDC1|NMD3|NOL8|NRAS|NUP107|OGFOD1|PAPOLA|PNPT1|PRPF40A|PRPF4B|PTPN11|QSER1|RAD50|RPS6KB1|SCAMP1|SLC16A1|SLC38A1|SMC3|SRPK1|SRSF6|TAB3|TBL1XR1|THOC2|TOP1|TPR|TRUB1|TWF1|U2SUR…
nucleoplasm [GoID:GO:0005654; evidenceTypes:HDA|IBA|IDA|IEA|IMP|IPI|ISS|NAS|TAS]	GeneOntology_CC	217	1784	572	143.745	9.94807	12.1637	1	7.12365	1.05104e-12	1.77322e-10	ACTL6A|AGO2|AHCTF1|ANAPC1|ANAPC4|ANAPC5|ANKRD17|ANP32E|ANXA1|API5|ARHGAP32|ARPP19|ASCC3|ASF1A|ATF1|BAZ1B|BEND3|BRAP|BRCC3|CAND1|CBX5|CCNC|CCNH|CCNK|CDC27|CDC5L|CDC73|CDK12|CDK14|CDK20|CDK6|CELF1|CELF2|CHEK2|CHML|CHUK|CLPX|COIL|COPS2|COPS8|CPSF6|CSE1L|CSNK1A1|CSNK2A1|CUL1|CUL2|CWC22|CXORF21|DARS2|DBF4|DCAF1|DCK|DCLRE1C|DCTN5|DDI2|DDX20|DDX21|DDX46|DFFB|DHX15|DHX9|DIS3|E2F7|EPB41|EPHB2|ERCC4|EZH2|F…
MIR5688	MSigDB_C3	59	275	572	22.1581	4.42563	21.4545	1	7.12338	1.05315e-12	1.77322e-10	ABCE1|AGFG1|AKAP11|CAND1|CANX|CBX5|CDK14|CDK6|CELF1|CELF2|CERS6|ERI2|FKTN|G3BP1|GMFB|HMGXB4|ITGA4|LRP6|MAPK10|MED12L|MTF2|NAA15|NCBP1|NFIA|NUFIP2|NUP62CL|OTUD4|OTUD6B|PDE12|PDZD8|PGAP1|PHF6|PICALM|PIK3CB|PPIP5K2|PRPF38B|PTCD3|QSER1|RAPGEF6|RBM12|RDH10|RLIM|RPRD1A|RPS6KA3|SELENOI|SENP1|SEPTIN11|SLC35B4|SLC35F2|SMNDC1|TBL1XR1|TMEM33|TMX1|U2SURP|VPS35|VTA1|ZBED4|ZMPSTE24|ZMYND11
MIR494_3P	MSigDB_C3	36	120	572	9.66897	2.95649	30	1	7.0985	1.26119e-12	2.10016e-10	AGPS|ALG8|API5|APPL1|CDK6|CERS6|CS|CXXC4|DCBLD2|DSG2|EIF5|EML4|ERCC4|G3BP1|HMGCS1|IKZF5|MYOF|PDE12|PGAP1|PITPNB|PUS7L|RAD23B|RDH10|RFX7|RPRD1A|RPS6KA3|SLC4A7|SRSF10|SYNCRIP|TMEM135|TMTC3|TNPO3|TTI1|UBP1|VASH2|ZNF207
MIR5696	MSigDB_C3	51	219	572	17.6459	3.96557	23.2877	1	7.07377	1.50779e-12	2.4835e-10	ABCE1|AGFG1|AHCTF1|CDC5L|CDC73|CXXC4|CYB5R4|DBT|DCTN5|DDX46|FKTN|FOXN2|GABPA|GSPT1|HUWE1|ITGA4|KCTD12|KIF2A|KIF5B|KLHDC10|LIMS1|LRP6|MAP4K5|MAPK10|MARK1|MTDH|NRAS|NUCKS1|NUFIP2|OTUD6B|PHF6|PRPF38B|PRPF4B|RABGGTB|RPS6KA3|SHLD2|SLC38A1|SLC5A3|SMAD5|SNX2|SOBP|STK26|TBL1XR1|TDG|TMEM135|TPP2|TPR|TRUB1|UBE4A|UCHL5|VASH2
organic cyclic compound binding [GoID:GO:0097159; evidenceTypes:EXP|HDA|IBA|IC|IDA|IEA|IEP|IGI|IMP|IPI|ISS|NAS|TAS]	GeneOntology_MF	273	2422	572	195.152	10.8733	11.2717	1	7.06056	1.65833e-12	2.70209e-10	AASDH|ABCB7|ABCD3|ABCE1|ACSL4|ACTL6A|ADNP|AGFG1|AGO2|AGPS|AHCTF1|AKAP1|ANKRD17|API5|ARL5A|ASCC3|ATF1|ATP13A3|ATP2A2|BAZ1B|BEND3|BRAP|BZW1|CAMKV|CANX|CAPRIN1|CBWD2|CCDC47|CDC42|CDC5L|CDK12|CDK14|CDK20|CDK5RAP2|CDK6|CEBPZ|CELF1|CELF2|CERS6|CHEK2|CHML|CHORDC1|CHUK|CLPX|CNOT1|COIL|CPSF6|CS|CSNK1A1|CSNK2A1|CWC22|CXXC4|CYB5R4|DARS1|DARS2|DBF4|DBT|DCAF1|DCK|DCLRE1C|DDX18|DDX20|DDX21|DDX46|DFFB|DHX15|DHX…
MIR340_5P	MSigDB_C3	58	272	572	21.9163	4.4024	21.3235	1	7.02205	2.18631e-12	3.48739e-10	ADIPOR2|AHCTF1|AP3M1|APPL1|ARL5A|ATP13A3|CCDC47|CDC73|CEP44|CFAP97|CHUK|COBLL1|CWC22|DBF4|DCBLD2|DIXDC1|E2F7|FOXN2|FRZB|GABPA|GNA13|GOPC|HLTF|ITGA4|KRR1|LSG1|MAP4K5|MCMBP|MED12L|MRE11|MTR|NDC1|NUCKS1|OTUD4|PIK3CB|PRKAR2B|PRPF38B|QSER1|RAD50|RFK|RFX7|RNASEH1|SEH1L|SELENOI|SLC12A2|SLC4A7|SNX6|STK26|TAB3|TBL1XR1|TDG|TENT4B|TMEM245|TMEM33|TPP2|XPO4|ZBTB11|ZNF507
nuclear lumen [GoID:GO:0031981; evidenceTypes:HDA|IBA|IDA|IEA|IMP|IPI|ISO|ISS|NAS|TAS]	GeneOntology_CC	231	1951	572	157.201	10.2385	11.8401	1	7.01603	2.28255e-12	3.62184e-10	ACTL6A|AGO2|AGPAT5|AHCTF1|AKAP11|ANAPC1|ANAPC4|ANAPC5|ANKRD17|ANP32E|ANXA1|API5|ARHGAP32|ARPP19|ASCC3|ASF1A|ATF1|BAZ1B|BEND3|BRAP|BRCC3|CAND1|CBX5|CCNC|CCNH|CCNK|CDC27|CDC5L|CDC73|CDK12|CDK14|CDK20|CDK6|CELF1|CELF2|CHEK2|CHML|CHUK|CLPX|COIL|COPS2|COPS8|CPSF6|CSE1L|CSNK1A1|CSNK2A1|CUL1|CUL2|CWC22|CXORF21|DARS2|DBF4|DCAF1|DCK|DCLRE1C|DCTN5|DDI2|DDX18|DDX20|DDX21|DDX46|DFFB|DHX15|DHX9|DIS3|E2F7|ELP3…
MIR12136	MSigDB_C3	69	358	572	28.8458	5.01872	19.2737	1	7.00127	2.53652e-12	3.98312e-10	ACTL6A|ADAM22|AHCTF1|AKAP1|APPL1|ARL5A|ARPP19|ATP13A3|ATP6V1C1|CBX5|CDC5L|CDC73|CDK6|CYB5R4|DBT|EZH2|FBXO9|GNA13|GSPT1|HLTF|HNRNPU|ICE2|KCTD12|KIF5B|KPNA1|KPNA4|LRRC49|LRRC58|LUC7L3|LY75-CD302|LYRM7|MRPL19|NAA25|NFIA|NUCKS1|NUFIP2|NXT2|PAG1|PGAP1|PPIP5K2|PRKAR2B|PRPF4B|PSMD5|RAD21|RBM27|RDH10|RFX7|SCAMP1|SERTAD2|SGMS1|SGTB|SLC35D1|SLC4A7|SLC5A3|SMAD5|SMARCE1|SMG1|SMNDC1|SRSF10|TAB3|TBL1XR1|TENT4B…
MIR551B_5P	MSigDB_C3	44	174	572	14.02	3.54629	25.2874	1	6.98681	2.81204e-12	4.37049e-10	AP3M1|ARPP19|CCNC|CDC5L|CDK14|CEBPZOS|CHORDC1|CLPX|CPSF6|DPH6|ERCC4|GALNT1|GOPC|HNRNPU|IREB2|KPNA3|LIMS1|LRP6|MARK1|MBNL1|MLLT10|MOCS2|MTDH|NAA50|NUFIP2|PRPF40A|RBM12|RBM27|RPS6KB1|SCAMP1|SCML2|SLC4A7|SRRM1|SRSF6|TCF12|THAP12|TIMM10B|TMEM245|TMEM33|UBXN2B|UCHL5|ZBTB11|ZEB1|ZNF770
MIR4262	MSigDB_C3	57	267	572	21.5135	4.36334	21.3483	1	6.96568	3.26828e-12	5.05366e-10	ACSL4|AGFG1|AHCTF1|ARL5A|ATP2A2|BEND3|CAPRIN1|CCNK|CD302|CDC5L|CDC73|CHEK2|COPS2|CPSF6|DARS1|DCBLD2|DYNC2H1|E2F7|EPB41|GAPVD1|GPRIN3|IKZF5|KPNA1|LARP4|LRRC8D|LY75-CD302|MAP1B|MARK1|METAP1|MTF2|NAA50|NRAS|NUCKS1|OTUD4|PI4K2B|PITPNB|PLCL2|PNRC2|PPIP5K2|PPP3R1|PRRC2C|QSER1|RAD21|RLIM|RPS6KA3|RPS6KB1|SERTAD2|SPTLC1|TAB3|TCERG1|TENT4B|TGFBRAP1|TNPO1|TRDMT1|UBP1|XPO7|ZEB2
PUJANA_BRCA1_PCC_NETWORK	MSigDB_C2	132	925	572	74.5316	7.72047	14.2703	1	6.94018	3.91592e-12	6.02435e-10	ABCB7|ABCE1|ACTL6A|ADAM22|ADNP|AGPS|ALG8|ANAPC5|ANP32E|API5|ASF1A|ATP13A3|BAZ1B|BZW1|CAPRIN1|CBX5|CCNC|CCNH|CDC27|CHEK2|CHUK|CLPX|CNOT1|CNTRL|CSE1L|CUL1|CUL2|DARS1|DBF4|DCK|DDX18|DDX46|DFFB|DHX15|DHX9|EIF5|EPB41|ERCC4|ERI2|EZH2|G3BP1|GALNT1|GCFC2|GEMIN2|GNA13|GSPT1|HLTF|HMGXB4|HNRNPR|HNRNPU|HSPA4|ITGA4|KCTD20|KIF2A|LARP4|LBR|MATR3|MBNL1|MCCC2|METAP1|MLLT10|MRE11|MRPL19|MSH6|MTDH|MTF2|MTR|NCBP1|ND…
MIR548A_3P	MSigDB_C3	41	156	572	12.5697	3.36222	26.2821	1	6.93123	4.17193e-12	6.32193e-10	ADAM22|ARPP19|ATP2A2|CDK6|CXXC4|DSG2|DTD2|ENOPH1|GALNT1|GEMIN2|GPAM|HACD3|HLTF|IREB2|KIF2A|LYRM7|OTUD6B|PAG1|PAPOLA|PHF6|PIK3CB|PLEKHB2|PPP3R1|RNF38|RPS6KB1|SERTAD2|SMAD5|SMNDC1|TBL1XR1|TDG|TENT4B|TET1|TMEM245|TMEM33|TNPO1|TOP2B|TPR|TRUB1|U2SURP|XPO4|ZEB1
MIR548E_3P	MSigDB_C3	41	156	572	12.5697	3.36222	26.2821	1	6.93123	4.17193e-12	6.32193e-10	ADAM22|ARPP19|ATP2A2|CDK6|CXXC4|DSG2|DTD2|ENOPH1|GALNT1|GEMIN2|GPAM|HACD3|HLTF|IREB2|KIF2A|LYRM7|OTUD6B|PAG1|PAPOLA|PHF6|PIK3CB|PLEKHB2|PPP3R1|RNF38|RPS6KB1|SERTAD2|SMNDC1|TBL1XR1|TDG|TENT4B|TET1|TMEM245|TMEM33|TNPO1|TOP2B|TPR|TRUB1|U2SURP|XPO4|ZEB1|ZZZ3
MIR548F_3P	MSigDB_C3	41	156	572	12.5697	3.36222	26.2821	1	6.93123	4.17193e-12	6.32193e-10	ADAM22|ARPP19|ATP2A2|CDK6|CXXC4|DSG2|DTD2|ENOPH1|GALNT1|GEMIN2|GPAM|HACD3|HLTF|IREB2|KIF2A|LYRM7|OTUD6B|PAG1|PAPOLA|PHF6|PIK3CB|PLEKHB2|PPP3R1|RNF38|RPS6KB1|SERTAD2|SMAD5|SMNDC1|TBL1XR1|TDG|TENT4B|TET1|TMEM245|TMEM33|TNPO1|TOP2B|TPR|TRUB1|U2SURP|XPO4|ZEB1
JOHNSTONE_PARVB_TARGETS_3_DN	MSigDB_C2	78	439	572	35.3723	5.52407	17.7677	1	6.8678	6.51976e-12	9.73371e-10	ACTL6A|ANP32E|ARFIP1|CANX|CARNMT1|CBX5|CCDC43|CDK6|CELF1|COPS2|COPS8|CPSF6|CSE1L|CSNK1A1|DBF4|DCLRE1C|DCTN4|DHX15|DTD2|DUSP14|EIF5|EZH2|FOXN2|GFM1|HACD3|HNRNPR|KIF2A|KLHDC10|KPNA3|MBNL1|METTL2B|MLLT10|MRE11|MSH6|MTF2|NAA15|NAA50|NUCKS1|NUP107|NUP50|OTUD6B|PHF6|PIK3CB|PLEKHB2|PPT1|PRKAR2B|PRKDC|PRPF40A|PRRC2C|QSER1|RAPGEF6|RBL1|RBM12|RFK|RPL7L1|SACS|SBNO1|SEH1L|SERTAD2|SGMS1|SGTB|SLC35D1|SMAD5|SMC…
MIR548AE_3P_MIR548AQ_3P	MSigDB_C3	59	288	572	23.2055	4.52472	20.4861	1	6.83379	8.26989e-12	1.22861e-09	ADNP|AGO2|AGPS|APPL1|ARHGAP32|ARL5A|ATP2A2|CDK6|CELF2|CPSF6|CSNK1A1|DCBLD2|DCK|DIP2B|FOXN2|G3BP1|GSPT1|GTF3C4|HMGXB4|HNRNPR|ICE2|KCTD12|KPNA4|MARK1|MBNL1|MPZL1|NAA15|NAA50|NIN|NRAS|NUFIP2|NUP62CL|PAG1|PAPOLA|PHF14|PLEKHB2|PRMT3|PRPF38B|RBM27|RPRD1A|RPS6KA3|SEH1L|SELENOI|SERTAD2|SGMS1|SLC12A2|SLC35D1|SLC38A1|SLC4A7|SYNCRIP|TBL1XR1|TMEM135|TNPO1|UBXN2B|VAPA|ZBED4|ZEB1|ZEB2|ZMPSTE24
MIR548BC	MSigDB_C3	40	155	572	12.4891	3.35166	25.8065	1	6.75362	1.44197e-11	2.10177e-09	ADAM22|ARPP19|ATP2A2|CDK6|CXXC4|DSG2|DTD2|ENOPH1|GALNT1|GEMIN2|GPAM|HACD3|HLTF|IREB2|KIF2A|LYRM7|OTUD6B|PAG1|PAPOLA|PHF6|PIK3CB|PLEKHB2|PPP3R1|RNF38|RPS6KB1|SERTAD2|SMNDC1|TBL1XR1|TDG|TENT4B|TET1|TMEM245|TMEM33|TNPO1|TOP2B|TPR|TRUB1|U2SURP|XPO4|ZEB1
MIR548AH_3P_MIR548AM_3P	MSigDB_C3	58	284	572	22.8832	4.4945	20.4225	1	6.75357	1.44246e-11	2.10177e-09	ADNP|AGO2|AGPS|APPL1|ARHGAP32|ARL5A|ATP2A2|CDK6|CELF2|CPSF6|CSNK1A1|DCBLD2|DCK|DIP2B|FOXN2|G3BP1|GSPT1|GTF3C4|HMGXB4|HNRNPR|ICE2|KCTD12|KPNA4|MARK1|MBNL1|MPZL1|NAA15|NAA50|NIN|NRAS|NUFIP2|NUP62CL|PAG1|PHF14|PLEKHB2|PRMT3|PRPF38B|RBM27|RPRD1A|RPS6KA3|SEH1L|SELENOI|SERTAD2|SGMS1|SLC12A2|SLC35D1|SLC38A1|SLC4A7|SYNCRIP|TBL1XR1|TMEM135|TNPO1|UBXN2B|VAPA|ZBED4|ZEB1|ZEB2|ZMPSTE24
ONDER_CDH1_TARGETS_1_DN	MSigDB_C2	26	72	572	5.80138	2.29795	36.1111	1	6.73064	1.68919e-11	2.43783e-09	ATP13A3|CANX|CDC27|DCBLD2|DDX18|DHX9|EIF5|EML4|FBXO9|G3BP1|HMGCS1|HNRNPU|KIF5B|LARP4|MTARC1|NCBP1|NUP50|POGLUT1|PRRC2C|RBM12|RFWD3|SEPTIN11|SLC16A1|SYNCRIP|TMX1|ZMPSTE24
MIR548AZ_3P	MSigDB_C3	40	156	572	12.5697	3.36222	25.641	1	6.72177	1.79534e-11	2.57874e-09	ADAM22|ARPP19|ATP2A2|CDK6|CXXC4|DSG2|DTD2|ENOPH1|GALNT1|GEMIN2|GPAM|HACD3|HLTF|IREB2|KIF2A|LYRM7|OTUD6B|PAG1|PAPOLA|PHF6|PIK3CB|PLEKHB2|PPP3R1|RNF38|RPS6KB1|SERTAD2|SMNDC1|TBL1XR1|TDG|TENT4B|TET1|TMEM245|TMEM33|TNPO1|TOP2B|TPR|TRUB1|U2SURP|XPO4|ZEB1
MIR548J_3P	MSigDB_C3	58	286	572	23.0444	4.50964	20.2797	1	6.70973	1.94985e-11	2.77438e-09	ADNP|AGO2|AGPS|APPL1|ARHGAP32|ARL5A|ATP2A2|CDK6|CELF2|CPSF6|CSNK1A1|DCBLD2|DCK|DIP2B|FOXN2|G3BP1|GSPT1|GTF3C4|HMGXB4|HNRNPR|ICE2|KCTD12|KPNA4|MARK1|MBNL1|MPZL1|NAA15|NAA50|NIN|NRAS|NUFIP2|NUP62CL|PAG1|PHF14|PLEKHB2|PRMT3|PRPF38B|RBM27|RPRD1A|RPS6KA3|SEH1L|SELENOI|SERTAD2|SGMS1|SLC12A2|SLC35D1|SLC38A1|SLC4A7|SYNCRIP|TBL1XR1|TMEM135|TNPO1|UBXN2B|VAPA|ZBED4|ZEB1|ZEB2|ZMPSTE24
MIR548N	MSigDB_C3	47	205	572	16.5178	3.84063	22.9268	1	6.69554	2.14873e-11	3.02891e-09	ADAM22|AGFG1|ANAPC1|APPL1|ARPP19|CDK6|CHEK2|DCBLD2|DCTN5|DIS3|GABPA|HLTF|HNRNPR|ICE2|KPNA1|LARP4|LRRC58|LY75-CD302|MAP4K5|MATR3|METAP1|NRAS|PAPOLA|PGAP1|PPIP5K2|RABL3|RPRD1A|SACS|SELENOI|SERTAD2|SGTB|SLC35D1|SMARCE1|SMG1|SNX2|SOBP|SRSF6|SYNCRIP|TAB3|TBL1XR1|TENT4B|TMTC3|TRA2B|TWF1|U2SURP|ZEB2|ZNF106
nucleus [GoID:GO:0005634; evidenceTypes:EXP|HDA|IBA|IC|IDA|IEA|IGI|IMP|IPI|ISO|ISS|NAS|TAS]	GeneOntology_CC	312	2942	572	237.051	11.298	10.605	1	6.63868	3.16496e-11	4.40002e-09	ACTL6A|ADNP|AGFG1|AGL|AGO2|AGPAT5|AHCTF1|AKAP11|ANAPC1|ANAPC4|ANAPC5|ANKRD17|ANP32E|ANXA1|API5|APPL1|ARHGAP32|ARPP19|ASCC3|ASF1A|ATF1|BAZ1B|BEND3|BRAP|BRCC3|CAND1|CANX|CARNMT1|CBWD2|CBX5|CCNC|CCNH|CCNK|CDC27|CDC5L|CDC73|CDK12|CDK14|CDK20|CDK6|CEBPZ|CELF1|CELF2|CHEK2|CHML|CHUK|CLPX|CNOT1|COIL|COPS2|COPS8|CPSF6|CS|CSE1L|CSNK1A1|CSNK2A1|CUL1|CUL2|CWC22|CXORF21|DARS2|DBF4|DCAF1|DCK|DCLRE1C|DCTN4|DCTN…
MIR513A_3P_MIR513C_3P	MSigDB_C3	40	159	572	12.8114	3.39366	25.1572	1	6.62724	3.42015e-11	4.73308e-09	AGFG1|ANKRD17|APPL1|BAMBI|CDC73|CSNK1A1|FAM20B|G3BP1|GSPT1|HLTF|ITGA4|LARP4|LRP6|MATR3|MTF2|NCBP1|NUFIP2|OTUD6B|PGAP1|PHF14|PITPNB|PRPF4B|PTPRC|RBM27|RPS6KB1|SELENOI|SLC12A2|SLC25A46|SLC4A7|SNX14|TCEANC2|TCF12|TMEM33|TMTC3|TNPO1|TOP2B|TRDMT1|TWF1|U2SURP|ZNF287
MIR1468_3P	MSigDB_C3	48	215	572	17.3236	3.93033	22.3256	1	6.62117	3.5636e-11	4.90918e-09	ACTL6A|AGFG1|ARFIP1|ARPP19|C3ORF52|CAND1|CHUK|DCK|DCLRE1C|DSG2|DTD2|GCFC2|GNA13|GSPT1|HNRNPR|IREB2|LRP6|MAP1B|MED12L|NAA25|NANP|NIN|NUFIP2|PAPPA|PGRMC1|PIK3CB|POLR2M|PPTC7|PRKAR2B|RFX7|RPS6KA3|RPS6KB1|SENP1|SGMS1|SLC12A2|SLC38A1|SLC4A7|SLC5A3|SMAD5|STK26|TASOR2|TENT4B|TNPO1|TRA2B|VPS35|ZBTB11|ZEB2|ZMYND11
OSMAN_BLADDER_CANCER_UP	MSigDB_C2	41	167	572	13.456	3.47598	24.5509	1	6.58872	4.43625e-11	6.08368e-09	AASDH|AGPS|ANKRD17|APPL1|CCDC125|CDC5L|CSNK1A1|EIF5|FBXO9|FOXN2|GALNT1|KCTD12|KPNA3|MBNL1|MTDH|NDUFS1|NMD3|NUCKS1|NXT2|OTUD6B|PRPF40A|PTCD3|PTPRC|RAD21|RAD23B|RNASEH1|SCAMP1|SMAD5|SMC3|SMG1|SYNCRIP|TBL1XR1|TMED8|TMEM33|TMX1|TNPO1|TNPO3|TOP1|TWF1|VTA1|XPO1
JOHNSTONE_PARVB_TARGETS_2_DN	MSigDB_C2	38	147	572	11.8445	3.2659	25.8503	1	6.58664	4.49895e-11	6.14187e-09	AGFG1|ARL5A|ARPP19|CBX5|CDC5L|CDK6|CHML|CSNK1A1|DHX15|FBXO9|HNRNPR|HSPA4|KCTD20|LRP6|MBNL1|NUFIP2|NUP153|PDZD8|PNRC2|PRPF38B|PRPF4B|RBM26|RFX7|SLC35A1|SLC5A3|SMC3|SRPK1|SRRM1|SRSF10|SYNCRIP|TBL1XR1|TCERG1|TMEM33|TMTC3|TOP2B|UCHL5|WEE1|ZMPSTE24
GARY_CD5_TARGETS_DN	MSigDB_C2	55	270	572	21.7552	4.38682	20.3704	1	6.55351	5.61989e-11	7.50318e-09	ACKR4|API5|ASCC3|ATP6V1C1|BZW1|CDC27|CDK12|CHORDC1|CHUK|CUL2|DDX18|DDX20|DDX46|DHX9|EIF5|FASTKD2|GFM1|GMFB|HEATR1|HSPA4|IKZF5|IPO11|LARP4|MRPL19|NCBP1|NUP133|OTUD6B|PAPOLA|PNRC2|POLE3|POLR3G|PRPF38B|RLIM|RNF20|SERTAD2|SGMS1|SNHG14|SRSF10|SYNCRIP|TARDBP|TDG|TFAM|TMEM33|TNPO1|TPR|TTI1|TWF1|UCHL5|VTA1|WDR3|WDR36|WWP1|XPO1|XPO4|ZNF207
MIR548AA_MIR548AP_3P_MIR548T_3P	MSigDB_C3	45	197	572	15.8732	3.76713	22.8426	1	6.52736	6.6937e-11	8.85878e-09	ABCD3|AGO2|AKAP11|ANKRD17|ARHGAP32|ARL5A|CBX5|CDK12|CDK14|COBLL1|CPSF6|DCBLD2|FOXN2|GABPA|GFM1|GTF3C4|KLHDC10|LARP4|MBNL1|NAA35|NIN|NRAS|NUFIP2|PAPOLA|PARD6G|PDZD8|PGRMC1|PPP3R1|PRKAR2B|PRPF40A|PTPN11|RBM12|RNF38|SMAD5|SMARCE1|SMG7|SNX2|SYNCRIP|TASOR2|TBL1XR1|TMEM209|TMEM33|VAPA|ZEB2|ZMYND11
Blood_Module-2.9_Undetermined (PMID:18631455)	SignatureDB	26	76	572	6.12368	2.36025	34.2105	1	6.52264	6.90812e-11	9.1028e-09	AGPS|ANAPC5|API5|CANX|CAPRIN1|CDC5L|CSNK1A1|DCTN5|DHX9|EML4|GOPC|GUF1|HSPA4|ITGA4|MLLT10|NIN|NMD3|NRAS|PAPOLA|PICALM|PRPF4B|PTPN11|RNF38|SLC4A7|STK26|TMX1
RODRIGUES_THYROID_CARCINOMA_POORLY_DIFFERENTIATED_UP	MSigDB_C2	70	392	572	31.5853	5.23838	17.8571	1	6.51831	7.11037e-11	9.26824e-09	ABCD3|ABCE1|AGFG1|AGPAT5|AGPS|ANXA1|ATP6V1C1|CANX|CBX5|COPS8|CSE1L|CSNK1A1|DBF4|DBT|DHX9|DYNC2H1|EIF4G2|GEMIN2|GFM1|GMFB|GSPT1|GUF1|HEATR1|HLTF|HSPA4|KIF2A|KIF5B|KPNA4|MAP4K5|MATR3|MBNL1|MCMBP|MSH6|NAA15|NDC1|NMD3|NRAS|NUP155|NUP50|OGFOD1|PAG1|PAPOLA|PAQR3|PHF14|PNPT1|PRKDC|PRPF40A|RABGGTB|RBL1|RFWD3|RPRD1A|SCAMP1|SEH1L|SLC16A1|SLC4A7|SMC3|SPDL1|SRSF10|SRSF6|TFAM|TPR|TRUB1|TWF1|U2SURP|UCHL5|VPS35…
MIR8063	MSigDB_C3	36	136	572	10.9582	3.14382	26.4706	1	6.51799	7.12542e-11	9.26824e-09	AGO2|APPL1|ARL5A|ARPP19|BAZ1B|CCNC|CDC73|CNOT1|CPSF6|CSNK1A1|EML4|FAM20B|HNRNPR|ITGA4|KPNA4|KRR1|MARK1|MLLT10|NEPRO|NUFIP2|PAG1|PHF6|PI4K2B|PRKDC|PRPF40A|RBM26|SCAMP1|SLC4A7|SRSF6|TBL1XR1|TMEM245|TMEM33|TMX1|UBXN2B|WARS2|WWP1
MIR651_3P	MSigDB_C3	55	272	572	21.9163	4.4024	20.2206	1	6.50865	7.58287e-11	9.82111e-09	ABCD3|ARPP19|CBX5|CCDC47|CDK12|CDK6|CELF1|CLEC2D|COPS2|CPSF6|DDX46|DESI2|DIP2B|ERCC4|FKTN|GMFB|GOPC|HMGCS1|IKZF5|KCTD9|LARP4|MAP3K21|MRPL19|MTMR2|NAA50|NFIA|NMD3|NRAS|NUFIP2|OTUD4|OTUD6B|PAQR3|PHF6|PICALM|POGLUT1|PPP3R1|PRKAR2B|RAPGEF6|RNF38|RPRD1A|SCML2|SELENOI|TAB3|TARDBP|TBL1XR1|TCF12|TMEM245|TMEM33|TNPO1|TRDMT1|TRUB1|TTC21B|WDR3|WEE1|ZEB2
MIR495_3P	MSigDB_C3	52	250	572	20.1437	4.2274	20.8	1	6.48812	8.69129e-11	1.11613e-08	ABCE1|AGFG1|AKAP11|CAND1|CANX|CBX5|CDK14|CDK6|CELF1|CELF2|CERS6|ERI2|FKTN|G3BP1|GMFB|HMGXB4|ITGA4|LRP6|MTF2|NAA15|NCBP1|NFIA|NUFIP2|NUP62CL|OTUD4|OTUD6B|PDE12|PGAP1|PHF6|PICALM|PIK3CB|PPIP5K2|QSER1|RBM12|RDH10|RHOBTB1|RLIM|RPRD1A|RPS6KA3|SELENOI|SENP1|SEPTIN11|SLC35F2|SMNDC1|TBL1XR1|TMEM33|TMX1|U2SURP|VPS35|VTA1|ZBED4|ZMPSTE24
MIR579_3P	MSigDB_C3	39	158	572	12.7308	3.38321	24.6835	1	6.44848	1.12981e-10	1.42671e-08	ADAM22|AGFG1|AGPS|AHCTF1|ARL5A|BZW1|CCNC|CDC73|CDK14|CDK6|COBLL1|DBT|GABPA|GOPC|IKZF5|ITGA4|KIF2A|KIF5B|LIMS1|LRP6|MAP1B|MAP4K5|MTDH|NAA15|OTUD6B|POLR2M|PRPF38B|PRPF4B|QSER1|RPS6KA3|SHLD2|SOBP|TBL1XR1|TMEM135|TMTC3|TPR|UBE4A|WASHC5|XPO4
WEI_MYCN_TARGETS_WITH_E_BOX	MSigDB_C2	79	473	572	38.1118	5.71934	16.7019	1	6.44362	1.16656e-10	1.467e-08	ABCE1|AHCTF1|AKAP1|ANAPC5|ANP32E|ARL5A|ASCC3|ATP13A3|ATP2A2|ATP6V1C1|CARNMT1|CDC42|CERS6|CHML|COPS8|CORO7-PAM16|CSE1L|DCBLD2|DDX18|DDX20|DDX46|DHX9|DUSP14|E2F7|EIF5|ENOPH1|FASTKD2|G3BP1|GFM1|GNPDA1|GTF3C4|HACD3|HNRNPU|HSPA4|IPO11|KPNA4|LARP4|LRRC58|LSG1|MCMBP|MPZL1|MRPL19|MTDH|NAA15|NAA25|NDC1|NUP107|NUP155|NXT2|OGFOD1|OTUD6B|PAPOLA|PNPT1|POLE3|PRMT3|PRPF40A|QSER1|RABGGTB|RBM27|RFWD3|RNASEH1|SBNO…
HAMAI_APOPTOSIS_VIA_TRAIL_UP	MSigDB_C2	57	292	572	23.5278	4.55469	19.5205	1	6.41184	1.43772e-10	1.79313e-08	AHCTF1|AKAP11|APPL1|BAZ1B|CCDC112|CCDC47|CCNH|CDC5L|CDK5RAP2|CELF2|CHORDC1|CUL2|DBF4|DCLRE1C|DDX46|GALNT1|GPALPP1|HLTF|ICE2|KIF5B|KRR1|LUC7L3|MTDH|MTR|NAA15|NIN|NMD3|ORC3|PI4K2B|PPIP5K2|PRPF38B|PUS7L|QSER1|RAD21|RAD50|RAPGEF6|RBM26|RBM27|RNF20|SACS|SDAD1|SMC3|SNX2|SPDL1|SPESP1|TASOR2|TDRD3|TNPO1|TOP2B|UCHL5|WASHC5|WWP1|XPO1|ZBTB11|ZNF117|ZNF644|ZZZ3
MIR181A_5P_MIR181B_5P	MSigDB_C3	46	209	572	16.8401	3.87679	22.0096	1	6.39964	1.55742e-10	1.91096e-08	ACSL4|AGFG1|AHCTF1|ARL5A|ATP2A2|BEND3|CCNK|CDC5L|CDC73|CPSF6|DARS1|DCBLD2|DYNC2H1|E2F7|GPRIN3|IKZF5|KPNA1|LARP4|LRRC8D|MARK1|MTF2|NAA50|NUCKS1|OTUD4|PI4K2B|PITPNB|PLCL2|PNRC2|PPIP5K2|PPP3R1|PRRC2C|QSER1|RAD21|RLIM|RPS6KA3|RPS6KB1|SERTAD2|TAB3|TCERG1|TENT4B|TGFBRAP1|TNPO1|TRDMT1|UBP1|XPO7|ZEB2
MIR181C_5P	MSigDB_C3	46	209	572	16.8401	3.87679	22.0096	1	6.39964	1.55742e-10	1.91096e-08	ACSL4|AGFG1|AHCTF1|ARL5A|ATP2A2|BEND3|CCNK|CDC5L|CDC73|CPSF6|DARS1|DCBLD2|DYNC2H1|E2F7|GPRIN3|IKZF5|KPNA1|LARP4|LRRC8D|MARK1|MTF2|NAA50|NUCKS1|OTUD4|PI4K2B|PITPNB|PLCL2|PNRC2|PPIP5K2|PPP3R1|PRRC2C|QSER1|RAD21|RLIM|RPS6KA3|RPS6KB1|SERTAD2|TAB3|TCERG1|TENT4B|TGFBRAP1|TNPO1|TRDMT1|UBP1|XPO7|ZEB2
MIR181D_5P	MSigDB_C3	46	209	572	16.8401	3.87679	22.0096	1	6.39964	1.55742e-10	1.91096e-08	ACSL4|AGFG1|AHCTF1|ARL5A|ATP2A2|BEND3|CCNK|CDC5L|CDC73|CPSF6|DARS1|DCBLD2|DYNC2H1|E2F7|GPRIN3|IKZF5|KPNA1|LARP4|LRRC8D|MARK1|MTF2|NAA50|NUCKS1|OTUD4|PI4K2B|PITPNB|PLCL2|PNRC2|PPIP5K2|PPP3R1|PRRC2C|QSER1|RAD21|RLIM|RPS6KA3|RPS6KB1|SERTAD2|TAB3|TCERG1|TENT4B|TGFBRAP1|TNPO1|TRDMT1|UBP1|XPO7|ZEB2
PGF_UP.V1_UP	MSigDB_C6	25	74	572	5.96253	2.32932	33.7838	1	6.34658	2.20156e-10	2.69043e-08	ABCE1|AGL|ASCC3|ATP13A3|CDC27|GMFB|IREB2|KIF5B|LARP4|MTF2|NUP155|PAPOLA|PGAP1|RFK|SACS|SGMS1|SLC38A6|SLC4A7|SMC3|TDG|TDRD3|THOC2|TWF1|ZNF117|ZZZ3
MIR4753_3P	MSigDB_C3	40	169	572	13.6171	3.49623	23.6686	1	6.32285	2.56787e-10	3.12549e-08	ARV1|ATP6V1C1|BAMBI|CDK12|CDK6|CELF2|CNOT1|CPSF6|GATC|HUS1|IKZF5|KIF5B|KLHDC10|LARP4|LRRC58|LY75-CD302|MRPL19|NAA50|NMD3|PAG1|PAPPA|PLCL2|PNPT1|SELENOI|SGMS1|SHLD2|SLC1A1|SLC38A1|SNX14|SOBP|TBL1XR1|TDG|THOC2|TMTC3|WDR36|XPO4|YWHAB|ZEB2|ZNF287|ZNF770
MIR1297	MSigDB_C3	47	220	572	17.7264	3.97433	21.3636	1	6.30624	2.8589e-10	3.43829e-08	AGPAT5|ARPP19|CDK6|CELF2|CHORDC1|CXXC4|DFFB|DTD2|E2F7|EIF4G2|EIF5|EZH2|FAM227A|FKTN|FRZB|GMFB|GNA13|GNPNAT1|GPALPP1|LARP1|LIMS1|LMLN|MARK1|MATR3|MTDH|NAA15|NUP50|OTUD4|PAG1|PHF14|PHF6|POLR3G|PPP3R1|RFK|RFX7|SACS|SBNO1|SCAMP1|SLC1A1|SOCS4|SRSF6|TET1|TMEM135|TNPO1|TOP1|TRDMT1|TWF1
MIR1250_3P	MSigDB_C3	38	156	572	12.5697	3.36222	24.359	1	6.29906	2.99462e-10	3.58727e-08	ABCE1|AGPAT5|AKAP11|CCDC47|CCNC|CDK6|COBLL1|EML4|ENOPH1|FAM20B|GABPA|HEATR1|HNRNPR|ICE2|KIF5B|KPNA4|LARP4|LIMS1|NDUFS1|OTUD6B|PDE12|PGAP1|PICALM|PRKAR2B|RLIM|RPS6KB1|SGMS1|SLC12A2|SMAD5|SNX2|SRSF10|TMEM135|TMEM33|TNPO1|TRDMT1|UBE4A|WARS2|ZEB2
MIR8485	MSigDB_C3	65	363	572	29.2486	5.05177	17.9063	1	6.28663	3.24439e-10	3.87117e-08	AGPS|AKAP11|ANAPC4|API5|ASCC3|ATP13A3|ATP2A2|CANX|CDC73|CDK12|CDK6|CELF1|CERS6|CHUK|COBLL1|CPSF6|CXXC4|CYB5R4|DBT|DCBLD2|G3BP1|KAT7|KIF2A|KPNA4|LARP4|LYRM7|MAP3K21|METAP1|MTF2|NDC1|NDUFS1|NUFIP2|PAPOLA|PAPPA|PGAP1|PHF6|PITPNB|PNPT1|PPIP5K2|PRPF38B|PTPRC|RABL3|RDH10|RNF38|RPRD1A|SBNO1|SLC12A2|SLC25A46|SLC35A1|SLC35B4|SLC36A1|SLC39A10|SLC4A7|SMG7|SOCS4|TENT4B|TFAM|TIMM10B|TMEM245|TNPO1|UCHL5|VAPA|W…
MIR23C	MSigDB_C3	43	193	572	15.5509	3.72977	22.2798	1	6.24562	4.22117e-10	5.0169e-08	ADNP|AHCTF1|AKAP11|ASF1A|C3ORF52|CAPRIN1|CCNH|CELF2|CHUK|CSE1L|DCBLD2|DHX15|EPHB2|KPNA4|MED12L|NAA50|NFIA|NIN|NUFIP2|NUP50|PNRC2|QSER1|RAD21|RNF38|SEH1L|SLC12A2|SLC1A1|SLC38A1|SLC4A7|SRPK1|TAB3|THAP12|TMEM135|TMEM245|TMEM33|TNPO1|TOP1|TOP2B|WEE1|ZEB1|ZNF117|ZNF208|ZNF287
OSMAN_BLOOD_CHAD63_KH_AGE_18_50YO_HIGH_DOSE_SUBJECTS_24HR_DN	MSigDB_C7	98	658	572	53.0182	6.65088	14.8936	1	6.24325	4.28573e-10	5.03921e-08	AASDH|ADAM22|ADNP|AGL|AGO2|AHCTF1|AKAP11|ANAPC1|ARL5A|ARSK|ASF1A|C6ORF163|CCDC125|CEP44|CFAP97|CLEC2D|COPS8|CPSF6|DBF4|DDX20|DIXDC1|DPH6|DYNC2H1|EIF4BP6|ERCC4|FBXL4|FGFBP3|FKTN|GCFC2|GPALPP1|GPAM|GPRIN3|GUF1|HACD3|HLTF|HNRNPU|ICE2|IKZF5|IPO11|KIF2A|KPNA1|LMLN|LRP6|LUC7L3|LYRM7|METAP1|MRE11|MTMR2|NAA35|NUCKS1|PAXBP1|PDZD8|PHF14|PRKDC|PRPF38B|RANBP2|RAPGEF6|RBM26|RFX7|RPL23AP53|RPS6KA3|RRP8|SACS|SB…
MIR520D_5P	MSigDB_C3	58	308	572	24.817	4.67231	18.8312	1	6.2431	4.28982e-10	5.03921e-08	ACKR4|ACSL4|AGFG1|AHCTF1|AKAP11|API5|ARPP19|BZW1|CDC42|CDK6|CERS6|EPB41|GABPA|GMFB|GNA13|GSPT1|HNRNPU|KIF2A|KPNA1|KPNA4|LARP1|LARP4|LRRC58|MAP4K5|MBNL1|MLLT10|MYOF|NAA50|NDUFS1|NFIA|NXT2|PGRMC1|PPP3R1|PPTC7|PRDX3|PRPF40A|RBL1|RBM12|RBM26|RBM27|RPRD1A|RPS6KA3|RPS6KB1|SEH1L|SELENOI|SGMS1|SLC35D1|SLC4A7|SMC3|SMNDC1|SRSF10|STK26|TENT4B|TMEM33|TMTC3|ZEB2|ZMYND11|ZNF106
MIR524_5P	MSigDB_C3	58	308	572	24.817	4.67231	18.8312	1	6.2431	4.28982e-10	5.03921e-08	ACKR4|ACSL4|AGFG1|AHCTF1|AKAP11|API5|ARPP19|BZW1|CDC42|CDK6|CERS6|EPB41|GABPA|GMFB|GNA13|GSPT1|HNRNPU|KIF2A|KPNA1|KPNA4|LARP1|LARP4|LRRC58|MAP4K5|MBNL1|MLLT10|MYOF|NAA50|NDUFS1|NFIA|NXT2|PGRMC1|PPP3R1|PPTC7|PRDX3|PRPF40A|RBL1|RBM12|RBM26|RBM27|RPRD1A|RPS6KA3|RPS6KB1|SEH1L|SELENOI|SGMS1|SLC35D1|SLC4A7|SMC3|SMNDC1|SRSF10|STK26|TENT4B|TMEM33|TMTC3|ZEB2|ZMYND11|ZNF106
PUJANA_CHEK2_PCC_NETWORK	MSigDB_C2	80	495	572	39.8845	5.84112	16.1616	1	6.23234	4.59528e-10	5.37719e-08	ABCB7|ABCE1|ACTL6A|ADNP|AGL|ANAPC5|ANP32E|ASF1A|ATP13A3|BAZ1B|BZW1|CCNC|CHEK2|CHUK|CLPX|CNOT1|CNTRL|CPSF6|CSE1L|DARS1|DBF4|DCK|DDX18|DDX46|DFFB|DHX15|DHX9|EPB41|ERCC4|EZH2|G3BP1|GALNT1|GCFC2|GEMIN2|GNA13|GSPT1|HNRNPR|HSPA4|LARP4|LBR|METAP1|MRE11|MRPL19|MSH6|MTDH|MTF2|NCBP1|NRAS|NUP153|POLE3|POLR3G|PRDX3|PRKDC|PRMT3|PRRC2C|RAD21|RNASEH1|SLC16A1|SMC3|SMG7|SMNDC1|SRSF10|SYNCRIP|TARDBP|TCERG1|TDG|TFA…
SENESE_HDAC1_TARGETS_UP	MSigDB_C2	42	187	572	15.0675	3.67293	22.4599	1	6.21241	5.21779e-10	6.05883e-08	AGO2|AHCTF1|ANAPC5|ATP13A3|CAPRIN1|CARNMT1|CDC27|CDK6|CELF1|CERS6|CNOT1|COBLL1|DCTN5|DESI2|DHX9|DSG2|GNA13|KDM1B|KPNA4|LRRC58|MAP4K5|MBNL1|MTMR2|NXT2|OTUD4|PAPOLA|PDE12|PLEKHB2|PNRC2|PPTC7|PTPN11|SLC16A1|SMG7|STK26|TASOR2|TFAM|TMX1|TOP1|TPR|TRUB1|TWF1|ZNF644
MIR548H_3P_MIR548Z	MSigDB_C3	47	225	572	18.1293	4.01778	20.8889	1	6.18138	6.35456e-10	7.26746e-08	AGL|API5|ATP13A3|ATP2A2|CCNC|CDK14|CHUK|COPS2|CPSF6|CSNK1A1|DCBLD2|EIF4G2|FOXN2|GABPA|GCFC2|GTF3C4|HMGCS1|HNRNPR|HUS1|HUWE1|ICE2|KCTD12|KPNA4|LARP4|LRRC58|MARK1|MATR3|NAA35|NAA50|NRAS|NUFIP2|PI4K2B|PITPNB|PRKAR2B|PRMT3|RBM27|RNF38|RPS6KA3|SELENOI|SETD3|SMG7|SYNCRIP|TBL1XR1|WWP1|ZMPSTE24|ZNF207|ZNF28
MIR1323	MSigDB_C3	30	108	572	8.70207	2.80719	27.7778	1	6.14421	8.036e-10	9.13816e-08	AKAP11|ARHGAP32|ARPP19|CAND1|CELF2|CNOT1|CSE1L|IKZF5|KCTD12|KPNA3|KPNA4|LY75-CD302|METAP1|MLLT10|PGAP1|PGRMC1|PHF6|PLEKHB2|PPTC7|PRKDC|PRPF40A|RNF20|SOCS4|STK26|TARDBP|TMEM135|TNPO1|U2SURP|WDR36|XPO4
IBRAHIM_NRF2_UP	MSigDB_C2	52	265	572	21.3523	4.3476	19.6226	1	6.14393	8.05058e-10	9.13816e-08	ABCD3|AGFG1|ARL5A|ASF1A|CANX|CCDC47|CFAP97|CSNK1A1|CUL1|CUL2|DCTN4|DESI2|EIF4G2|EIF5|GALNT1|GFM1|GNA13|GNPDA1|HSPA4|KCTD20|KIF2A|KIF5B|KPNA1|KPNA4|LSG1|METAP1|MTDH|NAA50|NOCT|NUFIP2|NUP153|PAPOLA|PITPNB|PPP3R1|PPT1|PRPF40A|RBM27|RPL7L1|RPS6KB1|SEH1L|SGTB|SLC16A1|SLC35F2|SLC38A6|TMEM209|TMEM33|VPS35|WWP1|YME1L1|YWHAB|ZEB1|ZZZ3
MIR186_5P	MSigDB_C3	41	183	572	14.7452	3.63448	22.4044	1	6.12345	9.15695e-10	1.02406e-07	ACSL4|API5|CANX|CCDC112|CDK6|CHORDC1|CLPX|COBLL1|DCBLD2|DDX46|DHX15|DYNC2H1|FOXN2|HNRNPR|KPNA1|KPNA3|LRRC58|LUC7L3|MAP4K5|OTUD4|OTUD6B|PHF6|PRKAR2B|PRPF38B|RPS6KA3|RPS6KB1|SBNO1|SLC4A7|SMG1|SNX2|SPTLC1|SRPK1|SYNCRIP|TARDBP|TBL1XR1|TENT4B|TMEM245|TPR|TRUB1|ZNF117|ZNF644
nuclear transport [GoID:GO:0051169; evidenceTypes:EXP|IBA|IDA|IEA|IGI|IMP|IPI|ISS|NAS|TAS]	GeneOntology_BP	39	169	572	13.6171	3.49623	23.0769	1	6.11593	9.59931e-10	1.06566e-07	ABCE1|AGFG1|AHCTF1|APPL1|CPSF6|CSE1L|DHX9|IPO11|KPNA1|KPNA3|KPNA4|LSG1|MED1|NCBP1|NDC1|NMD3|NUP107|NUP133|NUP153|NUP155|NUP50|NUP62CL|NXT2|POM121B|PPP3R1|PTPN11|RANBP2|SDAD1|SEH1L|SMG1|SMG7|TARDBP|THOC2|TNPO1|TNPO3|TPR|XPO1|XPO4|XPO7
nucleocytoplasmic transport [GoID:GO:0006913; evidenceTypes:EXP|IBA|IDA|IEA|IGI|IMP|IPI|ISS|NAS|TAS]	GeneOntology_BP	39	169	572	13.6171	3.49623	23.0769	1	6.11593	9.59931e-10	1.06566e-07	ABCE1|AGFG1|AHCTF1|APPL1|CPSF6|CSE1L|DHX9|IPO11|KPNA1|KPNA3|KPNA4|LSG1|MED1|NCBP1|NDC1|NMD3|NUP107|NUP133|NUP153|NUP155|NUP50|NUP62CL|NXT2|POM121B|PPP3R1|PTPN11|RANBP2|SDAD1|SEH1L|SMG1|SMG7|TARDBP|THOC2|TNPO1|TNPO3|TPR|XPO1|XPO4|XPO7
NAKAYA_PBMC_FLUARIX_FLUVIRIN_AGE_18_50YO_CORRELATED_WITH_HAI_28DY_RESPONSE_AT_3DY_NEGATIVE	MSigDB_C7	38	162	572	13.0531	3.42478	23.4568	1	6.11515	9.64663e-10	1.06701e-07	AHCTF1|CBX5|CDK12|CHORDC1|DBF4|DIS3|EBLN2|EML4|FAM20B|GPAM|HEATR1|KPNA3|KRR1|LSG1|MATR3|MTF2|NAA25|NUCKS1|POLR2M|PRRC2C|PTCD3|RANBP2|RAPGEF6|SGTB|SLC38A1|SLC4A7|SMC3|SNHG1|SRSF6|SYNCRIP|TENT4B|THEMIS|THOC2|TNPO1|TPP2|TRMT13|TWF1|ZEB1
MIR559	MSigDB_C3	40	177	572	14.2617	3.57596	22.5989	1	6.09018	1.12783e-09	1.24295e-07	ADAM22|ANAPC1|CCDC47|CDK6|CERS6|DIP2B|G3BP1|GABPA|GAPVD1|GOPC|GPALPP1|HLTF|KPNA4|LARP4|NDC1|NUFIP2|NUP50|PRPF40A|PRPF4B|RFX7|SACS|SCAMP1|SCML2|SENP1|SLC4A7|SMAD5|SMG1|SRSF6|TCF12|TFAM|THEMIS|TMEM135|TMTC3|TRA2B|TRUB1|U2SURP|UBE4A|WWP1|ZBTB11|ZEB2
MIR338_5P	MSigDB_C3	37	156	572	12.5697	3.36222	23.7179	1	6.08574	1.15955e-09	1.26411e-07	CDK6|CEP44|CHORDC1|COBLL1|COPS2|CPSF6|CUL2|CXXC4|DARS1|DBT|DDX46|IKZF5|LRRC58|MBNL1|NAA15|NAA25|NUFIP2|PAQR3|PI4K2B|PICALM|POLR2M|POLR3G|RABGGTB|RFX7|RPRD1A|SCAMP1|SCML2|SGMS1|SLC4A7|SMAD5|TARDBP|TNPO1|TRA2B|U2SURP|WDR3|ZNF507|ZNF770
MIR23A_3P_MIR23B_3P	MSigDB_C3	42	192	572	15.4703	3.72036	21.875	1	6.07532	1.23743e-09	1.34419e-07	ADNP|AHCTF1|AKAP11|ASF1A|C3ORF52|CAPRIN1|CCNH|CELF2|CHUK|CSE1L|DCBLD2|DHX15|EPHB2|KPNA4|MED12L|NAA50|NFIA|NIN|NUFIP2|NUP50|PNRC2|QSER1|RAD21|RNF38|SLC12A2|SLC1A1|SLC38A1|SLC4A7|SRPK1|TAB3|THAP12|TMEM135|TMEM245|TMEM33|TNPO1|TOP1|TOP2B|WEE1|ZEB1|ZNF117|ZNF208|ZNF287
TGTTTAC_MIR30A5P_MIR30C_MIR30D_MIR30B_MIR30E5P	MSigDB_C3	44	207	572	16.679	3.85876	21.256	1	6.06865	1.28988e-09	1.39119e-07	ANKRD17|ASCC3|ATP2A2|CCDC43|CCNK|CELF2|CPSF6|CSNK1A1|CUL2|DIP2B|DOCK7|EML4|EPB41|EPHB2|GALNT1|KPNA3|LARP4|LRRC8D|MATR3|MTDH|NAA25|NRAS|NUFIP2|OTUD4|PAPOLA|PHF6|PICALM|PPP3R1|PPTC7|R3HDM1|RAD23B|SCAMP1|SEH1L|SETD3|SLC36A1|SLC39A10|SOBP|TAB3|TDG|TWF1|VAPA|XPO1|ZNF507|ZNF644
FISCHER_DREAM_TARGETS	MSigDB_C2	90	597	572	48.1031	6.36503	15.0754	1	6.06065	1.35575e-09	1.45705e-07	ABCE1|ACTL6A|AGPAT5|AHCTF1|ALMS1|ANAPC1|ANKRD17|ANP32E|BAZ1B|CAND1|CBX5|CDK5RAP2|CHEK2|CNOT1|CSE1L|DARS2|DBF4|DCAF1|DCK|DCLRE1C|DDX20|DDX46|DFFB|DHX15|E2F7|ERCC4|EZH2|G3BP1|H3C8|HEATR1|HLTF|HMGXB4|HNRNPR|HNRNPU|IPO11|KAT7|KCTD9|KIF2A|KNOP1|KPNA3|LBR|LYRM7|METTL2B|MRE11|MSH6|MTF2|MTHFD1|NAA15|NCBP1|NDC1|NUCKS1|NUFIP2|NUP107|NUP153|NUP155|NUP50|ORC3|PNRC2|POLE3|PPP3R1|PRKDC|PRPF38B|R3HDM1|RAD21|RAD…
MIR320A_3P_MIR320B_MIR320C_MIR320D	MSigDB_C3	28	98	572	7.89632	2.67598	28.5714	1	6.04734	1.47257e-09	1.56594e-07	ACTL6A|AGFG1|AGPS|APPL1|ARFIP1|ARPP19|CANX|CAPRIN1|CDK6|COPS2|CXXC4|DCBLD2|DYNC2H1|GOPC|GSPT1|HSPA4|LRP6|MTDH|NUFIP2|NXT2|PDZD8|RAD21|RHOBTB1|SMNDC1|SOBP|STK26|TENT4B|TNPO1
MIR4429	MSigDB_C3	28	98	572	7.89632	2.67598	28.5714	1	6.04734	1.47257e-09	1.56594e-07	ACTL6A|AGFG1|AGPS|APPL1|ARFIP1|ARPP19|CANX|CAPRIN1|CDK6|COPS2|CXXC4|DCBLD2|DYNC2H1|GOPC|GSPT1|HSPA4|LRP6|MTDH|NUFIP2|NXT2|PDZD8|RAD21|RHOBTB1|SMNDC1|SOBP|STK26|TENT4B|TNPO1
nuclear pore [GoID:GO:0005643; evidenceTypes:IBA|IDA|IEA|NAS|TAS]	GeneOntology_CC	19	48	572	3.86759	1.87947	39.5833	1	6.03943	1.54664e-09	1.63895e-07	AGFG1|AHCTF1|KPNA1|KPNA3|KPNA4|NDC1|NUP107|NUP133|NUP153|NUP155|NUP50|NUP62CL|NXT2|POM121B|RANBP2|SEH1L|TPR|XPO4|XPO7
MIR4799_5P	MSigDB_C3	34	137	572	11.0387	3.15513	24.8175	1	6.03697	1.57032e-09	1.65825e-07	ARHGAP32|CARNMT1|CHUK|CNOT1|EML4|FAM20B|GPAM|HACD3|HLTF|IKZF5|KPNA3|LARP4|LRP6|LRRC58|NIN|NRAS|NUCKS1|NUP155|OTUD6B|PGRMC1|PHF6|PI4K2B|PRKDC|SERTAD2|SYNCRIP|TBL1XR1|TFAM|TMEM135|TWF1|VAPA|VNN1|ZEB1|ZEB2|ZMYND11
MIR548AC	MSigDB_C3	46	224	572	18.0487	4.00913	20.5357	1	6.01926	1.75221e-09	1.8439e-07	AGL|API5|ATP13A3|ATP2A2|CCNC|CDK14|CHUK|COPS2|CPSF6|CSNK1A1|DCBLD2|EIF4G2|FOXN2|GABPA|GCFC2|GTF3C4|HNRNPR|HUS1|HUWE1|ICE2|KCTD12|KPNA4|LARP4|LRRC58|MARK1|MATR3|NAA35|NAA50|NRAS|NUFIP2|PI4K2B|PITPNB|PRKAR2B|PRMT3|RBM27|RNF38|RPS6KA3|SELENOI|SETD3|SMG7|SYNCRIP|TBL1XR1|WWP1|ZMPSTE24|ZNF207|ZNF28
MIR4659A_3P_MIR4659B_3P	MSigDB_C3	44	209	572	16.8401	3.87679	21.0526	1	6.01706	1.77613e-09	1.85618e-07	ANKRD17|ARL5A|ASCC3|BAZ1B|CDK6|CERS6|CHUK|CXXC4|DCTN4|DDI2|DIXDC1|ENOPH1|GABPA|GNPDA1|ICE2|KCTD9|KPNA1|LARP4|LMLN|LRP6|MAP1B|MARK1|MBNL1|MLLT10|MTDH|MTR|NRAS|PAPPA|PTCD3|PTPN11|RBM26|RBM27|RPRD1A|SLC5A3|SMG1|SYNCRIP|TAB3|TDG|TDRD3|THAP12|VNN1|ZEB2|ZMPSTE24|ZNF287
MIR7856_5P	MSigDB_C3	34	138	572	11.1193	3.16639	24.6377	1	6.0037	1.92872e-09	2.00872e-07	ABCE1|ARPP19|ATP13A3|BZW1|CDC73|COBLL1|COPS2|CPSF6|DARS1|DIXDC1|DOCK7|GNPNAT1|HMGXB4|LIMS1|LRP6|LRRC58|MCCC2|MRE11|NANP|NRAS|NUFIP2|PAQR3|QSER1|RAD23B|RAPGEF6|SEH1L|SLC12A2|SLC4A7|SMAD5|THOC2|TMTC3|TTC21B|TWF1|ZNF507
MIR4422	MSigDB_C3	36	152	572	12.2474	3.31979	23.6842	1	5.99451	2.04101e-09	2.11116e-07	ACSL4|ACTL6A|API5|APPL1|CDC27|CDK6|CELF2|CLPX|DCBLD2|FBXL4|GPAM|HNRNPR|HSPA4|KDM1B|LUC7L3|NRAS|NUFIP2|NUP50|PAG1|PDE12|PDZD8|PRPF4B|QSER1|RBL1|RBM12|RLIM|SEH1L|SETD3|SLC4A7|SMG1|SRSF6|TARDBP|TCERG1|TMTC3|USP45|ZBTB11
Blood_Module-3.9_Undetermined (PMID:18631455)	SignatureDB	29	106	572	8.54092	2.78147	27.3585	1	5.97617	2.2845e-09	2.35498e-07	ABCD3|AGL|APPL1|CNOT1|DARS1|ELP3|FBXL4|G3BP1|KLHDC10|LARP1|LRRC8D|LY75-CD302|METTL2B|MOCS2|MRPL19|MTDH|MTMR2|PAPOLA|PPIP5K2|PRKDC|PTPRC|SEH1L|SYNCRIP|TDG|TOP2B|TRDMT1|UBE4A|WASHC5|WWP1
MIR548D_3P	MSigDB_C3	46	226	572	18.2099	4.0264	20.354	1	5.97014	2.37048e-09	2.43533e-07	AGL|API5|ATP13A3|ATP2A2|CCNC|CDK14|CHUK|COPS2|CPSF6|CSNK1A1|DCBLD2|EIF4G2|FOXN2|GABPA|GCFC2|GTF3C4|HNRNPR|HUS1|HUWE1|ICE2|KCTD12|KPNA4|LARP4|LRRC58|MARK1|MATR3|NAA50|NRAS|NUFIP2|PAG1|PI4K2B|PITPNB|PRKAR2B|PRMT3|RBM27|RNF38|RPS6KA3|SELENOI|SETD3|SMG7|SYNCRIP|TBL1XR1|WWP1|ZMPSTE24|ZNF207|ZNF28
MIR103A_3P_MIR107	MSigDB_C3	24	76	572	6.12368	2.36025	31.5789	1	5.96644	2.42488e-09	2.48279e-07	AGFG1|ATP13A3|CDK6|COBLL1|DCTN5|EIF5|MBNL1|NFIA|NUP50|PAG1|PDZD8|PGAP1|PPIP5K2|PRPF4B|RNF38|SBNO1|SEPTIN6|SLC35D1|SMARCE1|TDG|THOC2|TNPO1|TWF1|UBE4A
MIR3617_5P	MSigDB_C3	28	100	572	8.05747	2.70276	28	1	5.9652	2.44335e-09	2.49329e-07	ARHGAP32|DBT|EIF4G2|EIF5|GPALPP1|KIAA1549|LRP6|MAP1B|MAPK10|NCBP1|NUFIP2|NUP62CL|OTUD4|PRPF4B|RAD21|RAPGEF6|RBM27|RFX7|RPS6KB1|SBNO1|SLC4A7|SNX2|TMX1|TNPO3|TRUB1|YWHAB|ZEB1|ZNF106
NAKAYA_PBMC_FLUMIST_AGE_18_50YO_7DY_UP	MSigDB_C7	102	718	572	57.8527	6.91506	14.2061	1	5.9519	2.65046e-09	2.67758e-07	ABCB7|ABCD3|ACTL6A|AGL|AKAP11|ALG8|ANAPC1|ANAPC4|ANKRD17|API5|APPL1|ARV1|ATP6V1C1|BAZ1B|CANX|CAPRIN1|CARNMT1|CELF1|CLEC2D|CLPX|CNOT1|CNTRL|CSNK1A1|CUL1|DARS1|DCLRE1C|DDI2|DDX46|DTD2|ELP3|ERCC4|FBXO9|G3BP1|GALNT1|GATC|GCFC2|GNPDA1|GOPC|GPALPP1|HLTF|HUWE1|INTS8|ITGA4|KCTD12|KLHDC10|LRRC8D|LUC7L3|LYRM7|MBNL1|MCCC2|MCMBP|METAP1|METTL2B|METTL3|MRE11|MRPL19|MTDH|MTHFD1|NAA25|NCBP1|NDC1|NDUFS1|OGFOD1|OR…
SHEN_SMARCA2_TARGETS_UP	MSigDB_C2	37	161	572	12.9725	3.41444	22.9814	1	5.93361	2.96342e-09	2.97392e-07	AKAP11|ANKRD17|ARFIP1|CAND1|COPS2|COPS8|CSE1L|CUL2|DCTN4|DDX46|HLTF|LUC7L3|MAP4K5|MATR3|MOCS2|NUP133|POLR2M|PRPF38B|PTPN11|RNF38|RPRD1A|SLC25A46|SMC3|SNX2|SPTLC1|SRSF10|SUCLG2|TASOR2|TMEM135|TNPO1|TRMT11|TWF1|U2SURP|XPO1|XRCC5|ZC3H13|ZMYND11
MIR548A_5P	MSigDB_C3	36	154	572	12.4085	3.34107	23.3766	1	5.93245	2.98453e-09	2.9754e-07	ADAM22|ANAPC1|CCDC47|CDK6|CERS6|DIP2B|DPH6|GABPA|GAPVD1|GOPC|GPALPP1|HLTF|KPNA4|LARP4|NDC1|NUP50|PRPF40A|PRPF4B|RFX7|SACS|SCAMP1|SCML2|SENP1|SLC4A7|SMAD5|SMG1|SRSF6|TCF12|TFAM|TMEM135|TMTC3|TRA2B|TRUB1|U2SURP|ZBTB11|ZEB2
MIR548BB_5P	MSigDB_C3	36	154	572	12.4085	3.34107	23.3766	1	5.93245	2.98453e-09	2.9754e-07	ADAM22|ANAPC1|CCDC47|CDK6|CERS6|CHORDC1|DIP2B|GABPA|GAPVD1|GOPC|GPALPP1|HLTF|KPNA4|LARP4|NDC1|NUP50|PRPF40A|PRPF4B|RFX7|SACS|SCAMP1|SCML2|SENP1|SLC4A7|SMAD5|SMG1|SRSF6|TCF12|TFAM|TMEM135|TMTC3|TRA2B|TRUB1|U2SURP|ZBTB11|ZEB2
MIR4263	MSigDB_C3	27	95	572	7.6546	2.63527	28.4211	1	5.91579	3.30286e-09	3.27123e-07	ACSL4|AGFG1|ARHGAP42|BEND3|CD302|CERS6|CFAP97|DIXDC1|FOXN2|GOPC|IKZF5|LARP4|LY75-CD302|MRE11|MTF2|NUFIP2|PGRMC1|PNPT1|PPTC7|SLC39A10|SLC4A7|TMEM33|TTI1|XPO1|YY2|ZEB1|ZNF507
MIR664B_3P	MSigDB_C3	36	155	572	12.4891	3.35166	23.2258	1	5.90167	3.59834e-09	3.52928e-07	ADAM22|AGFG1|AHCTF1|ARL5A|BZW1|CCNC|CDC73|CDK6|COBLL1|DBT|GABPA|GOPC|IKZF5|ITGA4|KIF2A|KIF5B|LIMS1|LRP6|MAP1B|MAP4K5|MTDH|NAA15|OTUD6B|POLR2M|PRPF38B|PRPF4B|QSER1|RPS6KA3|SHLD2|SOBP|TBL1XR1|TMEM135|TMTC3|TPR|UBE4A|WASHC5
MIR10527_5P	MSigDB_C3	42	199	572	16.0344	3.78565	21.1055	1	5.88832	3.90152e-09	3.8143e-07	ACSL4|ACTL6A|ADNP|AGPAT5|AKAP11|APPL1|ARL5A|ARPP19|ATP2A2|ATP6V1C1|BAMBI|CDC73|CDK12|CDK14|CEBPZOS|CELF2|CNTRL|CPSF6|CXXC4|EIF5|KCTD9|LBR|MAP4K5|MBNL1|NAA50|NUFIP2|PAPOLA|PHF14|POLR2M|PPP3R1|PRPF40A|RBM12|RBM27|SBNO1|SEPTIN11|SLC35B4|SLC38A1|SOBP|SRSF6|TBL1XR1|TNPO1|UBP1
MIR548BB_3P	MSigDB_C3	45	222	572	17.8876	3.99177	20.2703	1	5.88051	4.09016e-09	3.97309e-07	AGL|API5|ATP13A3|ATP2A2|CCNC|CDK14|CHUK|COPS2|CPSF6|CSNK1A1|DCBLD2|EIF4G2|FOXN2|GABPA|GCFC2|HMGCS1|HNRNPR|HUS1|HUWE1|ICE2|KCTD12|KPNA4|LARP4|LRRC58|MARK1|MATR3|NAA50|NRAS|NUFIP2|PI4K2B|PITPNB|PRKAR2B|PRMT3|RBM27|RNF38|RPS6KA3|SELENOI|SETD3|SMG7|SYNCRIP|TBL1XR1|WWP1|ZMPSTE24|ZNF207|ZNF28
MIR3680_3P	MSigDB_C3	38	170	572	13.6977	3.5063	22.3529	1	5.87874	4.13389e-09	3.99366e-07	ABCE1|ACSL4|AGFG1|AGPAT5|APPL1|ATP2A2|CAPRIN1|CDC73|CELF1|CHML|CS|DCK|FBXL4|GMFB|GSPT1|IKZF5|LRP6|LYRM7|MAP6D1|NAA15|NMD3|PAG1|PDE12|PGRMC1|PITPNB|RPS6KB1|SDAD1|SERTAD2|SGMS1|SLC4A7|TAB3|TENT4B|TET1|TNPO1|VASH2|WWP1|XPO1|ZEB2
BCL6_ChIPSeq_Basso_all (PMID:19965633)	SignatureDB	209	1845	572	148.66	10.0585	11.3279	1	5.87859	4.13769e-09	3.99366e-07	AASDH|ABCE1|ACKR4|ACSL4|ADIPOR2|ADNP|AGFG1|AGPAT5|AKAP11|ALG8|ANAPC1|ANAPC4|ANKRD17|ANP32E|AP3M1|API5|APPL1|ARL5A|ARV1|ATP2A2|BAZ1B|BZW1|CAMKV|CAND1|CAPRIN1|CBX5|CCDC112|CCDC43|CCDC47|CCNK|CD302|CDK14|CDK5RAP2|CDK6|CELF2|CEP44|CHML|CHORDC1|CHUK|CLEC2D|CNOT1|COPS2|CORO7-PAM16|CPSF6|CRLF1|CS|CSE1L|CSNK1A1|CXXC4|CYB5R4|DARS1|DBF4|DCAF1|DCK|DCLRE1C|DCTN4|DCTN5|DDI2|DDX46|DFFB|DIP2B|E2F7|EIF5|ELP3|EML…
mRNA metabolic process [GoID:GO:0016071; evidenceTypes:IBA|IC|IDA|IEA|IGI|IMP|ISO|ISS|NAS|TAS]	GeneOntology_BP	60	343	572	27.6371	4.91792	17.4927	1	5.87512	4.22539e-09	4.06537e-07	AGO2|CAPRIN1|CDC5L|CDC73|CDK12|CELF1|CELF2|CNOT1|COIL|CPSF6|CWC22|DDX20|DDX46|DHX15|DHX9|DIS3|FASTKD2|GCFC2|GEMIN2|GSPT1|HLTF|HNRNPR|HNRNPU|IREB2|LARP1|LUC7L3|MBNL1|MED1|METTL3|NCBP1|NOCT|PAPOLA|PAXBP1|PDE12|PNPT1|PNRC2|PRPF38B|PRPF40A|PRPF4B|PUS7L|RBM26|RBM27|RPRD1A|SMG1|SMG7|SMNDC1|SRPK1|SRRM1|SRSF10|SRSF6|SYNCRIP|TARDBP|TCERG1|TENT4B|THOC2|TRA2B|TRUB1|TTC5|WBP11|ZC3H13
MIR4503	MSigDB_C3	27	96	572	7.73517	2.64891	28.125	1	5.87402	4.25356e-09	4.07951e-07	ARFIP1|CD302|CELF2|CNTRL|CPSF6|DCTN4|DCTN5|DIXDC1|FAM20B|FKTN|GPRIN3|LIMS1|LY75-CD302|MAP4K5|MARK1|MBNL1|MTDH|NXT2|PAG1|PAPPA|RANBP2|SMAD5|TBL1XR1|TMEM135|TMEM33|TNPO1|XPO4
MIR548L	MSigDB_C3	29	109	572	8.78265	2.81995	26.6055	1	5.85998	4.62914e-09	4.42572e-07	AGFG1|AKAP11|APPL1|CANX|CAPRIN1|GOPC|HLTF|LIMS1|NDC1|NFIA|NUP133|OTUD4|PDE12|PDZD8|POLR3G|RPS6KA3|SACS|SCML2|SENP1|SLC35D1|SLC4A7|SMAD5|SMG1|SRSF6|TBL1XR1|TRMT13|XPO1|ZEB2|ZNF770
RNA binding [GoID:GO:0003723; evidenceTypes:EXP|HDA|IBA|IC|IDA|IEA|IMP|IPI|ISS|NAS|TAS]	GeneOntology_MF	122	922	572	74.2899	7.70981	13.2321	1	5.85667	4.7225e-09	4.50078e-07	AGFG1|AGO2|AKAP1|ANKRD17|API5|ASCC3|BZW1|CANX|CAPRIN1|CCDC47|CDC5L|CEBPZ|CELF1|CELF2|CNOT1|COIL|CPSF6|CS|CWC22|DARS1|DARS2|DDX18|DDX20|DDX21|DDX46|DHX15|DHX9|DIS3|DTD2|DUSP14|EIF4G2|EIF5|ELP1|ELP3|EZH2|FASTKD2|G3BP1|GEMIN2|GFM1|GSPT1|HEATR1|HLTF|HNRNPR|HNRNPU|HUWE1|IREB2|KCTD12|KNOP1|KRR1|LARP1|LARP4|LBR|LUC7L3|MATR3|MBNL1|METTL3|MPP6|MTDH|NAA15|NCBP1|NMD3|NOCT|NOL8|NUCKS1|NUFIP2|OTUD4|PAPOLA|PHF…
nitrogen compound metabolic process [GoID:GO:0006807; evidenceTypes:EXP|IBA|IC|IDA|IEA|IEP|IGI|IMP|IPI|ISO|ISS|NAS|TAS]	GeneOntology_BP	348	3499	572	281.931	11.466	9.9457	1	5.85243	4.84429e-09	4.60238e-07	AASDH|ABCB7|ABCE1|ACSL4|ACTL6A|ADAM22|ADNP|AGO2|ALG8|AMD1|ANAPC1|ANAPC4|ANAPC5|ANKRD17|ANP32E|ANXA1|ARPP19|ARV1|ASCC3|ASF1A|ATF1|BAMBI|BAZ1B|BEND3|BRAP|BRCC3|BZW1|CAMKV|CAND1|CANX|CAPRIN1|CARNMT1|CBX5|CCDC47|CCNC|CCNH|CCNK|CDC27|CDC5L|CDC73|CDK12|CDK14|CDK20|CDK5RAP2|CDK6|CEBPZ|CELF1|CELF2|CERS6|CHEK2|CHML|CHORDC1|CHUK|CLPX|CNOT1|COIL|COPS2|COPS8|CPSF6|CRLF1|CS|CSNK1A1|CSNK2A1|CUL1|CUL2|CWC22|DAR…
SCHLOSSER_SERUM_RESPONSE_DN	MSigDB_C2	56	311	572	25.0587	4.69397	18.0064	1	5.84987	4.91956e-09	4.65929e-07	ACSL4|ANP32E|ATP2A2|ATP6V1C1|BZW1|CANX|CCNH|CHUK|COIL|COPS8|DCK|DDX46|DHX9|DIS3|EIF5|GALNT1|GMFB|HLTF|HNRNPR|HSPA4|KNOP1|LY75-CD302|MBNL1|MSH6|MTDH|MYOF|NXT2|PLCL2|PPIP5K2|PRDX3|PRKAR2B|PRRC2C|PTPN11|PTPRC|R3HDM1|RAD21|RAD23B|RFK|SEPTIN6|SERTAD2|SLC35A1|SMARCE1|SMNDC1|SNX2|SPTLC1|SRRM1|TCF12|TOP2B|TPP2|TRA2B|TWF1|XRCC5|YME1L1|ZEB2|ZMYND11|ZNF207
intracellular organelle lumen [GoID:GO:0070013; evidenceTypes:HDA|IBA|IDA|IEA|IMP|IPI|ISO|ISS|NAS|TAS]	GeneOntology_CC	257	2401	572	193.46	10.8503	10.7039	1	5.81983	5.89059e-09	5.49311e-07	ABCD3|ABCE1|ACTL6A|AGL|AGO2|AGPAT5|AGPS|AHCTF1|AKAP11|ANAPC1|ANAPC4|ANAPC5|ANKRD17|ANP32E|ANXA1|API5|ARHGAP32|ARPP19|ARSK|ASCC3|ASF1A|ATF1|BAZ1B|BEND3|BRAP|BRCC3|CAND1|CANX|CBX5|CCNC|CCNH|CCNK|CDC27|CDC5L|CDC73|CDK12|CDK14|CDK20|CDK6|CELF1|CELF2|CHEK2|CHML|CHUK|CLPX|COIL|COPS2|COPS8|CPSF6|CS|CSE1L|CSNK1A1|CSNK2A1|CUL1|CUL2|CWC22|CXORF21|DARS2|DBF4|DBT|DCAF1|DCK|DCLRE1C|DCTN5|DDI2|DDX18|DDX20|DDX2…
membrane-enclosed lumen [GoID:GO:0031974; evidenceTypes:HDA|IBA|IDA|IEA|IMP|IPI|ISO|ISS|NAS|TAS]	GeneOntology_CC	257	2401	572	193.46	10.8503	10.7039	1	5.81983	5.89059e-09	5.49311e-07	ABCD3|ABCE1|ACTL6A|AGL|AGO2|AGPAT5|AGPS|AHCTF1|AKAP11|ANAPC1|ANAPC4|ANAPC5|ANKRD17|ANP32E|ANXA1|API5|ARHGAP32|ARPP19|ARSK|ASCC3|ASF1A|ATF1|BAZ1B|BEND3|BRAP|BRCC3|CAND1|CANX|CBX5|CCNC|CCNH|CCNK|CDC27|CDC5L|CDC73|CDK12|CDK14|CDK20|CDK6|CELF1|CELF2|CHEK2|CHML|CHUK|CLPX|COIL|COPS2|COPS8|CPSF6|CS|CSE1L|CSNK1A1|CSNK2A1|CUL1|CUL2|CWC22|CXORF21|DARS2|DBF4|DBT|DCAF1|DCK|DCLRE1C|DCTN5|DDI2|DDX18|DDX20|DDX2…
organelle lumen [GoID:GO:0043233; evidenceTypes:HDA|IBA|IDA|IEA|IMP|IPI|ISO|ISS|NAS|TAS]	GeneOntology_CC	257	2401	572	193.46	10.8503	10.7039	1	5.81983	5.89059e-09	5.49311e-07	ABCD3|ABCE1|ACTL6A|AGL|AGO2|AGPAT5|AGPS|AHCTF1|AKAP11|ANAPC1|ANAPC4|ANAPC5|ANKRD17|ANP32E|ANXA1|API5|ARHGAP32|ARPP19|ARSK|ASCC3|ASF1A|ATF1|BAZ1B|BEND3|BRAP|BRCC3|CAND1|CANX|CBX5|CCNC|CCNH|CCNK|CDC27|CDC5L|CDC73|CDK12|CDK14|CDK20|CDK6|CELF1|CELF2|CHEK2|CHML|CHUK|CLPX|COIL|COPS2|COPS8|CPSF6|CS|CSE1L|CSNK1A1|CSNK2A1|CUL1|CUL2|CWC22|CXORF21|DARS2|DBF4|DBT|DCAF1|DCK|DCLRE1C|DCTN5|DDI2|DDX18|DDX20|DDX2…
MIR4495	MSigDB_C3	37	165	572	13.2948	3.4556	22.4242	1	5.81477	6.07174e-09	5.64467e-07	ABCE1|ANKRD17|BEND3|CAND1|CANX|CCDC43|COPS2|DIXDC1|DYNC2H1|GABPA|GNA13|ICMT|MARK1|NMD3|NUCKS1|ORC3|PDZD8|PGAP1|PHF14|PHF6|PICALM|POLR3G|PPP3R1|RANBP2|RBM26|SERTAD2|SMG1|STK26|SUCLG2|TENT4B|TMEM33|TNPO1|XPO1|YME1L1|ZEB2|ZNF507|ZNF770
MIR9983_3P	MSigDB_C3	36	158	572	12.7308	3.38321	22.7848	1	5.81035	6.23411e-09	5.77789e-07	ACSL4|CCDC43|CELF1|CELF2|CERS6|CXXC4|DCLRE1C|FBXL4|G3BP1|GALNT1|HNRNPR|IKZF5|LARP1|LIMS1|LYRM7|MATR3|MBNL1|MED12L|METTL2B|NAA35|NUP50|OTUD6B|PDE12|PITPNB|RPS6KB1|SBNO1|SDAD1|SGMS1|SLC25A46|TASOR2|TBL1XR1|TENT4B|TMEM245|U2SURP|VASH2|YWHAB
MIR30A_3P	MSigDB_C3	30	117	572	9.42724	2.91993	25.641	1	5.80458	6.4529e-09	5.96244e-07	CANX|CAPRIN1|CCDC112|CDC73|CEP44|DBT|DIP2B|FAM20B|GALNT1|GATC|INTS8|MAP1B|MCCC2|MED12L|MTDH|NAA25|NUFIP2|OTUD6B|PAG1|PDE12|RFK|SBNO1|SERTAD2|SLC39A10|SLC5A3|SMG1|THOC2|TPR|UBXN2B|ZEB2
MIR641	MSigDB_C3	27	98	572	7.89632	2.67598	27.551	1	5.79163	6.97069e-09	6.4213e-07	ARHGAP32|DBT|EIF4G2|EIF5|GPALPP1|KIAA1549|LRP6|MAP1B|MAPK10|NCBP1|NUFIP2|NUP62CL|OTUD4|PRPF4B|RAD21|RAPGEF6|RBM27|RFX7|RPS6KB1|SBNO1|SLC4A7|SNX2|TNPO3|TRUB1|YWHAB|ZEB1|ZNF106
MIR513B_5P	MSigDB_C3	29	111	572	8.94379	2.8453	26.1261	1	5.78409	7.2908e-09	6.69583e-07	ABCE1|AGFG1|ARHGAP42|CPSF6|CWC22|EML4|GABPA|GAPVD1|GMFB|HNRNPU|KIF2A|LRRC58|METAP1|MRPL19|MTDH|NIN|PDE12|PGRMC1|RBM27|RNF20|SLC38A1|SNX2|TBL1XR1|TRUB1|U2SURP|VAPA|WEE1|ZEB2|ZZZ3
MIR548AJ_5P_MIR548G_5P_MIR548X_5P	MSigDB_C3	36	159	572	12.8114	3.39366	22.6415	1	5.78024	7.45938e-09	6.80938e-07	ADNP|AGPAT5|API5|ARPP19|ATP2A2|CAND1|CDC27|CPSF6|EZH2|FBXO9|FRZB|GNPNAT1|GSPT1|HNRNPR|LRP6|MED12L|NANP|NHEJ1|NUP107|PPP3R1|PPTC7|PRKAR2B|RBM27|RFX7|SACS|SEH1L|SENP1|SEPTIN11|SLC38A1|SLC4A7|SMAD5|TENT4B|TNPO1|TRA2B|VPS35|ZEB2
FLECHNER_BIOPSY_KIDNEY_TRANSPLANT_OK_VS_DONOR_UP	MSigDB_C2	51	274	572	22.0775	4.4179	18.6131	1	5.77043	7.90715e-09	7.1711e-07	ACSL4|AGL|ALG8|ASF1A|ATP2A2|BAMBI|BZW1|CDK14|CHEK2|COPS2|DHX9|FBXO9|G3BP1|GALNT1|HLTF|HNRNPR|LUC7L3|LY75-CD302|MTDH|MYOF|NDUFS1|NUP153|NUP50|PICALM|PRPF40A|PTPRC|RFK|RPS6KA3|SCAMP1|SEPTIN6|SLC1A1|SLC25A46|SLC5A3|SMAD5|SMG1|SNX2|SRRM1|TARDBP|TMX1|TNPO1|TOP2B|TWF1|UBA2|UBE4A|WEE1|WWP1|XPO1|ZEB1|ZEB2|ZMPSTE24|ZMYND11
MIR548P	MSigDB_C3	41	196	572	15.7926	3.75783	20.9184	1	5.77001	7.92661e-09	7.1711e-07	ACKR4|ACTL6A|AGFG1|AKAP11|API5|CAPRIN1|CD302|CDK12|CDK6|CEBPZOS|CELF2|DCLRE1C|DSG2|E2F7|FKTN|FOXN2|GOPC|KIF5B|KPNA1|KPNA4|LBR|LRP6|LY75-CD302|MAP1B|NUFIP2|OTUD4|PAPOLA|RABL3|RAPGEF6|SBNO1|SEPTIN11|SERTAD2|SLC38A1|SRSF6|TBL1XR1|TNPO1|TOP1|UBP1|VNN1|ZC3H13|ZEB2
MIR30D_3P	MSigDB_C3	30	118	572	9.50782	2.93217	25.4237	1	5.76827	8.00903e-09	7.20266e-07	CANX|CAPRIN1|CCDC112|CDC73|CEP44|DBT|DIP2B|FAM20B|GALNT1|GATC|INTS8|MAP1B|MCCC2|MED12L|MTDH|NAA25|NUFIP2|OTUD6B|PAG1|PDE12|RFK|SBNO1|SERTAD2|SLC39A10|SLC5A3|SMG1|THOC2|TPR|UBXN2B|ZEB2
MIR30E_3P	MSigDB_C3	30	118	572	9.50782	2.93217	25.4237	1	5.76827	8.00903e-09	7.20266e-07	CANX|CAPRIN1|CCDC112|CDC73|CEP44|DBT|DIP2B|FAM20B|GALNT1|GATC|INTS8|MAP1B|MCCC2|MED12L|MTDH|NAA25|NUFIP2|OTUD6B|PAG1|PDE12|RFK|SBNO1|SERTAD2|SLC39A10|SLC5A3|SMG1|THOC2|TPR|UBXN2B|ZEB2
MIR4719	MSigDB_C3	38	174	572	14.02	3.54629	21.8391	1	5.76405	8.21203e-09	7.34166e-07	ABCE1|AGFG1|ARHGAP32|CBX5|CWC22|CYB5R4|DCTN4|DIXDC1|GABPA|KPNA4|LRP6|LRRC58|MAP1B|METAP1|METTL2B|MTARC1|MTDH|NAA50|NIN|OTUD4|PHF14|PLEKHB2|PPP3R1|PRPF4B|RAD21|RFX7|RLIM|SLC16A1|SLC35A1|SLC39A10|STK26|SYNCRIP|TET1|VAPA|WEE1|XPO1|YWHAB|ZZZ3
MIR16_5P	MSigDB_C3	42	204	572	16.4372	3.83153	20.5882	1	5.75807	8.50828e-09	7.56189e-07	ACSL4|ARHGAP32|ARPP19|BZW1|CAPRIN1|CDC27|CHUK|COBLL1|DESI2|DIXDC1|EPHB2|KIF5B|KPNA3|LRP6|NAA25|NUFIP2|NUP50|PAG1|PAPPA|PDZD8|PRRC2C|RAD23B|RAD50|RBM12|RFK|RPS6KA3|SEH1L|SETD3|SLC12A2|SLC36A1|SLC39A10|SOBP|SPTLC1|TAB3|TBL1XR1|TMEM135|TMEM245|UBE4A|WBP11|WEE1|XPO7|ZC3H13
MIR195_5P	MSigDB_C3	42	204	572	16.4372	3.83153	20.5882	1	5.75807	8.50828e-09	7.56189e-07	ACSL4|ARHGAP32|ARPP19|BZW1|CAPRIN1|CDC27|CHUK|COBLL1|DESI2|DIXDC1|EPHB2|KIF5B|KPNA3|LRP6|NAA25|NUFIP2|NUP50|PAG1|PAPPA|PDZD8|PRRC2C|RAD23B|RAD50|RBM12|RFK|RPS6KA3|SEH1L|SETD3|SLC12A2|SLC36A1|SLC39A10|SOBP|SPTLC1|TAB3|TBL1XR1|TMEM135|TMEM245|UBE4A|WBP11|WEE1|XPO7|ZC3H13
MIR3606_3P	MSigDB_C3	32	132	572	10.6359	3.09813	24.2424	1	5.74965	8.94282e-09	7.91866e-07	AGFG1|ANKRD17|APPL1|BAMBI|CDC73|CSNK1A1|FAM20B|GSPT1|HLTF|ITGA4|LRP6|MATR3|MTF2|NCBP1|NUFIP2|PGAP1|PRPF4B|PTPRC|RBM27|SLC12A2|SLC25A46|SLC4A7|TCEANC2|TCF12|TMEM33|TMTC3|TNPO1|TOP2B|TRDMT1|TWF1|U2SURP|ZNF287
MIR548AB	MSigDB_C3	35	153	572	12.3279	3.33045	22.8758	1	5.74636	9.11872e-09	7.91866e-07	ADAM22|ANAPC1|CCDC47|CDK6|CERS6|DIP2B|GABPA|GAPVD1|GOPC|GPALPP1|HLTF|KPNA4|LARP4|NDC1|NUP50|PRPF40A|PRPF4B|RFX7|SACS|SCAMP1|SCML2|SENP1|SLC4A7|SMAD5|SMG1|SRSF6|TCF12|TFAM|TMEM135|TMTC3|TRA2B|TRUB1|U2SURP|ZBTB11|ZEB2
MIR548AD_5P_MIR548AE_5P_MIR548AY_5P_MIR548B_5P_MIR548D_5P	MSigDB_C3	35	153	572	12.3279	3.33045	22.8758	1	5.74636	9.11872e-09	7.91866e-07	ADAM22|ANAPC1|CCDC47|CDK6|CERS6|DIP2B|GABPA|GAPVD1|GOPC|GPALPP1|HLTF|KPNA4|LARP4|NDC1|NUP50|PRPF40A|PRPF4B|RFX7|SACS|SCAMP1|SCML2|SENP1|SLC4A7|SMAD5|SMG1|SRSF6|TCF12|TFAM|TMEM135|TMTC3|TRA2B|TRUB1|U2SURP|ZBTB11|ZEB2
MIR548AK_MIR548AM_5P_MIR548C_5P_MIR548H_5P_MIR548O_5P_MIR548AU_5P	MSigDB_C3	35	153	572	12.3279	3.33045	22.8758	1	5.74636	9.11872e-09	7.91866e-07	ADAM22|ANAPC1|CCDC47|CDK6|CERS6|DIP2B|GABPA|GAPVD1|GOPC|GPALPP1|HLTF|KPNA4|LARP4|NDC1|NUP50|PRPF40A|PRPF4B|RFX7|SACS|SCAMP1|SCML2|SENP1|SLC4A7|SMAD5|SMG1|SRSF6|TCF12|TFAM|TMEM135|TMTC3|TRA2B|TRUB1|U2SURP|ZBTB11|ZEB2
MIR548AP_5P_MIR548J_5P	MSigDB_C3	35	153	572	12.3279	3.33045	22.8758	1	5.74636	9.11872e-09	7.91866e-07	ADAM22|ANAPC1|CCDC47|CDK6|CERS6|DIP2B|GABPA|GAPVD1|GOPC|GPALPP1|HLTF|KPNA4|LARP4|NDC1|NUP50|PRPF40A|PRPF4B|RFX7|SACS|SCAMP1|SCML2|SENP1|SLC4A7|SMAD5|SMG1|SRSF6|TCF12|TFAM|TMEM135|TMTC3|TRA2B|TRUB1|U2SURP|ZBTB11|ZEB2
MIR548AS_5P	MSigDB_C3	35	153	572	12.3279	3.33045	22.8758	1	5.74636	9.11872e-09	7.91866e-07	ADAM22|ANAPC1|CCDC47|CDK6|CERS6|DIP2B|GABPA|GAPVD1|GOPC|GPALPP1|HLTF|KPNA4|LARP4|NDC1|NUP50|PRPF40A|PRPF4B|RFX7|SACS|SCAMP1|SCML2|SENP1|SLC4A7|SMAD5|SMG1|SRSF6|TCF12|TFAM|TMEM135|TMTC3|TRA2B|TRUB1|U2SURP|ZBTB11|ZEB2
MIR548I	MSigDB_C3	35	153	572	12.3279	3.33045	22.8758	1	5.74636	9.11872e-09	7.91866e-07	ADAM22|ANAPC1|CCDC47|CDK6|CERS6|DIP2B|GABPA|GAPVD1|GOPC|GPALPP1|HLTF|KPNA4|LARP4|NDC1|NUP50|PRPF40A|PRPF4B|RFX7|SACS|SCAMP1|SCML2|SENP1|SLC4A7|SMAD5|SMG1|SRSF6|TCF12|TFAM|TMEM135|TMTC3|TRA2B|TRUB1|U2SURP|ZBTB11|ZEB2
MIR548O_5P_MIR548W	MSigDB_C3	35	153	572	12.3279	3.33045	22.8758	1	5.74636	9.11872e-09	7.91866e-07	ADAM22|ANAPC1|CCDC47|CDK6|CERS6|DIP2B|GABPA|GAPVD1|GOPC|GPALPP1|HLTF|KPNA4|LARP4|NDC1|NUP50|PRPF40A|PRPF4B|RFX7|SACS|SCAMP1|SCML2|SENP1|SLC4A7|SMAD5|SMG1|SRSF6|TCF12|TFAM|TMEM135|TMTC3|TRA2B|TRUB1|U2SURP|ZBTB11|ZEB2
MIR15B_5P	MSigDB_C3	42	205	572	16.5178	3.84063	20.4878	1	5.73234	9.90573e-09	8.57752e-07	ACSL4|ARHGAP32|ARPP19|BZW1|CAPRIN1|CDC27|CHUK|COBLL1|DESI2|DIXDC1|EPHB2|KIF5B|KPNA3|LRP6|NAA25|NUFIP2|NUP50|PAG1|PAPPA|PDZD8|PRRC2C|RAD23B|RAD50|RBM12|RFK|RPS6KA3|SEH1L|SETD3|SLC12A2|SLC36A1|SLC39A10|SOBP|SPTLC1|TAB3|TBL1XR1|TMEM135|TMEM245|UBE4A|WBP11|WEE1|XPO7|ZC3H13
MIR4465	MSigDB_C3	35	154	572	12.4085	3.34107	22.7273	1	5.71574	1.09229e-08	9.37791e-07	ARPP19|CDK6|CELF2|CHORDC1|E2F7|EIF4G2|EIF5|EZH2|GMFB|GNA13|GPALPP1|LARP1|LIMS1|LMLN|MARK1|MATR3|MTDH|NAA15|NUP50|OTUD4|PHF14|PHF6|POLR3G|PPP3R1|RFK|SACS|SBNO1|SCAMP1|SLC1A1|SOCS4|SRSF6|TET1|TNPO1|TOP1|TWF1
MIR548AR_5P	MSigDB_C3	35	154	572	12.4085	3.34107	22.7273	1	5.71574	1.09229e-08	9.37791e-07	ADAM22|ANAPC1|CCDC47|CDK6|CERS6|DIP2B|GABPA|GAPVD1|GOPC|GPALPP1|HLTF|KPNA4|LARP4|NDC1|NUP50|PRPF40A|PRPF4B|RFX7|SACS|SCAMP1|SCML2|SENP1|SLC4A7|SMAD5|SMG1|SRSF6|TCF12|TFAM|TMEM135|TMTC3|TRA2B|TRUB1|U2SURP|ZBTB11|ZEB2
MIR7_2_3P	MSigDB_C3	45	229	572	18.4516	4.05215	19.6507	1	5.71023	1.12825e-08	9.65927e-07	AGFG1|ARHGAP42|ASF1A|BZW1|CAPRIN1|CBX5|CDC27|CDC73|CDK14|FBXO9|FOXN2|G3BP1|GMFB|GOPC|HNRNPR|IREB2|ITGA4|KCTD9|LARP4|LRRC58|MTDH|NAA15|NANP|NUCKS1|NUFIP2|OTUD6B|PGAP1|PICALM|PIK3CB|POLR3G|PPP3R1|RAPGEF6|RBM12|RFX7|RPS6KA3|SLC12A2|SLC4A7|SMNDC1|TENT4B|THEMIS|TMEM245|TMEM33|TNPO1|U2SURP|ZMYND11
MIR4666A_3P	MSigDB_C3	37	169	572	13.6171	3.49623	21.8935	1	5.69834	1.20981e-08	1.03284e-06	ARPP19|BAZ1B|CEP44|CHEK2|CPSF6|CUL2|FAM227A|GTF3C4|HMGXB4|IREB2|KPNA4|KRR1|LMLN|LRP6|MARK1|MBNL1|NAA15|NAA25|NDC1|NRAS|NUFIP2|PAQR3|PAXBP1|PI4K2B|RABGGTB|RAD21|RFK|RFX7|SBNO1|SCAMP1|SMARCE1|SMG1|TBL1XR1|THAP12|TMTC3|VAPA|WDR3
MIR203A_3P	MSigDB_C3	30	120	572	9.66897	2.95649	25	1	5.69645	1.22329e-08	1.04141e-06	ABCE1|ARHGAP42|CCNC|CDK5RAP2|CFAP97|COPS2|DIP2B|HNRNPR|IKZF5|KIF2A|MAP1B|MBNL1|NAA25|NFIA|NOCT|NUFIP2|PAQR3|PHF6|PSMD5|RFX7|SGTB|SLC12A2|SLC25A46|TARDBP|TMEM33|TNPO1|TPR|U2SURP|VAPA|ZBTB11
MIR450B_5P	MSigDB_C3	36	162	572	13.0531	3.42478	22.2222	1	5.69085	1.26405e-08	1.0731e-06	ACSL4|AGFG1|AGPAT5|APPL1|BZW1|CCNC|CCNK|ERI2|GABPA|GMFB|GNA13|GSPT1|IKZF5|LBR|LRP6|MBNL1|MTDH|NEPRO|NXT2|PGRMC1|PI4K2B|PRKAR2B|RFX7|SENP1|SGMS1|SLC25A46|SLC4A7|TENT4B|TET1|TNPO1|TPP2|U2SURP|UCHL5|WWP1|XPO4|ZBTB11
GSE36888_UNTREATED_VS_IL2_TREATED_TCELL_6H_DN	MSigDB_C7	28	107	572	8.6215	2.79436	26.1682	1	5.68877	1.27954e-08	1.08321e-06	AGPS|AKAP11|CANX|CHML|GEMIN2|GFM1|GMFB|HNRNPR|LARP4|MRPL19|MYOF|NANP|NDC1|NOL8|OTUD4|POLE3|PPT1|PRKDC|PTCD3|RABGGTB|RHOBTB1|SCO1|SLC16A1|SLC4A7|SP2-AS1|TFAM|XPO1|ZZZ3
KINSEY_TARGETS_OF_EWSR1_FLII_FUSION_UP	MSigDB_C2	99	710	572	57.2081	6.88074	13.9437	1	5.68537	1.30531e-08	1.10195e-06	ACSL4|AGO2|ANP32E|APPL1|ASF1A|ATP2A2|BZW1|CARNMT1|CCDC43|CCNC|CDC5L|CHEK2|CHORDC1|CNOT1|COIL|CUL1|CYB5R4|DARS1|DARS2|DBF4|DCK|DDX18|DHX15|E2F7|ENOPH1|EPB41|ERCC4|G3BP1|GCFC2|GEMIN2|GFM1|GPALPP1|GPAM|HACD3|HLTF|HNRNPR|HNRNPU|ICMT|KCTD9|KIF2A|KIF5B|KPNA1|KRR1|LARP4|MATR3|MCMBP|MRPL19|MSH6|MTDH|MTHFD1|NAA50|NANP|NCBP1|NDC1|NRAS|NUCKS1|NUP153|NUP155|NUP50|NXT2|OTUD6B|PAQR3|PGRMC1|PI4K2B|POLE3|PRDX3|P…
MIR12124	MSigDB_C3	29	114	572	9.18552	2.88287	25.4386	1	5.67246	1.40763e-08	1.18503e-06	AGL|ARPP19|ASF1A|CDK6|COPS2|EML4|ERCC4|ITGA4|KCTD12|KIF5B|KPNA3|KPNA4|LARP4|LUC7L3|MCMBP|MRE11|NIN|NMD3|NRAS|NUFIP2|POLR3G|PPIP5K2|PPP3R1|RBM12|SGMS1|SMC3|TBL1XR1|WBP11|ZEB2
MIR15A_5P	MSigDB_C3	42	208	572	16.7595	3.86779	20.1923	1	5.65576	1.55159e-08	1.299e-06	ACSL4|ARHGAP32|ARPP19|BZW1|CAPRIN1|CDC27|CHUK|COBLL1|DESI2|DIXDC1|EPHB2|KIF5B|KPNA3|LRP6|NAA25|NUFIP2|NUP50|PAG1|PAPPA|PDZD8|PRRC2C|RAD23B|RAD50|RBM12|RFK|RPS6KA3|SEH1L|SETD3|SLC12A2|SLC36A1|SLC39A10|SOBP|SPTLC1|TAB3|TBL1XR1|TMEM135|TMEM245|UBE4A|WBP11|WEE1|XPO7|ZC3H13
GSE10239_NAIVE_VS_MEMORY_CD8_TCELL_UP	MSigDB_C7	25	89	572	7.17115	2.55178	28.0899	1	5.64481	1.65366e-08	1.37685e-06	ABCB7|ABCD3|ACTL6A|ADNP|API5|APPL1|ASF1A|DHX15|EZH2|FBXO9|GABPA|ICE2|KDM1B|LUC7L3|MATR3|MTF2|PARD6G|RAD21|RBM12|RFX7|SRRM1|TENT4B|TMEM33|XPO7|ZMYND11
Chiche(PMID: 24644022)-2014_M4.7	PAPER	18	49	572	3.94816	1.89881	36.7347	1	5.63973	1.70312e-08	1.41029e-06	ABCE1|AKAP11|ANAPC1|ASF1A|CLEC2D|MTR|PHF14|POGLUT1|SHLD2|SLC38A1|SLC39A10|SMAD5|VMA21|WDR36|WWP1|XPO4|ZMYND11|ZZZ3
cellular nitrogen compound metabolic process [GoID:GO:0034641; evidenceTypes:EXP|IBA|IC|IDA|IEA|IGI|IMP|IPI|ISO|ISS|NAS|TAS]	GeneOntology_BP	260	2462	572	198.375	10.9157	10.5605	1	5.62718	1.83181e-08	1.50452e-06	AASDH|ABCB7|ABCE1|ACSL4|ACTL6A|ADNP|AGO2|AMD1|ANKRD17|ASCC3|ASF1A|ATF1|BAMBI|BAZ1B|BEND3|BRCC3|BZW1|CAND1|CAPRIN1|CBX5|CCNC|CCNH|CCNK|CDC5L|CDC73|CDK12|CDK14|CDK5RAP2|CDK6|CEBPZ|CELF1|CELF2|CERS6|CHEK2|CHUK|CLPX|CNOT1|COIL|COPS2|CPSF6|CSNK2A1|CWC22|DARS1|DARS2|DBF4|DCAF1|DCK|DCLRE1C|DDX18|DDX20|DDX21|DDX46|DFFB|DHX15|DHX9|DIS3|DLD|DTD2|E2F7|EIF4G2|EIF5|ELP1|ELP3|ERCC4|ERI2|EZH2|FASTKD2|FOXN2|GABP…
MIR509_3_5P	MSigDB_C3	20	60	572	4.83448	2.09952	33.3333	1	5.62301	1.87663e-08	1.53716e-06	AGFG1|AP3M1|E2F7|ELP3|EPB41|EZH2|GMFB|GPALPP1|HACD3|NHEJ1|PGRMC1|PICALM|SCAMP1|SERTAD2|SLC1A1|TARDBP|TDG|TET1|TMEM209|TNPO1
MIR548O_3P	MSigDB_C3	26	96	572	7.73517	2.64891	27.0833	1	5.61484	1.96749e-08	1.60724e-06	AKAP11|ARHGAP32|ARPP19|CAND1|CELF2|CNOT1|CSE1L|IKZF5|KCTD12|KPNA4|LY75-CD302|METAP1|MLLT10|PGAP1|PGRMC1|PPTC7|PRKDC|PRPF40A|RNF20|SOCS4|STK26|TARDBP|TMEM135|TNPO1|U2SURP|XPO4
MIR4328	MSigDB_C3	42	210	572	16.9207	3.88577	20	1	5.60521	2.07997e-08	1.69456e-06	ABCD3|ADAM22|ANP32E|ARL5A|CAND1|CCNC|CD302|CHEK2|CSNK1A1|DIXDC1|EIF4G2|ELP3|GABPA|HUS1|ICMT|KCTD12|KCTD9|KDM1B|LARP4|LRRC58|LY75-CD302|MAP1B|MAPK10|MTARC1|NAA35|NRAS|OGFOD1|OTUD4|PAPPA|PAXBP1|PLCL2|POLE3|RAPGEF6|RBM12|SERTAD2|SLC4A7|TARDBP|THOC2|UCHL5|VAPA|ZEB2|ZZZ3
GSE46025_WT_VS_FOXO1_KO_KLRG1_LOW_CD8_EFFECTOR_TCELL_DN	MSigDB_C7	21	66	572	5.31793	2.20106	31.8182	1	5.60281	2.109e-08	1.70943e-06	ACKR4|ADNP|AGFG1|ANP32E|ARFIP1|CARNMT1|CDC27|COPS8|DCTN4|FOXN2|LRRC58|LYRM7|PDE12|PHF6|PTPN11|RFK|SPDL1|TCERG1|THAP12|TRA2B|WEE1
MIR507	MSigDB_C3	25	90	572	7.25173	2.5659	27.7778	1	5.60195	2.11956e-08	1.713e-06	AGFG1|AGPAT5|CPSF6|CUL1|DFFB|E2F7|EIF4G2|FGFBP3|GMFB|KPNA1|LIMS1|MTDH|PGRMC1|PNPT1|RBL1|RFX7|RPS6KB1|SGMS1|SLC4A7|TENT4B|TET1|TMEM245|TNPO1|WWP1|XPO4
MIR144_3P	MSigDB_C3	35	158	572	12.7308	3.38321	22.1519	1	5.59493	2.20714e-08	1.77432e-06	ACSL4|AKAP11|ARHGAP42|DCBLD2|DIXDC1|EIF4G2|EZH2|GALNT1|GNA13|HNRNPU|KIF2A|KPNA1|MARK1|MBNL1|MED12L|NAA15|OTUD4|POLR3G|PPP3R1|PPTC7|QSER1|SLC12A2|SLC1A1|SOBP|SOCS4|SUCLG2|SYNCRIP|TAB3|TBL1XR1|TMTC3|TNPO1|WDR3|WEE1|ZEB1|ZNF207
MIR548Y	MSigDB_C3	35	158	572	12.7308	3.38321	22.1519	1	5.59493	2.20714e-08	1.77432e-06	ADAM22|ANAPC1|CCDC47|CDK6|CERS6|DIP2B|GABPA|GAPVD1|GOPC|GPALPP1|HLTF|KPNA4|LARP4|NDC1|NUP50|PRPF40A|PRPF4B|RFX7|SACS|SCAMP1|SCML2|SENP1|SLC4A7|SMAD5|SMG1|SRSF6|TCF12|TFAM|TMEM135|TMTC3|TRA2B|TRUB1|U2SURP|ZBTB11|ZEB2
catalytic complex [GoID:GO:1902494; evidenceTypes:IBA|IC|IDA|IEA|IMP|IPI|ISO|ISS|NAS|TAS]	GeneOntology_CC	101	737	572	59.3836	6.99552	13.7042	1	5.58938	2.27876e-08	1.82705e-06	ACTL6A|AGL|AGO2|ANAPC1|ANAPC4|ANAPC5|ANP32E|ASCC3|ATP6V1C1|BAZ1B|BRAP|BRCC3|CAND1|CBX5|CCNC|CCNH|CCNK|CDC27|CDC5L|CDC73|CDK12|CDK14|CDK6|CHML|CHUK|CLPX|CSNK1A1|CSNK2A1|CUL1|CUL2|CWC22|DARS1|DBF4|DBT|DCAF1|DCLRE1C|DCTN4|DDX21|DHX9|DIS3|DLD|DYNC2H1|ELP1|ELP3|EZH2|FBXL4|FBXO9|GATC|GNA13|HMGXB4|HNRNPR|HNRNPU|KAT7|KLHDC10|MCCC2|MED1|METTL3|MOCS2|MPP6|MT-ATP6|MT-CO1|MTARC1|NAA15|NAA25|NAA35|NAA50|NDUFS…
TET1_TARGET_GENES	MSigDB_C3	77	510	572	41.0931	5.92222	15.098	1	5.58271	2.36793e-08	1.89354e-06	ABCD3|AGL|AGO2|AGPS|AKAP1|AKAP11|ANAPC5|ARSK|BEND3|BZW1|CAND1|CCNC|CDC5L|CDK12|CHUK|COIL|COPS2|COPS8|CUL2|CWC22|DCBLD2|DFFB|DHX15|EIF5|FOXN2|GAPVD1|GSPT1|HMGCS1|HSPA4|HUWE1|IKZF5|IREB2|KDM1B|KLHDC10|LARP4|LRP6|METAP1|METTL2B|MTF2|MTHFD1|NAA35|NANP|NCBP1|NIN|OGFOD1|PSMD5|RAD21|RAD23B|RAD50|RAPGEF6|RNF20|RPRD1A|SBNO1|SLC12A2|SLC35D1|SMARCE1|SMNDC1|SNX2|SPDL1|SPTLC1|SRSF10|TAB3|TARDBP|TASOR2|TCEANC2…
NAKAYA_PBMC_FLUMIST_AGE_18_50YO_3DY_DN	MSigDB_C7	53	300	572	24.1724	4.61395	17.6667	1	5.56864	2.56734e-08	2.04758e-06	AHCTF1|ARPP19|CAND1|CCNH|CDC42|CDC73|CDK12|CHORDC1|COPS8|CSNK1A1|CUL2|DCTN4|DDX20|DIP2B|DIS3|EBLN2|EML4|EZH2|FASTKD2|GNA13|GPRIN3|HMGXB4|KIF5B|KPNA3|KPNA4|NMD3|NRAS|NUP153|NUP50|PDE12|PDZD8|PPP3R1|PRPF38B|RANBP2|RBM12|RBM26|RBM27|RNF38|RPS6KB1|SELENOI|SLC35D1|TAB3|TENT4B|TFAM|TMEM135|TOP1|TPP2|TWF1|WBP11|ZBTB11|ZEB1|ZNF507|ZNF644
MIR509_5P	MSigDB_C3	20	61	572	4.91506	2.1168	32.7869	1	5.56742	2.58535e-08	2.05654e-06	AGFG1|AP3M1|E2F7|ELP3|EPB41|EZH2|GMFB|GPALPP1|HACD3|NHEJ1|PGRMC1|PICALM|SCAMP1|SERTAD2|SLC1A1|TARDBP|TDG|TET1|TMEM209|TNPO1
MIR548F_5P	MSigDB_C3	35	159	572	12.8114	3.39366	22.0126	1	5.56513	2.61958e-08	2.07832e-06	ADNP|AGPAT5|API5|ARPP19|ATP2A2|CAND1|CDC27|CPSF6|EZH2|FBXO9|FRZB|GNPNAT1|GSPT1|HNRNPR|LRP6|MED12L|NANP|NHEJ1|NUP107|PPP3R1|PPTC7|PRKAR2B|RBM27|RFX7|SACS|SEH1L|SENP1|SEPTIN11|SLC38A1|SLC4A7|TENT4B|TNPO1|TRA2B|VPS35|ZEB2
BANP_TARGET_GENES	MSigDB_C3	57	334	572	26.912	4.8562	17.0659	1	5.56205	2.66629e-08	2.10985e-06	ADNP|AHCTF1|AKAP1|AKAP11|ANAPC5|BZW1|CAND1|CCDC47|CCNC|CCNH|CDC5L|CDK12|CERS6|CHUK|DARS1|DIS3|EIF5|FAM227A|FASTKD2|HSPA4|HUWE1|IKZF5|IREB2|LYRM7|MATR3|MCCC2|METTL2B|MRE11|MTHFD1|MTR|NAA35|NANP|PAXBP1|PDE12|POLR3G|PSMD5|R3HDM1|RAPGEF6|RBM26|SBNO1|SLC12A2|SLC35B4|SMG7|SMG7-AS1|SMNDC1|SPDL1|SRSF10|TAB3|TARDBP|TASOR2|TCEANC2|TIMM10B|TMEM209|TMEM245|U2SURP|VTA1|ZZZ3
cellular aromatic compound metabolic process [GoID:GO:0006725; evidenceTypes:EXP|IBA|IC|IDA|IEA|IGI|IMP|IPI|ISO|ISS|NAS|TAS]	GeneOntology_BP	239	2229	572	179.601	10.6441	10.7223	1	5.53921	3.03838e-08	2.3918e-06	ABCB7|ABCE1|ACSL4|ACTL6A|ADNP|AGO2|ANKRD17|APPL1|ASCC3|ASF1A|ATF1|BAMBI|BAZ1B|BEND3|BRCC3|CAND1|CAPRIN1|CBX5|CCNC|CCNH|CCNK|CDC5L|CDC73|CDK12|CDK14|CDK5RAP2|CDK6|CEBPZ|CELF1|CELF2|CHEK2|CHUK|CLPX|CNOT1|COIL|COPS2|CPSF6|CWC22|DARS1|DARS2|DBF4|DCAF1|DCK|DCLRE1C|DDX18|DDX20|DDX21|DDX46|DFFB|DHX15|DHX9|DIS3|DLD|DTD2|E2F7|ELP1|ELP3|ERCC4|ERI2|EZH2|FASTKD2|FOXN2|GABPA|GATC|GCFC2|GEMIN2|GNPDA1|GNPNAT1|G…
nucleobase-containing compound metabolic process [GoID:GO:0006139; evidenceTypes:EXP|IBA|IC|IDA|IEA|IGI|IMP|IPI|ISO|ISS|NAS|TAS]	GeneOntology_BP	233	2160	572	174.041	10.552	10.787	1	5.53768	3.06498e-08	2.40649e-06	ABCE1|ACSL4|ACTL6A|ADNP|AGO2|ANKRD17|ASCC3|ASF1A|ATF1|BAMBI|BAZ1B|BEND3|BRCC3|CAND1|CAPRIN1|CBX5|CCNC|CCNH|CCNK|CDC5L|CDC73|CDK12|CDK14|CDK5RAP2|CDK6|CEBPZ|CELF1|CELF2|CHEK2|CHUK|CLPX|CNOT1|COIL|COPS2|CPSF6|CWC22|DARS1|DARS2|DBF4|DCAF1|DCK|DCLRE1C|DDX18|DDX20|DDX21|DDX46|DFFB|DHX15|DHX9|DIS3|DLD|DTD2|E2F7|ELP1|ELP3|ERCC4|ERI2|EZH2|FASTKD2|FOXN2|GABPA|GATC|GCFC2|GEMIN2|GNPDA1|GNPNAT1|GPAM|GSPT1|GT…
Blood_Module-2.11_Undetermined (PMID:18631455)	SignatureDB	19	56	572	4.51218	2.02891	33.9286	1	5.537	3.077e-08	2.40968e-06	AGO2|CDK6|EML4|IREB2|LUC7L3|NAA15|NRAS|NUCKS1|NUFIP2|PRPF40A|PRRC2C|PTPRC|QSER1|TDG|TFAM|TMED8|TPR|TRA2B|TRMT13
primary metabolic process [GoID:GO:0044238; evidenceTypes:EXP|IBA|IC|IDA|IEA|IEP|IGI|IMP|IPI|ISO|ISS|NAS|TAS]	GeneOntology_BP	358	3672	572	295.87	11.4604	9.74946	1	5.53182	3.16921e-08	2.4755e-06	AASDH|ABCD3|ABCE1|ACSL4|ACTL6A|ADAM22|ADIPOR2|ADNP|AGL|AGO2|AGPAT5|AGPS|ALG8|ANAPC1|ANAPC4|ANAPC5|ANKRD17|ANP32E|ANXA1|ARPP19|ARV1|ASCC3|ASF1A|ATF1|BAMBI|BAZ1B|BEND3|BRAP|BRCC3|BZW1|CAMKV|CAND1|CANX|CAPRIN1|CARNMT1|CBX5|CCDC47|CCNC|CCNH|CCNK|CDC27|CDC5L|CDC73|CDK12|CDK14|CDK20|CDK5RAP2|CDK6|CEBPZ|CELF1|CELF2|CERS6|CHEK2|CHML|CHORDC1|CHUK|CLPX|CNOT1|COIL|COPS2|COPS8|CPSF6|CRLF1|CS|CSNK1A1|CSNK2A1|…
MIR6838_5P	MSigDB_C3	39	190	572	15.3092	3.70147	20.5263	1	5.52888	3.22276e-08	2.51086e-06	ARHGAP32|BZW1|CAPRIN1|CDC27|CHUK|COBLL1|DESI2|DIXDC1|EPHB2|KIF5B|LRP6|NAA25|NUFIP2|NUP50|PAG1|PAPPA|PDZD8|PRRC2C|RAD23B|RAD50|RBM12|RFK|RPS6KA3|SEH1L|SETD3|SLC12A2|SLC36A1|SLC39A10|SOBP|SPTLC1|TAB3|TBL1XR1|TMEM135|TMEM245|UBE4A|WBP11|WEE1|XPO7|ZC3H13
DIDO1_TARGET_GENES	MSigDB_C3	94	674	572	54.3074	6.72289	13.9466	1	5.52727	3.25256e-08	2.52757e-06	ABCB7|ABCE1|ADNP|ANKRD17|ARFIP1|ARPP19|ARSK|ARV1|BAZ1B|CCNC|CDK12|CEP44|CHML|CHUK|CLPX|COIL|COPS8|CWC22|DCTN5|DDX18|DYNC2H1|ELP3|ERCC4|FASTKD2|GATC|GFM1|GMFB|GPALPP1|GUF1|HEATR1|HUS1|IPO11|IREB2|KAT7|KCTD9|KNOP1|KRR1|LARP4|LRP6|LSG1|MCMBP|METTL2B|MTF2|NDC1|NOL8|NRAS|NUCKS1|NUFIP2|NUP107|NUP133|NUP153|NUP155|NXT2|PARGP1|PAXBP1|PDE12|POLR2M|PPIP5K2|PPT1|PRMT3|PTPN11|RANBP2|RBL1|RBM27|RPL23AP53|SCO1…
MIR7_1_3P	MSigDB_C3	44	229	572	18.4516	4.05215	19.214	1	5.52238	3.34435e-08	2.59226e-06	AGFG1|ARHGAP42|ASF1A|BZW1|CAPRIN1|CBX5|CDC27|CDC73|CDK14|FBXO9|FOXN2|G3BP1|GMFB|GOPC|HNRNPR|IREB2|ITGA4|KCTD9|LARP4|LRRC58|MTDH|NAA15|NANP|NUCKS1|NUFIP2|OTUD6B|PGAP1|PICALM|PIK3CB|POLR3G|PPP3R1|RAPGEF6|RBM12|RFX7|RPS6KA3|SLC12A2|SLC4A7|SMNDC1|TENT4B|THEMIS|TMEM245|TMEM33|U2SURP|ZMYND11
mRNA processing [GoID:GO:0006397; evidenceTypes:IBA|IC|IDA|IEA|IGI|IMP|ISS|NAS|TAS]	GeneOntology_BP	45	237	572	19.0962	4.11992	18.9873	1	5.52078	3.37502e-08	2.60935e-06	CDC5L|CDC73|CDK12|CELF1|CELF2|COIL|CPSF6|CWC22|DDX20|DDX46|DHX15|DHX9|GCFC2|GEMIN2|HNRNPR|HNRNPU|LUC7L3|MBNL1|METTL3|NCBP1|PAPOLA|PAXBP1|PDE12|PNPT1|PRPF38B|PRPF40A|PRPF4B|PUS7L|RBM26|RBM27|RPRD1A|SMNDC1|SRPK1|SRRM1|SRSF10|SRSF6|SYNCRIP|TARDBP|TCERG1|TENT4B|THOC2|TRA2B|TRUB1|WBP11|ZC3H13
MIR424_5P	MSigDB_C3	38	183	572	14.7452	3.63448	20.765	1	5.51386	3.51058e-08	2.70038e-06	ARHGAP32|BZW1|CAPRIN1|CHUK|COBLL1|DESI2|DIXDC1|EPHB2|KIF5B|LRP6|NAA25|NUFIP2|NUP50|PAG1|PAPPA|PDZD8|PRRC2C|RAD23B|RAD50|RBM12|RFK|RPS6KA3|SEH1L|SETD3|SLC12A2|SLC36A1|SLC39A10|SOBP|SPTLC1|TAB3|TBL1XR1|TMEM135|TMEM245|UBE4A|WBP11|WEE1|XPO7|ZC3H13
MIR497_5P	MSigDB_C3	38	183	572	14.7452	3.63448	20.765	1	5.51386	3.51058e-08	2.70038e-06	ARHGAP32|BZW1|CAPRIN1|CHUK|COBLL1|DESI2|DIXDC1|EPHB2|KIF5B|LRP6|NAA25|NUFIP2|NUP50|PAG1|PAPPA|PDZD8|PRRC2C|RAD23B|RAD50|RBM12|RFK|RPS6KA3|SEH1L|SETD3|SLC12A2|SLC36A1|SLC39A10|SOBP|SPTLC1|TAB3|TBL1XR1|TMEM135|TMEM245|UBE4A|WBP11|WEE1|XPO7|ZC3H13
MIR548G_3P	MSigDB_C3	20	62	572	4.99563	2.13393	32.2581	1	5.51269	3.53395e-08	2.71148e-06	ADAM22|ARHGAP32|CAPRIN1|CPSF6|DCK|DDX46|GFM1|GMFB|GPAM|KIF5B|PAPPA|PICALM|PPTC7|RLIM|SCML2|SMG1|TNPO1|TOP2B|TRUB1|ZZZ3
nucleic acid binding [GoID:GO:0003676; evidenceTypes:EXP|HDA|IBA|IC|IDA|IEA|IEP|IGI|IMP|IPI|ISS|NAS|TAS]	GeneOntology_MF	190	1679	572	135.285	9.74574	11.3163	1	5.50013	3.79513e-08	2.90452e-06	ACTL6A|ADNP|AGFG1|AGO2|AHCTF1|AKAP1|ANKRD17|API5|ASCC3|ATF1|BEND3|BRAP|BZW1|CANX|CAPRIN1|CCDC47|CDC5L|CDK5RAP2|CEBPZ|CELF1|CELF2|CERS6|CNOT1|COIL|CPSF6|CS|CWC22|CXXC4|DARS1|DARS2|DBF4|DCLRE1C|DDX18|DDX20|DDX21|DDX46|DFFB|DHX15|DHX9|DIS3|DTD2|DUSP14|E2F7|EIF4G2|EIF5|ELP1|ELP3|ERCC4|ERI2|EZH2|FASTKD2|FOXN2|G3BP1|GABPA|GCFC2|GEMIN2|GFM1|GSPT1|GTF3C4|H3C8|HEATR1|HLTF|HMGXB4|HNRNPR|HNRNPU|HUWE1|IKZF5|…
MIR105_5P	MSigDB_C3	22	74	572	5.96253	2.32932	29.7297	1	5.49484	3.91058e-08	2.97037e-06	API5|ARPP19|CDC5L|CDK12|CELF1|COPS8|EIF4G2|FGFBP3|KIF5B|NRAS|NUP50|PPP3R1|PRPF40A|PTPN11|RHOBTB1|RNF38|SLC12A2|SMNDC1|TBL1XR1|TRA2B|WWP1|ZEB1
MIR7853_5P	MSigDB_C3	22	74	572	5.96253	2.32932	29.7297	1	5.49484	3.91058e-08	2.97037e-06	API5|ARPP19|CDC5L|CDK12|CELF1|COPS8|EIF4G2|FGFBP3|KIF5B|NRAS|NUP50|PPP3R1|PRPF40A|PTPN11|RHOBTB1|RNF38|SLC12A2|SMNDC1|TBL1XR1|TRA2B|WWP1|ZEB1
TGAATGT_MIR181A_MIR181B_MIR181C_MIR181D	MSigDB_C3	36	169	572	13.6171	3.49623	21.3018	1	5.4876	4.0744e-08	3.06772e-06	AGFG1|ARL5A|ATP2A2|CAPRIN1|CCNK|CDC73|DIP2B|DOCK7|E2F7|GAPVD1|KPNA1|LARP4|LBR|MAP1B|METAP1|NAA15|NAA50|OTUD4|PI4K2B|PICALM|PLCL2|PNRC2|PPIP5K2|PPP3R1|RAD21|RBM26|RPS6KA3|RPS6KB1|SENP1|TAB3|TARDBP|TBL1XR1|TCERG1|TNPO1|UBP1|ZNF207
biosynthetic process [GoID:GO:0009058; evidenceTypes:EXP|IBA|IC|IDA|IEA|IEP|IGI|IMP|IPI|ISO|ISS|NAS|TAS]	GeneOntology_BP	300	2959	572	238.421	11.3074	10.1386	1	5.48739	4.07922e-08	3.06772e-06	AASDH|ABCB7|ABCD3|ABCE1|ACSL4|ACTL6A|ADNP|AGFG1|AGL|AGO2|AGPAT5|AGPS|ALG8|AMD1|ANP32E|ANXA1|APPL1|ARPP19|ARV1|ASCC3|ATF1|BAMBI|BAZ1B|BEND3|BZW1|CAND1|CANX|CAPRIN1|CBX5|CCDC47|CCNC|CCNH|CCNK|CDC5L|CDC73|CDK12|CDK14|CDK20|CDK5RAP2|CDK6|CEBPZ|CELF1|CELF2|CERS6|CHEK2|CHORDC1|CHUK|CLPX|CNOT1|COIL|COPS2|CPSF6|CSNK2A1|CWC22|DARS1|DARS2|DCAF1|DCK|DDI2|DDX18|DDX20|DDX21|DDX46|DHX15|DHX9|DIS3|DLD|DYNC2H1|E…
MIR95_5P	MSigDB_C3	42	215	572	17.3236	3.93033	19.5349	1	5.48057	4.23958e-08	3.17257e-06	ACTL6A|AGPAT5|ATP2A2|ATP6V1C1|BAMBI|CCDC43|DHX15|DIS3|DIXDC1|DTD2|ERCC4|FOXN2|G3BP1|GEMIN2|GPRIN3|KCTD9|LARP1|MOCS2|MRPL19|MTR|PLCL2|PRPF38B|PTPN11|QSER1|RFX7|RNF38|SCAMP1|SELENOI|SGTB|SLC35D1|SYNCRIP|TBL1XR1|TCF12|TENT4B|TET1|THOC2|TMEM135|TMEM33|WWP1|ZEB1|ZNF106|ZNF770
MIR3143	MSigDB_C3	35	162	572	13.0531	3.42478	21.6049	1	5.47667	4.33392e-08	3.22723e-06	AGFG1|AHCTF1|CAND1|CARNMT1|CHML|CLPX|CYB5R4|DIP2B|FOXN2|GAPVD1|GCFC2|GOPC|GPAM|HACD3|IREB2|KLHDC10|MATR3|MBNL1|NAA25|NIN|NUP50|PAPOLA|RPRD1A|SELENOI|SETD3|SLC35A1|TBL1XR1|TCERG1|TMEM33|TNPO1|TTC21B|TWF1|UBA2|ZEB1|ZNF28
MIR26B_5P	MSigDB_C3	37	177	572	14.2617	3.57596	20.904	1	5.47226	4.44334e-08	3.29253e-06	ARPP19|CDK6|CELF2|CHORDC1|E2F7|EIF4G2|EIF5|EZH2|GMFB|GNA13|GNPNAT1|GPALPP1|LARP1|LMLN|MARK1|MATR3|MTDH|NAA15|NUP50|OTUD4|PAG1|PHF14|PHF6|POLR3G|PPP3R1|RFK|SACS|SBNO1|SCAMP1|SLC1A1|SOCS4|SRSF6|TET1|TMEM135|TNPO1|TOP1|TWF1
MIR129_5P	MSigDB_C3	29	120	572	9.66897	2.95649	24.1667	1	5.45668	4.85126e-08	3.58603e-06	ACSL4|CELF1|CELF2|CERS6|FBXL4|G3BP1|GALNT1|IKZF5|LARP1|LIMS1|LYRM7|MATR3|MBNL1|MED12L|METTL2B|NUP50|OTUD6B|PDE12|PITPNB|RPS6KB1|SBNO1|SDAD1|SGMS1|TASOR2|TENT4B|TMEM245|U2SURP|VASH2|YWHAB
MIR548E_5P	MSigDB_C3	47	256	572	20.6271	4.27595	18.3594	1	5.45438	4.91434e-08	3.61941e-06	AP3M1|ARHGAP42|ARPP19|ATP2A2|BAMBI|CARNMT1|CCDC47|CDK12|CELF2|CHUK|DCBLD2|DIXDC1|GMFB|GSPT1|HMGXB4|HNRNPR|IPO11|KCTD9|KPNA1|LARP4|MAP1B|MTF2|NAA25|NAA50|NFIA|NUCKS1|NUFIP2|PAPPA|PHF14|PHF6|PRPF40A|PRPF4B|QSER1|RAPGEF6|RLIM|RNF38|SEPTIN11|SGMS1|SLC12A2|SLC16A1|SLC35B4|SLC4A7|SMAD5|STK26|TBL1XR1|TENT4B|ZNF117
heterocycle metabolic process [GoID:GO:0046483; evidenceTypes:EXP|IBA|IC|IDA|IEA|IGI|IMP|IPI|ISO|ISS|NAS|TAS]	GeneOntology_BP	237	2217	572	178.634	10.6285	10.6901	1	5.45417	4.9203e-08	3.61941e-06	ABCB7|ABCE1|ACSL4|ACTL6A|ADNP|AGO2|ANKRD17|ASCC3|ASF1A|ATF1|BAMBI|BAZ1B|BEND3|BRCC3|CAND1|CAPRIN1|CBX5|CCNC|CCNH|CCNK|CDC5L|CDC73|CDK12|CDK14|CDK5RAP2|CDK6|CEBPZ|CELF1|CELF2|CHEK2|CHUK|CLPX|CNOT1|COIL|COPS2|CPSF6|CWC22|DARS1|DARS2|DBF4|DCAF1|DCK|DCLRE1C|DDX18|DDX20|DDX21|DDX46|DFFB|DHX15|DHX9|DIS3|DLD|DTD2|E2F7|ELP1|ELP3|ERCC4|ERI2|EZH2|FASTKD2|FOXN2|GABPA|GATC|GCFC2|GEMIN2|GNPDA1|GNPNAT1|GPAM|GS…
organic substance biosynthetic process [GoID:GO:1901576; evidenceTypes:EXP|IBA|IC|IDA|IEA|IEP|IGI|IMP|IPI|ISO|ISS|NAS|TAS]	GeneOntology_BP	298	2940	572	236.89	11.2969	10.1361	1	5.4503	5.02857e-08	3.6901e-06	AASDH|ABCB7|ABCD3|ABCE1|ACSL4|ACTL6A|ADNP|AGFG1|AGL|AGO2|AGPAT5|AGPS|ALG8|AMD1|ANP32E|ANXA1|APPL1|ARPP19|ARV1|ASCC3|ATF1|BAMBI|BAZ1B|BEND3|BZW1|CAND1|CANX|CAPRIN1|CBX5|CCDC47|CCNC|CCNH|CCNK|CDC5L|CDC73|CDK12|CDK14|CDK20|CDK5RAP2|CDK6|CEBPZ|CELF1|CELF2|CERS6|CHEK2|CHORDC1|CHUK|CLPX|CNOT1|COIL|COPS2|CPSF6|CSNK2A1|CWC22|DARS1|DARS2|DCAF1|DCK|DDI2|DDX18|DDX20|DDX21|DDX46|DHX15|DHX9|DIS3|DLD|DYNC2H1|E…
MIR26A_5P	MSigDB_C3	37	178	572	14.3423	3.58578	20.7865	1	5.4446	5.19206e-08	3.7917e-06	ARPP19|CDK6|CELF2|CHORDC1|E2F7|EIF4G2|EIF5|EZH2|GMFB|GNA13|GNPNAT1|GPALPP1|LARP1|LMLN|MARK1|MATR3|MTDH|NAA15|NUP50|OTUD4|PAG1|PHF14|PHF6|POLR3G|PPP3R1|RFK|SACS|SBNO1|SCAMP1|SLC1A1|SOCS4|SRSF6|TET1|TMEM135|TNPO1|TOP1|TWF1
nuclear envelope [GoID:GO:0005635; evidenceTypes:HDA|IBA|IDA|IEA|IMP|ISS|NAS|TAS]	GeneOntology_CC	42	217	572	17.4847	3.948	19.3548	1	5.43138	5.592e-08	4.07396e-06	AGFG1|AGPAT5|AHCTF1|ANKRD17|BRAP|CANX|CBX5|CSE1L|DCTN5|HACD3|IPO11|KPNA1|KPNA3|KPNA4|LBR|MATR3|MTDH|MYOF|NDC1|NUP107|NUP133|NUP153|NUP155|NUP50|NUP62CL|NXT2|POLR2M|POM121B|RANBP2|RIF1|SEH1L|SENP1|TMEM33|TNPO3|TPR|TRA2B|VAPA|WDR3|XPO1|XPO4|XPO7|ZMPSTE24
Blood_Module-3.6_Undetermined (PMID:18631455)	SignatureDB	26	101	572	8.13805	2.71605	25.7426	1	5.41476	6.137e-08	4.46029e-06	ARV1|ATP6V1C1|CAPRIN1|CARNMT1|DTD2|ELP3|GATC|GFM1|HNRNPR|HNRNPU|LYRM7|MCMBP|NIN|OGFOD1|PHF6|RNF20|RPRD1A|RPS6KA3|SEH1L|SLC25A46|SNX14|SNX6|THOC2|TUBGCP4|VPS35|VTA1
ACTGAAA_MIR30A3P_MIR30E3P	MSigDB_C3	22	76	572	6.12368	2.36025	28.9474	1	5.39968	6.67616e-08	4.84054e-06	ARPP19|CANX|CAPRIN1|CELF2|DBF4|GALNT1|INTS8|MARK1|MED12L|MLLT10|NAA25|NRAS|NUFIP2|POLR2M|SCAMP1|SRSF10|TBL1XR1|TCEANC2|TNPO3|TOP1|TWF1|ZEB2
MIR1305	MSigDB_C3	33	150	572	12.0862	3.29835	22	1	5.39879	6.70922e-08	4.8529e-06	AKAP11|ARFIP1|ARL5A|CDK12|CPSF6|DDI2|DHX15|DTD2|GCFC2|IKZF5|KCTD9|LARP4|LBR|MARK1|NAA25|NRAS|PAPPA|PGAP1|POGLUT1|RAD21|RAPGEF6|RHOBTB1|SLC25A46|TMEM33|TMTC3|TMX1|U2SURP|UBP1|VAPA|WEE1|YME1L1|ZBTB11|ZZZ3
GSE39820_CTRL_VS_TGFBETA1_IL6_IL23A_CD4_TCELL_UP	MSigDB_C7	25	95	572	7.6546	2.63527	26.3158	1	5.39382	6.89771e-08	4.97736e-06	AASDH|ABCB7|AHCTF1|GABPA|IREB2|LUC7L3|OTUD4|PHF14|PRMT3|PTCD3|PTPN11|PTPRC|RPS6KB1|SERTAD2|SGMS1|SLC5A3|STK26|TASOR2|TCERG1|TMEM245|TOP1|TRMT13|YWHAB|ZNF106|ZNF770
organic cyclic compound metabolic process [GoID:GO:1901360; evidenceTypes:EXP|IBA|IC|IDA|IEA|IGI|IMP|IPI|ISO|ISS|NAS|TAS]	GeneOntology_BP	244	2307	572	185.886	10.7417	10.5765	1	5.38747	7.14553e-08	5.11961e-06	ABCB7|ABCD3|ABCE1|ACSL4|ACTL6A|ADNP|AGO2|ANKRD17|APPL1|ARV1|ASCC3|ASF1A|ATF1|BAMBI|BAZ1B|BEND3|BRCC3|CAND1|CAPRIN1|CBX5|CCNC|CCNH|CCNK|CDC5L|CDC73|CDK12|CDK14|CDK5RAP2|CDK6|CEBPZ|CELF1|CELF2|CHEK2|CHUK|CLPX|CNOT1|COIL|COPS2|CPSF6|CWC22|DARS1|DARS2|DBF4|DCAF1|DCK|DCLRE1C|DDX18|DDX20|DDX21|DDX46|DFFB|DHX15|DHX9|DIS3|DLD|DTD2|E2F7|ELP1|ELP3|ERCC4|ERI2|EZH2|FASTKD2|FAXDC2|FOXN2|GABPA|GATC|GCFC2|GEMIN…
cellular biosynthetic process [GoID:GO:0044249; evidenceTypes:EXP|IBA|IC|IDA|IEA|IEP|IGI|IMP|IPI|ISO|ISS|NAS|TAS]	GeneOntology_BP	294	2901	572	233.747	11.2742	10.1344	1	5.38364	7.29952e-08	5.21761e-06	AASDH|ABCB7|ABCD3|ABCE1|ACSL4|ACTL6A|ADNP|AGFG1|AGL|AGO2|AGPAT5|AGPS|ALG8|AMD1|ANP32E|ANXA1|APPL1|ARPP19|ASCC3|ATF1|BAMBI|BAZ1B|BEND3|BZW1|CAND1|CANX|CAPRIN1|CBX5|CCDC47|CCNC|CCNH|CCNK|CDC5L|CDC73|CDK12|CDK14|CDK20|CDK5RAP2|CDK6|CEBPZ|CELF1|CELF2|CERS6|CHEK2|CHORDC1|CHUK|CLPX|CNOT1|COIL|COPS2|CPSF6|CSNK2A1|CWC22|DARS1|DARS2|DCAF1|DCK|DDI2|DDX18|DDX20|DDX21|DDX46|DHX15|DHX9|DIS3|DLD|DYNC2H1|E2F7|E…
MIR3973	MSigDB_C3	25	96	572	7.73517	2.64891	26.0417	1	5.35336	8.63371e-08	6.11344e-06	ADAM22|AHCTF1|AKAP11|CERS6|CFAP97|CPSF6|CWC22|DCK|DDX46|DPH6|GABPA|GALNT1|IKZF5|LARP4|LUC7L3|NMD3|NUFIP2|NUP50|PARD6G|PRPF38B|SCML2|SLC4A7|TAB3|WWP1|ZNF770
MIR323A_3P	MSigDB_C3	20	65	572	5.23736	2.18448	30.7692	1	5.35328	8.63734e-08	6.11344e-06	AGPS|APPL1|ASCC3|CDC27|CUL2|EIF4G2|MTMR2|NRAS|PHF14|PRPF4B|RBM27|SBNO1|SLC4A7|TBL1XR1|TRA2B|UBA2|UBAP2|WDR36|WWP1|ZZZ3
ATACTGT_MIR144	MSigDB_C3	22	77	572	6.20425	2.37556	28.5714	1	5.35294	8.65366e-08	6.11344e-06	ACSL4|CCNK|CELF2|EIF4G2|EIF5|EPB41|GSPT1|HNRNPU|KPNA1|NAA15|NIN|PAPPA|PPP3R1|RBM12|RHOBTB1|SLC12A2|SOBP|SRSF10|TBL1XR1|UBE4A|ZEB2|ZNF207
nucleic acid metabolic process [GoID:GO:0090304; evidenceTypes:EXP|IBA|IC|IDA|IEA|IGI|IMP|IPI|ISO|ISS|NAS|TAS]	GeneOntology_BP	212	1946	572	156.798	10.2304	10.8941	1	5.33356	9.63071e-08	6.78786e-06	ABCE1|ACTL6A|ADNP|AGO2|ANKRD17|ASCC3|ASF1A|ATF1|BAMBI|BAZ1B|BEND3|BRCC3|CAND1|CAPRIN1|CBX5|CCNC|CCNH|CCNK|CDC5L|CDC73|CDK12|CDK14|CDK5RAP2|CDK6|CEBPZ|CELF1|CELF2|CHEK2|CHUK|CNOT1|COIL|COPS2|CPSF6|CWC22|DARS1|DARS2|DBF4|DCAF1|DCLRE1C|DDX18|DDX20|DDX21|DDX46|DFFB|DHX15|DHX9|DIS3|DTD2|E2F7|ELP1|ELP3|ERCC4|ERI2|EZH2|FASTKD2|FOXN2|GABPA|GATC|GCFC2|GEMIN2|GSPT1|GTF3C4|HEATR1|HLTF|HNRNPR|HNRNPU|HUS1|HUW…
cellular metabolic process [GoID:GO:0044237; evidenceTypes:EXP|HMP|IBA|IC|IDA|IEA|IEP|IGI|IMP|IPI|ISO|ISS|NAS|TAS]	GeneOntology_BP	359	3714	572	299.255	11.4549	9.66613	1	5.33145	9.74342e-08	6.85136e-06	AASDH|ABCB7|ABCD3|ABCE1|ACSL4|ACTL6A|ADIPOR2|ADNP|AGFG1|AGL|AGO2|AGPAT5|AGPS|ALG8|AMD1|ANKRD17|ANP32E|ANXA1|APPL1|ARPP19|ARV1|ASCC3|ASF1A|ATF1|ATP2A2|ATP6V1C1|BAMBI|BAZ1B|BEND3|BRCC3|BZW1|CAMKV|CAND1|CANX|CAPRIN1|CARNMT1|CBX5|CCDC47|CCNC|CCNH|CCNK|CDC5L|CDC73|CDK12|CDK14|CDK20|CDK5RAP2|CDK6|CEBPZ|CELF1|CELF2|CERS6|CHEK2|CHML|CHORDC1|CHUK|CLPX|CNOT1|COIL|COPS2|COPS8|CPSF6|CRLF1|CS|CSNK1A1|CSNK2A1|…
MIR3942_3P	MSigDB_C3	27	110	572	8.86322	2.83265	24.5455	1	5.32641	1.00172e-07	7.0276e-06	AGPS|ARV1|CDK6|CHUK|FAM20B|GATC|GEMIN2|HUS1|LBR|LMLN|MAPK10|MARK1|MATR3|METAP1|NANP|OTUD4|RAPGEF6|RNF38|RPRD1A|SHLD1|SLC16A1|SLC1A1|SMG1|TBL1XR1|TCF12|ZNF507|ZNF644
MIR548T_5P	MSigDB_C3	31	138	572	11.1193	3.16639	22.4638	1	5.32296	1.0209e-07	7.14563e-06	ADAM22|AGFG1|ANKRD17|APPL1|CEBPZOS|CEP44|DCK|KPNA3|MAP4K5|MRPL19|MTF2|NRAS|OTUD4|PAG1|PAPOLA|PGAP1|POLR2M|PRKAR2B|R3HDM1|RLIM|RNF38|RPS6KA3|SERTAD2|SGTB|SLC4A7|SMG1|SOBP|TMTC3|ZEB2|ZMYND11|ZNF106
GCM_DFFA	MSigDB_C4	19	60	572	4.83448	2.09952	31.6667	1	5.31108	1.08977e-07	7.61009e-06	ANKRD17|ARL5A|CAND1|CELF1|CS|HNRNPR|HNRNPU|KAT7|KPNA3|NAA25|NUP133|OGFOD1|RPL7L1|SMC3|SMG1|TARDBP|TCERG1|UBA2|YME1L1
MIR548AQ_5P	MSigDB_C3	33	153	572	12.3279	3.33045	21.5686	1	5.30793	1.10875e-07	7.72477e-06	ADAM22|ANAPC1|CCDC47|CDK6|CERS6|GABPA|GAPVD1|GOPC|GPALPP1|HLTF|KPNA4|LARP4|NDC1|NUP50|PRPF40A|PRPF4B|RFX7|SACS|SCAMP1|SCML2|SENP1|SLC4A7|SMAD5|SMG1|SRSF6|TCF12|TFAM|TMEM135|TMTC3|TRA2B|TRUB1|ZBTB11|ZEB2
MIR6507_5P	MSigDB_C3	26	104	572	8.37977	2.7555	25	1	5.29886	1.16526e-07	8.09989e-06	ACSL4|ACTL6A|AGL|APPL1|ARPP19|ASCC3|CBX5|CDK6|CLEC2D|COPS2|GAPVD1|HACD3|HNRNPR|NAA25|NUFIP2|OTUD4|OTUD6B|RBM26|RPS6KA3|SLC4A7|SMG7|SRPK1|TOP2B|USP45|WARS2|ZNF117
MIR548AZ_5P	MSigDB_C3	31	139	572	11.1999	3.17762	22.3022	1	5.29105	1.21619e-07	8.43454e-06	ADAM22|AGFG1|ANKRD17|APPL1|CEBPZOS|CEP44|DCK|KPNA3|MAP4K5|MRPL19|MTF2|NRAS|OTUD4|PAG1|PAPOLA|PGAP1|POLR2M|PRKAR2B|R3HDM1|RLIM|RNF38|RPS6KA3|SERTAD2|SGTB|SLC4A7|SMG1|SOBP|TMTC3|ZEB2|ZMYND11|ZNF106
intracellular anatomical structure [GoID:GO:0005622; evidenceTypes:EXP|HDA|HMP|IBA|IC|IDA|IEA|IEP|IGI|IMP|IPI|ISO|ISS|NAS|TAS]	GeneOntology_CC	479	5329	572	429.383	9.922	8.98855	1	5.28357	1.26692e-07	8.74573e-06	ABCB7|ABCD3|ABCE1|ACKR4|ACSL4|ACTL6A|ADNP|AGFG1|AGL|AGO2|AGPAT5|AGPS|AHCTF1|AKAP1|AKAP11|ALG8|ALMS1|AMD1|ANAPC1|ANAPC4|ANAPC5|ANKRD17|ANP32E|ANXA1|AP3M1|API5|APPL1|ARFIP1|ARHGAP32|ARHGAP42|ARL5A|ARPP19|ARSK|ARV1|ASCC3|ASF1A|ATF1|ATP13A3|ATP2A2|ATP6V1C1|BAMBI|BAZ1B|BEND3|BRAP|BRCC3|BZW1|C3ORF52|CAMKV|CAND1|CANX|CAPRIN1|CARNMT1|CBWD2|CBX5|CCDC112|CCDC125|CCDC43|CCDC47|CCNC|CCNH|CCNK|CD302|CDC27|CDC…
intracellular membrane-bounded organelle [GoID:GO:0043231; evidenceTypes:EXP|HDA|IBA|IC|IDA|IEA|IGI|IMP|IPI|ISO|ISS|NAS|TAS]	GeneOntology_CC	417	4475	572	360.572	11.0705	9.31844	1	5.28316	1.26971e-07	8.74573e-06	ABCB7|ABCD3|ABCE1|ACKR4|ACSL4|ACTL6A|ADNP|AGFG1|AGL|AGO2|AGPAT5|AGPS|AHCTF1|AKAP1|AKAP11|ALG8|ANAPC1|ANAPC4|ANAPC5|ANKRD17|ANP32E|ANXA1|AP3M1|API5|APPL1|ARFIP1|ARHGAP32|ARL5A|ARPP19|ARSK|ARV1|ASCC3|ASF1A|ATF1|ATP13A3|ATP2A2|ATP6V1C1|BAZ1B|BEND3|BRAP|BRCC3|C3ORF52|CAMKV|CAND1|CANX|CARNMT1|CBWD2|CBX5|CCDC47|CCNC|CCNH|CCNK|CDC27|CDC42|CDC5L|CDC73|CDK12|CDK14|CDK20|CDK5RAP2|CDK6|CEBPZ|CEBPZOS|CELF1|C…
SRPK1_TARGET_GENES	MSigDB_C3	33	154	572	12.4085	3.34107	21.4286	1	5.27798	1.30613e-07	8.97616e-06	AHCTF1|AKAP11|ANAPC4|API5|BZW1|CAND1|CCNC|CDC5L|CDK12|DARS1|EIF5|FASTKD2|HSPA4|HUWE1|IKZF5|IREB2|KCNJ1|LYRM7|MATR3|MRE11|NAA35|NANP|PAXBP1|PSMD5|RBM26|SLC35B4|SMG7|SMG7-AS1|SPDL1|SRSF10|TARDBP|TMEM209|ZZZ3
MIR3065_5P	MSigDB_C3	35	169	572	13.6171	3.49623	20.7101	1	5.27552	1.32378e-07	9.07691e-06	ABCB7|CCDC47|CDC42|CDK6|CHORDC1|DCK|GCFC2|GEMIN2|GNPNAT1|KCTD9|KPNA1|KPNA4|MED12L|MRPL19|MTDH|NUCKS1|NUFIP2|OTUD4|PAPPA|PIK3CB|PRKAR2B|PTPN11|RFX7|RHOBTB1|RPRD1A|SACS|SGMS1|SMG1|SMNDC1|TENT4B|TRMT11|VPS35|ZBTB11|ZEB1|ZMYND11
intracellular organelle [GoID:GO:0043229; evidenceTypes:EXP|HDA|IBA|IC|IDA|IEA|IGI|IMP|IPI|ISA|ISO|ISS|NAS|TAS]	GeneOntology_CC	439	4773	572	384.583	10.7644	9.19757	1	5.27117	1.35553e-07	9.27363e-06	ABCB7|ABCD3|ABCE1|ACKR4|ACSL4|ACTL6A|ADNP|AGFG1|AGL|AGO2|AGPAT5|AGPS|AHCTF1|AKAP1|AKAP11|ALG8|ALMS1|ANAPC1|ANAPC4|ANAPC5|ANKRD17|ANP32E|ANXA1|AP3M1|API5|APPL1|ARFIP1|ARHGAP32|ARL5A|ARPP19|ARSK|ARV1|ASCC3|ASF1A|ATF1|ATP13A3|ATP2A2|ATP6V1C1|BAZ1B|BEND3|BRAP|BRCC3|C3ORF52|CAMKV|CAND1|CANX|CAPRIN1|CARNMT1|CBWD2|CBX5|CCDC112|CCDC47|CCNC|CCNH|CCNK|CDC27|CDC42|CDC5L|CDC73|CDK12|CDK14|CDK20|CDK5RAP2|CDK6…
MIR10523_5P	MSigDB_C3	22	79	572	6.3654	2.40587	27.8481	1	5.26109	1.43205e-07	9.77503e-06	DPH6|FOXN2|GNPNAT1|HMGXB4|LMLN|MED12L|PGRMC1|PRDX3|PTPRC|R3HDM1|RAD23B|RBM12|RPS6KB1|SCML2|SNX2|TAB3|TBL1XR1|TCF12|TMEM209|U2SURP|VPS35|ZNF207
GRAESSMANN_RESPONSE_TO_MC_AND_DOXORUBICIN_DN	MSigDB_C2	61	386	572	31.1018	5.20046	15.8031	1	5.24731	1.54335e-07	1.05111e-05	ABCB7|ABCE1|ANAPC4|CAPRIN1|CCDC43|CDC73|CFAP97|COIL|DARS1|DCAF1|DCTN4|DHX9|DPH6|DSG2|ERCC4|ERI2|FASTKD2|FOXN2|GEMIN2|GMFB|GNPNAT1|GPAM|HEATR1|HMGXB4|HSPA4|KPNA3|LBR|MAP4K5|MCCC2|MLLT10|MRPL19|MTF2|MTMR2|NAA15|NIPSNAP3A|NRAS|NUP133|ORC3|PAPOLA|RABGGTB|RAD23B|RBL1|RFK|RLIM|RNASEH1|RRP8|SEH1L|SENP1|SGTB|SMARCE1|SRSF10|SRSF6|SYNCRIP|TCERG1|TMEM209|TRDMT1|TWF1|XPO4|ZEB2|ZNF207|ZNF644
MIR5584_5P	MSigDB_C3	23	86	572	6.92943	2.50894	26.7442	1	5.23146	1.68177e-07	1.14281e-05	ADIPOR2|ADNP|ARFIP1|CAPRIN1|GEMIN2|KPNA4|LRP6|MTDH|MTMR2|NUCKS1|NUFIP2|PAPOLA|PAPPA|PICALM|PRPF40A|QSER1|RBM12|SMG1|SOCS4|TBL1XR1|TRMT13|VTA1|ZZZ3
MIR1283	MSigDB_C3	35	171	572	13.7783	3.51635	20.4678	1	5.21934	1.79567e-07	1.21476e-05	ACTL6A|ADIPOR2|ANP32E|ATP2A2|BZW1|C3ORF52|CANX|CELF2|CLPX|COIL|CPSF6|DCK|DSG2|ERCC4|GNPDA1|MAPK10|MLLT10|MRPL19|NUFIP2|PHF6|PI4K2B|PPIP5K2|PTPRC|SBNO1|SCAMP1|SCML2|SEH1L|SLC35B4|SLC4A7|SLC5A3|SRSF6|SYNCRIP|TMEM33|U2SURP|ZZZ3
positive regulation of mRNA catabolic process [GoID:GO:0061014; evidenceTypes:IBA|IDA|IEA|IMP|ISS|NAS|TAS]	GeneOntology_BP	16	45	572	3.62586	1.82018	35.5556	1	5.21647	1.82361e-07	1.23092e-05	AGO2|CAPRIN1|CELF1|CNOT1|DHX9|DIS3|HNRNPR|HNRNPU|METTL3|NOCT|PDE12|PNPT1|SYNCRIP|TARDBP|TENT4B|TTC5
GCM_RAB10	MSigDB_C4	22	80	572	6.44598	2.42087	27.5	1	5.21594	1.82883e-07	1.2317e-05	AGPAT5|ANKRD17|CAND1|CFAP97|DCTN4|GAPVD1|KPNA3|NMD3|NUP133|PITPNB|PRRC2C|RNASEH1|SPTLC1|TMEM245|TNPO3|TTI1|UBA2|UBP1|ZNF507|ZNF644|ZNF770|ZZZ3
NKX2_2_TARGET_GENES	MSigDB_C3	74	507	572	40.8514	5.90612	14.5957	1	5.20823	1.90655e-07	1.28119e-05	AASDH|ADNP|AGL|AGPS|AHCTF1|ANKRD17|ANP32E|ARL5A|ARSK|CANX|CBX5|CCDC125|CDC27|CEBPZOS|CEP44|CHORDC1|CNTRL|CSNK1A1|CUL2|CWC22|DCTN4|DDX46|DYNC2H1|EIF5|ELP3|ERCC4|ERI2|FAM227A|FGFBP3|FKTN|G3BP1|GABPA|GEMIN2|GFM1|GSPT1|KCTD9|KLHDC10|LSG1|MATR3|MCCC2|METTL3|MOCS2|MYOF|NCBP1|NUP107|OTUD4|POGLUT1|PRDX3|PRPF4B|PRRC2C|R3HDM1|RBM27|RLIM|RPL7L1|SLC25A46|SLC36A1|SMAD5|SMG7|SMG7-AS1|SOBP|SRPK1|SRSF10|TARDBP|T…
GCM_MYST2	MSigDB_C4	21	74	572	5.96253	2.32932	28.3784	1	5.20524	1.93746e-07	1.29908e-05	ADNP|ANKRD17|CAND1|CELF1|DCTN4|GATC|GTF3C4|HNRNPR|KAT7|KPNA3|LUC7L3|NAA25|NUP133|QSER1|RPL7L1|SMAD5|SMC3|SYNCRIP|TARDBP|TNPO1|WBP11
MIR425_5P	MSigDB_C3	14	35	572	2.82012	1.60638	40	1	5.2025	1.96627e-07	1.31549e-05	AP3M1|CDC5L|DYNC2H1|MARK1|MPZL1|NRAS|NUFIP2|PUS7L|SCAMP1|SMAD5|SMG1|SYNCRIP|TMEM135|TRMT13
ATGTACA_MIR493	MSigDB_C3	26	107	572	8.6215	2.79436	24.2991	1	5.18585	2.15034e-07	1.43547e-05	ANKRD17|ATP2A2|BAZ1B|CDC73|CELF2|CLPX|COBLL1|CSNK1A1|HMGCS1|INTS8|KPNA4|LARP4|MAP1B|MARK1|MLLT10|MTDH|PPTC7|PRPF38B|RBM12|RNF38|SERTAD2|SMG1|TAB3|TBL1XR1|XPO7|ZBTB11
MIR548AW	MSigDB_C3	37	188	572	15.148	3.68247	19.6809	1	5.17496	2.27963e-07	1.51511e-05	ACTL6A|API5|ARFIP1|ARPP19|C3ORF52|CAND1|CCNC|CCNK|CDC42|DCK|EZH2|FBXO9|GNA13|GSPT1|HNRNPR|KIF5B|KPNA4|LRP6|MED12L|NAA25|NIN|POLR2M|PPTC7|PRKAR2B|RFX7|SENP1|SLC38A1|SLC4A7|SMAD5|STK26|TENT4B|TNPO1|TRUB1|VAPA|VPS35|ZEB2|ZMYND11
mRNA processing	UniProt-Keyword	37	188	572	15.148	3.68247	19.6809	1	5.17496	2.27963e-07	1.51511e-05	CDC5L|CDK12|CELF1|CELF2|CPSF6|CWC22|DDX20|DDX46|DHX15|DHX9|GCFC2|GEMIN2|HNRNPR|HNRNPU|LUC7L3|MBNL1|NCBP1|PAPOLA|PDE12|PNPT1|PRPF38B|PRPF40A|PRPF4B|PUS7L|SMNDC1|SRPK1|SRRM1|SRSF10|SRSF6|SYNCRIP|TARDBP|TENT4B|THOC2|TRA2B|TRUB1|WBP11|ZC3H13
RNA processing [GoID:GO:0006396; evidenceTypes:IBA|IC|IDA|IEA|IGI|IMP|IPI|ISS|NAS|TAS]	GeneOntology_BP	73	500	572	40.2874	5.86832	14.6	1	5.17301	2.30347e-07	1.5276e-05	AGO2|CDC5L|CDC73|CDK12|CELF1|CELF2|COIL|CPSF6|CWC22|DDX18|DDX20|DDX21|DDX46|DHX15|DHX9|DIS3|ELP1|ELP3|ERI2|FASTKD2|GCFC2|GEMIN2|HEATR1|HNRNPR|HNRNPU|INTS8|KRR1|LUC7L3|MBNL1|METTL2B|METTL3|MPP6|NCBP1|NOL8|NUP155|PAPOLA|PAXBP1|PDE12|PNPT1|PRKDC|PRPF38B|PRPF40A|PRPF4B|PUS7L|RBM12|RBM26|RBM27|RPL7L1|RPRD1A|RRP8|SMNDC1|SRPK1|SRRM1|SRSF10|SRSF6|SYNCRIP|TARDBP|TCERG1|TENT4B|THOC2|TRA2B|TRDMT1|TRMT11|TRM…
positive regulation of mRNA metabolic process [GoID:GO:1903313; evidenceTypes:IBA|IDA|IEA|IGI|IMP|ISS|NAS|TAS]	GeneOntology_BP	19	63	572	5.07621	2.15091	30.1587	1	5.15067	2.59553e-07	1.71378e-05	AGO2|CAPRIN1|CDC73|CELF1|CNOT1|DHX9|DIS3|HNRNPR|HNRNPU|METTL3|NCBP1|NOCT|PDE12|PNPT1|SYNCRIP|TARDBP|TENT4B|TRA2B|TTC5
MIR518A_5P_MIR527	MSigDB_C3	23	88	572	7.09058	2.53759	26.1364	1	5.14657	2.65299e-07	1.74035e-05	ACSL4|CCNK|CXXC4|DCK|EZH2|KCTD20|KPNA4|LRP6|MAP6D1|NANP|OTUD4|PHF6|POLR2M|PRKAR2B|PSMD5|RNF38|SENP1|SLC35D1|SLC4A7|TARDBP|TMEM135|TNPO1|ZEB2
MONNIER_POSTRADIATION_TUMOR_ESCAPE_UP	MSigDB_C2	38	197	572	15.8732	3.76713	19.2893	1	5.14434	2.68466e-07	1.75732e-05	ABCE1|AGO2|AKAP1|ATP2A2|CDK6|DDX46|DHX9|GSPT1|HSPA4|LUC7L3|MCMBP|MRPL19|MTDH|MTF2|MTHFD1|MTR|NAA15|NAA25|NCBP1|NOL8|OTUD4|PDE12|PRKAR2B|PTPN11|RAD23B|RAPGEF6|RBM27|RLIM|RRP8|SDAD1|SLC12A2|SLC35B4|SYNCRIP|TARDBP|URB2|XPO4|ZMPSTE24|ZNF106
organic substance metabolic process [GoID:GO:0071704; evidenceTypes:EXP|IBA|IC|IDA|IEA|IEP|IGI|IMP|IPI|ISO|ISS|NAS|TAS]	GeneOntology_BP	375	3947	572	318.028	11.3951	9.50089	1	5.13642	2.80016e-07	1.82898e-05	AASDH|ABCB7|ABCD3|ABCE1|ACSL4|ACTL6A|ADAM22|ADIPOR2|ADNP|AGFG1|AGL|AGO2|AGPAT5|AGPS|ALG8|AMD1|ANAPC1|ANAPC4|ANAPC5|ANKRD17|ANP32E|ANXA1|APPL1|ARPP19|ARV1|ASCC3|ASF1A|ATF1|BAMBI|BAZ1B|BEND3|BRAP|BRCC3|BZW1|CAMKV|CAND1|CANX|CAPRIN1|CARNMT1|CBX5|CCDC47|CCNC|CCNH|CCNK|CDC27|CDC5L|CDC73|CDK12|CDK14|CDK20|CDK5RAP2|CDK6|CEBPZ|CELF1|CELF2|CERS6|CHEK2|CHML|CHORDC1|CHUK|CLPX|CNOT1|COIL|COPS2|COPS8|CPSF6|CR…
RNA metabolic process [GoID:GO:0016070; evidenceTypes:EXP|IBA|IC|IDA|IEA|IGI|IMP|IPI|ISO|ISS|NAS|TAS]	GeneOntology_BP	185	1667	572	134.318	9.72159	11.0978	1	5.13094	2.88301e-07	1.87904e-05	ABCE1|ACTL6A|ADNP|AGO2|ATF1|BAMBI|BAZ1B|BEND3|CAND1|CAPRIN1|CBX5|CCNC|CCNH|CCNK|CDC5L|CDC73|CDK12|CDK14|CDK5RAP2|CDK6|CEBPZ|CELF1|CELF2|CHEK2|CHUK|CNOT1|COIL|COPS2|CPSF6|CWC22|DARS1|DARS2|DCAF1|DDX18|DDX20|DDX21|DDX46|DHX15|DHX9|DIS3|DTD2|E2F7|ELP1|ELP3|ERI2|EZH2|FASTKD2|FOXN2|GABPA|GATC|GCFC2|GEMIN2|GSPT1|GTF3C4|HEATR1|HLTF|HNRNPR|HNRNPU|ICE2|IKZF5|INTS8|IREB2|KAT7|KDM1B|KRR1|LARP1|LIMS1|LRP6|LU…
GNF2_KPNB1	MSigDB_C4	17	52	572	4.18989	1.95566	32.6923	1	5.12011	3.05354e-07	1.98591e-05	COPS2|CPSF6|DARS1|DDX18|DHX15|HNRNPR|HNRNPU|NAA15|NUP153|PRPF40A|SMC3|SRSF10|SYNCRIP|TARDBP|TPR|U2SURP|XRCC5
MIR5680	MSigDB_C3	34	167	572	13.456	3.47598	20.3593	1	5.11824	3.08407e-07	2.00148e-05	ACSL4|ADIPOR2|ARHGAP42|CBX5|CDK6|CPSF6|DDX46|DESI2|DHX15|DPH6|FGFBP3|GABPA|GALNT1|GMFB|HACD3|KIAA1549|KPNA1|LARP4|MED12L|MRE11|NAA15|PAPOLA|PHF6|RBM12|RBM27|RPS6KB1|TBL1XR1|TCF12|THEMIS|TMEM135|TMTC3|TPR|ZMPSTE24|ZNF644
regulation of mRNA metabolic process [GoID:GO:1903311; evidenceTypes:IBA|IC|IDA|IEA|IGI|IMP|ISS|NAS|TAS]	GeneOntology_BP	29	130	572	10.4747	3.07501	22.3077	1	5.11692	3.10571e-07	2.01121e-05	AGO2|CAPRIN1|CDC73|CELF1|CELF2|CNOT1|CWC22|DHX9|DIS3|FASTKD2|HNRNPR|HNRNPU|IREB2|LARP1|METTL3|NCBP1|NOCT|PAPOLA|PDE12|PNPT1|SRPK1|SRRM1|SRSF10|SRSF6|SYNCRIP|TARDBP|TENT4B|TRA2B|TTC5
PUJANA_ATM_PCC_NETWORK	MSigDB_C2	92	687	572	55.3548	6.78055	13.3916	1	5.10713	3.27081e-07	2.11362e-05	ABCB7|ABCE1|ADAM22|ADNP|ANP32E|ARFIP1|ASF1A|BAZ1B|CELF1|CHEK2|CHUK|CLPX|CNOT1|CNTRL|CUL2|DARS1|DCK|DDX18|DDX46|DFFB|DHX9|EPB41|EZH2|FBXL4|G3BP1|GCFC2|GEMIN2|GNA13|HNRNPR|HSPA4|ITGA4|KCTD20|LBR|LY75-CD302|MATR3|MBNL1|METAP1|MRE11|MSH6|MTDH|MTF2|NCBP1|NFIA|NRAS|NUP153|NUP50|PAPOLA|PITPNB|PLCL2|POLE3|POLR3G|PPIP5K2|PRDX3|PRKDC|PRMT3|PRPF40A|PRPF4B|PRRC2C|PTPRC|RAD21|RNASEH1|RPS6KB1|RRP8|SERTAD2|SLC2…
REACTOME_PROCESSING_OF_CAPPED_INTRON_CONTAINING_PRE_MRNA	MSigDB_C2	33	160	572	12.892	3.40407	20.625	1	5.10165	3.36709e-07	2.1712e-05	CDC5L|CPSF6|CWC22|DDX46|DHX15|DHX9|GCFC2|HNRNPR|HNRNPU|LUC7L3|METTL3|NCBP1|NDC1|NUP107|NUP133|NUP153|NUP155|NUP50|PAPOLA|PRPF40A|PRPF4B|RANBP2|SEH1L|SMNDC1|SRRM1|SRSF10|SRSF6|TCERG1|THOC2|TPR|TRA2B|U2SURP|WBP11
MIR429	MSigDB_C3	35	176	572	14.1812	3.5661	19.8864	1	5.08123	3.74991e-07	2.41292e-05	ADIPOR2|AGFG1|ARL5A|COPS8|DCBLD2|DESI2|DIXDC1|DPH6|FAM227A|FOXN2|GTF3C4|INTS8|LBR|MAP4K5|MATR3|MTF2|NFIA|NUFIP2|OTUD4|PAG1|PAPOLA|PI4K2B|PICALM|RDH10|RPS6KA3|RPS6KB1|SCAMP1|SLC35B4|SLC4A7|TBL1XR1|TENT4B|VASH2|YWHAB|ZEB1|ZEB2
REACTOME_NS1_MEDIATED_EFFECTS_ON_HOST_PATHWAYS	MSigDB_C2	12	27	572	2.17552	1.4117	44.4444	1	5.08035	3.76732e-07	2.41387e-05	KPNA1|KPNA3|KPNA4|NDC1|NUP107|NUP133|NUP153|NUP155|NUP50|RANBP2|SEH1L|TPR
MODULE_277	MSigDB_C4	12	27	572	2.17552	1.4117	44.4444	1	5.08035	3.76732e-07	2.41387e-05	ABCB7|ANKRD17|CSNK1A1|GAPVD1|INTS8|MBNL1|NUFIP2|POLR2M|PRPF4B|SLC16A1|SMAD5|THOC2
Acetylation	UniProt-Keyword	183	1652	572	133.109	9.69111	11.0775	1	5.06924	3.99416e-07	2.54309e-05	ABCB7|ABCD3|ACTL6A|ADNP|AGPS|ANKRD17|ANP32E|ANXA1|API5|ARFIP1|ARPP19|ASCC3|ATP6V1C1|BAZ1B|BZW1|CAND1|CANX|CAPRIN1|CBX5|CDC73|CDK6|CELF1|CERS6|CHORDC1|CHUK|CLPX|CS|CSE1L|CSNK1A1|CUL2|CYB5R4|DARS1|DARS2|DBT|DCAF1|DCTN4|DCTN5|DDX46|DFFB|DHX15|DHX9|DIS3|DOCK7|EIF4G2|EML4|ERCC4|G3BP1|GFM1|GMFB|GNPDA1|GOPC|GPALPP1|GPAM|GTF3C4|H3C8|HACD3|HEATR1|HMGCS1|HNRNPR|HNRNPU|HSPA4|HUWE1|IPO11|KAT7|KCTD12|KIF2A|KI…
MIR498_3P	MSigDB_C3	21	77	572	6.20425	2.37556	27.2727	1	5.06616	4.05915e-07	2.56828e-05	ABCE1|ARPP19|CDK6|GPAM|KCTD20|KPNA1|LIMS1|LRP6|MED12L|NIN|NIPSNAP3A|PGAP1|PPIP5K2|SLC4A7|SOCS4|SPDL1|TDG|TET1|TRA2B|VASH2|VTA1
MIR557	MSigDB_C3	21	77	572	6.20425	2.37556	27.2727	1	5.06616	4.05915e-07	2.56828e-05	AGFG1|AGPAT5|CPSF6|CUL1|DFFB|EIF4G2|FGFBP3|GMFB|KPNA1|LIMS1|MTDH|PGRMC1|PNPT1|RFX7|RPS6KB1|SGMS1|SLC4A7|TET1|TMEM245|TNPO1|WWP1
MIR4418	MSigDB_C3	17	53	572	4.27046	1.97424	32.0755	1	5.06128	4.16454e-07	2.62947e-05	AGFG1|E2F7|ELP3|EPB41|GMFB|GPALPP1|HACD3|NHEJ1|PGRMC1|PICALM|SCAMP1|SERTAD2|SLC1A1|TARDBP|TDG|TMEM209|TNPO1
SENESE_HDAC3_TARGETS_UP	MSigDB_C2	35	177	572	14.2617	3.57596	19.774	1	5.05401	4.32634e-07	2.72595e-05	AGO2|AHCTF1|ARFIP1|ATP13A3|CDC27|CDK6|DHX9|E2F7|GNA13|HEATR1|HSPA4|KDM1B|MBNL1|NXT2|OTUD4|PAPOLA|PAPPA|PLEKHB2|PPTC7|PTPN11|RANBP2|SCAMP1|SEPTIN11|SLC16A1|SMAD5|SMG1|SMG7|TAB3|TASOR2|TFAM|TOP1|TPR|WEE1|ZNF480|ZNF644
MORF_RAD23B	MSigDB_C4	24	97	572	7.81575	2.66248	24.7423	1	5.05006	4.41664e-07	2.77708e-05	ALG8|ATP2A2|BZW1|CANX|COIL|EIF5|FAM20B|G3BP1|GMFB|GSPT1|HSPA4|KIF2A|MTDH|NDUFS1|PGRMC1|PRDX3|RAD21|RAD23B|RFK|SMG7|SPTLC1|UBE4A|YWHAB|ZZZ3
nucleocytoplasmic carrier activity [GoID:GO:0140142; evidenceTypes:IBA|IC|IDA|IEA|TAS]	GeneOntology_MF	10	19	572	1.53092	1.1849	52.6316	1	5.02398	5.06104e-07	3.16257e-05	CSE1L|IPO11|KPNA1|KPNA3|KPNA4|TNPO1|TNPO3|XPO1|XPO4|XPO7
MIR3910	MSigDB_C3	30	141	572	11.361	3.19994	21.2766	1	4.99877	5.76983e-07	3.59807e-05	ADIPOR2|AGL|ARHGAP42|BEND3|CDK6|CWC22|DCTN4|DIP2B|FRZB|G3BP1|GNA13|IREB2|KIAA1549|KLHDC10|LRP6|LRRC58|NXT2|OTUD4|PAXBP1|PPTC7|PRRC2C|SELENOI|SEPTIN11|SLC16A1|SLC4A7|SUCLG2|TET1|TNPO1|TRA2B|UBA2
MIR548AV_3P	MSigDB_C3	19	66	572	5.31793	2.20106	28.7879	1	4.99713	5.81888e-07	3.6212e-05	ARPP19|CPSF6|DDX46|DHX15|E2F7|GMFB|GNA13|HNRNPU|IKZF5|LBR|NAA50|PPTC7|PRKAR2B|PRPF4B|SYNCRIP|TDG|TNPO1|URB2|ZEB1
NAKAYA_PBMC_FLUARIX_FLUVIRIN_AGE_18_50YO_CORRELATED_WITH_HAI_28DY_RESPONSE_AT_7DY_NEGATIVE	MSigDB_C7	40	219	572	17.6459	3.96557	18.2648	1	4.99603	5.85239e-07	3.6346e-05	AHCTF1|ARPP19|ASCC3|CBX5|CDC42|CDC5L|CLEC2D|CSNK1A1|DCK|DHX9|EML4|GFM1|GOPC|HEATR1|IPO11|KCTD9|KPNA4|KRR1|MBNL1|METTL3|NAA25|NUFIP2|PRPF4B|PTCD3|RANBP2|RFX7|RPS6KB1|SEPTIN6|SGTB|SMG1|SRSF6|TENT4B|TFAM|THEMIS|TRA2B|TRMT13|TWF1|ZBTB11|ZEB1|ZNF507
mRNA destabilization [GoID:GO:0061157; evidenceTypes:IBA|IDA|IEA|IMP|ISS|NAS|TAS]	GeneOntology_BP	15	43	572	3.46471	1.77952	34.8837	1	4.99437	5.90293e-07	3.65849e-05	AGO2|CAPRIN1|CELF1|CNOT1|DHX9|DIS3|HNRNPR|HNRNPU|METTL3|NOCT|PDE12|PNPT1|SYNCRIP|TARDBP|TENT4B
MIR4261	MSigDB_C3	29	134	572	10.797	3.12106	21.6418	1	4.98725	6.12444e-07	3.78803e-05	AGPAT5|ANAPC1|ARL5A|CHORDC1|CS|DCBLD2|EML4|GFM1|GMFB|GOPC|GTF3C4|LARP4|MAP1B|NAA15|NFIA|NHEJ1|OTUD4|QSER1|RHOBTB1|RNF38|SLC38A1|TBL1XR1|TET1|TMTC3|TRDMT1|USP45|XPO4|ZMYND11|ZNF789
metabolic process [GoID:GO:0008152; evidenceTypes:EXP|HMP|IBA|IC|IDA|IEA|IEP|IGI|IMP|IPI|ISO|ISS|NAS|TAS]	GeneOntology_BP	387	4125	572	332.371	11.3155	9.38182	1	4.97902	6.39076e-07	3.9447e-05	AASDH|ABCB7|ABCD3|ABCE1|ACSL4|ACTL6A|ADAM22|ADIPOR2|ADNP|AGFG1|AGL|AGO2|AGPAT5|AGPS|ALG8|ALMS1|AMD1|ANAPC1|ANAPC4|ANAPC5|ANKRD17|ANP32E|ANXA1|APPL1|ARPP19|ARV1|ASCC3|ASF1A|ATF1|ATP2A2|ATP6V1C1|BAMBI|BAZ1B|BEND3|BRAP|BRCC3|BZW1|CAMKV|CAND1|CANX|CAPRIN1|CARNMT1|CBX5|CCDC47|CCNC|CCNH|CCNK|CDC27|CDC5L|CDC73|CDK12|CDK14|CDK20|CDK5RAP2|CDK6|CEBPZ|CELF1|CELF2|CERS6|CHEK2|CHML|CHORDC1|CHUK|CLPX|CNOT1|COI…
ACTGTAG_MIR139	MSigDB_C3	14	38	572	3.06184	1.67346	36.8421	1	4.97495	6.52659e-07	4.02035e-05	AP3M1|CDC42|DCBLD2|DHX15|EIF4G2|KPNA4|PHF6|PRPF4B|SEPTIN11|SRSF10|TCF12|TOP1|XPO4|ZEB2
MIR6881_3P	MSigDB_C3	18	61	572	4.91506	2.1168	29.5082	1	4.94256	7.71023e-07	4.69225e-05	ACKR4|ADAM22|CDK14|CERS6|CUL2|EPHB2|HMGXB4|HNRNPU|IKZF5|KIF5B|MAPK10|MBNL1|MRE11|NUP50|PAXBP1|SCO1|SPTLC1|XPO4
MORF_PSMC2	MSigDB_C4	18	61	572	4.91506	2.1168	29.5082	1	4.94256	7.71023e-07	4.69225e-05	BZW1|CANX|COIL|EIF5|FAM20B|G3BP1|GMFB|KIF2A|METAP1|MTDH|PGRMC1|PITPNB|RAD21|RAD23B|SMG7|VTA1|YWHAB|ZZZ3
GSE7460_FOXP3_MUT_VS_HET_ACT_TCONV_DN	MSigDB_C7	18	61	572	4.91506	2.1168	29.5082	1	4.94256	7.71023e-07	4.69225e-05	ABCB7|ARHGAP42|CHEK2|COPS2|DBF4|EML4|LRRC58|NANP|POLR3G|PPP3R1|PTPN11|RDH10|RPS6KB1|SRRM1|SRSF6|SYNCRIP|WEE1|ZNF106
MIR183_5P	MSigDB_C3	23	93	572	7.49345	2.60775	24.7312	1	4.94156	7.75018e-07	4.70711e-05	AGPAT5|AP3M1|ARPP19|ATP13A3|BAZ1B|CELF2|FOXN2|GPAM|KIF2A|LRP6|MBNL1|NUFIP2|OTUD4|PHF6|RHOBTB1|RPS6KA3|SACS|SLC35A1|SOBP|TAB3|TCF12|TET1|ZNF770
nuclear export [GoID:GO:0051168; evidenceTypes:EXP|IBA|IC|IDA|IEA|IGI|IMP|IPI|ISS|NAS|TAS]	GeneOntology_BP	24	100	572	8.05747	2.70276	24	1	4.93388	8.06135e-07	4.8863e-05	ABCE1|AGFG1|CPSF6|CSE1L|DHX9|LSG1|NCBP1|NMD3|NUP107|NUP133|NUP153|NUP155|NXT2|POM121B|PTPN11|RANBP2|SDAD1|SMG1|SMG7|THOC2|TPR|XPO1|XPO4|XPO7
MIR142_5P	MSigDB_C3	26	114	572	9.18552	2.88287	22.807	1	4.93247	8.11952e-07	4.91174e-05	ADIPOR2|APPL1|ATP13A3|GOPC|MED12L|MTR|NRAS|NUP133|OTUD4|PPP3R1|PRPF40A|PRPF4B|RAD50|RNASEH1|SACS|SGMS1|SLC12A2|SMAD5|SRSF6|TBL1XR1|TRUB1|UBE4A|WWP1|ZBTB11|ZMYND11|ZNF770
DYRK1A_TARGET_GENES	MSigDB_C3	51	315	572	25.381	4.72267	16.1905	1	4.93126	8.17012e-07	4.93251e-05	ADNP|AGL|AHCTF1|AKAP1|AKAP11|BZW1|CAND1|CCDC47|CCNC|CDC5L|CDK12|CHUK|CLPX|CORO7-PAM16|DARS1|DIS3|EIF5|FASTKD2|HSPA4|HUWE1|ICMT|IKZF5|IREB2|LYRM7|MAP4K5|MATR3|MCCC2|MRE11|NAA35|NANP|PAXBP1|PSMD5|RBM26|RFK|RNF38|SLC12A2|SLC35B4|SMG7|SMG7-AS1|SMNDC1|SPDL1|SRSF10|TAB3|TARDBP|TASOR2|TCEANC2|TMEM209|TMEM245|VTA1|WARS2|ZZZ3
MIR34B_3P	MSigDB_C3	15	44	572	3.54529	1.79997	34.0909	1	4.92818	8.30006e-07	4.99107e-05	CD302|CELF2|DHX15|KIF2A|LY75-CD302|MRPL19|MTF2|NEPRO|NUP50|PGRMC1|PRKAR2B|RPRD1A|SETD3|TENT4B|TNPO1
MIR4716_5P	MSigDB_C3	15	44	572	3.54529	1.79997	34.0909	1	4.92818	8.30006e-07	4.99107e-05	ACKR4|ADAM22|CCDC43|COBLL1|CPSF6|DIXDC1|GCFC2|GPRIN3|NFIA|PICALM|PRRC2C|SMG1|ZEB2|ZNF480|ZNF644
MIR6885_3P	MSigDB_C3	31	151	572	12.1668	3.30909	20.5298	1	4.92249	8.54482e-07	5.12808e-05	ABCE1|API5|ARHGAP32|ARHGAP42|CAPRIN1|CDC73|CHEK2|CPSF6|DIP2B|ERCC4|FAM20B|G3BP1|GAPVD1|GTF3C4|GUF1|ITGA4|NUP50|PHF14|PHF6|PICALM|RPS6KB1|SELENOI|SLC25A46|SOBP|SRPK1|TET1|THAP12|TNPO1|XPO1|ZNF106|ZNF480
ENK_UV_RESPONSE_KERATINOCYTE_DN	MSigDB_C2	42	239	572	19.2574	4.13667	17.5732	1	4.91349	8.94697e-07	5.35881e-05	ABCE1|ACTL6A|AGL|AGPS|AKAP11|ATP2A2|CDK14|COPS2|CSE1L|CSNK1A1|CUL1|DHX15|DHX9|G3BP1|GMFB|HNRNPR|KIF2A|LBR|LUC7L3|MBNL1|MTF2|MTHFD1|NDUFS1|NRAS|PICALM|PRKDC|PRPF4B|PSMD5|RANBP2|SCML2|SLC16A1|SLC35A1|TCERG1|TMX1|TOP2B|TPR|TRA2B|UBA2|UBE4A|XPO1|YME1L1|ZMYND11
MIR4531	MSigDB_C3	28	129	572	10.3941	3.06338	21.7054	1	4.91234	8.99962e-07	5.37972e-05	ARPP19|CDK6|CELF2|DBT|GSPT1|HNRNPU|KCTD12|KIAA1549|PAPOLA|PDE12|PIK3CB|PITPNB|PLCL2|PNRC2|PTPRC|QSER1|RPRD1A|SCAMP1|SGMS1|SLC35A1|SLC35B4|SLC35F2|TCF12|TMEM135|TTC21B|TWF1|ZEB2|ZNF106
MIR1277_5P	MSigDB_C3	48	290	572	23.3667	4.53973	16.5517	1	4.91043	9.08786e-07	5.41111e-05	ANXA1|ARL5A|ARSK|ASF1A|BAMBI|CCNH|CDK6|COBLL1|COPS2|CPSF6|DBT|DOCK7|ERCC4|ERI2|FOXN2|GABPA|GAPVD1|GCFC2|GOPC|KRR1|LARP4|LBR|LRP6|LRRC58|MTF2|MTR|NAA25|NUFIP2|POLR2M|PPIP5K2|PRPF38B|PRPF40A|RAPGEF6|RPS6KB1|SBNO1|SCML2|SNX14|STK26|SUCLG2|TBL1XR1|TENT4B|TMEM135|TMTC3|XRCC5|ZBTB11|ZEB2|ZNF507|ZZZ3
Myc_ChIP_PET_Expr_Up (PMID:17093053)	SignatureDB	48	290	572	23.3667	4.53973	16.5517	1	4.91043	9.08786e-07	5.41111e-05	ABCD3|AGPS|AKAP1|ANAPC5|ARL5A|ATP2A2|CAMKV|CAND1|CAPRIN1|CARNMT1|CDK12|CSE1L|DARS2|DHX15|DPH6|DSG2|GCFC2|GSPT1|GUF1|HNRNPR|HNRNPU|KPNA4|LYRM7|MBNL1|MCMBP|METAP1|NAA25|NDC1|NIN|NUP153|NUP155|PGAP1|POLR3G|PRPF38B|QSER1|RABGGTB|RPRD1A|SLC16A1|SLC35F2|SUCLG2|SYNCRIP|TMEM135|TMX1|TRA2B|TRNT1|WARS2|XPO4|ZZZ3
Isopeptide bond	UniProt-Keyword	107	854	572	68.8108	7.46079	12.5293	1	4.90837	9.18386e-07	5.44687e-05	ABCE1|ACTL6A|ADNP|ANAPC4|ANKRD17|ANP32E|ANXA1|BAZ1B|BEND3|BZW1|CBX5|CCDC43|CDC5L|CDC73|CDK12|CELF1|COIL|CORO7-PAM16|CUL1|CUL2|DCTN4|DDX46|DHX15|DHX9|EIF4G2|EIF5|EPHB2|ERCC4|EZH2|G3BP1|GPALPP1|GTF3C4|HLTF|HMGXB4|HNRNPR|HNRNPU|IKZF5|KAT7|KIF5B|KNOP1|KRR1|LARP1|LRP6|LUC7L3|MATR3|METTL3|MLLT10|MRE11|MTF2|NCBP1|NOL8|NRAS|NUFIP2|NUP153|NUP155|NUP50|PAPOLA|PAXBP1|PHF14|PHF6|PICALM|PRPF40A|PRPF4B|PRRC2C|…
ZNF711_TARGET_GENES	MSigDB_C3	91	693	572	55.8383	6.80691	13.1313	1	4.90485	9.34989e-07	5.53451e-05	AGFG1|AKAP1|ANAPC5|ARPP19|BZW1|CAND1|CANX|CCDC112|CCDC47|CDC27|CDC5L|CDC73|CDK12|CELF1|CLPX|COPS2|DHX9|DOCK7|EIF5|ERI2|FASTKD2|GABPA|HACD3|HMGCS1|HSPA4|HUS1|IREB2|KAT7|KIAA1549|KIF2A|KPNA1|KRR1|LSG1|LUC7L3|MAP4K5|MARK1|MCMBP|MRE11|MRPL19|MSH6|MTARC1|MTDH|MTR|NAA15|NAA35|NANP|NDUFS1|NOL8|NUP107|NUP133|PSMD5|PTCD3|PTPN11|QSER1|RAD23B|RFWD3|RPS6KB1|SENP1|SLC35D1|SMAD5|SMARCE1|SMG7|SMG7-AS1|SMNDC1|SR…
MIR4672	MSigDB_C3	27	122	572	9.83012	2.9806	22.1311	1	4.90345	9.41694e-07	5.56333e-05	ADNP|AKAP11|CANX|CCDC112|CDC5L|CELF2|CFAP97|CPSF6|DIP2B|GATC|IKZF5|OTUD4|PAXBP1|PDZD8|R3HDM1|RFK|SERTAD2|SGTB|SLC35A1|SRSF10|TNPO1|TOP1|TRA2B|U2SURP|UBA2|ZEB1|ZZZ3
MIR4677_5P	MSigDB_C3	21	81	572	6.52655	2.43578	25.9259	1	4.88808	1.01826e-06	5.99231e-05	ADIPOR2|CHML|DDI2|DTD2|HUS1|MATR3|MBNL1|MOCS2|MRPL19|NHEJ1|NUP155|NXT2|PDZD8|PHF14|PRKDC|RAPGEF6|RBM27|SLC35B4|TCF12|TMEM209|TNPO3
BIDUS_METASTASIS_UP	MSigDB_C2	28	130	572	10.4747	3.07501	21.5385	1	4.87983	1.06176e-06	6.23617e-05	ADNP|ARPP19|CAND1|CCDC47|COPS8|CSE1L|DBF4|DCTN4|G3BP1|HMGXB4|HNRNPR|HNRNPU|HUWE1|LARP4|MLLT10|MTDH|NRAS|NUP153|PRKDC|RABGGTB|RLIM|SLC35B4|TARDBP|TMEM33|TRA2B|TUBGCP4|UBXN2B|WBP11
RNA destabilization [GoID:GO:0050779; evidenceTypes:IBA|IDA|IEA|IMP|ISS|NAS|TAS]	GeneOntology_BP	15	45	572	3.62586	1.82018	33.3333	1	4.86341	1.15383e-06	6.75079e-05	AGO2|CAPRIN1|CELF1|CNOT1|DHX9|DIS3|HNRNPR|HNRNPU|METTL3|NOCT|PDE12|PNPT1|SYNCRIP|TARDBP|TENT4B
MIR5590_3P	MSigDB_C3	26	116	572	9.34667	2.90763	22.4138	1	4.86255	1.15885e-06	6.75408e-05	ADIPOR2|APPL1|ATP13A3|GOPC|MED12L|MTR|NRAS|NUP133|OTUD4|PPP3R1|PRPF40A|PRPF4B|RAD50|RNASEH1|SACS|SGMS1|SLC12A2|SMAD5|SRSF6|TBL1XR1|TRUB1|UBE4A|WWP1|ZBTB11|ZMYND11|ZNF770
MIR9_3P	MSigDB_C3	26	116	572	9.34667	2.90763	22.4138	1	4.86255	1.15885e-06	6.75408e-05	ACSL4|ACTL6A|AGFG1|AP3M1|ARFIP1|ARL5A|ARPP19|COPS2|CXXC4|DCBLD2|DYNC2H1|E2F7|HSPA4|ICMT|KCTD9|LRP6|MTDH|NAA15|NUFIP2|NXT2|SLC12A2|SMARCE1|TENT4B|TNPO1|VASH2|ZBTB11
SENGUPTA_NASOPHARYNGEAL_CARCINOMA_WITH_LMP1_UP	MSigDB_C2	32	161	572	12.9725	3.41444	19.8758	1	4.85403	1.20977e-06	7.02383e-05	APPL1|C3ORF52|DHX9|GALNT1|HSPA4|LIMS1|LUC7L3|MBNL1|NAA15|NDUFS1|NRAS|PAPOLA|PAPPA|POLR3G|PRKAR2B|PRMT3|QSER1|RBM26|RPRD1A|SCAMP1|SEH1L|SLC12A2|SMC3|SYNCRIP|TBL1XR1|TFAM|TOP1|TPR|TRNT1|VASH2|VPS35|WDR3
CTTGTAT_MIR381	MSigDB_C3	21	82	572	6.60713	2.4506	25.6098	1	4.84478	1.26754e-06	7.34518e-05	EIF4G2|EPB41|HNRNPR|KPNA3|LARP1|NFIA|NIN|PAPOLA|PRPF38B|R3HDM1|RPS6KA3|RPS6KB1|SEPTIN11|SRRM1|ST8SIA2|SYNCRIP|UBE4A|WEE1|XPO7|ZMYND11|ZNF770
GTGTTGA_MIR505	MSigDB_C3	14	40	572	3.22299	1.71669	35	1	4.83285	1.34595e-06	7.75508e-05	AKAP1|CANX|CELF1|CEP44|DHX15|HUWE1|MBNL1|NRAS|OTUD4|SELENOI|SLC12A2|SOBP|TBL1XR1|ZMYND11
purine ribonucleoside triphosphate binding [GoID:GO:0035639; evidenceTypes:IBA|IC|IDA|IEA|IMP|ISS|NAS|TAS]	GeneOntology_MF	98	769	572	61.962	7.12779	12.7438	1	4.83242	1.34881e-06	7.75678e-05	AASDH|ABCB7|ABCD3|ABCE1|ACSL4|ARL5A|ASCC3|ATP13A3|ATP2A2|BAZ1B|CAMKV|CAPRIN1|CBWD2|CDC42|CDK12|CDK14|CDK20|CDK6|CHEK2|CHORDC1|CHUK|CLPX|CSNK1A1|CSNK2A1|DARS1|DARS2|DCAF1|DCK|DDX18|DDX20|DDX21|DDX46|DHX15|DHX9|DPH6|DYNC2H1|EIF5|EPHB2|FAM20B|G3BP1|GATC|GFM1|GLUD1|GNA13|GSPT1|GUF1|HK2|HLTF|HNRNPU|HSPA4|KCNJ1|KIF2A|KIF5B|KRAS|LSG1|MAP3K21|MAP4K5|MAPK10|MARK1|MCCC2|MSH6|MTHFD1|NIN|NRAS|OPA1|PAK2|PAPOL…
MIR466	MSigDB_C3	29	139	572	11.1999	3.17762	20.8633	1	4.82972	1.36725e-06	7.84798e-05	CNOT1|CPSF6|DIP2B|DYNC2H1|EML4|GABPA|GUF1|HMGXB4|METAP1|NANP|NIN|NUFIP2|NUP62CL|PAXBP1|PGAP1|PIK3CB|PRPF38B|R3HDM1|RBM12|RPS6KA3|SERTAD2|SGTB|TMX1|TNPO1|TOP1|TRA2B|U2SURP|YWHAB|ZEB1
MIR543	MSigDB_C3	26	117	572	9.42724	2.91993	22.2222	1	4.82797	1.37931e-06	7.9022e-05	AHCTF1|ARL5A|CCDC112|CD302|CHML|COPS2|CYB5R4|DHX15|E2F7|GAPVD1|IKZF5|KLHDC10|LRRC58|LRRC8D|LY75-CD302|MATR3|METAP1|MTF2|NANP|PPP3R1|RABL3|RBM26|TCERG1|TNPO1|UBA2|ZZZ3
binding [GoID:GO:0005488; evidenceTypes:EXP|HDA|IBA|IC|IDA|IEA|IGI|IMP|IPI|ISS|NAS|RCA|TAS]	GeneOntology_MF	485	5475	572	441.147	9.63329	8.85845	1	4.82456	1.40314e-06	8.02359e-05	AASDH|ABCB7|ABCD3|ABCE1|ACKR4|ACSL4|ACTL6A|ADAM22|ADIPOR2|ADNP|AGFG1|AGL|AGO2|AGPAT5|AGPS|AHCTF1|AKAP1|AKAP11|ALG8|ALMS1|AMD1|ANAPC4|ANAPC5|ANKRD17|ANP32E|ANXA1|AP3M1|API5|APPL1|ARFIP1|ARHGAP32|ARL5A|ARPP19|ARSK|ARV1|ASCC3|ASF1A|ATF1|ATP13A3|ATP2A2|ATP6V1C1|BAMBI|BAZ1B|BEND3|BRAP|BRCC3|BZW1|C3ORF52|CAMKV|CAND1|CANX|CAPRIN1|CARNMT1|CBWD2|CBX5|CCDC112|CCDC125|CCDC43|CCDC47|CCNC|CCNH|CCNK|CD302|CDC2…
TGCACTG_MIR148A_MIR152_MIR148B	MSigDB_C3	25	110	572	8.86322	2.83265	22.7273	1	4.82253	1.41751e-06	8.09051e-05	ABCB7|AGFG1|AKAP1|ARFIP1|ARPP19|ATP2A2|CAND1|CANX|CYB5R4|E2F7|GMFB|LBR|MED12L|MLLT10|NAA15|OTUD4|PICALM|RLIM|RNF38|SGMS1|TBL1XR1|TNPO3|XPO4|YWHAB|ZBED4
HOUNKPE_HOUSEKEEPING_GENES	MSigDB_C2	75	544	572	43.8327	6.10064	13.7868	1	4.80408	1.55464e-06	8.82331e-05	ABCE1|ADIPOR2|AP3M1|API5|APPL1|ARPP19|BAZ1B|BZW1|CAND1|CCDC47|CCNK|CDC42|CDC5L|CEBPZOS|CHORDC1|CSNK1A1|CUL1|DARS1|DCTN4|DDX18|DHX15|EIF4G2|FAM20B|G3BP1|GNPDA1|GSPT1|HNRNPU|HSPA4|ICMT|KCTD20|KLHDC10|KPNA1|KPNA3|KPNA4|LARP1|LUC7L3|MCCC2|MCMBP|MTDH|NCBP1|NMD3|NRAS|NUCKS1|NUFIP2|NUP133|NUP153|OTUD4|PNRC2|POLE3|PPT1|PPTC7|PSMD5|PTPN11|RABGGTB|RAD21|RAD23B|RANBP2|RBM27|RNF20|RPL7L1|SLC35A1|SRRM1|SRSF10…
MIR302A_5P	MSigDB_C3	19	70	572	5.64023	2.26613	27.1429	1	4.80198	1.57106e-06	8.84881e-05	AGL|AGPS|ASF1A|DCBLD2|GABPA|HNRNPR|KDM1B|LRP6|LUC7L3|MBNL1|MTDH|PRKAR2B|PTPRC|RBM12|SERTAD2|SLC12A2|SLC1A1|TMEM245|XPO4
mRNA transport [GoID:GO:0051028; evidenceTypes:IBA|IDA|IEA|IMP|IPI|ISS|NAS|TAS]	GeneOntology_BP	19	70	572	5.64023	2.26613	27.1429	1	4.80198	1.57106e-06	8.84881e-05	AGFG1|AHCTF1|DHX9|NCBP1|NDC1|NUP107|NUP133|NUP153|NUP155|NUP50|NXT2|POM121B|RANBP2|SEH1L|SMG1|SMG7|THOC2|TPR|XPO1
Spliceosome	CORUM	21	83	572	6.6877	2.46532	25.3012	1	4.80194	1.57134e-06	8.84881e-05	CDC5L|CDK12|CPSF6|CWC22|DDX46|DHX15|DHX9|LUC7L3|NCBP1|PAXBP1|PRPF40A|PRPF4B|SMNDC1|SRRM1|SRSF6|TCERG1|THOC2|TRA2B|U2SURP|WBP11|ZNF207
LET_7A_3P	MSigDB_C3	42	244	572	19.6602	4.17819	17.2131	1	4.80127	1.57665e-06	8.84881e-05	AASDH|ACTL6A|APPL1|BAZ1B|CUL1|CWC22|DCBLD2|DSG2|FOXN2|GNA13|GPRIN3|HMGXB4|IREB2|KIF2A|KPNA3|LRP6|LY75-CD302|MARK1|MBNL1|MLLT10|MTARC1|NAA25|NDC1|NRAS|NUFIP2|OTUD4|OTUD6B|PAXBP1|PGAP1|PLCL2|PRPF38B|RABGGTB|RAD21|RPRD1A|SCAMP1|SGTB|SLC39A10|SPESP1|THAP12|U2SURP|VAPA|XPO1
LET_7B_3P	MSigDB_C3	42	244	572	19.6602	4.17819	17.2131	1	4.80127	1.57665e-06	8.84881e-05	AASDH|ACTL6A|APPL1|BAZ1B|CUL1|CWC22|DCBLD2|DSG2|FOXN2|GNA13|GPRIN3|HMGXB4|IREB2|KIF2A|KPNA3|LRP6|LY75-CD302|MARK1|MBNL1|MLLT10|MTARC1|NAA25|NDC1|NRAS|NUFIP2|OTUD4|OTUD6B|PAXBP1|PGAP1|PLCL2|PRPF38B|RABGGTB|RAD21|RPRD1A|SCAMP1|SGTB|SLC39A10|SPESP1|THAP12|U2SURP|VAPA|XPO1
MIR98_3P	MSigDB_C3	42	244	572	19.6602	4.17819	17.2131	1	4.80127	1.57665e-06	8.84881e-05	AASDH|ACTL6A|APPL1|BAZ1B|CUL1|CWC22|DCBLD2|DSG2|FOXN2|GNA13|GPRIN3|HMGXB4|IREB2|KIF2A|KPNA3|LRP6|LY75-CD302|MARK1|MBNL1|MLLT10|MTARC1|NAA25|NDC1|NRAS|NUFIP2|OTUD4|OTUD6B|PAXBP1|PGAP1|PLCL2|PRPF38B|RABGGTB|RAD21|RPRD1A|SCAMP1|SGTB|SLC39A10|SPESP1|THAP12|U2SURP|VAPA|XPO1
GCATTTG_MIR105	MSigDB_C3	17	58	572	4.67333	2.06453	29.3103	1	4.78176	1.73771e-06	9.71675e-05	CDK12|CDK14|CELF1|CELF2|COPS8|CXXC4|EIF4G2|KPNA4|MAP1B|NRAS|PPP3R1|PRPF4B|SMNDC1|SOCS4|TBL1XR1|TRA2B|TWF1
MIR499B_3P	MSigDB_C3	17	58	572	4.67333	2.06453	29.3103	1	4.78176	1.73771e-06	9.71675e-05	ARL5A|CEP44|CXXC4|DDX46|FGFBP3|FOXN2|MARK1|MOCS2|NAA15|OTUD4|OTUD6B|PDZD8|PGAP1|RBM27|TENT4B|TMX1|ZEB2
LET_7F_1_3P	MSigDB_C3	42	245	572	19.7408	4.18644	17.1429	1	4.77905	1.76127e-06	9.83034e-05	AASDH|ACTL6A|APPL1|BAZ1B|CUL1|CWC22|DCBLD2|DSG2|FOXN2|GNA13|GPRIN3|HMGXB4|IREB2|KIF2A|KPNA3|LRP6|LY75-CD302|MARK1|MBNL1|MLLT10|MTARC1|NAA25|NDC1|NRAS|NUFIP2|OTUD4|OTUD6B|PAXBP1|PGAP1|PLCL2|PRPF38B|RABGGTB|RAD21|RPRD1A|SCAMP1|SGTB|SLC39A10|SPESP1|THAP12|U2SURP|VAPA|XPO1
GSE19941_IL10_KO_VS_IL10_KO_AND_NFKBP50_KO_LPS_AND_IL10_STIM_MACROPHAGE_DN	MSigDB_C7	20	77	572	6.20425	2.37556	25.974	1	4.77632	1.78529e-06	9.94611e-05	ABCE1|ARL5A|ATP2A2|CBX5|CDC27|CNTRL|DCAF1|FAM20B|G3BP1|GSPT1|KCTD9|LRP6|NIN|NUP107|PAPOLA|PTPN11|RFWD3|SEPTIN11|SLC16A1|YWHAB
MIR196A_1_3P	MSigDB_C3	27	126	572	10.1524	3.0282	21.4286	1	4.77039	1.83869e-06	0.000102061	ABCB7|CAND1|CARNMT1|CDC42|CDK6|CXXC4|DIS3|MLLT10|NMD3|PAPPA|PARD6G|PI4K2B|POGLUT1|POLR3G|RFK|RHOBTB1|RPRD1A|SBNO1|SENP1|SLC5A3|TBL1XR1|TENT4B|TET1|TMEM135|TMEM33|U2SURP|WEE1
MIR539_5P	MSigDB_C3	27	126	572	10.1524	3.0282	21.4286	1	4.77039	1.83869e-06	0.000102061	ADAM22|ARL5A|ARPP19|CBX5|CDK6|CHORDC1|CSE1L|CUL2|DIXDC1|DSG2|GABPA|HNRNPU|KAT7|KIF5B|OGFOD1|PAPOLA|RAD50|SCML2|SLC25A46|SRSF10|TENT4B|TET1|TFAM|TGFBRAP1|TMEM33|TMX1|TTC21B
TTTGCAG_MIR518A2	MSigDB_C3	21	84	572	6.76828	2.47995	25	1	4.75956	1.94016e-06	0.0001073	AGFG1|AGO2|AGPAT5|ANKRD17|ARPP19|CUL2|DHX15|HNRNPR|KPNA3|KPNA4|LARP4|PHF6|PICALM|PLEKHB2|R3HDM1|SEH1L|SEPTIN6|SRSF10|TARDBP|TCF12|UBAP2
protein import into nucleus [GoID:GO:0006606; evidenceTypes:IBA|IDA|IEA|IGI|IMP|ISS|NAS|TAS]	GeneOntology_BP	19	71	572	5.72081	2.2821	26.7606	1	4.75476	1.98684e-06	0.000109682	APPL1|CSE1L|IPO11|KPNA1|KPNA3|KPNA4|MED1|NUP107|NUP133|NUP153|NUP155|NUP50|POM121B|PPP3R1|RANBP2|TARDBP|TNPO1|TNPO3|TPR
GSE29164_UNTREATED_VS_CD8_TCELL_AND_IL12_TREATED_MELANOMA_DAY7_UP	MSigDB_C7	22	91	572	7.3323	2.57993	24.1758	1	4.74989	2.03524e-06	0.000111945	AGPS|APPL1|ATP13A3|CSE1L|DIP2B|EML4|IPO11|MOCS2|NUCKS1|NUP50|PDZD8|RBL1|RNF38|RPS6KA3|SMC3|SRPK1|TAB3|TGFBRAP1|TMEM245|USP45|XPO7|ZZZ3
MIR944	MSigDB_C3	29	142	572	11.4416	3.21103	20.4225	1	4.73749	2.16379e-06	0.000118586	ACSL4|AHCTF1|APPL1|ARSK|CERS6|CFAP97|COBLL1|CUL2|DCBLD2|GFM1|GUF1|KIAA1549|KIF5B|LARP4|MCMBP|NDUFS1|NHEJ1|NUP153|PGAP1|POLR3G|PTPRC|RAD23B|SLC4A7|THEMIS|TMEM135|TRMT13|U2SURP|WEE1|XPO4
MIR32_3P	MSigDB_C3	26	120	572	9.66897	2.95649	21.6667	1	4.72574	2.29274e-06	0.00012475	ARL5A|CAPRIN1|CARNMT1|CCDC125|CDK6|CELF2|GABPA|GUF1|KCTD9|KIF5B|KPNA4|MAP3K21|NDUFS1|NRAS|PAPOLA|PRPF40A|SGMS1|SLC38A1|SMG1|SMNDC1|SRRM1|SRSF6|TNPO1|TRDMT1|TWF1|XPO1
MORF_HAT1	MSigDB_C4	28	135	572	10.8776	3.13246	20.7407	1	4.72042	2.35352e-06	0.000127828	ALG8|BAZ1B|BZW1|DARS1|G3BP1|GSPT1|HNRNPR|HNRNPU|HSPA4|KIF2A|METAP1|MRPL19|MTDH|MTHFD1|NDUFS1|POLE3|PRDX3|PRRC2C|PTPN11|R3HDM1|RAD21|RAD23B|SMC3|SMG7|TARDBP|XPO1|XPO7|ZZZ3
MIR200B_3P	MSigDB_C3	33	174	572	14.02	3.54629	18.9655	1	4.71083	2.46709e-06	0.00013328	ADIPOR2|AGFG1|ARL5A|COPS8|DCBLD2|DESI2|DIXDC1|DPH6|FOXN2|GTF3C4|INTS8|LBR|MAP4K5|MATR3|MTF2|NFIA|NUFIP2|OTUD4|PAG1|PI4K2B|PICALM|RDH10|RPS6KA3|RPS6KB1|SCAMP1|SLC35B4|SLC4A7|TBL1XR1|TENT4B|VASH2|YWHAB|ZEB1|ZEB2
MIR200C_3P	MSigDB_C3	33	174	572	14.02	3.54629	18.9655	1	4.71083	2.46709e-06	0.00013328	ADIPOR2|AGFG1|ARL5A|COPS8|DCBLD2|DESI2|DIXDC1|DPH6|FOXN2|GTF3C4|INTS8|LBR|MAP4K5|MATR3|MTF2|NFIA|NUFIP2|OTUD4|PAG1|PI4K2B|PICALM|RDH10|RPS6KA3|RPS6KB1|SCAMP1|SLC35B4|SLC4A7|TBL1XR1|TENT4B|VASH2|YWHAB|ZEB1|ZEB2
MIR3059_5P	MSigDB_C3	23	99	572	7.9769	2.68941	23.2323	1	4.70791	2.50264e-06	0.000134721	ADAM22|ANKRD17|ATP2A2|CDC42|CUL2|CXXC4|DIS3|GSPT1|HMGXB4|KIF5B|LARP1|LYRM7|MAP4K5|MAPK10|MBNL1|MRE11|NUFIP2|SPTLC1|TFAM|TOP1|UBE4A|XPO4|XPO7
purine ribonucleotide binding [GoID:GO:0032555; evidenceTypes:IBA|IC|IDA|IEA|IGI|IMP|ISS|NAS|TAS]	GeneOntology_MF	100	800	572	64.4598	7.25221	12.5	1	4.70571	2.52986e-06	0.000135944	AASDH|ABCB7|ABCD3|ABCE1|ACSL4|ARL5A|ASCC3|ATP13A3|ATP2A2|BAZ1B|CAMKV|CAPRIN1|CBWD2|CDC42|CDK12|CDK14|CDK20|CDK6|CHEK2|CHML|CHORDC1|CHUK|CLPX|CSNK1A1|CSNK2A1|DARS1|DARS2|DCAF1|DCK|DDX18|DDX20|DDX21|DDX46|DHX15|DHX9|DPH6|DYNC2H1|EIF5|EPHB2|FAM20B|G3BP1|GATC|GFM1|GLUD1|GNA13|GSPT1|GUF1|HK2|HLTF|HNRNPU|HSPA4|KCNJ1|KIF2A|KIF5B|KRAS|LSG1|MAP3K21|MAP4K5|MAPK10|MARK1|MCCC2|MSH6|MTHFD1|NIN|NRAS|OPA1|PAK2|…
macromolecule metabolic process [GoID:GO:0043170; evidenceTypes:EXP|IBA|IC|IDA|IEA|IEP|IGI|IMP|IPI|ISO|ISS|NAS|TAS]	GeneOntology_BP	326	3392	572	273.309	11.4559	9.61085	1	4.70009	2.60049e-06	0.000139492	ABCE1|ACTL6A|ADAM22|ADNP|AGFG1|AGL|AGO2|ALG8|ANAPC1|ANAPC4|ANAPC5|ANKRD17|ANP32E|ANXA1|APPL1|ARPP19|ASCC3|ASF1A|ATF1|BAMBI|BAZ1B|BEND3|BRAP|BRCC3|BZW1|CAMKV|CAND1|CANX|CAPRIN1|CBX5|CCDC47|CCNC|CCNH|CCNK|CDC27|CDC5L|CDC73|CDK12|CDK14|CDK20|CDK5RAP2|CDK6|CEBPZ|CELF1|CELF2|CHEK2|CHML|CHORDC1|CHUK|CLPX|CNOT1|COIL|COPS2|COPS8|CPSF6|CRLF1|CSNK1A1|CSNK2A1|CUL1|CUL2|CWC22|DARS1|DARS2|DBF4|DCAF1|DCLRE1C|D…
MIR450A_2_3P	MSigDB_C3	14	42	572	3.38414	1.75883	33.3333	1	4.69743	2.6346e-06	0.000140711	ABCB7|ANXA1|CSNK1A1|DCTN4|G3BP1|LUC7L3|MED12L|METAP1|MTF2|PDE12|SLC38A1|TAB3|TMTC3|YY2
MIR5706	MSigDB_C3	14	42	572	3.38414	1.75883	33.3333	1	4.69743	2.6346e-06	0.000140711	ANKRD17|CD302|CDK6|CEP44|CXXC4|DDI2|LY75-CD302|NAA25|NCBP1|PAG1|PGRMC1|RAD23B|TMEM135|TRMT11
anion binding [GoID:GO:0043168; evidenceTypes:IBA|IC|IDA|IEA|IGI|IMP|IPI|ISS|NAS|RCA|TAS]	GeneOntology_MF	116	968	572	77.9963	7.87033	11.9835	1	4.67895	2.8835e-06	0.000153586	AASDH|ABCB7|ABCD3|ABCE1|ACSL4|AGPS|ARL5A|ASCC3|ATP13A3|ATP2A2|BAZ1B|CAMKV|CAPRIN1|CBWD2|CDC42|CDK12|CDK14|CDK20|CDK6|CHEK2|CHML|CHORDC1|CHUK|CLPX|CSNK1A1|CSNK2A1|DARS1|DARS2|DBT|DCAF1|DCK|DDX18|DDX20|DDX21|DDX46|DHX15|DHX9|DLD|DPH6|DYNC2H1|EIF5|EPHB2|FAM20B|G3BP1|GATC|GFM1|GLUD1|GNA13|GSPT1|GUF1|HK2|HLTF|HNRNPU|HSPA4|KCNJ1|KDM1B|KIF2A|KIF5B|KRAS|LBR|LSG1|MAP3K21|MAP4K5|MAPK10|MARK1|MCCC2|MSH6|MTA…
MIR214_3P	MSigDB_C3	21	86	572	6.92943	2.50894	24.4186	1	4.67611	2.92368e-06	0.000155183	CELF1|CEP44|FAM20B|IPO11|KPNA1|LARP1|MLLT10|NAA15|NAA50|NFIA|NUFIP2|PHF6|PIK3CB|RFX7|SLC36A1|TBL1XR1|TMEM33|TNPO1|TRA2B|TWF1|UBE4A
MIR4275	MSigDB_C3	17	60	572	4.83448	2.09952	28.3333	1	4.67611	2.92373e-06	0.000155183	CERS6|CHORDC1|DHX15|EIF4G2|GSPT1|KDM1B|KPNA3|MCCC2|METTL2B|NMD3|NUFIP2|PGRMC1|RAD21|SELENOI|SLC16A1|SRSF10|TOP1
MIR576_5P	MSigDB_C3	24	107	572	8.6215	2.79436	22.4299	1	4.67412	2.95216e-06	0.000156418	APPL1|CDK6|CEBPZOS|CFAP97|COBLL1|DBT|GCFC2|GOPC|IKZF5|ITGA4|KRR1|LARP4|NUFIP2|PDE12|PNRC2|PRPF38B|PRPF40A|SLC4A7|TMEM33|TMTC3|VTA1|ZEB1|ZNF507|ZNF770
mRNA transport	UniProt-Keyword	16	54	572	4.35104	1.99263	29.6296	1	4.67117	2.99492e-06	0.000158407	AGFG1|AHCTF1|DHX9|NCBP1|NDC1|NUP107|NUP153|NUP155|NUP50|NXT2|POM121B|RANBP2|SEH1L|THOC2|TPR|XPO1
MIR646	MSigDB_C3	22	93	572	7.49345	2.60775	23.6559	1	4.67053	3.0042e-06	0.000158621	AGO2|CBX5|CDC27|CDK6|DESI2|E2F7|EPHB2|ERI2|KIF5B|KPNA3|MPZL1|NAA15|PAPPA|PI4K2B|PNRC2|PTCD3|TBL1XR1|TIMM10B|TMEM245|TNPO1|WEE1|XPO4
MIR33A_3P	MSigDB_C3	30	152	572	12.2474	3.31979	19.7368	1	4.668	3.04141e-06	0.000160306	API5|CANX|CCDC112|CSNK1A1|DHX15|DIXDC1|FOXN2|GNA13|GOPC|HACD3|HNRNPR|HNRNPU|HUS1|KPNA1|LARP4|LIMS1|MCCC2|METTL3|MTF2|NAA25|NRAS|NUFIP2|PAXBP1|PRDX3|RFX7|SEPTIN6|SLC38A1|TOP2B|ZMYND11|ZZZ3
import into nucleus [GoID:GO:0051170; evidenceTypes:IBA|IDA|IEA|IGI|IMP|ISS|NAS|TAS]	GeneOntology_BP	19	73	572	5.88196	2.31369	26.0274	1	4.66208	3.13036e-06	0.000164708	APPL1|CSE1L|IPO11|KPNA1|KPNA3|KPNA4|MED1|NUP107|NUP133|NUP153|NUP155|NUP50|POM121B|PPP3R1|RANBP2|TARDBP|TNPO1|TNPO3|TPR
GNF2_TDG	MSigDB_C4	11	27	572	2.17552	1.4117	40.7407	1	4.64898	3.33577e-06	0.000175212	CPSF6|DHX15|HNRNPR|HNRNPU|NUP153|PAPOLA|TARDBP|TDG|TRA2B|U2SURP|XPO1
ribonucleotide binding [GoID:GO:0032553; evidenceTypes:IBA|IC|IDA|IEA|IGI|IMP|ISS|NAS|TAS]	GeneOntology_MF	100	805	572	64.8627	7.27195	12.4224	1	4.64723	3.36425e-06	0.000176402	AASDH|ABCB7|ABCD3|ABCE1|ACSL4|ARL5A|ASCC3|ATP13A3|ATP2A2|BAZ1B|CAMKV|CAPRIN1|CBWD2|CDC42|CDK12|CDK14|CDK20|CDK6|CHEK2|CHML|CHORDC1|CHUK|CLPX|CSNK1A1|CSNK2A1|DARS1|DARS2|DCAF1|DCK|DDX18|DDX20|DDX21|DDX46|DHX15|DHX9|DPH6|DYNC2H1|EIF5|EPHB2|FAM20B|G3BP1|GATC|GFM1|GLUD1|GNA13|GSPT1|GUF1|HK2|HLTF|HNRNPU|HSPA4|KCNJ1|KIF2A|KIF5B|KRAS|LSG1|MAP3K21|MAP4K5|MAPK10|MARK1|MCCC2|MSH6|MTHFD1|NIN|NRAS|OPA1|PAK2|…
THAKAR_PBMC_INACTIVATED_INFLUENZA_AGE_21_30YO_NONRESPONDER_28DY_UP	MSigDB_C7	20	80	572	6.44598	2.42087	25	1	4.64474	3.405e-06	0.00017823	AGL|ARL5A|CAND1|CERS6|COBLL1|DARS1|EIF4G2|HLTF|HMGCS1|IPO11|LARP4|LRRC8D|NIN|RFX7|RNF20|RPRD1A|TBL1XR1|TCF12|TOP2B|ZNF480
SRSF9_TARGET_GENES	MSigDB_C3	43	260	572	20.9494	4.30797	16.5385	1	4.63834	3.51223e-06	0.00018321	ACKR4|AGL|ALG8|ANKRD17|ATP13A3|CANX|CDK5RAP2|CHORDC1|COPS2|CSE1L|DARS2|DDX46|DOCK7|EML4|ERI2|FBXO9|FGFBP3|FKTN|GCFC2|GEMIN2|GSPT1|ITGA4|KCTD20|LUC7L3|MLLT10|NEPRO|PAPPA|PAXBP1|PPP3R1|PRPF4B|R3HDM1|RAD50|RBM26|SELENOI|SLC25A46|TASOR2|TNPO1|TTC21B|WEE1|WWP1|XPO1|YWHAB|ZMYND11
MIR4782_5P	MSigDB_C3	14	43	572	3.46471	1.77952	32.5581	1	4.632	3.62151e-06	0.000188586	ANKRD17|CD302|CDK6|CEP44|CXXC4|DDI2|LY75-CD302|NAA25|NCBP1|PAG1|PGRMC1|RAD23B|TMEM135|TRMT11
MIR4801	MSigDB_C3	22	94	572	7.57402	2.62155	23.4043	1	4.63141	3.63186e-06	0.000188801	AGFG1|ARHGAP32|ARL5A|BAZ1B|CNOT1|CNTRL|DIP2B|HACD3|LUC7L3|NUFIP2|PI4K2B|PITPNB|RBM27|SEH1L|SGTB|SLC16A1|SMG7|SPTLC1|TENT4B|TOP1|UBA2|WEE1
CATTTCA_MIR203	MSigDB_C3	26	123	572	9.91069	2.99258	21.1382	1	4.62568	3.73371e-06	0.000193763	ABCE1|ANP32E|API5|APPL1|CAPRIN1|CCNC|COPS2|CSNK1A1|CUL1|KCTD9|KIF2A|MBNL1|NAA25|NAA50|NUFIP2|R3HDM1|RNF38|RPS6KA3|SLC12A2|SRSF10|TARDBP|TCF12|TWF1|VAPA|XPO4|ZMYND11
MIR7844_5P	MSigDB_C3	16	55	572	4.43161	2.01085	29.0909	1	4.6159	3.91386e-06	0.000202765	ADNP|ATP6V1C1|CELF2|CPSF6|CYB5R4|DPH6|METAP1|NAA50|RPS6KA3|SNX2|UCHL5|XPO4|YWHAB|ZEB1|ZEB2|ZMPSTE24
regulation of nucleobase-containing compound metabolic process [GoID:GO:0019219; evidenceTypes:EXP|IBA|IC|IDA|IEA|IEP|IGI|IMP|IPI|ISO|ISS|NAS|TAS]	GeneOntology_BP	157	1416	572	114.094	9.16453	11.0876	1	4.61532	3.92488e-06	0.000202989	ABCE1|ACTL6A|ADNP|AGO2|ANKRD17|ATF1|BAMBI|BAZ1B|BEND3|BRCC3|CAND1|CAPRIN1|CBX5|CCNC|CCNH|CCNK|CDC5L|CDC73|CDK12|CDK14|CDK5RAP2|CDK6|CEBPZ|CELF1|CELF2|CHEK2|CHUK|CNOT1|COPS2|CWC22|DBF4|DCAF1|DDX20|DDX21|DFFB|DHX9|DIS3|E2F7|ELP3|ERCC4|EZH2|FASTKD2|FOXN2|GABPA|GCFC2|HEATR1|HLTF|HNRNPR|HNRNPU|ICE2|IKZF5|INTS8|IREB2|KAT7|KDM1B|KPNA1|LARP1|LIMS1|LRP6|MBNL1|ME2|MED1|MED12L|METTL3|MLLT10|MRE11|MSH6|MTDH|…
nucleobase-containing compound transport [GoID:GO:0015931; evidenceTypes:IBA|IDA|IEA|IMP|ISS|NAS|TAS]	GeneOntology_BP	25	116	572	9.34667	2.90763	21.5517	1	4.61278	3.97321e-06	0.000204789	AGFG1|AHCTF1|CPSF6|DHX9|LRRC8D|NCBP1|NDC1|NUP107|NUP133|NUP153|NUP155|NUP50|NXT2|PNPT1|POM121B|RANBP2|SEH1L|SLC35A1|SLC35B4|SLC35D1|SMG1|SMG7|THOC2|TPR|XPO1
MIR101_3P	MSigDB_C3	30	154	572	12.4085	3.34107	19.4805	1	4.61005	4.02579e-06	0.000207047	ANKRD17|ASCC3|CARNMT1|CXXC4|DCBLD2|DIP2B|EZH2|FKTN|GALNT1|KIF2A|KIF5B|MARK1|MBNL1|MTMR2|NAA15|OTUD4|PITPNB|PPTC7|PRPF4B|RNF38|SELENOI|SEPTIN11|SLC12A2|SLC1A1|SLC39A10|SYNCRIP|TAB3|TNPO1|ZBED4|ZEB1
ZNF618_TARGET_GENES	MSigDB_C3	66	471	572	37.9507	5.7081	14.0127	1	4.60979	4.03067e-06	0.000207047	ABCD3|ACSL4|ADNP|AGPS|AKAP1|BZW1|CARNMT1|CDC73|CELF2|CYB5R4|DARS1|DCBLD2|DCTN5|DHX9|DIXDC1|EPB41|ERCC4|EZH2|GALNT1|GAPVD1|GFM1|GPAM|HACD3|HNRNPU|KDM1B|LARP4|LRRC49|MAP4K5|MBNL1|MTF2|MTR|NEPRO|NFIA|NOL8|PRPF38B|PRPF40A|PRPF4B|RAB40A|RABGGTB|RBM26|RFK|RNF38|RPRD1A|SCML2|SGMS1|SLC16A1|SLC35A1|SLC35B4|SMAD5|SMG7|SMG7-AS1|SNX2|SPDL1|SRSF10|ST8SIA2|TARDBP|TCERG1|TRDMT1|TRMT13|UBA2|UCHL5|VTA1|WDR3|YWHAB…
MIR4276	MSigDB_C3	21	88	572	7.09058	2.53759	23.8636	1	4.59435	4.3411e-06	0.000221643	ABCB7|APPL1|C3ORF52|CAND1|CANX|CHUK|ERCC4|GPAM|KPNA1|MAP3K21|MCCC2|RPS6KA3|SELENOI|SLC38A1|TBL1XR1|TENT4B|TGFBRAP1|TMEM209|TPR|TRNT1|ZEB2
RNA transport [GoID:GO:0050658; evidenceTypes:IBA|IDA|IEA|IMP|ISS|NAS|TAS]	GeneOntology_BP	21	88	572	7.09058	2.53759	23.8636	1	4.59435	4.3411e-06	0.000221643	AGFG1|AHCTF1|CPSF6|DHX9|NCBP1|NDC1|NUP107|NUP133|NUP153|NUP155|NUP50|NXT2|PNPT1|POM121B|RANBP2|SEH1L|SMG1|SMG7|THOC2|TPR|XPO1
nucleic acid transport [GoID:GO:0050657; evidenceTypes:IBA|IDA|IEA|IMP|ISS|NAS|TAS]	GeneOntology_BP	21	88	572	7.09058	2.53759	23.8636	1	4.59435	4.3411e-06	0.000221643	AGFG1|AHCTF1|CPSF6|DHX9|NCBP1|NDC1|NUP107|NUP133|NUP153|NUP155|NUP50|NXT2|PNPT1|POM121B|RANBP2|SEH1L|SMG1|SMG7|THOC2|TPR|XPO1
CBX7_TARGET_GENES	MSigDB_C3	48	306	572	24.6559	4.6578	15.6863	1	4.59312	4.36676e-06	0.000222426	ABCD3|ATP6V1C1|BAMBI|BAZ1B|BEND3|BZW1|CCNC|CDC27|CDK12|CELF2|CHEK2|CHORDC1|CNOT1|ERCC4|GCFC2|GNPDA1|GPAM|HACD3|IREB2|KCTD9|KRR1|LSG1|MAPK10|METTL2B|MTF2|NAA35|NAA50|NDUFS1|ORC3|PAQR3|PDE12|PDZD8|PHF14|PRPF4B|RABL3|RMRP|SEPTIN11|SGMS1|SLC25A46|SNHG1|SP2-AS1|SUZ12P1|TNPO1|TPR|UBE4A|XPO4|ZC3H13|ZNF106
REACTOME_REGULATION_OF_GLUCOKINASE_BY_GLUCOKINASE_REGULATORY_PROTEIN	MSigDB_C2	10	23	572	1.85322	1.30331	43.4783	1	4.57974	4.65552e-06	0.000236688	MAP4K5|NDC1|NUP107|NUP133|NUP153|NUP155|NUP50|RANBP2|SEH1L|TPR
HE_LIM_SUN_FETAL_LUNG_C2_HSC_CELL	MSigDB_C8	94	750	572	60.431	7.04974	12.5333	1	4.57309	4.80594e-06	0.000243161	AASDH|ABCB7|ACTL6A|ADNP|AGL|ALG8|ANAPC1|AP3M1|ARSK|ASF1A|BAMBI|CAND1|CBX5|CCDC125|CDK6|CEBPZOS|CERS6|CHEK2|COIL|DPH6|DSG2|ELP3|EZH2|FASTKD2|FBXL4|GABPA|GATC|GCFC2|GFM1|GNPNAT1|GUF1|HACD3|HEATR1|HLTF|HUS1|ICE2|INTS8|IPO11|KNOP1|KRR1|LRRC8D|LSG1|LYRM7|METAP1|METTL2B|METTL3|MRE11|MRPL19|MTHFD1|MTMR2|MTR|NAA35|NMD3|NOL8|NUP107|NUP155|OGFOD1|PGRMC1|PHF6|PITPNB|PNPT1|POGLUT1|POLR2M|PRMT3|PTCD3|PUS7L|R3…
GNF2_DEK	MSigDB_C4	14	44	572	3.54529	1.79997	31.8182	1	4.56799	4.92421e-06	0.00024873	ANP32E|CPSF6|DHX15|HNRNPR|HNRNPU|NUP153|NUP50|PAPOLA|RAD21|TARDBP|TDG|TRA2B|U2SURP|XPO1
NFE2L1_TARGET_GENES	MSigDB_C3	94	751	572	60.5116	7.05388	12.5166	1	4.56103	5.09028e-06	0.000256255	ANKRD17|ANP32E|API5|ARHGAP32|ARPP19|C3ORF52|CAND1|CANX|CAPRIN1|CBX5|CCDC43|CCDC47|CDK5RAP2|CHORDC1|CLEC2D|CLPX|CNTRL|CORO7-PAM16|CSNK1A1|CWC22|DCTN4|DDX20|DESI2|ERCC4|ERI2|FKTN|FOXN2|G3BP1|GABPA|GFM1|GMFB|GNPDA1|GOPC|GPAM|GTF3C4|GUF1|HACD3|HSPA4|IREB2|KCTD20|KPNA4|LARP4|LBR|LRP6|LRRC58|LSG1|LUC7L3|LYRM7|MATR3|MBNL1|MCMBP|MRPL45P2|MTF2|MTMR2|NANP|NDC1|NUFIP2|NUP107|PITPNB|PPIP5K2|PPT1|PRPF38B|PRPF…
MIR4291	MSigDB_C3	26	125	572	10.0718	3.01638	20.8	1	4.56012	5.11239e-06	0.000256298	ATP2A2|CDK6|GALNT1|HMGCS1|ICE2|KPNA1|MAP1B|MBNL1|NAA15|NXT2|PDE12|RABL3|RFX7|SDAD1|SLC12A2|SLC16A1|SMARCE1|SMG7|SRSF6|ST8SIA2|TAB3|TMEM33|TNPO1|TPR|UBE4A|YWHAB
MIR497_3P	MSigDB_C3	20	82	572	6.60713	2.4506	24.3902	1	4.55942	5.12947e-06	0.000256298	AGPS|CAPRIN1|CDK12|EIF4G2|GABPA|GFM1|GOPC|LARP4|MBNL1|MLLT10|NAA35|NUCKS1|NUFIP2|SGTB|SMG7|SNX2|SOBP|THAP12|UBA2|VAPA
GABRIELY_MIR21_TARGETS	MSigDB_C2	23	103	572	8.2992	2.74241	22.3301	1	4.5589	5.14233e-06	0.000256298	ADNP|AP3M1|CAPRIN1|CCT6P1|CERS6|CNTRL|COBLL1|DDX46|GAPVD1|GPAM|IREB2|LYRM7|PAG1|RFX7|RNF38|RPS6KA3|SLC5A3|TBL1XR1|TET1|THOC2|TNPO1|VASH2|YME1L1
TGCTTTG_MIR330	MSigDB_C3	23	103	572	8.2992	2.74241	22.3301	1	4.5589	5.14233e-06	0.000256298	API5|APPL1|CDK6|CHORDC1|CSNK1A1|DIP2B|GPAM|HNRNPU|MBNL1|MLLT10|MTDH|OTUD4|PAPOLA|PICALM|QSER1|RBM12|RFWD3|SELENOI|SMG7|TARDBP|TCF12|TDG|TRA2B
GSE39820_CTRL_VS_TGFBETA3_IL6_CD4_TCELL_UP	MSigDB_C7	23	103	572	8.2992	2.74241	22.3301	1	4.5589	5.14233e-06	0.000256298	ADNP|ALG8|ASF1A|BEND3|CARNMT1|COPS2|DFFB|HNRNPU|LARP4|MTDH|NDC1|NUCKS1|NUP107|PRMT3|PTCD3|PTPN11|PUS7L|RAD50|RFWD3|SELENOI|SLC16A1|SLC4A7|WDR3
SAKAI_CHRONIC_HEPATITIS_VS_LIVER_CANCER_UP	MSigDB_C2	15	50	572	4.02874	1.91795	30	1	4.55858	5.15015e-06	0.000256298	CANX|CSE1L|CUL1|CUL2|HNRNPR|HNRNPU|HSPA4|KPNA4|PPP3R1|PRDX3|PTPRC|RANBP2|SMNDC1|TNPO1|YME1L1
MIR4666A_5P	MSigDB_C3	21	89	572	7.17115	2.55178	23.5955	1	4.55407	5.26177e-06	0.000260996	ADAM22|CANX|CAPRIN1|CHORDC1|DIP2B|E2F7|KIF2A|MTDH|PAG1|PHF14|PPP3R1|PRPF38B|SNX2|TMEM33|TNPO1|TPP2|VWA8|ZBTB11|ZEB2|ZNF208|ZNF507
nuclear pore organization [GoID:GO:0006999; evidenceTypes:IBA|IDA|IMP]	GeneOntology_BP	7	11	572	0.886322	0.902086	63.6364	1	4.55371	5.27074e-06	0.000261014	AHCTF1|NDC1|NUP107|NUP133|NUP153|SEH1L|TPR
LU_EZH2_TARGETS_DN	MSigDB_C2	30	156	572	12.5697	3.36222	19.2308	1	4.55272	5.29569e-06	0.000261821	AGO2|ANKRD17|ASCC3|ATP2A2|CPSF6|DSG2|EIF4G2|EZH2|GNA13|HNRNPU|KPNA3|MCCC2|MTF2|PARD6G|PI4K2B|PICALM|PNPT1|POGLUT1|PPTC7|PRPF4B|RBM12|RNF38|SCML2|SCO1|SLC36A1|SLC38A1|SPTLC1|TAB3|VWA8|XRCC2
MIR3941	MSigDB_C3	25	118	572	9.50782	2.93217	21.1864	1	4.54493	5.49537e-06	0.000269932	AHCTF1|ANAPC4|CCDC112|CDC73|CELF2|CPSF6|CYB5R4|DARS1|DIP2B|IKZF5|LARP4|NRAS|PAXBP1|PDZD8|PITPNB|PNPT1|R3HDM1|SLC4A7|TENT4B|TIMM10B|TNPO1|TOP1|U2SURP|VAPA|ZEB1
MIR548AV_5P_MIR548K	MSigDB_C3	25	118	572	9.50782	2.93217	21.1864	1	4.54493	5.49537e-06	0.000269932	ACSL4|ADAM22|CDK6|GOPC|IKZF5|LY75-CD302|MAP4K5|NRAS|NUP153|ORC3|OTUD4|PDZD8|PI4K2B|SCML2|SERTAD2|SLC35A1|SLC5A3|SMG1|SPDL1|SRSF6|TAB3|TENT4B|TWF1|ZEB2|ZNF789
MIR8054	MSigDB_C3	25	118	572	9.50782	2.93217	21.1864	1	4.54493	5.49537e-06	0.000269932	ADAM22|CDK6|GOPC|IKZF5|LY75-CD302|MAP4K5|NRAS|NUP153|ORC3|OTUD4|PDZD8|PI4K2B|SCML2|SERTAD2|SLC35A1|SLC5A3|SMG1|SPDL1|SRSF6|TAB3|TENT4B|TWF1|WWP1|ZEB2|ZNF789
Chiche(PMID: 24644022)-2014_M5.5	PAPER	25	118	572	9.50782	2.93217	21.1864	1	4.54493	5.49537e-06	0.000269932	ABCB7|API5|BAZ1B|COIL|DBT|DDX46|DFFB|G3BP1|GFM1|HACD3|MATR3|METAP1|MLLT10|NAA15|NUP155|ORC3|POGLUT1|RAPGEF6|RBM12|SUCLG2|TDRD3|TMEM245|TPP2|ZNF480|ZNF644
protein-containing complex organization [GoID:GO:0043933; evidenceTypes:HDA|IBA|IC|IDA|IEA|IEP|IGI|IMP|IPI|ISO|ISS|NAS|TAS]	GeneOntology_BP	115	971	572	78.2381	7.88059	11.8435	1	4.53508	5.75824e-06	0.000282177	ABCE1|ACTL6A|AGO2|AHCTF1|ANP32E|ASF1A|ATF1|ATP2A2|BAZ1B|BEND3|BRCC3|CAND1|CBX5|CDC42|CDC73|CDK5RAP2|CELF1|CELF2|COIL|COPS8|CPSF6|CSNK1A1|DARS1|DCAF1|DDX20|DDX21|DDX46|DHX9|EIF5|EPB41|EZH2|FASTKD2|GCFC2|GEMIN2|GSPT1|GTF3C4|H3C8|HLTF|HNRNPU|HSPA4|HUWE1|KAT7|KCTD12|KCTD9|KDM1B|KIF2A|KIF5B|KPNA3|LRRC8D|LUC7L3|LYRM7|MAP1B|MAP6D1|MED1|METTL3|MPP6|MTF2|NAA50|NCBP1|NDC1|NDUFS1|NIN|NUCKS1|NUP107|NUP133|NU…
TGCTGCT_MIR15A_MIR16_MIR15B_MIR195_MIR424_MIR497	MSigDB_C3	35	197	572	15.8732	3.76713	17.7665	1	4.53467	5.76927e-06	0.000282177	ACSL4|AKAP11|CAMKV|CDC42|CHORDC1|COBLL1|COPS2|CUL2|DCBLD2|E2F7|KIF5B|KPNA4|LRP6|NUP50|OTUD4|PAPPA|RAD23B|RPS6KA3|SEH1L|SELENOI|SETD3|SLC12A2|SLC36A1|SLC4A7|SMAD5|SOBP|SPTLC1|SRPK1|TAB3|TBL1XR1|TMEM135|TMEM33|WBP11|WEE1|WWP1
MIR381_3P	MSigDB_C3	30	157	572	12.6502	3.37273	19.1083	1	4.52429	6.05994e-06	0.000295134	AGFG1|CAND1|CBX5|CPSF6|CWC22|GNA13|HMGXB4|HNRNPR|IREB2|KPNA3|LRP6|MAPK10|MARK1|NDC1|NFIA|NRAS|OTUD6B|PAXBP1|PRPF38B|RABGGTB|RBM26|SGTB|SYNCRIP|THAP12|TMX1|UCHL5|VAPA|VASH2|XPO1|XPO7
GSE22611_UNSTIM_VS_2H_MDP_STIM_MUTANT_NOD2_TRANSDUCED_HEK293T_CELL_DN	MSigDB_C7	22	97	572	7.81575	2.66248	22.6804	1	4.51617	6.29683e-06	0.00030583	ACTL6A|AGPS|BAZ1B|CDC73|CDK14|CSNK1A1|CUL1|EML4|GABPA|MBNL1|MTDH|PHF6|PLEKHB2|RABGGTB|SDAD1|SNX6|TCF12|TGFBRAP1|THOC2|TNPO3|TPP2|TUBGCP4
MIR377_3P	MSigDB_C3	21	90	572	7.25173	2.5659	23.3333	1	4.51419	6.35595e-06	0.000307225	BEND3|CAND1|CELF1|CHUK|CUL1|DARS2|METAP1|NAA15|NUFIP2|NUP153|PAQR3|PHF6|PPP3R1|RNF38|RPS6KB1|SLC39A10|SLC4A7|SPTLC1|TMX1|XPO7|ZZZ3
MIR4796_3P	MSigDB_C3	21	90	572	7.25173	2.5659	23.3333	1	4.51419	6.35595e-06	0.000307225	AGFG1|AKAP11|API5|APPL1|CAND1|COPS2|ITGA4|KIF5B|KPNA4|MED12L|NIN|NUCKS1|OTUD4|PDZD8|RLIM|RPS6KA3|SACS|SERTAD2|U2SURP|VASH2|WDR36
establishment of RNA localization [GoID:GO:0051236; evidenceTypes:IBA|IDA|IEA|IMP|ISS|NAS|TAS]	GeneOntology_BP	21	90	572	7.25173	2.5659	23.3333	1	4.51419	6.35595e-06	0.000307225	AGFG1|AHCTF1|CPSF6|DHX9|NCBP1|NDC1|NUP107|NUP133|NUP153|NUP155|NUP50|NXT2|PNPT1|POM121B|RANBP2|SEH1L|SMG1|SMG7|THOC2|TPR|XPO1
MIR499A_3P	MSigDB_C3	16	57	572	4.59276	2.0468	28.0702	1	4.50808	6.54179e-06	0.000315552	ARL5A|CEP44|CXXC4|FGFBP3|FOXN2|MARK1|MOCS2|NAA15|OTUD4|OTUD6B|PDZD8|PGAP1|RBM27|TENT4B|TMX1|ZEB2
MODULE_352	MSigDB_C4	8	15	572	1.20862	1.05311	53.3333	1	4.50784	6.54905e-06	0.000315552	CSE1L|KPNA1|NUP107|NUP153|RANBP2|TNPO1|TPR|XPO1
GTGCCTT_MIR506	MSigDB_C3	45	284	572	22.8832	4.4945	15.8451	1	4.50259	6.71302e-06	0.000322939	AGPAT5|ARFIP1|ASF1A|CARNMT1|CHORDC1|G3BP1|GAPVD1|GMFB|GPAM|ICE2|KAT7|KIF2A|KPNA3|KPNA4|MTR|NAA15|NRAS|PGAP1|PHF6|PI4K2B|POGLUT1|PRPF38B|PTPN11|RBL1|RBM12|RDH10|SERTAD2|SGMS1|SLC12A2|SLC16A1|SMAD5|SPTLC1|SRSF6|ST8SIA2|STK26|TDG|TMEM245|UBAP2|UBE4A|VPS35|XPO4|YME1L1|ZBED4|ZBTB11|ZMPSTE24
GRYDER_PAX3FOXO1_ENHANCERS_IN_TADS	MSigDB_C2	64	459	572	36.9838	5.64001	13.9434	1	4.50119	6.75736e-06	0.000324296	ABCD3|AGPAT5|ANKRD17|APPL1|ASCC3|ATP2A2|CAND1|CAPRIN1|CCNC|CDC5L|CDK14|CDK6|CELF2|COPS8|CSE1L|DARS1|DBT|DHX9|DIS3|EPHB2|FASTKD2|FOXN2|GNA13|GNPDA1|GOPC|HMGXB4|HSPA4|KIF5B|MOCS2|MSH6|NDUFS1|NFIA|NHEJ1|PHF6|PITPNB|PNRC2|POLE3|PRMT3|RAD23B|SACS|SERTAD2|SETD3|SGMS1|SLC38A1|SLC38A6|SPDL1|SRSF10|SRSF6|SUCLG2|TBL1XR1|TCF12|TGFBRAP1|TNPO1|TOP1|TPP2|TRA2B|TTI1|VAPA|VASH2|WEE1|XPO7|ZC3H13|ZEB2|ZNF644
REACTOME_ANTIVIRAL_MECHANISM_BY_IFN_STIMULATED_GENES	MSigDB_C2	15	51	572	4.10931	1.9369	29.4118	1	4.50103	6.76263e-06	0.000324296	ABCE1|EIF4G2|KPNA1|KPNA3|KPNA4|NDC1|NUP107|NUP133|NUP153|NUP155|NUP50|PDE12|RANBP2|SEH1L|TPR
AATGTGA_MIR23A_MIR23B	MSigDB_C3	29	150	572	12.0862	3.29835	19.3333	1	4.49936	6.81573e-06	0.000326326	ARFIP1|ASF1A|CCNH|CELF2|CHUK|DHX15|HMGXB4|HNRNPU|KPNA1|KPNA4|LBR|MAP3K21|NAA15|NAA50|NIN|NUFIP2|NUP50|PAXBP1|PICALM|PRPF4B|RAD23B|SLC1A1|TAB3|THAP12|TOP1|TOP2B|UBAP2|VAPA|ZEB1
MIR205_5P	MSigDB_C3	18	70	572	5.64023	2.26613	25.7143	1	4.49841	6.84633e-06	0.000327274	AKAP11|CDC27|CDK14|CPSF6|EPB41|KPNA1|LRP6|MTR|NAA25|NIPSNAP3A|RPS6KA3|SERTAD2|SGMS1|SLC35A1|TNPO1|TPR|VAPA|ZEB1
MIR6809_3P	MSigDB_C3	32	174	572	14.02	3.54629	18.3908	1	4.49618	6.91849e-06	0.000329378	ADIPOR2|CCDC43|CDK12|CDK6|CHML|DCLRE1C|FOXN2|GPRIN3|HNRNPU|KIF5B|LARP4|MAP6D1|PAPPA|PGAP1|PI4K2B|SELENOI|SERTAD2|SLC1A1|SLC38A1|SMAD5|SNX14|SOBP|SOCS4|TAB3|TBL1XR1|TCERG1|TDG|TET1|ZNF106|ZNF117|ZNF208|ZNF28
MIR300	MSigDB_C3	30	158	572	12.7308	3.38321	18.9873	1	4.49601	6.92415e-06	0.000329378	AGFG1|CAND1|CBX5|CPSF6|CWC22|GNA13|HMGXB4|HNRNPR|IREB2|KPNA3|LRP6|MAPK10|MARK1|NDC1|NFIA|NRAS|OTUD6B|PAXBP1|PRPF38B|RABGGTB|RBM26|SGTB|SYNCRIP|THAP12|TMX1|UCHL5|VAPA|VASH2|XPO1|XPO7
RICKMAN_METASTASIS_UP	MSigDB_C2	26	127	572	10.233	3.03998	20.4724	1	4.49545	6.94226e-06	0.000329378	ABCB7|AGFG1|AKAP1|CAND1|CCDC43|COPS8|FASTKD2|FRZB|GATC|LMLN|LRP6|NDUFS1|NEPRO|NUP107|PAPOLA|PGRMC1|RLIM|SDAD1|SNHG14|SRSF6|TFAM|THOC2|TMED8|TTC5|ZMYND11|ZNF789
MITSIADES_RESPONSE_TO_APLIDIN_DN	MSigDB_C2	31	166	572	13.3754	3.46581	18.6747	1	4.49504	6.95555e-06	0.000329378	AGPAT5|AKAP11|ATP13A3|CBX5|CNOT1|CSE1L|DDX46|DFFB|FAM20B|GNPDA1|HEATR1|HNRNPR|KCTD12|LBR|MBNL1|MRPL19|MSH6|NAA15|NDC1|NUCKS1|NUP50|PIK3CB|PRKDC|PTPN11|SCAMP1|SLC38A1|SLC5A3|SMC3|TARDBP|TPR|WEE1
cell cycle [GoID:GO:0007049; evidenceTypes:IBA|IC|IDA|IEA|IEP|IGI|IMP|IPI|ISO|ISS|NAS|TAS]	GeneOntology_BP	96	777	572	62.6066	7.16024	12.3552	1	4.49465	6.96853e-06	0.000329478	ACTL6A|AHCTF1|ALMS1|ANAPC1|ANAPC4|ANAPC5|ANKRD17|ANXA1|APPL1|ARPP19|BAZ1B|BRCC3|CCNC|CCNH|CCNK|CDC27|CDC42|CDC5L|CDC73|CDK12|CDK14|CDK20|CDK5RAP2|CDK6|CEP44|CHEK2|CHORDC1|CNTRL|CSNK1A1|CSNK2A1|CUL1|CUL2|DBF4|E2F7|EIF4G2|EML4|EPB41|ERCC4|EZH2|FZD3|GSPT1|HNRNPU|HUS1|KAT7|KIF2A|LMLN|LRP6|MCMBP|MED1|METTL3|MRE11|MSH6|NAA50|NDC1|NFIA|NIN|PARD6G|PNPT1|PRKDC|PRPF40A|PTPN11|PTPRC|RAD21|RAD50|RBL1|RFWD3|R…
REACTOME_EXPORT_OF_VIRAL_RIBONUCLEOPROTEINS_FROM_NUCLEUS	MSigDB_C2	10	24	572	1.93379	1.33125	41.6667	1	4.48156	7.40993e-06	0.000349258	NDC1|NUP107|NUP133|NUP153|NUP155|NUP50|RANBP2|SEH1L|TPR|XPO1
MOHANKUMAR_HOXA1_TARGETS_UP	MSigDB_C2	37	216	572	17.4041	3.93918	17.1296	1	4.47863	7.51241e-06	0.000353134	ABCD3|ACTL6A|ADNP|ALG8|ANAPC5|ANP32E|BAMBI|CCDC47|CELF1|CERS6|COPS8|CS|DUSP14|E2F7|EIF4G2|EIF5|ENOPH1|ICMT|MTF2|MTHFD1|NAA50|NDC1|OGFOD1|PGRMC1|PICALM|PPT1|PRDX3|PRKDC|SMG7|STK26|TGFBRAP1|THAP12|WEE1|XPO1|YME1L1|ZMPSTE24|ZNF207
gene expression [GoID:GO:0010467; evidenceTypes:EXP|IBA|IC|IDA|IEA|IEP|IGI|IMP|IPI|ISO|ISS|NAS|TAS]	GeneOntology_BP	240	2382	572	191.929	10.8291	10.0756	1	4.47854	7.51546e-06	0.000353134	ABCE1|ACTL6A|ADNP|AGFG1|AGO2|ANP32E|ANXA1|APPL1|ASCC3|ATF1|BAMBI|BAZ1B|BEND3|BZW1|CAND1|CANX|CAPRIN1|CBX5|CCDC47|CCNC|CCNH|CCNK|CDC5L|CDC73|CDK12|CDK14|CDK20|CDK5RAP2|CDK6|CEBPZ|CELF1|CELF2|CHEK2|CHORDC1|CHUK|CLPX|CNOT1|COIL|COPS2|CPSF6|CSNK2A1|CWC22|DARS1|DARS2|DCAF1|DDI2|DDX18|DDX20|DDX21|DDX46|DHX15|DHX9|DIS3|DYNC2H1|E2F7|EIF4G2|EIF5|ELP1|ELP3|EPHB2|ERI2|EZH2|FASTKD2|FOXN2|G3BP1|GABPA|GATC|GCF…
MIR148B_3P	MSigDB_C3	25	120	572	9.66897	2.95649	20.8333	1	4.47806	7.53258e-06	0.00035339	ABCB7|ABCD3|ADAM22|AGFG1|AKAP1|ARFIP1|CAND1|CANX|CERS6|CHEK2|CHUK|CS|CYB5R4|E2F7|GMFB|KAT7|LBR|MED12L|MLLT10|OTUD4|RFX7|RNF38|TBL1XR1|XPO4|YWHAB
SALL4_TARGET_GENES	MSigDB_C3	88	697	572	56.1606	6.82439	12.6255	1	4.47652	7.58685e-06	0.000354838	ACTL6A|AKAP11|ALG8|ANAPC5|ANP32E|ARFIP1|ARSK|ATP6V1C1|CAND1|CANX|CARNMT1|CBX5|CDC42|CDC5L|CDK12|CERS6|CHORDC1|CNOT1|DARS2|DCAF1|DDI2|EIF5|ELP3|EML4|ENOPH1|FOXN2|G3BP1|GNPDA1|GSPT1|HLTF|HMGCS1|HUS1|ICMT|IKZF5|IREB2|KAT7|KCTD9|KIF2A|LARP4|LINC01237|LRP6|LSG1|MATR3|MCMBP|METTL2B|MRPL45P2|MT-ATP6|MTF2|MTHFD1|MTR|NAA35|NANP|NCBP1|NEPRO|NUP107|NUP153|PAXBP1|PDE12|PLEKHB2|POLR3G|PPTC7|PSMD5|RANBP2|RBL1|…
protein binding [GoID:GO:0005515; evidenceTypes:EXP|HDA|IBA|IC|IDA|IEA|IGI|IMP|IPI|ISO|ISS|NAS|TAS]	GeneOntology_MF	437	4858	572	391.432	10.6596	8.99547	1	4.47585	7.61077e-06	0.000355407	ABCB7|ABCD3|ABCE1|ACKR4|ACTL6A|ADAM22|ADIPOR2|ADNP|AGFG1|AGL|AGO2|AGPAT5|AGPS|AKAP1|AKAP11|ALG8|ALMS1|AMD1|ANAPC4|ANAPC5|ANKRD17|ANP32E|ANXA1|AP3M1|API5|APPL1|ARFIP1|ARHGAP32|ARPP19|ARV1|ASCC3|ASF1A|ATF1|ATP2A2|ATP6V1C1|BAMBI|BAZ1B|BEND3|BRAP|BRCC3|BZW1|C3ORF52|CAMKV|CAND1|CANX|CAPRIN1|CARNMT1|CBX5|CCDC112|CCDC125|CCDC43|CCDC47|CCNC|CCNH|CCNK|CD302|CDC27|CDC42|CDC5L|CDC73|CDK12|CDK14|CDK20|CDK5RA…
MIR4744	MSigDB_C3	17	64	572	5.15678	2.16776	26.5625	1	4.47404	7.67537e-06	0.000357873	ARHGAP32|C3ORF52|CDC73|CDK6|CLEC2D|CLPX|COBLL1|DARS2|DHX15|DPH6|HEATR1|HNRNPU|SLC16A1|SLC4A7|TARDBP|TBL1XR1|THEMIS
intracellular protein-containing complex [GoID:GO:0140535; evidenceTypes:IBA|IC|IDA|IEA|IMP|IPI|ISS|NAS|TAS]	GeneOntology_CC	57	395	572	31.827	5.25721	14.4304	1	4.46844	7.87938e-06	0.000366821	ACTL6A|AGO2|ANAPC1|ANAPC4|ANAPC5|BRAP|BRCC3|CAND1|CCDC47|CCNH|CDC27|CDC73|CNOT1|CNTRL|CSNK1A1|CSNK2A1|CUL1|CUL2|DARS1|DCAF1|DCLRE1C|DHX9|EIF4G2|ELP1|ELP3|FBXL4|FBXO9|GATC|HNRNPU|KAT7|KIF2A|KLHDC10|MED1|MOCS2|NAA15|NAA25|NAA35|NAA50|NCBP1|NHEJ1|NIN|POLE3|POLR2M|POLR3G|PPP3R1|PRKAR2B|PRKDC|PSMD5|RAD23B|RNF20|SYNCRIP|TTI1|UBE4A|UCHL5|WWP1|XRCC5|ZZZ3
macromolecule biosynthetic process [GoID:GO:0009059; evidenceTypes:EXP|IBA|IC|IDA|IEA|IEP|IGI|IMP|IPI|ISO|ISS|NAS|TAS]	GeneOntology_BP	255	2562	572	206.432	11.0145	9.95316	1	4.46294	8.08409e-06	0.000375294	ABCE1|ACTL6A|ADNP|AGFG1|AGL|AGO2|ALG8|ANP32E|ANXA1|APPL1|ASCC3|ATF1|BAMBI|BAZ1B|BEND3|BZW1|CAND1|CANX|CAPRIN1|CBX5|CCDC47|CCNC|CCNH|CCNK|CDC5L|CDC73|CDK12|CDK14|CDK20|CDK5RAP2|CDK6|CEBPZ|CELF1|CELF2|CHEK2|CHORDC1|CHUK|CLPX|CNOT1|COIL|COPS2|CPSF6|CSNK2A1|CWC22|DARS1|DARS2|DCAF1|DDI2|DDX18|DDX20|DDX21|DDX46|DHX15|DHX9|DIS3|DYNC2H1|E2F7|EIF4G2|EIF5|ELP1|ELP3|EPHB2|ERCC4|ERI2|EZH2|FAM20B|FASTKD2|FKTN…
MIR3120_3P	MSigDB_C3	24	113	572	9.10494	2.8704	21.2389	1	4.46289	8.08615e-06	0.000375294	ACKR4|ADIPOR2|ADNP|AKAP1|CDK6|CELF2|DCAF1|FOXN2|HACD3|KIAA1549|MBNL1|NAA50|NRAS|NUFIP2|PTPN11|RBM12|SBNO1|SLC16A1|SMG7|SOCS4|TARDBP|THAP12|VAPA|WEE1
purine nucleotide binding [GoID:GO:0017076; evidenceTypes:IBA|IC|IDA|IEA|IGI|IMP|ISS|NAS|TAS]	GeneOntology_MF	102	842	572	67.8439	7.4153	12.114	1	4.45872	8.24502e-06	0.000381499	AASDH|ABCB7|ABCD3|ABCE1|ACSL4|ARL5A|ASCC3|ATP13A3|ATP2A2|BAZ1B|CAMKV|CAPRIN1|CBWD2|CDC42|CDK12|CDK14|CDK20|CDK6|CHEK2|CHML|CHORDC1|CHUK|CLPX|CSNK1A1|CSNK2A1|DARS1|DARS2|DCAF1|DCK|DDX18|DDX20|DDX21|DDX46|DHX15|DHX9|DPH6|DYNC2H1|EIF5|EPHB2|FAM20B|G3BP1|GATC|GFM1|GLUD1|GNA13|GSPT1|GUF1|HK2|HLTF|HNRNPU|HSPA4|KCNJ1|KIF2A|KIF5B|KRAS|LBR|LSG1|MAP3K21|MAP4K5|MAPK10|MARK1|MCCC2|ME2|MSH6|MTHFD1|NIN|NRAS|OP…
REACTOME_SLC_TRANSPORTER_DISORDERS	MSigDB_C2	13	40	572	3.22299	1.71669	32.5	1	4.45794	8.27499e-06	0.00038172	MAP4K5|NDC1|NUP107|NUP133|NUP153|NUP155|NUP50|RANBP2|SEH1L|SLC16A1|SLC1A1|SLC35A1|TPR
MIR578	MSigDB_C3	13	40	572	3.22299	1.71669	32.5	1	4.45794	8.27499e-06	0.00038172	CCDC125|COBLL1|DCAF1|DTD2|ITGA4|LIMS1|LYRM7|PAPPA|PPP3R1|PRKAR2B|QSER1|SLC35F2|SLC38A6
THAKAR_PBMC_INACTIVATED_INFLUENZA_AGE_21_30YO_NONRESPONDER_7DY_UP	MSigDB_C7	16	58	572	4.67333	2.06453	27.5862	1	4.45545	8.37192e-06	0.000385604	AGL|CERS6|COBLL1|EIF4G2|FOXN2|GFM1|HMGCS1|MATR3|NIN|PAPOLA|RFX7|RNF20|RPRD1A|TDG|TOP2B|ZNF480
cellular process [GoID:GO:0009987; evidenceTypes:EXP|HDA|HMP|IBA|IC|IDA|IEA|IEP|IGI|IMP|IPI|ISA|ISM|ISO|ISS|NAS|TAS]	GeneOntology_BP	480	5452	572	439.293	9.68087	8.80411	1	4.45454	8.40734e-06	0.000386648	AASDH|ABCB7|ABCD3|ABCE1|ACKR4|ACSL4|ACTL6A|ADAM22|ADIPOR2|ADNP|AGFG1|AGL|AGO2|AGPAT5|AGPS|AHCTF1|AKAP1|AKAP11|ALG8|ALMS1|AMD1|ANAPC1|ANAPC4|ANAPC5|ANKRD17|ANP32E|ANXA1|AP3M1|API5|APPL1|ARFIP1|ARHGAP32|ARHGAP42|ARL5A|ARPP19|ARV1|ASCC3|ASF1A|ATF1|ATP13A3|ATP2A2|ATP6V1C1|BAMBI|BAZ1B|BEND3|BRAP|BRCC3|BZW1|CAMKV|CAND1|CANX|CAPRIN1|CARNMT1|CBX5|CCDC125|CCDC47|CCNC|CCNH|CCNK|CD302|CDC27|CDC42|CDC5L|CDC7…
MIR148A_3P	MSigDB_C3	25	121	572	9.74954	2.96857	20.6612	1	4.44498	8.79018e-06	0.000402423	ABCB7|ABCD3|ADAM22|AGFG1|AKAP1|ARFIP1|CAND1|CANX|CERS6|CHEK2|CHUK|CS|CYB5R4|E2F7|GMFB|KAT7|LBR|MED12L|MLLT10|OTUD4|RFX7|RNF38|TBL1XR1|XPO4|YWHAB
MIR152_3P	MSigDB_C3	25	121	572	9.74954	2.96857	20.6612	1	4.44498	8.79018e-06	0.000402423	ABCB7|ABCD3|ADAM22|AGFG1|AKAP1|ARFIP1|CAND1|CANX|CERS6|CHEK2|CHUK|CS|CYB5R4|E2F7|GMFB|KAT7|LBR|MED12L|MLLT10|OTUD4|RFX7|RNF38|TBL1XR1|XPO4|YWHAB
MIR6833_3P	MSigDB_C3	25	121	572	9.74954	2.96857	20.6612	1	4.44498	8.79018e-06	0.000402423	ADAM22|ATP6V1C1|CDK12|CDK6|GCFC2|ITGA4|MAP1B|MARK1|MBNL1|MTMR2|PAPPA|PPP3R1|SBNO1|SGMS1|SLC38A1|SOBP|TAB3|TBL1XR1|TCF12|TGFBRAP1|TMEM245|ZNF117|ZNF207|ZNF208|ZNF28
MIR541_5P	MSigDB_C3	14	46	572	3.70644	1.84016	30.4348	1	4.44395	8.83205e-06	0.000402516	ABCB7|ARFIP1|CDK6|COPS2|GNPNAT1|GSPT1|KPNA1|MAP4K5|PAQR3|PICALM|PRRC2C|RPS6KA3|SGTB|SMNDC1
MIR548AO_5P_MIR548AX	MSigDB_C3	14	46	572	3.70644	1.84016	30.4348	1	4.44395	8.83205e-06	0.000402516	APPL1|ARPP19|ASF1A|DDX18|EIF5|FOXN2|NIPSNAP3A|RAD23B|RBM26|SBNO1|TRMT13|U2SURP|UBAP2|XPO1
MIR5584_3P	MSigDB_C3	14	46	572	3.70644	1.84016	30.4348	1	4.44395	8.83205e-06	0.000402516	ANP32E|ATP2A2|CDC73|CDK14|NAA15|NFIA|NUP50|POGLUT1|SMAD5|SMG1|VASH2|VNN1|WASHC5|ZZZ3
HAHTOLA_MYCOSIS_FUNGOIDES_CD4_DN	MSigDB_C2	19	78	572	6.28483	2.39076	24.359	1	4.43987	9.00125e-06	0.000408997	ABCE1|CDC42|CPSF6|DDX18|GSPT1|KIF2A|LUC7L3|LY75-CD302|METTL3|NUCKS1|PITPNB|RAD21|RBM26|SEPTIN6|SYNCRIP|TARDBP|UBAP2|UBP1|WWP1
MIR12122	MSigDB_C3	19	78	572	6.28483	2.39076	24.359	1	4.43987	9.00125e-06	0.000408997	AGFG1|AGO2|GABPA|GAPVD1|GPRIN3|LARP1|MAP1B|MLLT10|NAA50|NUFIP2|NUP50|SLC39A10|TCF12|TET1|TMTC3|WEE1|ZMPSTE24|ZNF117|ZNF28
MIR4762_3P	MSigDB_C3	21	92	572	7.41288	2.59388	22.8261	1	4.43557	9.18289e-06	0.000416625	AGPS|AHCTF1|ATP13A3|CPSF6|DBT|DDI2|GNPDA1|KPNA4|MATR3|NUFIP2|PGRMC1|PHF14|RPS6KA3|SMG1|SMG7|TCF12|TMEM135|U2SURP|UBXN2B|ZNF208|ZNF480
MIR510_3P	MSigDB_C3	26	129	572	10.3941	3.06338	20.155	1	4.43164	9.35185e-06	0.000423657	ATP6V1C1|CDK6|CEBPZOS|CELF1|CSE1L|CXXC4|DCBLD2|DSG2|EIF5|ENOPH1|FOXN2|GNPNAT1|MAP1B|MATR3|MBNL1|PAG1|PAXBP1|RAD23B|RPS6KA3|RPS6KB1|SGMS1|TMTC3|TNPO3|TPR|U2SURP|ZNF287
MIR6504_3P	MSigDB_C3	27	137	572	11.0387	3.15513	19.708	1	4.42219	9.77037e-06	0.000441956	BZW1|CDC73|CHUK|CSE1L|CUL2|DCK|EIF4G2|FAM227A|GAPVD1|IKZF5|MAPK10|MARK1|METAP1|NRAS|PHF6|PNRC2|RAPGEF6|RBM27|RPS6KA3|RPS6KB1|SCAMP1|SLC12A2|SRSF10|TBL1XR1|TRA2B|UCHL5|VASH2
MIR4517	MSigDB_C3	18	72	572	5.80138	2.29795	25	1	4.4067	1.04956e-05	0.000472646	ADAM22|CDC5L|CPSF6|DARS1|DCK|DIP2B|FASTKD2|GABPA|LYRM7|PAPPA|PRPF40A|PUS7L|RNF38|SRSF10|TGFBRAP1|TNPO1|TWF1|ZNF770
MIR552_5P	MSigDB_C3	16	59	572	4.75391	2.0821	27.1186	1	4.40363	1.06455e-05	0.000477269	ABCD3|BZW1|CAND1|CDC73|CHORDC1|CS|EBLN2|MBNL1|MRPL19|NAA50|NHEJ1|PAQR3|RNASEH1|SLC12A2|SOCS4|XPO1
GCM_UBE2N	MSigDB_C4	16	59	572	4.75391	2.0821	27.1186	1	4.40363	1.06455e-05	0.000477269	ADNP|CAND1|CELF1|CS|DCTN4|GPALPP1|GTF3C4|HNRNPR|KAT7|LUC7L3|NAA25|SMC3|TARDBP|TUBGCP4|WBP11|YME1L1
GSE21927_SPLEEN_VS_C26GM_TUMOR_MONOCYTE_BALBC_DN	MSigDB_C7	19	79	572	6.3654	2.40587	24.0506	1	4.39695	1.09785e-05	0.000491036	AP3M1|CDK6|CEP44|CHUK|DOCK7|EPB41|GMFB|KPNA3|MAP3K21|PAXBP1|PTPN11|RABGGTB|RHOBTB1|SLC5A3|TRA2B|TWF1|URB2|XPO1|ZEB2
MIR147B_5P	MSigDB_C3	21	93	572	7.49345	2.60775	22.5806	1	4.39682	1.0985e-05	0.000491036	AGPAT5|ANAPC1|ARL5A|CS|DCBLD2|EML4|GFM1|GMFB|MAP1B|NAA15|NFIA|NHEJ1|OTUD4|RHOBTB1|RNF38|SLC38A1|TBL1XR1|TET1|TMTC3|ZMYND11|ZNF789
MIR549A_3P	MSigDB_C3	11	30	572	2.41724	1.48775	36.6667	1	4.39318	1.11706e-05	0.000498391	CDK14|FASTKD2|GSPT1|HSPA4|KPNA1|MARK1|POLR3G|PRMT3|TDG|UBAP2|ZZZ3
IRF5_TARGET_GENES	MSigDB_C3	52	353	572	28.4429	4.9854	14.7309	1	4.39295	1.11824e-05	0.000498391	ADNP|AHCTF1|AKAP1|AKAP11|ANAPC5|ANP32E|AP3M1|BZW1|CAND1|CANX|CAPRIN1|CCNC|CDC5L|CDC73|CDK12|CEP44|CS|DARS1|DCAF1|DPH6|EIF5|FASTKD2|HSPA4|HUWE1|IKZF5|INTS8|IREB2|ITGA4|LYRM7|MATR3|MT-CO1|NAA35|NANP|NDC1|OTUD4|PAXBP1|PSMD5|RABGGTB|RAD50|RBM26|RDH10|SEH1L|SLC12A2|SMG7|SMG7-AS1|SMNDC1|SPDL1|SRSF10|TAB3|TMEM209|TMEM245|ZZZ3
MIR1179	MSigDB_C3	13	41	572	3.30356	1.73789	31.7073	1	4.39188	1.12373e-05	0.0005001	CANX|CDK6|CHML|GFM1|GPRIN3|KPNA4|LUC7L3|PAXBP1|PICALM|PIK3CB|TARDBP|TMEM245|ZEB2
MIR649	MSigDB_C3	10	25	572	2.01437	1.3586	40	1	4.38748	1.14669e-05	0.000508826	API5|ARHGAP32|CAND1|DCTN4|GAPVD1|KPNA1|MARK1|NUFIP2|RFX7|RPRD1A
Nuclear pore complex	UniProt-Keyword	10	25	572	2.01437	1.3586	40	1	4.38748	1.14669e-05	0.000508826	AHCTF1|NDC1|NUP107|NUP153|NUP155|NUP50|POM121B|RANBP2|SEH1L|TPR
organelle [GoID:GO:0043226; evidenceTypes:EXP|HDA|IBA|IC|IDA|IEA|IGI|IMP|IPI|ISA|ISO|ISS|NAS|TAS]	GeneOntology_CC	446	4992	572	402.229	10.4775	8.93429	1	4.38652	1.15181e-05	0.000510347	ABCB7|ABCD3|ABCE1|ACKR4|ACSL4|ACTL6A|ADNP|AGFG1|AGL|AGO2|AGPAT5|AGPS|AHCTF1|AKAP1|AKAP11|ALG8|ALMS1|ANAPC1|ANAPC4|ANAPC5|ANKRD17|ANP32E|ANXA1|AP3M1|API5|APPL1|ARFIP1|ARHGAP32|ARL5A|ARPP19|ARSK|ARV1|ASCC3|ASF1A|ATF1|ATP13A3|ATP2A2|ATP6V1C1|BAZ1B|BEND3|BRAP|BRCC3|C3ORF52|CAMKV|CAND1|CANX|CAPRIN1|CARNMT1|CBWD2|CBX5|CCDC112|CCDC47|CCNC|CCNH|CCNK|CDC27|CDC42|CDC5L|CDC73|CDK12|CDK14|CDK20|CDK5RAP2|CDK6…
MIR10399_5P	MSigDB_C3	26	131	572	10.5553	3.08659	19.8473	1	4.36867	1.25007e-05	0.000552273	BZW1|CDC73|CHUK|CSE1L|CUL2|DCK|EIF4G2|GAPVD1|IKZF5|MAPK10|MARK1|METAP1|NRAS|PHF6|PNRC2|RAPGEF6|RBM27|RPS6KA3|RPS6KB1|SCAMP1|SLC12A2|SRSF10|TBL1XR1|TRA2B|UCHL5|VASH2
MIR3688_3P	MSigDB_C3	26	131	572	10.5553	3.08659	19.8473	1	4.36867	1.25007e-05	0.000552273	ACSL4|ADAM22|API5|ATP13A3|CAND1|CXXC4|DCBLD2|DOCK7|DTD2|GABPA|HNRNPU|KCTD9|KDM1B|KPNA1|MAP1B|MED12L|MTARC1|NRAS|NUFIP2|OGFOD1|PDZD8|PPIP5K2|PRRC2C|SMNDC1|SRSF10|XPO4
MIR545_5P	MSigDB_C3	24	116	572	9.34667	2.90763	20.6897	1	4.36086	1.29551e-05	0.000569856	AGL|AKAP11|CDC73|CELF2|CHEK2|GABPA|GNPNAT1|GPAM|KIF2A|KPNA1|KPNA3|MBNL1|MED12L|NAA15|NDUFS1|NIN|NRAS|NUFIP2|ORC3|PAXBP1|RAPGEF6|SMARCE1|TMEM33|ZMYND11
TTTGTAG_MIR520D	MSigDB_C3	24	116	572	9.34667	2.90763	20.6897	1	4.36086	1.29551e-05	0.000569856	ACTL6A|ATP2A2|BZW1|CAND1|CELF2|CNOT1|EIF4G2|LRRC8D|LUC7L3|MLLT10|MOCS2|MTF2|PHF6|PRPF38B|PRPF4B|RANBP2|RLIM|RPS6KB1|SEH1L|SERTAD2|SRSF6|TAB3|TBL1XR1|ZZZ3
MIR888_5P	MSigDB_C3	21	94	572	7.57402	2.62155	22.3404	1	4.35842	1.31003e-05	0.000575407	ACKR4|CCDC47|CDC42|FOXN2|GPAM|KCTD12|KPNA3|KPNA4|KRR1|MAP4K5|OTUD4|PARD6G|RAD21|RLIM|SERTAD2|SETD3|TBL1XR1|TENT4B|USP45|WDR36|ZEB2
cell cycle process [GoID:GO:0022402; evidenceTypes:IBA|IC|IDA|IEA|IEP|IGI|IMP|IPI|ISO|ISS|NAS|TAS]	GeneOntology_BP	75	576	572	46.411	6.26217	13.0208	1	4.356	1.32463e-05	0.000580347	ACTL6A|AHCTF1|ALMS1|ANAPC1|ANAPC4|ANAPC5|ANKRD17|ANXA1|APPL1|ARPP19|BAZ1B|BRCC3|CCNC|CCNH|CDC27|CDC42|CDC5L|CDC73|CDK14|CDK5RAP2|CDK6|CEP44|CHEK2|CHORDC1|CSNK2A1|CUL1|CUL2|DBF4|E2F7|EML4|ERCC4|EZH2|GSPT1|HNRNPU|HUS1|KIF2A|MCMBP|MED1|MRE11|MSH6|NAA50|NDC1|NFIA|NIN|PARD6G|PRKDC|PRPF40A|PTPN11|PTPRC|RAD21|RAD50|RBL1|RFWD3|RPS6KB1|RRP8|SEH1L|SEPTIN11|SEPTIN6|SLC16A1|SMARCE1|SMC3|SPDL1|SRPK1|TOP1|TOP2…
mRNA splicing	UniProt-Keyword	29	155	572	12.4891	3.35166	18.7097	1	4.35592	1.32511e-05	0.000580347	CDC5L|CDK12|CELF1|CWC22|DDX20|DDX46|DHX15|DHX9|GCFC2|GEMIN2|HNRNPR|HNRNPU|LUC7L3|MBNL1|NCBP1|PRPF38B|PRPF40A|PRPF4B|SMNDC1|SRPK1|SRRM1|SRSF10|SRSF6|SYNCRIP|TARDBP|THOC2|TRA2B|WBP11|ZC3H13
TTTTGAG_MIR373	MSigDB_C3	19	80	572	6.44598	2.42087	23.75	1	4.35449	1.33374e-05	0.000583286	ARFIP1|EPHB2|GOPC|KCTD12|KPNA3|KPNA4|LARP4|NUFIP2|RLIM|SEH1L|SENP1|SERTAD2|SETD3|SMNDC1|TARDBP|TBL1XR1|TCEANC2|TRA2B|XPO1
[truncated: 1,049 more rows]

## Sheet: M3--#myGeneAnn_AllSigs_2023.09.
Gene Signature	GeneSet	Overlapping	GeneSetSize	DiffExpGenes	randomAvg	randomSD	%Overlap	Enriched	Zscore	probability	FDR	EnrichedGenes
[truncated: 602 more rows]

## Sheet: M4--#myGeneAnn_AllSigs_2023.09.
Gene Signature	GeneSet	Overlapping	GeneSetSize	DiffExpGenes	randomAvg	randomSD	%Overlap	Enriched	Zscore	probability	FDR	EnrichedGenes
[truncated: 462 more rows]

[truncated: 15 more sheets: M5--#myGeneAnn_AllSigs_2023.09., M6--#myGeneAnn_AllSigs_2023.09., M7--#myGeneAnn_AllSigs_2023.09., M8--#myGeneAnn_AllSigs_2023.09., M9--#myGeneAnn_AllSigs_2023.09., M10--#myGeneAnn_AllSigs_2023.09, M11--#myGeneAnn_AllSigs_2023.09, M12--#myGeneAnn_AllSigs_2023.09, M13--#myGeneAnn_AllSigs_2023.09, M14--#myGeneAnn_AllSigs_2023.09, M15--#myGeneAnn_AllSigs_2023.09, M16--#myGeneAnn_AllSigs_2023.09, M17--#myGeneAnn_AllSigs_2023.09, M18--#myGeneAnn_AllSigs_2023.09, M19--#myGeneAnn_AllSigs_2023.09]
